# Supplementary material for: Molecular basis for DNA recognition by the maternal pioneer transcription factor FoxH1
Source: Nat Commun. 2022 Nov 26;13:7279. doi: 10.1038/s41467-022-34925-y (PMC9701222; doi:10.1038/s41467-022-34925-y)
Supplement: Supplementary file 4 — Source Data [file 41467_2022_34925_MOESM4_ESM.zip]

Archive with 485 entries (384 files):
- Sourcedata/
- Sourcedata/BLIS/
- Sourcedata/BLIS/FoxH1/
- Sourcedata/BLIS/FoxH1/WT/
- Sourcedata/BLIS/FoxH1/WT/.DS_Store
- __MACOSX/
- __MACOSX/Sourcedata/
- __MACOSX/Sourcedata/BLIS/
- __MACOSX/Sourcedata/BLIS/FoxH1/
- __MACOSX/Sourcedata/BLIS/FoxH1/WT/
- __MACOSX/Sourcedata/BLIS/FoxH1/WT/._.DS_Store
- Sourcedata/BLIS/FoxH1/WT/GSC/
- Sourcedata/BLIS/FoxH1/WT/GSC/.DS_Store
- __MACOSX/Sourcedata/BLIS/FoxH1/WT/GSC/
- __MACOSX/Sourcedata/BLIS/FoxH1/WT/GSC/._.DS_Store
- Sourcedata/BLIS/FoxH1/WT/GSC/DNA/
- Sourcedata/BLIS/FoxH1/WT/GSC/DNA/A1Results.txt
- __MACOSX/Sourcedata/BLIS/FoxH1/WT/GSC/DNA/
- __MACOSX/Sourcedata/BLIS/FoxH1/WT/GSC/DNA/._A1Results.txt
- Sourcedata/BLIS/FoxH1/WT/GSC/DNA/B1Results.txt
- __MACOSX/Sourcedata/BLIS/FoxH1/WT/GSC/DNA/._B1Results.txt
- Sourcedata/BLIS/FoxH1/WT/GSC/DNA/C1Results.txt
- __MACOSX/Sourcedata/BLIS/FoxH1/WT/GSC/DNA/._C1Results.txt
- Sourcedata/BLIS/FoxH1/WT/GSC/DNA/D1Results.txt
- __MACOSX/Sourcedata/BLIS/FoxH1/WT/GSC/DNA/._D1Results.txt
- Sourcedata/BLIS/FoxH1/WT/GSC/DNA/E1Results.txt
- __MACOSX/Sourcedata/BLIS/FoxH1/WT/GSC/DNA/._E1Results.txt
- Sourcedata/BLIS/FoxH1/WT/GSC/DNA/F1Results.txt
- __MACOSX/Sourcedata/BLIS/FoxH1/WT/GSC/DNA/._F1Results.txt
- Sourcedata/BLIS/FoxH1/WT/GSC/DNA/G1Results.txt
- __MACOSX/Sourcedata/BLIS/FoxH1/WT/GSC/DNA/._G1Results.txt
- Sourcedata/BLIS/FoxH1/WT/GSC/DNA/220309_P1_Assay_1.jpg
- __MACOSX/Sourcedata/BLIS/FoxH1/WT/GSC/DNA/._220309_P1_Assay_1.jpg
- Sourcedata/BLIS/FoxH1/WT/GSC/NCP/
- Sourcedata/BLIS/FoxH1/WT/GSC/NCP/A2Results.txt
- __MACOSX/Sourcedata/BLIS/FoxH1/WT/GSC/NCP/
- __MACOSX/Sourcedata/BLIS/FoxH1/WT/GSC/NCP/._A2Results.txt
- Sourcedata/BLIS/FoxH1/WT/GSC/NCP/B2Results.txt
- __MACOSX/Sourcedata/BLIS/FoxH1/WT/GSC/NCP/._B2Results.txt
- Sourcedata/BLIS/FoxH1/WT/GSC/NCP/C2Results.txt
- __MACOSX/Sourcedata/BLIS/FoxH1/WT/GSC/NCP/._C2Results.txt
- Sourcedata/BLIS/FoxH1/WT/GSC/NCP/D2Results.txt
- __MACOSX/Sourcedata/BLIS/FoxH1/WT/GSC/NCP/._D2Results.txt
- Sourcedata/BLIS/FoxH1/WT/GSC/NCP/E2Results.txt
- __MACOSX/Sourcedata/BLIS/FoxH1/WT/GSC/NCP/._E2Results.txt
- Sourcedata/BLIS/FoxH1/WT/GSC/NCP/F2Results.txt
- __MACOSX/Sourcedata/BLIS/FoxH1/WT/GSC/NCP/._F2Results.txt
- Sourcedata/BLIS/FoxH1/WT/GSC/NCP/G2Results.txt
- __MACOSX/Sourcedata/BLIS/FoxH1/WT/GSC/NCP/._G2Results.txt
- Sourcedata/BLIS/FoxH1/WT/GSC/NCP/220309_P1_Assay_2.jpg
- __MACOSX/Sourcedata/BLIS/FoxH1/WT/GSC/NCP/._220309_P1_Assay_2.jpg
- Sourcedata/BLIS/FoxH1/WT/601/
- Sourcedata/BLIS/FoxH1/WT/601/-6/
- Sourcedata/BLIS/FoxH1/WT/601/-6/DNA/
- Sourcedata/BLIS/FoxH1/WT/601/-6/DNA/A3Results.txt
- __MACOSX/Sourcedata/BLIS/FoxH1/WT/601/
- __MACOSX/Sourcedata/BLIS/FoxH1/WT/601/-6/
- __MACOSX/Sourcedata/BLIS/FoxH1/WT/601/-6/DNA/
- __MACOSX/Sourcedata/BLIS/FoxH1/WT/601/-6/DNA/._A3Results.txt
- Sourcedata/BLIS/FoxH1/WT/601/-6/DNA/B3Results.txt
- __MACOSX/Sourcedata/BLIS/FoxH1/WT/601/-6/DNA/._B3Results.txt
- Sourcedata/BLIS/FoxH1/WT/601/-6/DNA/C3Results.txt
- __MACOSX/Sourcedata/BLIS/FoxH1/WT/601/-6/DNA/._C3Results.txt
- Sourcedata/BLIS/FoxH1/WT/601/-6/DNA/D3Results.txt
- __MACOSX/Sourcedata/BLIS/FoxH1/WT/601/-6/DNA/._D3Results.txt
- Sourcedata/BLIS/FoxH1/WT/601/-6/DNA/E3Results.txt
- __MACOSX/Sourcedata/BLIS/FoxH1/WT/601/-6/DNA/._E3Results.txt
- Sourcedata/BLIS/FoxH1/WT/601/-6/DNA/F3Results.txt
- __MACOSX/Sourcedata/BLIS/FoxH1/WT/601/-6/DNA/._F3Results.txt
- Sourcedata/BLIS/FoxH1/WT/601/-6/DNA/G3Results.txt
- __MACOSX/Sourcedata/BLIS/FoxH1/WT/601/-6/DNA/._G3Results.txt
- Sourcedata/BLIS/FoxH1/WT/601/-6/DNA/220913_Assay_3.jpg
- __MACOSX/Sourcedata/BLIS/FoxH1/WT/601/-6/DNA/._220913_Assay_3.jpg
- Sourcedata/BLIS/FoxH1/WT/601/-6/NCP/
- Sourcedata/BLIS/FoxH1/WT/601/-6/NCP/A3Results.txt
- __MACOSX/Sourcedata/BLIS/FoxH1/WT/601/-6/NCP/
- __MACOSX/Sourcedata/BLIS/FoxH1/WT/601/-6/NCP/._A3Results.txt
- Sourcedata/BLIS/FoxH1/WT/601/-6/NCP/B3Results.txt
- __MACOSX/Sourcedata/BLIS/FoxH1/WT/601/-6/NCP/._B3Results.txt
- Sourcedata/BLIS/FoxH1/WT/601/-6/NCP/C3Results.txt
- __MACOSX/Sourcedata/BLIS/FoxH1/WT/601/-6/NCP/._C3Results.txt
- Sourcedata/BLIS/FoxH1/WT/601/-6/NCP/D3Results.txt
- __MACOSX/Sourcedata/BLIS/FoxH1/WT/601/-6/NCP/._D3Results.txt
- Sourcedata/BLIS/FoxH1/WT/601/-6/NCP/E3Results.txt
- __MACOSX/Sourcedata/BLIS/FoxH1/WT/601/-6/NCP/._E3Results.txt
- Sourcedata/BLIS/FoxH1/WT/601/-6/NCP/F3Results.txt
- __MACOSX/Sourcedata/BLIS/FoxH1/WT/601/-6/NCP/._F3Results.txt
- Sourcedata/BLIS/FoxH1/WT/601/-6/NCP/G3Results.txt
- __MACOSX/Sourcedata/BLIS/FoxH1/WT/601/-6/NCP/._G3Results.txt
- Sourcedata/BLIS/FoxH1/WT/601/-6/NCP/220913_Assay_3.jpg
- __MACOSX/Sourcedata/BLIS/FoxH1/WT/601/-6/NCP/._220913_Assay_3.jpg
- Sourcedata/BLIS/FoxH1/WT/601/-6/.DS_Store
- __MACOSX/Sourcedata/BLIS/FoxH1/WT/601/-6/._.DS_Store
- Sourcedata/BLIS/FoxH1/WT/601/.DS_Store
- __MACOSX/Sourcedata/BLIS/FoxH1/WT/601/._.DS_Store
- Sourcedata/BLIS/FoxH1/WT/601/+0.5/
- Sourcedata/BLIS/FoxH1/WT/601/+0.5/DNA/
- Sourcedata/BLIS/FoxH1/WT/601/+0.5/DNA/A5Results.txt
- __MACOSX/Sourcedata/BLIS/FoxH1/WT/601/+0.5/
- __MACOSX/Sourcedata/BLIS/FoxH1/WT/601/+0.5/DNA/
- __MACOSX/Sourcedata/BLIS/FoxH1/WT/601/+0.5/DNA/._A5Results.txt
- Sourcedata/BLIS/FoxH1/WT/601/+0.5/DNA/B5Results.txt
- __MACOSX/Sourcedata/BLIS/FoxH1/WT/601/+0.5/DNA/._B5Results.txt
- Sourcedata/BLIS/FoxH1/WT/601/+0.5/DNA/C5Results.txt
- __MACOSX/Sourcedata/BLIS/FoxH1/WT/601/+0.5/DNA/._C5Results.txt
- Sourcedata/BLIS/FoxH1/WT/601/+0.5/DNA/D5Results.txt
- __MACOSX/Sourcedata/BLIS/FoxH1/WT/601/+0.5/DNA/._D5Results.txt
- Sourcedata/BLIS/FoxH1/WT/601/+0.5/DNA/E5Results.txt
- __MACOSX/Sourcedata/BLIS/FoxH1/WT/601/+0.5/DNA/._E5Results.txt
- Sourcedata/BLIS/FoxH1/WT/601/+0.5/DNA/F5Results.txt
- __MACOSX/Sourcedata/BLIS/FoxH1/WT/601/+0.5/DNA/._F5Results.txt
- Sourcedata/BLIS/FoxH1/WT/601/+0.5/DNA/G5Results.txt
- __MACOSX/Sourcedata/BLIS/FoxH1/WT/601/+0.5/DNA/._G5Results.txt
- Sourcedata/BLIS/FoxH1/WT/601/+0.5/DNA/220913_Assay_2.jpg
- __MACOSX/Sourcedata/BLIS/FoxH1/WT/601/+0.5/DNA/._220913_Assay_2.jpg
- Sourcedata/BLIS/FoxH1/WT/601/+0.5/NCP/
- Sourcedata/BLIS/FoxH1/WT/601/+0.5/NCP/A5Results.txt
- __MACOSX/Sourcedata/BLIS/FoxH1/WT/601/+0.5/NCP/
- __MACOSX/Sourcedata/BLIS/FoxH1/WT/601/+0.5/NCP/._A5Results.txt
- Sourcedata/BLIS/FoxH1/WT/601/+0.5/NCP/B5Results.txt
- __MACOSX/Sourcedata/BLIS/FoxH1/WT/601/+0.5/NCP/._B5Results.txt
- Sourcedata/BLIS/FoxH1/WT/601/+0.5/NCP/C5Results.txt
- __MACOSX/Sourcedata/BLIS/FoxH1/WT/601/+0.5/NCP/._C5Results.txt
- Sourcedata/BLIS/FoxH1/WT/601/+0.5/NCP/D5Results.txt
- __MACOSX/Sourcedata/BLIS/FoxH1/WT/601/+0.5/NCP/._D5Results.txt
- Sourcedata/BLIS/FoxH1/WT/601/+0.5/NCP/E5Results.txt
- __MACOSX/Sourcedata/BLIS/FoxH1/WT/601/+0.5/NCP/._E5Results.txt
- Sourcedata/BLIS/FoxH1/WT/601/+0.5/NCP/F5Results.txt
- __MACOSX/Sourcedata/BLIS/FoxH1/WT/601/+0.5/NCP/._F5Results.txt
- Sourcedata/BLIS/FoxH1/WT/601/+0.5/NCP/G5Results.txt
- __MACOSX/Sourcedata/BLIS/FoxH1/WT/601/+0.5/NCP/._G5Results.txt
- Sourcedata/BLIS/FoxH1/WT/601/+0.5/NCP/220913_Assay_2.jpg
- __MACOSX/Sourcedata/BLIS/FoxH1/WT/601/+0.5/NCP/._220913_Assay_2.jpg
- Sourcedata/BLIS/FoxH1/WT/601/+0.5/.DS_Store
- __MACOSX/Sourcedata/BLIS/FoxH1/WT/601/+0.5/._.DS_Store
- Sourcedata/BLIS/FoxH1/WT/601/+2.5/
- Sourcedata/BLIS/FoxH1/WT/601/+2.5/DNA/
- Sourcedata/BLIS/FoxH1/WT/601/+2.5/DNA/A6Results.txt
- __MACOSX/Sourcedata/BLIS/FoxH1/WT/601/+2.5/
- __MACOSX/Sourcedata/BLIS/FoxH1/WT/601/+2.5/DNA/
- __MACOSX/Sourcedata/BLIS/FoxH1/WT/601/+2.5/DNA/._A6Results.txt
- Sourcedata/BLIS/FoxH1/WT/601/+2.5/DNA/B6Results.txt
- __MACOSX/Sourcedata/BLIS/FoxH1/WT/601/+2.5/DNA/._B6Results.txt
- Sourcedata/BLIS/FoxH1/WT/601/+2.5/DNA/C6Results.txt
- __MACOSX/Sourcedata/BLIS/FoxH1/WT/601/+2.5/DNA/._C6Results.txt
- Sourcedata/BLIS/FoxH1/WT/601/+2.5/DNA/D6Results.txt
- __MACOSX/Sourcedata/BLIS/FoxH1/WT/601/+2.5/DNA/._D6Results.txt
- Sourcedata/BLIS/FoxH1/WT/601/+2.5/DNA/E6Results.txt
- __MACOSX/Sourcedata/BLIS/FoxH1/WT/601/+2.5/DNA/._E6Results.txt
- Sourcedata/BLIS/FoxH1/WT/601/+2.5/DNA/F6Results.txt
- __MACOSX/Sourcedata/BLIS/FoxH1/WT/601/+2.5/DNA/._F6Results.txt
- Sourcedata/BLIS/FoxH1/WT/601/+2.5/DNA/G6Results.txt
- __MACOSX/Sourcedata/BLIS/FoxH1/WT/601/+2.5/DNA/._G6Results.txt
- Sourcedata/BLIS/FoxH1/WT/601/+2.5/DNA/220913_Assay_3.jpg
- __MACOSX/Sourcedata/BLIS/FoxH1/WT/601/+2.5/DNA/._220913_Assay_3.jpg
- Sourcedata/BLIS/FoxH1/WT/601/+2.5/NCP/
- Sourcedata/BLIS/FoxH1/WT/601/+2.5/NCP/A6Results.txt
- __MACOSX/Sourcedata/BLIS/FoxH1/WT/601/+2.5/NCP/
- __MACOSX/Sourcedata/BLIS/FoxH1/WT/601/+2.5/NCP/._A6Results.txt
- Sourcedata/BLIS/FoxH1/WT/601/+2.5/NCP/B6Results.txt
- __MACOSX/Sourcedata/BLIS/FoxH1/WT/601/+2.5/NCP/._B6Results.txt
- Sourcedata/BLIS/FoxH1/WT/601/+2.5/NCP/C6Results.txt
- __MACOSX/Sourcedata/BLIS/FoxH1/WT/601/+2.5/NCP/._C6Results.txt
- Sourcedata/BLIS/FoxH1/WT/601/+2.5/NCP/D6Results.txt
- __MACOSX/Sourcedata/BLIS/FoxH1/WT/601/+2.5/NCP/._D6Results.txt
- Sourcedata/BLIS/FoxH1/WT/601/+2.5/NCP/E6Results.txt
- __MACOSX/Sourcedata/BLIS/FoxH1/WT/601/+2.5/NCP/._E6Results.txt
- Sourcedata/BLIS/FoxH1/WT/601/+2.5/NCP/F6Results.txt
- __MACOSX/Sourcedata/BLIS/FoxH1/WT/601/+2.5/NCP/._F6Results.txt
- Sourcedata/BLIS/FoxH1/WT/601/+2.5/NCP/G6Results.txt
- __MACOSX/Sourcedata/BLIS/FoxH1/WT/601/+2.5/NCP/._G6Results.txt
- Sourcedata/BLIS/FoxH1/WT/601/+2.5/NCP/220913_Assay_3.jpg
- __MACOSX/Sourcedata/BLIS/FoxH1/WT/601/+2.5/NCP/._220913_Assay_3.jpg
- Sourcedata/BLIS/FoxH1/WT/601/+2.5/.DS_Store
- __MACOSX/Sourcedata/BLIS/FoxH1/WT/601/+2.5/._.DS_Store
- Sourcedata/BLIS/FoxH1/WT/601/+6/
- Sourcedata/BLIS/FoxH1/WT/601/+6/DNA/
- Sourcedata/BLIS/FoxH1/WT/601/+6/DNA/A1Results.txt
- __MACOSX/Sourcedata/BLIS/FoxH1/WT/601/+6/
- __MACOSX/Sourcedata/BLIS/FoxH1/WT/601/+6/DNA/
- __MACOSX/Sourcedata/BLIS/FoxH1/WT/601/+6/DNA/._A1Results.txt
- Sourcedata/BLIS/FoxH1/WT/601/+6/DNA/B1Results.txt
- __MACOSX/Sourcedata/BLIS/FoxH1/WT/601/+6/DNA/._B1Results.txt
- Sourcedata/BLIS/FoxH1/WT/601/+6/DNA/C1Results.txt
- __MACOSX/Sourcedata/BLIS/FoxH1/WT/601/+6/DNA/._C1Results.txt
- Sourcedata/BLIS/FoxH1/WT/601/+6/DNA/D1Results.txt
- __MACOSX/Sourcedata/BLIS/FoxH1/WT/601/+6/DNA/._D1Results.txt
- Sourcedata/BLIS/FoxH1/WT/601/+6/DNA/E1Results.txt
- __MACOSX/Sourcedata/BLIS/FoxH1/WT/601/+6/DNA/._E1Results.txt
- Sourcedata/BLIS/FoxH1/WT/601/+6/DNA/F1Results.txt
- __MACOSX/Sourcedata/BLIS/FoxH1/WT/601/+6/DNA/._F1Results.txt
- Sourcedata/BLIS/FoxH1/WT/601/+6/DNA/G1Results.txt
- __MACOSX/Sourcedata/BLIS/FoxH1/WT/601/+6/DNA/._G1Results.txt
- Sourcedata/BLIS/FoxH1/WT/601/+6/DNA/220913_Assay_1.jpg
- __MACOSX/Sourcedata/BLIS/FoxH1/WT/601/+6/DNA/._220913_Assay_1.jpg
- Sourcedata/BLIS/FoxH1/WT/601/+6/NCP/
- Sourcedata/BLIS/FoxH1/WT/601/+6/NCP/A1Results.txt
- __MACOSX/Sourcedata/BLIS/FoxH1/WT/601/+6/NCP/
- __MACOSX/Sourcedata/BLIS/FoxH1/WT/601/+6/NCP/._A1Results.txt
- Sourcedata/BLIS/FoxH1/WT/601/+6/NCP/B1Results.txt
- __MACOSX/Sourcedata/BLIS/FoxH1/WT/601/+6/NCP/._B1Results.txt
- Sourcedata/BLIS/FoxH1/WT/601/+6/NCP/C1Results.txt
- __MACOSX/Sourcedata/BLIS/FoxH1/WT/601/+6/NCP/._C1Results.txt
- Sourcedata/BLIS/FoxH1/WT/601/+6/NCP/D1Results.txt
- __MACOSX/Sourcedata/BLIS/FoxH1/WT/601/+6/NCP/._D1Results.txt
- Sourcedata/BLIS/FoxH1/WT/601/+6/NCP/E1Results.txt
- __MACOSX/Sourcedata/BLIS/FoxH1/WT/601/+6/NCP/._E1Results.txt
- Sourcedata/BLIS/FoxH1/WT/601/+6/NCP/F1Results.txt
- __MACOSX/Sourcedata/BLIS/FoxH1/WT/601/+6/NCP/._F1Results.txt
- Sourcedata/BLIS/FoxH1/WT/601/+6/NCP/G1Results.txt
- __MACOSX/Sourcedata/BLIS/FoxH1/WT/601/+6/NCP/._G1Results.txt
- Sourcedata/BLIS/FoxH1/WT/601/+6/NCP/220913_Assay_1.jpg
- __MACOSX/Sourcedata/BLIS/FoxH1/WT/601/+6/NCP/._220913_Assay_1.jpg
- Sourcedata/BLIS/FoxH1/WT/601/+6/.DS_Store
- __MACOSX/Sourcedata/BLIS/FoxH1/WT/601/+6/._.DS_Store
- Sourcedata/BLIS/FoxH1/.DS_Store
- __MACOSX/Sourcedata/BLIS/FoxH1/._.DS_Store
- Sourcedata/BLIS/FoxH1/R30H/
- Sourcedata/BLIS/FoxH1/R30H/.DS_Store
- __MACOSX/Sourcedata/BLIS/FoxH1/R30H/
- __MACOSX/Sourcedata/BLIS/FoxH1/R30H/._.DS_Store
- Sourcedata/BLIS/FoxH1/R30H/GSC/
- Sourcedata/BLIS/FoxH1/R30H/GSC/DNA/
- Sourcedata/BLIS/FoxH1/R30H/GSC/DNA/A7Results.txt
- __MACOSX/Sourcedata/BLIS/FoxH1/R30H/GSC/
- __MACOSX/Sourcedata/BLIS/FoxH1/R30H/GSC/DNA/
- __MACOSX/Sourcedata/BLIS/FoxH1/R30H/GSC/DNA/._A7Results.txt
- Sourcedata/BLIS/FoxH1/R30H/GSC/DNA/B7Results.txt
- __MACOSX/Sourcedata/BLIS/FoxH1/R30H/GSC/DNA/._B7Results.txt
- Sourcedata/BLIS/FoxH1/R30H/GSC/DNA/C7Results.txt
- __MACOSX/Sourcedata/BLIS/FoxH1/R30H/GSC/DNA/._C7Results.txt
- Sourcedata/BLIS/FoxH1/R30H/GSC/DNA/D7Results.txt
- __MACOSX/Sourcedata/BLIS/FoxH1/R30H/GSC/DNA/._D7Results.txt
- Sourcedata/BLIS/FoxH1/R30H/GSC/DNA/E7Results.txt
- __MACOSX/Sourcedata/BLIS/FoxH1/R30H/GSC/DNA/._E7Results.txt
- Sourcedata/BLIS/FoxH1/R30H/GSC/DNA/F7Results.txt
- __MACOSX/Sourcedata/BLIS/FoxH1/R30H/GSC/DNA/._F7Results.txt
- Sourcedata/BLIS/FoxH1/R30H/GSC/DNA/G7Results.txt
- __MACOSX/Sourcedata/BLIS/FoxH1/R30H/GSC/DNA/._G7Results.txt
- Sourcedata/BLIS/FoxH1/R30H/GSC/DNA/220309_P2_Assay_1.jpg
- __MACOSX/Sourcedata/BLIS/FoxH1/R30H/GSC/DNA/._220309_P2_Assay_1.jpg
- Sourcedata/BLIS/FoxH1/R30H/GSC/NCP/
- Sourcedata/BLIS/FoxH1/R30H/GSC/NCP/A8Results.txt
- __MACOSX/Sourcedata/BLIS/FoxH1/R30H/GSC/NCP/
- __MACOSX/Sourcedata/BLIS/FoxH1/R30H/GSC/NCP/._A8Results.txt
- Sourcedata/BLIS/FoxH1/R30H/GSC/NCP/B8Results.txt
- __MACOSX/Sourcedata/BLIS/FoxH1/R30H/GSC/NCP/._B8Results.txt
- Sourcedata/BLIS/FoxH1/R30H/GSC/NCP/C8Results.txt
- __MACOSX/Sourcedata/BLIS/FoxH1/R30H/GSC/NCP/._C8Results.txt
- Sourcedata/BLIS/FoxH1/R30H/GSC/NCP/D8Results.txt
- __MACOSX/Sourcedata/BLIS/FoxH1/R30H/GSC/NCP/._D8Results.txt
- Sourcedata/BLIS/FoxH1/R30H/GSC/NCP/E8Results.txt
- __MACOSX/Sourcedata/BLIS/FoxH1/R30H/GSC/NCP/._E8Results.txt
- Sourcedata/BLIS/FoxH1/R30H/GSC/NCP/F8Results.txt
- __MACOSX/Sourcedata/BLIS/FoxH1/R30H/GSC/NCP/._F8Results.txt
- Sourcedata/BLIS/FoxH1/R30H/GSC/NCP/G8Results.txt
- __MACOSX/Sourcedata/BLIS/FoxH1/R30H/GSC/NCP/._G8Results.txt
- Sourcedata/BLIS/FoxH1/R30H/GSC/NCP/220309_P2_Assay_2.jpg
- __MACOSX/Sourcedata/BLIS/FoxH1/R30H/GSC/NCP/._220309_P2_Assay_2.jpg
- Sourcedata/BLIS/FoxH1/R30H/GSC/.DS_Store
- __MACOSX/Sourcedata/BLIS/FoxH1/R30H/GSC/._.DS_Store
- Sourcedata/BLIS/FoxH1/K33N/
- Sourcedata/BLIS/FoxH1/K33N/.DS_Store
- __MACOSX/Sourcedata/BLIS/FoxH1/K33N/
- __MACOSX/Sourcedata/BLIS/FoxH1/K33N/._.DS_Store
- Sourcedata/BLIS/FoxH1/K33N/GSC/
- Sourcedata/BLIS/FoxH1/K33N/GSC/DNA/
- Sourcedata/BLIS/FoxH1/K33N/GSC/DNA/A9Results.txt
- __MACOSX/Sourcedata/BLIS/FoxH1/K33N/GSC/
- __MACOSX/Sourcedata/BLIS/FoxH1/K33N/GSC/DNA/
- __MACOSX/Sourcedata/BLIS/FoxH1/K33N/GSC/DNA/._A9Results.txt
- Sourcedata/BLIS/FoxH1/K33N/GSC/DNA/B9Results.txt
- __MACOSX/Sourcedata/BLIS/FoxH1/K33N/GSC/DNA/._B9Results.txt
- Sourcedata/BLIS/FoxH1/K33N/GSC/DNA/C9Results.txt
- __MACOSX/Sourcedata/BLIS/FoxH1/K33N/GSC/DNA/._C9Results.txt
- Sourcedata/BLIS/FoxH1/K33N/GSC/DNA/D9Results.txt
- __MACOSX/Sourcedata/BLIS/FoxH1/K33N/GSC/DNA/._D9Results.txt
- Sourcedata/BLIS/FoxH1/K33N/GSC/DNA/E9Results.txt
- __MACOSX/Sourcedata/BLIS/FoxH1/K33N/GSC/DNA/._E9Results.txt
- Sourcedata/BLIS/FoxH1/K33N/GSC/DNA/F9Results.txt
- __MACOSX/Sourcedata/BLIS/FoxH1/K33N/GSC/DNA/._F9Results.txt
- Sourcedata/BLIS/FoxH1/K33N/GSC/DNA/G9Results.txt
- __MACOSX/Sourcedata/BLIS/FoxH1/K33N/GSC/DNA/._G9Results.txt
- Sourcedata/BLIS/FoxH1/K33N/GSC/DNA/220309_P2_Assay_3.jpg
- __MACOSX/Sourcedata/BLIS/FoxH1/K33N/GSC/DNA/._220309_P2_Assay_3.jpg
- Sourcedata/BLIS/FoxH1/K33N/GSC/.DS_Store
- __MACOSX/Sourcedata/BLIS/FoxH1/K33N/GSC/._.DS_Store
- Sourcedata/BLIS/FoxH1/K33N/GSC/NCP/
- Sourcedata/BLIS/FoxH1/K33N/GSC/NCP/A10Results.txt
- __MACOSX/Sourcedata/BLIS/FoxH1/K33N/GSC/NCP/
- __MACOSX/Sourcedata/BLIS/FoxH1/K33N/GSC/NCP/._A10Results.txt
- Sourcedata/BLIS/FoxH1/K33N/GSC/NCP/B10Results.txt
- __MACOSX/Sourcedata/BLIS/FoxH1/K33N/GSC/NCP/._B10Results.txt
- Sourcedata/BLIS/FoxH1/K33N/GSC/NCP/C10Results.txt
- __MACOSX/Sourcedata/BLIS/FoxH1/K33N/GSC/NCP/._C10Results.txt
- Sourcedata/BLIS/FoxH1/K33N/GSC/NCP/D10Results.txt
- __MACOSX/Sourcedata/BLIS/FoxH1/K33N/GSC/NCP/._D10Results.txt
- Sourcedata/BLIS/FoxH1/K33N/GSC/NCP/E10Results.txt
- __MACOSX/Sourcedata/BLIS/FoxH1/K33N/GSC/NCP/._E10Results.txt
- Sourcedata/BLIS/FoxH1/K33N/GSC/NCP/F10Results.txt
[truncated: 185 more entries]
