# Supplementary material for: Molecular basis for DNA recognition by the maternal pioneer transcription factor FoxH1
Source: Nat Commun. 2022 Nov 26;13:7279. doi: 10.1038/s41467-022-34925-y (PMC9701222; doi:10.1038/s41467-022-34925-y)
Supplement: Supplementary file 4 — Source Data [file 41467_2022_34925_MOESM4_ESM.zip › Sourcedata/BLIS/FoxH1/WT/GSC/DNA/A1Results.txt]

Conc1	2.5E-07	
Start1	270	
Stop1	719.8	
Kobs		
Error Kobs		
Koff		
Error Koff		
Time1	Data1	Fit1	
270	-0.06311316		
270.2	-0.06121436		
270.4	-0.05824195		
270.6	-0.05434325		
270.8	-0.05005206		
271	-0.04485959		
271.2	-0.03826804		
271.4	-0.03145374		
271.6	-0.02439848		
271.8	-0.01678938		
272	-0.00841681		
272.2	-0.00006986		
272.4	0.00823902		
272.6	0.01671769		
272.8	0.02477102		
273	0.03326622		
273.2	0.04146324		
273.4	0.04976771		
273.6	0.05850881		
273.8	0.06706749		
274	0.07538479		
274.2	0.08386899		
274.4	0.09238847		
274.6	0.1008116		
274.8	0.10888559		
275	0.11750153		
275.2	0.12572461		
275.4	0.1330152		
275.6	0.14106076		
275.8	0.14895521		
276	0.15696159		
276.2	0.1647811		
276.4	0.17229627		
276.6	0.17992902		
276.8	0.1871663		
277	0.19496887		
277.2	0.20223716		
277.4	0.21005454		
277.6	0.21861867		
277.8	0.22663317		
278	0.23387074		
278.2	0.24221089		
278.4	0.25001312		
278.6	0.25763992		
278.8	0.26503794		
279	0.27321223		
279.2	0.28043083		
279.4	0.28819846		
279.6	0.29601784		
279.8	0.30329282		
280	0.31099708		
280.2	0.31850203		
280.4	0.32574282		
280.6	0.33308339		
280.8	0.34118693		
281	0.34947451		
281.2	0.35750324		
281.4	0.36573358		
281.6	0.3747083		
281.8	0.38349897		
282	0.39236604		
282.2	0.40123015		
282.4	0.40854122		
282.6	0.41646147		
282.8	0.42435267		
283	0.43266312		
283.2	0.43960453		
283.4	0.44695147		
283.6	0.45427415		
283.8	0.46167718		
284	0.46948921		
284.2	0.47724683		
284.4	0.48527577		
284.6	0.49358915		
284.8	0.50255877		
285	0.51125343		
285.2	0.52053097		
285.4	0.53025575		
285.6	0.54043697		
285.8	0.55048094		
286	0.56018358		
286.2	0.56933721		
286.4	0.57871288		
286.6	0.58852281		
286.8	0.5974775		
287	0.60654173		
287.2	0.6156984		
287.4	0.62519411		
287.6	0.6349419		
287.8	0.64421268		
288	0.65412627		
288.2	0.66387376		
288.4	0.67351965		
288.6	0.68292361		
288.8	0.69251838		
289	0.7021321		
289.2	0.7119205		
289.4	0.72187758		
289.6	0.7315076		
289.8	0.74161442		
290	0.75130963		
290.2	0.7611327		
290.4	0.77142262		
290.6	0.78089401		
290.8	0.79018059		
291	0.79988029		
291.2	0.80988076		
291.4	0.81926805		
291.6	0.82859716		
291.8	0.83796366		
292	0.84702032		
292.2	0.8562734		
292.4	0.86520674		
292.6	0.87361363		
292.8	0.88206406		
293	0.89108927		
293.2	0.89981767		
293.4	0.90887163		
293.6	0.91758013		
293.8	0.92685023		
294	0.93564431		
294.2	0.9449824		
294.4	0.95361148		
294.6	0.9624722		
294.8	0.97125735		
295	0.98001109		
295.2	0.98881206		
295.4	0.99752052		
295.6	1.00638719		
295.8	1.01509004		
296	1.02313672		
296.2	1.03184824		
296.4	1.04018216		
296.6	1.04814191		
296.8	1.05674624		
297	1.06543069		
297.2	1.07368041		
297.4	1.08174787		
297.6	1.08976967		
297.8	1.09740756		
298	1.10451212		
298.2	1.11256279		
298.4	1.12008019		
298.6	1.12775592		
298.8	1.13493068		
299	1.14237906		
299.2	1.15026127		
299.4	1.15756673		
299.6	1.16482535		
299.8	1.17199621		
300	1.17914333		
300.2	1.18637029		
300.4	1.19364176		
300.6	1.20068931		
300.8	1.2079172		
301	1.21507317		
301.2	1.22183252		
301.4	1.22789853		
301.6	1.2344387		
301.8	1.24043942		
302	1.24701833		
302.2	1.25365338		
302.4	1.25985088		
302.6	1.26632723		
302.8	1.27276693		
303	1.27936102		
303.2	1.28557017		
303.4	1.29167908		
303.6	1.2984119		
303.8	1.30474887		
304	1.31115408		
304.2	1.31789073		
304.4	1.32446138		
304.6	1.33049488		
304.8	1.33660247		
305	1.34288914		
305.2	1.34810685		
305.4	1.35363018		
305.6	1.35919764		
305.8	1.36459514		
306	1.3700742		
306.2	1.37502161		
306.4	1.38051724		
306.6	1.38569751		
306.8	1.39042853		
307	1.39595275		
307.2	1.40130295		
307.4	1.40678453		
307.6	1.41199283		
307.8	1.41707641		
308	1.42218662		
308.2	1.42774044		
308.4	1.43312744		
308.6	1.43816526		
308.8	1.44296728		
309	1.44803088		
309.2	1.45311289		
309.4	1.45844579		
309.6	1.46378915		
309.8	1.46846259		
310	1.47312056		
310.2	1.47771909		
310.4	1.48266119		
310.6	1.48759071		
310.8	1.4928884		
311	1.49784585		
311.2	1.50237942		
311.4	1.50697022		
311.6	1.51147316		
311.8	1.51617185		
312	1.52082639		
312.2	1.52557412		
312.4	1.53051382		
312.6	1.53510696		
312.8	1.53956171		
313	1.5440647		
313.2	1.54904492		
313.4	1.55328229		
313.6	1.55730544		
313.8	1.56107512		
314	1.56514281		
314.2	1.56926792		
314.4	1.57344163		
314.6	1.57779031		
314.8	1.58182947		
315	1.58560702		
315.2	1.59013836		
315.4	1.59411617		
315.6	1.59811487		
315.8	1.60250767		
316	1.60743708		
316.2	1.6114562		
316.4	1.61680266		
316.6	1.6214713		
316.8	1.62564223		
317	1.63006593		
317.2	1.63462462		
317.4	1.63854961		
317.6	1.64281392		
317.8	1.64705682		
318	1.65101225		
318.2	1.65462709		
318.4	1.6586349		
318.6	1.66240548		
318.8	1.66598673		
319	1.66998049		
319.2	1.67341104		
319.4	1.67712631		
319.6	1.68108534		
319.8	1.68526784		
320	1.68943492		
320.2	1.6933865		
320.4	1.69820012		
320.6	1.70187568		
320.8	1.70570317		
321	1.70989629		
321.2	1.71365872		
321.4	1.71751906		
321.6	1.72123297		
321.8	1.72465879		
322	1.72814385		
322.2	1.73153144		
322.4	1.73490853		
322.6	1.73793267		
322.8	1.74144806		
323	1.74498714		
323.2	1.74822272		
323.4	1.75201845		
323.6	1.75538569		
323.8	1.75871809		
324	1.76277076		
324.2	1.76697201		
324.4	1.770443		
324.6	1.77357099		
324.8	1.77729635		
325	1.78147698		
325.2	1.78538106		
325.4	1.7894763		
325.6	1.7932719		
325.8	1.79699175		
326	1.80057836		
326.2	1.80386343		
326.4	1.80704746		
326.6	1.81029616		
326.8	1.81402394		
327	1.81775142		
327.2	1.82099568		
327.4	1.82441186		
327.6	1.82782513		
327.8	1.83079547		
328	1.83480114		
328.2	1.83860694		
328.4	1.84174734		
328.6	1.84521011		
328.8	1.84871372		
329	1.85255266		
329.2	1.85617033		
329.4	1.8596054		
329.6	1.86286397		
329.8	1.8664168		
330	1.86977604		
330.2	1.87292602		
330.4	1.8761776		
330.6	1.878796		
330.8	1.88213169		
331	1.88552254		
331.2	1.88881431		
331.4	1.89202791		
331.6	1.89544082		
331.8	1.89830083		
332	1.90207854		
332.2	1.90556547		
332.4	1.90865282		
332.6	1.91201444		
332.8	1.91520747		
333	1.91954073		
333.2	1.92353551		
333.4	1.92724658		
333.6	1.9312774		
333.8	1.93538724		
334	1.93875228		
334.2	1.94193953		
334.4	1.94519264		
334.6	1.94801621		
334.8	1.95186404		
335	1.95561723		
335.2	1.95898111		
335.4	1.96201324		
335.6	1.96540592		
335.8	1.96827503		
336	1.971459		
336.2	1.97448254		
336.4	1.97682393		
336.6	1.97992798		
336.8	1.98280993		
337	1.98651235		
337.2	1.98930632		
337.4	1.99201075		
337.6	1.9952019		
337.8	1.99851508		
338	2.00131725		
338.2	2.00420854		
338.4	2.0075861		
338.6	2.01097405		
338.8	2.01486508		
339	2.01872626		
339.2	2.0215725		
339.4	2.02557642		
339.6	2.02911653		
339.8	2.03252205		
340	2.03570501		
340.2	2.03886024		
340.4	2.0419356		
340.6	2.04544285		
340.8	2.04888253		
341	2.05253953		
341.2	2.0556665		
341.4	2.05909327		
341.6	2.06259485		
341.8	2.06602853		
342	2.06936608		
342.2	2.07219725		
342.4	2.0760012		
342.6	2.0794936		
342.8	2.08250481		
343	2.08551983		
343.2	2.08800439		
343.4	2.09179353		
343.6	2.09426774		
343.8	2.09740713		
344	2.1002142		
344.2	2.10353473		
344.4	2.10633823		
344.6	2.10935114		
344.8	2.1128929		
345	2.11541656		
345.2	2.11885198		
345.4	2.12221096		
345.6	2.12525138		
345.8	2.12827991		
346	2.13128892		
346.2	2.13387092		
346.4	2.13763811		
346.6	2.14081774		
346.8	2.14380002		
347	2.14741672		
347.2	2.15085405		
347.4	2.15434663		
347.6	2.15761352		
347.8	2.16097188		
348	2.16392681		
348.2	2.16700387		
348.4	2.16952979		
348.6	2.17260847		
348.8	2.17574475		
349	2.17890361		
349.2	2.18252677		
349.4	2.18556387		
349.6	2.18765037		
349.8	2.19036112		
350	2.19359879		
350.2	2.19680071		
350.4	2.19985803		
350.6	2.20313627		
350.8	2.206679		
351	2.21024644		
351.2	2.21363165		
351.4	2.21689338		
351.6	2.22000516		
351.8	2.22308852		
352	2.22651972		
352.2	2.2295969		
352.4	2.23246973		
352.6	2.23547787		
352.8	2.23893464		
353	2.24203995		
353.2	2.24497155		
353.4	2.24734423		
353.6	2.24933948		
353.8	2.25227629		
354	2.25523011		
354.2	2.25757195		
354.4	2.26062763		
354.6	2.26400983		
354.8	2.26694202		
355	2.26961996		
355.2	2.27275574		
355.4	2.27566602		
355.6	2.27908057		
355.8	2.28321875		
356	2.28693668		
356.2	2.29049084		
356.4	2.29368432		
356.6	2.29722019		
356.8	2.30034768		
357	2.30367919		
357.2	2.30727214		
357.4	2.30975758		
357.6	2.31277206		
357.8	2.31582885		
358	2.3188669		
358.2	2.32165488		
358.4	2.32475131		
358.6	2.32716434		
358.8	2.32947202		
359	2.3321115		
359.2	2.33456412		
359.4	2.33734112		
359.6	2.34064689		
359.8	2.34382723		
360	2.3466588		
360.2	2.34946791		
360.4	2.35219073		
360.6	2.3551887		
360.8	2.35814138		
361	2.36222036		
361.2	2.36529565		
361.4	2.36822861		
361.6	2.37132929		
361.8	2.37478891		
362	2.3780218		
362.2	2.38193187		
362.4	2.3853407		
362.6	2.3884389		
362.8	2.39162878		
363	2.39515788		
363.2	2.39838608		
363.4	2.40183086		
363.6	2.40464961		
363.8	2.40719098		
364	2.41026626		
364.2	2.41310726		
364.4	2.41606138		
364.6	2.4191217		
364.8	2.42173619		
365	2.42463795		
365.2	2.42673867		
365.4	2.42890988		
365.6	2.43112909		
365.8	2.43410414		
366	2.43692517		
366.2	2.44041375		
366.4	2.44295188		
366.6	2.44569508		
366.8	2.44853406		
367	2.45209294		
367.2	2.45479521		
367.4	2.45713346		
367.6	2.45985258		
367.8	2.46260458		
368	2.46597583		
368.2	2.46942657		
368.4	2.47221344		
368.6	2.47593629		
368.8	2.47874961		
369	2.48123811		
369.2	2.48382123		
369.4	2.48673213		
369.6	2.49013259		
369.8	2.49344337		
370	2.49632915		
370.2	2.49921833		
370.4	2.50215529		
370.6	2.50531327		
370.8	2.50747714		
371	2.51088471		
371.2	2.51344293		
371.4	2.5161865		
371.6	2.51932677		
371.8	2.52178005		
372	2.52506072		
372.2	2.52854631		
372.4	2.53119654		
372.6	2.5349592		
372.8	2.53741576		
373	2.53991663		
373.2	2.54370458		
373.4	2.54646787		
373.6	2.54928531		
373.8	2.55201927		
374	2.55436312		
374.2	2.55752709		
374.4	2.56034709		
374.6	2.56318247		
374.8	2.56596275		
375	2.56912803		
375.2	2.57200308		
375.4	2.57502346		
375.6	2.57774897		
375.8	2.5803897		
376	2.58376558		
376.2	2.58692506		
376.4	2.59025022		
376.6	2.59318364		
376.8	2.59575537		
377	2.5990508		
377.2	2.60187485		
377.4	2.60456246		
377.6	2.6075502		
377.8	2.61024968		
378	2.61289141		
378.2	2.61604695		
378.4	2.61813092		
378.6	2.62079267		
378.8	2.62279169		
379	2.6248371		
379.2	2.62764799		
379.4	2.63036057		
379.6	2.63297514		
379.8	2.63607715		
380	2.63941364		
380.2	2.64226469		
380.4	2.6449323		
380.6	2.64733496		
380.8	2.65051043		
381	2.65438852		
381.2	2.65714096		
381.4	2.66018195		
381.6	2.66314337		
381.8	2.66609499		
382	2.66910994		
382.2	2.67182068		
382.4	2.67446737		
382.6	2.67727296		
382.8	2.679755		
383	2.68247686		
383.2	2.68514161		
383.4	2.6877483		
383.6	2.69025523		
383.8	2.69300716		
384	2.69528313		
384.2	2.69753035		
384.4	2.69982785		
384.6	2.70274557		
384.8	2.70562996		
385	2.70874584		
385.2	2.71106026		
385.4	2.71391827		
385.6	2.71696004		
385.8	2.71960797		
386	2.72270912		
386.2	2.72589037		
386.4	2.7291839		
386.6	2.73207657		
386.8	2.73514559		
387	2.73802743		
387.2	2.7409732		
387.4	2.74398755		
387.6	2.74654296		
387.8	2.74914208		
388	2.75169963		
388.2	2.75429262		
388.4	2.75659579		
388.6	2.75902026		
388.8	2.76140566		
389	2.76459526		
389.2	2.76673517		
389.4	2.76951477		
389.6	2.77213069		
389.8	2.77465427		
390	2.77784812		
390.2	2.78116032		
390.4	2.78423001		
390.6	2.7874263		
390.8	2.79049056		
391	2.79358505		
391.2	2.79652864		
391.4	2.79977952		
391.6	2.80186223		
391.8	2.80429579		
392	2.80693942		
392.2	2.80928111		
392.4	2.81168116		
392.6	2.81392376		
392.8	2.8166478		
393	2.81987388		
393.2	2.82196714		
393.4	2.82524856		
393.6	2.82809204		
393.8	2.83074285		
394	2.83432885		
394.2	2.83731644		
394.4	2.83978236		
394.6	2.8426548		
394.8	2.84549977		
395	2.84825723		
395.2	2.850986		
395.4	2.85335223		
395.6	2.85569243		
395.8	2.85813764		
396	2.86079815		
396.2	2.86307362		
396.4	2.86516007		
396.6	2.86746118		
396.8	2.8695109		
397	2.87222908		
397.2	2.87438898		
397.4	2.87736943		
397.6	2.88032372		
397.8	2.88293723		
398	2.88639643		
398.2	2.88935527		
398.4	2.89207544		
398.6	2.89590267		
398.8	2.89918358		
399	2.90209583		
399.2	2.90522198		
399.4	2.9082563		
399.6	2.91140805		
399.8	2.91317923		
400	2.9158186		
400.2	2.91801275		
400.4	2.92005373		
400.6	2.92223523		
400.8	2.92408208		
401	2.92667698		
401.2	2.92901559		
401.4	2.93139918		
401.6	2.93429228		
401.8	2.93671125		
402	2.93979463		
402.2	2.94271552		
402.4	2.9457114		
402.6	2.94901021		
402.8	2.95193047		
403	2.95434486		
403.2	2.95740968		
403.4	2.96024599		
403.6	2.96291973		
403.8	2.96482355		
404	2.96791382		
404.2	2.9704707		
404.4	2.97226094		
404.6	2.9750379		
404.8	2.97770008		
405	2.98014494		
405.2	2.9829503		
405.4	2.98566089		
405.6	2.98895799		
405.8	2.99166697		
406	2.99481828		
406.2	2.99773636		
406.4	2.99996507		
406.6	3.0026629		
406.8	3.0049728		
407	3.00721268		
407.2	3.01045468		
407.4	3.01258463		
407.6	3.01520025		
407.8	3.01713154		
408	3.02030799		
408.2	3.02207698		
408.4	3.02403752		
408.6	3.0270965		
408.8	3.02966518		
409	3.03187677		
409.2	3.03461706		
409.4	3.0372822		
409.6	3.03976708		
409.8	3.04325229		
410	3.04586033		
410.2	3.04842413		
410.4	3.05070932		
410.6	3.05380723		
410.8	3.05574852		
411	3.05872552		
411.2	3.06142677		
411.4	3.0636165		
411.6	3.06686799		
411.8	3.06964613		
412	3.07268066		
412.2	3.07440201		
412.4	3.07709995		
412.6	3.07955944		
412.8	3.08177685		
413	3.08410995		
413.2	3.0865906		
413.4	3.08973248		
413.6	3.09254235		
413.8	3.0955306		
414	3.0976682		
414.2	3.10054445		
414.4	3.10311673		
414.6	3.10595636		
414.8	3.10824686		
415	3.11103685		
415.2	3.11375077		
415.4	3.1164396		
415.6	3.11929307		
415.8	3.12152891		
416	3.12370827		
416.2	3.12562568		
416.4	3.12801085		
416.6	3.13004007		
416.8	3.13261917		
417	3.13536598		
417.2	3.13795193		
417.4	3.14140108		
417.6	3.14367743		
417.8	3.14639043		
418	3.14895154		
418.2	3.15184736		
418.4	3.15421322		
418.6	3.15738027		
418.8	3.15998785		
419	3.1624747		
419.2	3.16525228		
419.4	3.16739757		
419.6	3.16936432		
419.8	3.17155141		
420	3.17390778		
420.2	3.17619419		
420.4	3.17875508		
420.6	3.18137248		
420.8	3.18402864		
421	3.18667447		
421.2	3.18897597		
421.4	3.19166318		
421.6	3.19373175		
421.8	3.1959169		
422	3.19783351		
422.2	3.20063547		
422.4	3.20260773		
422.6	3.20567206		
422.8	3.20776172		
423	3.21010324		
423.2	3.21234941		
423.4	3.21473315		
423.6	3.21696134		
423.8	3.2203331		
424	3.22296209		
424.2	3.22556614		
424.4	3.22852066		
424.6	3.23092839		
424.8	3.23357471		
425	3.23649032		
425.2	3.23851924		
425.4	3.24112434		
425.6	3.24348224		
425.8	3.24553631		
426	3.24781641		
426.2	3.25040301		
426.4	3.25247235		
426.6	3.25521371		
426.8	3.25750738		
427	3.26029192		
427.2	3.26284104		
427.4	3.26544147		
427.6	3.26808946		
427.8	3.27103033		
428	3.27312596		
428.2	3.27587361		
428.4	3.27864182		
428.6	3.28106941		
428.8	3.28362318		
429	3.2859698		
429.2	3.28815031		
429.4	3.29087427		
429.6	3.29265981		
429.8	3.29478599		
430	3.29719782		
430.2	3.29959462		
430.4	3.30170752		
430.6	3.30455462		
430.8	3.3069358		
431	3.30941787		
431.2	3.31143892		
431.4	3.31417461		
431.6	3.31695331		
431.8	3.31958273		
432	3.3222444		
432.2	3.32457135		
432.4	3.32716433		
432.6	3.32963772		
432.8	3.33185416		
433	3.33472078		
433.2	3.33739348		
433.4	3.33963637		
433.6	3.34164446		
433.8	3.34428882		
434	3.34634074		
434.2	3.34834		
434.4	3.35041959		
434.6	3.35313073		
434.8	3.35463302		
435	3.35663419		
435.2	3.35952479		
435.4	3.36211199		
435.6	3.36432728		
435.8	3.36682171		
436	3.36904058		
436.2	3.3714634		
436.4	3.37400604		
436.6	3.37702725		
436.8	3.37978279		
437	3.38228002		
437.2	3.38480486		
437.4	3.38718873		
437.6	3.38966789		
437.8	3.39228811		
438	3.39417718		
438.2	3.39671504		
438.4	3.3992618		
438.6	3.40183106		
438.8	3.40374044		
439	3.40629017		
439.2	3.40926261		
439.4	3.4116334		
439.6	3.41406792		
439.8	3.41679334		
440	3.41907778		
440.2	3.42103218		
440.4	3.42337238		
440.6	3.42662594		
440.8	3.42885966		
441	3.43116721		
441.2	3.43398843		
441.4	3.43633361		
441.6	3.43867399		
441.8	3.44122593		
442	3.4431529		
442.2	3.44579809		
442.4	3.44800491		
442.6	3.45030415		
442.8	3.45249123		
443	3.45521463		
443.2	3.45818071		
443.4	3.46029634		
443.6	3.46259125		
443.8	3.46503188		
444	3.46677682		
444.2	3.46878233		
444.4	3.47181199		
444.6	3.47453694		
444.8	3.47625629		
445	3.47866018		
445.2	3.48062796		
445.4	3.48279672		
445.6	3.4850215		
445.8	3.48758339		
446	3.48989617		
446.2	3.49207315		
446.4	3.49434502		
446.6	3.49678069		
446.8	3.49884835		
447	3.50127384		
447.2	3.50344877		
447.4	3.50532344		
447.6	3.5078445		
447.8	3.50978554		
448	3.5119461		
448.2	3.51494312		
448.4	3.51714266		
448.6	3.51916233		
448.8	3.52078493		
449	3.52343386		
449.2	3.52569255		
449.4	3.52863463		
449.6	3.53097416		
449.8	3.53367928		
450	3.53607412		
450.2	3.53821153		
450.4	3.54053319		
450.6	3.54239279		
450.8	3.54427451		
451	3.54706548		
451.2	3.54975623		
451.4	3.55206516		
451.6	3.55450158		
451.8	3.55686098		
452	3.55897734		
452.2	3.56173773		
452.4	3.5638243		
452.6	3.56662691		
452.8	3.56886293		
453	3.57122378		
453.2	3.5737618		
453.4	3.57616622		
453.6	3.5783082		
453.8	3.58028263		
454	3.58231855		
454.2	3.58446048		
454.4	3.58643585		
454.6	3.5885743		
454.8	3.59117452		
455	3.59385902		
455.2	3.59609623		
455.4	3.59855176		
455.6	3.60091368		
455.8	3.60310507		
456	3.6057287		
456.2	3.60878637		
456.4	3.61177579		
456.6	3.61444848		
456.8	3.61683333		
457	3.61933931		
457.2	3.62231344		
457.4	3.62451968		
457.6	3.62655862		
457.8	3.62797701		
458	3.63101558		
458.2	3.63369144		
458.4	3.63545241		
458.6	3.63777322		
458.8	3.63979013		
459	3.64170555		
459.2	3.64420403		
459.4	3.64673868		
459.6	3.6484776		
459.8	3.65066962		
460	3.65294152		
460.2	3.65493493		
460.4	3.6575438		
460.6	3.65990981		
460.8	3.66229663		
461	3.66456949		
461.2	3.666862		
461.4	3.66913454		
461.6	3.67094199		
461.8	3.67344207		
462	3.67629247		
462.2	3.67850311		
462.4	3.68080984		
462.6	3.6837596		
462.8	3.68595689		
463	3.68818249		
463.2	3.69052377		
463.4	3.69224461		
463.6	3.69450938		
463.8	3.69695382		
464	3.69925407		
464.2	3.70200895		
464.4	3.70487185		
464.6	3.70714267		
464.8	3.70951433		
465	3.71187722		
465.2	3.7145748		
465.4	3.71658662		
465.6	3.71852214		
465.8	3.72109865		
466	3.72363936		
466.2	3.72615681		
466.4	3.72854494		
466.6	3.73044323		
466.8	3.7321684		
467	3.73411236		
467.2	3.73611597		
467.4	3.73858895		
467.6	3.74132514		
467.8	3.74366601		
468	3.74630824		
468.2	3.74941779		
468.4	3.75194968		
468.6	3.75445118		
468.8	3.75685966		
469	3.75905938		
469.2	3.76126748		
469.4	3.76335984		
469.6	3.76634715		
469.8	3.76864125		
470	3.77108778		
470.2	3.77282515		
470.4	3.77442329		
470.6	3.77615131		
470.8	3.77812642		
471	3.78026137		
471.2	3.78161013		
471.4	3.78396168		
471.6	3.78563211		
471.8	3.78765616		
472	3.79016808		
472.2	3.79221526		
472.4	3.79439571		
472.6	3.79647372		
472.8	3.79833859		
473	3.80090185		
473.2	3.80349934		
473.4	3.80633147		
473.6	3.80891084		
473.8	3.81075863		
474	3.81297969		
474.2	3.81511266		
474.4	3.8171312		
474.6	3.81950215		
474.8	3.82211838		
475	3.82396468		
475.2	3.8260521		
475.4	3.82863715		
475.6	3.83118834		
475.8	3.8339251		
476	3.8361896		
476.2	3.83857223		
476.4	3.84152687		
476.6	3.84355734		
476.8	3.84588077		
477	3.84850757		
477.2	3.85055725		
477.4	3.85313401		
477.6	3.85512567		
477.8	3.85676429		
478	3.85881691		
478.2	3.86107845		
478.4	3.86320918		
478.6	3.86542163		
478.8	3.8676531		
479	3.8693594		
479.2	3.87158507		
479.4	3.87331478		
479.6	3.87532593		
479.8	3.87655233		
480	3.87655233		
480.2	3.87054086		
480.4	3.86339959		
480.6	3.85487559		
480.8	3.84543373		
481	3.83531309		
481.2	3.82455927		
481.4	3.81349615		
481.6	3.80196284		
481.8	3.79127853		
482	3.78100673		
482.2	3.77172922		
482.4	3.76303932		
482.6	3.75451963		
482.8	3.74671151		
483	3.7391011		
483.2	3.73165056		
483.4	3.72463775		
483.6	3.71745622		
483.8	3.71090945		
484	3.70444957		
484.2	3.69837695		
484.4	3.6916581		
484.6	3.68459112		
484.8	3.67818364		
485	3.67236939		
485.2	3.66629969		
485.4	3.66006769		
485.6	3.65421625		
485.8	3.64906392		
486	3.64329645		
486.2	3.63790355		
486.4	3.63256764		
486.6	3.62681178		
486.8	3.62165765		
487	3.6168011		
487.2	3.61183641		
487.4	3.60738968		
487.6	3.60253172		
487.8	3.59803065		
488	3.59373107		
488.2	3.58947098		
488.4	3.58454143		
488.6	3.58006289		
488.8	3.57596914		
489	3.57222671		
489.2	3.56787259		
489.4	3.56407157		
489.6	3.56005836		
489.8	3.55607397		
490	3.55158895		
490.2	3.54805778		
490.4	3.54441582		
490.6	3.54068768		
490.8	3.53731665		
491	3.53397076		
491.2	3.53046168		
491.4	3.5269772		
491.6	3.52367224		
491.8	3.52086293		
492	3.51858846		
492.2	3.51540694		
492.4	3.51180265		
492.6	3.50886961		
492.8	3.50551936		
493	3.50284671		
493.2	3.50001676		
493.4	3.49719412		
493.6	3.49388641		
493.8	3.49081285		
494	3.48800359		
494.2	3.4857891		
494.4	3.4825216		
494.6	3.4797112		
494.8	3.47682299		
495	3.47389779		
495.2	3.47073808		
495.4	3.46783023		
495.6	3.46555466		
495.8	3.46270154		
496	3.45978224		
496.2	3.45691653		
496.4	3.45464379		
496.6	3.45238485		
496.8	3.44968094		
497	3.44750424		
497.2	3.44548359		
497.4	3.44257757		
497.6	3.44083619		
497.8	3.43862842		
498	3.43689607		
498.2	3.43446247		
498.4	3.43188238		
498.6	3.43018739		
498.8	3.42767018		
499	3.42514968		
499.2	3.42310089		
499.4	3.42085356		
499.6	3.41881732		
499.8	3.41694068		
500	3.4155301		
500.2	3.41379326		
500.4	3.41230136		
500.6	3.41049613		
500.8	3.40852382		
501	3.40661922		
501.2	3.40497617		
501.4	3.4029383		
501.6	3.40175894		
501.8	3.39991535		
502	3.39791082		
502.2	3.39555533		
502.4	3.39389541		
502.6	3.39225552		
502.8	3.39009891		
503	3.3883945		
503.2	3.38681538		
503.4	3.38479508		
503.6	3.38334037		
503.8	3.38242547		
504	3.3807713		
504.2	3.37902045		
504.4	3.37782083		
504.6	3.37611977		
504.8	3.37468719		
505	3.37281874		
505.2	3.37107525		
505.4	3.36975085		
505.6	3.3683212		
505.8	3.3668265		
506	3.36513212		
506.2	3.36398885		
506.4	3.3631349		
506.6	3.36207599		
506.8	3.36021355		
507	3.3591558		
507.2	3.35761628		
507.4	3.35591848		
507.6	3.35491253		
507.8	3.3536076		
508	3.3520318		
508.2	3.35065796		
508.4	3.34890025		
508.6	3.34706486		
508.8	3.34531428		
509	3.34287709		
509.2	3.34172369		
509.4	3.34078729		
509.6	3.33923162		
509.8	3.33787317		
510	3.33720254		
510.2	3.33621974		
510.4	3.33480972		
510.6	3.33345373		
510.8	3.33138463		
511	3.33069445		
511.2	3.32922054		
511.4	3.32776798		
511.6	3.32681855		
511.8	3.32528166		
512	3.32438168		
512.2	3.32324718		
512.4	3.32199092		
512.6	3.32103839		
512.8	3.3200278		
513	3.31928444		
513.2	3.31880491		
513.4	3.31777412		
513.6	3.31710678		
513.8	3.31640812		
514	3.31520597		
514.2	3.31382864		
514.4	3.31258354		
514.6	3.31158107		
514.8	3.30994401		
515	3.30909298		
515.2	3.30769597		
515.4	3.3057791		
515.6	3.30442984		
515.8	3.30323022		
516	3.30231241		
516.2	3.30096822		
516.4	3.29986986		
516.6	3.2989176		
516.8	3.29795202		
517	3.29678097		
517.2	3.29538224		
517.4	3.29453899		
517.6	3.29376483		
517.8	3.29274623		
518	3.29219031		
518.2	3.2917079		
518.4	3.29057379		
518.6	3.2900506		
518.8	3.28898558		
519	3.28876499		
519.2	3.28749998		
519.4	3.28611112		
519.6	3.28535108		
519.8	3.28462488		
520	3.28373838		
520.2	3.28303711		
520.4	3.28177053		
520.6	3.28048424		
520.8	3.27961611		
521	3.2781697		
521.2	3.2773283		
521.4	3.27627178		
521.6	3.27535967		
521.8	3.27506657		
522	3.27400419		
522.2	3.27266857		
522.4	3.27202638		
522.6	3.27189121		
522.8	3.2714007		
523	3.27103724		
523.2	3.27017146		
523.4	3.26952523		
523.6	3.26867016		
523.8	3.26831717		
524	3.26758733		
524.2	3.26715731		
524.4	3.2657846		
524.6	3.26457336		
524.8	3.26364758		
525	3.26210005		
525.2	3.26072203		
525.4	3.25963584		
525.6	3.25833247		
525.8	3.25776295		
526	3.25636208		
526.2	3.25573706		
526.4	3.25527008		
526.6	3.25479124		
526.8	3.25418962		
527	3.2537371		
527.2	3.25304364		
527.4	3.25221602		
527.6	3.251998		
527.8	3.25211214		
528	3.25107072		
528.2	3.25036027		
528.4	3.24907696		
528.6	3.24782138		
528.8	3.24739252		
529	3.24678645		
529.2	3.24583324		
529.4	3.24552986		
529.6	3.24451863		
529.8	3.24394975		
530	3.24273383		
530.2	3.24208769		
530.4	3.24135252		
530.6	3.2405785		
530.8	3.23947691		
531	3.23866553		
531.2	3.23760944		
531.4	3.23673299		
531.6	3.23677346		
531.8	3.23625986		
532	3.23524884		
532.2	3.23469642		
532.4	3.23411465		
532.6	3.23373408		
532.8	3.23372918		
533	3.23297126		
533.2	3.23180822		
533.4	3.23107818		
533.6	3.2304246		
533.8	3.2295878		
534	3.22961424		
534.2	3.22944562		
534.4	3.2289868		
534.6	3.22816209		
534.8	3.22690418		
535	3.22600721		
535.2	3.22516265		
535.4	3.22432904		
535.6	3.22419057		
535.8	3.22354667		
536	3.22285557		
536.2	3.22198191		
536.4	3.22172657		
536.6	3.22143096		
536.8	3.22064748		
537	3.21952919		
537.2	3.2183811		
537.4	3.2177195		
537.6	3.21735581		
537.8	3.21695868		
538	3.21721279		
538.2	3.21639414		
538.4	3.21589266		
538.6	3.21494812		
538.8	3.21410785		
539	3.2137447		
539.2	3.21266506		
539.4	3.21170884		
539.6	3.21122905		
539.8	3.21094787		
540	3.21080895		
540.2	3.21090925		
540.4	3.21056389		
540.6	3.2100387		
540.8	3.20915844		
541	3.20876565		
541.2	3.20794385		
541.4	3.20767403		
541.6	3.20722447		
541.8	3.20676296		
542	3.20683107		
542.2	3.20608957		
542.4	3.20564702		
542.6	3.20513828		
542.8	3.2045593		
543	3.20394227		
543.2	3.20275458		
543.4	3.20190589		
543.6	3.20162485		
543.8	3.20101641		
544	3.20076231		
544.2	3.20029077		
544.4	3.19937969		
544.6	3.19938486		
544.8	3.19902186		
545	3.19836002		
545.2	3.19763048		
545.4	3.19744488		
545.6	3.19707906		
545.8	3.19664405		
546	3.19640085		
546.2	3.19586786		
546.4	3.19554388		
546.6	3.19526314		
546.8	3.19476794		
547	3.19462236		
547.2	3.19402525		
547.4	3.19294781		
547.6	3.19282146		
547.8	3.19194909		
548	3.19182158		
548.2	3.19134161		
548.4	3.19027979		
548.6	3.18965734		
548.8	3.18901484		
549	3.18832613		
549.2	3.18793621		
549.4	3.18715874		
549.6	3.18661349		
549.8	3.18603138		
550	3.18575735		
550.2	3.185823		
550.4	3.18486867		
550.6	3.18436681		
550.8	3.18361431		
551	3.18342691		
551.2	3.18215855		
551.4	3.18124365		
551.6	3.18129257		
551.8	3.18044471		
552	3.18035552		
552.2	3.17968079		
552.4	3.17920333		
552.6	3.17910654		
552.8	3.17895332		
553	3.17872925		
553.2	3.17798122		
553.4	3.17727642		
553.6	3.17714147		
553.8	3.17647048		
554	3.176247		
554.2	3.17624585		
554.4	3.17514017		
554.6	3.1743804		
554.8	3.17372325		
555	3.17341411		
555.2	3.17283501		
555.4	3.17244972		
555.6	3.17263429		
555.8	3.17244058		
556	3.17247014		
556.2	3.17181371		
556.4	3.17148809		
556.6	3.1708322		
556.8	3.1704398		
557	3.16968319		
557.2	3.1693397		
557.4	3.16937151		
557.6	3.16905511		
557.8	3.16877182		
558	3.16845591		
558.2	3.16812442		
558.4	3.16747338		
558.6	3.16693181		
558.8	3.16716086		
559	3.16723262		
559.2	3.16672542		
559.4	3.1668052		
559.6	3.16740221		
559.8	3.16706406		
560	3.1663985		
560.2	3.16574554		
560.4	3.16538503		
560.6	3.16477636		
560.8	3.1639754		
561	3.16360476		
561.2	3.16420982		
561.4	3.16334235		
561.6	3.16218687		
561.8	3.16135567		
562	3.16048826		
562.2	3.16019668		
562.4	3.1598657		
562.6	3.15920527		
562.8	3.15878229		
563	3.15859242		
563.2	3.1587413		
563.4	3.15928654		
563.6	3.15879851		
563.8	3.15880705		
564	3.15824547		
564.2	3.1580595		
564.4	3.15823506		
564.6	3.15805217		
564.8	3.15799086		
565	3.15802411		
565.2	3.15757313		
565.4	3.15673959		
565.6	3.15592611		
565.8	3.15533591		
566	3.15455554		
566.2	3.15401496		
566.4	3.15274433		
566.6	3.15162371		
566.8	3.1511594		
567	3.15139864		
567.2	3.15136581		
567.4	3.1504065		
567.6	3.149551		
567.8	3.1491268		
568	3.14838411		
568.2	3.14827158		
568.4	3.14856762		
568.6	3.14858711		
568.8	3.14857978		
569	3.14847151		
569.2	3.14852521		
569.4	3.1483169		
569.6	3.14773454		
569.8	3.14750017		
570	3.14709322		
570.2	3.14713853		
570.4	3.14601028		
570.6	3.14600971		
570.8	3.14604188		
571	3.14531246		
571.2	3.14413946		
571.4	3.14272066		
571.6	3.14221523		
571.8	3.14170236		
572	3.14178294		
572.2	3.14137067		
572.4	3.14156499		
572.6	3.14114617		
572.8	3.14071873		
573	3.14031524		
573.2	3.1402029		
573.4	3.13949609		
573.6	3.13967577		
573.8	3.13945572		
574	3.13951137		
574.2	3.13960687		
574.4	3.13931124		
574.6	3.13886857		
574.8	3.13852857		
575	3.13798702		
575.2	3.1376725		
575.4	3.13757551		
575.6	3.13808744		
575.8	3.1375689		
576	3.13777846		
576.2	3.13716503		
576.4	3.13701865		
576.6	3.13635496		
576.8	3.13605882		
577	3.1357415		
577.2	3.13572458		
577.4	3.13520401		
577.6	3.1350776		
577.8	3.13454654		
578	3.13417379		
578.2	3.13384274		
578.4	3.13348121		
578.6	3.13258702		
578.8	3.13241625		
579	3.13209596		
579.2	3.13134717		
579.4	3.13119138		
579.6	3.13105325		
579.8	3.13086832		
580	3.13119657		
580.2	3.13130491		
580.4	3.13137179		
580.6	3.13125612		
580.8	3.1312369		
581	3.13106567		
581.2	3.13053972		
581.4	3.12976328		
581.6	3.12968147		
581.8	3.12911937		
582	3.12880534		
582.2	3.12846144		
582.4	3.12805768		
582.6	3.1273793		
582.8	3.1266503		
583	3.12669876		
583.2	3.12600025		
583.4	3.12570598		
583.6	3.12550964		
583.8	3.12525547		
584	3.12533555		
584.2	3.1255999		
584.4	3.12517253		
584.6	3.12450888		
584.8	3.12421361		
585	3.12328698		
585.2	3.12277427		
585.4	3.12270132		
585.6	3.12307796		
585.8	3.12262829		
586	3.12257101		
586.2	3.12184038		
586.4	3.12125016		
586.6	3.12087439		
586.8	3.12039749		
587	3.12019412		
587.2	3.11964824		
587.4	3.11960313		
587.6	3.11921422		
587.8	3.11896544		
588	3.1187641		
588.2	3.11884119		
588.4	3.11850021		
588.6	3.1180325		
588.8	3.11789459		
589	3.11742537		
589.2	3.11765007		
589.4	3.11741427		
589.6	3.11724945		
589.8	3.11696251		
590	3.11647481		
590.2	3.11566885		
590.4	3.11538256		
590.6	3.11498827		
590.8	3.11485179		
591	3.11469862		
591.2	3.11457858		
591.4	3.11448177		
591.6	3.11440736		
591.8	3.11495632		
592	3.11465776		
592.2	3.11508301		
592.4	3.11490603		
592.6	3.114396		
592.8	3.11431714		
593	3.11420781		
593.2	3.11417856		
593.4	3.11365373		
593.6	3.11321405		
593.8	3.11281389		
594	3.11189749		
594.2	3.11108681		
594.4	3.11006457		
594.6	3.10935917		
594.8	3.1088712		
595	3.10813256		
595.2	3.10777616		
595.4	3.10752289		
595.6	3.10735271		
595.8	3.10718193		
596	3.10667789		
596.2	3.1064077		
596.4	3.10595003		
596.6	3.10562483		
596.8	3.10598733		
597	3.10566314		
597.2	3.10587062		
597.4	3.10574608		
597.6	3.10622602		
597.8	3.10576515		
598	3.10551172		
598.2	3.10548598		
598.4	3.10538681		
598.6	3.10584486		
598.8	3.10568929		
599	3.10595004		
599.2	3.10571329		
599.4	3.10564694		
599.6	3.1056099		
599.8	3.10554395		
600	3.10514535		
600.2	3.10422839		
600.4	3.10418578		
600.6	3.10385091		
600.8	3.10359877		
601	3.1030011		
601.2	3.10289624		
601.4	3.1022606		
601.6	3.10165079		
601.8	3.10064225		
602	3.10035529		
602.2	3.0999092		
602.4	3.09950772		
602.6	3.09937687		
602.8	3.09863779		
603	3.09869954		
603.2	3.09834749		
603.4	3.09800691		
603.6	3.09732696		
603.8	3.0971265		
604	3.09643927		
604.2	3.09596348		
604.4	3.09634559		
604.6	3.09578394		
604.8	3.09599199		
605	3.0956825		
605.2	3.0954072		
605.4	3.09561243		
605.6	3.09569152		
605.8	3.09561047		
606	3.09527468		
606.2	3.09574511		
606.4	3.09613006		
606.6	3.09638258		
606.8	3.09620511		
607	3.09666192		
607.2	3.09630538		
607.4	3.09612126		
607.6	3.09580257		
607.8	3.09504545		
608	3.09424969		
608.2	3.09384725		
608.4	3.09338714		
608.6	3.09254409		
608.8	3.09172151		
609	3.09114545		
609.2	3.09109731		
609.4	3.09107255		
609.6	3.09092749		
609.8	3.09046718		
610	3.09058449		
610.2	3.09105036		
610.4	3.0907971		
610.6	3.09079825		
610.8	3.09052226		
611	3.09026458		
611.2	3.08998871		
611.4	3.09053942		
611.6	3.08988802		
611.8	3.08943293		
612	3.08982539		
612.2	3.08896847		
612.4	3.08864196		
612.6	3.08813945		
612.8	3.08739393		
613	3.08737666		
613.2	3.08726957		
613.4	3.08683983		
613.6	3.08686353		
613.8	3.08642631		
614	3.08630943		
614.2	3.08572215		
614.4	3.08501663		
614.6	3.08469354		
614.8	3.0843772		
615	3.0841069		
615.2	3.08432965		
615.4	3.08453098		
615.6	3.08402911		
615.8	3.08424069		
616	3.08397762		
616.2	3.08346993		
616.4	3.08387549		
616.6	3.08316959		
616.8	3.08338015		
617	3.08345735		
617.2	3.08349983		
617.4	3.08327279		
617.6	3.08324926		
617.8	3.083516		
618	3.08363106		
618.2	3.0833434		
618.4	3.08350064		
618.6	3.08362595		
618.8	3.08420499		
619	3.08386155		
619.2	3.0837703		
619.4	3.08348444		
619.6	3.0832835		
619.8	3.08273985		
620	3.08212311		
620.2	3.08245195		
620.4	3.08183508		
620.6	3.08106275		
620.8	3.08106219		
621	3.08007981		
621.2	3.07956255		
621.4	3.07919202		
621.6	3.07916402		
621.8	3.07926271		
622	3.07857129		
622.2	3.07848121		
622.4	3.07853988		
622.6	3.07845156		
622.8	3.07892775		
623	3.07843143		
623.2	3.07809101		
623.4	3.07765942		
623.6	3.07683335		
623.8	3.07616043		
624	3.07641916		
624.2	3.07638228		
624.4	3.07597903		
624.6	3.07581084		
624.8	3.07550955		
625	3.0754465		
625.2	3.07563851		
625.4	3.07544381		
625.6	3.07547442		
625.8	3.07505243		
626	3.0747557		
626.2	3.07536726		
626.4	3.075008		
626.6	3.07492006		
626.8	3.07442684		
627	3.07367442		
627.2	3.07295786		
627.4	3.07272884		
627.6	3.07194044		
627.8	3.07185236		
628	3.07196852		
628.2	3.07201363		
628.4	3.07256405		
628.6	3.07248613		
628.8	3.07230355		
629	3.0726094		
629.2	3.0724195		
629.4	3.07245473		
629.6	3.07274452		
629.8	3.07222803		
630	3.07230545		
630.2	3.07205557		
630.4	3.0714541		
630.6	3.07114988		
630.8	3.07114717		
631	3.07098589		
631.2	3.07062785		
631.4	3.07037909		
631.6	3.06944261		
631.8	3.06954891		
632	3.06916175		
632.2	3.06929716		
632.4	3.06935517		
632.6	3.06872328		
632.8	3.06785832		
633	3.06795167		
633.2	3.0677719		
633.4	3.0677157		
633.6	3.06770141		
633.8	3.06707345		
634	3.06767428		
634.2	3.06764462		
634.4	3.06766297		
634.6	3.06777739		
634.8	3.06790781		
635	3.06713918		
635.2	3.06671241		
635.4	3.06639535		
635.6	3.06616331		
635.8	3.06590953		
636	3.06554416		
636.2	3.06567517		
636.4	3.06500399		
636.6	3.06435349		
636.8	3.06437771		
637	3.06437241		
637.2	3.06397281		
637.4	3.06382573		
637.6	3.0637789		
637.8	3.06309973		
638	3.06339653		
638.2	3.06301011		
638.4	3.06276945		
638.6	3.06257295		
638.8	3.06259383		
639	3.06235492		
639.2	3.0627377		
639.4	3.06301717		
639.6	3.06326538		
639.8	3.06297296		
640	3.06355273		
640.2	3.06369378		
640.4	3.06367351		
640.6	3.06365181		
640.8	3.06351026		
641	3.06290258		
641.2	3.06269324		
641.4	3.0622013		
641.6	3.06123009		
641.8	3.06050356		
642	3.06031198		
642.2	3.05971413		
642.4	3.05929101		
642.6	3.05893635		
642.8	3.05900285		
643	3.05830128		
643.2	3.05884476		
643.4	3.05802661		
643.6	3.05780744		
643.8	3.05779693		
644	3.05809997		
644.2	3.05799314		
644.4	3.05812072		
644.6	3.05832889		
644.8	3.05816332		
645	3.05789958		
645.2	3.05720093		
645.4	3.05692348		
645.6	3.05657037		
645.8	3.0565292		
646	3.05643703		
646.2	3.05607567		
646.4	3.05597548		
646.6	3.0558944		
646.8	3.05616698		
647	3.05544829		
647.2	3.05564052		
647.4	3.05484484		
647.6	3.05467961		
647.8	3.05452619		
648	3.05473734		
648.2	3.05504549		
648.4	3.05535763		
648.6	3.05525274		
648.8	3.05427234		
649	3.05383232		
649.2	3.0535329		
649.4	3.05411038		
649.6	3.05432826		
649.8	3.05461328		
650	3.05496836		
650.2	3.05490025		
650.4	3.05533181		
650.6	3.05520772		
650.8	3.05492202		
651	3.05384627		
651.2	3.05369612		
651.4	3.05306293		
651.6	3.05224234		
651.8	3.05184677		
652	3.05142005		
652.2	3.05092426		
652.4	3.05015872		
652.6	3.04917358		
652.8	3.04890262		
653	3.04865701		
653.2	3.04862348		
653.4	3.04921091		
653.6	3.04913195		
653.8	3.04937522		
654	3.04963398		
654.2	3.04968043		
654.4	3.05000141		
654.6	3.04975959		
654.8	3.04965123		
655	3.04959249		
655.2	3.04970061		
655.4	3.04932065		
655.6	3.04883997		
655.8	3.04872856		
656	3.048631		
656.2	3.04864984		
656.4	3.04817168		
656.6	3.04798769		
656.8	3.04815869		
657	3.04769628		
657.2	3.04757115		
657.4	3.047727		
657.6	3.04750765		
657.8	3.04742273		
658	3.04693427		
658.2	3.04675487		
658.4	3.04649135		
658.6	3.04615718		
658.8	3.0460886		
659	3.04588229		
659.2	3.0458142		
659.4	3.045552		
659.6	3.04591257		
659.8	3.04618184		
660	3.04656587		
660.2	3.04681902		
660.4	3.04699296		
660.6	3.04685883		
660.8	3.04637279		
661	3.04581943		
661.2	3.04550589		
661.4	3.04496115		
661.6	3.04420034		
661.8	3.04364416		
662	3.04319049		
662.2	3.04272833		
662.4	3.04197961		
662.6	3.04147976		
662.8	3.0412358		
663	3.0410758		
663.2	3.040992		
663.4	3.0412159		
663.6	3.04171861		
663.8	3.04179164		
664	3.04243904		
664.2	3.04264794		
664.4	3.042116		
664.6	3.04191053		
664.8	3.04166256		
665	3.04179725		
665.2	3.04155635		
665.4	3.04117681		
665.6	3.04115705		
665.8	3.04123228		
666	3.04054259		
666.2	3.04002622		
666.4	3.03964804		
666.6	3.03957686		
666.8	3.03969882		
667	3.03960625		
667.2	3.0395295		
667.4	3.03925574		
667.6	3.0389013		
667.8	3.03854218		
668	3.03842967		
668.2	3.03814183		
668.4	3.03772371		
668.6	3.03811378		
668.8	3.03769953		
669	3.03771492		
669.2	3.03739467		
669.4	3.03669841		
669.6	3.03642178		
669.8	3.03583786		
670	3.03550592		
670.2	3.03611576		
670.4	3.03634127		
670.6	3.03649191		
670.8	3.03628796		
671	3.03597885		
671.2	3.03583101		
671.4	3.03511382		
671.6	3.0350706		
671.8	3.03476932		
672	3.03498133		
672.2	3.03518104		
672.4	3.03587166		
672.6	3.03631313		
672.8	3.0365226		
673	3.03661397		
673.2	3.03643422		
673.4	3.03581634		
673.6	3.03575057		
673.8	3.03557118		
674	3.03572997		
674.2	3.03525221		
674.4	3.03448697		
674.6	3.03374991		
674.8	3.03340662		
675	3.0331707		
675.2	3.03258444		
675.4	3.03228822		
675.6	3.03229442		
675.8	3.03213982		
676	3.03249612		
676.2	3.03309602		
676.4	3.03339879		
676.6	3.0329842		
676.8	3.03268519		
677	3.03230968		
677.2	3.03200109		
677.4	3.03161144		
677.6	3.03154908		
677.8	3.03155673		
678	3.03081503		
678.2	3.03014931		
678.4	3.03038542		
678.6	3.03034408		
678.8	3.03097586		
679	3.03112805		
679.2	3.03120323		
679.4	3.03182465		
679.6	3.03200174		
679.8	3.03165158		
680	3.03163904		
680.2	3.03169339		
680.4	3.0308082		
680.6	3.03052353		
680.8	3.03063353		
681	3.03039705		
681.2	3.03028809		
681.4	3.03018577		
681.6	3.02988162		
681.8	3.03000008		
682	3.02987631		
682.2	3.02934958		
682.4	3.02914132		
682.6	3.02873201		
682.8	3.02902461		
683	3.02903537		
683.2	3.02928167		
683.4	3.02926573		
683.6	3.02914723		
683.8	3.02908978		
684	3.02876506		
684.2	3.02859784		
684.4	3.02814835		
684.6	3.02871202		
684.8	3.02838289		
685	3.02794256		
685.2	3.02800818		
685.4	3.02771788		
685.6	3.02731089		
685.8	3.02732704		
686	3.02641922		
686.2	3.02514001		
686.4	3.02483236		
686.6	3.02458143		
686.8	3.02474443		
687	3.02492985		
687.2	3.02520771		
687.4	3.02541275		
687.6	3.02605929		
687.8	3.02621369		
688	3.02586923		
688.2	3.02600961		
688.4	3.02621187		
688.6	3.02689318		
688.8	3.02643811		
689	3.02711144		
689.2	3.02694762		
689.4	3.02663073		
689.6	3.02598572		
689.8	3.02570986		
690	3.02519371		
690.2	3.02462331		
690.4	3.02442057		
690.6	3.02413675		
690.8	3.02393894		
691	3.02392295		
691.2	3.02382897		
691.4	3.02367859		
691.6	3.02327389		
691.8	3.02287216		
692	3.02250929		
692.2	3.02233492		
692.4	3.02218586		
692.6	3.02236358		
692.8	3.0219981		
693	3.0220011		
693.2	3.02095252		
693.4	3.02071331		
693.6	3.02080021		
693.8	3.02119022		
694	3.02117216		
694.2	3.0208349		
694.4	3.02132264		
694.6	3.02173855		
694.8	3.02172773		
695	3.02166693		
695.2	3.02175301		
695.4	3.02127173		
695.6	3.02092523		
695.8	3.02098023		
696	3.02073789		
696.2	3.02071066		
696.4	3.02091823		
696.6	3.02137531		
696.8	3.02122588		
697	3.02147111		
697.2	3.02143128		
697.4	3.02174303		
697.6	3.02222301		
697.8	3.02208294		
698	3.02167904		
698.2	3.02123334		
698.4	3.02193843		
698.6	3.0214092		
698.8	3.02071508		
699	3.01978522		
699.2	3.0191082		
699.4	3.01813862		
699.6	3.01794332		
699.8	3.01800463		
700	3.01791472		
700.2	3.01797075		
700.4	3.01814413		
700.6	3.01812765		
700.8	3.01783402		
701	3.01820831		
701.2	3.01827669		
701.4	3.01840664		
701.6	3.01865418		
701.8	3.018197		
702	3.01829082		
702.2	3.01840746		
702.4	3.01895781		
702.6	3.01861774		
702.8	3.01830602		
703	3.01764035		
703.2	3.01759113		
703.4	3.01760931		
703.6	3.01771131		
703.8	3.01793843		
704	3.01799871		
704.2	3.0179038		
704.4	3.01743238		
704.6	3.01741533		
704.8	3.01696221		
705	3.01714077		
705.2	3.01713041		
705.4	3.01683311		
705.6	3.0165317		
705.8	3.0163015		
706	3.01621981		
706.2	3.01561497		
706.4	3.01480811		
706.6	3.01467174		
706.8	3.01395096		
707	3.01339807		
707.2	3.01277923		
707.4	3.01283454		
707.6	3.01253608		
707.8	3.01275488		
708	3.01285259		
708.2	3.0127898		
708.4	3.01280689		
708.6	3.0128933		
708.8	3.01305524		
709	3.01332909		
709.2	3.01330584		
709.4	3.01324179		
709.6	3.01334374		
709.8	3.01375472		
710	3.01406921		
710.2	3.01349138		
710.4	3.01349275		
710.6	3.01393831		
710.8	3.01346666		
711	3.01274812		
711.2	3.0122524		
711.4	3.01229102		
711.6	3.01223102		
711.8	3.01217811		
712	3.0118928		
712.2	3.01183693		
712.4	3.0115317		
712.6	3.01091582		
712.8	3.01110737		
713	3.01096223		
713.2	3.01100133		
713.4	3.01139375		
713.6	3.01140659		
713.8	3.01119125		
714	3.01111699		
714.2	3.01062753		
714.4	3.01038842		
714.6	3.009332		
714.8	3.00867564		
715	3.00829227		
715.2	3.00802582		
715.4	3.00795848		
715.6	3.00831204		
715.8	3.00754403		
716	3.00735071		
716.2	3.00717951		
716.4	3.00673325		
716.6	3.00665867		
716.8	3.00747585		
717	3.00799141		
717.2	3.00847877		
717.4	3.00869201		
717.6	3.00811712		
717.8	3.0082019		
718	3.00876237		
718.2	3.00883389		
718.4	3.00837309		
718.6	3.00814413		
718.8	3.00842781		
719	3.00856235		
719.2	3.00834991		
719.4	3.00838971		
719.6	3.0083875		
719.8	3.00780744		
