# Supplementary material for: Molecular basis for DNA recognition by the maternal pioneer transcription factor FoxH1
Source: Nat Commun. 2022 Nov 26;13:7279. doi: 10.1038/s41467-022-34925-y (PMC9701222; doi:10.1038/s41467-022-34925-y)
Supplement: Supplementary file 4 — Source Data [file 41467_2022_34925_MOESM4_ESM.zip › Sourcedata/BLIS/FoxH1/WT/GSC/DNA/B1Results.txt]

Conc1	1.25E-07	
Start1	270	
Stop1	719.8	
Kobs		
Error Kobs		
Koff		
Error Koff		
Time1	Data1	Fit1	
270	-0.03251145		
270.2	-0.03183512		
270.4	-0.0305449		
270.6	-0.02878268		
270.8	-0.02708127		
271	-0.02523043		
271.2	-0.02271709		
271.4	-0.02031051		
271.6	-0.01751115		
271.8	-0.01480019		
272	-0.01176985		
272.2	-0.00854		
272.4	-0.00538103		
272.6	-0.00188365		
272.8	0.00170978		
273	0.00525673		
273.2	0.00886241		
273.4	0.0127955		
273.6	0.0168923		
273.8	0.02128285		
274	0.02582142		
274.2	0.02986955		
274.4	0.03467139		
274.6	0.0393115		
274.8	0.04371057		
275	0.04816323		
275.2	0.05307222		
275.4	0.05731582		
275.6	0.06215508		
275.8	0.06668184		
276	0.07126475		
276.2	0.07622		
276.4	0.08100313		
276.6	0.08534644		
276.8	0.08989254		
277	0.09437751		
277.2	0.09885209		
277.4	0.10361572		
277.6	0.10875986		
277.8	0.11348428		
278	0.11785115		
278.2	0.12233906		
278.4	0.12795312		
278.6	0.13280252		
278.8	0.13776523		
279	0.14249339		
279.2	0.14751604		
279.4	0.15203576		
279.6	0.15686405		
279.8	0.16147213		
280	0.16603565		
280.2	0.17075635		
280.4	0.17454312		
280.6	0.17829674		
280.8	0.18254603		
281	0.18660445		
281.2	0.19081276		
281.4	0.19487942		
281.6	0.19977532		
281.8	0.20441537		
282	0.20870053		
282.2	0.21292874		
282.4	0.21678473		
282.6	0.21963488		
282.8	0.22300755		
283	0.22571151		
283.2	0.22871012		
283.4	0.23124469		
283.6	0.23436311		
283.8	0.23702115		
284	0.23986175		
284.2	0.24271093		
284.4	0.24533592		
284.6	0.2487775		
284.8	0.25193762		
285	0.2558495		
285.2	0.26000224		
285.4	0.26448253		
285.6	0.27005122		
285.8	0.27446101		
286	0.27835666		
286.2	0.2823697		
286.4	0.28631686		
286.6	0.29075802		
286.8	0.29477717		
287	0.29839128		
287.2	0.30271949		
287.4	0.30646444		
287.6	0.31064557		
287.8	0.31418084		
288	0.31830383		
288.2	0.32220555		
288.4	0.32582569		
288.6	0.32971795		
288.8	0.33372142		
289	0.33809246		
289.2	0.34199723		
289.4	0.34614714		
289.6	0.35046592		
289.8	0.35440934		
290	0.35857727		
290.2	0.36286668		
290.4	0.36758985		
290.6	0.37190936		
290.8	0.37553489		
291	0.37978279		
291.2	0.38420535		
291.4	0.38808856		
291.6	0.39235761		
291.8	0.39641999		
292	0.40049425		
292.2	0.40461129		
292.4	0.40888156		
292.6	0.41324819		
292.8	0.41734292		
293	0.42171835		
293.2	0.42615781		
293.4	0.43039243		
293.6	0.43489128		
293.8	0.4394227		
294	0.44396157		
294.2	0.44870641		
294.4	0.4531838		
294.6	0.457425		
294.8	0.46152945		
295	0.46553444		
295.2	0.4701893		
295.4	0.47456502		
295.6	0.4788529		
295.8	0.48322406		
296	0.48699127		
296.2	0.49100241		
296.4	0.49523543		
296.6	0.49939857		
296.8	0.50360657		
297	0.50884311		
297.2	0.51320462		
297.4	0.51754183		
297.6	0.5217474		
297.8	0.52624701		
298	0.5303077		
298.2	0.5348484		
298.4	0.53909324		
298.6	0.5430285		
298.8	0.54648405		
299	0.55106638		
299.2	0.55571407		
299.4	0.55949967		
299.6	0.56330124		
299.8	0.56727956		
300	0.57073289		
300.2	0.57505345		
300.4	0.57918123		
300.6	0.58309167		
300.8	0.58755194		
301	0.59222881		
301.2	0.59569285		
301.4	0.59950751		
301.6	0.60349835		
301.8	0.60778312		
302	0.61187603		
302.2	0.61625388		
302.4	0.62006168		
302.6	0.62373022		
302.8	0.62794322		
303	0.63288548		
303.2	0.63621663		
303.4	0.64037812		
303.6	0.64449301		
303.8	0.64877594		
304	0.65282133		
304.2	0.65766057		
304.4	0.66148197		
304.6	0.6654175		
304.8	0.66942869		
305	0.67345448		
305.2	0.67717672		
305.4	0.68150092		
305.6	0.68557645		
305.8	0.68910672		
306	0.69274468		
306.2	0.69618833		
306.4	0.69953992		
306.6	0.70321603		
306.8	0.70675876		
307	0.7107102		
307.2	0.71420353		
307.4	0.7177889		
307.6	0.72084217		
307.8	0.72438612		
308	0.72780807		
308.2	0.73201376		
308.4	0.73541527		
308.6	0.73924443		
308.8	0.74284554		
309	0.74666986		
309.2	0.75030636		
309.4	0.75424499		
309.6	0.75791414		
309.8	0.76136465		
310	0.76490123		
310.2	0.76850385		
310.4	0.77207405		
310.6	0.77640547		
310.8	0.78003436		
311	0.78370803		
311.2	0.78709739		
311.4	0.7900991		
311.6	0.79336293		
311.8	0.79696373		
312	0.80103355		
312.2	0.80504722		
312.4	0.80884696		
312.6	0.81235173		
312.8	0.81536803		
313	0.8185638		
313.2	0.82212952		
313.4	0.82541049		
313.6	0.8283583		
313.8	0.83117924		
314	0.83388837		
314.2	0.83701785		
314.4	0.83980629		
314.6	0.84322807		
314.8	0.84552906		
315	0.84831717		
315.2	0.85121951		
315.4	0.85394143		
315.6	0.85682382		
315.8	0.86012701		
316	0.86391672		
316.2	0.86701857		
316.4	0.87063258		
316.6	0.87337566		
316.8	0.87632213		
317	0.87973798		
317.2	0.88284237		
317.4	0.88584163		
317.6	0.88874796		
317.8	0.89206146		
318	0.89492088		
318.2	0.89802879		
318.4	0.90099988		
318.6	0.90368219		
318.8	0.90619885		
319	0.90891765		
319.2	0.91160741		
319.4	0.91458989		
319.6	0.91746733		
319.8	0.92064393		
320	0.92376952		
320.2	0.92668313		
320.4	0.92988982		
320.6	0.93214123		
320.8	0.93547886		
321	0.9384942		
321.2	0.94086222		
321.4	0.94370934		
321.6	0.94618238		
321.8	0.94917419		
322	0.95135408		
322.2	0.95334076		
322.4	0.9555473		
322.6	0.9575231		
322.8	0.96002774		
323	0.96249368		
323.2	0.96493771		
323.4	0.96735103		
323.6	0.96961374		
323.8	0.97178709		
324	0.97410469		
324.2	0.9767051		
324.4	0.97934402		
324.6	0.98124284		
324.8	0.98389168		
325	0.98628142		
325.2	0.98874697		
325.4	0.99163298		
325.6	0.99429407		
325.8	0.99662517		
326	0.99888362		
326.2	1.00112068		
326.4	1.00393484		
326.6	1.00637553		
326.8	1.00876304		
327	1.01112999		
327.2	1.01311363		
327.4	1.01550513		
327.6	1.01773238		
327.8	1.01998718		
328	1.02268955		
328.2	1.02523326		
328.4	1.02766135		
328.6	1.02978169		
328.8	1.03173226		
329	1.03431726		
329.2	1.0363234		
329.4	1.03855111		
329.6	1.04047215		
329.8	1.04238598		
330	1.04479868		
330.2	1.04706078		
330.4	1.04909882		
330.6	1.05060041		
330.8	1.05229724		
331	1.05415707		
331.2	1.05637867		
331.4	1.05859966		
331.6	1.06108102		
331.8	1.06311306		
332	1.06540136		
332.2	1.0672115		
332.4	1.06946886		
332.6	1.07182792		
332.8	1.07375275		
333	1.07664713		
333.2	1.07885595		
333.4	1.08122828		
333.6	1.08347407		
333.8	1.08582018		
334	1.08804645		
334.2	1.08954042		
334.4	1.09055647		
334.6	1.09148829		
334.8	1.093113		
335	1.09495687		
335.2	1.09656048		
335.4	1.09813707		
335.6	1.0999071		
335.8	1.10126616		
336	1.10335143		
336.2	1.10487912		
336.4	1.10708182		
336.6	1.10944673		
336.8	1.11126772		
337	1.11380148		
337.2	1.11580204		
337.4	1.11779599		
337.6	1.11988125		
337.8	1.12192103		
338	1.12324168		
338.2	1.12430033		
338.4	1.12619882		
338.6	1.12804129		
338.8	1.1300728		
339	1.13249875		
339.2	1.1336151		
339.4	1.13575288		
339.6	1.1377501		
339.8	1.13943835		
340	1.14099659		
340.2	1.14211796		
340.4	1.1443653		
340.6	1.14626002		
340.8	1.14848899		
341	1.15063744		
341.2	1.15189116		
341.4	1.15350768		
341.6	1.15531118		
341.8	1.15754227		
342	1.15885818		
342.2	1.16036058		
342.4	1.16234188		
342.6	1.16368248		
342.8	1.16539581		
343	1.16721775		
343.2	1.16822721		
343.4	1.17037909		
343.6	1.17158661		
343.8	1.17289195		
344	1.17449698		
344.2	1.17651773		
344.4	1.17865948		
344.6	1.18032984		
344.8	1.18244141		
345	1.18358841		
345.2	1.18522737		
345.4	1.18727055		
345.6	1.18934917		
345.8	1.19139956		
346	1.1926539		
346.2	1.19377922		
346.4	1.19620108		
346.6	1.19826886		
346.8	1.20047087		
347	1.20228484		
347.2	1.20428573		
347.4	1.20610251		
347.6	1.20750359		
347.8	1.20935239		
348	1.210835		
348.2	1.21180476		
348.4	1.21241909		
348.6	1.21376029		
348.8	1.21546665		
349	1.21630951		
349.2	1.21809025		
349.4	1.21912039		
349.6	1.2203343		
349.8	1.22148469		
350	1.22307698		
350.2	1.22499813		
350.4	1.22735311		
350.6	1.22903658		
350.8	1.23101093		
351	1.23344014		
351.2	1.23563856		
351.4	1.23694717		
351.6	1.23853712		
351.8	1.23992864		
352	1.24137613		
352.2	1.24275282		
352.4	1.24425517		
352.6	1.2459468		
352.8	1.24770542		
353	1.24865367		
353.2	1.25044083		
353.4	1.25136251		
353.6	1.25237766		
353.8	1.25367564		
354	1.25509841		
354.2	1.25595739		
354.4	1.25737684		
354.6	1.25851984		
354.8	1.259961		
355	1.26160864		
355.2	1.26293271		
355.4	1.26373487		
355.6	1.26534093		
355.8	1.26728296		
356	1.26941115		
356.2	1.27117771		
356.4	1.27303285		
356.6	1.2745433		
356.8	1.27625909		
357	1.27812782		
357.2	1.28036837		
357.4	1.28176508		
357.6	1.28324281		
357.8	1.28473807		
358	1.28596765		
358.2	1.2873629		
358.4	1.28882481		
358.6	1.28993038		
358.8	1.29121567		
359	1.29279571		
359.2	1.29364281		
359.4	1.29404134		
359.6	1.29562082		
359.8	1.29742597		
360	1.29833522		
360.2	1.29929695		
360.4	1.30100572		
360.6	1.30227033		
360.8	1.30413089		
361	1.30622074		
361.2	1.3078906		
361.4	1.3092338		
361.6	1.31057289		
361.8	1.31221426		
362	1.31402522		
362.2	1.31598625		
362.4	1.31739138		
362.6	1.31877539		
362.8	1.31975963		
363	1.32148505		
363.2	1.32252801		
363.4	1.32411428		
363.6	1.32617579		
363.8	1.32750184		
364	1.32870659		
364.2	1.3302822		
364.4	1.33221276		
364.6	1.33371207		
364.8	1.33501987		
365	1.33651018		
365.2	1.33753485		
365.4	1.33864392		
365.6	1.33947306		
365.8	1.34093957		
366	1.34208433		
366.2	1.3435462		
366.4	1.34436879		
366.6	1.34523349		
366.8	1.34660202		
367	1.34868578		
367.2	1.35011709		
367.4	1.35138454		
367.6	1.35253272		
367.8	1.35385642		
368	1.35494434		
368.2	1.35660201		
368.4	1.35819302		
368.6	1.36009454		
368.8	1.36221277		
369	1.36357731		
369.2	1.36466164		
369.4	1.36663704		
369.6	1.36841229		
369.8	1.36993787		
370	1.37094282		
370.2	1.37177005		
370.4	1.37290842		
370.6	1.37433133		
370.8	1.37527039		
371	1.3766836		
371.2	1.37793569		
371.4	1.37842983		
371.6	1.37960854		
371.8	1.38089425		
372	1.38210992		
372.2	1.38399033		
372.4	1.38498079		
372.6	1.38706879		
372.8	1.38852893		
373	1.38917254		
373.2	1.39149677		
373.4	1.39370783		
373.6	1.39500323		
373.8	1.39562704		
374	1.3964993		
374.2	1.39770366		
374.4	1.39888078		
374.6	1.40045167		
374.8	1.40169728		
375	1.40275937		
375.2	1.40420306		
375.4	1.40524867		
375.6	1.40645014		
375.8	1.40740822		
376	1.40897743		
376.2	1.41013674		
376.4	1.41188678		
376.6	1.41396021		
376.8	1.41501886		
377	1.41666545		
377.2	1.41824904		
377.4	1.4192539		
377.6	1.42065035		
377.8	1.42206067		
378	1.42332919		
378.2	1.42468512		
378.4	1.42582698		
378.6	1.42733039		
378.8	1.42816329		
379	1.42865768		
379.2	1.43012962		
379.4	1.43129034		
379.6	1.43225361		
379.8	1.43383638		
380	1.4354768		
380.2	1.43718543		
380.4	1.4390548		
380.6	1.44009544		
380.8	1.44118377		
381	1.44266405		
381.2	1.44330757		
381.4	1.44504102		
381.6	1.44698812		
381.8	1.44853614		
382	1.4506032		
382.2	1.45256458		
382.4	1.45388821		
382.6	1.4549983		
382.8	1.45655847		
383	1.45786806		
383.2	1.45909203		
383.4	1.46034237		
383.6	1.46136525		
383.8	1.46216134		
384	1.46331606		
384.2	1.46448662		
384.4	1.46531759		
384.6	1.46646876		
384.8	1.46743606		
385	1.46860505		
385.2	1.46956236		
385.4	1.47127947		
385.6	1.472409		
385.8	1.47384637		
386	1.4755337		
386.2	1.47646158		
386.4	1.47772538		
386.6	1.47900146		
386.8	1.48011902		
387	1.48097253		
387.2	1.48178274		
387.4	1.48310802		
387.6	1.48408227		
387.8	1.48496994		
388	1.48643684		
388.2	1.48718133		
388.4	1.48880833		
388.6	1.49035402		
388.8	1.49167758		
389	1.49315077		
389.2	1.49461715		
389.4	1.49599698		
389.6	1.49699371		
389.8	1.49876911		
390	1.49998859		
390.2	1.50127489		
390.4	1.50248096		
390.6	1.50313331		
390.8	1.50424613		
391	1.50600068		
391.2	1.50751732		
391.4	1.50917409		
391.6	1.50985409		
391.8	1.5110287		
392	1.5120693		
392.2	1.51360719		
392.4	1.51558713		
392.6	1.51691633		
392.8	1.51857696		
393	1.52025152		
393.2	1.52176047		
393.4	1.52322503		
393.6	1.52485928		
393.8	1.52657988		
394	1.52752728		
394.2	1.52857787		
394.4	1.52937199		
394.6	1.53032822		
394.8	1.53202701		
395	1.53321474		
395.2	1.53431189		
395.4	1.53579197		
395.6	1.53678482		
395.8	1.53786675		
396	1.53893923		
396.2	1.54023244		
396.4	1.54094497		
396.6	1.5425012		
396.8	1.54340454		
397	1.54434993		
397.2	1.54515651		
397.4	1.54638804		
397.6	1.5477948		
397.8	1.54854687		
398	1.54978446		
398.2	1.55079822		
398.4	1.55184797		
398.6	1.55340956		
398.8	1.55513447		
399	1.55690572		
399.2	1.55894179		
399.4	1.56078344		
399.6	1.56214302		
399.8	1.56303596		
400	1.56461919		
400.2	1.56546947		
400.4	1.56677586		
400.6	1.56822561		
400.8	1.56860542		
401	1.57017341		
401.2	1.57128475		
401.4	1.57237809		
401.6	1.57381603		
401.8	1.5751422		
402	1.57697584		
402.2	1.57853009		
402.4	1.58019244		
402.6	1.58173983		
402.8	1.58291988		
403	1.5841606		
403.2	1.58540173		
403.4	1.5865279		
403.6	1.58765685		
403.8	1.58859364		
404	1.58964845		
404.2	1.59058794		
404.4	1.59140442		
404.6	1.59275002		
404.8	1.59407553		
405	1.59554442		
405.2	1.59668781		
405.4	1.59819666		
405.6	1.60030005		
405.8	1.60204196		
406	1.60334332		
406.2	1.60500851		
406.4	1.60627671		
406.6	1.60729184		
406.8	1.60824504		
407	1.60958693		
407.2	1.61114749		
407.4	1.61220435		
407.6	1.61317544		
407.8	1.61412161		
408	1.61510181		
408.2	1.6157014		
408.4	1.61665228		
408.6	1.61765803		
408.8	1.61850304		
409	1.61915487		
409.2	1.62034527		
409.4	1.621463		
409.6	1.6224872		
409.8	1.62370624		
410	1.62417212		
410.2	1.62571384		
410.4	1.62711449		
410.6	1.62836479		
410.8	1.62975603		
411	1.63152284		
411.2	1.6331663		
411.4	1.63410262		
411.6	1.63570518		
411.8	1.6372837		
412	1.63828895		
412.2	1.63947806		
412.4	1.64094988		
412.6	1.64189929		
412.8	1.64338155		
413	1.64429364		
413.2	1.64530569		
413.4	1.64671693		
413.6	1.64785052		
413.8	1.64889531		
414	1.64947811		
414.2	1.65123303		
414.4	1.65254731		
414.6	1.65382484		
414.8	1.65517416		
415	1.65663773		
415.2	1.65746714		
415.4	1.65842372		
415.6	1.66015257		
415.8	1.66087962		
416	1.66191117		
416.2	1.66318831		
416.4	1.66434135		
416.6	1.66551215		
416.8	1.66621783		
417	1.66781228		
417.2	1.66913142		
417.4	1.67058225		
417.6	1.67206947		
417.8	1.67367333		
418	1.67469018		
418.2	1.67625984		
418.4	1.67778616		
418.6	1.67938451		
418.8	1.68047521		
419	1.68145852		
419.2	1.68228277		
419.4	1.68315961		
419.6	1.68393087		
419.8	1.68462364		
420	1.68537145		
420.2	1.68626186		
420.4	1.68772638		
420.6	1.68825885		
420.8	1.68922431		
421	1.69107245		
421.2	1.69210969		
421.4	1.69312036		
421.6	1.69467974		
421.8	1.69594005		
422	1.69658715		
422.2	1.69798627		
422.4	1.6993498		
422.6	1.70040697		
422.8	1.70161352		
423	1.70299104		
423.2	1.70408361		
423.4	1.70535124		
423.6	1.70640373		
423.8	1.70797578		
424	1.70901239		
424.2	1.71055875		
424.4	1.71213808		
424.6	1.71279433		
424.8	1.71448567		
425	1.71631785		
425.2	1.71769937		
425.4	1.71915133		
425.6	1.72064467		
425.8	1.72164159		
426	1.72252944		
426.2	1.72349852		
426.4	1.72425402		
426.6	1.72571241		
426.8	1.72740105		
427	1.72844202		
427.2	1.7291816		
427.4	1.73028685		
427.6	1.73120177		
427.8	1.73276543		
428	1.73299595		
428.2	1.73417495		
428.4	1.73551397		
428.6	1.73674958		
428.8	1.73830863		
429	1.73964495		
429.2	1.74096214		
429.4	1.74209477		
429.6	1.74301675		
429.8	1.74415094		
430	1.74540233		
430.2	1.74637143		
430.4	1.74722394		
430.6	1.74916488		
430.8	1.74983597		
431	1.75088473		
431.2	1.75161301		
431.4	1.75366553		
431.6	1.75536458		
431.8	1.75634116		
432	1.75717327		
432.2	1.75887721		
432.4	1.76053114		
432.6	1.76175917		
432.8	1.76308024		
433	1.76435136		
433.2	1.76550837		
433.4	1.76653115		
433.6	1.7676274		
433.8	1.76873267		
434	1.76918247		
434.2	1.76957702		
434.4	1.77014473		
434.6	1.77085628		
434.8	1.77143007		
435	1.77279225		
435.2	1.77408589		
435.4	1.77584043		
435.6	1.7764721		
435.8	1.77750179		
436	1.77880798		
436.2	1.78050259		
436.4	1.78233784		
436.6	1.78404021		
436.8	1.78611906		
437	1.78746958		
437.2	1.78900517		
437.4	1.79032241		
437.6	1.79146857		
437.8	1.79312543		
438	1.79392328		
438.2	1.79503341		
438.4	1.79651142		
438.6	1.79769214		
438.8	1.79922017		
439	1.80002957		
439.2	1.8012793		
439.4	1.80183002		
439.6	1.80289645		
439.8	1.80415835		
440	1.80496347		
440.2	1.80610277		
440.4	1.80716257		
440.6	1.80842295		
440.8	1.80944936		
441	1.81028683		
441.2	1.81160255		
441.4	1.8128835		
441.6	1.81405709		
441.8	1.81547313		
442	1.81623838		
442.2	1.81730219		
442.4	1.81847703		
442.6	1.81921203		
442.8	1.82042175		
443	1.82111114		
443.2	1.82304199		
443.4	1.82414048		
443.6	1.82578016		
443.8	1.82689105		
444	1.82795735		
444.2	1.82942836		
444.4	1.83096909		
444.6	1.83259927		
444.8	1.83399436		
445	1.83560057		
445.2	1.83716271		
445.4	1.8384677		
445.6	1.83914289		
445.8	1.84034172		
446	1.84140278		
446.2	1.84213476		
446.4	1.84321732		
446.6	1.84424251		
446.8	1.84553372		
447	1.84620232		
447.2	1.84753909		
447.4	1.84824623		
447.6	1.84960976		
447.8	1.85077073		
448	1.85221538		
448.2	1.8537508		
448.4	1.85439908		
448.6	1.85525487		
448.8	1.85590934		
449	1.85683706		
449.2	1.85750339		
449.4	1.85858197		
449.6	1.85980739		
449.8	1.8609829		
450	1.86225276		
450.2	1.86345005		
450.4	1.8645142		
450.6	1.86541099		
450.8	1.86625586		
451	1.8669954		
451.2	1.86854689		
451.4	1.870381		
451.6	1.8719488		
451.8	1.87351014		
452	1.87464924		
452.2	1.87564557		
452.4	1.87637008		
452.6	1.87704822		
452.8	1.87798186		
453	1.87921437		
453.2	1.88077013		
453.4	1.8824298		
453.6	1.88356547		
453.8	1.88453186		
454	1.88607047		
454.2	1.88710517		
454.4	1.887628		
454.6	1.88896261		
454.8	1.89035184		
455	1.89118094		
455.2	1.89286756		
455.4	1.89447348		
455.6	1.89576607		
455.8	1.89717748		
456	1.8984941		
456.2	1.89971829		
456.4	1.90145231		
456.6	1.90219879		
456.8	1.90342719		
457	1.90465973		
457.2	1.90629915		
457.4	1.90732839		
457.6	1.90795153		
457.8	1.90912088		
458	1.91084201		
458.2	1.91205015		
458.4	1.91321701		
458.6	1.91479633		
458.8	1.9157775		
459	1.91602153		
459.2	1.91761549		
459.4	1.91864893		
459.6	1.91985436		
459.8	1.92088536		
460	1.92204464		
460.2	1.92299777		
460.4	1.92478119		
460.6	1.92520857		
460.8	1.92628208		
461	1.92726558		
461.2	1.92861129		
461.4	1.92964097		
461.6	1.93034018		
461.8	1.93205339		
462	1.93381913		
462.2	1.93527675		
462.4	1.93641083		
462.6	1.93777344		
462.8	1.9387249		
463	1.93892469		
463.2	1.93985791		
463.4	1.94064691		
463.6	1.94179568		
463.8	1.94312179		
464	1.94450017		
464.2	1.94600468		
464.4	1.94782403		
464.6	1.94868052		
464.8	1.95015019		
465	1.95151426		
465.2	1.95300567		
465.4	1.95409807		
465.6	1.9550851		
465.8	1.9568993		
466	1.95862941		
466.2	1.96012388		
466.4	1.96125137		
466.6	1.9623956		
466.8	1.96297772		
467	1.96357231		
467.2	1.96495667		
467.4	1.96631595		
467.6	1.96738912		
467.8	1.96882614		
468	1.96982191		
468.2	1.97137961		
468.4	1.97316938		
468.6	1.97421482		
468.8	1.9750044		
469	1.97607571		
469.2	1.97669333		
469.4	1.97743944		
469.6	1.97865382		
469.8	1.97984462		
470	1.98078581		
470.2	1.98139931		
470.4	1.98236032		
470.6	1.98300049		
470.8	1.98410286		
471	1.98559464		
471.2	1.98656216		
471.4	1.9878305		
471.6	1.98886252		
471.8	1.98994752		
472	1.9909117		
472.2	1.99243351		
472.4	1.99411133		
472.6	1.9947828		
472.8	1.99575976		
473	1.99755288		
473.2	1.99860673		
473.4	2.00003423		
473.6	2.00161374		
473.8	2.00252562		
474	2.00345149		
474.2	2.00501464		
474.4	2.0060984		
474.6	2.00683851		
474.8	2.0084492		
475	2.00951183		
475.2	2.01039493		
475.4	2.01146936		
475.6	2.01227778		
475.8	2.01302702		
476	2.01408119		
476.2	2.01543676		
476.4	2.0169627		
476.6	2.01758353		
476.8	2.01869314		
477	2.02029639		
477.2	2.02121641		
477.4	2.02252653		
477.6	2.0237543		
477.8	2.02474214		
478	2.02614173		
478.2	2.02772348		
478.4	2.02856283		
478.6	2.02984012		
478.8	2.03135872		
479	2.03240947		
479.2	2.03347632		
479.4	2.03435073		
479.6	2.0354201		
479.8	2.03603855		
480	2.03603855		
480.2	2.03334952		
480.4	2.03013474		
480.6	2.02639168		
480.8	2.0220515		
481	2.01735603		
481.2	2.01237913		
481.4	2.00733006		
481.6	2.0017626		
481.8	1.99671906		
482	1.99175885		
482.2	1.9873064		
482.4	1.98287924		
482.6	1.97867602		
482.8	1.97470244		
483	1.97107443		
483.2	1.96761266		
483.4	1.96368401		
483.6	1.96031021		
483.8	1.95661241		
484	1.95315183		
484.2	1.95008893		
484.4	1.94673356		
484.6	1.94332095		
484.8	1.93977694		
485	1.93634167		
485.2	1.93251116		
485.4	1.92880273		
485.6	1.92475786		
485.8	1.92147488		
486	1.91789587		
486.2	1.91485093		
486.4	1.91202816		
486.6	1.90873503		
486.8	1.90569818		
487	1.90290908		
487.2	1.9001437		
487.4	1.89727609		
487.6	1.89445785		
487.8	1.89191408		
488	1.88952203		
488.2	1.88685555		
488.4	1.88403427		
488.6	1.8815279		
488.8	1.87864387		
489	1.87612005		
489.2	1.87296469		
489.4	1.87026032		
489.6	1.86736592		
489.8	1.86454712		
490	1.86158511		
490.2	1.85892715		
490.4	1.85652718		
490.6	1.85364293		
490.8	1.85130467		
491	1.84919378		
491.2	1.84711684		
491.4	1.84449912		
491.6	1.84259606		
491.8	1.84143084		
492	1.84010793		
492.2	1.83810923		
492.4	1.83631725		
492.6	1.83512692		
492.8	1.83294557		
493	1.83087299		
493.2	1.82875295		
493.4	1.82692393		
493.6	1.82455593		
493.8	1.8221414		
494	1.81990149		
494.2	1.81807513		
494.4	1.81588003		
494.6	1.81327306		
494.8	1.81096646		
495	1.80873317		
495.2	1.80620206		
495.4	1.80437993		
495.6	1.80247532		
495.8	1.80079015		
496	1.79858977		
496.2	1.79633479		
496.4	1.79472946		
496.6	1.79274217		
496.8	1.79017306		
497	1.7885206		
497.2	1.78704721		
497.4	1.78510083		
497.6	1.78341835		
497.8	1.78221186		
498	1.78059722		
498.2	1.77860757		
498.4	1.77683639		
498.6	1.7754303		
498.8	1.77375901		
499	1.77214508		
499.2	1.77063783		
499.4	1.76932924		
499.6	1.76707426		
499.8	1.76572789		
500	1.76460808		
500.2	1.76332381		
500.4	1.76200313		
500.6	1.76045602		
500.8	1.7590903		
501	1.75783699		
501.2	1.75663538		
501.4	1.75542414		
501.6	1.75436819		
501.8	1.7531578		
502	1.7517911		
502.2	1.75060717		
502.4	1.74991373		
502.6	1.749096		
502.8	1.74785819		
503	1.74656159		
503.2	1.74499031		
503.4	1.74318802		
503.6	1.74176899		
503.8	1.74088332		
504	1.73998736		
504.2	1.73786637		
504.4	1.73634895		
504.6	1.73533841		
504.8	1.73423312		
505	1.732859		
505.2	1.73172611		
505.4	1.73044043		
505.6	1.72853165		
505.8	1.72761782		
506	1.72641977		
506.2	1.72506749		
506.4	1.72361117		
506.6	1.72236204		
506.8	1.72079721		
507	1.71910283		
507.2	1.71775722		
507.4	1.71654994		
507.6	1.7158334		
507.8	1.71465533		
508	1.71354262		
508.2	1.71251472		
508.4	1.711906		
508.6	1.71134328		
508.8	1.71094827		
509	1.70981342		
509.2	1.70899074		
509.4	1.70847852		
509.6	1.70713863		
509.8	1.70664376		
510	1.7059381		
510.2	1.70489529		
510.4	1.70380737		
510.6	1.70276456		
510.8	1.70141242		
511	1.70001571		
511.2	1.69883502		
511.4	1.69712996		
511.6	1.6959905		
511.8	1.69437778		
512	1.69345798		
512.2	1.69246147		
512.4	1.69161649		
512.6	1.69086357		
512.8	1.68988923		
513	1.68841968		
513.2	1.68763874		
513.4	1.68677201		
513.6	1.68584797		
513.8	1.68534459		
514	1.68483037		
514.2	1.68376552		
514.4	1.6828322		
514.6	1.68203319		
514.8	1.6807958		
515	1.67998635		
515.2	1.67929547		
515.4	1.67799635		
515.6	1.67723035		
515.8	1.67616505		
516	1.67522548		
516.2	1.67421299		
516.4	1.6736884		
516.6	1.67236201		
516.8	1.67085749		
517	1.66989804		
517.2	1.66918667		
517.4	1.66816365		
517.6	1.66764784		
517.8	1.66710341		
518	1.66662926		
518.2	1.66574893		
518.4	1.66494381		
518.6	1.66426348		
518.8	1.66310031		
519	1.66236481		
519.2	1.66160885		
519.4	1.66082786		
519.6	1.65956591		
519.8	1.65835847		
520	1.65676579		
520.2	1.65597946		
520.4	1.6549242		
520.6	1.65389558		
520.8	1.65296412		
521	1.65227746		
521.2	1.652156		
521.4	1.65141066		
521.6	1.6512559		
521.8	1.6511262		
522	1.65073049		
522.2	1.64992348		
522.4	1.64967671		
522.6	1.64910713		
522.8	1.64875594		
523	1.6488527		
523.2	1.64861629		
523.4	1.64804171		
523.6	1.64716285		
523.8	1.64659858		
524	1.64581349		
524.2	1.6450999		
524.4	1.64389922		
524.6	1.64293078		
524.8	1.64198538		
525	1.64071701		
525.2	1.64019129		
525.4	1.63952556		
525.6	1.63860575		
525.8	1.63785103		
526	1.63711173		
526.2	1.63589268		
526.4	1.635203		
526.6	1.63496903		
526.8	1.63471593		
527	1.63451718		
527.2	1.63372502		
527.4	1.63309879		
527.6	1.63292811		
527.8	1.63261397		
528	1.63217888		
528.2	1.63133567		
528.4	1.63076917		
528.6	1.63027478		
528.8	1.6299995		
529	1.62878838		
529.2	1.62801456		
529.4	1.62742201		
529.6	1.62604948		
529.8	1.62454554		
530	1.62333233		
530.2	1.62238282		
530.4	1.6220607		
530.6	1.62121883		
530.8	1.62039806		
531	1.6193574		
531.2	1.61865947		
531.4	1.61802653		
531.6	1.61827242		
531.8	1.61839516		
532	1.61809103		
532.2	1.61760695		
532.4	1.61763198		
532.6	1.61726988		
532.8	1.61632712		
533	1.61555653		
533.2	1.61501659		
533.4	1.61444501		
533.6	1.61380109		
533.8	1.61253493		
534	1.61269623		
534.2	1.61301881		
534.4	1.61232874		
534.6	1.61141059		
534.8	1.6108957		
535	1.61054248		
535.2	1.61043849		
535.4	1.6099313		
535.6	1.60989526		
535.8	1.60902967		
536	1.60903491		
536.2	1.60846504		
536.4	1.60819898		
536.6	1.60732868		
536.8	1.60642412		
537	1.60629742		
537.2	1.60542987		
537.4	1.60450743		
537.6	1.60425609		
537.8	1.60372518		
538	1.60395807		
538.2	1.60356		
538.4	1.60261313		
538.6	1.60194944		
538.8	1.60125885		
539	1.60083496		
539.2	1.59966382		
539.4	1.59894922		
539.6	1.59846736		
539.8	1.59827675		
540	1.59852268		
540.2	1.5978518		
540.4	1.59747846		
540.6	1.59727766		
540.8	1.5965983		
541	1.59637726		
541.2	1.59548921		
541.4	1.59499558		
541.6	1.59455708		
541.8	1.59411684		
542	1.59387307		
542.2	1.59296968		
542.4	1.59233032		
542.6	1.59154952		
542.8	1.5906168		
543	1.58962739		
543.2	1.58843545		
543.4	1.58794179		
543.6	1.58790828		
543.8	1.58752986		
544	1.58676788		
544.2	1.58681542		
544.4	1.58630659		
544.6	1.58647686		
544.8	1.58532262		
545	1.58517571		
545.2	1.58455471		
545.4	1.58394715		
545.6	1.58358524		
545.8	1.5831649		
546	1.58276346		
546.2	1.58205838		
546.4	1.58163679		
546.6	1.58090577		
546.8	1.5804634		
547	1.57993773		
547.2	1.57922904		
547.4	1.5787097		
547.6	1.57893831		
547.8	1.57880793		
548	1.57906981		
548.2	1.5794194		
548.4	1.57878922		
548.6	1.57905561		
548.8	1.57843143		
549	1.5786745		
549.2	1.57859854		
549.4	1.57800034		
549.6	1.57772193		
549.8	1.57662287		
550	1.57625083		
550.2	1.57595404		
550.4	1.57442828		
550.6	1.57455873		
550.8	1.57404525		
551	1.57352559		
551.2	1.57268435		
551.4	1.57203084		
551.6	1.57200098		
551.8	1.5718992		
552	1.57132678		
552.2	1.57086106		
552.4	1.57065044		
552.6	1.57027659		
552.8	1.5701785		
553	1.56969178		
553.2	1.56896582		
553.4	1.56834102		
553.6	1.56790027		
553.8	1.56711048		
554	1.567422		
554.2	1.56709753		
554.4	1.56646612		
554.6	1.56653563		
554.8	1.56542748		
555	1.5651695		
555.2	1.56490972		
555.4	1.56386531		
555.6	1.56305575		
555.8	1.56296619		
556	1.56280717		
556.2	1.562405		
556.4	1.56255459		
556.6	1.56209187		
556.8	1.56213286		
557	1.56123018		
557.2	1.5608829		
557.4	1.561206		
557.6	1.56109118		
557.8	1.5608721		
558	1.56106654		
558.2	1.56049966		
558.4	1.56013445		
558.6	1.55910213		
558.8	1.55928024		
559	1.559301		
559.2	1.55932362		
559.4	1.55800537		
559.6	1.55772405		
559.8	1.55755513		
560	1.5564977		
560.2	1.55579739		
560.4	1.55592328		
560.6	1.55519408		
560.8	1.5545364		
561	1.55405483		
561.2	1.55433062		
561.4	1.55408618		
561.6	1.55376379		
561.8	1.55352823		
562	1.55324641		
562.2	1.55274599		
562.4	1.55281945		
562.6	1.55210939		
562.8	1.55198989		
563	1.55210328		
563.2	1.55200291		
563.4	1.55125031		
563.6	1.55084231		
563.8	1.55027717		
564	1.54941625		
564.2	1.5496381		
564.4	1.54913089		
564.6	1.54874084		
564.8	1.54879475		
565	1.5487673		
565.2	1.54867293		
565.4	1.54834817		
565.6	1.54827636		
565.8	1.54796998		
566	1.54725123		
566.2	1.54729737		
566.4	1.54638502		
566.6	1.54557006		
566.8	1.54531469		
567	1.54529825		
567.2	1.54487587		
567.4	1.54428838		
567.6	1.54388675		
567.8	1.5434273		
568	1.54247788		
568.2	1.54212646		
568.4	1.54188045		
568.6	1.54164871		
568.8	1.54166061		
569	1.5416966		
569.2	1.54173475		
569.4	1.54196416		
569.6	1.54202632		
569.8	1.54192799		
570	1.54177642		
570.2	1.54218577		
570.4	1.54130448		
570.6	1.54167862		
570.8	1.54116918		
571	1.54078033		
571.2	1.54028422		
571.4	1.5394977		
571.6	1.53874411		
571.8	1.53788077		
572	1.53718312		
572.2	1.53728839		
572.4	1.53698948		
572.6	1.53564264		
572.8	1.53522773		
573	1.53497902		
573.2	1.53445399		
573.4	1.53404575		
573.6	1.53400387		
573.8	1.53348209		
574	1.53289587		
574.2	1.53294164		
574.4	1.53303346		
574.6	1.53293132		
574.8	1.53275503		
575	1.53276541		
575.2	1.53286159		
575.4	1.53261402		
575.6	1.533016		
575.8	1.5327977		
576	1.53300228		
576.2	1.53286239		
576.4	1.53226928		
576.6	1.53204284		
576.8	1.53235892		
577	1.53209635		
577.2	1.53178295		
577.4	1.53124887		
577.6	1.53108617		
577.8	1.53037087		
578	1.52983895		
578.2	1.5302143		
578.4	1.53027364		
578.6	1.52982835		
578.8	1.52994476		
579	1.52989949		
579.2	1.53004308		
579.4	1.53017668		
579.6	1.53008053		
579.8	1.52945275		
580	1.52927387		
580.2	1.52905175		
580.4	1.52907388		
580.6	1.52898065		
580.8	1.52850109		
581	1.52716126		
581.2	1.52630794		
581.4	1.52495007		
581.6	1.52427196		
581.8	1.52358161		
582	1.52343906		
582.2	1.52353859		
582.4	1.52313523		
582.6	1.52259374		
582.8	1.5225542		
583	1.52272414		
583.2	1.52281363		
583.4	1.52280161		
583.6	1.52246859		
583.8	1.52261478		
584	1.52280008		
584.2	1.52335255		
584.4	1.52321217		
584.6	1.5228774		
584.8	1.52251605		
585	1.52150582		
585.2	1.52102175		
585.4	1.52027968		
585.6	1.52028761		
585.8	1.52029642		
586	1.52019389		
586.2	1.51984416		
586.4	1.51918377		
586.6	1.51861169		
586.8	1.5184191		
587	1.5182845		
587.2	1.51780628		
587.4	1.51761613		
587.6	1.5173419		
587.8	1.51741898		
588	1.51734576		
588.2	1.51724231		
588.4	1.51666943		
588.6	1.51630683		
588.8	1.51623778		
589	1.51563951		
589.2	1.5150068		
589.4	1.51492596		
589.6	1.51493583		
589.8	1.51527597		
590	1.51504073		
590.2	1.51494135		
590.4	1.51467692		
590.6	1.51471071		
590.8	1.51460014		
591	1.51494052		
591.2	1.51458084		
591.4	1.51442344		
591.6	1.51408574		
591.8	1.51455444		
592	1.51412359		
592.2	1.5136711		
592.4	1.51307383		
592.6	1.5127873		
592.8	1.51284611		
593	1.51225539		
593.2	1.51195965		
593.4	1.51188447		
593.6	1.51125423		
593.8	1.51090283		
594	1.50984671		
594.2	1.50918629		
594.4	1.50839415		
594.6	1.50774156		
594.8	1.50715585		
595	1.50699683		
595.2	1.50642803		
595.4	1.50606894		
595.6	1.50550687		
595.8	1.50626494		
596	1.50597565		
596.2	1.50580498		
596.4	1.50587074		
596.6	1.50586842		
596.8	1.50630032		
597	1.50617064		
597.2	1.50644686		
597.4	1.50645538		
597.6	1.50707791		
597.8	1.5070016		
598	1.50677796		
598.2	1.50649045		
598.4	1.50663277		
598.6	1.50646144		
598.8	1.50627511		
599	1.50686416		
599.2	1.50637773		
599.4	1.50593416		
599.6	1.50592455		
599.8	1.50622103		
600	1.50543369		
600.2	1.50480337		
600.4	1.50457088		
600.6	1.50407006		
600.8	1.50395447		
601	1.50385784		
601.2	1.50370477		
601.4	1.50339777		
601.6	1.50342672		
601.8	1.50265481		
602	1.50206726		
602.2	1.50152853		
602.4	1.50126685		
602.6	1.50056857		
602.8	1.49989778		
603	1.49983114		
603.2	1.49884044		
603.4	1.49854809		
603.6	1.49848554		
603.8	1.49778583		
604	1.49769439		
604.2	1.49758415		
604.4	1.49806396		
604.6	1.49773683		
604.8	1.49752438		
605	1.49753189		
605.2	1.49697116		
605.4	1.49663137		
605.6	1.49658889		
605.8	1.49639563		
606	1.4959296		
606.2	1.49607791		
606.4	1.49610264		
606.6	1.49596275		
606.8	1.49543764		
607	1.49547553		
607.2	1.49504178		
607.4	1.49529328		
607.6	1.49537165		
607.8	1.49495715		
608	1.49476805		
608.2	1.49471378		
608.4	1.49468883		
608.6	1.49411995		
608.8	1.49350946		
609	1.49340564		
609.2	1.49339542		
609.4	1.49318045		
609.6	1.49363466		
609.8	1.49362233		
610	1.49404079		
610.2	1.4942388		
610.4	1.49408277		
610.6	1.49366557		
610.8	1.49328371		
611	1.49274388		
611.2	1.49237682		
611.4	1.49291587		
611.6	1.49219799		
611.8	1.49158963		
612	1.49104342		
612.2	1.49061387		
612.4	1.49027254		
612.6	1.48977484		
612.8	1.48906672		
613	1.48877186		
613.2	1.48852315		
613.4	1.48780389		
613.6	1.48766598		
613.8	1.4874885		
614	1.48789664		
614.2	1.48732897		
614.4	1.48750676		
614.6	1.4876067		
614.8	1.48764622		
615	1.48787775		
615.2	1.4884158		
615.4	1.488893		
615.6	1.48856017		
615.8	1.48840821		
616	1.48824571		
616.2	1.48782156		
616.4	1.4877788		
616.6	1.48698603		
616.8	1.48660807		
617	1.48629068		
617.2	1.48570149		
617.4	1.48538815		
617.6	1.48503113		
617.8	1.4851531		
618	1.48501131		
618.2	1.48472126		
618.4	1.48531975		
618.6	1.48552838		
618.8	1.48585288		
619	1.48624967		
619.2	1.48611364		
619.4	1.48622118		
619.6	1.48587037		
619.8	1.48540733		
620	1.48492954		
620.2	1.48478988		
620.4	1.48460813		
620.6	1.48417991		
620.8	1.48394098		
621	1.48338419		
621.2	1.48288532		
621.4	1.48273744		
621.6	1.48221561		
621.8	1.4821779		
622	1.48174499		
622.2	1.48199777		
622.4	1.48202845		
622.6	1.48151706		
622.8	1.48160213		
623	1.48134929		
623.2	1.48069876		
623.4	1.48040444		
623.6	1.47951804		
623.8	1.4791369		
624	1.47934844		
624.2	1.47953847		
624.4	1.47954945		
624.6	1.47903062		
624.8	1.4790518		
625	1.47920325		
625.2	1.47990247		
625.4	1.4799487		
625.6	1.4799709		
625.8	1.47957053		
626	1.47870452		
626.2	1.47885201		
626.4	1.47793552		
626.6	1.47723567		
626.8	1.47693462		
627	1.47625178		
627.2	1.47568565		
627.4	1.47579497		
627.6	1.47552876		
627.8	1.47575608		
628	1.47591628		
628.2	1.4758052		
628.4	1.47626016		
628.6	1.47600621		
628.8	1.47668181		
629	1.47706858		
629.2	1.47738029		
629.4	1.47713318		
629.6	1.4766806		
629.8	1.47539613		
630	1.47462282		
630.2	1.47425643		
630.4	1.47417919		
630.6	1.47380122		
630.8	1.47405243		
631	1.47395691		
631.2	1.47413738		
631.4	1.4744443		
631.6	1.47423645		
631.8	1.47439689		
632	1.47444249		
632.2	1.47489528		
632.4	1.47522845		
632.6	1.47479418		
632.8	1.47407259		
633	1.47382062		
633.2	1.47391598		
633.4	1.47325267		
633.6	1.47273864		
633.8	1.47203142		
634	1.47236877		
634.2	1.47185898		
634.4	1.47222414		
634.6	1.47197382		
634.8	1.47199411		
635	1.47162808		
635.2	1.4715826		
635.4	1.47129286		
635.6	1.47142054		
635.8	1.47157325		
636	1.47173978		
636.2	1.47179315		
636.4	1.47142329		
636.6	1.47085369		
636.8	1.47040761		
637	1.47052665		
637.2	1.47065749		
637.4	1.46999669		
637.6	1.47007684		
637.8	1.46964186		
638	1.46966003		
638.2	1.46886526		
638.4	1.46876944		
638.6	1.46832538		
638.8	1.4674006		
639	1.46752613		
639.2	1.4672592		
639.4	1.46732758		
639.6	1.46786713		
639.8	1.46781418		
640	1.46806829		
640.2	1.46816217		
640.4	1.46830168		
640.6	1.46873848		
640.8	1.46863769		
641	1.46830843		
641.2	1.4683951		
641.4	1.46801482		
641.6	1.46782045		
641.8	1.46780917		
642	1.46758988		
642.2	1.46724959		
642.4	1.46689651		
642.6	1.4662142		
642.8	1.46630676		
643	1.46627846		
643.2	1.46606612		
643.4	1.46559749		
643.6	1.46505276		
643.8	1.46478832		
644	1.46461299		
644.2	1.46412541		
644.4	1.46422587		
644.6	1.46462541		
644.8	1.46422387		
645	1.46407645		
645.2	1.46351464		
645.4	1.46332605		
645.6	1.46330144		
645.8	1.46336435		
646	1.4632973		
646.2	1.46339719		
646.4	1.463074		
646.6	1.46259815		
646.8	1.46304319		
647	1.46261168		
647.2	1.46255222		
647.4	1.46202005		
647.6	1.46200702		
647.8	1.46217266		
648	1.46209334		
648.2	1.46189566		
648.4	1.46213254		
648.6	1.46190322		
648.8	1.46150918		
649	1.46061133		
649.2	1.45980142		
649.4	1.46004041		
649.6	1.45980043		
649.8	1.45998788		
650	1.46002124		
650.2	1.46012273		
650.4	1.45979511		
650.6	1.45999203		
650.8	1.460109		
651	1.46007324		
651.2	1.46008287		
651.4	1.46028817		
651.6	1.4604771		
651.8	1.46028056		
652	1.45959605		
652.2	1.45913527		
652.4	1.45857007		
652.6	1.45820114		
652.8	1.45787184		
653	1.45747647		
653.2	1.45751534		
653.4	1.45761228		
653.6	1.45715558		
653.8	1.45733339		
654	1.45715471		
654.2	1.45735669		
654.4	1.45669892		
654.6	1.45680275		
654.8	1.45674626		
655	1.45699955		
655.2	1.4569671		
655.4	1.45672757		
655.6	1.45605638		
655.8	1.45532716		
656	1.45505345		
656.2	1.45519978		
656.4	1.45494869		
656.6	1.45492105		
656.8	1.45508887		
657	1.45529307		
657.2	1.45509109		
657.4	1.45520984		
657.6	1.45517871		
657.8	1.4551989		
658	1.45469569		
658.2	1.45462233		
658.4	1.45415136		
658.6	1.45422384		
658.8	1.45478369		
659	1.45406256		
659.2	1.45373465		
659.4	1.45348553		
659.6	1.45305943		
659.8	1.45319548		
660	1.4534659		
660.2	1.45350597		
660.4	1.4538878		
660.6	1.45385575		
660.8	1.45381799		
661	1.45373768		
661.2	1.45382772		
661.4	1.45379921		
661.6	1.45363126		
661.8	1.4527871		
662	1.45204786		
662.2	1.4518226		
662.4	1.45160821		
662.6	1.45155028		
662.8	1.45142759		
663	1.45070653		
663.2	1.4509175		
663.4	1.45117392		
663.6	1.45089981		
663.8	1.45128978		
664	1.45128892		
664.2	1.45124655		
664.4	1.45115217		
664.6	1.45050112		
664.8	1.4501732		
665	1.45092433		
665.2	1.45079817		
665.4	1.4508503		
665.6	1.45083893		
665.8	1.45028875		
666	1.44953926		
666.2	1.44980582		
666.4	1.45025418		
666.6	1.45049037		
666.8	1.4503226		
667	1.45019488		
667.2	1.45006805		
667.4	1.44967307		
667.6	1.44915346		
667.8	1.44863843		
668	1.44828367		
668.2	1.44796352		
668.4	1.44778506		
668.6	1.44738382		
668.8	1.44753362		
669	1.44804202		
669.2	1.44759596		
669.4	1.44741844		
669.6	1.44728463		
669.8	1.44698353		
670	1.44675038		
670.2	1.44777929		
670.4	1.44761293		
670.6	1.44755288		
670.8	1.44687438		
671	1.4461667		
671.2	1.44613648		
671.4	1.44549741		
671.6	1.44534582		
671.8	1.44501749		
672	1.44550726		
672.2	1.44546255		
672.4	1.44571692		
672.6	1.44578586		
672.8	1.44598232		
673	1.44626691		
673.2	1.44632656		
673.4	1.44629646		
673.6	1.44660244		
673.8	1.44673087		
674	1.44653788		
674.2	1.44624218		
674.4	1.44551207		
674.6	1.44568371		
674.8	1.44502717		
675	1.44451288		
675.2	1.44428149		
675.4	1.44330974		
675.6	1.44286799		
675.8	1.44283466		
676	1.44292116		
676.2	1.44278929		
676.4	1.44243501		
676.6	1.44213435		
676.8	1.44169092		
677	1.44215541		
677.2	1.44168479		
677.4	1.44143277		
677.6	1.44133739		
677.8	1.4415405		
678	1.44055201		
678.2	1.44069854		
678.4	1.44120208		
678.6	1.4416964		
678.8	1.44177581		
679	1.44176093		
679.2	1.44192085		
679.4	1.44168583		
679.6	1.44233666		
679.8	1.44240224		
680	1.44210019		
680.2	1.44196765		
680.4	1.44149739		
680.6	1.44132699		
680.8	1.44159199		
681	1.44166941		
681.2	1.44059298		
681.4	1.44040901		
681.6	1.43986459		
681.8	1.43935704		
682	1.43847717		
682.2	1.43860604		
682.4	1.43838091		
682.6	1.43809335		
682.8	1.4380201		
683	1.43855175		
683.2	1.43891353		
683.4	1.43882626		
683.6	1.43931313		
683.8	1.43898375		
684	1.43932959		
684.2	1.43965126		
684.4	1.44016573		
684.6	1.44066176		
684.8	1.44052495		
685	1.44001156		
685.2	1.43999748		
685.4	1.44016965		
685.6	1.4394957		
685.8	1.43886767		
686	1.43782677		
686.2	1.43693835		
686.4	1.43619559		
686.6	1.43570786		
686.8	1.43566369		
687	1.43595923		
687.2	1.43562864		
687.4	1.43545856		
687.6	1.43581872		
687.8	1.43549856		
688	1.43555167		
688.2	1.43527762		
688.4	1.43587282		
688.6	1.43604186		
688.8	1.43577604		
689	1.43652976		
689.2	1.43725694		
689.4	1.43742373		
689.6	1.43711544		
689.8	1.43671504		
690	1.43615635		
690.2	1.43617505		
690.4	1.43598837		
690.6	1.43624261		
690.8	1.43626962		
691	1.43627477		
691.2	1.43607525		
691.4	1.43567646		
691.6	1.43509303		
691.8	1.4345048		
692	1.43410952		
692.2	1.43411639		
692.4	1.4342953		
692.6	1.43421578		
692.8	1.43379203		
693	1.43406916		
693.2	1.43393873		
693.4	1.433718		
693.6	1.4336398		
693.8	1.43383829		
694	1.43372929		
694.2	1.43371063		
694.4	1.43392723		
694.6	1.43393546		
694.8	1.43360368		
695	1.43364738		
695.2	1.43401884		
695.4	1.43357787		
695.6	1.43332641		
695.8	1.43340071		
696	1.43332976		
696.2	1.43316376		
696.4	1.43247791		
696.6	1.4327634		
696.8	1.43248679		
697	1.43299448		
697.2	1.43278314		
697.4	1.43303282		
697.6	1.43325119		
697.8	1.43306822		
698	1.43227496		
698.2	1.43173174		
698.4	1.43187736		
698.6	1.43138176		
698.8	1.43117109		
699	1.4311776		
699.2	1.43063622		
699.4	1.42981766		
699.6	1.42998985		
699.8	1.43035528		
700	1.4305159		
700.2	1.42966295		
700.4	1.42954637		
700.6	1.43023794		
700.8	1.43015484		
701	1.43040101		
701.2	1.43054753		
701.4	1.43066888		
701.6	1.43057555		
701.8	1.4300269		
702	1.43009558		
702.2	1.42979247		
702.4	1.43046049		
702.6	1.43001771		
702.8	1.42985061		
703	1.42926723		
703.2	1.4287742		
703.4	1.42903546		
703.6	1.42941512		
703.8	1.42906844		
704	1.42890629		
704.2	1.42833892		
704.4	1.42855438		
704.6	1.42877929		
704.8	1.42829806		
705	1.42836857		
705.2	1.42821388		
705.4	1.4281223		
705.6	1.42801016		
705.8	1.42834692		
706	1.42866524		
706.2	1.42825107		
706.4	1.42853332		
706.6	1.42819331		
706.8	1.42798745		
707	1.4273324		
707.2	1.42681116		
707.4	1.42717744		
707.6	1.42693042		
707.8	1.42674981		
708	1.42698303		
708.2	1.42669518		
708.4	1.42674383		
708.6	1.4266293		
708.8	1.42639416		
709	1.42680544		
709.2	1.42667291		
709.4	1.42647816		
709.6	1.42668523		
709.8	1.4270574		
710	1.42704679		
710.2	1.42653922		
710.4	1.4267682		
710.6	1.42673401		
710.8	1.42665273		
711	1.42563391		
711.2	1.4253668		
711.4	1.42549504		
711.6	1.42516059		
711.8	1.42505287		
712	1.42492129		
712.2	1.4247976		
712.4	1.42440525		
712.6	1.42422847		
712.8	1.42447955		
713	1.42474799		
713.2	1.42424483		
713.4	1.42400536		
713.6	1.42415236		
713.8	1.4241621		
714	1.42434322		
714.2	1.4243099		
714.4	1.42462091		
714.6	1.42388098		
714.8	1.42373258		
715	1.42292048		
715.2	1.42339836		
715.4	1.42367653		
715.6	1.42427129		
715.8	1.42400279		
716	1.42388172		
716.2	1.4237606		
716.4	1.4233112		
716.6	1.42322219		
716.8	1.42308898		
717	1.42268355		
717.2	1.42222715		
717.4	1.42209823		
717.6	1.42191155		
717.8	1.42207365		
718	1.42205478		
718.2	1.42181339		
718.4	1.42109881		
718.6	1.42041471		
718.8	1.42037906		
719	1.42017541		
719.2	1.420083		
719.4	1.42006255		
719.6	1.41979044		
719.8	1.41902269		
