# Supplementary material for: Molecular basis for DNA recognition by the maternal pioneer transcription factor FoxH1
Source: Nat Commun. 2022 Nov 26;13:7279. doi: 10.1038/s41467-022-34925-y (PMC9701222; doi:10.1038/s41467-022-34925-y)
Supplement: Supplementary file 4 — Source Data [file 41467_2022_34925_MOESM4_ESM.zip › Sourcedata/BLIS/FoxH1/WT/GSC/DNA/C1Results.txt]

Conc1	6.25E-08	
Start1	270	
Stop1	719.8	
Kobs	0.00175743011704627	
Error Kobs	1.97462047442663E-05	
Koff	0	
Error Koff	0	
Time1	Data1	Fit1	
270	-0.02175353	0	
270.2	-0.02145365	0.00236704	
270.4	-0.02134016	0.00472932	
270.6	-0.02086115	0.00708685	
270.8	-0.02072539	0.00943964	
271	-0.02025992	0.0117877	
271.2	-0.01980879	0.01413103	
271.4	-0.01914083	0.01646965	
271.6	-0.01827844	0.01880357	
271.8	-0.01743415	0.02113279	
272	-0.01623627	0.02345733	
272.2	-0.01492264	0.02577719	
272.4	-0.01383456	0.02809238	
272.6	-0.01275929	0.03040292	
272.8	-0.01146857	0.03270881	
273	-0.01011479	0.03501007	
273.2	-0.008502	0.03730669	
273.4	-0.00689876	0.0395987	
273.6	-0.00540594	0.04188609	
273.8	-0.00389734	0.04416889	
274	-0.0020126	0.04644709	
274.2	-0.00071823	0.04872071	
274.4	0.00073685	0.05098976	
274.6	0.00269693	0.05325424	
274.8	0.00435403	0.05551417	
275	0.00645472	0.05776956	
275.2	0.00800005	0.0600204	
275.4	0.00961055	0.06226672	
275.6	0.0112854	0.06450853	
275.8	0.01298822	0.06674582	
276	0.01466194	0.06897861	
276.2	0.01640994	0.07120691	
276.4	0.01844823	0.07343074	
276.6	0.01975926	0.07565008	
276.8	0.02178051	0.07786497	
277	0.02345572	0.08007539	
277.2	0.02570148	0.08228138	
277.4	0.02741324	0.08448292	
277.6	0.02923256	0.08668004	
277.8	0.03106133	0.08887274	
278	0.03298337	0.09106103	
278.2	0.03510877	0.09324491	
278.4	0.03792859	0.09542441	
278.6	0.04047599	0.09759952	
278.8	0.04258595	0.09977025	
279	0.04464001	0.10193662	
279.2	0.04666037	0.10409864	
279.4	0.04856532	0.1062563	
279.6	0.05048031	0.10840962	
279.8	0.05254042	0.11055861	
280	0.05454997	0.11270329	
280.2	0.05669733	0.11484364	
280.4	0.05854295	0.11697969	
280.6	0.05992092	0.11911145	
280.8	0.06242803	0.12123892	
281	0.06440097	0.1233621	
281.2	0.06677212	0.12548102	
281.4	0.06844419	0.12759568	
281.6	0.07110169	0.12970608	
281.8	0.07395393	0.13181224	
282	0.07657463	0.13391416	
282.2	0.07873778	0.13601185	
282.4	0.08021138	0.13810533	
282.6	0.08158917	0.14019459	
282.8	0.08265989	0.14227966	
283	0.08370157	0.14436052	
283.2	0.08452624	0.14643721	
283.4	0.08513888	0.14850971	
283.6	0.08578453	0.15057805	
283.8	0.08654193	0.15264223	
284	0.08781711	0.15470225	
284.2	0.08853974	0.15675813	
284.4	0.08945684	0.15880988	
284.6	0.09073438	0.1608575	
284.8	0.09234519	0.162901	
285	0.09355897	0.16494039	
285.2	0.09582098	0.16697568	
285.4	0.09807733	0.16900688	
285.6	0.10116551	0.17103399	
285.8	0.10349702	0.17305702	
286	0.10537253	0.17507599	
286.2	0.10702497	0.17709089	
286.4	0.10885363	0.17910174	
286.6	0.11131637	0.18110855	
286.8	0.11268356	0.18311131	
287	0.11419361	0.18511006	
287.2	0.11627756	0.18710478	
287.4	0.11840993	0.18909549	
287.6	0.12091193	0.19108219	
287.8	0.12330008	0.1930649	
288	0.12588705	0.19504362	
288.2	0.12782694	0.19701836	
288.4	0.13006371	0.19898913	
288.6	0.1322875	0.20095594	
288.8	0.13451773	0.20291879	
289	0.13651471	0.20487769	
289.2	0.13895285	0.20683265	
289.4	0.14089169	0.20878368	
289.6	0.1430183	0.21073078	
289.8	0.14471499	0.21267397	
290	0.14690848	0.21461325	
290.2	0.14890182	0.21654863	
290.4	0.15098395	0.21848012	
290.6	0.15313173	0.22040772	
290.8	0.15433761	0.22233145	
291	0.15656166	0.2242513	
291.2	0.15911215	0.2261673	
291.4	0.16096664	0.22807944	
291.6	0.1628975	0.22998773	
291.8	0.1646526	0.23189219	
292	0.16615319	0.23379282	
292.2	0.16797887	0.23568962	
292.4	0.16986696	0.23758261	
292.6	0.17179444	0.23947179	
292.8	0.17360206	0.24135717	
293	0.17597024	0.24323876	
293.2	0.17835718	0.24511656	
293.4	0.18049952	0.24699059	
293.6	0.18307389	0.24886084	
293.8	0.18533367	0.25072734	
294	0.18773549	0.25259008	
294.2	0.19050743	0.25444908	
294.4	0.1926835	0.25630433	
294.6	0.19506565	0.25815586	
294.8	0.19710429	0.26000366	
295	0.19888302	0.26184774	
295.2	0.20072879	0.26368812	
295.4	0.20275919	0.26552479	
295.6	0.20482287	0.26735777	
295.8	0.20654409	0.26918706	
296	0.20804325	0.27101267	
296.2	0.20961869	0.27283461	
296.4	0.21166102	0.27465289	
296.6	0.21368394	0.27646751	
296.8	0.21581505	0.27827848	
297	0.21825172	0.28008581	
297.2	0.22039191	0.2818895	
297.4	0.22182793	0.28368956	
297.6	0.22423496	0.285486	
297.8	0.22580392	0.28727883	
298	0.22729125	0.28906806	
298.2	0.22981886	0.29085368	
298.4	0.23152308	0.29263572	
298.6	0.23328192	0.29441417	
298.8	0.2347839	0.29618904	
299	0.23593786	0.29796034	
299.2	0.238486	0.29972808	
299.4	0.24073697	0.30149226	
299.6	0.24249622	0.3032529	
299.8	0.24394238	0.30500999	
300	0.24581973	0.30676355	
300.2	0.24760398	0.30851359	
300.4	0.25017046	0.3102601	
300.6	0.25196173	0.3120031	
300.8	0.25389282	0.3137426	
301	0.25586558	0.31547859	
301.2	0.2576702	0.3172111	
301.4	0.25845418	0.31894012	
301.6	0.26009887	0.32066566	
301.8	0.26122594	0.32238773	
302	0.26309108	0.32410634	
302.2	0.26508502	0.32582149	
302.4	0.26685141	0.32753319	
302.6	0.26879316	0.32924145	
302.8	0.27049009	0.33094627	
303	0.2725446	0.33264766	
303.2	0.2746836	0.33434563	
303.4	0.27643518	0.33604019	
303.6	0.27872192	0.33773134	
303.8	0.28098906	0.33941908	
304	0.28313724	0.34110344	
304.2	0.28586721	0.3427844	
304.4	0.2884064	0.34446198	
304.6	0.29024334	0.34613619	
304.8	0.29240367	0.34780703	
305	0.29461396	0.34947451	
305.2	0.29666442	0.35113864	
305.4	0.29864085	0.35279942	
305.6	0.30070501	0.35445686	
305.8	0.3026474	0.35611096	
306	0.30408476	0.35776174	
306.2	0.30527201	0.3594092	
306.4	0.30708748	0.36105334	
306.6	0.30842225	0.36269418	
306.8	0.30906159	0.36433172	
307	0.31061002	0.36596596	
307.2	0.31205009	0.36759692	
307.4	0.31371067	0.36922459	
307.6	0.31500653	0.370849	
307.8	0.31679861	0.37247013	
308	0.31806363	0.37408801	
308.2	0.32010287	0.37570263	
308.4	0.32171457	0.377314	
308.6	0.32357665	0.37892213	
308.8	0.32558684	0.38052703	
309	0.32794889	0.3821287	
309.2	0.3307149	0.38372714	
309.4	0.33279471	0.38532238	
309.6	0.33437501	0.3869144	
309.8	0.33602201	0.38850322	
310	0.33759852	0.39008885	
310.2	0.34001874	0.39167128	
310.4	0.34192356	0.39325054	
310.6	0.34371395	0.39482662	
310.8	0.34543655	0.39639952	
311	0.34739785	0.39796927	
311.2	0.3493165	0.39953585	
311.4	0.35081705	0.40109929	
311.6	0.3526282	0.40265958	
311.8	0.35494939	0.40421673	
312	0.3565193	0.40577075	
312.2	0.35860694	0.40732165	
312.4	0.36067318	0.40886943	
312.6	0.3625292	0.41041409	
312.8	0.36441937	0.41195564	
313	0.36609847	0.4134941	
313.2	0.36820459	0.41502946	
313.4	0.36929479	0.41656173	
313.6	0.37062319	0.41809092	
313.8	0.37266435	0.41961704	
314	0.37416043	0.42114008	
314.2	0.37625462	0.42266006	
314.4	0.37768198	0.42417699	
314.6	0.37950904	0.42569086	
314.8	0.38096062	0.42720169	
315	0.38249283	0.42870948	
315.2	0.38422477	0.43021424	
315.4	0.38540664	0.43171597	
315.6	0.38707183	0.43321468	
315.8	0.38872608	0.43471038	
316	0.39053753	0.43620306	
316.2	0.39215525	0.43769275	
316.4	0.39471659	0.43917944	
316.6	0.39633601	0.44066314	
316.8	0.39810315	0.44214385	
317	0.39982884	0.44362159	
317.2	0.40207682	0.44509635	
317.4	0.40431519	0.44656815	
317.6	0.40663227	0.44803698	
317.8	0.40951719	0.44950287	
318	0.41127815	0.4509658	
318.2	0.41370709	0.45242579	
318.4	0.41570171	0.45388285	
318.6	0.41742159	0.45533697	
318.8	0.41911164	0.45678817	
319	0.42060403	0.45823645	
319.2	0.42172612	0.45968182	
319.4	0.42326598	0.46112428	
319.6	0.42479056	0.46256384	
319.8	0.42676851	0.46400051	
320	0.42836412	0.46543428	
320.2	0.42994993	0.46686517	
320.4	0.43206307	0.46829319	
320.6	0.43323279	0.46971833	
320.8	0.43512974	0.4711406	
321	0.43739	0.47256001	
321.2	0.43929413	0.47397657	
321.4	0.44160081	0.47539028	
321.6	0.44327923	0.47680115	
321.8	0.44528825	0.47820918	
322	0.44706291	0.47961437	
322.2	0.44883403	0.48101674	
322.4	0.45032932	0.48241629	
322.6	0.45152017	0.48381302	
322.8	0.45331197	0.48520695	
323	0.45510676	0.48659807	
323.2	0.45663262	0.48798639	
323.4	0.45823763	0.48937192	
323.6	0.45953517	0.49075467	
323.8	0.46139725	0.49213463	
324	0.46309445	0.49351182	
324.2	0.46462275	0.49488623	
324.4	0.46592181	0.49625789	
324.6	0.46728432	0.49762678	
324.8	0.46939341	0.49899292	
325	0.47111036	0.50035631	
325.2	0.47285733	0.50171696	
325.4	0.47482914	0.50307488	
325.6	0.47673993	0.50443006	
325.8	0.47863724	0.50578252	
326	0.48025049	0.50713225	
326.2	0.48188373	0.50847927	
326.4	0.48346367	0.50982359	
326.6	0.48545082	0.51116519	
326.8	0.48733305	0.5125041	
327	0.48882219	0.51384032	
327.2	0.48972203	0.51517385	
327.4	0.49146314	0.5165047	
327.6	0.49306729	0.51783287	
327.8	0.49505521	0.51915837	
328	0.49713769	0.5204812	
328.2	0.49899284	0.52180137	
328.4	0.50071403	0.52311889	
328.6	0.50265728	0.52443376	
328.8	0.50492238	0.52574598	
329	0.50642497	0.52705556	
329.2	0.50853331	0.52836251	
329.4	0.51008157	0.52966683	
329.6	0.51142017	0.53096853	
329.8	0.5128856	0.5322676	
330	0.51435926	0.53356407	
330.2	0.51650462	0.53485793	
330.4	0.51784903	0.53614918	
330.6	0.51931637	0.53743784	
330.8	0.52011186	0.53872391	
331	0.52105127	0.54000739	
331.2	0.52255376	0.54128829	
331.4	0.52432873	0.54256661	
331.6	0.52587209	0.54384236	
331.8	0.5279488	0.54511554	
332	0.52967899	0.54638617	
332.2	0.5313181	0.54765423	
332.4	0.53322364	0.54891975	
332.6	0.53488831	0.55018272	
332.8	0.53685182	0.55144316	
333	0.53876616	0.55270105	
333.2	0.54086229	0.55395642	
333.4	0.54246946	0.55520926	
333.6	0.54447633	0.55645958	
333.8	0.54636653	0.55770739	
334	0.54775946	0.55895269	
334.2	0.54966733	0.56019548	
334.4	0.55111412	0.56143577	
334.6	0.55245265	0.56267357	
334.8	0.55390646	0.56390888	
335	0.55575645	0.5651417	
335.2	0.55719333	0.56637205	
335.4	0.55875529	0.56759992	
335.6	0.56041017	0.56882532	
335.8	0.56193485	0.57004825	
336	0.56349175	0.57126873	
336.2	0.5653728	0.57248675	
336.4	0.56665614	0.57370232	
336.6	0.56795519	0.57491544	
336.8	0.56950964	0.57612613	
337	0.57077778	0.57733438	
337.2	0.57224967	0.5785402	
337.4	0.57322286	0.5797436	
337.6	0.57437998	0.58094457	
337.8	0.57507067	0.58214313	
338	0.57577214	0.58333928	
338.2	0.5769262	0.58453302	
338.4	0.57797861	0.58572436	
338.6	0.57908695	0.58691331	
338.8	0.58040382	0.58809986	
339	0.58202787	0.58928403	
339.2	0.58276778	0.59046581	
339.4	0.58527951	0.59164522	
339.6	0.58714116	0.59282226	
339.8	0.58866596	0.59399693	
340	0.59036934	0.59516923	
340.2	0.5921411	0.59633918	
340.4	0.59376433	0.59750678	
340.6	0.59581849	0.59867202	
340.8	0.59786448	0.59983493	
341	0.59943157	0.60099549	
341.2	0.60131346	0.60215372	
341.4	0.60281852	0.60330962	
341.6	0.60423874	0.6044632	
341.8	0.60609759	0.60561445	
342	0.60749102	0.60676339	
342.2	0.60896014	0.60791002	
342.4	0.61042312	0.60905434	
342.6	0.61199088	0.61019636	
342.8	0.6130369	0.61133609	
343	0.61420831	0.61247352	
343.2	0.61549169	0.61360866	
343.4	0.61781239	0.61474152	
343.6	0.61843114	0.6158721	
343.8	0.61950541	0.61700041	
344	0.62112131	0.61812645	
344.2	0.62300857	0.61925022	
344.4	0.62442184	0.62037173	
344.6	0.62577888	0.62149099	
344.8	0.62711696	0.622608	
345	0.62802244	0.62372276	
345.2	0.62955094	0.62483527	
345.4	0.63100627	0.62594555	
345.6	0.63241706	0.6270536	
345.8	0.63416107	0.62815942	
346	0.63522157	0.62926301	
346.2	0.63618455	0.63036438	
346.4	0.63742789	0.63146354	
346.6	0.63889199	0.63256049	
346.8	0.64027672	0.63365523	
347	0.642049	0.63474777	
347.2	0.64384517	0.63583811	
347.4	0.6456	0.63692626	
347.6	0.64698757	0.63801222	
347.8	0.64853871	0.639096	
348	0.64987167	0.64017759	
348.2	0.65142451	0.64125702	
348.4	0.65235987	0.64233426	
348.6	0.6534085	0.64340935	
348.8	0.65445746	0.64448227	
349	0.65546009	0.64555303	
349.2	0.65715046	0.64662164	
349.4	0.65836425	0.6476881	
349.6	0.65936299	0.64875241	
349.8	0.65997364	0.64981459	
350	0.66135292	0.65087462	
350.2	0.66237384	0.65193253	
350.4	0.66326575	0.65298831	
350.6	0.66469376	0.65404196	
350.8	0.66657577	0.6550935	
351	0.66816852	0.65614292	
351.2	0.66974188	0.65719022	
351.4	0.67118117	0.65823543	
351.6	0.67261576	0.65927853	
351.8	0.67341234	0.66031953	
352	0.67471697	0.66135844	
352.2	0.6763097	0.66239526	
352.4	0.67737006	0.66342999	
352.6	0.67859148	0.66446264	
352.8	0.67988575	0.66549322	
353	0.68082537	0.66652172	
353.2	0.68221767	0.66754815	
353.4	0.68283671	0.66857252	
353.6	0.6832805	0.66959483	
353.8	0.68397999	0.67061508	
354	0.68490586	0.67163328	
354.2	0.68497178	0.67264943	
354.4	0.68579753	0.67366354	
354.6	0.68722343	0.67467561	
354.8	0.68855643	0.67568564	
355	0.68987392	0.67669365	
355.2	0.69137864	0.67769962	
355.4	0.69221767	0.67870357	
355.6	0.69401328	0.6797055	
355.8	0.69567918	0.68070542	
356	0.69785733	0.68170332	
356.2	0.69934775	0.68269922	
356.4	0.70089959	0.68369312	
356.6	0.70236982	0.68468501	
356.8	0.70334893	0.68567491	
357	0.70483277	0.68666282	
357.2	0.7062581	0.68764874	
357.4	0.70725317	0.68863268	
357.6	0.70779165	0.68961464	
357.8	0.70877549	0.69059463	
358	0.70970855	0.69157264	
358.2	0.71068918	0.69254869	
358.4	0.71156129	0.69352278	
358.6	0.71252321	0.6944949	
358.8	0.71325638	0.69546507	
359	0.71450874	0.69643329	
359.2	0.71504568	0.69739956	
359.4	0.71568835	0.69836389	
359.6	0.71748499	0.69932627	
359.8	0.71866303	0.70028673	
360	0.71981544	0.70124525	
360.2	0.7202547	0.70220184	
360.4	0.7213765	0.70315651	
360.6	0.72228143	0.70410925	
360.8	0.72375208	0.70506009	
361	0.72527601	0.70600901	
361.2	0.72600163	0.70695602	
361.4	0.72707423	0.70790112	
361.6	0.72810501	0.70884433	
361.8	0.72978302	0.70978563	
362	0.73142954	0.71072505	
362.2	0.73276117	0.71166257	
362.4	0.73397373	0.71259821	
362.6	0.73575768	0.71353197	
362.8	0.73683011	0.71446385	
363	0.73835568	0.71539386	
363.2	0.7391623	0.71632199	
363.4	0.74046188	0.71724826	
363.6	0.7418532	0.71817266	
363.8	0.74274095	0.71909521	
364	0.74382962	0.7200159	
364.2	0.74459955	0.72093473	
364.4	0.74572917	0.72185172	
364.6	0.74694687	0.72276687	
364.8	0.74801754	0.72368017	
365	0.74847783	0.72459164	
365.2	0.74904036	0.72550128	
365.4	0.74982802	0.72640908	
365.6	0.75050437	0.72731506	
365.8	0.75110759	0.72821922	
366	0.75186535	0.72912156	
366.2	0.75283285	0.73002208	
366.4	0.75343385	0.73092079	
366.6	0.75430733	0.73181769	
366.8	0.75500891	0.7327128	
367	0.7559523	0.7336061	
367.2	0.7568466	0.7344976	
367.4	0.75734955	0.73538731	
367.6	0.75801257	0.73627523	
367.8	0.75939646	0.73716136	
368	0.76051694	0.73804572	
368.2	0.7619706	0.73892829	
368.4	0.76305528	0.73980909	
368.6	0.76453135	0.74068811	
368.8	0.76597084	0.74156537	
369	0.76674058	0.74244087	
369.2	0.76800643	0.7433146	
369.4	0.76931869	0.74418658	
369.6	0.77088825	0.7450568	
369.8	0.77172656	0.74592527	
370	0.77246668	0.746792	
370.2	0.77343129	0.74765698	
370.4	0.77459647	0.74852022	
370.6	0.77635258	0.74938173	
370.8	0.77711492	0.7502415	
371	0.77812274	0.75109954	
371.2	0.77919268	0.75195586	
371.4	0.77972653	0.75281046	
371.6	0.78057038	0.75366333	
371.8	0.78144792	0.75451449	
372	0.78205501	0.75536394	
372.2	0.78326074	0.75621168	
372.4	0.78346992	0.75705772	
372.6	0.78436005	0.75790205	
372.8	0.78505902	0.75874469	
373	0.7851803	0.75958563	
373.2	0.78669308	0.76042488	
373.4	0.7874305	0.76126244	
373.6	0.78834523	0.76209832	
373.8	0.78851545	0.76293251	
374	0.78886152	0.76376503	
374.2	0.79035586	0.76459587	
374.4	0.79167048	0.76542504	
374.6	0.79286551	0.76625255	
374.8	0.79381219	0.76707839	
375	0.79485238	0.76790257	
375.2	0.79601333	0.76872509	
375.4	0.7969019	0.76954595	
375.6	0.7978594	0.77036517	
375.8	0.79870802	0.77118274	
376	0.79983795	0.77199866	
376.2	0.80100154	0.77281294	
376.4	0.80154233	0.77362559	
376.6	0.80246076	0.7744366	
376.8	0.80331541	0.77524598	
377	0.8044377	0.77605373	
377.2	0.80542685	0.77685985	
377.4	0.80633534	0.77766436	
377.6	0.80728713	0.77846724	
377.8	0.8078577	0.77926852	
378	0.80847211	0.78006818	
378.2	0.80937627	0.78086623	
378.4	0.80977432	0.78166267	
378.6	0.81055025	0.78245752	
378.8	0.81098196	0.78325076	
379	0.81104325	0.78404242	
379.2	0.81202909	0.78483247	
379.4	0.81286214	0.78562094	
379.6	0.81343048	0.78640783	
379.8	0.81432356	0.78719313	
380	0.81526263	0.78797685	
380.2	0.81675613	0.78875899	
380.4	0.81718541	0.78953956	
380.6	0.81794658	0.79031856	
380.8	0.8189054	0.791096	
381	0.82028013	0.79187187	
381.2	0.82075027	0.79264618	
381.4	0.82196241	0.79341893	
381.6	0.82306021	0.79419013	
381.8	0.82383464	0.79495978	
382	0.82464098	0.79572788	
382.2	0.825466	0.79649443	
382.4	0.82645352	0.79725945	
382.6	0.82726934	0.79802292	
382.8	0.82796141	0.79878486	
383	0.82907997	0.79954526	
383.2	0.8301573	0.80030414	
383.4	0.83116006	0.80106149	
383.6	0.83201735	0.80181732	
383.8	0.83285967	0.80257162	
384	0.83359433	0.80332441	
384.2	0.83397153	0.80407569	
384.4	0.8339254	0.80482545	
384.6	0.83454737	0.80557371	
384.8	0.83491059	0.80632046	
385	0.83618274	0.80706571	
385.2	0.8363653	0.80780946	
385.4	0.83729864	0.80855171	
385.6	0.83830784	0.80929247	
385.8	0.83876231	0.81003175	
386	0.83988881	0.81076953	
386.2	0.84120389	0.81150583	
386.4	0.84239932	0.81224065	
386.6	0.84313272	0.81297399	
386.8	0.8440173	0.81370586	
387	0.84514607	0.81443625	
387.2	0.84627425	0.81516518	
387.4	0.84733498	0.81589264	
387.6	0.84800777	0.81661863	
387.8	0.84811293	0.81734317	
388	0.8490699	0.81806625	
388.2	0.84909183	0.81878787	
388.4	0.84967113	0.81950805	
388.6	0.85026521	0.82022677	
388.8	0.85139121	0.82094405	
389	0.8526491	0.82165988	
389.2	0.85275182	0.82237428	
389.4	0.85343222	0.82308724	
389.6	0.85427107	0.82379877	
389.8	0.85475167	0.82450886	
390	0.85607835	0.82521753	
390.2	0.85727643	0.82592477	
390.4	0.85773217	0.82663058	
390.6	0.858133	0.82733498	
390.8	0.85925409	0.82803796	
391	0.86085366	0.82873953	
391.2	0.86202029	0.82943969	
391.4	0.86306027	0.83013844	
391.6	0.86318444	0.83083578	
391.8	0.86385386	0.83153172	
392	0.86459491	0.83222626	
392.2	0.86517419	0.8329194	
392.4	0.86598762	0.83361115	
392.6	0.86688203	0.83430151	
392.8	0.86809981	0.83499048	
393	0.86840485	0.83567806	
393.2	0.86878579	0.83636426	
393.4	0.8695571	0.83704908	
393.6	0.87022078	0.83773253	
393.8	0.87091281	0.8384146	
394	0.8719961	0.83909529	
394.2	0.87256119	0.83977462	
394.4	0.87249378	0.84045258	
394.6	0.87312701	0.84112918	
394.8	0.87451349	0.84180442	
395	0.87561957	0.84247829	
395.2	0.87618982	0.84315082	
395.4	0.87714979	0.84382199	
395.6	0.87747693	0.84449181	
395.8	0.87811452	0.84516028	
396	0.87855989	0.84582741	
396.2	0.8790643	0.8464932	
396.4	0.87960181	0.84715764	
396.6	0.88084672	0.84782076	
396.8	0.88126746	0.84848253	
397	0.8820494	0.84914298	
397.2	0.88263847	0.8498021	
397.4	0.88324908	0.85045989	
397.6	0.88396995	0.85111636	
397.8	0.88483705	0.85177151	
398	0.88564371	0.85242534	
398.2	0.88610825	0.85307785	
398.4	0.88651433	0.85372906	
398.6	0.88764167	0.85437895	
398.8	0.88890079	0.85502754	
399	0.89015195	0.85567482	
399.2	0.89094776	0.8563208	
399.4	0.89221789	0.85696548	
399.6	0.89324479	0.85760887	
399.8	0.89338925	0.85825096	
400	0.89479122	0.85889176	
400.2	0.89568924	0.85953127	
400.4	0.89709819	0.86016949	
400.6	0.89799939	0.86080643	
400.8	0.89803916	0.86144209	
401	0.89878396	0.86207647	
401.2	0.89926942	0.86270957	
401.4	0.89951569	0.8633414	
401.6	0.90011095	0.86397196	
401.8	0.9004271	0.86460125	
402	0.90070639	0.86522928	
402.2	0.9010805	0.86585604	
402.4	0.9013685	0.86648155	
402.6	0.90198736	0.86710579	
402.8	0.90257013	0.86772878	
403	0.90298938	0.86835051	
403.2	0.90353147	0.868971	
403.4	0.90431745	0.86959024	
403.6	0.90492312	0.87020823	
403.8	0.90536442	0.87082498	
404	0.90666447	0.87144048	
404.2	0.90693663	0.87205475	
404.4	0.90733732	0.87266779	
404.6	0.90771894	0.87327959	
404.8	0.90861163	0.87389016	
405	0.9089836	0.8744995	
405.2	0.91015821	0.87510762	
405.4	0.91095771	0.87571451	
405.6	0.91215993	0.87632019	
405.8	0.91360908	0.87692464	
406	0.91511304	0.87752788	
406.2	0.91648426	0.87812991	
406.4	0.91734993	0.87873072	
406.6	0.91903382	0.87933033	
406.8	0.91980074	0.87992873	
407	0.9207914	0.88052593	
407.2	0.92142277	0.88112192	
407.4	0.9218912	0.88171672	
407.6	0.92219238	0.88231032	
407.8	0.92262545	0.88290273	
408	0.92284763	0.88349394	
408.2	0.92256195	0.88408397	
408.4	0.92260078	0.88467281	
408.6	0.9233689	0.88526046	
408.8	0.92402461	0.88584694	
409	0.92395909	0.88643223	
409.2	0.92501073	0.88701635	
409.4	0.92567952	0.88759929	
409.6	0.92610531	0.88818106	
409.8	0.92740926	0.88876166	
410	0.92762913	0.88934109	
410.2	0.92818347	0.88991935	
410.4	0.92895991	0.89049646	
410.6	0.92984338	0.8910724	
410.8	0.92999068	0.89164718	
411	0.93109651	0.89222081	
411.2	0.93144542	0.89279328	
411.4	0.9318813	0.8933646	
411.6	0.93267672	0.89393478	
411.8	0.9337487	0.8945038	
412	0.93410322	0.89507168	
412.2	0.93458385	0.89563842	
412.4	0.93533562	0.89620402	
412.6	0.93646059	0.89676848	
412.8	0.93693177	0.89733181	
413	0.93744631	0.897894	
413.2	0.93834607	0.89845507	
413.4	0.9390657	0.899015	
413.6	0.93954817	0.89957381	
413.8	0.9401512	0.90013149	
414	0.94010294	0.90068805	
414.2	0.9408293	0.9012435	
414.4	0.94128077	0.90179782	
414.6	0.94163359	0.90235103	
414.8	0.94246305	0.90290313	
415	0.94334367	0.90345412	
415.2	0.94412189	0.904004	
415.4	0.94444881	0.90455277	
415.6	0.94540063	0.90510044	
415.8	0.94565253	0.90564701	
416	0.94598316	0.90619248	
416.2	0.94643404	0.90673685	
416.4	0.94689216	0.90728013	
416.6	0.94767057	0.90782231	
416.8	0.94799826	0.9083634	
417	0.9490824	0.90890341	
417.2	0.94995769	0.90944233	
417.4	0.95100058	0.90998016	
417.6	0.95134823	0.91051691	
417.8	0.95217095	0.91105259	
418	0.95266157	0.91158718	
418.2	0.95348938	0.9121207	
418.4	0.95422402	0.91265315	
418.6	0.95514212	0.91318453	
418.8	0.95611406	0.91371484	
419	0.95685247	0.91424408	
419.2	0.95786077	0.91477226	
419.4	0.95774859	0.91529937	
419.6	0.95782823	0.91582542	
419.8	0.95855406	0.91635042	
420	0.95916122	0.91687436	
420.2	0.95947928	0.91739725	
420.4	0.96041235	0.91791908	
420.6	0.96097847	0.91843987	
420.8	0.96162363	0.91895961	
421	0.9627019	0.9194783	
421.2	0.96315389	0.91999595	
421.4	0.96385418	0.92051255	
421.6	0.96447106	0.92102812	
421.8	0.96529426	0.92154266	
422	0.96544038	0.92205615	
422.2	0.96663682	0.92256862	
422.4	0.96710073	0.92308005	
422.6	0.9677975	0.92359045	
422.8	0.96835953	0.92409983	
423	0.96890297	0.92460819	
423.2	0.96934679	0.92511552	
423.4	0.96928835	0.92562183	
423.6	0.96921168	0.92612712	
423.8	0.97039745	0.9266314	
424	0.97063693	0.92713466	
424.2	0.97148962	0.92763691	
424.4	0.97252231	0.92813815	
424.6	0.97261694	0.92863838	
424.8	0.9734687	0.9291376	
425	0.97422386	0.92963582	
425.2	0.97493242	0.93013304	
425.4	0.97571985	0.93062926	
425.6	0.97662644	0.93112448	
425.8	0.97675473	0.9316187	
426	0.97705586	0.93211194	
426.2	0.97764209	0.93260417	
426.4	0.97754127	0.93309542	
426.6	0.97808471	0.93358568	
426.8	0.97855261	0.93407496	
427	0.97921293	0.93456325	
427.2	0.97935171	0.93505055	
427.4	0.97966248	0.93553688	
427.6	0.98013268	0.93602223	
427.8	0.98134284	0.93650661	
428	0.98144421	0.93699	
428.2	0.98241643	0.93747243	
428.4	0.9831567	0.93795389	
428.6	0.98407255	0.93843438	
428.8	0.98528469	0.9389139	
429	0.98626151	0.93939245	
429.2	0.98706579	0.93987005	
429.4	0.98771976	0.94034668	
429.6	0.98819607	0.94082236	
429.8	0.9884891	0.94129708	
430	0.98911105	0.94177084	
430.2	0.9898361	0.94224365	
430.4	0.99012189	0.94271551	
430.6	0.99104014	0.94318642	
430.8	0.99158872	0.94365639	
431	0.99230119	0.94412541	
431.2	0.99249307	0.94459348	
431.4	0.99396406	0.94506061	
431.6	0.99501012	0.94552681	
431.8	0.9956386	0.94599206	
432	0.99586048	0.94645638	
432.2	0.99689913	0.94691977	
432.4	0.99749458	0.94738223	
432.6	0.9981508	0.94784375	
432.8	0.99820189	0.94830435	
433	0.99861897	0.94876402	
433.2	0.99915915	0.94922276	
433.4	0.99950603	0.94968058	
433.6	0.99983523	0.95013749	
433.8	1.0004822	0.95059347	
434	1.00099778	0.95104853	
434.2	1.00134422	0.95150268	
434.4	1.00132329	0.95195592	
434.6	1.00205807	0.95240825	
434.8	1.00218004	0.95285966	
435	1.0027162	0.95331017	
435.2	1.00398868	0.95375977	
435.4	1.00500573	0.95420847	
435.6	1.00546283	0.95465626	
435.8	1.00574002	0.95510316	
436	1.00616071	0.95554915	
436.2	1.00702144	0.95599425	
436.4	1.00762931	0.95643845	
436.6	1.00857905	0.95688176	
436.8	1.00967525	0.95732418	
437	1.01049208	0.95776571	
437.2	1.01134012	0.95820635	
437.4	1.01133312	0.9586461	
437.6	1.01174679	0.95908497	
437.8	1.01251535	0.95952295	
438	1.01230924	0.95996006	
438.2	1.01243761	0.96039628	
438.4	1.0129407	0.96083163	
438.6	1.01368264	0.96126611	
438.8	1.01354942	0.96169971	
439	1.01447656	0.96213243	
439.2	1.01540362	0.96256429	
439.4	1.01554879	0.96299528	
439.6	1.01643399	0.9634254	
439.8	1.01720643	0.96385465	
440	1.01789273	0.96428305	
440.2	1.01901366	0.96471058	
440.4	1.01990139	0.96513725	
440.6	1.02120445	0.96556306	
440.8	1.02202602	0.96598802	
441	1.02265133	0.96641212	
441.2	1.02345749	0.96683537	
441.4	1.02371445	0.96725777	
441.6	1.02451433	0.96767931	
441.8	1.02489898	0.96810001	
442	1.02467667	0.96851987	
442.2	1.02496819	0.96893888	
442.4	1.0252448	0.96935704	
442.6	1.02540758	0.96977437	
442.8	1.02551319	0.97019085	
443	1.02603379	0.9706065	
443.2	1.02646346	0.97102131	
443.4	1.02659865	0.97143529	
443.6	1.02729983	0.97184844	
443.8	1.02785871	0.97226075	
444	1.02783432	0.97267224	
444.2	1.02848306	0.97308289	
444.4	1.02916547	0.97349273	
444.6	1.03025865	0.97390173	
444.8	1.03091047	0.97430992	
445	1.03213145	0.97471728	
445.2	1.03315482	0.97512383	
445.4	1.03390701	0.97552955	
445.6	1.03435946	0.97593446	
445.8	1.03521123	0.97633856	
446	1.03572034	0.97674184	
446.2	1.03612464	0.97714431	
446.4	1.03653152	0.97754598	
446.6	1.03703015	0.97794683	
446.8	1.03765732	0.97834688	
447	1.03776015	0.97874612	
447.2	1.0383038	0.97914456	
447.4	1.03845033	0.9795422	
447.6	1.03891922	0.97993904	
447.8	1.03871684	0.98033508	
448	1.03896721	0.98073033	
448.2	1.04003735	0.98112478	
448.4	1.03979613	0.98151843	
448.6	1.03965911	0.9819113	
448.8	1.03997313	0.98230337	
449	1.04066184	0.98269466	
449.2	1.04118406	0.98308516	
449.4	1.04175056	0.98347487	
449.6	1.04230719	0.9838638	
449.8	1.04313589	0.98425195	
450	1.04369977	0.98463931	
450.2	1.04451774	0.9850259	
450.4	1.04521107	0.98541171	
450.6	1.0458342	0.98579674	
450.8	1.04647544	0.986181	
451	1.04713585	0.98656449	
451.2	1.04769076	0.98694721	
451.4	1.04825222	0.98732915	
451.6	1.04882512	0.98771033	
451.8	1.04949679	0.98809074	
452	1.05037474	0.98847038	
452.2	1.05109927	0.98884927	
452.4	1.05088344	0.98922739	
452.6	1.05143676	0.98960474	
452.8	1.052107	0.98998134	
453	1.05291191	0.99035719	
453.2	1.05372694	0.99073227	
453.4	1.05444341	0.99110661	
453.6	1.05519726	0.99148019	
453.8	1.0556756	0.99185301	
454	1.05667188	0.99222509	
454.2	1.0574132	0.99259642	
454.4	1.05787275	0.992967	
454.6	1.05836607	0.99333684	
454.8	1.05961564	0.99370594	
455	1.06016761	0.99407429	
455.2	1.06038737	0.9944419	
455.4	1.0610367	0.99480877	
455.6	1.0615725	0.9951749	
455.8	1.0618897	0.9955403	
456	1.06247736	0.99590496	
456.2	1.06328987	0.99626889	
456.4	1.06320785	0.99663208	
456.6	1.06300025	0.99699455	
456.8	1.06323888	0.99735629	
457	1.06389126	0.9977173	
457.2	1.06461546	0.99807758	
457.4	1.06535082	0.99843714	
457.6	1.06597212	0.99879597	
457.8	1.06579678	0.99915409	
458	1.06693924	0.99951148	
458.2	1.06752661	0.99986815	
458.4	1.0679731	1.00022411	
458.6	1.06892012	1.00057935	
458.8	1.06941653	1.00093388	
459	1.06911376	1.00128769	
459.2	1.06969537	1.00164079	
459.4	1.07029419	1.00199318	
459.6	1.07069794	1.00234487	
459.8	1.07106864	1.00269584	
460	1.07175605	1.00304611	
460.2	1.07201505	1.00339568	
460.4	1.07247329	1.00374454	
460.6	1.07298788	1.0040927	
460.8	1.07375698	1.00444016	
461	1.07460459	1.00478692	
461.2	1.07558973	1.00513298	
461.4	1.07665475	1.00547835	
461.6	1.07674952	1.00582302	
461.8	1.07754621	1.006167	
462	1.07883473	1.00651029	
462.2	1.0792499	1.00685289	
462.4	1.08008508	1.00719479	
462.6	1.08102485	1.00753601	
462.8	1.08115803	1.00787655	
463	1.08150554	1.0082164	
463.2	1.08217685	1.00855556	
463.4	1.08201821	1.00889405	
463.6	1.08284503	1.00923185	
463.8	1.08391076	1.00956897	
464	1.08456148	1.00990542	
464.2	1.08555642	1.01024119	
464.4	1.08644356	1.01057628	
464.6	1.08683815	1.0109107	
464.8	1.08744324	1.01124444	
465	1.08793463	1.01157752	
465.2	1.08895329	1.01190992	
465.4	1.08883156	1.01224166	
465.6	1.08892732	1.01257273	
465.8	1.08977314	1.01290313	
466	1.09023578	1.01323287	
466.2	1.09041916	1.01356195	
466.4	1.09082881	1.01389036	
466.6	1.09102357	1.01421812	
466.8	1.09044649	1.01454521	
467	1.09041567	1.01487165	
467.2	1.09086387	1.01519743	
467.4	1.09111549	1.01552255	
467.6	1.09248423	1.01584702	
467.8	1.0928772	1.01617084	
468	1.0938917	1.016494	
468.2	1.09512802	1.01681652	
468.4	1.09595645	1.01713839	
468.6	1.0970353	1.01745961	
468.8	1.09750502	1.01778018	
469	1.09862526	1.01810011	
469.2	1.09960835	1.0184194	
469.4	1.09980183	1.01873804	
469.6	1.10097806	1.01905605	
469.8	1.10126948	1.01937341	
470	1.10155561	1.01969013	
470.2	1.10166383	1.02000622	
470.4	1.1020216	1.02032167	
470.6	1.10205354	1.02063649	
470.8	1.10175915	1.02095068	
471	1.10232495	1.02126423	
471.2	1.1022093	1.02157715	
471.4	1.10273745	1.02188944	
471.6	1.10311063	1.02220111	
471.8	1.10331955	1.02251214	
472	1.10432063	1.02282256	
472.2	1.10460208	1.02313234	
472.4	1.10522884	1.02344151	
472.6	1.10588311	1.02375005	
472.8	1.1062709	1.02405797	
473	1.10762782	1.02436528	
473.2	1.10820749	1.02467196	
473.4	1.10905154	1.02497803	
473.6	1.10972977	1.02528348	
473.8	1.10987057	1.02558832	
474	1.1105324	1.02589254	
474.2	1.11135494	1.02619615	
474.4	1.11184344	1.02649916	
474.6	1.11200715	1.02680155	
474.8	1.11286451	1.02710333	
475	1.11285658	1.02740451	
475.2	1.11292764	1.02770508	
475.4	1.11362873	1.02800505	
475.6	1.11366895	1.02830441	
475.8	1.11446096	1.02860317	
476	1.11518503	1.02890134	
476.2	1.11604492	1.0291989	
476.4	1.11657771	1.02949586	
476.6	1.11702144	1.02979222	
476.8	1.11749235	1.03008799	
477	1.11828222	1.03038317	
477.2	1.11887946	1.03067775	
477.4	1.11965052	1.03097174	
477.6	1.11982425	1.03126513	
477.8	1.11985811	1.03155794	
478	1.12043368	1.03185016	
478.2	1.12090826	1.03214179	
478.4	1.12116355	1.03243283	
478.6	1.12153827	1.03272329	
478.8	1.12217615	1.03301316	
479	1.12208231	1.03330245	
479.2	1.12281505	1.03359116	
479.4	1.12335342	1.03387929	
479.6	1.12421665	1.03416684	
479.8	1.12514891	1.03445381	
480	1.12514891	1.0347402	
480.2	1.12414814	1.03437657	
480.4	1.12252839	1.03401306	
480.6	1.12062455	1.03364968	
480.8	1.11887002	1.03328644	
481	1.11697516	1.03292331	
481.2	1.11509126	1.03256032	
481.4	1.11309108	1.03219745	
481.6	1.11069165	1.03183471	
481.8	1.10912678	1.0314721	
482	1.1073555	1.03110962	
482.2	1.10603926	1.03074726	
482.4	1.10461599	1.03038503	
482.6	1.10297562	1.03002293	
482.8	1.10141969	1.02966095	
483	1.09987383	1.02929911	
483.2	1.09823226	1.02893738	
483.4	1.09620704	1.02857579	
483.6	1.09397889	1.02821432	
483.8	1.09251836	1.02785299	
484	1.09043259	1.02749177	
484.2	1.0885931	1.02713069	
484.4	1.08621346	1.02676973	
484.6	1.08363198	1.0264089	
484.8	1.08159931	1.02604819	
485	1.07959945	1.02568761	
485.2	1.0770258	1.02532716	
485.4	1.07489839	1.02496684	
485.6	1.07292597	1.02460664	
485.8	1.07177014	1.02424657	
486	1.07011208	1.02388662	
486.2	1.06883457	1.0235268	
486.4	1.06776595	1.02316711	
486.6	1.06580619	1.02280755	
486.8	1.06432812	1.02244811	
487	1.06284196	1.02208879	
487.2	1.06078442	1.02172961	
487.4	1.05953318	1.02137055	
487.6	1.05771151	1.02101161	
487.8	1.0565476	1.0206528	
488	1.05512363	1.02029412	
488.2	1.05336177	1.01993557	
488.4	1.05147603	1.01957713	
488.6	1.04962017	1.01921883	
488.8	1.0480446	1.01886065	
489	1.0465886	1.0185026	
489.2	1.04426367	1.01814467	
489.4	1.04310297	1.01778687	
489.6	1.04112873	1.0174292	
489.8	1.0393107	1.01707165	
490	1.03761847	1.01671423	
490.2	1.03625434	1.01635693	
490.4	1.03506847	1.01599975	
490.6	1.03374069	1.01564271	
490.8	1.03275162	1.01528579	
491	1.03122412	1.01492899	
491.2	1.02967629	1.01457232	
491.4	1.02841268	1.01421577	
491.6	1.02697952	1.01385935	
491.8	1.02652059	1.01350306	
492	1.02560583	1.01314689	
492.2	1.02472556	1.01279085	
492.4	1.02362548	1.01243493	
492.6	1.0229752	1.01207913	
492.8	1.02166895	1.01172346	
493	1.02062184	1.01136792	
493.2	1.0192634	1.0110125	
493.4	1.01823231	1.0106572	
493.6	1.0164432	1.01030204	
493.8	1.01538684	1.00994699	
494	1.01415551	1.00959207	
494.2	1.01321394	1.00923728	
494.4	1.01176456	1.00888261	
494.6	1.0106408	1.00852806	
494.8	1.00901795	1.00817364	
495	1.0071698	1.00781934	
495.2	1.0052788	1.00746517	
495.4	1.00385067	1.00711112	
495.6	1.00251585	1.0067572	
495.8	1.00091631	1.0064034	
496	0.9990446	1.00604972	
496.2	0.99769536	1.00569617	
496.4	0.99622945	1.00534275	
496.6	0.99521999	1.00498945	
496.8	0.99396574	1.00463627	
497	0.99303309	1.00428322	
497.2	0.99228247	1.00393029	
497.4	0.9912622	1.00357748	
497.6	0.99019987	1.0032248	
497.8	0.98956731	1.00287224	
498	0.98859747	1.00251981	
498.2	0.98761519	1.0021675	
498.4	0.98616799	1.00181531	
498.6	0.98562123	1.00146325	
498.8	0.98447581	1.00111131	
499	0.98337841	1.0007595	
499.2	0.98262891	1.00040781	
499.4	0.98199825	1.00005624	
499.6	0.98062084	0.99970479	
499.8	0.97985331	0.99935347	
500	0.97927667	0.99900228	
500.2	0.97838775	0.9986512	
500.4	0.97815421	0.99830025	
500.6	0.97758027	0.99794943	
500.8	0.97668961	0.99759872	
501	0.97554203	0.99724814	
501.2	0.97429995	0.99689768	
501.4	0.97333157	0.99654735	
501.6	0.97213768	0.99619714	
501.8	0.97101243	0.99584705	
502	0.96970579	0.99549709	
502.2	0.96809269	0.99514724	
502.4	0.96679826	0.99479753	
502.6	0.96646525	0.99444793	
502.8	0.96573806	0.99409846	
503	0.96491862	0.99374911	
503.2	0.96428641	0.99339988	
503.4	0.96320587	0.99305077	
503.6	0.96238024	0.99270179	
503.8	0.96248227	0.99235293	
504	0.96166716	0.9920042	
504.2	0.96083922	0.99165558	
504.4	0.96092507	0.99130709	
504.6	0.95991521	0.99095872	
504.8	0.95879844	0.99061047	
505	0.95761012	0.99026235	
505.2	0.95672783	0.98991435	
505.4	0.95657339	0.98956647	
505.6	0.95560811	0.98921871	
505.8	0.95488582	0.98887107	
506	0.95405771	0.98852356	
506.2	0.95287512	0.98817617	
506.4	0.95231184	0.9878289	
506.6	0.95192778	0.98748175	
506.8	0.95065746	0.98713473	
507	0.94989441	0.98678782	
507.2	0.9490254	0.98644104	
507.4	0.94814469	0.98609438	
507.6	0.94744296	0.98574785	
507.8	0.94675371	0.98540143	
508	0.9457785	0.98505514	
508.2	0.94497673	0.98470896	
508.4	0.94417207	0.98436291	
508.6	0.94308939	0.98401699	
508.8	0.942557	0.98367118	
509	0.94148342	0.98332549	
509.2	0.94094255	0.98297993	
509.4	0.94065221	0.98263448	
509.6	0.94001728	0.98228916	
509.8	0.93948203	0.98194396	
510	0.9392437	0.98159888	
510.2	0.93837719	0.98125393	
510.4	0.93781898	0.98090909	
510.6	0.93705808	0.98056437	
510.8	0.93617105	0.98021978	
511	0.9358345	0.97987531	
511.2	0.93508397	0.97953096	
511.4	0.93390504	0.97918672	
511.6	0.9327141	0.97884261	
511.8	0.93155865	0.97849863	
512	0.93083458	0.97815476	
512.2	0.92963635	0.97781101	
512.4	0.9287795	0.97746738	
512.6	0.92852614	0.97712388	
512.8	0.92777724	0.97678049	
513	0.92679942	0.97643723	
513.2	0.92607623	0.97609408	
513.4	0.92611099	0.97575106	
513.6	0.9262577	0.97540816	
513.8	0.92604281	0.97506538	
514	0.92604183	0.97472272	
514.2	0.92538465	0.97438017	
514.4	0.92528363	0.97403775	
514.6	0.92524326	0.97369545	
514.8	0.92459314	0.97335327	
515	0.9246247	0.97301121	
515.2	0.92427727	0.97266927	
515.4	0.92286175	0.97232745	
515.6	0.92196803	0.97198575	
515.8	0.92120383	0.97164417	
516	0.92025314	0.97130271	
516.2	0.91895339	0.97096138	
516.4	0.91827679	0.97062016	
516.6	0.91777901	0.97027906	
516.8	0.91635706	0.96993808	
517	0.9153651	0.96959722	
517.2	0.91448204	0.96925648	
517.4	0.91388871	0.96891586	
517.6	0.91361948	0.96857536	
517.8	0.91350254	0.96823498	
518	0.91369167	0.96789471	
518.2	0.91326204	0.96755457	
518.4	0.91263309	0.96721455	
518.6	0.91206685	0.96687465	
518.8	0.91154523	0.96653486	
519	0.91183214	0.9661952	
519.2	0.91107181	0.96585566	
519.4	0.91007891	0.96551623	
519.6	0.90917503	0.96517693	
519.8	0.90853821	0.96483774	
520	0.90749113	0.96449867	
520.2	0.90701716	0.96415972	
520.4	0.90619402	0.96382089	
520.6	0.90521576	0.96348218	
520.8	0.90421437	0.96314359	
521	0.90370039	0.96280512	
521.2	0.90327876	0.96246677	
521.4	0.90276758	0.96212853	
521.6	0.90297423	0.96179042	
521.8	0.90341948	0.96145242	
522	0.90271919	0.96111454	
522.2	0.9018627	0.96077679	
522.4	0.90173044	0.96043915	
522.6	0.90179785	0.96010162	
522.8	0.90190392	0.95976422	
523	0.90195592	0.95942694	
523.2	0.90147942	0.95908977	
523.4	0.90089028	0.95875272	
523.6	0.90023143	0.95841579	
523.8	0.90004931	0.95807898	
524	0.89927896	0.95774229	
524.2	0.89883487	0.95740572	
524.4	0.89814348	0.95706926	
524.6	0.89724275	0.95673292	
524.8	0.89661848	0.95639671	
525	0.89572914	0.9560606	
525.2	0.89465821	0.95572462	
525.4	0.89388129	0.95538876	
525.6	0.89326762	0.95505301	
525.8	0.89294824	0.95471738	
526	0.89224436	0.95438187	
526.2	0.89177255	0.95404648	
526.4	0.89148527	0.9537112	
526.6	0.89109084	0.95337604	
526.8	0.89072243	0.95304101	
527	0.89039011	0.95270608	
527.2	0.88973543	0.95237128	
527.4	0.88929837	0.95203659	
527.6	0.88940808	0.95170202	
527.8	0.88963506	0.95136757	
528	0.88924702	0.95103324	
528.2	0.88920345	0.95069902	
528.4	0.8886961	0.95036492	
528.6	0.88801022	0.95003094	
528.8	0.88778988	0.94969708	
529	0.88679778	0.94936333	
529.2	0.8859742	0.9490297	
529.4	0.88539172	0.94869619	
529.6	0.88488894	0.9483628	
529.8	0.88407488	0.94802952	
530	0.88345266	0.94769636	
530.2	0.88236982	0.94736331	
530.4	0.88176723	0.94703039	
530.6	0.88092073	0.94669758	
530.8	0.87999209	0.94636489	
531	0.87919808	0.94603231	
531.2	0.87861306	0.94569985	
531.4	0.87830273	0.94536751	
531.6	0.87849314	0.94503529	
531.8	0.87851915	0.94470318	
532	0.87828277	0.94437119	
532.2	0.87803951	0.94403931	
532.4	0.87802978	0.94370755	
532.6	0.87824693	0.94337591	
532.8	0.87767751	0.94304439	
533	0.87681159	0.94271298	
533.2	0.87625631	0.94238168	
533.4	0.87573861	0.94205051	
533.6	0.87575943	0.94171945	
533.8	0.87500144	0.94138851	
534	0.87503381	0.94105768	
534.2	0.87475003	0.94072697	
534.4	0.87427623	0.94039637	
534.6	0.87392411	0.9400659	
534.8	0.87327913	0.93973553	
535	0.87302168	0.93940529	
535.2	0.87288352	0.93907516	
535.4	0.87249161	0.93874514	
535.6	0.87270482	0.93841525	
535.8	0.87266031	0.93808547	
536	0.87266014	0.9377558	
536.2	0.87224294	0.93742625	
536.4	0.87210745	0.93709681	
536.6	0.87182039	0.9367675	
536.8	0.87082511	0.93643829	
537	0.87033173	0.93610921	
537.2	0.86973632	0.93578023	
537.4	0.86924767	0.93545138	
537.6	0.86905089	0.93512264	
537.8	0.86847216	0.93479401	
538	0.86867617	0.9344655	
538.2	0.86855806	0.93413711	
538.4	0.8683564	0.93380883	
538.6	0.86859178	0.93348067	
538.8	0.86783847	0.93315262	
539	0.86766364	0.93282469	
539.2	0.86724782	0.93249687	
539.4	0.86649042	0.93216917	
539.6	0.86607475	0.93184158	
539.8	0.86581338	0.93151411	
540	0.86564791	0.93118675	
540.2	0.86541722	0.93085951	
540.4	0.86519927	0.93053239	
540.6	0.86478928	0.93020537	
540.8	0.86413288	0.92987848	
541	0.8642565	0.9295517	
541.2	0.8636481	0.92922503	
541.4	0.86302224	0.92889848	
541.6	0.86254192	0.92857204	
541.8	0.86214034	0.92824572	
542	0.86213243	0.92791951	
542.2	0.86186868	0.92759342	
542.4	0.86129391	0.92726744	
542.6	0.86070276	0.92694157	
542.8	0.86009257	0.92661582	
543	0.85914076	0.92629019	
543.2	0.85867757	0.92596467	
543.4	0.85760562	0.92563926	
543.6	0.85748324	0.92531397	
543.8	0.85752824	0.92498879	
544	0.85711315	0.92466373	
544.2	0.85710924	0.92433878	
544.4	0.85653695	0.92401394	
544.6	0.85660311	0.92368922	
544.8	0.85644145	0.92336461	
545	0.85601027	0.92304012	
545.2	0.85503622	0.92271574	
545.4	0.85467038	0.92239148	
545.6	0.85410884	0.92206733	
545.8	0.85374859	0.92174329	
546	0.85364977	0.92141937	
546.2	0.85361082	0.92109556	
546.4	0.85345752	0.92077186	
546.6	0.85357596	0.92044828	
546.8	0.85341773	0.92012481	
547	0.85297389	0.91980146	
547.2	0.85295906	0.91947822	
547.4	0.85236233	0.91915509	
547.6	0.85284984	0.91883208	
547.8	0.8524672	0.91850918	
548	0.85217071	0.91818639	
548.2	0.8520439	0.91786372	
548.4	0.85129544	0.91754116	
548.6	0.85077777	0.91721871	
548.8	0.85005647	0.91689638	
549	0.84920832	0.91657416	
549.2	0.84881796	0.91625205	
549.4	0.8482155	0.91593006	
549.6	0.84759729	0.91560818	
549.8	0.84698654	0.91528641	
550	0.84677631	0.91496476	
550.2	0.84702222	0.91464322	
550.4	0.84618277	0.91432179	
550.6	0.84600085	0.91400048	
550.8	0.84560323	0.91367928	
551	0.84578679	0.91335819	
551.2	0.84544633	0.91303721	
551.4	0.84542158	0.91271635	
551.6	0.84585827	0.9123956	
551.8	0.84562006	0.91207496	
552	0.84553278	0.91175443	
552.2	0.84518834	0.91143402	
552.4	0.84527079	0.91111372	
552.6	0.84518313	0.91079353	
552.8	0.84536298	0.91047346	
553	0.84487871	0.9101535	
553.2	0.84414235	0.90983365	
553.4	0.84371312	0.90951391	
553.6	0.84323387	0.90919428	
553.8	0.8421885	0.90887477	
554	0.84199795	0.90855537	
554.2	0.84179659	0.90823608	
554.4	0.84085459	0.9079169	
554.6	0.84067429	0.90759784	
554.8	0.84017841	0.90727889	
555	0.83980117	0.90696005	
555.2	0.83975341	0.90664132	
555.4	0.83964358	0.9063227	
555.6	0.83956647	0.9060042	
555.8	0.83979992	0.90568581	
556	0.83987268	0.90536753	
556.2	0.83969253	0.90504936	
556.4	0.84028834	0.9047313	
556.6	0.84022132	0.90441336	
556.8	0.8398751	0.90409553	
557	0.83905351	0.90377781	
557.2	0.83902583	0.9034602	
557.4	0.83943306	0.9031427	
557.6	0.83900354	0.90282531	
557.8	0.83865414	0.90250804	
558	0.83859817	0.90219087	
558.2	0.83789363	0.90187382	
558.4	0.83722578	0.90155688	
558.6	0.83600835	0.90124005	
558.8	0.835848	0.90092334	
559	0.83538282	0.90060673	
559.2	0.83502618	0.90029023	
559.4	0.83436585	0.89997385	
559.6	0.83399542	0.89965758	
559.8	0.8341534	0.89934142	
560	0.83355972	0.89902537	
560.2	0.83370986	0.89870943	
560.4	0.83412029	0.8983936	
560.6	0.83435148	0.89807788	
560.8	0.83402626	0.89776228	
561	0.83437886	0.89744678	
561.2	0.83524469	0.8971314	
561.4	0.83507149	0.89681612	
561.6	0.83454812	0.89650096	
561.8	0.83453531	0.89618591	
562	0.8343354	0.89587096	
562.2	0.83381584	0.89555613	
562.4	0.83341296	0.89524141	
562.6	0.83254544	0.8949268	
562.8	0.83195202	0.89461231	
563	0.8314308	0.89429792	
563.2	0.83110847	0.89398364	
563.4	0.83095167	0.89366947	
563.6	0.83044048	0.89335541	
563.8	0.83038408	0.89304147	
564	0.83008204	0.89272763	
564.2	0.83003311	0.8924139	
564.4	0.82986602	0.89210029	
564.6	0.82972885	0.89178678	
564.8	0.82923748	0.89147339	
565	0.82914281	0.8911601	
565.2	0.82871717	0.89084693	
565.4	0.82837531	0.89053386	
565.6	0.8279824	0.89022091	
565.8	0.8282102	0.88990806	
566	0.82778097	0.88959533	
566.2	0.82726619	0.8892827	
566.4	0.82653314	0.88897019	
566.6	0.82600355	0.88865778	
566.8	0.82576299	0.88834548	
567	0.82588018	0.8880333	
567.2	0.82552172	0.88772122	
567.4	0.82529345	0.88740925	
567.6	0.82480391	0.8870974	
567.8	0.82443587	0.88678565	
568	0.82390891	0.88647401	
568.2	0.82374424	0.88616248	
568.4	0.82406081	0.88585106	
568.6	0.82373159	0.88553975	
568.8	0.82406895	0.88522855	
569	0.82452834	0.88491746	
569.2	0.82461423	0.88460648	
569.4	0.82495034	0.88429561	
569.6	0.8249194	0.88398485	
569.8	0.82509399	0.88367419	
570	0.82515812	0.88336365	
570.2	0.82489126	0.88305321	
570.4	0.82443094	0.88274289	
570.6	0.82470049	0.88243267	
570.8	0.82446917	0.88212256	
571	0.82394654	0.88181256	
571.2	0.82335499	0.88150267	
571.4	0.82295287	0.88119289	
571.6	0.82248788	0.88088322	
571.8	0.82172713	0.88057365	
572	0.82188771	0.8802642	
572.2	0.82169823	0.87995485	
572.4	0.82124266	0.87964562	
572.6	0.82038616	0.87933649	
572.8	0.81995568	0.87902747	
573	0.81950045	0.87871856	
573.2	0.81882704	0.87840975	
573.4	0.81860064	0.87810106	
573.6	0.81839753	0.87779247	
573.8	0.8185528	0.87748399	
574	0.81841351	0.87717562	
574.2	0.8180468	0.87686736	
574.4	0.81822914	0.87655921	
574.6	0.81867181	0.87625117	
574.8	0.81855751	0.87594323	
575	0.8183279	0.8756354	
575.2	0.81771943	0.87532768	
575.4	0.81756624	0.87502007	
575.6	0.8175693	0.87471257	
575.8	0.81743582	0.87440517	
576	0.81766377	0.87409789	
576.2	0.81681408	0.87379071	
576.4	0.81625477	0.87348364	
576.6	0.81580303	0.87317667	
576.8	0.81557305	0.87286982	
577	0.8152491	0.87256307	
577.2	0.81481034	0.87225643	
577.4	0.81478923	0.8719499	
577.6	0.81500779	0.87164347	
577.8	0.81469148	0.87133716	
578	0.81446916	0.87103095	
578.2	0.81482138	0.87072485	
578.4	0.81511951	0.87041885	
578.6	0.81524942	0.87011297	
578.8	0.81508785	0.86980719	
579	0.81494691	0.86950152	
579.2	0.81468995	0.86919595	
579.4	0.81467692	0.8688905	
579.6	0.81498794	0.86858515	
579.8	0.8148266	0.86827991	
580	0.81485564	0.86797477	
580.2	0.81466232	0.86766974	
580.4	0.81455869	0.86736482	
580.6	0.81446865	0.86706001	
580.8	0.81416349	0.8667553	
581	0.81363245	0.86645071	
581.2	0.81294776	0.86614621	
581.4	0.81235661	0.86584183	
581.6	0.81234406	0.86553755	
581.8	0.81169795	0.86523338	
582	0.8119873	0.86492932	
582.2	0.81182688	0.86462536	
582.4	0.81180528	0.86432151	
582.6	0.8114669	0.86401776	
582.8	0.81140965	0.86371413	
583	0.81124987	0.8634106	
583.2	0.81110844	0.86310717	
583.4	0.81074943	0.86280386	
583.6	0.81098026	0.86250065	
583.8	0.81038886	0.86219754	
584	0.81027064	0.86189455	
584.2	0.81046385	0.86159166	
584.4	0.81027673	0.86128887	
584.6	0.8099309	0.86098619	
584.8	0.80957921	0.86068362	
585	0.80888901	0.86038116	
585.2	0.80823834	0.8600788	
585.4	0.80778945	0.85977655	
585.6	0.80782353	0.8594744	
585.8	0.80725941	0.85917236	
586	0.80686107	0.85887043	
586.2	0.80629796	0.8585686	
586.4	0.80613589	0.85826688	
586.6	0.80552119	0.85796526	
586.8	0.80569715	0.85766375	
587	0.80538428	0.85736235	
587.2	0.80485828	0.85706105	
587.4	0.80470415	0.85675986	
587.6	0.80467301	0.85645877	
587.8	0.80433906	0.85615779	
588	0.8045623	0.85585692	
588.2	0.80514464	0.85555615	
588.4	0.80514987	0.85525548	
588.6	0.80514295	0.85495493	
588.8	0.80512332	0.85465447	
589	0.80485525	0.85435413	
589.2	0.80472895	0.85405389	
589.4	0.80446813	0.85375375	
589.6	0.8043108	0.85345372	
589.8	0.80413534	0.8531538	
590	0.80382459	0.85285398	
590.2	0.80377219	0.85255426	
590.4	0.80369642	0.85225466	
590.6	0.80340859	0.85195515	
590.8	0.80335834	0.85165576	
591	0.80303633	0.85135646	
591.2	0.80273881	0.85105728	
591.4	0.80279493	0.85075819	
591.6	0.80259306	0.85045922	
591.8	0.8034886	0.85016034	
592	0.80337404	0.84986158	
592.2	0.80348865	0.84956292	
592.4	0.80333506	0.84926436	
592.6	0.80279238	0.84896591	
592.8	0.80275047	0.84866756	
593	0.80262521	0.84836932	
593.2	0.80199071	0.84807118	
593.4	0.80179105	0.84777315	
593.6	0.80144667	0.84747522	
593.8	0.801119	0.8471774	
594	0.80048608	0.84687968	
594.2	0.80013664	0.84658206	
594.4	0.79989211	0.84628455	
594.6	0.79913418	0.84598715	
594.8	0.79871812	0.84568985	
595	0.798448	0.84539265	
595.2	0.7985173	0.84509556	
595.4	0.79848015	0.84479857	
595.6	0.79846974	0.84450169	
595.8	0.7988683	0.84420491	
596	0.79806316	0.84390824	
596.2	0.79805088	0.84361167	
596.4	0.79737627	0.8433152	
596.6	0.79701945	0.84301884	
596.8	0.79736425	0.84272258	
597	0.79707621	0.84242643	
597.2	0.79679719	0.84213038	
597.4	0.79742943	0.84183444	
597.6	0.79777999	0.8415386	
597.8	0.79798263	0.84124286	
598	0.79813788	0.84094723	
598.2	0.79794161	0.8406517	
598.4	0.79796619	0.84035627	
598.6	0.79765547	0.84006095	
598.8	0.79738039	0.83976573	
599	0.79766101	0.83947062	
599.2	0.79769626	0.83917561	
599.4	0.79752359	0.8388807	
599.6	0.7968836	0.8385859	
599.8	0.79655559	0.8382912	
600	0.7959983	0.8379966	
600.2	0.79536432	0.83770211	
600.4	0.79500479	0.83740772	
600.6	0.79454952	0.83711344	
600.8	0.79463069	0.83681925	
601	0.79432268	0.83652517	
601.2	0.79451528	0.8362312	
601.4	0.79432766	0.83593733	
601.6	0.79428235	0.83564356	
601.8	0.79399991	0.83534989	
602	0.79372278	0.83505633	
602.2	0.79284757	0.83476287	
602.4	0.79258519	0.83446952	
602.6	0.79202556	0.83417626	
602.8	0.79107515	0.83388311	
603	0.79058775	0.83359007	
603.2	0.79006337	0.83329712	
603.4	0.78983815	0.83300428	
603.6	0.78930511	0.83271154	
603.8	0.78941489	0.83241891	
604	0.78930967	0.83212638	
604.2	0.78932965	0.83183395	
604.4	0.78945728	0.83154162	
604.6	0.78906157	0.8312494	
604.8	0.78907384	0.83095728	
605	0.78901175	0.83066526	
605.2	0.78901684	0.83037334	
605.4	0.78893246	0.83008153	
605.6	0.78975674	0.82978982	
605.8	0.79008863	0.82949821	
606	0.79044071	0.8292067	
606.2	0.79013287	0.8289153	
606.4	0.79002279	0.828624	
606.6	0.78959861	0.8283328	
606.8	0.78911621	0.8280417	
607	0.78866048	0.82775071	
607.2	0.78872854	0.82745982	
607.4	0.7888326	0.82716903	
607.6	0.78872449	0.82687834	
607.8	0.78864633	0.82658776	
608	0.78758021	0.82629727	
608.2	0.78727946	0.82600689	
608.4	0.78676531	0.82571661	
608.6	0.78589358	0.82542644	
608.8	0.78511606	0.82513636	
609	0.78482986	0.82484639	
609.2	0.78478566	0.82455652	
609.4	0.78517467	0.82426675	
609.6	0.78580174	0.82397708	
609.8	0.78604468	0.82368752	
610	0.78611994	0.82339805	
610.2	0.78577763	0.82310869	
610.4	0.7859069	0.82281943	
610.6	0.78567153	0.82253027	
610.8	0.78564081	0.82224121	
611	0.78534943	0.82195226	
611.2	0.78577347	0.82166341	
611.4	0.78641719	0.82137465	
611.6	0.7861057	0.821086	
611.8	0.78561644	0.82079745	
612	0.78510442	0.820509	
612.2	0.78492604	0.82022066	
612.4	0.78430927	0.81993241	
612.6	0.7833287	0.81964427	
612.8	0.78263314	0.81935622	
613	0.78230689	0.81906828	
613.2	0.78222522	0.81878044	
613.4	0.78228674	0.8184927	
613.6	0.78258515	0.81820507	
613.8	0.78265004	0.81791753	
614	0.78262701	0.81763009	
614.2	0.78251905	0.81734276	
614.4	0.78261575	0.81705552	
614.6	0.78252435	0.81676839	
614.8	0.78260161	0.81648136	
615	0.78289163	0.81619443	
615.2	0.78375486	0.8159076	
615.4	0.78396878	0.81562087	
615.6	0.78366876	0.81533424	
615.8	0.7835072	0.81504771	
616	0.78348492	0.81476128	
616.2	0.78297901	0.81447495	
616.4	0.78271005	0.81418873	
616.6	0.78243573	0.8139026	
616.8	0.78230135	0.81361658	
617	0.78241022	0.81333065	
617.2	0.7818773	0.81304483	
617.4	0.78201367	0.8127591	
617.6	0.78183834	0.81247348	
617.8	0.78140703	0.81218796	
618	0.7812004	0.81190254	
618.2	0.7807847	0.81161721	
618.4	0.78075142	0.81133199	
618.6	0.78078119	0.81104687	
618.8	0.78082203	0.81076185	
619	0.78123062	0.81047693	
619.2	0.78146232	0.81019211	
619.4	0.78108485	0.80990738	
619.6	0.7811175	0.80962276	
619.8	0.78056591	0.80933824	
620	0.78060569	0.80905382	
620.2	0.78055347	0.8087695	
620.4	0.78036443	0.80848528	
620.6	0.78038832	0.80820116	
620.8	0.7803346	0.80791714	
621	0.77994681	0.80763321	
621.2	0.77958043	0.80734939	
621.4	0.77967308	0.80706567	
621.6	0.77955435	0.80678205	
621.8	0.77950781	0.80649853	
622	0.77928179	0.8062151	
622.2	0.77917981	0.80593178	
622.4	0.7790932	0.80564855	
622.6	0.77874791	0.80536543	
622.8	0.77877642	0.80508241	
623	0.77867222	0.80479948	
623.2	0.77816367	0.80451665	
623.4	0.7773462	0.80423393	
623.6	0.7767586	0.8039513	
623.8	0.77611659	0.80366877	
624	0.77644047	0.80338634	
624.2	0.77634382	0.80310401	
624.4	0.7762839	0.80282178	
624.6	0.77622751	0.80253965	
624.8	0.77628245	0.80225762	
625	0.77666437	0.80197569	
625.2	0.77713086	0.80169385	
625.4	0.77738029	0.80141212	
625.6	0.77796563	0.80113048	
625.8	0.77743977	0.80084895	
626	0.77707648	0.80056751	
626.2	0.77716747	0.80028617	
626.4	0.77611789	0.80000493	
626.6	0.77579052	0.79972379	
626.8	0.77562318	0.79944275	
627	0.77499149	0.7991618	
627.2	0.77395609	0.79888096	
627.4	0.77400613	0.79860021	
627.6	0.77368457	0.79831956	
627.8	0.77361818	0.79803902	
628	0.77360783	0.79775857	
628.2	0.77320253	0.79747821	
628.4	0.7733357	0.79719796	
628.6	0.77319573	0.79691781	
628.8	0.77326687	0.79663775	
629	0.77377712	0.79635779	
629.2	0.77390694	0.79607793	
629.4	0.77435906	0.79579817	
629.6	0.77431327	0.79551851	
629.8	0.77373069	0.79523894	
630	0.7736091	0.79495948	
630.2	0.77319735	0.79468011	
630.4	0.77275587	0.79440084	
630.6	0.77283314	0.79412167	
630.8	0.77274815	0.79384259	
631	0.77225545	0.79356362	
631.2	0.77183768	0.79328474	
631.4	0.77204531	0.79300596	
631.6	0.77104055	0.79272728	
631.8	0.77139512	0.7924487	
632	0.77096575	0.79217021	
632.2	0.77092347	0.79189182	
632.4	0.77134228	0.79161353	
632.6	0.77133508	0.79133534	
632.8	0.77091271	0.79105725	
633	0.77125186	0.79077925	
633.2	0.7716781	0.79050135	
633.4	0.77168146	0.79022355	
633.6	0.77139362	0.78994585	
633.8	0.77138566	0.78966824	
634	0.77149042	0.78939073	
634.2	0.77160093	0.78911332	
634.4	0.77160418	0.78883601	
634.6	0.77080755	0.78855879	
634.8	0.77087974	0.78828167	
635	0.76984311	0.78800465	
635.2	0.76946988	0.78772773	
635.4	0.76903047	0.7874509	
635.6	0.76913247	0.78717417	
635.8	0.7694321	0.78689754	
636	0.76897988	0.786621	
636.2	0.76921063	0.78634457	
636.4	0.76883399	0.78606823	
636.6	0.76832573	0.78579198	
636.8	0.76808123	0.78551584	
637	0.76786878	0.78523979	
637.2	0.76770142	0.78496383	
637.4	0.76745263	0.78468798	
637.6	0.76797166	0.78441222	
637.8	0.76776961	0.78413656	
638	0.76799615	0.78386099	
638.2	0.76752427	0.78358553	
638.4	0.76721899	0.78331016	
638.6	0.76688635	0.78303488	
638.8	0.76695354	0.7827597	
639	0.76632815	0.78248462	
639.2	0.76692898	0.78220964	
639.4	0.7670487	0.78193475	
639.6	0.76746798	0.78165996	
639.8	0.76726132	0.78138527	
640	0.76724136	0.78111067	
640.2	0.76751498	0.78083617	
640.4	0.76738488	0.78056176	
640.6	0.76731119	0.78028745	
640.8	0.76671497	0.78001324	
641	0.76599785	0.77973913	
641.2	0.7663557	0.77946511	
641.4	0.76659649	0.77919118	
641.6	0.76692147	0.77891736	
641.8	0.7666802	0.77864363	
642	0.7668406	0.77836999	
642.2	0.76637176	0.77809646	
642.4	0.7664462	0.77782301	
642.6	0.7659823	0.77754967	
642.8	0.76597573	0.77727642	
643	0.7654583	0.77700326	
643.2	0.76560502	0.77673021	
643.4	0.76491695	0.77645724	
643.6	0.76446105	0.77618438	
643.8	0.76442522	0.77591161	
644	0.76389745	0.77563893	
644.2	0.76358504	0.77536636	
644.4	0.76308438	0.77509387	
644.6	0.7628848	0.77482149	
644.8	0.76211835	0.7745492	
645	0.76244383	0.774277	
645.2	0.76258294	0.7740049	
645.4	0.76278965	0.7737329	
645.6	0.76315772	0.77346099	
645.8	0.7631496	0.77318917	
646	0.76294574	0.77291746	
646.2	0.7628596	0.77264584	
646.4	0.76276972	0.77237431	
646.6	0.76267135	0.77210288	
646.8	0.76301465	0.77183154	
647	0.76270725	0.7715603	
647.2	0.76275678	0.77128916	
647.4	0.76258108	0.77101811	
647.6	0.76210116	0.77074715	
647.8	0.76196112	0.77047629	
648	0.76151185	0.77020553	
648.2	0.76154163	0.76993486	
648.4	0.7615628	0.76966429	
648.6	0.76152458	0.76939381	
648.8	0.76074467	0.76912342	
649	0.76030413	0.76885314	
649.2	0.76009173	0.76858294	
649.4	0.76022966	0.76831284	
649.6	0.76016361	0.76804284	
649.8	0.76041365	0.76777293	
650	0.76029626	0.76750312	
650.2	0.76063426	0.7672334	
650.4	0.76087812	0.76696377	
650.6	0.76123789	0.76669424	
650.8	0.76163263	0.76642481	
651	0.7617813	0.76615547	
651.2	0.76192033	0.76588622	
651.4	0.76227738	0.76561707	
651.6	0.76180517	0.76534801	
651.8	0.76210368	0.76507905	
652	0.76206938	0.76481019	
652.2	0.76169403	0.76454141	
652.4	0.76106546	0.76427273	
652.6	0.76039646	0.76400415	
652.8	0.75978985	0.76373566	
653	0.75932351	0.76346727	
653.2	0.7595813	0.76319896	
653.4	0.75965255	0.76293076	
653.6	0.75939269	0.76266265	
653.8	0.75911837	0.76239463	
654	0.75871031	0.7621267	
654.2	0.75883255	0.76185887	
654.4	0.75839814	0.76159114	
654.6	0.7583714	0.7613235	
654.8	0.75841249	0.76105595	
655	0.75856677	0.7607885	
655.2	0.75876925	0.76052114	
655.4	0.75831688	0.76025387	
655.6	0.75781437	0.7599867	
655.8	0.75764892	0.75971962	
656	0.75702363	0.75945264	
656.2	0.75700269	0.75918575	
656.4	0.75653387	0.75891895	
656.6	0.75624979	0.75865225	
656.8	0.75628208	0.75838564	
657	0.75619491	0.75811912	
657.2	0.75674567	0.7578527	
657.4	0.7567625	0.75758637	
657.6	0.75682362	0.75732014	
657.8	0.75707593	0.757054	
658	0.75704055	0.75678795	
658.2	0.7569495	0.756522	
658.4	0.75681827	0.75625614	
658.6	0.75693485	0.75599037	
658.8	0.75739359	0.7557247	
659	0.7572839	0.75545912	
659.2	0.75678675	0.75519363	
659.4	0.75645735	0.75492824	
659.6	0.75668453	0.75466294	
659.8	0.75636468	0.75439773	
660	0.75615232	0.75413262	
660.2	0.75598938	0.7538676	
660.4	0.75603786	0.75360267	
660.6	0.75570662	0.75333784	
660.8	0.75549898	0.75307309	
661	0.75553376	0.75280845	
661.2	0.75564023	0.75254389	
661.4	0.75548871	0.75227943	
661.6	0.75570169	0.75201506	
661.8	0.75529414	0.75175078	
662	0.75462124	0.7514866	
662.2	0.75431788	0.75122251	
662.4	0.75394176	0.75095851	
662.6	0.75348015	0.75069461	
662.8	0.75369416	0.75043079	
663	0.75299071	0.75016707	
663.2	0.7527342	0.74990345	
663.4	0.75310729	0.74963991	
663.6	0.7530708	0.74937647	
663.8	0.75264936	0.74911312	
664	0.75263647	0.74884987	
664.2	0.75254338	0.7485867	
664.4	0.75289559	0.74832363	
664.6	0.75249791	0.74806065	
664.8	0.75253431	0.74779777	
665	0.75255233	0.74753497	
665.2	0.75240988	0.74727227	
665.4	0.75253622	0.74700966	
665.6	0.7526832	0.74674714	
665.8	0.75279485	0.74648472	
666	0.75259552	0.74622238	
666.2	0.75255077	0.74596014	
666.4	0.75277541	0.745698	
666.6	0.75301475	0.74543594	
666.8	0.75347617	0.74517397	
667	0.75278706	0.7449121	
667.2	0.75259795	0.74465032	
667.4	0.75240257	0.74438863	
667.6	0.7518984	0.74412704	
667.8	0.75137615	0.74386553	
668	0.75092692	0.74360412	
668.2	0.75056033	0.7433428	
668.4	0.75017699	0.74308157	
668.6	0.74994812	0.74282043	
668.8	0.74949001	0.74255939	
669	0.74905334	0.74229844	
669.2	0.7490091	0.74203757	
669.4	0.74892968	0.7417768	
669.6	0.7489217	0.74151613	
669.8	0.74924814	0.74125554	
670	0.74947759	0.74099504	
670.2	0.75056335	0.74073464	
670.4	0.75099384	0.74047433	
670.6	0.75108979	0.74021411	
670.8	0.75088489	0.73995398	
671	0.75038513	0.73969394	
671.2	0.75073124	0.73943399	
671.4	0.75028409	0.73917414	
671.6	0.75027736	0.73891438	
671.8	0.7499159	0.7386547	
672	0.7497795	0.73839512	
672.2	0.74945288	0.73813563	
672.4	0.7493511	0.73787623	
672.6	0.74926783	0.73761693	
672.8	0.74885649	0.73735771	
673	0.74879008	0.73709858	
673.2	0.74887266	0.73683955	
673.4	0.748658	0.73658061	
673.6	0.74913743	0.73632175	
673.8	0.74915317	0.73606299	
674	0.74899207	0.73580432	
674.2	0.74825862	0.73554574	
674.4	0.7475621	0.73528725	
674.6	0.74745377	0.73502886	
674.8	0.74705671	0.73477055	
675	0.74682459	0.73451233	
675.2	0.74650149	0.73425421	
675.4	0.74585434	0.73399617	
675.6	0.74567048	0.73373823	
675.8	0.74526464	0.73348038	
676	0.7454933	0.73322261	
676.2	0.74538089	0.73296494	
676.4	0.74557496	0.73270736	
676.6	0.74545022	0.73244987	
676.8	0.7456866	0.73219247	
677	0.7463938	0.73193516	
677.2	0.74666973	0.73167794	
677.4	0.74685181	0.73142081	
677.6	0.74710975	0.73116377	
677.8	0.74662716	0.73090682	
678	0.74622901	0.73064996	
678.2	0.74601879	0.73039319	
678.4	0.74658483	0.73013652	
678.6	0.74645126	0.72987993	
678.8	0.74673738	0.72962343	
679	0.74689555	0.72936702	
679.2	0.74659368	0.72911071	
679.4	0.74637681	0.72885448	
679.6	0.74645558	0.72859834	
679.8	0.74607637	0.72834229	
680	0.74606373	0.72808634	
680.2	0.74554125	0.72783047	
680.4	0.74484193	0.72757469	
680.6	0.74467441	0.72731901	
680.8	0.744774	0.72706341	
681	0.74465309	0.7268079	
681.2	0.74438774	0.72655248	
681.4	0.74450212	0.72629715	
681.6	0.74402106	0.72604192	
681.8	0.74384515	0.72578677	
682	0.74355114	0.72553171	
682.2	0.74308676	0.72527674	
682.4	0.74278248	0.72502186	
682.6	0.74257831	0.72476707	
682.8	0.74316334	0.72451237	
683	0.74323711	0.72425776	
683.2	0.7430164	0.72400323	
683.4	0.74302364	0.7237488	
683.6	0.7430736	0.72349446	
683.8	0.7424962	0.72324021	
684	0.74224623	0.72298604	
684.2	0.74208349	0.72273197	
684.4	0.74212267	0.72247798	
684.6	0.74257284	0.72222408	
684.8	0.74223092	0.72197028	
685	0.74202206	0.72171656	
685.2	0.74241297	0.72146293	
685.4	0.7425205	0.72120939	
685.6	0.7420046	0.72095594	
685.8	0.74211025	0.72070258	
686	0.74156935	0.72044931	
686.2	0.74131742	0.72019612	
686.4	0.74157471	0.71994303	
686.6	0.74152333	0.71969002	
686.8	0.74183319	0.71943711	
687	0.74205221	0.71918428	
687.2	0.74228674	0.71893154	
687.4	0.74252018	0.71867889	
687.6	0.74267904	0.71842633	
687.8	0.74240691	0.71817386	
688	0.74234854	0.71792147	
688.2	0.74261525	0.71766918	
688.4	0.74266701	0.71741697	
688.6	0.74272093	0.71716485	
688.8	0.74210431	0.71691283	
689	0.74263978	0.71666089	
689.2	0.74281358	0.71640903	
689.4	0.74275209	0.71615727	
689.6	0.74226405	0.71590559	
689.8	0.7420437	0.71565401	
690	0.74146655	0.71540251	
690.2	0.7415434	0.7151511	
690.4	0.74117921	0.71489978	
690.6	0.74100801	0.71464855	
690.8	0.74128971	0.7143974	
691	0.74104103	0.71414634	
691.2	0.7412185	0.71389538	
691.4	0.74070661	0.7136445	
691.6	0.74036907	0.7133937	
691.8	0.74052811	0.713143	
692	0.74041973	0.71289238	
692.2	0.74011362	0.71264186	
692.4	0.74021498	0.71239142	
692.6	0.74019983	0.71214107	
692.8	0.73967404	0.7118908	
693	0.73988751	0.71164063	
693.2	0.73951177	0.71139054	
693.4	0.73936325	0.71114054	
693.6	0.73953971	0.71089063	
693.8	0.73984217	0.7106408	
694	0.73975215	0.71039107	
694.2	0.74011426	0.71014142	
694.4	0.74035642	0.70989186	
694.6	0.74102156	0.70964238	
694.8	0.74065978	0.709393	
695	0.73988379	0.7091437	
695.2	0.74052936	0.70889449	
695.4	0.74006724	0.70864537	
695.6	0.740116	0.70839633	
695.8	0.74007089	0.70814738	
696	0.73964341	0.70789852	
696.2	0.73901249	0.70764975	
696.4	0.73847003	0.70740107	
696.6	0.73794694	0.70715247	
696.8	0.73723028	0.70690396	
697	0.73750096	0.70665553	
697.2	0.73748766	0.7064072	
697.4	0.73743274	0.70615895	
697.6	0.73820748	0.70591079	
697.8	0.73781362	0.70566271	
698	0.73769212	0.70541473	
698.2	0.73723112	0.70516683	
698.4	0.73726852	0.70491901	
698.6	0.7366692	0.70467129	
698.8	0.73590293	0.70442365	
699	0.73603589	0.7041761	
699.2	0.73630018	0.70392863	
699.4	0.73575072	0.70368126	
699.6	0.73562477	0.70343397	
699.8	0.73561212	0.70318676	
700	0.73587194	0.70293964	
700.2	0.73558064	0.70269261	
700.4	0.73559167	0.70244567	
700.6	0.73570201	0.70219881	
700.8	0.73588181	0.70195205	
701	0.73634168	0.70170536	
701.2	0.73624118	0.70145877	
701.4	0.73648568	0.70121226	
701.6	0.73691101	0.70096583	
701.8	0.73639596	0.7007195	
702	0.73621291	0.70047325	
702.2	0.73611982	0.70022708	
702.4	0.73666832	0.69998101	
702.6	0.73606256	0.69973502	
702.8	0.7363106	0.69948911	
703	0.73640139	0.6992433	
703.2	0.73621626	0.69899756	
703.4	0.73650464	0.69875192	
703.6	0.73644909	0.69850636	
703.8	0.7363369	0.69826089	
704	0.73643706	0.6980155	
704.2	0.73645255	0.6977702	
704.4	0.73613697	0.69752499	
704.6	0.73569352	0.69727986	
704.8	0.73563828	0.69703482	
705	0.73549666	0.69678987	
705.2	0.73547848	0.696545	
705.4	0.73545942	0.69630022	
705.6	0.73495506	0.69605552	
705.8	0.73487594	0.69581091	
706	0.73491323	0.69556638	
706.2	0.73480037	0.69532194	
706.4	0.73406873	0.69507759	
706.6	0.73367299	0.69483332	
706.8	0.73351905	0.69458914	
707	0.73307602	0.69434505	
707.2	0.7329348	0.69410104	
707.4	0.73309078	0.69385711	
707.6	0.73230446	0.69361328	
707.8	0.73199211	0.69336952	
708	0.73194175	0.69312586	
708.2	0.73206634	0.69288227	
708.4	0.73178328	0.69263878	
708.6	0.73189974	0.69239537	
708.8	0.73205777	0.69215204	
709	0.73221525	0.69190881	
709.2	0.7323753	0.69166565	
709.4	0.73229092	0.69142258	
709.6	0.73231837	0.6911796	
709.8	0.73262592	0.6909367	
710	0.73261028	0.69069389	
710.2	0.73202044	0.69045117	
710.4	0.73173264	0.69020852	
710.6	0.73209132	0.68996597	
710.8	0.73215477	0.6897235	
711	0.73151453	0.68948111	
711.2	0.7316385	0.68923881	
711.4	0.73140837	0.6889966	
711.6	0.73123847	0.68875447	
711.8	0.73146658	0.68851242	
712	0.73134126	0.68827046	
712.2	0.73157896	0.68802859	
712.4	0.73141591	0.6877868	
712.6	0.7312335	0.68754509	
712.8	0.73117554	0.68730347	
713	0.731121	0.68706194	
713.2	0.73123984	0.68682049	
713.4	0.73137008	0.68657912	
713.6	0.73145018	0.68633784	
713.8	0.73061664	0.68609664	
714	0.73040026	0.68585553	
714.2	0.73007189	0.68561451	
714.4	0.72968652	0.68537357	
714.6	0.72946806	0.68513271	
714.8	0.72945145	0.68489194	
715	0.72880478	0.68465125	
715.2	0.72933775	0.68441065	
715.4	0.72951566	0.68417013	
715.6	0.73032204	0.68392969	
715.8	0.73001002	0.68368934	
716	0.72963494	0.68344908	
716.2	0.72985232	0.6832089	
716.4	0.72947083	0.6829688	
716.6	0.72930059	0.68272879	
716.8	0.72981704	0.68248886	
717	0.73006425	0.68224902	
717.2	0.73033273	0.68200926	
717.4	0.73036688	0.68176959	
717.6	0.72977306	0.68153	
717.8	0.72924124	0.68129049	
718	0.72948659	0.68105107	
718.2	0.72932194	0.68081173	
718.4	0.72878892	0.68057248	
718.6	0.72868037	0.68033331	
718.8	0.72873332	0.68009422	
719	0.72853762	0.67985522	
719.2	0.72857393	0.6796163	
719.4	0.72851797	0.67937747	
719.6	0.72831439	0.67913872	
719.8	0.72753271	0.67890005	
