# Supplementary material for: Molecular basis for DNA recognition by the maternal pioneer transcription factor FoxH1
Source: Nat Commun. 2022 Nov 26;13:7279. doi: 10.1038/s41467-022-34925-y (PMC9701222; doi:10.1038/s41467-022-34925-y)
Supplement: Supplementary file 4 — Source Data [file 41467_2022_34925_MOESM4_ESM.zip › Sourcedata/BLIS/FoxH1/WT/GSC/DNA/D1Results.txt]

Conc1	3.125E-08	
Start1	270	
Stop1	719.8	
Kobs	0.00175743011704627	
Error Kobs	1.97462047442663E-05	
Koff	0	
Error Koff	0	
Time1	Data1	Fit1	
270	-0.01101768	0	
270.2	-0.01111333	0.00101025	
270.4	-0.0110794	0.00201931	
270.6	-0.0108964	0.00302717	
270.8	-0.01088982	0.00403385	
271	-0.01088228	0.00503933	
271.2	-0.01078425	0.00604363	
271.4	-0.0108087	0.00704673	
271.6	-0.01075167	0.00804866	
271.8	-0.01075629	0.0090494	
272	-0.01042975	0.01004895	
272.2	-0.00974271	0.01104733	
272.4	-0.00959233	0.01204452	
272.6	-0.00899033	0.01304054	
272.8	-0.008486	0.01403538	
273	-0.00771135	0.01502905	
273.2	-0.00744934	0.01602154	
273.4	-0.00681447	0.01701286	
273.6	-0.00569341	0.018003	
273.8	-0.0048115	0.01899198	
274	-0.00405791	0.01997978	
274.2	-0.00369617	0.02096642	
274.4	-0.00277656	0.0219519	
274.6	-0.00201529	0.02293621	
274.8	-0.00142311	0.02391935	
275	-0.00054694	0.02490134	
275.2	0.00010914	0.02588216	
275.4	0.00053582	0.02686183	
275.6	0.00136554	0.02784034	
275.8	0.00202442	0.02881769	
276	0.00319723	0.02979388	
276.2	0.00423002	0.03076892	
276.4	0.00456024	0.03174281	
276.6	0.00529632	0.03271555	
276.8	0.00568696	0.03368714	
277	0.00596513	0.03465759	
277.2	0.00658501	0.03562688	
277.4	0.00760054	0.03659503	
277.6	0.0086074	0.03756203	
277.8	0.00937692	0.0385279	
278	0.009604	0.03949262	
278.2	0.01041219	0.0404562	
278.4	0.01183768	0.04141864	
278.6	0.01287304	0.04237995	
278.8	0.01357425	0.04334012	
279	0.01473562	0.04429915	
279.2	0.01566463	0.04525705	
279.4	0.01633413	0.04621382	
279.6	0.01715914	0.04716946	
279.8	0.01781588	0.04812397	
280	0.01880929	0.04907735	
280.2	0.0193211	0.0500296	
280.4	0.01905487	0.05098073	
280.6	0.01922888	0.05193074	
280.8	0.01984051	0.05287962	
281	0.0204484	0.05382738	
281.2	0.02127166	0.05477402	
281.4	0.02151034	0.05571954	
281.6	0.02234226	0.05666395	
281.8	0.02310471	0.05760724	
282	0.02396316	0.05854941	
282.2	0.02475197	0.05949047	
282.4	0.02523956	0.06043042	
282.6	0.02519845	0.06136926	
282.8	0.02502618	0.06230699	
283	0.0251501	0.06324361	
283.2	0.02473404	0.06417912	
283.4	0.0241019	0.06511353	
283.6	0.02357566	0.06604684	
283.8	0.02301473	0.06697904	
284	0.0225798	0.06791014	
284.2	0.02225405	0.06884014	
284.4	0.02172266	0.06976904	
284.6	0.02206829	0.07069684	
284.8	0.02232969	0.07162355	
285	0.02277481	0.07254916	
285.2	0.02354073	0.07347367	
285.4	0.02420452	0.0743971	
285.6	0.02596017	0.07531943	
285.8	0.02689963	0.07624067	
286	0.02802565	0.07716083	
286.2	0.02918223	0.0780799	
286.4	0.03039177	0.07899788	
286.6	0.03170129	0.07991477	
286.8	0.03224651	0.08083059	
287	0.03319551	0.08174532	
287.2	0.03402565	0.08265897	
287.4	0.03464102	0.08357154	
287.6	0.03550063	0.08448303	
287.8	0.03620781	0.08539344	
288	0.03715575	0.08630278	
288.2	0.03801271	0.08721105	
288.4	0.03845902	0.08811824	
288.6	0.03921135	0.08902435	
288.8	0.04046156	0.0899294	
289	0.04197081	0.09083338	
289.2	0.04244273	0.09173629	
289.4	0.04308169	0.09263813	
289.6	0.04412946	0.09353891	
289.8	0.04495327	0.09443862	
290	0.04637212	0.09533727	
290.2	0.04754285	0.09623486	
290.4	0.04880796	0.09713139	
290.6	0.04959804	0.09802686	
290.8	0.05002759	0.09892126	
291	0.05130956	0.09981462	
291.2	0.05261158	0.10070691	
291.4	0.05339294	0.10159816	
291.6	0.05476286	0.10248834	
291.8	0.05567051	0.10337748	
292	0.05660628	0.10426557	
292.2	0.05727798	0.1051526	
292.4	0.0584505	0.10603859	
292.6	0.05952781	0.10692353	
292.8	0.06051148	0.10780743	
293	0.06170043	0.10869028	
293.2	0.06242193	0.10957209	
293.4	0.06351052	0.11045286	
293.6	0.06473464	0.11133258	
293.8	0.06613491	0.11221127	
294	0.06744994	0.11308891	
294.2	0.0687965	0.11396552	
294.4	0.07008556	0.1148411	
294.6	0.07119709	0.11571564	
294.8	0.0721724	0.11658914	
295	0.07323672	0.11746162	
295.2	0.07468776	0.11833306	
295.4	0.07564922	0.11920347	
295.6	0.07685173	0.12007286	
295.8	0.07769435	0.12094121	
296	0.07824296	0.12180854	
296.2	0.07848181	0.12267485	
296.4	0.07929284	0.12354013	
296.6	0.07988183	0.12440439	
296.8	0.08094854	0.12526763	
297	0.08285696	0.12612985	
297.2	0.08407192	0.12699104	
297.4	0.08519216	0.12785123	
297.6	0.08673347	0.12871039	
297.8	0.08794924	0.12956854	
298	0.0893294	0.13042568	
298.2	0.09078661	0.1312818	
298.4	0.0917498	0.13213691	
298.6	0.09299236	0.13299101	
298.8	0.09362092	0.1338441	
299	0.09484943	0.13469618	
299.2	0.09634923	0.13554726	
299.4	0.0974115	0.13639733	
299.6	0.09804244	0.1372464	
299.8	0.09855874	0.13809446	
300	0.09882444	0.13894152	
300.2	0.09943766	0.13978758	
300.4	0.10050601	0.14063264	
300.6	0.10110376	0.1414767	
300.8	0.10226842	0.14231976	
301	0.10362621	0.14316183	
301.2	0.10445843	0.1440029	
301.4	0.10499277	0.14484298	
301.6	0.10610395	0.14568206	
301.8	0.10683624	0.14652016	
302	0.10838246	0.14735726	
302.2	0.10924934	0.14819337	
302.4	0.11026163	0.1490285	
302.6	0.11181145	0.14986264	
302.8	0.11296829	0.15069579	
303	0.11462923	0.15152796	
303.2	0.11573393	0.15235914	
303.4	0.1167451	0.15318935	
303.6	0.11811787	0.15401857	
303.8	0.11917228	0.15484681	
304	0.12046868	0.15567407	
304.2	0.12209834	0.15650036	
304.4	0.12296569	0.15732567	
304.6	0.12342156	0.15815	
304.8	0.12488326	0.15897336	
305	0.12602271	0.15979575	
305.2	0.12703135	0.16061716	
305.4	0.12817765	0.16143761	
305.6	0.12923661	0.16225708	
305.8	0.1298321	0.16307559	
306	0.13088609	0.16389313	
306.2	0.13117559	0.1647097	
306.4	0.132032	0.16552531	
306.6	0.13249161	0.16633995	
306.8	0.13252873	0.16715364	
307	0.13348653	0.16796636	
307.2	0.13403956	0.16877812	
307.4	0.13476365	0.16958892	
307.6	0.13589513	0.17039876	
307.8	0.1367606	0.17120764	
308	0.13758118	0.17201557	
308.2	0.1385778	0.17282255	
308.4	0.13916999	0.17362857	
308.6	0.14027137	0.17443363	
308.8	0.14154669	0.17523775	
309	0.14277948	0.17604092	
309.2	0.14428862	0.17684314	
309.4	0.14555858	0.17764441	
309.6	0.14613876	0.17844473	
309.8	0.14720412	0.17924411	
310	0.14802157	0.18004254	
310.2	0.1484852	0.18084003	
310.4	0.14906951	0.18163657	
310.6	0.14970416	0.18243218	
310.8	0.15089389	0.18322684	
311	0.15182895	0.18402057	
311.2	0.1527222	0.18481336	
311.4	0.15363347	0.18560521	
311.6	0.15502495	0.18639612	
311.8	0.15594484	0.1871861	
312	0.15699937	0.18797515	
312.2	0.15856307	0.18876326	
312.4	0.16014614	0.18955045	
312.6	0.16174679	0.1903367	
312.8	0.16291665	0.19112202	
313	0.16430451	0.19190642	
313.2	0.1656479	0.19268989	
313.4	0.16636172	0.19347243	
313.6	0.1665362	0.19425405	
313.8	0.16744495	0.19503474	
314	0.16813748	0.19581451	
314.2	0.16867987	0.19659336	
314.4	0.16930965	0.19737129	
314.6	0.17036365	0.19814831	
314.8	0.17111843	0.1989244	
315	0.17162412	0.19969957	
315.2	0.17252088	0.20047383	
315.4	0.17315862	0.20124718	
315.6	0.17405207	0.20201961	
315.8	0.17458814	0.20279113	
316	0.17643416	0.20356173	
316.2	0.17718632	0.20433143	
316.4	0.17879427	0.20510021	
316.6	0.17970829	0.20586809	
316.8	0.18036767	0.20663506	
317	0.18132975	0.20740112	
317.2	0.18216108	0.20816628	
317.4	0.18316109	0.20893053	
317.6	0.18390262	0.20969389	
317.8	0.18557217	0.21045633	
318	0.18634727	0.21121788	
318.2	0.18717374	0.21197853	
318.4	0.1880922	0.21273828	
318.6	0.18870478	0.21349713	
318.8	0.18969526	0.21425508	
319	0.18994961	0.21501214	
319.2	0.19055676	0.21576831	
319.4	0.19161856	0.21652358	
319.6	0.1924989	0.21727795	
319.8	0.19358153	0.21803144	
320	0.19493282	0.21878404	
320.2	0.19591635	0.21953574	
320.4	0.19762333	0.22028656	
320.6	0.19823247	0.22103649	
320.8	0.19907447	0.22178554	
321	0.20018068	0.2225337	
321.2	0.20151291	0.22328097	
321.4	0.20253172	0.22402737	
321.6	0.20339109	0.22477288	
321.8	0.20484545	0.22551751	
322	0.20546078	0.22626125	
322.2	0.20664637	0.22700413	
322.4	0.20680836	0.22774612	
322.6	0.20708806	0.22848723	
322.8	0.20796701	0.22922747	
323	0.2087695	0.22996684	
323.2	0.21022619	0.23070533	
323.4	0.21112346	0.23144295	
323.6	0.21198527	0.2321797	
323.8	0.21297806	0.23291557	
324	0.21381499	0.23365058	
324.2	0.21491637	0.23438472	
324.4	0.21544763	0.23511799	
324.6	0.21541747	0.23585039	
324.8	0.21598829	0.23658193	
325	0.21665141	0.23731261	
325.2	0.21756413	0.23804242	
325.4	0.218445	0.23877137	
325.6	0.21990168	0.23949945	
325.8	0.22065814	0.24022668	
326	0.22140737	0.24095305	
326.2	0.22258808	0.24167855	
326.4	0.22323598	0.24240321	
326.6	0.22438335	0.243127	
326.8	0.22556349	0.24384994	
327	0.22712662	0.24457203	
327.2	0.22781921	0.24529326	
327.4	0.22856985	0.24601364	
327.6	0.22920884	0.24673317	
327.8	0.22963926	0.24745184	
328	0.23055143	0.24816967	
328.2	0.23123714	0.24888665	
328.4	0.23169864	0.24960279	
328.6	0.23190662	0.25031807	
328.8	0.23280662	0.25103252	
329	0.23361001	0.25174611	
329.2	0.23454003	0.25245887	
329.4	0.23561841	0.25317078	
329.6	0.23629103	0.25388185	
329.8	0.23712404	0.25459208	
330	0.23849037	0.25530147	
330.2	0.23993491	0.25601002	
330.4	0.24067071	0.25671774	
330.6	0.24144242	0.25742462	
330.8	0.24231425	0.25813066	
331	0.24326578	0.25883587	
331.2	0.24403624	0.25954025	
331.4	0.24466324	0.26024379	
331.6	0.24567765	0.2609465	
331.8	0.24616334	0.26164839	
332	0.24722552	0.26234944	
332.2	0.2474474	0.26304966	
332.4	0.24809757	0.26374906	
332.6	0.24885308	0.26444763	
332.8	0.24987832	0.26514537	
333	0.25106384	0.26584229	
333.2	0.25240131	0.26653839	
333.4	0.25341383	0.26723366	
333.6	0.2545635	0.26792812	
333.8	0.25553213	0.26862175	
334	0.25634501	0.26931456	
334.2	0.25695886	0.27000655	
334.4	0.25759501	0.27069773	
334.6	0.25840574	0.27138809	
334.8	0.25948763	0.27207763	
335	0.26058432	0.27276636	
335.2	0.26154011	0.27345427	
335.4	0.26266692	0.27414137	
335.6	0.26362172	0.27482766	
335.8	0.26350946	0.27551314	
336	0.2644303	0.27619781	
336.2	0.26449335	0.27688167	
336.4	0.26507739	0.27756472	
336.6	0.26620034	0.27824696	
336.8	0.26683319	0.2789284	
337	0.26775935	0.27960903	
337.2	0.26828901	0.28028886	
337.4	0.26839913	0.28096788	
337.6	0.2691714	0.2816461	
337.8	0.26963256	0.28232352	
338	0.27010176	0.28300014	
338.2	0.27071323	0.28367596	
338.4	0.2720832	0.28435099	
338.6	0.27297444	0.28502521	
338.8	0.27440909	0.28569864	
339	0.27568093	0.28637127	
339.2	0.27628162	0.2870431	
339.4	0.27791861	0.28771415	
339.6	0.27851414	0.2883844	
339.8	0.2796111	0.28905385	
340	0.2803346	0.28972252	
340.2	0.28119379	0.2903904	
340.4	0.28235499	0.29105748	
340.6	0.28344913	0.29172378	
340.8	0.28394401	0.29238929	
341	0.2845717	0.29305402	
341.2	0.28507343	0.29371796	
341.4	0.2859928	0.29438111	
341.6	0.28682018	0.29504348	
341.8	0.2877158	0.29570507	
342	0.28821368	0.29636588	
342.2	0.28867858	0.2970259	
342.4	0.28929473	0.29768515	
342.6	0.29013992	0.29834362	
342.8	0.29095199	0.29900131	
343	0.29155139	0.29965822	
343.2	0.29241335	0.30031435	
343.4	0.29382787	0.30096971	
343.6	0.29433633	0.3016243	
343.8	0.29555628	0.30227811	
344	0.29621605	0.30293115	
344.2	0.29746718	0.30358341	
344.4	0.29799157	0.30423491	
344.6	0.29846788	0.30488564	
344.8	0.2994207	0.30553559	
345	0.29994935	0.30618478	
345.2	0.30084511	0.30683321	
345.4	0.30162825	0.30748086	
345.6	0.30197779	0.30812775	
345.8	0.30262255	0.30877388	
346	0.30264177	0.30941924	
346.2	0.30253773	0.31006384	
346.4	0.30318364	0.31070768	
346.6	0.30440337	0.31135076	
346.8	0.30527424	0.31199308	
347	0.30631489	0.31263463	
347.2	0.30775951	0.31327543	
347.4	0.3088053	0.31391548	
347.6	0.30957106	0.31455476	
347.8	0.3108309	0.3151933	
348	0.31129958	0.31583107	
348.2	0.3119628	0.31646809	
348.4	0.31217073	0.31710437	
348.6	0.31280599	0.31773988	
348.8	0.31384678	0.31837465	
349	0.31441901	0.31900867	
349.2	0.31525375	0.31964194	
349.4	0.31568716	0.32027446	
349.6	0.31581561	0.32090623	
349.8	0.31636008	0.32153725	
350	0.31679898	0.32216753	
350.2	0.31741596	0.32279707	
350.4	0.31844461	0.32342586	
350.6	0.31958617	0.32405391	
350.8	0.32108339	0.32468121	
351	0.3225043	0.32530778	
351.2	0.32366431	0.3259336	
351.4	0.32457535	0.32655869	
351.6	0.3253508	0.32718303	
351.8	0.32596047	0.32780664	
352	0.3262827	0.32842951	
352.2	0.32711864	0.32905165	
352.4	0.32765392	0.32967305	
352.6	0.32840686	0.33029371	
352.8	0.32944181	0.33091364	
353	0.33005188	0.33153284	
353.2	0.33078935	0.33215131	
353.4	0.33072562	0.33276905	
353.6	0.33103684	0.33338605	
353.8	0.33165127	0.33400233	
354	0.33197788	0.33461788	
354.2	0.33201675	0.3352327	
354.4	0.33278221	0.3358468	
354.6	0.33402802	0.33646017	
354.8	0.33473814	0.33707281	
355	0.33553341	0.33768473	
355.2	0.33585022	0.33829593	
355.4	0.33631938	0.33890641	
355.6	0.33717929	0.33951616	
355.8	0.33823428	0.34012519	
356	0.33950211	0.34073351	
356.2	0.34078529	0.3413411	
356.4	0.34197271	0.34194798	
356.6	0.34264519	0.34255414	
356.8	0.34350279	0.34315958	
357	0.34460207	0.34376431	
357.2	0.34580672	0.34436832	
357.4	0.34647223	0.34497162	
357.6	0.34701594	0.34557421	
357.8	0.34766027	0.34617609	
358	0.34810333	0.34677725	
358.2	0.34854512	0.3473777	
358.4	0.34934174	0.34797744	
358.6	0.3500577	0.34857648	
358.8	0.35029067	0.34917481	
359	0.35127979	0.34977243	
359.2	0.35153445	0.35036934	
359.4	0.35228531	0.35096555	
359.6	0.35369803	0.35156105	
359.8	0.35494612	0.35215585	
360	0.3555703	0.35274995	
360.2	0.35574931	0.35334334	
360.4	0.35632043	0.35393604	
360.6	0.35670065	0.35452803	
360.8	0.35784086	0.35511932	
361	0.35912274	0.35570992	
361.2	0.35955955	0.35629981	
361.4	0.3600548	0.35688901	
361.6	0.36013438	0.35747752	
361.8	0.36113321	0.35806532	
362	0.36175335	0.35865244	
362.2	0.36274644	0.35923886	
362.4	0.3632368	0.35982458	
362.6	0.36426464	0.36040962	
362.8	0.36499624	0.36099396	
363	0.36579614	0.36157761	
363.2	0.36638921	0.36216058	
363.4	0.36717235	0.36274285	
363.6	0.36817893	0.36332444	
363.8	0.36863665	0.36390534	
364	0.36891405	0.36448555	
364.2	0.36910043	0.36506507	
364.4	0.37021295	0.36564392	
364.6	0.37125873	0.36622207	
364.8	0.37195112	0.36679955	
365	0.3724205	0.36737634	
365.2	0.37258482	0.36795245	
365.4	0.37330906	0.36852788	
365.6	0.373462	0.36910263	
365.8	0.37471194	0.3696767	
366	0.37562889	0.37025009	
366.2	0.37668283	0.3708228	
366.4	0.37686473	0.37139484	
366.6	0.37799004	0.3719662	
366.8	0.37877914	0.37253689	
367	0.37994787	0.3731069	
367.2	0.38063929	0.37367624	
367.4	0.38112524	0.37424491	
367.6	0.3818624	0.3748129	
367.8	0.38250646	0.37538022	
368	0.38301649	0.37594687	
368.2	0.38384724	0.37651286	
368.4	0.38486219	0.37707817	
368.6	0.38574378	0.37764281	
368.8	0.38611918	0.37820679	
369	0.38631446	0.3787701	
369.2	0.38654739	0.37933275	
369.4	0.38765514	0.37989473	
369.6	0.38869398	0.38045605	
369.8	0.38975521	0.3810167	
370	0.39009377	0.38157669	
370.2	0.3900929	0.38213602	
370.4	0.39079767	0.38269469	
370.6	0.39190592	0.3832527	
370.8	0.39209567	0.38381005	
371	0.39281389	0.38436674	
371.2	0.39349281	0.38492277	
371.4	0.39382502	0.38547814	
371.6	0.39466094	0.38603286	
371.8	0.39544352	0.38658693	
372	0.39597797	0.38714033	
372.2	0.39729682	0.38769309	
372.4	0.39795599	0.38824519	
372.6	0.39896608	0.38879664	
372.8	0.39932162	0.38934744	
373	0.3997744	0.38989758	
373.2	0.40084257	0.39044708	
373.4	0.40155866	0.39099593	
373.6	0.40192598	0.39154412	
373.8	0.40201778	0.39209167	
374	0.40172285	0.39263858	
374.2	0.40222237	0.39318483	
374.4	0.40294442	0.39373045	
374.6	0.40326725	0.39427541	
374.8	0.40348369	0.39481974	
375	0.40401162	0.39536341	
375.2	0.40476988	0.39590645	
375.4	0.40544361	0.39644885	
375.6	0.40636018	0.3969906	
375.8	0.40715608	0.39753172	
376	0.40816274	0.39807219	
376.2	0.40945848	0.39861203	
376.4	0.41052062	0.39915122	
376.6	0.41136997	0.39968979	
376.8	0.4117002	0.40022771	
377	0.41239509	0.400765	
377.2	0.41320736	0.40130165	
377.4	0.4134854	0.40183767	
377.6	0.41439441	0.40237306	
377.8	0.41485543	0.40290781	
378	0.41517152	0.40344193	
378.2	0.41611207	0.40397542	
378.4	0.41632367	0.40450828	
378.6	0.41662709	0.40504051	
378.8	0.41682153	0.40557212	
379	0.41705407	0.40610309	
379.2	0.41766796	0.40663343	
379.4	0.41802656	0.40716315	
379.6	0.41858672	0.40769225	
379.8	0.41967912	0.40822071	
380	0.42062534	0.40874856	
380.2	0.42171136	0.40927578	
380.4	0.42231324	0.40980237	
380.6	0.42257502	0.41032835	
380.8	0.42301378	0.4108537	
381	0.42389622	0.41137843	
381.2	0.42441153	0.41190254	
381.4	0.42485537	0.41242603	
381.6	0.42571606	0.41294891	
381.8	0.42619071	0.41347116	
382	0.4270295	0.4139928	
382.2	0.42750504	0.41451382	
382.4	0.42810876	0.41503423	
382.6	0.42889483	0.41555402	
382.8	0.42954359	0.4160732	
383	0.42985966	0.41659176	
383.2	0.43030741	0.41710971	
383.4	0.43104417	0.41762705	
383.6	0.43173981	0.41814378	
383.8	0.43204432	0.4186599	
384	0.43257476	0.4191754	
384.2	0.43294053	0.4196903	
384.4	0.43309595	0.42020459	
384.6	0.43307453	0.42071827	
384.8	0.43341981	0.42123135	
385	0.43409151	0.42174381	
385.2	0.43449762	0.42225568	
385.4	0.43547629	0.42276693	
385.6	0.43627808	0.42327759	
385.8	0.43710537	0.42378764	
386	0.43821574	0.42429708	
386.2	0.43890228	0.42480593	
386.4	0.44022891	0.42531417	
386.6	0.44128147	0.42582182	
386.8	0.4416394	0.42632886	
387	0.44222685	0.4268353	
387.2	0.44330557	0.42734115	
387.4	0.44423888	0.4278464	
387.6	0.44461439	0.42835105	
387.8	0.44514236	0.4288551	
388	0.44615602	0.42935856	
388.2	0.44609988	0.42986143	
388.4	0.44660544	0.4303637	
388.6	0.447004	0.43086537	
388.8	0.4478185	0.43136645	
389	0.44865729	0.43186695	
389.2	0.44932743	0.43236685	
389.4	0.45002449	0.43286615	
389.6	0.45022892	0.43336487	
389.8	0.45066344	0.433863	
390	0.4513234	0.43436054	
390.2	0.45166652	0.4348575	
390.4	0.45201677	0.43535386	
390.6	0.45224608	0.43584964	
390.8	0.45256854	0.43634483	
391	0.45381336	0.43683944	
391.2	0.4546244	0.43733347	
391.4	0.45541135	0.43782691	
391.6	0.45518773	0.43831976	
391.8	0.45573801	0.43881204	
392	0.45591714	0.43930373	
392.2	0.45614488	0.43979484	
392.4	0.4571414	0.44028537	
392.6	0.45768619	0.44077532	
392.8	0.45830581	0.44126469	
393	0.45900523	0.44175349	
393.2	0.45908764	0.4422417	
393.4	0.45967763	0.44272934	
393.6	0.46003749	0.44321641	
393.8	0.46089683	0.44370289	
394	0.46215817	0.44418881	
394.2	0.4625322	0.44467415	
394.4	0.46265838	0.44515891	
394.6	0.46337163	0.4456431	
394.8	0.46420512	0.44612672	
395	0.46521382	0.44660977	
395.2	0.46585283	0.44709225	
395.4	0.4666723	0.44757416	
395.6	0.46694293	0.44805549	
395.8	0.46752501	0.44853626	
396	0.46766211	0.44901646	
396.2	0.46833927	0.4494961	
396.4	0.46846057	0.44997516	
396.6	0.46864287	0.45045367	
396.8	0.46867937	0.4509316	
397	0.46951659	0.45140897	
397.2	0.46945497	0.45188578	
397.4	0.47015264	0.45236202	
397.6	0.47042329	0.4528377	
397.8	0.47099672	0.45331282	
398	0.47154747	0.45378737	
398.2	0.47181822	0.45426137	
398.4	0.47219283	0.4547348	
398.6	0.47301972	0.45520768	
398.8	0.47393917	0.45568	
399	0.47470752	0.45615176	
399.2	0.4755613	0.45662296	
399.4	0.47610222	0.4570936	
399.6	0.47655127	0.45756369	
399.8	0.47651739	0.45803322	
400	0.47720879	0.4585022	
400.2	0.47791597	0.45897063	
400.4	0.47816537	0.4594385	
400.6	0.47866256	0.45990581	
400.8	0.47892372	0.46037258	
401	0.47969954	0.46083879	
401.2	0.47955939	0.46130446	
401.4	0.47962289	0.46176957	
401.6	0.47994936	0.46223413	
401.8	0.48078858	0.46269814	
402	0.48160033	0.46316161	
402.2	0.48266246	0.46362453	
402.4	0.48336595	0.4640869	
402.6	0.48397825	0.46454872	
402.8	0.48444944	0.46501	
403	0.48453453	0.46547073	
403.2	0.48510471	0.46593092	
403.4	0.48552128	0.46639057	
403.6	0.48632683	0.46684967	
403.8	0.48681467	0.46730823	
404	0.48733871	0.46776625	
404.2	0.48786477	0.46822372	
404.4	0.48793988	0.46868066	
404.6	0.4883232	0.46913705	
404.8	0.48879143	0.46959291	
405	0.48940425	0.47004823	
405.2	0.48976273	0.47050301	
405.4	0.49037172	0.47095725	
405.6	0.49159587	0.47141096	
405.8	0.49294587	0.47186413	
406	0.49396662	0.47231676	
406.2	0.49503678	0.47276886	
406.4	0.49575183	0.47322042	
406.6	0.49642561	0.47367145	
406.8	0.4969159	0.47412195	
407	0.49743786	0.47457192	
407.2	0.49784405	0.47502135	
407.4	0.49824489	0.47547025	
407.6	0.49874711	0.47591863	
407.8	0.49875566	0.47636647	
408	0.49914675	0.47681378	
408.2	0.49899043	0.47726057	
408.4	0.49868546	0.47770682	
408.6	0.49935985	0.47815255	
408.8	0.49970851	0.47859775	
409	0.49999101	0.47904243	
409.2	0.50049846	0.47948658	
409.4	0.50097975	0.47993021	
409.6	0.50144844	0.48037331	
409.8	0.50238939	0.48081589	
410	0.50255795	0.48125794	
410.2	0.50311465	0.48169947	
410.4	0.503731	0.48214048	
410.6	0.50469481	0.48258097	
410.8	0.50532004	0.48302094	
411	0.50626714	0.48346039	
411.2	0.50690667	0.48389932	
411.4	0.50757427	0.48433773	
411.6	0.50836516	0.48477563	
411.8	0.50913139	0.485213	
412	0.50965735	0.48564986	
412.2	0.50927051	0.48608621	
412.4	0.50980996	0.48652203	
412.6	0.51085987	0.48695734	
412.8	0.51104114	0.48739214	
413	0.51129995	0.48782643	
413.2	0.51170849	0.4882602	
413.4	0.51197012	0.48869345	
413.6	0.51246707	0.4891262	
413.8	0.51277797	0.48955843	
414	0.51241318	0.48999016	
414.2	0.51301235	0.49042137	
414.4	0.51339373	0.49085208	
414.6	0.51392763	0.49128227	
414.8	0.51424357	0.49171196	
415	0.51473272	0.49214114	
415.2	0.51503056	0.49256981	
415.4	0.51533731	0.49299797	
415.6	0.51612993	0.49342563	
415.8	0.51640754	0.49385279	
416	0.51628283	0.49427943	
416.2	0.51633277	0.49470558	
416.4	0.51740454	0.49513122	
416.6	0.51814099	0.49555636	
416.8	0.51900154	0.49598099	
417	0.51969829	0.49640513	
417.2	0.52075471	0.49682876	
417.4	0.52147843	0.49725189	
417.6	0.52185317	0.49767453	
417.8	0.52211064	0.49809666	
418	0.52217707	0.49851829	
418.2	0.52277097	0.49893943	
418.4	0.52327063	0.49936007	
418.6	0.5236295	0.49978021	
418.8	0.52410561	0.50019985	
419	0.52381533	0.500619	
419.2	0.52413946	0.50103765	
419.4	0.52404453	0.50145581	
419.6	0.52380804	0.50187347	
419.8	0.52393117	0.50229065	
420	0.52412275	0.50270732	
420.2	0.52469178	0.50312351	
420.4	0.52577652	0.5035392	
420.6	0.52607771	0.5039544	
420.8	0.52701051	0.50436912	
421	0.52728913	0.50478334	
421.2	0.52755011	0.50519707	
421.4	0.52784786	0.50561031	
421.6	0.52826993	0.50602307	
421.8	0.52862923	0.50643533	
422	0.52878455	0.50684711	
422.2	0.52965831	0.50725841	
422.4	0.52990521	0.50766921	
422.6	0.53020854	0.50807954	
422.8	0.53095305	0.50848937	
423	0.53119118	0.50889872	
423.2	0.5315912	0.50930759	
423.4	0.53190071	0.50971598	
423.6	0.53229306	0.51012388	
423.8	0.53350867	0.5105313	
424	0.53375476	0.51093824	
424.2	0.5343553	0.5113447	
424.4	0.53494901	0.51175068	
424.6	0.53512299	0.51215618	
424.8	0.53592417	0.5125612	
425	0.53613367	0.51296574	
425.2	0.53621939	0.5133698	
425.4	0.53701276	0.51377338	
425.6	0.5374708	0.51417649	
425.8	0.53751555	0.51457912	
426	0.53783781	0.51498128	
426.2	0.53805799	0.51538296	
426.4	0.53800811	0.51578417	
426.6	0.53875116	0.5161849	
426.8	0.53931756	0.51658516	
427	0.53962528	0.51698494	
427.2	0.53954738	0.51738426	
427.4	0.53989657	0.5177831	
427.6	0.54000224	0.51818147	
427.8	0.54034149	0.51857937	
428	0.54026761	0.51897679	
428.2	0.54089986	0.51937375	
428.4	0.54146542	0.51977024	
428.6	0.54173162	0.52016627	
428.8	0.54243292	0.52056182	
429	0.54293452	0.5209569	
429.2	0.54382974	0.52135152	
429.4	0.54478643	0.52174568	
429.6	0.54530738	0.52213936	
429.8	0.54591327	0.52253259	
430	0.54650055	0.52292534	
430.2	0.54706644	0.52331764	
430.4	0.54755774	0.52370947	
430.6	0.54835016	0.52410083	
430.8	0.54851022	0.52449174	
431	0.5485133	0.52488218	
431.2	0.54864528	0.52527216	
431.4	0.54932031	0.52566168	
431.6	0.55016726	0.52605074	
431.8	0.5501196	0.52643934	
432	0.55064392	0.52682748	
432.2	0.55110058	0.52721516	
432.4	0.55185956	0.52760238	
432.6	0.55194877	0.52798915	
432.8	0.55249807	0.52837546	
433	0.55334497	0.52876131	
433.2	0.55400713	0.52914671	
433.4	0.55418629	0.52953165	
433.6	0.55459885	0.52991613	
433.8	0.55528206	0.53030016	
434	0.55516253	0.53068374	
434.2	0.55534781	0.53106687	
434.4	0.55481609	0.53144954	
434.6	0.5550982	0.53183176	
434.8	0.55488193	0.53221353	
435	0.55522644	0.53259484	
435.2	0.55603508	0.53297571	
435.4	0.55668225	0.53335613	
435.6	0.55695512	0.53373609	
435.8	0.55680884	0.53411561	
436	0.55752542	0.53449468	
436.2	0.55785586	0.5348733	
436.4	0.55864652	0.53525147	
436.6	0.55882899	0.5356292	
436.8	0.55934905	0.53600648	
437	0.55982664	0.53638332	
437.2	0.56057216	0.53675971	
437.4	0.5607962	0.53713565	
437.6	0.56142437	0.53751115	
437.8	0.56199982	0.53788621	
438	0.56179708	0.53826082	
438.2	0.56192281	0.53863499	
438.4	0.56210175	0.53900872	
438.6	0.56271247	0.53938201	
438.8	0.5629386	0.53975485	
439	0.56328822	0.54012726	
439.2	0.56404053	0.54049922	
439.4	0.56406023	0.54087075	
439.6	0.5643479	0.54124183	
439.8	0.56502051	0.54161248	
440	0.56533723	0.54198269	
440.2	0.5656309	0.54235246	
440.4	0.56617357	0.5427218	
440.6	0.56662762	0.5430907	
440.8	0.56692202	0.54345916	
441	0.56753113	0.54382719	
441.2	0.56828305	0.54419478	
441.4	0.5685599	0.54456194	
441.6	0.56919228	0.54492866	
441.8	0.56983238	0.54529495	
442	0.56981071	0.54566081	
442.2	0.57017686	0.54602624	
442.4	0.57031485	0.54639123	
442.6	0.57018295	0.54675579	
442.8	0.57060746	0.54711993	
443	0.5707639	0.54748363	
443.2	0.57178076	0.5478469	
443.4	0.57175535	0.54820974	
443.6	0.57246115	0.54857215	
443.8	0.57306857	0.54893414	
444	0.57292449	0.5492957	
444.2	0.5732018	0.54965683	
444.4	0.57365531	0.55001753	
444.6	0.57416676	0.55037781	
444.8	0.57434459	0.55073766	
445	0.57470744	0.55109709	
445.2	0.57514417	0.55145609	
445.4	0.5757651	0.55181466	
445.6	0.57609324	0.55217282	
445.8	0.57647154	0.55253055	
446	0.57688149	0.55288786	
446.2	0.57733216	0.55324474	
446.4	0.57725558	0.55360121	
446.6	0.57756502	0.55395725	
446.8	0.57849824	0.55431287	
447	0.57894128	0.55466807	
447.2	0.57983658	0.55502285	
447.4	0.57997651	0.55537721	
447.6	0.58052643	0.55573116	
447.8	0.58056153	0.55608468	
448	0.58069868	0.55643779	
448.2	0.58143766	0.55679048	
448.4	0.58174885	0.55714275	
448.6	0.58162788	0.55749461	
448.8	0.58136642	0.55784605	
449	0.58124685	0.55819708	
449.2	0.58098513	0.55854769	
449.4	0.58115475	0.55889789	
449.6	0.5810425	0.55924767	
449.8	0.5807455	0.55959704	
450	0.581009	0.559946	
450.2	0.58091288	0.56029454	
450.4	0.58102555	0.56064267	
450.6	0.58113113	0.56099039	
450.8	0.58128195	0.56133771	
451	0.5816007	0.56168461	
451.2	0.58230861	0.56203109	
451.4	0.58277669	0.56237718	
451.6	0.58331404	0.56272285	
451.8	0.58383544	0.56306811	
452	0.58446347	0.56341296	
452.2	0.58577898	0.56375741	
452.4	0.58627367	0.56410145	
452.6	0.5866431	0.56444509	
452.8	0.58704136	0.56478831	
453	0.58754531	0.56513114	
453.2	0.58787907	0.56547355	
453.4	0.58890735	0.56581557	
453.6	0.58947314	0.56615717	
453.8	0.58976299	0.56649838	
454	0.59000448	0.56683918	
454.2	0.59029037	0.56717958	
454.4	0.59069606	0.56751957	
454.6	0.59074683	0.56785917	
454.8	0.59113603	0.56819836	
455	0.59123247	0.56853716	
455.2	0.59163937	0.56887555	
455.4	0.59185562	0.56921354	
455.6	0.59216009	0.56955113	
455.8	0.5927655	0.56988833	
456	0.59361217	0.57022512	
456.2	0.59454778	0.57056152	
456.4	0.59452499	0.57089752	
456.6	0.59456275	0.57123312	
456.8	0.59460438	0.57156833	
457	0.59497831	0.57190314	
457.2	0.5956208	0.57223755	
457.4	0.59619102	0.57257157	
457.6	0.59624771	0.57290519	
457.8	0.59599916	0.57323843	
458	0.59627419	0.57357126	
458.2	0.59688649	0.5739037	
458.4	0.59709387	0.57423575	
458.6	0.59737437	0.57456741	
458.8	0.5974508	0.57489868	
459	0.59701583	0.57522955	
459.2	0.59773527	0.57556004	
459.4	0.59806157	0.57589013	
459.6	0.59836953	0.57621983	
459.8	0.59845239	0.57654915	
460	0.59872189	0.57687807	
460.2	0.59881598	0.5772066	
460.4	0.59927699	0.57753475	
460.6	0.59956138	0.57786251	
460.8	0.60007932	0.57818988	
461	0.60056568	0.57851687	
461.2	0.60119769	0.57884347	
461.4	0.60171937	0.57916968	
461.6	0.60149745	0.57949551	
461.8	0.60183643	0.57982095	
462	0.60261597	0.58014601	
462.2	0.6030608	0.58047068	
462.4	0.60375808	0.58079497	
462.6	0.60455218	0.58111888	
462.8	0.6045652	0.5814424	
463	0.60439543	0.58176554	
463.2	0.60476356	0.5820883	
463.4	0.60446091	0.58241068	
463.6	0.6047768	0.58273268	
463.8	0.6050707	0.58305429	
464	0.60539345	0.58337553	
464.2	0.60642075	0.58369639	
464.4	0.60704289	0.58401686	
464.6	0.60717032	0.58433696	
464.8	0.60794168	0.58465668	
465	0.60831807	0.58497603	
465.2	0.60895159	0.58529499	
465.4	0.60885129	0.58561358	
465.6	0.6084862	0.58593179	
465.8	0.60925625	0.58624963	
466	0.60995016	0.58656709	
466.2	0.61039616	0.58688418	
466.4	0.61104965	0.58720089	
466.6	0.61127838	0.58751722	
466.8	0.61087732	0.58783319	
467	0.61070398	0.58814878	
467.2	0.61098147	0.58846399	
467.4	0.61100206	0.58877884	
467.6	0.6117514	0.58909331	
467.8	0.6120831	0.58940741	
468	0.61212033	0.58972114	
468.2	0.61279375	0.5900345	
468.4	0.6130513	0.59034748	
468.6	0.61348455	0.5906601	
468.8	0.61390685	0.59097235	
469	0.61437882	0.59128423	
469.2	0.61474958	0.59159574	
469.4	0.61507434	0.59190688	
469.6	0.61588427	0.59221766	
469.8	0.61650893	0.59252807	
470	0.61657519	0.59283811	
470.2	0.61671382	0.59314778	
470.4	0.61705076	0.59345709	
470.6	0.61743774	0.59376604	
470.8	0.61751452	0.59407461	
471	0.61786884	0.59438283	
471.2	0.61779698	0.59469068	
471.4	0.61847957	0.59499816	
471.6	0.61865505	0.59530528	
471.8	0.61859811	0.59561204	
472	0.61868623	0.59591844	
472.2	0.61867539	0.59622447	
472.4	0.61900182	0.59653015	
472.6	0.61885411	0.59683546	
472.8	0.61913699	0.59714041	
473	0.61952041	0.597445	
473.2	0.61971704	0.59774923	
473.4	0.62021344	0.5980531	
473.6	0.62037307	0.59835662	
473.8	0.62049781	0.59865977	
474	0.62042556	0.59896256	
474.2	0.62092397	0.599265	
474.4	0.6211181	0.59956708	
474.6	0.62180063	0.5998688	
474.8	0.62263746	0.60017017	
475	0.62271034	0.60047118	
475.2	0.62330137	0.60077184	
475.4	0.62430826	0.60107213	
475.6	0.62438458	0.60137208	
475.8	0.6249418	0.60167167	
476	0.62536451	0.6019709	
476.2	0.62584885	0.60226979	
476.4	0.62642139	0.60256832	
476.6	0.62638436	0.60286649	
476.8	0.62656328	0.60316432	
477	0.62685582	0.60346179	
477.2	0.62686261	0.60375891	
477.4	0.62724685	0.60405568	
477.6	0.62710295	0.6043521	
477.8	0.62695959	0.60464817	
478	0.62681619	0.60494388	
478.2	0.62700173	0.60523925	
478.4	0.62695646	0.60553427	
478.6	0.62749945	0.60582894	
478.8	0.62794	0.60612327	
479	0.62787288	0.60641724	
479.2	0.62856159	0.60671087	
479.4	0.62886745	0.60700415	
479.6	0.62944793	0.60729709	
479.8	0.62986971	0.60758967	
480	0.62986971	0.60788192	
480.2	0.63005931	0.60766829	
480.4	0.62984108	0.60745474	
480.6	0.62959826	0.60724127	
480.8	0.62919224	0.60702787	
481	0.62865255	0.60681454	
481.2	0.6279638	0.6066013	
481.4	0.62720651	0.60638812	
481.6	0.6260853	0.60617502	
481.8	0.62555714	0.605962	
482	0.62429776	0.60574905	
482.2	0.62326935	0.60553617	
482.4	0.62326611	0.60532337	
482.6	0.6225398	0.60511065	
482.8	0.62156521	0.604898	
483	0.62080121	0.60468542	
483.2	0.62006445	0.60447292	
483.4	0.61961636	0.60426049	
483.6	0.61821553	0.60404814	
483.8	0.61798557	0.60383586	
484	0.61706279	0.60362366	
484.2	0.61719782	0.60341153	
484.4	0.61667228	0.60319948	
484.6	0.6161987	0.6029875	
484.8	0.61584818	0.6027756	
485	0.61545164	0.60256377	
485.2	0.61471068	0.60235201	
485.4	0.61402338	0.60214033	
485.6	0.6133233	0.60192872	
485.8	0.61312255	0.60171719	
486	0.61220547	0.60150573	
486.2	0.61186641	0.60129435	
486.4	0.61163574	0.60108304	
486.6	0.61065991	0.6008718	
486.8	0.60970664	0.60066064	
487	0.6095293	0.60044956	
487.2	0.60843915	0.60023854	
487.4	0.6082708	0.60002761	
487.6	0.60783899	0.59981674	
487.8	0.60770407	0.59960595	
488	0.60720046	0.59939524	
488.2	0.60710837	0.59918459	
488.4	0.60642365	0.59897403	
488.6	0.6061953	0.59876353	
488.8	0.60580456	0.59855311	
489	0.60544166	0.59834277	
489.2	0.60428235	0.59813249	
489.4	0.60393101	0.59792229	
489.6	0.60296066	0.59771217	
489.8	0.60198584	0.59750212	
490	0.60105612	0.59729214	
490.2	0.60044566	0.59708224	
490.4	0.59989561	0.59687241	
490.6	0.59893881	0.59666266	
490.8	0.59829947	0.59645297	
491	0.59774085	0.59624337	
491.2	0.59711768	0.59603383	
491.4	0.59627165	0.59582437	
491.6	0.59560371	0.59561498	
491.8	0.59520996	0.59540567	
492	0.59529857	0.59519643	
492.2	0.59514265	0.59498726	
492.4	0.59486489	0.59477817	
492.6	0.59492815	0.59456915	
492.8	0.59420088	0.5943602	
493	0.59394634	0.59415133	
493.2	0.59318218	0.59394253	
493.4	0.59284003	0.59373381	
493.6	0.59190516	0.59352515	
493.8	0.59170635	0.59331658	
494	0.59167834	0.59310807	
494.2	0.59159388	0.59289964	
494.4	0.59058296	0.59269128	
494.6	0.58968666	0.59248299	
494.8	0.58893443	0.59227478	
495	0.5880045	0.59206664	
495.2	0.58693925	0.59185857	
495.4	0.58591368	0.59165058	
495.6	0.58571045	0.59144266	
495.8	0.58492859	0.59123481	
496	0.58430435	0.59102704	
496.2	0.58366443	0.59081934	
496.4	0.58310557	0.59061171	
496.6	0.58276304	0.59040415	
496.8	0.58186432	0.59019667	
497	0.58126378	0.58998926	
497.2	0.58088257	0.58978192	
497.4	0.58044125	0.58957466	
497.6	0.58016625	0.58936747	
497.8	0.58023393	0.58916035	
498	0.58023782	0.58895331	
498.2	0.57985026	0.58874633	
498.4	0.57853491	0.58853943	
498.6	0.57848783	0.58833261	
498.8	0.57793029	0.58812585	
499	0.57748702	0.58791917	
499.2	0.5774141	0.58771256	
499.4	0.57748692	0.58750603	
499.6	0.5771534	0.58729956	
499.8	0.57675921	0.58709317	
500	0.57692644	0.58688685	
500.2	0.5764175	0.58668061	
500.4	0.57671668	0.58647443	
500.6	0.57650901	0.58626833	
500.8	0.57592173	0.5860623	
501	0.57526723	0.58585634	
501.2	0.57494907	0.58565046	
501.4	0.57416673	0.58544465	
501.6	0.57370305	0.58523891	
501.8	0.57361702	0.58503324	
502	0.57327873	0.58482765	
502.2	0.57283362	0.58462212	
502.4	0.57217891	0.58441667	
502.6	0.57272235	0.5842113	
502.8	0.57259476	0.58400599	
503	0.57248478	0.58380076	
503.2	0.57258737	0.58359559	
503.4	0.5723872	0.5833905	
503.6	0.5721146	0.58318549	
503.8	0.57204798	0.58298054	
504	0.5718165	0.58277567	
504.2	0.57131082	0.58257087	
504.4	0.57126778	0.58236614	
504.6	0.57039227	0.58216148	
504.8	0.56955703	0.58195689	
505	0.56841022	0.58175238	
505.2	0.56757001	0.58154794	
505.4	0.56701056	0.58134357	
505.6	0.56679301	0.58113927	
505.8	0.56628311	0.58093504	
506	0.56596261	0.58073089	
506.2	0.56551743	0.58052681	
506.4	0.56485939	0.58032279	
506.6	0.5649204	0.58011886	
506.8	0.56443134	0.57991499	
507	0.56387897	0.57971119	
507.2	0.56329786	0.57950747	
507.4	0.5631501	0.57930381	
507.6	0.56312916	0.57910023	
507.8	0.56292795	0.57889672	
508	0.56277063	0.57869328	
508.2	0.56269599	0.57848992	
508.4	0.56231199	0.57828662	
508.6	0.56203035	0.5780834	
508.8	0.56164139	0.57788025	
509	0.56090443	0.57767716	
509.2	0.56017722	0.57747415	
509.4	0.56027813	0.57727122	
509.6	0.55995159	0.57706835	
509.8	0.55917885	0.57686555	
510	0.55932694	0.57666283	
510.2	0.55885987	0.57646018	
510.4	0.5585926	0.57625759	
510.6	0.55845345	0.57605508	
510.8	0.55757666	0.57585264	
511	0.55695434	0.57565027	
511.2	0.55653311	0.57544798	
511.4	0.55629503	0.57524575	
511.6	0.55567139	0.57504359	
511.8	0.55499506	0.57484151	
512	0.55489718	0.5746395	
512.2	0.55460664	0.57443755	
512.4	0.554297	0.57423568	
512.6	0.5545883	0.57403388	
512.8	0.55381846	0.57383215	
513	0.55314868	0.5736305	
513.2	0.55267394	0.57342891	
513.4	0.55289253	0.57322739	
513.6	0.55264962	0.57302594	
513.8	0.5525014	0.57282457	
514	0.55264601	0.57262327	
514.2	0.55218624	0.57242203	
514.4	0.5520839	0.57222087	
514.6	0.5514898	0.57201978	
514.8	0.55094202	0.57181875	
515	0.55093361	0.5716178	
515.2	0.55095438	0.57141692	
515.4	0.55036524	0.57121611	
515.6	0.5499501	0.57101537	
515.8	0.54998858	0.57081471	
516	0.54983445	0.57061411	
516.2	0.54946384	0.57041358	
516.4	0.54947087	0.57021312	
516.6	0.54968073	0.57001274	
516.8	0.54861908	0.56981242	
517	0.54819626	0.56961217	
517.2	0.54747925	0.569412	
517.4	0.54715521	0.56921189	
517.6	0.54686383	0.56901186	
517.8	0.54665704	0.56881189	
518	0.54679517	0.568612	
518.2	0.54623182	0.56841218	
518.4	0.54598471	0.56821242	
518.6	0.54578189	0.56801274	
518.8	0.54568882	0.56781312	
519	0.54607771	0.56761358	
519.2	0.5462936	0.56741411	
519.4	0.54615151	0.5672147	
519.6	0.54578132	0.56701537	
519.8	0.54569758	0.56681611	
520	0.54495971	0.56661692	
520.2	0.54520618	0.56641779	
520.4	0.54486086	0.56621874	
520.6	0.54420224	0.56601976	
520.8	0.543883	0.56582084	
521	0.54337362	0.565622	
521.2	0.54318872	0.56542323	
521.4	0.54303376	0.56522452	
521.6	0.54297214	0.56502589	
521.8	0.5430515	0.56482733	
522	0.54265132	0.56462883	
522.2	0.54167807	0.56443041	
522.4	0.54155999	0.56423205	
522.6	0.54182742	0.56403377	
522.8	0.54178704	0.56383555	
523	0.54175183	0.56363741	
523.2	0.54133472	0.56343933	
523.4	0.54070369	0.56324133	
523.6	0.53989619	0.56304339	
523.8	0.53984481	0.56284552	
524	0.53943804	0.56264772	
524.2	0.53934458	0.56245	
524.4	0.53834283	0.56225234	
524.6	0.53756874	0.56205475	
524.8	0.53748089	0.56185723	
525	0.53665941	0.56165978	
525.2	0.53637452	0.5614624	
525.4	0.53613514	0.56126509	
525.6	0.53542951	0.56106784	
525.8	0.53525468	0.56087067	
526	0.53463429	0.56067357	
526.2	0.53433956	0.56047653	
526.4	0.5344515	0.56027957	
526.6	0.53485388	0.56008267	
526.8	0.53497924	0.55988585	
527	0.53494724	0.55968909	
527.2	0.53494194	0.5594924	
527.4	0.53479259	0.55929578	
527.6	0.53516254	0.55909923	
527.8	0.53580883	0.55890275	
528	0.53544077	0.55870634	
528.2	0.53524311	0.55851	
528.4	0.53481997	0.55831372	
528.6	0.53430584	0.55811752	
528.8	0.53416013	0.55792138	
529	0.53369543	0.55772531	
529.2	0.53313335	0.55752931	
529.4	0.53295702	0.55733339	
529.6	0.53209211	0.55713753	
529.8	0.53145906	0.55694173	
530	0.53085805	0.55674601	
530.2	0.53044913	0.55655036	
530.4	0.53045643	0.55635477	
530.6	0.53005812	0.55615925	
530.8	0.52996746	0.55596381	
531	0.52923531	0.55576843	
531.2	0.52926885	0.55557312	
531.4	0.52908196	0.55537788	
531.6	0.52964995	0.5551827	
531.8	0.52980656	0.5549876	
532	0.52928288	0.55479256	
532.2	0.52893597	0.55459759	
532.4	0.52872793	0.55440269	
532.6	0.52854414	0.55420786	
532.8	0.52825956	0.5540131	
533	0.52798263	0.55381841	
533.2	0.5274303	0.55362378	
533.4	0.527427	0.55342923	
533.6	0.52737921	0.55323474	
533.8	0.52669706	0.55304032	
534	0.5271422	0.55284597	
534.2	0.527322	0.55265168	
534.4	0.52688455	0.55245747	
534.6	0.52659914	0.55226332	
534.8	0.52621947	0.55206924	
535	0.52557531	0.55187523	
535.2	0.52600105	0.55168129	
535.4	0.52566888	0.55148741	
535.6	0.52579956	0.55129361	
535.8	0.52563739	0.55109987	
536	0.52545995	0.5509062	
536.2	0.52486854	0.5507126	
536.4	0.52490991	0.55051907	
536.6	0.52462375	0.5503256	
536.8	0.52420246	0.5501322	
537	0.52413439	0.54993887	
537.2	0.52331578	0.54974561	
537.4	0.52318135	0.54955242	
537.6	0.52293357	0.54935929	
537.8	0.52223491	0.54916623	
538	0.52250736	0.54897324	
538.2	0.52193999	0.54878032	
538.4	0.5213781	0.54858746	
538.6	0.52147526	0.54839468	
538.8	0.52098874	0.54820196	
539	0.52044651	0.54800931	
539.2	0.52032859	0.54781672	
539.4	0.52014872	0.54762421	
539.6	0.52037566	0.54743176	
539.8	0.5208236	0.54723938	
540	0.52133625	0.54704706	
540.2	0.52131885	0.54685482	
540.4	0.52180118	0.54666264	
540.6	0.52202278	0.54647053	
540.8	0.52192458	0.54627849	
541	0.52229404	0.54608651	
541.2	0.52175567	0.5458946	
541.4	0.52161502	0.54570276	
541.6	0.52121699	0.54551099	
541.8	0.52107913	0.54531928	
542	0.52109233	0.54512765	
542.2	0.52056048	0.54493607	
542.4	0.52008044	0.54474457	
542.6	0.51950395	0.54455313	
542.8	0.51868386	0.54436177	
543	0.51747726	0.54417046	
543.2	0.51692028	0.54397923	
543.4	0.51651902	0.54378806	
543.6	0.51665544	0.54359696	
543.8	0.51632517	0.54340593	
544	0.51599352	0.54321496	
544.2	0.5156745	0.54302406	
544.4	0.51544378	0.54283323	
544.6	0.51545031	0.54264247	
544.8	0.51539493	0.54245177	
545	0.5150069	0.54226114	
545.2	0.514761	0.54207057	
545.4	0.51488545	0.54188008	
545.6	0.51486224	0.54168965	
545.8	0.51502681	0.54149928	
546	0.51503887	0.54130899	
546.2	0.51511863	0.54111876	
546.4	0.51505075	0.5409286	
546.6	0.51489602	0.5407385	
546.8	0.51469206	0.54054847	
547	0.51461376	0.54035851	
547.2	0.51460117	0.54016862	
547.4	0.51402921	0.53997879	
547.6	0.51388996	0.53978903	
547.8	0.51328546	0.53959933	
548	0.51294599	0.5394097	
548.2	0.51252533	0.53922014	
548.4	0.51171135	0.53903065	
548.6	0.51155532	0.53884122	
548.8	0.51156471	0.53865186	
549	0.51138269	0.53846256	
549.2	0.51163861	0.53827333	
549.4	0.51153301	0.53808417	
549.6	0.51118138	0.53789507	
549.8	0.51073151	0.53770604	
550	0.51107234	0.53751708	
550.2	0.51165888	0.53732818	
550.4	0.51084587	0.53713935	
550.6	0.51070666	0.53695059	
550.8	0.51068059	0.53676189	
551	0.51106509	0.53657326	
551.2	0.51066023	0.5363847	
551.4	0.51025017	0.5361962	
551.6	0.51024983	0.53600777	
551.8	0.50972889	0.5358194	
552	0.50974719	0.5356311	
552.2	0.50928632	0.53544287	
552.4	0.50898672	0.5352547	
552.6	0.50899933	0.5350666	
552.8	0.50917668	0.53487856	
553	0.50851101	0.53469059	
553.2	0.50747228	0.53450269	
553.4	0.50719017	0.53431485	
553.6	0.50666788	0.53412708	
553.8	0.50611641	0.53393938	
554	0.50612556	0.53375174	
554.2	0.50597445	0.53356416	
554.4	0.50535826	0.53337666	
554.6	0.50531839	0.53318921	
554.8	0.50505274	0.53300184	
555	0.50553832	0.53281453	
555.2	0.50559668	0.53262728	
555.4	0.50501893	0.53244011	
555.6	0.50500111	0.53225299	
555.8	0.50494871	0.53206595	
556	0.50567232	0.53187897	
556.2	0.50481277	0.53169205	
556.4	0.50475396	0.5315052	
556.6	0.50463803	0.53131842	
556.8	0.50434603	0.5311317	
557	0.50356141	0.53094505	
557.2	0.50302262	0.53075846	
557.4	0.50310537	0.53057194	
557.6	0.50309036	0.53038548	
557.8	0.50328361	0.53019909	
558	0.50350314	0.53001277	
558.2	0.50328556	0.52982651	
558.4	0.50345541	0.52964032	
558.6	0.5032371	0.52945419	
558.8	0.50338542	0.52926812	
559	0.50376101	0.52908213	
559.2	0.50362193	0.52889619	
559.4	0.50342702	0.52871033	
559.6	0.50378405	0.52852453	
559.8	0.50354338	0.52833879	
560	0.50356957	0.52815312	
560.2	0.5029476	0.52796751	
560.4	0.50334716	0.52778197	
560.6	0.50314434	0.5275965	
560.8	0.50270066	0.52741109	
561	0.50260779	0.52722574	
561.2	0.50266601	0.52704046	
561.4	0.5024875	0.52685525	
561.6	0.50244505	0.5266701	
561.8	0.50194264	0.52648501	
562	0.50122822	0.52629999	
562.2	0.50084961	0.52611504	
562.4	0.50102099	0.52593015	
562.6	0.50058881	0.52574532	
562.8	0.49989762	0.52556056	
563	0.50044134	0.52537587	
563.2	0.50025158	0.52519124	
563.4	0.50035415	0.52500667	
563.6	0.49990711	0.52482217	
563.8	0.49973966	0.52463774	
564	0.49954104	0.52445337	
564.2	0.49966203	0.52426906	
564.4	0.49997278	0.52408482	
564.6	0.49990939	0.52390065	
564.8	0.50000623	0.52371653	
565	0.50010459	0.52353249	
565.2	0.49967343	0.52334851	
565.4	0.4994947	0.52316459	
565.6	0.49923984	0.52298074	
565.8	0.49920777	0.52279695	
566	0.49898982	0.52261322	
566.2	0.49899518	0.52242956	
566.4	0.49835369	0.52224597	
566.6	0.49780894	0.52206244	
566.8	0.49768923	0.52187898	
567	0.49801409	0.52169557	
567.2	0.49746595	0.52151224	
567.4	0.49732489	0.52132897	
567.6	0.49694649	0.52114576	
567.8	0.49616351	0.52096261	
568	0.49585209	0.52077954	
568.2	0.49597902	0.52059652	
568.4	0.49587498	0.52041357	
568.6	0.49588903	0.52023069	
568.8	0.49613897	0.52004786	
569	0.49678394	0.51986511	
569.2	0.49730591	0.51968241	
569.4	0.4975917	0.51949978	
569.6	0.49748057	0.51931722	
569.8	0.49746374	0.51913472	
570	0.49697891	0.51895228	
570.2	0.49672895	0.51876991	
570.4	0.49613232	0.5185876	
570.6	0.49638819	0.51840536	
570.8	0.49570374	0.51822318	
571	0.49535386	0.51804106	
571.2	0.49470495	0.51785901	
571.4	0.4942684	0.51767702	
571.6	0.49363309	0.5174951	
571.8	0.49256027	0.51731324	
572	0.49280244	0.51713144	
572.2	0.49270936	0.51694971	
572.4	0.49288835	0.51676804	
572.6	0.49315644	0.51658643	
572.8	0.49334193	0.51640489	
573	0.49343965	0.51622341	
573.2	0.49310574	0.516042	
573.4	0.49236431	0.51586065	
573.6	0.49218973	0.51567937	
573.8	0.49173974	0.51549814	
574	0.49142387	0.51531698	
574.2	0.49096147	0.51513589	
574.4	0.49090697	0.51495486	
574.6	0.49040098	0.51477389	
574.8	0.48962696	0.51459299	
575	0.49023227	0.51441215	
575.2	0.49011131	0.51423137	
575.4	0.4902381	0.51405066	
575.6	0.49001012	0.51387001	
575.8	0.48966852	0.51368942	
576	0.49031969	0.5135089	
576.2	0.49041588	0.51332844	
576.4	0.49049211	0.51314804	
576.6	0.4906081	0.51296771	
576.8	0.49087521	0.51278744	
577	0.4910756	0.51260723	
577.2	0.49114887	0.51242709	
577.4	0.49125957	0.51224701	
577.6	0.49156368	0.512067	
577.8	0.49095098	0.51188704	
578	0.49046941	0.51170715	
578.2	0.49033692	0.51152733	
578.4	0.4903129	0.51134756	
578.6	0.48972034	0.51116786	
578.8	0.49032561	0.51098823	
579	0.49082262	0.51080865	
579.2	0.49049502	0.51062914	
579.4	0.49037334	0.5104497	
579.6	0.49035868	0.51027031	
579.8	0.49057145	0.51009099	
580	0.490693	0.50991173	
580.2	0.49088436	0.50973254	
580.4	0.49083565	0.5095534	
580.6	0.49079806	0.50937433	
580.8	0.49089114	0.50919533	
581	0.49039136	0.50901638	
581.2	0.48969217	0.5088375	
581.4	0.4890025	0.50865869	
581.6	0.48873514	0.50847993	
581.8	0.48794641	0.50830124	
582	0.48740796	0.50812261	
582.2	0.48713405	0.50794404	
582.4	0.48714313	0.50776554	
582.6	0.48709198	0.5075871	
582.8	0.48771463	0.50740872	
583	0.48789346	0.5072304	
583.2	0.48774479	0.50705215	
583.4	0.48761198	0.50687396	
583.6	0.48771598	0.50669583	
583.8	0.48794977	0.50651777	
584	0.48776404	0.50633976	
584.2	0.48803395	0.50616182	
584.4	0.48734889	0.50598395	
584.6	0.48683365	0.50580613	
584.8	0.48659084	0.50562838	
585	0.48549671	0.50545069	
585.2	0.48523655	0.50527306	
585.4	0.48518367	0.5050955	
585.6	0.48582392	0.50491799	
585.8	0.48573314	0.50474055	
586	0.48533181	0.50456317	
586.2	0.48555842	0.50438586	
586.4	0.48578693	0.50420861	
586.6	0.48596533	0.50403141	
586.8	0.48590468	0.50385429	
587	0.48574315	0.50367722	
587.2	0.48547374	0.50350021	
587.4	0.48527731	0.50332327	
587.6	0.48506349	0.50314639	
587.8	0.48480252	0.50296957	
588	0.48448252	0.50279282	
588.2	0.48466849	0.50261613	
588.4	0.48426945	0.50243949	
588.6	0.4842054	0.50226292	
588.8	0.48411925	0.50208642	
589	0.48401046	0.50190997	
589.2	0.48395843	0.50173359	
589.4	0.48396612	0.50155727	
589.6	0.48406332	0.50138101	
589.8	0.48397367	0.50120481	
590	0.48367449	0.50102867	
590.2	0.48360978	0.5008526	
590.4	0.48340468	0.50067659	
590.6	0.48347277	0.50050064	
590.8	0.48294659	0.50032475	
591	0.48315356	0.50014892	
591.2	0.48273315	0.49997316	
591.4	0.48237682	0.49979746	
591.6	0.4820946	0.49962182	
591.8	0.48282317	0.49944624	
592	0.48294643	0.49927072	
592.2	0.48341592	0.49909526	
592.4	0.48311623	0.49891987	
592.6	0.48256616	0.49874454	
592.8	0.48248091	0.49856927	
593	0.48222912	0.49839406	
593.2	0.48147009	0.49821891	
593.4	0.48145305	0.49804382	
593.6	0.48114	0.4978688	
593.8	0.48094252	0.49769384	
594	0.48035173	0.49751893	
594.2	0.47982688	0.49734409	
594.4	0.47976871	0.49716931	
594.6	0.47930967	0.4969946	
594.8	0.47884719	0.49681994	
595	0.47863015	0.49664535	
595.2	0.4784938	0.49647081	
595.4	0.47857836	0.49629634	
595.6	0.47858927	0.49612193	
595.8	0.47894147	0.49594758	
596	0.47876603	0.49577329	
596.2	0.47909621	0.49559907	
596.4	0.47856954	0.4954249	
596.6	0.47784705	0.4952508	
596.8	0.47811098	0.49507675	
597	0.47804995	0.49490277	
597.2	0.47785133	0.49472885	
597.4	0.47785413	0.49455499	
597.6	0.47809815	0.49438119	
597.8	0.4781683	0.49420746	
598	0.47821247	0.49403378	
598.2	0.47813007	0.49386016	
598.4	0.47844219	0.49368661	
598.6	0.47810787	0.49351312	
598.8	0.47807415	0.49333968	
599	0.47817145	0.49316631	
599.2	0.47803311	0.492993	
599.4	0.47765899	0.49281975	
599.6	0.47756236	0.49264656	
599.8	0.47779307	0.49247343	
600	0.47792782	0.49230037	
600.2	0.47754794	0.49212736	
600.4	0.47729162	0.49195442	
600.6	0.47691223	0.49178153	
600.8	0.47683954	0.49160871	
601	0.4766597	0.49143594	
601.2	0.476291	0.49126324	
601.4	0.47610703	0.4910906	
601.6	0.47611754	0.49091802	
601.8	0.47574191	0.4907455	
602	0.47562578	0.49057304	
602.2	0.47490136	0.49040064	
602.4	0.47451287	0.4902283	
602.6	0.47457841	0.49005602	
602.8	0.47461169	0.4898838	
603	0.47446289	0.48971165	
603.2	0.4742316	0.48953955	
603.4	0.47435816	0.48936751	
603.6	0.47444978	0.48919554	
603.8	0.47429077	0.48902362	
604	0.47404195	0.48885177	
604.2	0.47402947	0.48867997	
604.4	0.47425767	0.48850824	
604.6	0.4737787	0.48833657	
604.8	0.47360385	0.48816495	
605	0.4735481	0.4879934	
605.2	0.47359138	0.48782191	
605.4	0.47381758	0.48765048	
605.6	0.4739946	0.4874791	
605.8	0.47354232	0.48730779	
606	0.47332501	0.48713654	
606.2	0.47303192	0.48696535	
606.4	0.47377186	0.48679422	
606.6	0.47374652	0.48662314	
606.8	0.47321768	0.48645213	
607	0.47285975	0.48628118	
607.2	0.47257216	0.48611029	
607.4	0.47281544	0.48593946	
607.6	0.47268103	0.48576869	
607.8	0.47220944	0.48559798	
608	0.47146854	0.48542733	
608.2	0.47159992	0.48525674	
608.4	0.47118189	0.48508621	
608.6	0.47057285	0.48491573	
608.8	0.46991821	0.48474532	
609	0.47017996	0.48457497	
609.2	0.47089959	0.48440468	
609.4	0.47094047	0.48423445	
609.6	0.47099779	0.48406428	
609.8	0.47070953	0.48389417	
610	0.47107776	0.48372411	
610.2	0.4714954	0.48355412	
610.4	0.47149564	0.48338419	
610.6	0.47075149	0.48321432	
610.8	0.47070009	0.4830445	
611	0.47051163	0.48287475	
611.2	0.47098347	0.48270506	
611.4	0.47180495	0.48253542	
611.6	0.471435	0.48236585	
611.8	0.47090785	0.48219633	
612	0.4705786	0.48202688	
612.2	0.47007119	0.48185748	
612.4	0.46952304	0.48168814	
612.6	0.46905895	0.48151887	
612.8	0.46865861	0.48134965	
613	0.4686981	0.48118049	
613.2	0.46864056	0.48101139	
613.4	0.46806137	0.48084235	
613.6	0.46812959	0.48067337	
613.8	0.46788994	0.48050445	
614	0.46760524	0.48033559	
614.2	0.46750656	0.48016679	
614.4	0.46730633	0.47999805	
614.6	0.46700344	0.47982937	
614.8	0.46717347	0.47966074	
615	0.46725872	0.47949218	
615.2	0.46773627	0.47932367	
615.4	0.46755933	0.47915523	
615.6	0.4673526	0.47898684	
615.8	0.46727008	0.47881851	
616	0.46739005	0.47865024	
616.2	0.46716627	0.47848203	
616.4	0.46739006	0.47831388	
616.6	0.46751971	0.47814579	
616.8	0.46753095	0.47797776	
617	0.46735668	0.47780979	
617.2	0.46730023	0.47764187	
617.4	0.46760387	0.47747402	
617.6	0.46765945	0.47730622	
617.8	0.46746543	0.47713849	
618	0.46696775	0.47697081	
618.2	0.46691191	0.47680319	
618.4	0.4667588	0.47663563	
618.6	0.46631398	0.47646813	
618.8	0.46660864	0.47630069	
619	0.46624906	0.4761333	
619.2	0.46573008	0.47596598	
619.4	0.46532896	0.47579871	
619.6	0.46524132	0.4756315	
619.8	0.46466006	0.47546436	
620	0.4646513	0.47529727	
620.2	0.46477847	0.47513023	
620.4	0.46451304	0.47496326	
620.6	0.46510106	0.47479635	
620.8	0.46488172	0.47462949	
621	0.46464453	0.4744627	
621.2	0.46467138	0.47429596	
621.4	0.46527376	0.47412928	
621.6	0.46519636	0.47396266	
621.8	0.46522672	0.4737961	
622	0.46493205	0.47362959	
622.2	0.46559217	0.47346315	
622.4	0.46594214	0.47329676	
622.6	0.46572023	0.47313044	
622.8	0.46596111	0.47296417	
623	0.4658928	0.47279795	
623.2	0.46550632	0.4726318	
623.4	0.46493316	0.47246571	
623.6	0.46446551	0.47229967	
623.8	0.46375437	0.47213369	
624	0.46370425	0.47196777	
624.2	0.46386232	0.47180191	
624.4	0.46317759	0.47163611	
624.6	0.46321595	0.47147037	
624.8	0.46286019	0.47130468	
625	0.46264124	0.47113905	
625.2	0.46273217	0.47097348	
625.4	0.4628376	0.47080797	
625.6	0.46278112	0.47064252	
625.8	0.46260487	0.47047712	
626	0.46253114	0.47031179	
626.2	0.46266838	0.47014651	
626.4	0.46196423	0.46998129	
626.6	0.46183473	0.46981612	
626.8	0.46196358	0.46965102	
627	0.46160655	0.46948597	
627.2	0.4612781	0.46932098	
627.4	0.46131625	0.46915605	
627.6	0.46094323	0.46899118	
627.8	0.4608254	0.46882636	
628	0.46120798	0.46866161	
628.2	0.46165957	0.46849691	
628.4	0.46148595	0.46833227	
628.6	0.46134667	0.46816768	
628.8	0.46185947	0.46800316	
629	0.46197457	0.46783869	
629.2	0.46197811	0.46767428	
629.4	0.46216818	0.46750993	
629.6	0.46189733	0.46734563	
629.8	0.46149939	0.4671814	
630	0.46113943	0.46701722	
630.2	0.46079532	0.4668531	
630.4	0.46058076	0.46668903	
630.6	0.46059978	0.46652503	
630.8	0.46065292	0.46636108	
631	0.46062783	0.46619719	
631.2	0.46065117	0.46603336	
631.4	0.4608245	0.46586958	
631.6	0.45989262	0.46570586	
631.8	0.46032356	0.4655422	
632	0.4604821	0.4653786	
632.2	0.46060251	0.46521506	
632.4	0.46056632	0.46505157	
632.6	0.46014895	0.46488814	
632.8	0.46023886	0.46472476	
633	0.45997368	0.46456145	
633.2	0.45976898	0.46439819	
633.4	0.45942084	0.46423499	
633.6	0.45912619	0.46407185	
633.8	0.45901713	0.46390876	
634	0.45904431	0.46374573	
634.2	0.45900589	0.46358276	
634.4	0.45900068	0.46341985	
634.6	0.45888683	0.46325699	
634.8	0.45897229	0.46309419	
635	0.45851276	0.46293145	
635.2	0.45815937	0.46276876	
635.4	0.45845739	0.46260613	
635.6	0.45868455	0.46244356	
635.8	0.45960343	0.46228105	
636	0.45950892	0.46211859	
636.2	0.4597606	0.46195619	
636.4	0.45963881	0.46179385	
636.6	0.45898128	0.46163156	
636.8	0.45894067	0.46146933	
637	0.45900885	0.46130716	
637.2	0.45883834	0.46114505	
637.4	0.45847373	0.46098299	
637.6	0.45837805	0.46082099	
637.8	0.45800063	0.46065905	
638	0.45799855	0.46049716	
638.2	0.4576905	0.46033533	
638.4	0.4572888	0.46017356	
638.6	0.45698952	0.46001184	
638.8	0.45676677	0.45985018	
639	0.45703369	0.45968858	
639.2	0.45713546	0.45952703	
639.4	0.45793771	0.45936554	
639.6	0.45846671	0.45920411	
639.8	0.45830925	0.45904274	
640	0.45824586	0.45888142	
640.2	0.45857935	0.45872016	
640.4	0.45871587	0.45855895	
640.6	0.45815411	0.4583978	
640.8	0.45831069	0.45823671	
641	0.45827204	0.45807567	
641.2	0.45783213	0.4579147	
641.4	0.45752813	0.45775377	
641.6	0.4570528	0.45759291	
641.8	0.45695949	0.4574321	
642	0.4566119	0.45727135	
642.2	0.45609437	0.45711065	
642.4	0.45570792	0.45695001	
642.6	0.45558959	0.45678943	
642.8	0.45552794	0.4566289	
643	0.45530479	0.45646843	
643.2	0.45472352	0.45630801	
643.4	0.45474528	0.45614766	
643.6	0.45433006	0.45598736	
643.8	0.45433445	0.45582711	
644	0.45443773	0.45566692	
644.2	0.45472828	0.45550679	
644.4	0.45491557	0.45534671	
644.6	0.45474792	0.45518669	
644.8	0.45469769	0.45502673	
645	0.45453305	0.45486682	
645.2	0.4538735	0.45470697	
645.4	0.45445922	0.45454718	
645.6	0.4543426	0.45438744	
645.8	0.45438598	0.45422775	
646	0.45405556	0.45406813	
646.2	0.45430671	0.45390856	
646.4	0.45417769	0.45374904	
646.6	0.45427202	0.45358958	
646.8	0.45423656	0.45343018	
647	0.45374985	0.45327084	
647.2	0.45371827	0.45311154	
647.4	0.4538571	0.45295231	
647.6	0.45369301	0.45279313	
647.8	0.45394019	0.45263401	
648	0.45417697	0.45247494	
648.2	0.4548673	0.45231593	
648.4	0.45480219	0.45215698	
648.6	0.45419606	0.45199808	
648.8	0.45324689	0.45183924	
649	0.45302753	0.45168045	
649.2	0.45279754	0.45152172	
649.4	0.45333916	0.45136304	
649.6	0.45271019	0.45120442	
649.8	0.45266246	0.45104586	
650	0.45266543	0.45088735	
650.2	0.45306186	0.4507289	
650.4	0.45303666	0.4505705	
650.6	0.45301346	0.45041216	
650.8	0.45279173	0.45025387	
651	0.45294698	0.45009564	
651.2	0.45330661	0.44993747	
651.4	0.45312546	0.44977935	
651.6	0.45285268	0.44962128	
651.8	0.45294066	0.44946328	
652	0.45288809	0.44930532	
652.2	0.45261644	0.44914743	
652.4	0.45186762	0.44898959	
652.6	0.45094557	0.4488318	
652.8	0.45086567	0.44867407	
653	0.45093474	0.4485164	
653.2	0.45066939	0.44835878	
653.4	0.45078593	0.44820121	
653.6	0.45025855	0.4480437	
653.8	0.45032093	0.44788625	
654	0.4501265	0.44772885	
654.2	0.44983165	0.44757151	
654.4	0.44971985	0.44741422	
654.6	0.44937046	0.44725699	
654.8	0.44958791	0.44709981	
655	0.44983825	0.44694269	
655.2	0.44967512	0.44678562	
655.4	0.44934062	0.44662861	
655.6	0.44918556	0.44647166	
655.8	0.44892623	0.44631476	
656	0.44884331	0.44615791	
656.2	0.44889151	0.44600112	
656.4	0.44902573	0.44584438	
656.6	0.44871382	0.4456877	
656.8	0.4493462	0.44553108	
657	0.44927366	0.44537451	
657.2	0.4492883	0.44521799	
657.4	0.44963621	0.44506153	
657.6	0.44982514	0.44490513	
657.8	0.44997248	0.44474877	
658	0.44943413	0.44459248	
658.2	0.44947465	0.44443624	
658.4	0.44945339	0.44428005	
658.6	0.44911102	0.44412392	
658.8	0.44952875	0.44396785	
659	0.44918294	0.44381183	
659.2	0.44881075	0.44365586	
659.4	0.44853652	0.44349995	
659.6	0.44866077	0.44334409	
659.8	0.44866853	0.44318829	
660	0.44884019	0.44303254	
660.2	0.44892404	0.44287685	
660.4	0.4489791	0.44272121	
660.6	0.44838874	0.44256563	
660.8	0.44869235	0.4424101	
661	0.44852077	0.44225463	
661.2	0.44854087	0.44209921	
661.4	0.44857147	0.44194384	
661.6	0.44841962	0.44178853	
661.8	0.44803203	0.44163328	
662	0.44750865	0.44147808	
662.2	0.44719939	0.44132293	
662.4	0.44719825	0.44116784	
662.6	0.44682886	0.4410128	
662.8	0.44682369	0.44085782	
663	0.44644336	0.44070289	
663.2	0.44638026	0.44054802	
663.4	0.44701852	0.4403932	
663.6	0.44711331	0.44023843	
663.8	0.44704563	0.44008372	
664	0.44743937	0.43992907	
664.2	0.44731864	0.43977447	
664.4	0.44707896	0.43961992	
664.6	0.44713707	0.43946543	
664.8	0.44722407	0.43931099	
665	0.44725503	0.4391566	
665.2	0.4468862	0.43900227	
665.4	0.44653027	0.438848	
665.6	0.44623399	0.43869377	
665.8	0.44606737	0.43853961	
666	0.4453446	0.43838549	
666.2	0.44509462	0.43823143	
666.4	0.44544957	0.43807743	
666.6	0.44491721	0.43792348	
666.8	0.44511483	0.43776958	
667	0.44463168	0.43761574	
667.2	0.44467864	0.43746195	
667.4	0.44485253	0.43730821	
667.6	0.44422185	0.43715453	
667.8	0.44396415	0.43700091	
668	0.44381465	0.43684733	
668.2	0.44346112	0.43669382	
668.4	0.44342918	0.43654035	
668.6	0.44356834	0.43638694	
668.8	0.44317474	0.43623358	
669	0.4431501	0.43608028	
669.2	0.44271229	0.43592703	
669.4	0.44229937	0.43577384	
669.6	0.44244862	0.43562069	
669.8	0.44227519	0.43546761	
670	0.44200663	0.43531457	
670.2	0.44309637	0.43516159	
670.4	0.44312944	0.43500867	
670.6	0.44331387	0.43485579	
670.8	0.44317814	0.43470297	
671	0.44281896	0.43455021	
671.2	0.44339658	0.4343975	
671.4	0.44327368	0.43424484	
671.6	0.44323244	0.43409224	
671.8	0.44304419	0.43393969	
672	0.44302203	0.43378719	
672.2	0.44295542	0.43363474	
672.4	0.44304412	0.43348236	
672.6	0.44314359	0.43333002	
672.8	0.44317439	0.43317774	
673	0.44339147	0.43302551	
673.2	0.44334637	0.43287333	
673.4	0.44317997	0.43272121	
673.6	0.443285	0.43256914	
673.8	0.44298056	0.43241713	
674	0.44282567	0.43226516	
674.2	0.44302716	0.43211325	
674.4	0.44224341	0.4319614	
674.6	0.44245402	0.4318096	
674.8	0.44205622	0.43165785	
675	0.44219517	0.43150615	
675.2	0.44210944	0.43135451	
675.4	0.44188181	0.43120292	
675.6	0.44169559	0.43105139	
675.8	0.44151644	0.43089991	
676	0.44147858	0.43074848	
676.2	0.44161825	0.4305971	
676.4	0.44154105	0.43044578	
676.6	0.44139683	0.43029451	
676.8	0.44114289	0.4301433	
677	0.44104682	0.42999213	
677.2	0.44050999	0.42984102	
677.4	0.44014933	0.42968997	
677.6	0.4397221	0.42953896	
677.8	0.43959437	0.42938801	
678	0.43928498	0.42923712	
678.2	0.43959033	0.42908627	
678.4	0.43949925	0.42893548	
678.6	0.4398792	0.42878474	
678.8	0.44059091	0.42863406	
679	0.4409309	0.42848342	
679.2	0.44095109	0.42833284	
679.4	0.44132345	0.42818232	
679.6	0.44154178	0.42803184	
679.8	0.44141984	0.42788142	
680	0.44143578	0.42773106	
680.2	0.44139077	0.42758074	
680.4	0.44062319	0.42743048	
680.6	0.4403106	0.42728027	
680.8	0.44017012	0.42713011	
681	0.44000505	0.42698001	
681.2	0.43978648	0.42682996	
681.4	0.4396966	0.42667996	
681.6	0.43916197	0.42653001	
681.8	0.43919657	0.42638012	
682	0.43894919	0.42623028	
682.2	0.43906785	0.42608049	
682.4	0.43853231	0.42593076	
682.6	0.43868282	0.42578107	
682.8	0.43906931	0.42563144	
683	0.43899562	0.42548187	
683.2	0.43951195	0.42533234	
683.4	0.43931109	0.42518287	
683.6	0.43928853	0.42503345	
683.8	0.43910644	0.42488408	
684	0.43945263	0.42473477	
684.2	0.4395382	0.42458551	
684.4	0.43926813	0.4244363	
684.6	0.4396903	0.42428714	
684.8	0.43978338	0.42413804	
685	0.43993191	0.42398898	
685.2	0.44007668	0.42383998	
685.4	0.43954781	0.42369104	
685.6	0.43895148	0.42354214	
685.8	0.43853548	0.4233933	
686	0.43773828	0.42324451	
686.2	0.43693316	0.42309577	
686.4	0.4365607	0.42294708	
686.6	0.43631285	0.42279845	
686.8	0.43632315	0.42264987	
687	0.43620885	0.42250134	
687.2	0.43655563	0.42235286	
687.4	0.43654522	0.42220444	
687.6	0.43727667	0.42205606	
687.8	0.43770021	0.42190774	
688	0.43792071	0.42175947	
688.2	0.43810895	0.42161126	
688.4	0.43843297	0.42146309	
688.6	0.43933903	0.42131498	
688.8	0.43920361	0.42116692	
689	0.43965673	0.42101891	
689.2	0.43958886	0.42087095	
689.4	0.43913196	0.42072305	
689.6	0.43844395	0.4205752	
689.8	0.43829204	0.4204274	
690	0.43785179	0.42027965	
690.2	0.43756214	0.42013195	
690.4	0.43762185	0.41998431	
690.6	0.43758993	0.41983672	
690.8	0.43772097	0.41968918	
691	0.43753429	0.41954169	
691.2	0.43814048	0.41939425	
691.4	0.43794701	0.41924686	
691.6	0.43754632	0.41909953	
691.8	0.43744222	0.41895225	
692	0.43739217	0.41880502	
692.2	0.43730371	0.41865784	
692.4	0.43751777	0.41851071	
692.6	0.43772999	0.41836364	
692.8	0.43660571	0.41821662	
693	0.43689355	0.41806964	
693.2	0.43664566	0.41792272	
693.4	0.43642412	0.41777586	
693.6	0.43637656	0.41762904	
693.8	0.43676968	0.41748227	
694	0.43644253	0.41733556	
694.2	0.43642498	0.4171889	
694.4	0.43645077	0.41704229	
694.6	0.43689126	0.41689573	
694.8	0.43647246	0.41674922	
695	0.43618848	0.41660277	
695.2	0.43649188	0.41645636	
695.4	0.43586506	0.41631001	
695.6	0.43570401	0.41616371	
695.8	0.43555462	0.41601746	
696	0.4354156	0.41587126	
696.2	0.43509184	0.41572511	
696.4	0.43528288	0.41557902	
696.6	0.43545174	0.41543297	
696.8	0.43533203	0.41528698	
697	0.43587452	0.41514104	
697.2	0.43529255	0.41499515	
697.4	0.43502468	0.41484931	
697.6	0.43525498	0.41470352	
697.8	0.43508643	0.41455778	
698	0.43483928	0.4144121	
698.2	0.43410466	0.41426646	
698.4	0.43423339	0.41412088	
698.6	0.43398294	0.41397535	
698.8	0.43330801	0.41382987	
699	0.43304715	0.41368444	
699.2	0.43279943	0.41353906	
699.4	0.43226443	0.41339373	
699.6	0.43194739	0.41324845	
699.8	0.43243144	0.41310323	
700	0.43288471	0.41295805	
700.2	0.4330814	0.41281293	
700.4	0.43384362	0.41266786	
700.6	0.4341282	0.41252284	
700.8	0.43441465	0.41237786	
701	0.4340961	0.41223295	
701.2	0.4339134	0.41208808	
701.4	0.4344089	0.41194326	
701.6	0.4351606	0.41179849	
701.8	0.43477157	0.41165378	
702	0.43473009	0.41150911	
702.2	0.43417114	0.4113645	
702.4	0.4346469	0.41121993	
702.6	0.43402753	0.41107542	
702.8	0.43386662	0.41093096	
703	0.43314923	0.41078655	
703.2	0.43330863	0.41064219	
703.4	0.4335316	0.41049788	
703.6	0.43361694	0.41035362	
703.8	0.43386155	0.41020941	
704	0.43409884	0.41006525	
704.2	0.43388349	0.40992115	
704.4	0.43397595	0.40977709	
704.6	0.43355793	0.40963308	
704.8	0.43336351	0.40948913	
705	0.43332888	0.40934522	
705.2	0.43360348	0.40920137	
705.4	0.43351374	0.40905757	
705.6	0.43281591	0.40891381	
705.8	0.43244347	0.40877011	
706	0.43254351	0.40862646	
706.2	0.43216782	0.40848286	
706.4	0.43189087	0.40833931	
706.6	0.43191514	0.40819581	
706.8	0.43166604	0.40805236	
707	0.43134241	0.40790896	
707.2	0.43120009	0.40776561	
707.4	0.43142116	0.40762231	
707.6	0.43121239	0.40747906	
707.8	0.43112182	0.40733586	
708	0.43175502	0.40719272	
708.2	0.4315519	0.40704962	
708.4	0.43145753	0.40690657	
708.6	0.43140965	0.40676358	
708.8	0.43155334	0.40662063	
709	0.43203218	0.40647773	
709.2	0.43177868	0.40633489	
709.4	0.43155356	0.40619209	
709.6	0.43172933	0.40604935	
709.8	0.43233342	0.40590665	
710	0.43235559	0.405764	
710.2	0.43211952	0.40562141	
710.4	0.43209656	0.40547886	
710.6	0.43225244	0.40533637	
710.8	0.43197561	0.40519392	
711	0.43146802	0.40505153	
711.2	0.43128712	0.40490918	
711.4	0.43156651	0.40476689	
711.6	0.43152172	0.40462464	
711.8	0.43174452	0.40448245	
712	0.43202255	0.4043403	
712.2	0.43194883	0.40419821	
712.4	0.43179652	0.40405616	
712.6	0.43193074	0.40391417	
712.8	0.43193717	0.40377222	
713	0.43223577	0.40363033	
713.2	0.43229134	0.40348848	
713.4	0.4325218	0.40334669	
713.6	0.43247823	0.40320494	
713.8	0.43203426	0.40306325	
714	0.43172766	0.4029216	
714.2	0.43149586	0.40278	
714.4	0.43132012	0.40263846	
714.6	0.43054498	0.40249696	
714.8	0.43003126	0.40235551	
715	0.42963089	0.40221411	
715.2	0.42948298	0.40207277	
715.4	0.42885423	0.40193147	
715.6	0.42861495	0.40179022	
715.8	0.42830043	0.40164902	
716	0.42790065	0.40150787	
716.2	0.42783806	0.40136677	
716.4	0.42773091	0.40122572	
716.6	0.42796706	0.40108472	
716.8	0.4282996	0.40094377	
717	0.42863425	0.40080287	
717.2	0.4286149	0.40066202	
717.4	0.42829075	0.40052122	
717.6	0.42785761	0.40038046	
717.8	0.42798331	0.40023976	
718	0.42833712	0.4000991	
718.2	0.42846921	0.3999585	
718.4	0.42834457	0.39981795	
718.6	0.42807018	0.39967744	
718.8	0.42805729	0.39953698	
719	0.42814906	0.39939658	
719.2	0.42770482	0.39925622	
719.4	0.42744516	0.39911591	
719.6	0.4272932	0.39897565	
719.8	0.42722924	0.39883544	
