# Supplementary material for: Molecular basis for DNA recognition by the maternal pioneer transcription factor FoxH1
Source: Nat Commun. 2022 Nov 26;13:7279. doi: 10.1038/s41467-022-34925-y (PMC9701222; doi:10.1038/s41467-022-34925-y)
Supplement: Supplementary file 4 — Source Data [file 41467_2022_34925_MOESM4_ESM.zip › Sourcedata/BLIS/FoxH1/WT/GSC/DNA/E1Results.txt]

Conc1	1.563E-08	
Start1	270	
Stop1	719.8	
Kobs	0.00175743011704627	
Error Kobs	1.97462047442663E-05	
Koff	0	
Error Koff	0	
Time1	Data1	Fit1	
270	0.00193121	0	
270.2	0.00179953	0.00052969	
270.4	0.00164897	0.00105897	
270.6	0.00147365	0.00158784	
270.8	0.00083357	0.00211631	
271	0.00090601	0.00264438	
271.2	0.00123608	0.00317204	
271.4	0.0011024	0.00369929	
271.6	0.00078498	0.00422614	
271.8	0.00068927	0.00475259	
272	0.00106127	0.00527863	
272.2	0.00116399	0.00580427	
272.4	0.00105007	0.00632951	
272.6	0.00164037	0.00685434	
272.8	0.00221486	0.00737877	
273	0.00235409	0.0079028	
273.2	0.00262219	0.00842643	
273.4	0.00315408	0.00894966	
273.6	0.00374409	0.00947248	
273.8	0.00461046	0.0099949	
274	0.00532429	0.01051693	
274.2	0.00531136	0.01103855	
274.4	0.00541163	0.01155977	
274.6	0.00551378	0.0120806	
274.8	0.00589303	0.01260102	
275	0.00649091	0.01312105	
275.2	0.00689274	0.01364067	
275.4	0.00678989	0.0141599	
275.6	0.00689752	0.01467873	
275.8	0.00755118	0.01519716	
276	0.00809767	0.01571519	
276.2	0.00831702	0.01623283	
276.4	0.00849166	0.01675007	
276.6	0.00874394	0.01726691	
276.8	0.00939845	0.01778336	
277	0.0090606	0.01829941	
277.2	0.00904153	0.01881507	
277.4	0.0093398	0.01933033	
277.6	0.00993419	0.01984519	
277.8	0.010571	0.02035966	
278	0.01084685	0.02087374	
278.2	0.01141861	0.02138742	
278.4	0.01213971	0.02190071	
278.6	0.01268158	0.0224136	
278.8	0.01346348	0.0229261	
279	0.01399319	0.02343821	
279.2	0.01480936	0.02394992	
279.4	0.0151962	0.02446125	
279.6	0.01569569	0.02497218	
279.8	0.01632429	0.02548271	
280	0.01664314	0.02599286	
280.2	0.01669402	0.02650262	
280.4	0.01621843	0.02701198	
280.6	0.01597979	0.02752096	
280.8	0.01612117	0.02802954	
281	0.01557406	0.02853774	
281.2	0.01526931	0.02904554	
281.4	0.01489871	0.02955296	
281.6	0.01544443	0.03005998	
281.8	0.01593673	0.03056662	
282	0.01608961	0.03107287	
282.2	0.01620107	0.03157873	
282.4	0.01589679	0.0320842	
282.6	0.01540519	0.03258929	
282.8	0.0149015	0.03309398	
283	0.01405862	0.03359829	
283.2	0.01298292	0.03410222	
283.4	0.01211474	0.03460576	
283.6	0.0115827	0.03510891	
283.8	0.01108799	0.03561167	
284	0.01035326	0.03611405	
284.2	0.00952019	0.03661605	
284.4	0.00871821	0.03711766	
284.6	0.00855201	0.03761889	
284.8	0.00816836	0.03811973	
285	0.00788797	0.03862018	
285.2	0.00783338	0.03912026	
285.4	0.00852138	0.03961995	
285.6	0.00961538	0.04011925	
285.8	0.00984697	0.04061818	
286	0.00969391	0.04111672	
286.2	0.00995516	0.04161488	
286.4	0.01011458	0.04211265	
286.6	0.01054821	0.04261005	
286.8	0.01001456	0.04310706	
287	0.01001005	0.0436037	
287.2	0.01004518	0.04409995	
287.4	0.01066412	0.04459582	
287.6	0.01080903	0.04509131	
287.8	0.01108163	0.04558642	
288	0.01142645	0.04608115	
288.2	0.01152331	0.04657551	
288.4	0.01165502	0.04706948	
288.6	0.01210681	0.04756307	
288.8	0.01277864	0.04805629	
289	0.01340835	0.04854913	
289.2	0.01348703	0.04904159	
289.4	0.01384662	0.04953367	
289.6	0.01397103	0.05002538	
289.8	0.01399186	0.0505167	
290	0.01437053	0.05100765	
290.2	0.01487573	0.05149823	
290.4	0.0157331	0.05198843	
290.6	0.0161563	0.05247825	
290.8	0.01577505	0.0529677	
291	0.01669318	0.05345677	
291.2	0.01717397	0.05394547	
291.4	0.01776728	0.05443379	
291.6	0.01785346	0.05492174	
291.8	0.01859458	0.05540931	
292	0.01878386	0.05589651	
292.2	0.01882477	0.05638333	
292.4	0.01920438	0.05686979	
292.6	0.01950184	0.05735587	
292.8	0.01970809	0.05784157	
293	0.02000451	0.05832691	
293.2	0.01999383	0.05881187	
293.4	0.020269	0.05929646	
293.6	0.0204805	0.05978068	
293.8	0.02068091	0.06026453	
294	0.02099037	0.060748	
294.2	0.02145429	0.06123111	
294.4	0.02177507	0.06171384	
294.6	0.02217218	0.06219621	
294.8	0.02251119	0.06267821	
295	0.02334418	0.06315983	
295.2	0.02404665	0.06364109	
295.4	0.02475974	0.06412198	
295.6	0.02559259	0.06460249	
295.8	0.02623703	0.06508264	
296	0.02651423	0.06556243	
296.2	0.02669528	0.06604184	
296.4	0.02753497	0.06652089	
296.6	0.02812337	0.06699957	
296.8	0.0290312	0.06747788	
297	0.0300462	0.06795582	
297.2	0.03033281	0.0684334	
297.4	0.03077195	0.06891061	
297.6	0.03092896	0.06938746	
297.8	0.03087286	0.06986394	
298	0.03098183	0.07034006	
298.2	0.03170214	0.07081581	
298.4	0.03202282	0.07129119	
298.6	0.03262955	0.07176622	
298.8	0.03256007	0.07224087	
299	0.03303463	0.07271517	
299.2	0.03365375	0.0731891	
299.4	0.03383627	0.07366266	
299.6	0.03401221	0.07413586	
299.8	0.03380867	0.0746087	
300	0.03389056	0.07508118	
300.2	0.03431359	0.0755533	
300.4	0.03528411	0.07602505	
300.6	0.03547998	0.07649644	
300.8	0.03607122	0.07696747	
301	0.03641534	0.07743814	
301.2	0.03671671	0.07790845	
301.4	0.03666023	0.0783784	
301.6	0.03695732	0.07884798	
301.8	0.03725832	0.07931721	
302	0.0381454	0.07978608	
302.2	0.03915342	0.08025458	
302.4	0.03972523	0.08072273	
302.6	0.04058991	0.08119052	
302.8	0.04117229	0.08165795	
303	0.04214265	0.08212502	
303.2	0.0426625	0.08259174	
303.4	0.04281211	0.08305809	
303.6	0.04325936	0.08352409	
303.8	0.0434881	0.08398973	
304	0.04403852	0.08445502	
304.2	0.04492531	0.08491995	
304.4	0.04533838	0.08538452	
304.6	0.04537553	0.08584873	
304.8	0.04618158	0.08631259	
305	0.04633088	0.08677609	
305.2	0.04665241	0.08723924	
305.4	0.04712708	0.08770203	
305.6	0.04798803	0.08816447	
305.8	0.04825266	0.08862655	
306	0.04873331	0.08908828	
306.2	0.04924791	0.08954966	
306.4	0.04944527	0.09001068	
306.6	0.04967411	0.09047134	
306.8	0.04957991	0.09093166	
307	0.0499999	0.09139162	
307.2	0.05036947	0.09185123	
307.4	0.05013914	0.09231048	
307.6	0.0502116	0.09276939	
307.8	0.0506278	0.09322794	
308	0.0513148	0.09368614	
308.2	0.05217688	0.09414399	
308.4	0.05276338	0.09460149	
308.6	0.05329067	0.09505863	
308.8	0.05399198	0.09551543	
309	0.05425448	0.09597188	
309.2	0.05525683	0.09642797	
309.4	0.05593555	0.09688372	
309.6	0.05657829	0.09733912	
309.8	0.05678364	0.09779416	
310	0.05717184	0.09824886	
310.2	0.05756131	0.09870321	
310.4	0.0581388	0.09915721	
310.6	0.05907937	0.09961087	
310.8	0.05971906	0.10006417	
311	0.06031064	0.10051713	
311.2	0.06092394	0.10096974	
311.4	0.06128308	0.10142201	
311.6	0.06228177	0.10187392	
311.8	0.06330576	0.1023255	
312	0.06398328	0.10277672	
312.2	0.06481873	0.1032276	
312.4	0.06614575	0.10367813	
312.6	0.06709214	0.10412832	
312.8	0.06755182	0.10457816	
313	0.06810097	0.10502766	
313.2	0.06943676	0.10547681	
313.4	0.06951612	0.10592562	
313.6	0.06943777	0.10637408	
313.8	0.06959534	0.1068222	
314	0.07000348	0.10726998	
314.2	0.07045047	0.10771741	
314.4	0.07087188	0.1081645	
314.6	0.07115291	0.10861125	
314.8	0.07104542	0.10905765	
315	0.07085943	0.10950371	
315.2	0.07139887	0.10994943	
315.4	0.07158375	0.11039481	
315.6	0.07173361	0.11083985	
315.8	0.07214198	0.11128454	
316	0.07302629	0.1117289	
316.2	0.07384353	0.11217291	
316.4	0.0754109	0.11261658	
316.6	0.07584054	0.11305992	
316.8	0.07619912	0.11350291	
317	0.07741678	0.11394556	
317.2	0.07839387	0.11438788	
317.4	0.07895903	0.11482985	
317.6	0.07923645	0.11527149	
317.8	0.08023372	0.11571279	
318	0.0808984	0.11615375	
318.2	0.08118891	0.11659437	
318.4	0.08169005	0.11703465	
318.6	0.08221001	0.1174746	
318.8	0.08269885	0.1179142	
319	0.08281763	0.11835347	
319.2	0.08305659	0.11879241	
319.4	0.08349247	0.11923101	
319.6	0.0841182	0.11966927	
319.8	0.08509991	0.12010719	
320	0.08528605	0.12054478	
320.2	0.08574212	0.12098204	
320.4	0.08719334	0.12141895	
320.6	0.08748411	0.12185554	
320.8	0.08800858	0.12229179	
321	0.0889994	0.1227277	
321.2	0.08925063	0.12316328	
321.4	0.09007815	0.12359853	
321.6	0.09031149	0.12403344	
321.8	0.09128665	0.12446802	
322	0.09169707	0.12490226	
322.2	0.09179219	0.12533617	
322.4	0.09234569	0.12576975	
322.6	0.09271955	0.126203	
322.8	0.09305528	0.12663592	
323	0.09326027	0.1270685	
323.2	0.09364602	0.12750075	
323.4	0.09391645	0.12793267	
323.6	0.09429203	0.12836426	
323.8	0.09474915	0.12879552	
324	0.0952686	0.12922645	
324.2	0.09624846	0.12965704	
324.4	0.09666755	0.13008731	
324.6	0.09639202	0.13051725	
324.8	0.09664327	0.13094685	
325	0.09743297	0.13137613	
325.2	0.09763505	0.13180508	
325.4	0.09818626	0.1322337	
325.6	0.09918156	0.13266199	
325.8	0.09999276	0.13308995	
326	0.10021266	0.13351758	
326.2	0.1011146	0.13394489	
326.4	0.10183383	0.13437187	
326.6	0.10267511	0.13479852	
326.8	0.10313638	0.13522485	
327	0.10374044	0.13565084	
327.2	0.10386126	0.13607651	
327.4	0.10423307	0.13650186	
327.6	0.10515612	0.13692687	
327.8	0.10576461	0.13735157	
328	0.1065311	0.13777593	
328.2	0.10722241	0.13819997	
328.4	0.10761715	0.13862369	
328.6	0.10816827	0.13904708	
328.8	0.1085809	0.13947015	
329	0.10888699	0.13989289	
329.2	0.10927611	0.14031531	
329.4	0.10997729	0.1407374	
329.6	0.11062827	0.14115917	
329.8	0.11114541	0.14158062	
330	0.11179691	0.14200174	
330.2	0.11269437	0.14242254	
330.4	0.11274494	0.14284302	
330.6	0.11306969	0.14326318	
330.8	0.11301654	0.14368301	
331	0.11303498	0.14410252	
331.2	0.11348422	0.14452171	
331.4	0.11399085	0.14494058	
331.6	0.11471993	0.14535913	
331.8	0.11493534	0.14577735	
332	0.11553067	0.14619526	
332.2	0.11612405	0.14661284	
332.4	0.11646289	0.14703011	
332.6	0.11680808	0.14744705	
332.8	0.11762366	0.14786368	
333	0.11877695	0.14827998	
333.2	0.11995038	0.14869597	
333.4	0.12087718	0.14911164	
333.6	0.12144049	0.14952699	
333.8	0.12184451	0.14994202	
334	0.12262319	0.15035673	
334.2	0.12282511	0.15077112	
334.4	0.12284417	0.1511852	
334.6	0.12312518	0.15159896	
334.8	0.12334898	0.1520124	
335	0.12364169	0.15242552	
335.2	0.12442644	0.15283833	
335.4	0.12493778	0.15325082	
335.6	0.12552974	0.153663	
335.8	0.12526645	0.15407486	
336	0.12624278	0.1544864	
336.2	0.1269158	0.15489763	
336.4	0.12713828	0.15530854	
336.6	0.12772394	0.15571914	
336.8	0.12834805	0.15612942	
337	0.12879593	0.15653939	
337.2	0.1291681	0.15694904	
337.4	0.12943788	0.15735838	
337.6	0.12938377	0.1577674	
337.8	0.12967195	0.15817612	
338	0.12987143	0.15858451	
338.2	0.12964081	0.1589926	
338.4	0.12994323	0.15940037	
338.6	0.13056795	0.15980783	
338.8	0.1309498	0.16021498	
339	0.13228289	0.16062181	
339.2	0.13268607	0.16102833	
339.4	0.13397008	0.16143455	
339.6	0.13472052	0.16184045	
339.8	0.13555454	0.16224603	
340	0.13659066	0.16265131	
340.2	0.13707179	0.16305628	
340.4	0.1372938	0.16346093	
340.6	0.13799886	0.16386528	
340.8	0.13844583	0.16426932	
341	0.13888005	0.16467304	
341.2	0.139418	0.16507646	
341.4	0.13983286	0.16547956	
341.6	0.14022714	0.16588236	
341.8	0.1407995	0.16628485	
342	0.14082975	0.16668703	
342.2	0.14132256	0.1670889	
342.4	0.14212099	0.16749047	
342.6	0.14270144	0.16789172	
342.8	0.14337903	0.16829267	
343	0.14431446	0.16869331	
343.2	0.14443406	0.16909365	
343.4	0.14582793	0.16949367	
343.6	0.14596897	0.16989339	
343.8	0.14650687	0.17029281	
344	0.146435	0.17069191	
344.2	0.14727112	0.17109072	
344.4	0.14742864	0.17148921	
344.6	0.14778232	0.1718874	
344.8	0.14841646	0.17228528	
345	0.14852187	0.17268286	
345.2	0.1493985	0.17308014	
345.4	0.1496764	0.17347711	
345.6	0.150033	0.17387377	
345.8	0.15030835	0.17427014	
346	0.15007221	0.17466619	
346.2	0.15025721	0.17506195	
346.4	0.15104333	0.1754574	
346.6	0.15179335	0.17585254	
346.8	0.15261272	0.17624739	
347	0.15323584	0.17664193	
347.2	0.15389607	0.17703617	
347.4	0.15498668	0.1774301	
347.6	0.15496582	0.17782374	
347.8	0.15520843	0.17821707	
348	0.15535715	0.1786101	
348.2	0.1559681	0.17900283	
348.4	0.15590961	0.17939526	
348.6	0.1567966	0.17978739	
348.8	0.15739526	0.18017921	
349	0.15749797	0.18057074	
349.2	0.15852515	0.18096197	
349.4	0.15856849	0.18135289	
349.6	0.15845427	0.18174352	
349.8	0.1584859	0.18213384	
350	0.15900826	0.18252387	
350.2	0.15986269	0.1829136	
350.4	0.1606821	0.18330303	
350.6	0.16120505	0.18369216	
350.8	0.16161507	0.18408099	
351	0.16223842	0.18446953	
351.2	0.16303633	0.18485776	
351.4	0.16355332	0.1852457	
351.6	0.16350215	0.18563334	
351.8	0.16419144	0.18602069	
352	0.1648357	0.18640774	
352.2	0.1653399	0.18679449	
352.4	0.16609403	0.18718094	
352.6	0.16722227	0.1875671	
352.8	0.16770522	0.18795296	
353	0.16824617	0.18833852	
353.2	0.16913725	0.18872379	
353.4	0.16901287	0.18910877	
353.6	0.16900108	0.18949345	
353.8	0.16938098	0.18987783	
354	0.16980325	0.19026192	
354.2	0.16975867	0.19064572	
354.4	0.16993225	0.19102922	
354.6	0.16978067	0.19141242	
354.8	0.16969646	0.19179533	
355	0.17021593	0.19217795	
355.2	0.17057148	0.19256028	
355.4	0.17027745	0.19294231	
355.6	0.17083181	0.19332405	
355.8	0.17173955	0.1937055	
356	0.17260805	0.19408665	
356.2	0.17350336	0.19446752	
356.4	0.17470855	0.19484809	
356.6	0.17548374	0.19522836	
356.8	0.17598593	0.19560835	
357	0.17691862	0.19598805	
357.2	0.17774017	0.19636745	
357.4	0.17803624	0.19674656	
357.6	0.17839227	0.19712538	
357.8	0.1788868	0.19750392	
358	0.17971079	0.19788216	
358.2	0.18013172	0.19826011	
358.4	0.18040293	0.19863777	
358.6	0.18027247	0.19901514	
358.8	0.18056987	0.19939223	
359	0.18081859	0.19976902	
359.2	0.18080086	0.20014553	
359.4	0.18051432	0.20052174	
359.6	0.18140472	0.20089767	
359.8	0.18180347	0.20127331	
360	0.18212192	0.20164866	
360.2	0.18180764	0.20202372	
360.4	0.18215723	0.2023985	
360.6	0.18211196	0.20277299	
360.8	0.18223391	0.20314719	
361	0.18304448	0.2035211	
361.2	0.18325777	0.20389473	
361.4	0.18351998	0.20426807	
361.6	0.18387366	0.20464113	
361.8	0.18495241	0.2050139	
362	0.18580706	0.20538638	
362.2	0.1870181	0.20575858	
362.4	0.18775199	0.20613049	
362.6	0.18794393	0.20650212	
362.8	0.18850768	0.20687346	
363	0.18928278	0.20724452	
363.2	0.19013191	0.20761529	
363.4	0.1908467	0.20798578	
363.6	0.19154729	0.20835598	
363.8	0.19158561	0.2087259	
364	0.19187573	0.20909554	
364.2	0.19199154	0.20946489	
364.4	0.1926257	0.20983396	
364.6	0.19289158	0.21020275	
364.8	0.19297808	0.21057125	
365	0.19358832	0.21093948	
365.2	0.19350344	0.21130742	
365.4	0.19389008	0.21167507	
365.6	0.19465608	0.21204245	
365.8	0.19545486	0.21240954	
366	0.19583552	0.21277635	
366.2	0.19673782	0.21314288	
366.4	0.19664075	0.21350913	
366.6	0.19681431	0.2138751	
366.8	0.19755852	0.21424079	
367	0.1981226	0.2146062	
367.2	0.19873207	0.21497133	
367.4	0.19905019	0.21533617	
367.6	0.19956696	0.21570074	
367.8	0.19995357	0.21606503	
368	0.20024321	0.21642904	
368.2	0.2009874	0.21679277	
368.4	0.2010895	0.21715622	
368.6	0.20208298	0.21751939	
368.8	0.20265918	0.21788229	
369	0.20299973	0.2182449	
369.2	0.20352227	0.21860724	
369.4	0.20474108	0.2189693	
369.6	0.20558499	0.21933108	
369.8	0.20548951	0.21969259	
370	0.20567825	0.22005382	
370.2	0.20582809	0.22041477	
370.4	0.2063485	0.22077544	
370.6	0.20701611	0.22113584	
370.8	0.20693886	0.22149596	
371	0.20718414	0.2218558	
371.2	0.20789939	0.22221537	
371.4	0.20786232	0.22257466	
371.6	0.20846701	0.22293368	
371.8	0.2085155	0.22329242	
372	0.20869878	0.22365089	
372.2	0.20955256	0.22400908	
372.4	0.20934412	0.224367	
372.6	0.21020348	0.22472464	
372.8	0.20996721	0.22508201	
373	0.21026372	0.22543911	
373.2	0.2110643	0.22579593	
373.4	0.21114139	0.22615248	
373.6	0.21137488	0.22650875	
373.8	0.211641	0.22686475	
374	0.21188917	0.22722048	
374.2	0.21256051	0.22757594	
374.4	0.21328516	0.22793112	
374.6	0.21385084	0.22828603	
374.8	0.21422774	0.22864067	
375	0.21468799	0.22899503	
375.2	0.21479886	0.22934913	
375.4	0.21473686	0.22970295	
375.6	0.21550383	0.2300565	
375.8	0.2157412	0.23040978	
376	0.21617217	0.23076279	
376.2	0.21634474	0.23111553	
376.4	0.21672734	0.231468	
376.6	0.2168426	0.2318202	
376.8	0.21673749	0.23217212	
377	0.21763443	0.23252378	
377.2	0.21788959	0.23287517	
377.4	0.21842046	0.23322629	
377.6	0.21987288	0.23357714	
377.8	0.22068056	0.23392772	
378	0.22112231	0.23427803	
378.2	0.22247922	0.23462808	
378.4	0.22282419	0.23497785	
378.6	0.22339075	0.23532736	
378.8	0.22365371	0.2356766	
379	0.2235616	0.23602557	
379.2	0.22405653	0.23637427	
379.4	0.22489792	0.23672271	
379.6	0.22561559	0.23707088	
379.8	0.22637207	0.23741878	
380	0.22681646	0.23776641	
380.2	0.22667935	0.23811378	
380.4	0.2267229	0.23846089	
380.6	0.22610079	0.23880772	
380.8	0.22642016	0.23915429	
381	0.22736779	0.2395006	
381.2	0.22737134	0.23984663	
381.4	0.22806281	0.24019241	
381.6	0.2287634	0.24053792	
381.8	0.22893446	0.24088316	
382	0.22943846	0.24122814	
382.2	0.22982511	0.24157285	
382.4	0.22985944	0.2419173	
382.6	0.22991262	0.24226149	
382.8	0.23051278	0.24260541	
383	0.23073817	0.24294907	
383.2	0.2315532	0.24329246	
383.4	0.23211988	0.24363559	
383.6	0.2322552	0.24397846	
383.8	0.2323015	0.24432107	
384	0.23205937	0.24466341	
384.2	0.23165145	0.24500549	
384.4	0.23156639	0.24534731	
384.6	0.23195631	0.24568886	
384.8	0.23251493	0.24603016	
385	0.23327058	0.24637119	
385.2	0.23365347	0.24671196	
385.4	0.23431872	0.24705247	
385.6	0.2347795	0.24739272	
385.8	0.23509169	0.2477327	
386	0.23604928	0.24807243	
386.2	0.23665262	0.2484119	
386.4	0.23738938	0.2487511	
386.6	0.23840145	0.24909005	
386.8	0.23954731	0.24942873	
387	0.24019625	0.24976716	
387.2	0.24119953	0.25010532	
387.4	0.24154205	0.25044323	
387.6	0.24165069	0.25078088	
387.8	0.24192853	0.25111827	
388	0.24203666	0.2514554	
388.2	0.24228689	0.25179227	
388.4	0.24278626	0.25212888	
388.6	0.2431668	0.25246524	
388.8	0.24325978	0.25280134	
389	0.24375275	0.25313718	
389.2	0.24383445	0.25347276	
389.4	0.24375286	0.25380808	
389.6	0.24376958	0.25414315	
389.8	0.24415967	0.25447796	
390	0.24458385	0.25481252	
390.2	0.24460762	0.25514682	
390.4	0.24472681	0.25548086	
390.6	0.24532139	0.25581464	
390.8	0.24548746	0.25614817	
391	0.24607341	0.25648144	
391.2	0.24659704	0.25681446	
391.4	0.24691329	0.25714722	
391.6	0.24707797	0.25747973	
391.8	0.24750019	0.25781198	
392	0.24765947	0.25814398	
392.2	0.24839367	0.25847573	
392.4	0.24874064	0.25880721	
392.6	0.24880808	0.25913845	
392.8	0.24940042	0.25946943	
393	0.2500896	0.25980016	
393.2	0.25006653	0.26013063	
393.4	0.25064409	0.26046085	
393.6	0.25109857	0.26079082	
393.8	0.25158112	0.26112053	
394	0.25189873	0.26144999	
394.2	0.25198766	0.2617792	
394.4	0.25206113	0.26210815	
394.6	0.25211803	0.26243686	
394.8	0.25279505	0.26276531	
395	0.25317906	0.26309351	
395.2	0.25362196	0.26342146	
395.4	0.2540555	0.26374915	
395.6	0.25474218	0.2640766	
395.8	0.25502331	0.26440379	
396	0.25530433	0.26473073	
396.2	0.25539981	0.26505743	
396.4	0.25566369	0.26538387	
396.6	0.25622276	0.26571006	
396.8	0.25659751	0.266036	
397	0.25674959	0.26636169	
397.2	0.25659542	0.26668713	
397.4	0.25731465	0.26701233	
397.6	0.25761009	0.26733727	
397.8	0.25812282	0.26766196	
398	0.25883065	0.26798641	
398.2	0.25889725	0.2683106	
398.4	0.25922806	0.26863455	
398.6	0.25983735	0.26895825	
398.8	0.26062226	0.2692817	
399	0.26106104	0.2696049	
399.2	0.26190989	0.26992786	
399.4	0.26262869	0.27025057	
399.6	0.26353968	0.27057303	
399.8	0.26306581	0.27089524	
400	0.2635992	0.2712172	
400.2	0.26395299	0.27153892	
400.4	0.26463771	0.27186039	
400.6	0.26495572	0.27218162	
400.8	0.26471606	0.2725026	
401	0.26492563	0.27282333	
401.2	0.26489626	0.27314382	
401.4	0.2648232	0.27346406	
401.6	0.26490933	0.27378406	
401.8	0.26551992	0.27410381	
402	0.26589035	0.27442331	
402.2	0.26624501	0.27474257	
402.4	0.26731235	0.27506159	
402.6	0.26812513	0.27538036	
402.8	0.26866364	0.27569888	
403	0.26880465	0.27601717	
403.2	0.26919246	0.2763352	
403.4	0.26953468	0.276653	
403.6	0.27021212	0.27697055	
403.8	0.27001084	0.27728785	
404	0.27026334	0.27760492	
404.2	0.27075057	0.27792174	
404.4	0.27051539	0.27823832	
404.6	0.2707338	0.27855465	
404.8	0.27102055	0.27887074	
405	0.27093707	0.27918659	
405.2	0.27124368	0.2795022	
405.4	0.2716087	0.27981757	
405.6	0.27236034	0.28013269	
405.8	0.27340348	0.28044757	
406	0.27439487	0.28076221	
406.2	0.27532778	0.28107661	
406.4	0.2761775	0.28139077	
406.6	0.27700168	0.28170469	
406.8	0.27733966	0.28201837	
407	0.2778288	0.2823318	
407.2	0.27844078	0.282645	
407.4	0.27917275	0.28295795	
407.6	0.27943345	0.28327067	
407.8	0.27915564	0.28358315	
408	0.27927085	0.28389538	
408.2	0.27917025	0.28420738	
408.4	0.27876184	0.28451914	
408.6	0.27937411	0.28483066	
408.8	0.27906896	0.28514194	
409	0.27884983	0.28545298	
409.2	0.27956797	0.28576378	
409.4	0.28031158	0.28607434	
409.6	0.2803581	0.28638467	
409.8	0.28136133	0.28669476	
410	0.28139065	0.28700461	
410.2	0.2815172	0.28731422	
410.4	0.2817525	0.2876236	
410.6	0.28239824	0.28793273	
410.8	0.2826547	0.28824164	
411	0.28357898	0.2885503	
411.2	0.28420876	0.28885873	
411.4	0.28479689	0.28916692	
411.6	0.28526964	0.28947487	
411.8	0.28571099	0.28978259	
412	0.28581595	0.29009008	
412.2	0.28558086	0.29039732	
412.4	0.28588947	0.29070433	
412.6	0.28600902	0.29101111	
412.8	0.28586459	0.29131765	
413	0.28652547	0.29162396	
413.2	0.28698096	0.29193003	
413.4	0.28796653	0.29223586	
413.6	0.28805152	0.29254146	
413.8	0.28836639	0.29284683	
414	0.28820112	0.29315196	
414.2	0.28875599	0.29345686	
414.4	0.28902992	0.29376153	
414.6	0.28934479	0.29406596	
414.8	0.28982221	0.29437016	
415	0.29049025	0.29467412	
415.2	0.29065184	0.29497786	
415.4	0.2908354	0.29528135	
415.6	0.29128621	0.29558462	
415.8	0.29132722	0.29588765	
416	0.29122179	0.29619046	
416.2	0.29118979	0.29649302	
416.4	0.29165344	0.29679536	
416.6	0.29160509	0.29709747	
416.8	0.29211432	0.29739934	
417	0.29289392	0.29770098	
417.2	0.29358951	0.29800239	
417.4	0.294358	0.29830357	
417.6	0.29448797	0.29860452	
417.8	0.29488654	0.29890524	
418	0.2954726	0.29920573	
418.2	0.29619401	0.29950599	
418.4	0.29642927	0.29980601	
418.6	0.29704042	0.30010581	
418.8	0.29755561	0.30040538	
419	0.29744346	0.30070471	
419.2	0.29740963	0.30100382	
419.4	0.29755785	0.3013027	
419.6	0.2973589	0.30160135	
419.8	0.297527	0.30189977	
420	0.29746887	0.30219796	
420.2	0.29758234	0.30249592	
420.4	0.29823203	0.30279366	
420.6	0.29824257	0.30309116	
420.8	0.29905331	0.30338844	
421	0.29946556	0.30368549	
421.2	0.29971255	0.30398231	
421.4	0.29971085	0.30427891	
421.6	0.30031112	0.30457527	
421.8	0.30081661	0.30487141	
422	0.30120571	0.30516733	
422.2	0.30188227	0.30546301	
422.4	0.30198269	0.30575847	
422.6	0.3022437	0.3060537	
422.8	0.30228954	0.30634871	
423	0.30240306	0.30664349	
423.2	0.30297096	0.30693804	
423.4	0.30316186	0.30723237	
423.6	0.30296235	0.30752647	
423.8	0.30395626	0.30782035	
424	0.30432411	0.308114	
424.2	0.30486373	0.30840743	
424.4	0.30541213	0.30870063	
424.6	0.30564072	0.3089936	
424.8	0.30593781	0.30928636	
425	0.30616365	0.30957888	
425.2	0.30636841	0.30987119	
425.4	0.30679701	0.31016326	
425.6	0.3075659	0.31045512	
425.8	0.30763388	0.31074675	
426	0.30762881	0.31103816	
426.2	0.30776162	0.31132934	
426.4	0.30723358	0.3116203	
426.6	0.30759858	0.31191104	
426.8	0.30814126	0.31220156	
427	0.30882704	0.31249185	
427.2	0.30918147	0.31278192	
427.4	0.30893801	0.31307176	
427.6	0.30895376	0.31336139	
427.8	0.30988745	0.31365079	
428	0.31014415	0.31393997	
428.2	0.3108915	0.31422893	
428.4	0.31159136	0.31451767	
428.6	0.31199471	0.31480618	
428.8	0.31222791	0.31509448	
429	0.31283493	0.31538255	
429.2	0.31335682	0.3156704	
429.4	0.31382551	0.31595804	
429.6	0.31416672	0.31624545	
429.8	0.31428545	0.31653264	
430	0.31424901	0.31681961	
430.2	0.31463702	0.31710636	
430.4	0.31480838	0.31739289	
430.6	0.31572503	0.3176792	
430.8	0.3159128	0.31796529	
431	0.31635918	0.31825117	
431.2	0.31633746	0.31853682	
431.4	0.31684262	0.31882225	
431.6	0.31747149	0.31910747	
431.8	0.3180397	0.31939246	
432	0.31861409	0.31967724	
432.2	0.31962308	0.3199618	
432.4	0.32018264	0.32024614	
432.6	0.32014812	0.32053027	
432.8	0.32046618	0.32081417	
433	0.32115624	0.32109786	
433.2	0.3214129	0.32138133	
433.4	0.32151908	0.32166458	
433.6	0.32140621	0.32194762	
433.8	0.32134167	0.32223044	
434	0.32093719	0.32251304	
434.2	0.32088377	0.32279542	
434.4	0.32058907	0.32307759	
434.6	0.32061861	0.32335955	
434.8	0.32031493	0.32364128	
435	0.32069752	0.3239228	
435.2	0.32107921	0.32420411	
435.4	0.3212597	0.32448519	
435.6	0.3213837	0.32476607	
435.8	0.32162091	0.32504672	
436	0.32192822	0.32532717	
436.2	0.32272941	0.32560739	
436.4	0.32306586	0.32588741	
436.6	0.32379897	0.3261672	
436.8	0.32519952	0.32644679	
437	0.32572763	0.32672616	
437.2	0.32626187	0.32700531	
437.4	0.32632621	0.32728425	
437.6	0.32615655	0.32756298	
437.8	0.32679396	0.32784149	
438	0.32667906	0.32811979	
438.2	0.32694721	0.32839787	
438.4	0.32726007	0.32867575	
438.6	0.32793479	0.32895341	
438.8	0.32765096	0.32923085	
439	0.32809619	0.32950809	
439.2	0.32799418	0.32978511	
439.4	0.32777055	0.33006192	
439.6	0.32831614	0.33033851	
439.8	0.32845223	0.3306149	
440	0.32828699	0.33089107	
440.2	0.32850921	0.33116703	
440.4	0.32876001	0.33144278	
440.6	0.32911749	0.33171832	
440.8	0.32955698	0.33199365	
441	0.32966649	0.33226876	
441.2	0.32997899	0.33254366	
441.4	0.33000453	0.33281836	
441.6	0.33077103	0.33309284	
441.8	0.33212661	0.33336711	
442	0.33250254	0.33364118	
442.2	0.3331748	0.33391503	
442.4	0.33367895	0.33418867	
442.6	0.33401167	0.3344621	
442.8	0.33390769	0.33473533	
443	0.33442997	0.33500834	
443.2	0.33476626	0.33528114	
443.4	0.33508069	0.33555374	
443.6	0.33563434	0.33582612	
443.8	0.33556685	0.3360983	
444	0.335555	0.33637027	
444.2	0.33569456	0.33664203	
444.4	0.33600494	0.33691358	
444.6	0.33672008	0.33718492	
444.8	0.33685753	0.33745605	
445	0.33736313	0.33772698	
445.2	0.33756743	0.3379977	
445.4	0.33841613	0.33826821	
445.6	0.33865894	0.33853852	
445.8	0.33904276	0.33880861	
446	0.33925829	0.3390785	
446.2	0.33925179	0.33934818	
446.4	0.33941482	0.33961766	
446.6	0.33941975	0.33988693	
446.8	0.33955406	0.34015599	
447	0.33959968	0.34042485	
447.2	0.339936	0.3406935	
447.4	0.34000077	0.34096194	
447.6	0.34027057	0.34123018	
447.8	0.34023736	0.34149822	
448	0.34091315	0.34176604	
448.2	0.34152973	0.34203366	
448.4	0.34183046	0.34230108	
448.6	0.34202395	0.34256829	
448.8	0.34162	0.3428353	
449	0.34197244	0.3431021	
449.2	0.34214323	0.3433687	
449.4	0.3429499	0.34363509	
449.6	0.3424893	0.34390128	
449.8	0.34263182	0.34416727	
450	0.34287664	0.34443305	
450.2	0.34263129	0.34469862	
450.4	0.34258387	0.344964	
450.6	0.34250971	0.34522917	
450.8	0.34220838	0.34549413	
451	0.34262171	0.3457589	
451.2	0.34303254	0.34602346	
451.4	0.34312585	0.34628781	
451.6	0.34354025	0.34655197	
451.8	0.34407606	0.34681592	
452	0.34441428	0.34707967	
452.2	0.34498377	0.34734322	
452.4	0.34503116	0.34760656	
452.6	0.34522056	0.34786971	
452.8	0.34568771	0.34813265	
453	0.34632588	0.34839539	
453.2	0.34702095	0.34865793	
453.4	0.34854394	0.34892026	
453.6	0.34896958	0.3491824	
453.8	0.34919748	0.34944433	
454	0.34919799	0.34970607	
454.2	0.34925437	0.3499676	
454.4	0.34915469	0.35022894	
454.6	0.34962699	0.35049007	
454.8	0.35018409	0.350751	
455	0.35086779	0.35101173	
455.2	0.35074496	0.35127226	
455.4	0.35116868	0.3515326	
455.6	0.35146144	0.35179273	
455.8	0.35136625	0.35205266	
456	0.35139285	0.3523124	
456.2	0.35167871	0.35257193	
456.4	0.35167054	0.35283127	
456.6	0.3515408	0.35309041	
456.8	0.35174125	0.35334934	
457	0.35229674	0.35360808	
457.2	0.35303893	0.35386663	
457.4	0.35408634	0.35412497	
457.6	0.35382368	0.35438311	
457.8	0.35303923	0.35464106	
458	0.3535265	0.35489881	
458.2	0.35397165	0.35515636	
458.4	0.35452861	0.35541372	
458.6	0.35548428	0.35567087	
458.8	0.35585152	0.35592783	
459	0.35586524	0.3561846	
459.2	0.35596786	0.35644116	
459.4	0.35636137	0.35669753	
459.6	0.35658114	0.3569537	
459.8	0.35657787	0.35720968	
460	0.35687346	0.35746546	
460.2	0.35655292	0.35772104	
460.4	0.35702264	0.35797643	
460.6	0.35695919	0.35823162	
460.8	0.35741624	0.35848662	
461	0.35771311	0.35874142	
461.2	0.35795929	0.35899602	
461.4	0.35800566	0.35925043	
461.6	0.35775182	0.35950465	
461.8	0.35795726	0.35975867	
462	0.3593001	0.36001249	
462.2	0.35961966	0.36026613	
462.4	0.36013143	0.36051956	
462.6	0.36057941	0.3607728	
462.8	0.3607555	0.36102585	
463	0.36065396	0.3612787	
463.2	0.36076719	0.36153136	
463.4	0.36103066	0.36178383	
463.6	0.36148299	0.3620361	
463.8	0.36193759	0.36228818	
464	0.3621595	0.36254007	
464.2	0.36259785	0.36279176	
464.4	0.36328355	0.36304326	
464.6	0.36356547	0.36329457	
464.8	0.36433575	0.36354568	
465	0.36426538	0.3637966	
465.2	0.36497179	0.36404733	
465.4	0.36525752	0.36429787	
465.6	0.36552783	0.36454821	
465.8	0.36585708	0.36479836	
466	0.36677043	0.36504832	
466.2	0.36639754	0.36529809	
466.4	0.36632975	0.36554767	
466.6	0.36675437	0.36579706	
466.8	0.36662166	0.36604625	
467	0.36607082	0.36629526	
467.2	0.36632216	0.36654407	
467.4	0.36648267	0.36679269	
467.6	0.36675381	0.36704112	
467.8	0.36726384	0.36728936	
468	0.36745403	0.36753741	
468.2	0.36814128	0.36778528	
468.4	0.36870836	0.36803295	
468.6	0.36935014	0.36828043	
468.8	0.36957977	0.36852772	
469	0.36974672	0.36877482	
469.2	0.37051084	0.36902173	
469.4	0.37077078	0.36926845	
469.6	0.37126738	0.36951499	
469.8	0.37102222	0.36976133	
470	0.37082563	0.37000748	
470.2	0.37007581	0.37025345	
470.4	0.37003425	0.37049923	
470.6	0.3701847	0.37074482	
470.8	0.36959521	0.37099022	
471	0.36919363	0.37123543	
471.2	0.36899095	0.37148046	
471.4	0.36907141	0.37172529	
471.6	0.36909019	0.37196994	
471.8	0.36917625	0.37221441	
472	0.36966763	0.37245868	
472.2	0.37017398	0.37270277	
472.4	0.37083557	0.37294667	
472.6	0.371539	0.37319038	
472.8	0.37216431	0.3734339	
473	0.37308373	0.37367724	
473.2	0.37385635	0.3739204	
473.4	0.37476873	0.37416336	
473.6	0.37563956	0.37440614	
473.8	0.37522672	0.37464874	
474	0.37517584	0.37489114	
474.2	0.37588765	0.37513336	
474.4	0.37619983	0.3753754	
474.6	0.37668771	0.37561725	
474.8	0.37688712	0.37585892	
475	0.37690594	0.3761004	
475.2	0.37689876	0.37634169	
475.4	0.37730694	0.3765828	
475.6	0.37721878	0.37682372	
475.8	0.37759192	0.37706446	
476	0.37804379	0.37730502	
476.2	0.37876468	0.37754539	
476.4	0.37877125	0.37778558	
476.6	0.37897592	0.37802558	
476.8	0.37897081	0.3782654	
477	0.37947198	0.37850503	
477.2	0.37945262	0.37874448	
477.4	0.380184	0.37898375	
477.6	0.38044287	0.37922283	
477.8	0.38002386	0.37946173	
478	0.38019953	0.37970045	
478.2	0.3806335	0.37993898	
478.4	0.38050029	0.38017733	
478.6	0.38071182	0.3804155	
478.8	0.38070379	0.38065349	
479	0.38053778	0.38089129	
479.2	0.38056393	0.38112891	
479.4	0.38053311	0.38136635	
479.6	0.38052706	0.38160361	
479.8	0.38061073	0.38184068	
480	0.38061073	0.38207757	
480.2	0.38000236	0.3819433	
480.4	0.37932144	0.38180908	
480.6	0.37894786	0.3816749	
480.8	0.37831083	0.38154077	
481	0.37748282	0.38140669	
481.2	0.37688509	0.38127265	
481.4	0.37654001	0.38113866	
481.6	0.37595643	0.38100472	
481.8	0.37557381	0.38087083	
482	0.37528832	0.38073698	
482.2	0.37499898	0.38060318	
482.4	0.37469675	0.38046943	
482.6	0.37456967	0.38033572	
482.8	0.3744848	0.38020206	
483	0.37463469	0.38006845	
483.2	0.37466511	0.37993489	
483.4	0.37457335	0.37980137	
483.6	0.37446376	0.3796679	
483.8	0.37441188	0.37953447	
484	0.37472552	0.37940109	
484.2	0.3748423	0.37926776	
484.4	0.37472523	0.37913448	
484.6	0.37477856	0.37900124	
484.8	0.37441973	0.37886805	
485	0.37424207	0.37873491	
485.2	0.3738315	0.37860181	
485.4	0.37365313	0.37846876	
485.6	0.37268197	0.37833576	
485.8	0.37255081	0.3782028	
486	0.3720968	0.37806989	
486.2	0.37160618	0.37793703	
486.4	0.37178362	0.37780421	
486.6	0.37148781	0.37767144	
486.8	0.37135616	0.37753872	
487	0.37119763	0.37740605	
487.2	0.37093467	0.37727342	
487.4	0.37104675	0.37714083	
487.6	0.37108467	0.3770083	
487.8	0.37120516	0.37687581	
488	0.37161262	0.37674336	
488.2	0.37205362	0.37661097	
488.4	0.37180742	0.37647862	
488.6	0.37217599	0.37634631	
488.8	0.37199756	0.37621405	
489	0.37212055	0.37608184	
489.2	0.37146515	0.37594968	
489.4	0.37149568	0.37581756	
489.6	0.3706859	0.37568549	
489.8	0.3706492	0.37555347	
490	0.36993328	0.37542149	
490.2	0.36941813	0.37528955	
490.4	0.3694044	0.37515767	
490.6	0.36894967	0.37502583	
490.8	0.36876012	0.37489404	
491	0.3683557	0.37476229	
491.2	0.36821344	0.37463059	
491.4	0.36760637	0.37449893	
491.6	0.36754465	0.37436733	
491.8	0.36761199	0.37423576	
492	0.36809122	0.37410425	
492.2	0.36866838	0.37397278	
492.4	0.36820149	0.37384136	
492.6	0.36854425	0.37370998	
492.8	0.36816774	0.37357865	
493	0.36836821	0.37344736	
493.2	0.36813565	0.37331613	
493.4	0.36797348	0.37318493	
493.6	0.36743574	0.37305379	
493.8	0.36748785	0.37292269	
494	0.36720951	0.37279163	
494.2	0.367355	0.37266063	
494.4	0.36697579	0.37252966	
494.6	0.36682457	0.37239875	
494.8	0.36621783	0.37226788	
495	0.36583996	0.37213705	
495.2	0.36509977	0.37200628	
495.4	0.36462192	0.37187554	
495.6	0.36433082	0.37174486	
495.8	0.36363901	0.37161422	
496	0.36312871	0.37148362	
496.2	0.36281033	0.37135307	
496.4	0.36217277	0.37122257	
496.6	0.36235477	0.37109212	
496.8	0.36208489	0.3709617	
497	0.36185292	0.37083134	
497.2	0.36193366	0.37070102	
497.4	0.36136344	0.37057075	
497.6	0.36148322	0.37044052	
497.8	0.36191631	0.37031034	
498	0.36201451	0.3701802	
498.2	0.36183084	0.37005011	
498.4	0.36126981	0.36992007	
498.6	0.36158795	0.36979007	
498.8	0.36142747	0.36966011	
499	0.36165524	0.36953021	
499.2	0.36150151	0.36940035	
499.4	0.36157212	0.36927053	
499.6	0.36112842	0.36914076	
499.8	0.36105899	0.36901103	
500	0.36121256	0.36888135	
500.2	0.36121999	0.36875172	
500.4	0.36158438	0.36862213	
500.6	0.36178521	0.36849259	
500.8	0.36184634	0.36836309	
501	0.36124447	0.36823364	
501.2	0.36117828	0.36810423	
501.4	0.36063349	0.36797487	
501.6	0.36079428	0.36784556	
501.8	0.36093111	0.36771629	
502	0.36047061	0.36758706	
502.2	0.35984309	0.36745788	
502.4	0.35972911	0.36732875	
502.6	0.36015069	0.36719966	
502.8	0.36032828	0.36707062	
503	0.36021046	0.36694162	
503.2	0.36010091	0.36681267	
503.4	0.35958243	0.36668376	
503.6	0.35914005	0.3665549	
503.8	0.3594777	0.36642609	
504	0.35970928	0.36629731	
504.2	0.35964098	0.36616859	
504.4	0.35997459	0.36603991	
504.6	0.36002535	0.36591127	
504.8	0.35997653	0.36578268	
505	0.35949649	0.36565414	
505.2	0.35931467	0.36552564	
505.4	0.35916318	0.36539718	
505.6	0.35875763	0.36526877	
505.8	0.35873297	0.36514041	
506	0.35826923	0.36501209	
506.2	0.35769064	0.36488382	
506.4	0.35745608	0.36475559	
506.6	0.35737575	0.3646274	
506.8	0.35665418	0.36449926	
507	0.35595601	0.36437117	
507.2	0.35548471	0.36424312	
507.4	0.35496156	0.36411512	
507.6	0.35510981	0.36398716	
507.8	0.35516285	0.36385925	
508	0.35524976	0.36373138	
508.2	0.35527628	0.36360355	
508.4	0.35557434	0.36347577	
508.6	0.35531693	0.36334804	
508.8	0.35533981	0.36322035	
509	0.35521984	0.36309271	
509.2	0.35511622	0.36296511	
509.4	0.35553435	0.36283755	
509.6	0.35540653	0.36271004	
509.8	0.35552671	0.36258258	
510	0.35569608	0.36245516	
510.2	0.35519231	0.36232778	
510.4	0.35514114	0.36220045	
510.6	0.35490155	0.36207316	
510.8	0.35467589	0.36194592	
511	0.35447055	0.36181873	
511.2	0.35409163	0.36169157	
511.4	0.35355395	0.36156447	
511.6	0.35326161	0.3614374	
511.8	0.35266896	0.36131039	
512	0.35290536	0.36118341	
512.2	0.35295743	0.36105648	
512.4	0.35291614	0.3609296	
512.6	0.35283116	0.36080276	
512.8	0.35301084	0.36067597	
513	0.35290017	0.36054922	
513.2	0.35289161	0.36042251	
513.4	0.35320863	0.36029585	
513.6	0.35318425	0.36016923	
513.8	0.35318433	0.36004266	
514	0.35312076	0.35991613	
514.2	0.35261655	0.35978965	
514.4	0.35261864	0.35966321	
514.6	0.35236142	0.35953682	
514.8	0.35212789	0.35941047	
515	0.35188728	0.35928416	
515.2	0.3515583	0.3591579	
515.4	0.35072701	0.35903168	
515.6	0.35040893	0.35890551	
515.8	0.35032304	0.35877938	
516	0.35010493	0.3586533	
516.2	0.34981287	0.35852726	
516.4	0.34981657	0.35840126	
516.6	0.34981484	0.35827531	
516.8	0.34918478	0.35814941	
517	0.34891329	0.35802354	
517.2	0.34902651	0.35789772	
517.4	0.34911935	0.35777195	
517.6	0.34934612	0.35764622	
517.8	0.34953176	0.35752054	
518	0.34997801	0.35739489	
518.2	0.35016788	0.3572693	
518.4	0.35017238	0.35714374	
518.6	0.35007787	0.35701823	
518.8	0.35022277	0.35689277	
519	0.35041843	0.35676735	
519.2	0.34992288	0.35664197	
519.4	0.34954214	0.35651664	
519.6	0.3494439	0.35639135	
519.8	0.34935041	0.35626611	
520	0.34863754	0.35614091	
520.2	0.34879088	0.35601575	
520.4	0.34872556	0.35589064	
520.6	0.34802601	0.35576557	
520.8	0.347814	0.35564054	
521	0.34806621	0.35551556	
521.2	0.34847641	0.35539063	
521.4	0.34833787	0.35526573	
521.6	0.3483934	0.35514088	
521.8	0.34890886	0.35501608	
522	0.34868233	0.35489132	
522.2	0.34795389	0.3547666	
522.4	0.34801058	0.35464193	
522.6	0.3479454	0.3545173	
522.8	0.34820026	0.35439271	
523	0.34842703	0.35426817	
523.2	0.34785301	0.35414367	
523.4	0.34782552	0.35401922	
523.6	0.34749706	0.35389481	
523.8	0.34728843	0.35377044	
524	0.34712552	0.35364611	
524.2	0.34719915	0.35352183	
524.4	0.34646078	0.3533976	
524.6	0.34565998	0.35327341	
524.8	0.34585597	0.35314926	
525	0.34540164	0.35302515	
525.2	0.34490267	0.35290109	
525.4	0.34437358	0.35277707	
525.6	0.34374977	0.3526531	
525.8	0.34402985	0.35252917	
526	0.34361301	0.35240528	
526.2	0.34365646	0.35228144	
526.4	0.34387577	0.35215764	
526.6	0.34412322	0.35203388	
526.8	0.34457939	0.35191017	
527	0.34511479	0.3517865	
527.2	0.34491509	0.35166287	
527.4	0.34497099	0.35153929	
527.6	0.34544979	0.35141575	
527.8	0.346018	0.35129225	
528	0.34573088	0.3511688	
528.2	0.34568574	0.35104539	
528.4	0.34522205	0.35092202	
528.6	0.34499312	0.3507987	
528.8	0.34498528	0.35067542	
529	0.34455768	0.35055219	
529.2	0.34401738	0.35042899	
529.4	0.34402043	0.35030584	
529.6	0.34367309	0.35018274	
529.8	0.34295806	0.35005968	
530	0.34242242	0.34993666	
530.2	0.34194879	0.34981368	
530.4	0.34151879	0.34969075	
530.6	0.34140505	0.34956786	
530.8	0.34157158	0.34944501	
531	0.34141771	0.34932221	
531.2	0.3412534	0.34919945	
531.4	0.34082397	0.34907673	
531.6	0.34141632	0.34895406	
531.8	0.34133743	0.34883142	
532	0.34135925	0.34870884	
532.2	0.34161099	0.34858629	
532.4	0.34171976	0.34846379	
532.6	0.34209833	0.34834133	
532.8	0.34220765	0.34821892	
533	0.34226408	0.34809654	
533.2	0.34184864	0.34797421	
533.4	0.34168573	0.34785193	
533.6	0.34149603	0.34772968	
533.8	0.34076219	0.34760748	
534	0.34118987	0.34748533	
534.2	0.34144644	0.34736321	
534.4	0.34140423	0.34724114	
534.6	0.34155907	0.34711911	
534.8	0.34147614	0.34699712	
535	0.34105783	0.34687518	
535.2	0.34105868	0.34675328	
535.4	0.34050513	0.34663142	
535.6	0.34083647	0.34650961	
535.8	0.34093637	0.34638784	
536	0.34145252	0.34626611	
536.2	0.34150476	0.34614442	
536.4	0.34175764	0.34602278	
536.6	0.34170633	0.34590118	
536.8	0.34133734	0.34577962	
537	0.34084074	0.3456581	
537.2	0.33999058	0.34553663	
537.4	0.33959434	0.3454152	
537.6	0.33967918	0.34529381	
537.8	0.33902132	0.34517247	
538	0.33947391	0.34505117	
538.2	0.33939245	0.34492991	
538.4	0.3392209	0.34480869	
538.6	0.33906098	0.34468752	
538.8	0.33834017	0.34456638	
539	0.33817538	0.3444453	
539.2	0.33807027	0.34432425	
539.4	0.33795568	0.34420325	
539.6	0.33833259	0.34408228	
539.8	0.33893027	0.34396137	
540	0.33946685	0.34384049	
540.2	0.33965461	0.34371965	
540.4	0.33976867	0.34359886	
540.6	0.33956426	0.34347811	
540.8	0.33920359	0.34335741	
541	0.33914239	0.34323674	
541.2	0.33866086	0.34311612	
541.4	0.33843237	0.34299554	
541.6	0.33823886	0.34287501	
541.8	0.33768658	0.34275451	
542	0.33780762	0.34263406	
542.2	0.33740828	0.34251365	
542.4	0.3370756	0.34239328	
542.6	0.33675201	0.34227296	
542.8	0.336437	0.34215267	
543	0.33641839	0.34203243	
543.2	0.33645352	0.34191223	
543.4	0.33610967	0.34179208	
543.6	0.33632059	0.34167196	
543.8	0.33654517	0.34155189	
544	0.33649759	0.34143186	
544.2	0.33683664	0.34131187	
544.4	0.33690224	0.34119193	
544.6	0.33708399	0.34107203	
544.8	0.33717116	0.34095217	
545	0.33718979	0.34083235	
545.2	0.33649212	0.34071257	
545.4	0.33631725	0.34059283	
545.6	0.33616111	0.34047314	
545.8	0.33587376	0.34035349	
546	0.33554496	0.34023388	
546.2	0.33544246	0.34011432	
546.4	0.33554248	0.33999479	
546.6	0.3352828	0.33987531	
546.8	0.33538996	0.33975587	
547	0.33556412	0.33963647	
547.2	0.33570973	0.33951711	
547.4	0.33502622	0.3393978	
547.6	0.33513575	0.33927853	
547.8	0.33509012	0.3391593	
548	0.33506346	0.33904011	
548.2	0.3351504	0.33892096	
548.4	0.33461998	0.33880186	
548.6	0.33445544	0.33868279	
548.8	0.33363065	0.33856377	
549	0.33344419	0.33844479	
549.2	0.33285147	0.33832585	
549.4	0.33283143	0.33820696	
549.6	0.33263966	0.3380881	
549.8	0.3320823	0.33796929	
550	0.33214899	0.33785052	
550.2	0.33253043	0.33773179	
550.4	0.33236314	0.33761311	
550.6	0.33246959	0.33749446	
550.8	0.33302479	0.33737586	
551	0.33318192	0.33725729	
551.2	0.33305504	0.33713877	
551.4	0.33263747	0.33702029	
551.6	0.33302731	0.33690186	
551.8	0.3330541	0.33678346	
552	0.33312072	0.33666511	
552.2	0.33270373	0.3365468	
552.4	0.33271067	0.33642853	
552.6	0.33237971	0.3363103	
552.8	0.33254682	0.33619211	
553	0.33254015	0.33607396	
553.2	0.33180221	0.33595586	
553.4	0.33202422	0.3358378	
553.6	0.33163163	0.33571977	
553.8	0.33113948	0.33560179	
554	0.33156363	0.33548385	
554.2	0.33146837	0.33536596	
554.4	0.33102741	0.3352481	
554.6	0.33052794	0.33513029	
554.8	0.33002361	0.33501251	
555	0.32950982	0.33489478	
555.2	0.32981957	0.33477709	
555.4	0.32926462	0.33465944	
555.6	0.32948608	0.33454184	
555.8	0.32956314	0.33442427	
556	0.32966444	0.33430675	
556.2	0.32888703	0.33418926	
556.4	0.32946598	0.33407182	
556.6	0.32955621	0.33395442	
556.8	0.32968565	0.33383706	
557	0.32911542	0.33371974	
557.2	0.32933022	0.33360246	
557.4	0.33001636	0.33348523	
557.6	0.32998259	0.33336803	
557.8	0.33047039	0.33325088	
558	0.33095003	0.33313377	
558.2	0.33067246	0.3330167	
558.4	0.33036834	0.33289967	
558.6	0.32996794	0.33278268	
558.8	0.33060632	0.33266573	
559	0.33095213	0.33254882	
559.2	0.33143817	0.33243196	
559.4	0.33106726	0.33231513	
559.6	0.33121073	0.33219835	
559.8	0.33101985	0.33208161	
560	0.33022946	0.3319649	
560.2	0.32998195	0.33184824	
560.4	0.33026264	0.33173162	
560.6	0.32997434	0.33161505	
560.8	0.32956879	0.33149851	
561	0.32970978	0.33138201	
561.2	0.33021077	0.33126556	
561.4	0.32994079	0.33114914	
561.6	0.32973013	0.33103277	
561.8	0.32973056	0.33091643	
562	0.3289452	0.33080014	
562.2	0.32868013	0.33068389	
562.4	0.32853735	0.33056768	
562.6	0.32848757	0.33045151	
562.8	0.3281591	0.33033538	
563	0.32828001	0.33021929	
563.2	0.32837137	0.33010325	
563.4	0.32811708	0.32998724	
563.6	0.32759633	0.32987128	
563.8	0.32728591	0.32975535	
564	0.32715941	0.32963947	
564.2	0.32744281	0.32952362	
564.4	0.32741652	0.32940782	
564.6	0.32775702	0.32929206	
564.8	0.32821287	0.32917634	
565	0.32830743	0.32906066	
565.2	0.32777094	0.32894502	
565.4	0.32789302	0.32882942	
565.6	0.3277425	0.32871386	
565.8	0.32773212	0.32859834	
566	0.32721863	0.32848286	
566.2	0.32739366	0.32836743	
566.4	0.32689667	0.32825203	
566.6	0.32683832	0.32813667	
566.8	0.3266921	0.32802136	
567	0.32723645	0.32790608	
567.2	0.32713616	0.32779085	
567.4	0.32666832	0.32767566	
567.6	0.32656461	0.3275605	
567.8	0.32600379	0.32744539	
568	0.32599766	0.32733032	
568.2	0.3257244	0.32721529	
568.4	0.325801	0.3271003	
568.6	0.32579568	0.32698534	
568.8	0.32595797	0.32687043	
569	0.32601773	0.32675556	
569.2	0.32574962	0.32664073	
569.4	0.3260907	0.32652594	
569.6	0.32572822	0.3264112	
569.8	0.32596894	0.32629649	
570	0.32613501	0.32618182	
570.2	0.32680595	0.32606719	
570.4	0.32670112	0.3259526	
570.6	0.32719027	0.32583805	
570.8	0.32707444	0.32572355	
571	0.32685717	0.32560908	
571.2	0.32638936	0.32549465	
571.4	0.32600133	0.32538027	
571.6	0.32571037	0.32526592	
571.8	0.32510439	0.32515161	
572	0.32573832	0.32503735	
572.2	0.32599134	0.32492312	
572.4	0.32605849	0.32480894	
572.6	0.32568124	0.32469479	
572.8	0.32567184	0.32458068	
573	0.32520334	0.32446662	
573.2	0.32453866	0.32435259	
573.4	0.32398937	0.32423861	
573.6	0.32390481	0.32412466	
573.8	0.32382112	0.32401076	
574	0.32396648	0.32389689	
574.2	0.323785	0.32378307	
574.4	0.32341438	0.32366928	
574.6	0.3229171	0.32355554	
574.8	0.32256113	0.32344183	
575	0.32233543	0.32332817	
575.2	0.32235624	0.32321454	
575.4	0.3228383	0.32310095	
575.6	0.32341655	0.32298741	
575.8	0.32382563	0.3228739	
576	0.32438159	0.32276044	
576.2	0.32427185	0.32264701	
576.4	0.32365526	0.32253363	
576.6	0.32347282	0.32242028	
576.8	0.3233766	0.32230697	
577	0.32330215	0.32219371	
577.2	0.32362118	0.32208048	
577.4	0.32388607	0.32196729	
577.6	0.32407983	0.32185415	
577.8	0.32391458	0.32174104	
578	0.32332485	0.32162797	
578.2	0.32299783	0.32151494	
578.4	0.3231016	0.32140196	
578.6	0.32295393	0.32128901	
578.8	0.32310663	0.3211761	
579	0.3233086	0.32106323	
579.2	0.32350467	0.3209504	
579.4	0.32353797	0.32083761	
579.6	0.32340506	0.32072486	
579.8	0.32322677	0.32061215	
580	0.322974	0.32049948	
580.2	0.3229595	0.32038685	
580.4	0.32247863	0.32027426	
580.6	0.32245204	0.3201617	
580.8	0.3222804	0.32004919	
581	0.32276574	0.31993672	
581.2	0.32275427	0.31982428	
581.4	0.32258585	0.31971189	
581.6	0.32223491	0.31959954	
581.8	0.32171813	0.31948722	
582	0.32133864	0.31937495	
582.2	0.3215769	0.31926271	
582.4	0.32174178	0.31915051	
582.6	0.32166399	0.31903836	
582.8	0.32183283	0.31892624	
583	0.32219151	0.31881416	
583.2	0.32194895	0.31870212	
583.4	0.32165215	0.31859012	
583.6	0.3216891	0.31847816	
583.8	0.32173326	0.31836624	
584	0.32164815	0.31825436	
584.2	0.32188487	0.31814252	
584.4	0.32169499	0.31803071	
584.6	0.32167945	0.31791895	
584.8	0.32165926	0.31780722	
585	0.32158653	0.31769554	
585.2	0.32113305	0.31758389	
585.4	0.3209915	0.31747229	
585.6	0.32111452	0.31736072	
585.8	0.32082605	0.31724919	
586	0.32036384	0.3171377	
586.2	0.3200348	0.31702625	
586.4	0.32001011	0.31691484	
586.6	0.31984796	0.31680347	
586.8	0.31992818	0.31669214	
587	0.31963561	0.31658084	
587.2	0.31927664	0.31646959	
587.4	0.31911255	0.31635837	
587.6	0.31910963	0.3162472	
587.8	0.31919547	0.31613606	
588	0.31952678	0.31602496	
588.2	0.32032671	0.3159139	
588.4	0.32005205	0.31580288	
588.6	0.32007381	0.3156919	
588.8	0.32053597	0.31558096	
589	0.32064544	0.31547006	
589.2	0.32068151	0.3153592	
589.4	0.32072532	0.31524837	
589.6	0.32066902	0.31513758	
589.8	0.32053486	0.31502684	
590	0.32016844	0.31491613	
590.2	0.31999477	0.31480546	
590.4	0.31997899	0.31469483	
590.6	0.31968447	0.31458424	
590.8	0.31955323	0.31447369	
591	0.3193479	0.31436317	
591.2	0.31892835	0.3142527	
591.4	0.31906141	0.31414226	
591.6	0.3191704	0.31403186	
591.8	0.31992542	0.31392151	
592	0.31990459	0.31381119	
592.2	0.31983401	0.31370091	
592.4	0.3194366	0.31359066	
592.6	0.31957338	0.31348046	
592.8	0.31989399	0.3133703	
593	0.31958696	0.31326017	
593.2	0.31910196	0.31315008	
593.4	0.31895612	0.31304003	
593.6	0.31880506	0.31293002	
593.8	0.31904231	0.31282005	
594	0.31860087	0.31271012	
594.2	0.31791442	0.31260023	
594.4	0.31758131	0.31249037	
594.6	0.31680708	0.31238055	
594.8	0.3159225	0.31227078	
595	0.31566861	0.31216104	
595.2	0.31543181	0.31205134	
595.4	0.31571814	0.31194167	
595.6	0.31551468	0.31183205	
595.8	0.31576171	0.31172246	
596	0.31543646	0.31161292	
596.2	0.31557439	0.31150341	
596.4	0.31542884	0.31139394	
596.6	0.31515479	0.31128451	
596.8	0.3153884	0.31117511	
597	0.31549025	0.31106576	
597.2	0.31557402	0.31095644	
597.4	0.31603635	0.31084717	
597.6	0.31649225	0.31073793	
597.8	0.3166692	0.31062873	
598	0.31639778	0.31051956	
598.2	0.31615306	0.31041044	
598.4	0.31607383	0.31030135	
598.6	0.31556834	0.31019231	
598.8	0.31563451	0.3100833	
599	0.31634272	0.30997433	
599.2	0.31609821	0.30986539	
599.4	0.31611777	0.3097565	
599.6	0.31613929	0.30964764	
599.8	0.3164877	0.30953883	
600	0.31629838	0.30943005	
600.2	0.31624413	0.30932131	
600.4	0.31631151	0.3092126	
600.6	0.31620031	0.30910394	
600.8	0.31603026	0.30899531	
601	0.31621331	0.30888672	
601.2	0.31597616	0.30877817	
601.4	0.31521776	0.30866966	
601.6	0.31493399	0.30856119	
601.8	0.31418219	0.30845275	
602	0.31388757	0.30834435	
602.2	0.31319265	0.30823599	
602.4	0.31243039	0.30812767	
602.6	0.31214386	0.30801939	
602.8	0.31190675	0.30791114	
603	0.31161558	0.30780293	
603.2	0.31108806	0.30769477	
603.4	0.31130049	0.30758663	
603.6	0.31127141	0.30747854	
603.8	0.31135237	0.30737049	
604	0.3114327	0.30726247	
604.2	0.31206511	0.30715449	
604.4	0.31253584	0.30704655	
604.6	0.31214714	0.30693864	
604.8	0.31222092	0.30683078	
605	0.31243943	0.30672295	
605.2	0.31200189	0.30661516	
605.4	0.31194628	0.30650741	
605.6	0.31251042	0.30639969	
605.8	0.31226522	0.30629202	
606	0.31261553	0.30618438	
606.2	0.31257437	0.30607678	
606.4	0.31272413	0.30596922	
606.6	0.31307858	0.30586169	
606.8	0.31286036	0.3057542	
607	0.31313058	0.30564675	
607.2	0.31332948	0.30553934	
607.4	0.31374135	0.30543197	
607.6	0.31383033	0.30532463	
607.8	0.31374453	0.30521733	
608	0.3132314	0.30511007	
608.2	0.31307036	0.30500285	
608.4	0.31275724	0.30489566	
608.6	0.31224781	0.30478852	
608.8	0.31184448	0.30468141	
609	0.31166453	0.30457433	
609.2	0.31171544	0.3044673	
609.4	0.31161432	0.3043603	
609.6	0.31194252	0.30425334	
609.8	0.31161663	0.30414642	
610	0.31190613	0.30403954	
610.2	0.31220326	0.30393269	
610.4	0.31209435	0.30382588	
610.6	0.31173166	0.30371911	
610.8	0.31148198	0.30361237	
611	0.31135135	0.30350568	
611.2	0.31136742	0.30339902	
611.4	0.31156371	0.3032924	
611.6	0.31127462	0.30318581	
611.8	0.31066381	0.30307926	
612	0.31030602	0.30297276	
612.2	0.3101991	0.30286628	
612.4	0.3100379	0.30275985	
612.6	0.30986744	0.30265345	
612.8	0.30942695	0.30254709	
613	0.30934653	0.30244077	
613.2	0.30906355	0.30233448	
613.4	0.30868494	0.30222824	
613.6	0.3092045	0.30212203	
613.8	0.3089215	0.30201585	
614	0.30899054	0.30190972	
614.2	0.30852825	0.30180362	
614.4	0.30840404	0.30169756	
614.6	0.3080592	0.30159153	
614.8	0.30826571	0.30148555	
615	0.30848149	0.3013796	
615.2	0.309055	0.30127369	
615.4	0.30927293	0.30116781	
615.6	0.3091364	0.30106197	
615.8	0.30909348	0.30095617	
616	0.30919769	0.30085041	
616.2	0.3090685	0.30074468	
616.4	0.3089819	0.300639	
616.6	0.30879461	0.30053334	
616.8	0.30875688	0.30042773	
617	0.30868796	0.30032215	
617.2	0.30848214	0.30021661	
617.4	0.30881301	0.30011111	
617.6	0.30884679	0.30000564	
617.8	0.30834415	0.29990021	
618	0.30823011	0.29979482	
618.2	0.30761824	0.29968946	
618.4	0.30785374	0.29958415	
618.6	0.30755817	0.29947886	
618.8	0.30776269	0.29937362	
619	0.30787605	0.29926841	
619.2	0.30849806	0.29916324	
619.4	0.30831666	0.29905811	
619.6	0.30830209	0.29895301	
619.8	0.30842894	0.29884795	
620	0.30847404	0.29874293	
620.2	0.30890628	0.29863795	
620.4	0.3086908	0.298533	
620.6	0.30918228	0.29842809	
620.8	0.30928209	0.29832321	
621	0.30919039	0.29821837	
621.2	0.30907609	0.29811357	
621.4	0.30889848	0.29800881	
621.6	0.30835697	0.29790408	
621.8	0.30817158	0.29779939	
622	0.30799068	0.29769474	
622.2	0.30768937	0.29759012	
622.4	0.30779294	0.29748554	
622.6	0.30762711	0.29738099	
622.8	0.30799224	0.29727649	
623	0.30845514	0.29717202	
623.2	0.30846895	0.29706758	
623.4	0.30781231	0.29696319	
623.6	0.30744005	0.29685883	
623.8	0.30727677	0.2967545	
624	0.30728713	0.29665022	
624.2	0.30769755	0.29654597	
624.4	0.30736525	0.29644175	
624.6	0.30751539	0.29633758	
624.8	0.30691717	0.29623344	
625	0.30677001	0.29612933	
625.2	0.30655903	0.29602527	
625.4	0.30647024	0.29592124	
625.6	0.30677565	0.29581724	
625.8	0.30661259	0.29571328	
626	0.30660089	0.29560936	
626.2	0.3067793	0.29550548	
626.4	0.30594233	0.29540163	
626.6	0.30538027	0.29529782	
626.8	0.30512768	0.29519405	
627	0.30429608	0.29509031	
627.2	0.30377937	0.2949866	
627.4	0.30392555	0.29488294	
627.6	0.30347818	0.29477931	
627.8	0.30377232	0.29467572	
628	0.30420227	0.29457216	
628.2	0.30450237	0.29446864	
628.4	0.30463904	0.29436516	
628.6	0.30473947	0.29426171	
628.8	0.304783	0.2941583	
629	0.30554828	0.29405493	
629.2	0.30617434	0.29395159	
629.4	0.30671679	0.29384829	
629.6	0.30705195	0.29374502	
629.8	0.30665135	0.29364179	
630	0.30657127	0.2935386	
630.2	0.3059814	0.29343544	
630.4	0.30548946	0.29333232	
630.6	0.30519018	0.29322924	
630.8	0.30503105	0.29312619	
631	0.30482647	0.29302318	
631.2	0.30510692	0.2929202	
631.4	0.30510868	0.29281726	
631.6	0.30469499	0.29271436	
631.8	0.30486886	0.29261149	
632	0.30473235	0.29250866	
632.2	0.30438822	0.29240587	
632.4	0.30491991	0.29230311	
632.6	0.30471832	0.29220039	
632.8	0.30408821	0.2920977	
633	0.30469483	0.29199505	
633.2	0.30495904	0.29189244	
633.4	0.3047842	0.29178986	
633.6	0.30477212	0.29168732	
633.8	0.30417067	0.29158481	
634	0.30460021	0.29148234	
634.2	0.30472607	0.29137991	
634.4	0.30486761	0.29127751	
634.6	0.30489931	0.29117515	
634.8	0.30464328	0.29107282	
635	0.30425822	0.29097053	
635.2	0.30398263	0.29086828	
635.4	0.3038003	0.29076606	
635.6	0.30364249	0.29066388	
635.8	0.30337329	0.29056173	
636	0.30319319	0.29045962	
636.2	0.30322764	0.29035754	
636.4	0.30330338	0.29025551	
636.6	0.30246211	0.2901535	
636.8	0.3024129	0.29005154	
637	0.30249694	0.28994961	
637.2	0.30234538	0.28984771	
637.4	0.30203523	0.28974585	
637.6	0.30212037	0.28964403	
637.8	0.30152825	0.28954224	
638	0.30220344	0.28944049	
638.2	0.30185338	0.28933877	
638.4	0.302024	0.28923709	
638.6	0.30220391	0.28913544	
638.8	0.30164494	0.28903384	
639	0.30176739	0.28893226	
639.2	0.30230358	0.28883072	
639.4	0.30224134	0.28872922	
639.6	0.30262166	0.28862776	
639.8	0.30270863	0.28852632	
640	0.30300938	0.28842493	
640.2	0.30284783	0.28832357	
640.4	0.30281842	0.28822225	
640.6	0.3025582	0.28812096	
640.8	0.30245152	0.28801971	
641	0.30227125	0.28791849	
641.2	0.3024541	0.28781731	
641.4	0.3022726	0.28771616	
641.6	0.30213994	0.28761505	
641.8	0.30210166	0.28751398	
642	0.30255292	0.28741294	
642.2	0.30240239	0.28731193	
642.4	0.30268772	0.28721096	
642.6	0.30236866	0.28711003	
642.8	0.30212991	0.28700913	
643	0.30180922	0.28690827	
643.2	0.30205351	0.28680744	
643.4	0.30176072	0.28670665	
643.6	0.30195383	0.2866059	
643.8	0.30222796	0.28650518	
644	0.30221599	0.28640449	
644.2	0.30185867	0.28630384	
644.4	0.30186698	0.28620323	
644.6	0.30192657	0.28610265	
644.8	0.30228229	0.28600211	
645	0.30269577	0.2859016	
645.2	0.30258052	0.28580113	
645.4	0.30278033	0.28570069	
645.6	0.30307352	0.28560029	
645.8	0.30344438	0.28549992	
646	0.30332792	0.28539959	
646.2	0.30312996	0.28529929	
646.4	0.30275314	0.28519903	
646.6	0.30208561	0.2850988	
646.8	0.30186245	0.28499861	
647	0.30133312	0.28489846	
647.2	0.30146794	0.28479834	
647.4	0.30112137	0.28469825	
647.6	0.30064686	0.2845982	
647.8	0.30090794	0.28449819	
648	0.30054502	0.28439821	
648.2	0.30021758	0.28429826	
648.4	0.30021347	0.28419836	
648.6	0.29991512	0.28409848	
648.8	0.29971864	0.28399864	
649	0.29915691	0.28389884	
649.2	0.29899753	0.28379907	
649.4	0.29922021	0.28369934	
649.6	0.29926511	0.28359964	
649.8	0.29970154	0.28349997	
650	0.30004433	0.28340034	
650.2	0.30056812	0.28330075	
650.4	0.30078223	0.28320119	
650.6	0.30070917	0.28310167	
650.8	0.30076058	0.28300218	
651	0.30084511	0.28290273	
651.2	0.30115274	0.28280331	
651.4	0.30127859	0.28270392	
651.6	0.30134292	0.28260457	
651.8	0.30151442	0.28250526	
652	0.30094998	0.28240598	
652.2	0.30008397	0.28230674	
652.4	0.29939105	0.28220753	
652.6	0.29842737	0.28210835	
652.8	0.2981261	0.28200921	
653	0.29735681	0.28191011	
653.2	0.29717101	0.28181104	
653.4	0.29717646	0.281712	
653.6	0.2970134	0.281613	
653.8	0.29743977	0.28151404	
654	0.29738084	0.2814151	
654.2	0.29736658	0.28131621	
654.4	0.29717998	0.28121735	
654.6	0.29662893	0.28111852	
654.8	0.29707837	0.28101973	
655	0.29771583	0.28092097	
655.2	0.29769276	0.28082225	
655.4	0.29762935	0.28072356	
655.6	0.29755763	0.28062491	
655.8	0.29682438	0.28052629	
656	0.29645932	0.28042771	
656.2	0.2964424	0.28032916	
656.4	0.29633361	0.28023064	
656.6	0.29617498	0.28013216	
656.8	0.29655473	0.28003372	
657	0.29663284	0.27993531	
657.2	0.29697392	0.27983693	
657.4	0.29745825	0.27973859	
657.6	0.29763735	0.27964028	
657.8	0.29788414	0.27954201	
658	0.29755419	0.27944377	
658.2	0.29777751	0.27934557	
658.4	0.29747434	0.2792474	
658.6	0.29743541	0.27914927	
658.8	0.29804385	0.27905117	
659	0.29757559	0.2789531	
659.2	0.29690125	0.27885507	
659.4	0.29674986	0.27875707	
659.6	0.29667033	0.27865911	
659.8	0.29650437	0.27856118	
660	0.2968094	0.27846329	
660.2	0.29687622	0.27836543	
660.4	0.29702558	0.27826761	
660.6	0.29722308	0.27816982	
660.8	0.29727507	0.27807206	
661	0.29710036	0.27797434	
661.2	0.29696884	0.27787665	
661.4	0.29696656	0.277779	
661.6	0.29667633	0.27768138	
661.8	0.29660529	0.2775838	
662	0.29612208	0.27748625	
662.2	0.29596052	0.27738873	
662.4	0.29564415	0.27729125	
662.6	0.29558326	0.27719381	
662.8	0.29519745	0.27709639	
663	0.29452908	0.27699901	
663.2	0.29440416	0.27690167	
663.4	0.29477313	0.27680436	
663.6	0.29485365	0.27670708	
663.8	0.29483988	0.27660984	
664	0.29505704	0.27651264	
664.2	0.29502229	0.27641546	
664.4	0.29505483	0.27631832	
664.6	0.29489689	0.27622122	
664.8	0.29478611	0.27612415	
665	0.29516705	0.27602711	
665.2	0.29519426	0.27593011	
665.4	0.29579468	0.27583314	
665.6	0.29580791	0.27573621	
665.8	0.29592682	0.27563931	
666	0.29555613	0.27554244	
666.2	0.29575279	0.27544561	
666.4	0.29580778	0.27534881	
666.6	0.29594767	0.27525204	
666.8	0.29632067	0.27515531	
667	0.29611678	0.27505862	
667.2	0.29580063	0.27496196	
667.4	0.29556857	0.27486533	
667.6	0.29517857	0.27476873	
667.8	0.29488708	0.27467217	
668	0.29495919	0.27457565	
668.2	0.294647	0.27447915	
668.4	0.29433213	0.27438269	
668.6	0.29470799	0.27428627	
668.8	0.29462919	0.27418988	
669	0.29442226	0.27409352	
669.2	0.29427785	0.2739972	
669.4	0.29396373	0.27390091	
669.6	0.29369176	0.27380465	
669.8	0.29358435	0.27370843	
670	0.29336786	0.27361224	
670.2	0.29407944	0.27351609	
670.4	0.29400245	0.27341997	
670.6	0.29398929	0.27332388	
670.8	0.29338272	0.27322783	
671	0.29237463	0.27313181	
671.2	0.29235699	0.27303583	
671.4	0.292408	0.27293988	
671.6	0.29268808	0.27284396	
671.8	0.29241571	0.27274807	
672	0.29279832	0.27265222	
672.2	0.29292138	0.27255641	
672.4	0.29315719	0.27246062	
672.6	0.29368872	0.27236488	
672.8	0.29366252	0.27226916	
673	0.2939938	0.27217348	
673.2	0.29455071	0.27207783	
673.4	0.29444396	0.27198221	
673.6	0.2950717	0.27188663	
673.8	0.29519415	0.27179109	
674	0.29528527	0.27169557	
674.2	0.29501256	0.27160009	
674.4	0.29419972	0.27150464	
674.6	0.29374955	0.27140923	
674.8	0.29323932	0.27131385	
675	0.29331418	0.27121851	
675.2	0.29351893	0.27112319	
675.4	0.29354268	0.27102791	
675.6	0.29286593	0.27093267	
675.8	0.29236269	0.27083746	
676	0.29282468	0.27074228	
676.2	0.29254937	0.27064713	
676.4	0.29266164	0.27055202	
676.6	0.29271923	0.27045694	
676.8	0.29272884	0.2703619	
677	0.29309312	0.27026688	
677.2	0.2932117	0.27017191	
677.4	0.29249629	0.27007696	
677.6	0.29218139	0.26998205	
677.8	0.29219182	0.26988717	
678	0.29169242	0.26979233	
678.2	0.29154124	0.26969751	
678.4	0.2915628	0.26960274	
678.6	0.29127675	0.26950799	
678.8	0.29186902	0.26941328	
679	0.29209177	0.2693186	
679.2	0.2918932	0.26922396	
679.4	0.29177857	0.26912934	
679.6	0.29162383	0.26903477	
679.8	0.29189026	0.26894022	
680	0.29220381	0.26884571	
680.2	0.29199516	0.26875123	
680.4	0.29191392	0.26865678	
680.6	0.29175503	0.26856237	
680.8	0.29193749	0.26846799	
681	0.29192651	0.26837365	
681.2	0.29158377	0.26827933	
681.4	0.29124319	0.26818505	
681.6	0.2913759	0.26809081	
681.8	0.29180078	0.26799659	
682	0.29188353	0.26790241	
682.2	0.29192953	0.26780826	
682.4	0.2914616	0.26771415	
682.6	0.29178121	0.26762007	
682.8	0.29276268	0.26752602	
683	0.2931483	0.26743201	
683.2	0.29348151	0.26733802	
683.4	0.2939039	0.26724407	
683.6	0.29412904	0.26715016	
683.8	0.29360979	0.26705627	
684	0.2934965	0.26696242	
684.2	0.2931699	0.26686861	
684.4	0.29270892	0.26677482	
684.6	0.29232843	0.26668107	
684.8	0.29179795	0.26658735	
685	0.29120819	0.26649367	
685.2	0.29121396	0.26640002	
685.4	0.2910154	0.2663064	
685.6	0.29050119	0.26621281	
685.8	0.29027291	0.26611926	
686	0.28945727	0.26602574	
686.2	0.28862996	0.26593225	
686.4	0.28866038	0.26583879	
686.6	0.28913391	0.26574537	
686.8	0.28947218	0.26565198	
687	0.28963096	0.26555863	
687.2	0.28961565	0.2654653	
687.4	0.29009446	0.26537201	
687.6	0.29010211	0.26527875	
687.8	0.29003243	0.26518553	
688	0.29027308	0.26509233	
688.2	0.290167	0.26499917	
688.4	0.29052655	0.26490605	
688.6	0.29089755	0.26481295	
688.8	0.29098172	0.26471989	
689	0.29172184	0.26462686	
689.2	0.29204225	0.26453387	
689.4	0.29214258	0.2644409	
689.6	0.29188006	0.26434797	
689.8	0.29155794	0.26425507	
690	0.29118054	0.26416221	
690.2	0.29130908	0.26406937	
690.4	0.29121497	0.26397657	
690.6	0.29114972	0.26388381	
690.8	0.29124145	0.26379107	
691	0.29103384	0.26369837	
691.2	0.29102257	0.2636057	
691.4	0.2906794	0.26351306	
691.6	0.28988812	0.26342046	
691.8	0.2896251	0.26332788	
692	0.28921237	0.26323534	
692.2	0.28905238	0.26314284	
692.4	0.28917213	0.26305036	
692.6	0.28896053	0.26295792	
692.8	0.28854334	0.26286551	
693	0.28877576	0.26277313	
693.2	0.28848301	0.26268079	
693.4	0.28862403	0.26258848	
693.6	0.28889933	0.2624962	
693.8	0.28949223	0.26240395	
694	0.28970004	0.26231173	
694.2	0.28959274	0.26221955	
694.4	0.28983292	0.2621274	
694.6	0.29032727	0.26203528	
694.8	0.29027789	0.2619432	
695	0.28988941	0.26185114	
695.2	0.28989306	0.26175912	
695.4	0.28953946	0.26166713	
695.6	0.28927922	0.26157518	
695.8	0.28937238	0.26148325	
696	0.28897132	0.26139136	
696.2	0.28841889	0.2612995	
696.4	0.2878486	0.26120768	
696.6	0.28784227	0.26111588	
696.8	0.28786943	0.26102412	
697	0.28807164	0.26093239	
697.2	0.28799746	0.26084069	
697.4	0.28813289	0.26074902	
697.6	0.28810419	0.26065739	
697.8	0.28754394	0.26056579	
698	0.28681378	0.26047422	
698.2	0.2861768	0.26038268	
698.4	0.28656596	0.26029118	
698.6	0.28635838	0.26019971	
698.8	0.28615532	0.26010827	
699	0.28628706	0.26001686	
699.2	0.28653696	0.25992548	
699.4	0.28663649	0.25983414	
699.6	0.28647134	0.25974283	
699.8	0.28673324	0.25965155	
700	0.28661573	0.2595603	
700.2	0.28646574	0.25946908	
700.4	0.28728541	0.2593779	
700.6	0.28786098	0.25928675	
700.8	0.28818643	0.25919563	
701	0.28852795	0.25910454	
701.2	0.28868138	0.25901348	
701.4	0.2886311	0.25892246	
701.6	0.28867317	0.25883147	
701.8	0.28844423	0.25874051	
702	0.28819338	0.25864958	
702.2	0.28799982	0.25855868	
702.4	0.28836049	0.25846782	
702.6	0.28793049	0.25837699	
702.8	0.28764367	0.25828619	
703	0.28763279	0.25819542	
703.2	0.28778475	0.25810469	
703.4	0.28787941	0.25801398	
703.6	0.28758091	0.25792331	
703.8	0.28775548	0.25783267	
704	0.28785404	0.25774206	
704.2	0.28838236	0.25765148	
704.4	0.28881611	0.25756094	
704.6	0.28893652	0.25747042	
704.8	0.28902146	0.25737994	
705	0.28921673	0.25728949	
705.2	0.28927793	0.25719908	
705.4	0.28905261	0.25710869	
705.6	0.28877894	0.25701834	
705.8	0.28839059	0.25692801	
706	0.28797348	0.25683772	
706.2	0.287461	0.25674746	
706.4	0.28651133	0.25665724	
706.6	0.28622344	0.25656704	
706.8	0.2856814	0.25647688	
707	0.28556448	0.25638674	
707.2	0.28557261	0.25629664	
707.4	0.28553788	0.25620657	
707.6	0.28529458	0.25611654	
707.8	0.28541203	0.25602653	
708	0.2854885	0.25593656	
708.2	0.28565021	0.25584662	
708.4	0.28545803	0.25575671	
708.6	0.28553716	0.25566683	
708.8	0.28563049	0.25557698	
709	0.28562531	0.25548716	
709.2	0.28568117	0.25539738	
709.4	0.28555605	0.25530763	
709.6	0.28562157	0.2552179	
709.8	0.28562119	0.25512821	
710	0.28551246	0.25503856	
710.2	0.28535926	0.25494893	
710.4	0.28525345	0.25485933	
710.6	0.28597252	0.25476977	
710.8	0.28572329	0.25468024	
711	0.2852568	0.25459074	
711.2	0.28534121	0.25450127	
711.4	0.28549577	0.25441183	
711.6	0.28562265	0.25432242	
711.8	0.28558974	0.25423305	
712	0.28546287	0.2541437	
712.2	0.28555957	0.25405439	
712.4	0.28539236	0.25396511	
712.6	0.28503929	0.25387586	
712.8	0.28517645	0.25378664	
713	0.28499995	0.25369746	
713.2	0.28517295	0.2536083	
713.4	0.28516893	0.25351918	
713.6	0.28522303	0.25343008	
713.8	0.2849093	0.25334102	
714	0.28497686	0.25325199	
714.2	0.2851963	0.25316299	
714.4	0.28481035	0.25307403	
714.6	0.28443859	0.25298509	
714.8	0.28391169	0.25289619	
715	0.2838761	0.25280731	
715.2	0.28442863	0.25271847	
715.4	0.28461072	0.25262966	
715.6	0.28453616	0.25254088	
715.8	0.28395673	0.25245213	
716	0.28372714	0.25236341	
716.2	0.28348431	0.25227472	
716.4	0.2830117	0.25218607	
716.6	0.2825792	0.25209744	
716.8	0.28293758	0.25200885	
717	0.28290543	0.25192029	
717.2	0.28284963	0.25183176	
717.4	0.2829168	0.25174326	
717.6	0.28301042	0.25165479	
717.8	0.2827815	0.25156635	
718	0.28297893	0.25147795	
718.2	0.28298888	0.25138957	
718.4	0.28253146	0.25130123	
718.6	0.2824784	0.25121291	
718.8	0.28272085	0.25112463	
719	0.28291399	0.25103638	
719.2	0.28258455	0.25094816	
719.4	0.2822901	0.25085997	
719.6	0.28195484	0.25077181	
719.8	0.28151061	0.25068368	
