# Supplementary material for: Molecular basis for DNA recognition by the maternal pioneer transcription factor FoxH1
Source: Nat Commun. 2022 Nov 26;13:7279. doi: 10.1038/s41467-022-34925-y (PMC9701222; doi:10.1038/s41467-022-34925-y)
Supplement: Supplementary file 4 — Source Data [file 41467_2022_34925_MOESM4_ESM.zip › Sourcedata/BLIS/FoxH1/WT/GSC/DNA/F1Results.txt]

Conc1	7.813E-09	
Start1	270	
Stop1	719.8	
Kobs	0.00175743011704627	
Error Kobs	1.97462047442663E-05	
Koff	0	
Error Koff	0	
Time1	Data1	Fit1	
270	-0.00240196	0	
270.2	-0.00229908	0.00026948	
270.4	-0.00195609	0.00053882	
270.6	-0.00156692	0.000808	
270.8	-0.00139011	0.00107703	
271	-0.00111449	0.00134591	
271.2	-0.00074838	0.00161464	
271.4	-0.00089424	0.00188322	
271.6	-0.00088841	0.00215165	
271.8	-0.00114442	0.00241993	
272	-0.00143877	0.00268806	
272.2	-0.00169803	0.00295604	
272.4	-0.0018388	0.00322387	
272.6	-0.00184952	0.00349155	
272.8	-0.00195249	0.00375908	
273	-0.00155305	0.00402646	
273.2	-0.00103377	0.00429369	
273.4	-0.00056071	0.00456078	
273.6	0.00004061	0.00482771	
273.8	0.00060837	0.00509449	
274	0.0008094	0.00536113	
274.2	0.00045558	0.00562761	
274.4	0.00071341	0.00589395	
274.6	0.0009641	0.00616014	
274.8	0.0012686	0.00642618	
275	0.00147865	0.00669207	
275.2	0.00158	0.00695781	
275.4	0.00110572	0.0072234	
275.6	0.00117858	0.00748885	
275.8	0.00093819	0.00775414	
276	0.00086059	0.00801929	
276.2	0.00116827	0.00828429	
276.4	0.00117208	0.00854914	
276.6	0.00118899	0.00881385	
276.8	0.00168931	0.0090784	
277	0.00201052	0.00934281	
277.2	0.00201678	0.00960707	
277.4	0.00235824	0.00987118	
277.6	0.00263506	0.01013514	
277.8	0.00288276	0.01039896	
278	0.00268456	0.01066263	
278.2	0.00319833	0.01092615	
278.4	0.00399396	0.01118953	
278.6	0.00440256	0.01145275	
278.8	0.00509708	0.01171583	
279	0.00538848	0.01197877	
279.2	0.00600996	0.01224155	
279.4	0.00614566	0.01250419	
279.6	0.0066223	0.01276668	
279.8	0.00706647	0.01302903	
280	0.00758578	0.01329123	
280.2	0.00772412	0.01355328	
280.4	0.00732175	0.01381518	
280.6	0.00733585	0.01407694	
280.8	0.0072767	0.01433856	
281	0.00670917	0.01460002	
281.2	0.0064085	0.01486134	
281.4	0.00608446	0.01512252	
281.6	0.00604186	0.01538355	
281.8	0.0063324	0.01564443	
282	0.00624386	0.01590516	
282.2	0.00598872	0.01616576	
282.4	0.00532473	0.0164262	
282.6	0.00430436	0.0166865	
282.8	0.00370309	0.01694665	
283	0.00233337	0.01720666	
283.2	0.00106544	0.01746652	
283.4	-0.00018286	0.01772624	
283.6	-0.0010462	0.01798582	
283.8	-0.00207501	0.01824524	
284	-0.00306434	0.01850453	
284.2	-0.00431251	0.01876366	
284.4	-0.00508789	0.01902266	
284.6	-0.0052858	0.0192815	
284.8	-0.0057107	0.01954021	
285	-0.00616388	0.01979876	
285.2	-0.00621777	0.02005718	
285.4	-0.00592184	0.02031545	
285.6	-0.00473588	0.02057357	
285.8	-0.00444053	0.02083155	
286	-0.00446636	0.02108939	
286.2	-0.00443364	0.02134708	
286.4	-0.00427419	0.02160463	
286.6	-0.00440513	0.02186203	
286.8	-0.00456268	0.0221193	
287	-0.00472306	0.02237641	
287.2	-0.00447549	0.02263338	
287.4	-0.00435575	0.02289021	
287.6	-0.00412123	0.0231469	
287.8	-0.00441029	0.02340344	
288	-0.0045178	0.02365984	
288.2	-0.00458093	0.02391609	
288.4	-0.00462765	0.02417221	
288.6	-0.00462017	0.02442818	
288.8	-0.00467532	0.024684	
289	-0.00486765	0.02493968	
289.2	-0.00473121	0.02519522	
289.4	-0.00449959	0.02545062	
289.6	-0.0040072	0.02570587	
289.8	-0.00382528	0.02596099	
290	-0.00366577	0.02621595	
290.2	-0.0035451	0.02647078	
290.4	-0.00307317	0.02672546	
290.6	-0.00269255	0.02698001	
290.8	-0.00258962	0.0272344	
291	-0.00201493	0.02748866	
291.2	-0.00180655	0.02774278	
291.4	-0.00190605	0.02799675	
291.6	-0.00151	0.02825058	
291.8	-0.00161071	0.02850427	
292	-0.00161638	0.02875781	
292.2	-0.00148303	0.02901122	
292.4	-0.00150526	0.02926448	
292.6	-0.00124454	0.0295176	
292.8	-0.00119716	0.02977058	
293	-0.00067794	0.03002342	
293.2	-0.00024259	0.03027612	
293.4	-0.0001065	0.03052868	
293.6	0.00014152	0.03078109	
293.8	0.0002851	0.03103337	
294	0.00023629	0.0312855	
294.2	0.00096755	0.03153749	
294.4	0.00117048	0.03178934	
294.6	0.00133296	0.03204105	
294.8	0.00112166	0.03229262	
295	0.00104158	0.03254405	
295.2	0.00120215	0.03279534	
295.4	0.00167019	0.03304649	
295.6	0.00221288	0.03329749	
295.8	0.00206246	0.03354836	
296	0.00197949	0.03379909	
296.2	0.00182949	0.03404967	
296.4	0.0020898	0.03430012	
296.6	0.00234941	0.03455043	
296.8	0.0026284	0.03480059	
297	0.00341381	0.03505062	
297.2	0.00321622	0.03530051	
297.4	0.00288672	0.03555025	
297.6	0.00292126	0.03579986	
297.8	0.00297576	0.03604933	
298	0.00281298	0.03629866	
298.2	0.00298518	0.03654785	
298.4	0.00276803	0.0367969	
298.6	0.002929	0.03704581	
298.8	0.0027411	0.03729458	
299	0.00302819	0.03754321	
299.2	0.0037994	0.03779171	
299.4	0.00424319	0.03804006	
299.6	0.00429085	0.03828828	
299.8	0.00425806	0.03853635	
300	0.00417133	0.03878429	
300.2	0.00444726	0.03903209	
300.4	0.00491748	0.03927975	
300.6	0.00465989	0.03952727	
300.8	0.00489088	0.03977466	
301	0.00487487	0.0400219	
301.2	0.00429639	0.04026901	
301.4	0.00383761	0.04051598	
301.6	0.00386708	0.04076281	
301.8	0.00367461	0.0410095	
302	0.00375719	0.04125606	
302.2	0.00390986	0.04150248	
302.4	0.00432298	0.04174876	
302.6	0.00485347	0.0419949	
302.8	0.00521559	0.0422409	
303	0.00602965	0.04248677	
303.2	0.00636495	0.0427325	
303.4	0.00663726	0.04297809	
303.6	0.0073894	0.04322355	
303.8	0.0078837	0.04346886	
304	0.0081378	0.04371404	
304.2	0.00889134	0.04395909	
304.4	0.00881203	0.04420399	
304.6	0.00848894	0.04444876	
304.8	0.00854625	0.0446934	
305	0.00845343	0.04493789	
305.2	0.00844657	0.04518225	
305.4	0.00881718	0.04542647	
305.6	0.00913384	0.04567056	
305.8	0.00906639	0.04591451	
306	0.00923443	0.04615832	
306.2	0.00886477	0.046402	
306.4	0.00888595	0.04664554	
306.6	0.00884203	0.04688894	
306.8	0.00855616	0.04713221	
307	0.00858237	0.04737534	
307.2	0.00868313	0.04761834	
307.4	0.00872646	0.0478612	
307.6	0.00888819	0.04810393	
307.8	0.00906044	0.04834652	
308	0.00903271	0.04858897	
308.2	0.00904263	0.04883129	
308.4	0.00900994	0.04907347	
308.6	0.0093658	0.04931552	
308.8	0.00963512	0.04955743	
309	0.01004292	0.0497992	
309.2	0.01059263	0.05004085	
309.4	0.01109714	0.05028235	
309.6	0.01129455	0.05052372	
309.8	0.01133317	0.05076496	
310	0.01135287	0.05100606	
310.2	0.01105242	0.05124703	
310.4	0.01138007	0.05148786	
310.6	0.0115904	0.05172856	
310.8	0.01173565	0.05196912	
311	0.0114684	0.05220955	
311.2	0.01191269	0.05244984	
311.4	0.01161744	0.05269	
311.6	0.01194711	0.05293002	
311.8	0.01256892	0.05316992	
312	0.01263382	0.05340967	
312.2	0.01293289	0.05364929	
312.4	0.01391636	0.05388878	
312.6	0.01442137	0.05412814	
312.8	0.01457929	0.05436736	
313	0.01494732	0.05460645	
313.2	0.01545234	0.0548454	
313.4	0.01572184	0.05508422	
313.6	0.01555482	0.05532291	
313.8	0.01551109	0.05556146	
314	0.01563674	0.05579988	
314.2	0.01591133	0.05603817	
314.4	0.01612986	0.05627632	
314.6	0.0163136	0.05651434	
314.8	0.01614375	0.05675223	
315	0.01600921	0.05698998	
315.2	0.01616231	0.0572276	
315.4	0.01567392	0.05746509	
315.6	0.01595465	0.05770244	
315.8	0.01584995	0.05793967	
316	0.01625318	0.05817676	
316.2	0.01635833	0.05841372	
316.4	0.01747411	0.05865054	
316.6	0.0173537	0.05888723	
316.8	0.0175515	0.05912379	
317	0.01796074	0.05936022	
317.2	0.01837573	0.05959652	
317.4	0.01917433	0.05983268	
317.6	0.01975846	0.06006871	
317.8	0.02033719	0.06030461	
318	0.02113675	0.06054038	
318.2	0.02124193	0.06077602	
318.4	0.0214648	0.06101152	
318.6	0.02166229	0.06124689	
318.8	0.0218787	0.06148213	
319	0.02141852	0.06171724	
319.2	0.02077911	0.06195222	
319.4	0.02051767	0.06218707	
319.6	0.02026513	0.06242178	
319.8	0.01988126	0.06265637	
320	0.01994331	0.06289082	
320.2	0.01987074	0.06312514	
320.4	0.02046659	0.06335933	
320.6	0.02006929	0.06359339	
320.8	0.02021113	0.06382732	
321	0.0211179	0.06406112	
321.2	0.0219352	0.06429479	
321.4	0.02298748	0.06452833	
321.6	0.02343978	0.06476173	
321.8	0.02403355	0.06499501	
322	0.024747	0.06522816	
322.2	0.02484523	0.06546117	
322.4	0.02511243	0.06569406	
322.6	0.02528037	0.06592681	
322.8	0.02544648	0.06615943	
323	0.02554594	0.06639193	
323.2	0.02573459	0.06662429	
323.4	0.02572718	0.06685653	
323.6	0.0255863	0.06708863	
323.8	0.02559782	0.06732061	
324	0.0260632	0.06755245	
324.2	0.02632372	0.06778417	
324.4	0.02653303	0.06801576	
324.6	0.026334	0.06824721	
324.8	0.02627773	0.06847854	
325	0.02693254	0.06870974	
325.2	0.02723019	0.06894081	
325.4	0.0277503	0.06917175	
325.6	0.0278744	0.06940256	
325.8	0.02815836	0.06963324	
326	0.02798104	0.06986379	
326.2	0.02844533	0.07009421	
326.4	0.02849881	0.07032451	
326.6	0.02903302	0.07055468	
326.8	0.02951785	0.07078471	
327	0.02993657	0.07101462	
327.2	0.02962319	0.0712444	
327.4	0.03004374	0.07147405	
327.6	0.03033115	0.07170358	
327.8	0.03067056	0.07193297	
328	0.03141378	0.07216224	
328.2	0.03133444	0.07239138	
328.4	0.03147492	0.07262039	
328.6	0.03095774	0.07284927	
328.8	0.03102276	0.07307802	
329	0.03110914	0.07330665	
329.2	0.03096648	0.07353515	
329.4	0.03112529	0.07376352	
329.6	0.03070407	0.07399176	
329.8	0.0305203	0.07421988	
330	0.0310412	0.07444787	
330.2	0.03175971	0.07467573	
330.4	0.031781	0.07490346	
330.6	0.03202617	0.07513107	
330.8	0.0321998	0.07535855	
331	0.03212235	0.0755859	
331.2	0.032707	0.07581312	
331.4	0.0335256	0.07604022	
331.6	0.03410363	0.07626719	
331.8	0.03460601	0.07649403	
332	0.03515295	0.07672075	
332.2	0.03512787	0.07694734	
332.4	0.03546399	0.0771738	
332.6	0.03544939	0.07740014	
332.8	0.0360513	0.07762635	
333	0.03655062	0.07785243	
333.2	0.03704378	0.07807839	
333.4	0.03767968	0.07830422	
333.6	0.03795086	0.07852993	
333.8	0.03798774	0.07875551	
334	0.0386602	0.07898096	
334.2	0.03857492	0.07920628	
334.4	0.03864983	0.07943148	
334.6	0.03844788	0.07965656	
334.8	0.03867161	0.07988151	
335	0.03897433	0.08010633	
335.2	0.03933765	0.08033103	
335.4	0.04003326	0.0805556	
335.6	0.04004956	0.08078004	
335.8	0.04014376	0.08100437	
336	0.04032378	0.08122856	
336.2	0.04061933	0.08145263	
336.4	0.04092163	0.08167657	
336.6	0.04117135	0.08190039	
336.8	0.04113395	0.08212409	
337	0.04160852	0.08234766	
337.2	0.04151622	0.0825711	
337.4	0.04145149	0.08279442	
337.6	0.04154714	0.08301761	
337.8	0.04148218	0.08324068	
338	0.0412483	0.08346363	
338.2	0.04112528	0.08368645	
338.4	0.04174582	0.08390914	
338.6	0.04198811	0.08413172	
338.8	0.04279003	0.08435416	
339	0.04356237	0.08457648	
339.2	0.04340673	0.08479868	
339.4	0.04427486	0.08502076	
339.6	0.04444318	0.08524271	
339.8	0.04534776	0.08546453	
340	0.04551419	0.08568623	
340.2	0.04589914	0.08590781	
340.4	0.0460168	0.08612926	
340.6	0.04590225	0.08635059	
340.8	0.04620501	0.0865718	
341	0.04678974	0.08679288	
341.2	0.04679553	0.08701384	
341.4	0.0473325	0.08723468	
341.6	0.04768038	0.08745539	
341.8	0.04781754	0.08767598	
342	0.04777978	0.08789644	
342.2	0.04815064	0.08811678	
342.4	0.04873392	0.088337	
342.6	0.04872209	0.0885571	
342.8	0.04895756	0.08877707	
343	0.04886549	0.08899692	
343.2	0.04849344	0.08921665	
343.4	0.04942474	0.08943625	
343.6	0.04947131	0.08965573	
343.8	0.04967527	0.08987509	
344	0.04948636	0.09009433	
344.2	0.04997304	0.09031344	
344.4	0.05001124	0.09053243	
344.6	0.05049621	0.0907513	
344.8	0.05138507	0.09097004	
345	0.0511249	0.09118867	
345.2	0.05179367	0.09140717	
345.4	0.05243938	0.09162555	
345.6	0.05227212	0.0918438	
345.8	0.05250214	0.09206194	
346	0.05264748	0.09227995	
346.2	0.05219876	0.09249784	
346.4	0.05258449	0.09271561	
346.6	0.0533217	0.09293326	
346.8	0.05414655	0.09315079	
347	0.05469165	0.09336819	
347.2	0.05536044	0.09358547	
347.4	0.05614683	0.09380263	
347.6	0.05645282	0.09401967	
347.8	0.05710896	0.09423659	
348	0.05721538	0.09445339	
348.2	0.05758099	0.09467007	
348.4	0.05752316	0.09488662	
348.6	0.05779596	0.09510306	
348.8	0.05765352	0.09531937	
349	0.05732736	0.09553556	
349.2	0.05779717	0.09575163	
349.4	0.05729195	0.09596758	
349.6	0.05667744	0.09618341	
349.8	0.05658996	0.09639912	
350	0.05681659	0.09661471	
350.2	0.05675298	0.09683018	
350.4	0.05730874	0.09704552	
350.6	0.05840441	0.09726075	
350.8	0.05926844	0.09747586	
351	0.05984054	0.09769084	
351.2	0.06062341	0.09790571	
351.4	0.06143749	0.09812045	
351.6	0.0617901	0.09833508	
351.8	0.06189715	0.09854959	
352	0.06189965	0.09876397	
352.2	0.06234787	0.09897824	
352.4	0.06244276	0.09919238	
352.6	0.06262585	0.09940641	
352.8	0.06297078	0.09962032	
353	0.0631941	0.0998341	
353.2	0.06323487	0.10004777	
353.4	0.06303312	0.10026132	
353.6	0.06283244	0.10047475	
353.8	0.06330885	0.10068806	
354	0.06387594	0.10090125	
354.2	0.06343938	0.10111432	
354.4	0.06398655	0.10132727	
354.6	0.06465725	0.10154011	
354.8	0.06476641	0.10175282	
355	0.0652384	0.10196541	
355.2	0.06566691	0.10217789	
355.4	0.06578021	0.10239025	
355.6	0.06610578	0.10260249	
355.8	0.06672703	0.10281461	
356	0.06770695	0.10302661	
356.2	0.0686041	0.10323849	
356.4	0.06911587	0.10345026	
356.6	0.06942665	0.1036619	
356.8	0.06941994	0.10387343	
357	0.06974468	0.10408484	
357.2	0.07038993	0.10429613	
357.4	0.07056662	0.1045073	
357.6	0.07036747	0.10471836	
357.8	0.07062798	0.1049293	
358	0.07063689	0.10514012	
358.2	0.07006861	0.10535082	
358.4	0.07030706	0.1055614	
358.6	0.06994634	0.10577187	
358.8	0.06971572	0.10598221	
359	0.06994164	0.10619244	
359.2	0.06965403	0.10640256	
359.4	0.06998909	0.10661255	
359.6	0.07095617	0.10682243	
359.8	0.07132747	0.10703219	
360	0.07183656	0.10724183	
360.2	0.07190906	0.10745136	
360.4	0.07188329	0.10766077	
360.6	0.0721416	0.10787006	
360.8	0.07251602	0.10807924	
361	0.07362775	0.1082883	
361.2	0.07391422	0.10849724	
361.4	0.07376749	0.10870606	
361.6	0.07342075	0.10891477	
361.8	0.07404822	0.10912336	
362	0.07441735	0.10933183	
362.2	0.07479685	0.10954019	
362.4	0.07537118	0.10974843	
362.6	0.07527091	0.10995656	
362.8	0.07521916	0.11016457	
363	0.07555586	0.11037246	
363.2	0.07569141	0.11058023	
363.4	0.07624923	0.11078789	
363.6	0.07637772	0.11099544	
363.8	0.07605846	0.11120287	
364	0.07659059	0.11141018	
364.2	0.07669798	0.11161737	
364.4	0.07733186	0.11182445	
364.6	0.07801132	0.11203142	
364.8	0.07758194	0.11223827	
365	0.07800208	0.112445	
365.2	0.07789501	0.11265162	
365.4	0.07810823	0.11285812	
365.6	0.07823495	0.1130645	
365.8	0.07876076	0.11327078	
366	0.07897167	0.11347693	
366.2	0.07974544	0.11368297	
366.4	0.08010808	0.1138889	
366.6	0.08026985	0.11409471	
366.8	0.08060724	0.1143004	
367	0.0813875	0.11450598	
367.2	0.08174683	0.11471145	
367.4	0.08205155	0.1149168	
367.6	0.08245014	0.11512203	
367.8	0.08279794	0.11532715	
368	0.08330006	0.11553216	
368.2	0.0836623	0.11573705	
368.4	0.08400446	0.11594183	
368.6	0.08441692	0.11614649	
368.8	0.08462369	0.11635104	
369	0.08521074	0.11655547	
369.2	0.08519979	0.11675979	
369.4	0.08559747	0.11696399	
369.6	0.0860856	0.11716809	
369.8	0.08602687	0.11737206	
370	0.0861921	0.11757592	
370.2	0.08647837	0.11777967	
370.4	0.08668451	0.11798331	
370.6	0.08719372	0.11818683	
370.8	0.08711796	0.11839024	
371	0.0874115	0.11859353	
371.2	0.08793895	0.11879671	
371.4	0.08795121	0.11899978	
371.6	0.08827438	0.11920273	
371.8	0.08787752	0.11940557	
372	0.08785502	0.11960829	
372.2	0.0881986	0.11981091	
372.4	0.08836049	0.12001341	
372.6	0.08909329	0.12021579	
372.8	0.08916374	0.12041806	
373	0.08887653	0.12062022	
373.2	0.08927459	0.12082227	
373.4	0.08930443	0.1210242	
373.6	0.08947301	0.12122602	
373.8	0.08969997	0.12142773	
374	0.08987867	0.12162933	
374.2	0.09052941	0.12183081	
374.4	0.09068375	0.12203218	
374.6	0.09149471	0.12223344	
374.8	0.09171949	0.12243458	
375	0.09216292	0.12263561	
375.2	0.09276591	0.12283653	
375.4	0.09265954	0.12303734	
375.6	0.0928788	0.12323804	
375.8	0.09295459	0.12343862	
376	0.09336631	0.12363909	
376.2	0.09367508	0.12383945	
376.4	0.094287	0.1240397	
376.6	0.09449895	0.12423983	
376.8	0.09425479	0.12443986	
377	0.09482624	0.12463977	
377.2	0.09495834	0.12483957	
377.4	0.09493127	0.12503925	
377.6	0.09571862	0.12523883	
377.8	0.09629713	0.12543829	
378	0.09630646	0.12563765	
378.2	0.09667033	0.12583689	
378.4	0.096747	0.12603602	
378.6	0.09710399	0.12623504	
378.8	0.09685726	0.12643395	
379	0.09664389	0.12663274	
379.2	0.09699802	0.12683143	
379.4	0.09699353	0.12703	
379.6	0.09723239	0.12722846	
379.8	0.09778576	0.12742682	
380	0.09802131	0.12762506	
380.2	0.09885143	0.12782319	
380.4	0.0989525	0.12802121	
380.6	0.09883521	0.12821912	
380.8	0.09909788	0.12841692	
381	0.09974046	0.1286146	
381.2	0.09946592	0.12881218	
381.4	0.10015074	0.12900965	
381.6	0.10079399	0.129207	
381.8	0.10100287	0.12940425	
382	0.10136505	0.12960138	
382.2	0.10179204	0.12979841	
382.4	0.10181001	0.12999533	
382.6	0.10149326	0.13019213	
382.8	0.10179713	0.13038883	
383	0.10209759	0.13058541	
383.2	0.10226273	0.13078189	
383.4	0.10260524	0.13097825	
383.6	0.10264917	0.13117451	
383.8	0.10299241	0.13137065	
384	0.10351866	0.13156669	
384.2	0.10405869	0.13176262	
384.4	0.10365185	0.13195843	
384.6	0.10415019	0.13215414	
384.8	0.10431613	0.13234974	
385	0.10471064	0.13254523	
385.2	0.10484409	0.13274061	
385.4	0.1056333	0.13293588	
385.6	0.10593354	0.13313104	
385.8	0.10581686	0.13332609	
386	0.1063443	0.13352104	
386.2	0.10640474	0.13371587	
386.4	0.1064376	0.1339106	
386.6	0.10684618	0.13410521	
386.8	0.10729211	0.13429972	
387	0.10747753	0.13449412	
387.2	0.10796278	0.13468841	
387.4	0.10862181	0.13488259	
387.6	0.10858262	0.13507666	
387.8	0.10877659	0.13527063	
388	0.1092032	0.13546448	
388.2	0.10915396	0.13565823	
388.4	0.10884142	0.13585187	
388.6	0.10910003	0.1360454	
388.8	0.10893262	0.13623882	
389	0.10919478	0.13643214	
389.2	0.10922264	0.13662534	
389.4	0.10971691	0.13681844	
389.6	0.1100236	0.13701143	
389.8	0.11016439	0.13720432	
390	0.11089371	0.13739709	
390.2	0.11135639	0.13758976	
390.4	0.11206742	0.13778232	
390.6	0.1125493	0.13797477	
390.8	0.11261728	0.13816711	
391	0.11359215	0.13835935	
391.2	0.11417608	0.13855148	
391.4	0.11443127	0.1387435	
391.6	0.11381124	0.13893542	
391.8	0.11365935	0.13912722	
392	0.11366929	0.13931892	
392.2	0.11366951	0.13951051	
392.4	0.11346057	0.139702	
392.6	0.11345003	0.13989338	
392.8	0.11325452	0.14008465	
393	0.11370632	0.14027581	
393.2	0.1140766	0.14046687	
393.4	0.11504148	0.14065782	
393.6	0.1152292	0.14084867	
393.8	0.11539351	0.1410394	
394	0.11610207	0.14123004	
394.2	0.11641882	0.14142056	
394.4	0.11659646	0.14161098	
394.6	0.11634446	0.14180129	
394.8	0.11673447	0.14199149	
395	0.1175274	0.14218159	
395.2	0.11728459	0.14237158	
395.4	0.11758415	0.14256147	
395.6	0.11776546	0.14275125	
395.8	0.11774708	0.14294092	
396	0.11762869	0.14313049	
396.2	0.1173427	0.14331995	
396.4	0.11710471	0.14350931	
396.6	0.11703583	0.14369856	
396.8	0.11693177	0.1438877	
397	0.11767523	0.14407674	
397.2	0.11760514	0.14426567	
397.4	0.11824435	0.1444545	
397.6	0.11840607	0.14464322	
397.8	0.1185987	0.14483184	
398	0.11925585	0.14502035	
398.2	0.11954093	0.14520875	
398.4	0.1199207	0.14539705	
398.6	0.12073599	0.14558525	
398.8	0.12190965	0.14577334	
399	0.1225571	0.14596132	
399.2	0.12298659	0.1461492	
399.4	0.12385805	0.14633697	
399.6	0.12461997	0.14652464	
399.8	0.12405427	0.14671221	
400	0.12463738	0.14689967	
400.2	0.12489328	0.14708702	
400.4	0.12538499	0.14727427	
400.6	0.12548271	0.14746142	
400.8	0.12529381	0.14764846	
401	0.12585654	0.14783539	
401.2	0.12592097	0.14802222	
401.4	0.12590051	0.14820895	
401.6	0.1261854	0.14839557	
401.8	0.12631787	0.14858209	
402	0.12682157	0.1487685	
402.2	0.12695653	0.14895481	
402.4	0.12746642	0.14914102	
402.6	0.12812935	0.14932712	
402.8	0.12789903	0.14951312	
403	0.12753835	0.14969901	
403.2	0.12779528	0.1498848	
403.4	0.12801742	0.15007049	
403.6	0.12845719	0.15025607	
403.8	0.12845214	0.15044154	
404	0.12877909	0.15062692	
404.2	0.12875002	0.15081219	
404.4	0.1287126	0.15099736	
404.6	0.12860832	0.15118242	
404.8	0.12900108	0.15136738	
405	0.12925348	0.15155224	
405.2	0.12941067	0.15173699	
405.4	0.12950579	0.15192164	
405.6	0.13058887	0.15210619	
405.8	0.13128268	0.15229063	
406	0.13170332	0.15247497	
406.2	0.13202276	0.15265921	
406.4	0.13250933	0.15284334	
406.6	0.13281523	0.15302737	
406.8	0.13293015	0.1532113	
407	0.13322386	0.15339513	
407.2	0.13410081	0.15357885	
407.4	0.13433843	0.15376247	
407.6	0.1346534	0.15394599	
407.8	0.13484319	0.1541294	
408	0.13492854	0.15431272	
408.2	0.13460322	0.15449593	
408.4	0.13470438	0.15467903	
408.6	0.13474713	0.15486204	
408.8	0.13471508	0.15504494	
409	0.13423153	0.15522774	
409.2	0.13436921	0.15541044	
409.4	0.13466494	0.15559304	
409.6	0.13460008	0.15577553	
409.8	0.13508759	0.15595792	
410	0.1348861	0.15614021	
410.2	0.13501938	0.1563224	
410.4	0.13498116	0.15650449	
410.6	0.13553051	0.15668647	
410.8	0.13613903	0.15686835	
411	0.13680686	0.15705014	
411.2	0.13747526	0.15723182	
411.4	0.1378388	0.15741339	
411.6	0.13852059	0.15759487	
411.8	0.13931905	0.15777624	
412	0.13973929	0.15795752	
412.2	0.13989835	0.15813869	
412.4	0.14006307	0.15831976	
412.6	0.14011481	0.15850073	
412.8	0.13978915	0.1586816	
413	0.13994706	0.15886237	
413.2	0.14002695	0.15904303	
413.4	0.14045941	0.1592236	
413.6	0.14064706	0.15940406	
413.8	0.14076322	0.15958443	
414	0.14015392	0.15976469	
414.2	0.14036828	0.15994485	
414.4	0.14031871	0.16012491	
414.6	0.1407535	0.16030487	
414.8	0.14103048	0.16048473	
415	0.14137905	0.16066449	
415.2	0.14143658	0.16084415	
415.4	0.14206265	0.16102371	
415.6	0.1428068	0.16120317	
415.8	0.14288241	0.16138252	
416	0.1433687	0.16156178	
416.2	0.14338209	0.16174094	
416.4	0.14306799	0.16191999	
416.6	0.14295737	0.16209895	
416.8	0.14282804	0.16227781	
417	0.1435629	0.16245657	
417.2	0.14398643	0.16263522	
417.4	0.14425992	0.16281378	
417.6	0.1442993	0.16299224	
417.8	0.14440587	0.16317059	
418	0.14423564	0.16334885	
418.2	0.1445737	0.16352701	
418.4	0.14462922	0.16370507	
418.6	0.14499707	0.16388303	
418.8	0.14562639	0.16406089	
419	0.14597218	0.16423865	
419.2	0.14671247	0.16441631	
419.4	0.14734238	0.16459387	
419.6	0.14724498	0.16477133	
419.8	0.14758978	0.16494869	
420	0.14809516	0.16512596	
420.2	0.14814032	0.16530312	
420.4	0.14823743	0.16548019	
420.6	0.1481759	0.16565715	
420.8	0.14898749	0.16583402	
421	0.14966761	0.16601079	
421.2	0.14954443	0.16618746	
421.4	0.14928943	0.16636403	
421.6	0.14942031	0.1665405	
421.8	0.14966283	0.16671687	
422	0.14930672	0.16689315	
422.2	0.14978245	0.16706933	
422.4	0.14985962	0.1672454	
422.6	0.15037772	0.16742138	
422.8	0.15089975	0.16759726	
423	0.15097911	0.16777305	
423.2	0.15145288	0.16794873	
423.4	0.15162994	0.16812432	
423.6	0.15174399	0.16829981	
423.8	0.15286303	0.1684752	
424	0.15324563	0.16865049	
424.2	0.15378654	0.16882568	
424.4	0.15401534	0.16900078	
424.6	0.15419005	0.16917578	
424.8	0.15464954	0.16935068	
425	0.15433567	0.16952548	
425.2	0.1540541	0.16970018	
425.4	0.15443224	0.16987479	
425.6	0.15421836	0.1700493	
425.8	0.15424385	0.17022371	
426	0.15423072	0.17039803	
426.2	0.15419481	0.17057224	
426.4	0.15402806	0.17074636	
426.6	0.15441642	0.17092039	
426.8	0.15451568	0.17109431	
427	0.15451739	0.17126814	
427.2	0.15476977	0.17144187	
427.4	0.15523476	0.1716155	
427.6	0.155536	0.17178904	
427.8	0.15632287	0.17196248	
428	0.15639428	0.17213582	
428.2	0.15697494	0.17230907	
428.4	0.15754667	0.17248221	
428.6	0.15790234	0.17265527	
428.8	0.15815626	0.17282822	
429	0.15836327	0.17300108	
429.2	0.15922558	0.17317384	
429.4	0.15993287	0.17334651	
429.6	0.15998473	0.17351907	
429.8	0.16060305	0.17369155	
430	0.16056066	0.17386392	
430.2	0.16055251	0.1740362	
430.4	0.160574	0.17420838	
430.6	0.16065269	0.17438047	
430.8	0.16027922	0.17455246	
431	0.1600549	0.17472436	
431.2	0.15972494	0.17489615	
431.4	0.16007068	0.17506786	
431.6	0.15961815	0.17523946	
431.8	0.15964775	0.17541097	
432	0.15924542	0.17558239	
432.2	0.15981915	0.17575371	
432.4	0.16015614	0.17592493	
432.6	0.16029905	0.17609605	
432.8	0.16074147	0.17626709	
433	0.16155183	0.17643802	
433.2	0.16219341	0.17660886	
433.4	0.16240522	0.17677961	
433.6	0.16252493	0.17695026	
433.8	0.16267488	0.17712081	
434	0.16228612	0.17729127	
434.2	0.1625877	0.17746163	
434.4	0.16259136	0.1776319	
434.6	0.16290033	0.17780207	
434.8	0.16295097	0.17797215	
435	0.16333866	0.17814213	
435.2	0.16400882	0.17831202	
435.4	0.16438526	0.17848181	
435.6	0.1640082	0.17865151	
435.8	0.16439297	0.17882111	
436	0.16421267	0.17899062	
436.2	0.1647172	0.17916003	
436.4	0.16493244	0.17932935	
436.6	0.16538757	0.17949857	
436.8	0.16600516	0.1796677	
437	0.1658707	0.17983674	
437.2	0.16582066	0.18000568	
437.4	0.16567923	0.18017452	
437.6	0.16555849	0.18034327	
437.8	0.1658728	0.18051193	
438	0.16582425	0.18068049	
438.2	0.16642393	0.18084896	
438.4	0.16656075	0.18101734	
438.6	0.16701087	0.18118562	
438.8	0.16703823	0.1813538	
439	0.16761215	0.18152189	
439.2	0.16802038	0.18168989	
439.4	0.16797286	0.18185779	
439.6	0.16834967	0.1820256	
439.8	0.16848581	0.18219332	
440	0.16833091	0.18236094	
440.2	0.16836148	0.18252847	
440.4	0.16865713	0.18269591	
440.6	0.16919361	0.18286325	
440.8	0.16978572	0.1830305	
441	0.16962581	0.18319765	
441.2	0.17005984	0.18336471	
441.4	0.16991234	0.18353168	
441.6	0.17023559	0.18369855	
441.8	0.17102296	0.18386533	
442	0.17131021	0.18403202	
442.2	0.17150089	0.18419862	
442.4	0.17157073	0.18436512	
442.6	0.17179294	0.18453153	
442.8	0.17180647	0.18469784	
443	0.17219433	0.18486406	
443.2	0.17266635	0.18503019	
443.4	0.17283728	0.18519623	
443.6	0.17321882	0.18536217	
443.8	0.17289203	0.18552802	
444	0.17251886	0.18569378	
444.2	0.1722872	0.18585945	
444.4	0.17258105	0.18602502	
444.6	0.17294094	0.1861905	
444.8	0.17303235	0.18635589	
445	0.17287998	0.18652118	
445.2	0.17317824	0.18668639	
445.4	0.1732676	0.1868515	
445.6	0.17360645	0.18701651	
445.8	0.17425764	0.18718144	
446	0.17429192	0.18734627	
446.2	0.17460623	0.18751102	
446.4	0.17481327	0.18767567	
446.6	0.174995	0.18784022	
446.8	0.17559216	0.18800469	
447	0.17605775	0.18816906	
447.2	0.17649947	0.18833334	
447.4	0.17665618	0.18849753	
447.6	0.17673892	0.18866163	
447.8	0.17629995	0.18882564	
448	0.17619156	0.18898955	
448.2	0.17649444	0.18915337	
448.4	0.17626405	0.18931711	
448.6	0.17615554	0.18948074	
448.8	0.17613835	0.18964429	
449	0.17617743	0.18980775	
449.2	0.17644418	0.18997112	
449.4	0.17682066	0.19013439	
449.6	0.17690921	0.19029757	
449.8	0.17686192	0.19046066	
450	0.177244	0.19062366	
450.2	0.17808575	0.19078657	
450.4	0.17798475	0.19094939	
450.6	0.17832217	0.19111212	
450.8	0.17863862	0.19127475	
451	0.17915702	0.1914373	
451.2	0.17980645	0.19159975	
451.4	0.18018599	0.19176212	
451.6	0.18028716	0.19192439	
451.8	0.18053567	0.19208657	
452	0.18099165	0.19224866	
452.2	0.18135681	0.19241066	
452.4	0.18157892	0.19257257	
452.6	0.18194143	0.19273439	
452.8	0.18241277	0.19289612	
453	0.18261008	0.19305776	
453.2	0.18313455	0.19321931	
453.4	0.18348374	0.19338077	
453.6	0.18376112	0.19354214	
453.8	0.18391563	0.19370341	
454	0.18461419	0.1938646	
454.2	0.18460378	0.1940257	
454.4	0.18397433	0.19418671	
454.6	0.18418436	0.19434762	
454.8	0.18471091	0.19450845	
455	0.1850093	0.19466919	
455.2	0.18509414	0.19482983	
455.4	0.18499015	0.19499039	
455.6	0.18505362	0.19515086	
455.8	0.18533486	0.19531124	
456	0.18589964	0.19547153	
456.2	0.18626817	0.19563173	
456.4	0.18651448	0.19579184	
456.6	0.18662775	0.19595186	
456.8	0.1865319	0.19611179	
457	0.18669735	0.19627163	
457.2	0.18712257	0.19643138	
457.4	0.18758123	0.19659104	
457.6	0.18790115	0.19675061	
457.8	0.18750282	0.1969101	
458	0.18791056	0.19706949	
458.2	0.18752888	0.1972288	
458.4	0.18768483	0.19738801	
458.6	0.18840403	0.19754714	
458.8	0.18851806	0.19770618	
459	0.18833226	0.19786513	
459.2	0.18838434	0.19802399	
459.4	0.1887806	0.19818276	
459.6	0.18892509	0.19834144	
459.8	0.18925957	0.19850004	
460	0.18933881	0.19865854	
460.2	0.18928425	0.19881696	
460.4	0.18928868	0.19897529	
460.6	0.18940351	0.19913353	
460.8	0.18949002	0.19929168	
461	0.19021687	0.19944974	
461.2	0.19063281	0.19960772	
461.4	0.19139663	0.19976561	
461.6	0.19141507	0.1999234	
461.8	0.19158684	0.20008111	
462	0.19201914	0.20023874	
462.2	0.19204135	0.20039627	
462.4	0.19260322	0.20055371	
462.6	0.19365882	0.20071107	
462.8	0.19365063	0.20086834	
463	0.19357377	0.20102552	
463.2	0.19360468	0.20118262	
463.4	0.19367345	0.20133962	
463.6	0.19385682	0.20149654	
463.8	0.19384047	0.20165337	
464	0.19378133	0.20181011	
464.2	0.19395819	0.20196677	
464.4	0.19435554	0.20212334	
464.6	0.19451537	0.20227982	
464.8	0.19519025	0.20243621	
465	0.19551204	0.20259251	
465.2	0.19578346	0.20274873	
465.4	0.19606254	0.20290486	
465.6	0.19592977	0.20306091	
465.8	0.19622665	0.20321686	
466	0.19643299	0.20337273	
466.2	0.19663753	0.20352851	
466.4	0.19665935	0.20368421	
466.6	0.19712521	0.20383981	
466.8	0.19661383	0.20399533	
467	0.19649104	0.20415077	
467.2	0.19676965	0.20430611	
467.4	0.19680894	0.20446137	
467.6	0.19728199	0.20461655	
467.8	0.1973793	0.20477163	
468	0.19766407	0.20492663	
468.2	0.19830288	0.20508154	
468.4	0.19880508	0.20523637	
468.6	0.19913831	0.20539111	
468.8	0.19928931	0.20554576	
469	0.19974423	0.20570033	
469.2	0.19992672	0.20585481	
469.4	0.20032114	0.2060092	
469.6	0.20083129	0.20616351	
469.8	0.20082137	0.20631773	
470	0.20087747	0.20647187	
470.2	0.20076264	0.20662592	
470.4	0.20087826	0.20677988	
470.6	0.20110179	0.20693376	
470.8	0.20087623	0.20708755	
471	0.20070476	0.20724125	
471.2	0.20030975	0.20739487	
471.4	0.20065251	0.2075484	
471.6	0.20073098	0.20770185	
471.8	0.20084114	0.20785521	
472	0.20094215	0.20800849	
472.2	0.20118009	0.20816168	
472.4	0.20119534	0.20831478	
472.6	0.20125013	0.2084678	
472.8	0.2011502	0.20862073	
473	0.20198417	0.20877358	
473.2	0.20185526	0.20892634	
473.4	0.20256912	0.20907902	
473.6	0.20295345	0.20923161	
473.8	0.20272945	0.20938411	
474	0.20242902	0.20953653	
474.2	0.20294827	0.20968887	
474.4	0.20310466	0.20984112	
474.6	0.20327845	0.20999329	
474.8	0.2033308	0.21014537	
475	0.20313404	0.21029736	
475.2	0.20316302	0.21044927	
475.4	0.20386761	0.2106011	
475.6	0.2038018	0.21075284	
475.8	0.20391318	0.21090449	
476	0.20429661	0.21105606	
476.2	0.2046253	0.21120755	
476.4	0.20495361	0.21135895	
476.6	0.20504209	0.21151027	
476.8	0.20503392	0.2116615	
477	0.20568032	0.21181265	
477.2	0.20594521	0.21196371	
477.4	0.20698983	0.21211469	
477.6	0.20698407	0.21226558	
477.8	0.20663966	0.21241639	
478	0.20671199	0.21256712	
478.2	0.2074673	0.21271776	
478.4	0.20741201	0.21286831	
478.6	0.20761136	0.21301879	
478.8	0.20764401	0.21316917	
479	0.20746309	0.21331948	
479.2	0.20763336	0.2134697	
479.4	0.20782029	0.21361984	
479.6	0.20806191	0.21376989	
479.8	0.20824624	0.21391986	
480	0.20824624	0.21406974	
480.2	0.20839803	0.21399451	
480.4	0.20858564	0.21391931	
480.6	0.2088058	0.21384413	
480.8	0.20891326	0.21376898	
481	0.20866481	0.21369386	
481.2	0.2086941	0.21361876	
481.4	0.20882664	0.21354369	
481.6	0.20869421	0.21346865	
481.8	0.20902273	0.21339363	
482	0.20879076	0.21331864	
482.2	0.20884172	0.21324367	
482.4	0.20894826	0.21316873	
482.6	0.20898278	0.21309382	
482.8	0.2086476	0.21301893	
483	0.20871978	0.21294407	
483.2	0.20896255	0.21286924	
483.4	0.20929604	0.21279443	
483.6	0.20877238	0.21271965	
483.8	0.20863494	0.2126449	
484	0.20828054	0.21257017	
484.2	0.20846042	0.21249547	
484.4	0.20830842	0.21242079	
484.6	0.20807398	0.21234614	
484.8	0.20777875	0.21227152	
485	0.20754671	0.21219692	
485.2	0.20771855	0.21212235	
485.4	0.20787016	0.2120478	
485.6	0.20791097	0.21197328	
485.8	0.20814444	0.21189879	
486	0.20758123	0.21182433	
486.2	0.20780343	0.21174989	
486.4	0.20810808	0.21167547	
486.6	0.2077075	0.21160108	
486.8	0.20750034	0.21152672	
487	0.20759662	0.21145239	
487.2	0.20741447	0.21137808	
487.4	0.20751952	0.21130379	
487.6	0.20693034	0.21122954	
487.8	0.20720214	0.2111553	
488	0.20756584	0.2110811	
488.2	0.20789766	0.21100692	
488.4	0.20756947	0.21093277	
488.6	0.20768863	0.21085864	
488.8	0.20779676	0.21078454	
489	0.20837773	0.21071047	
489.2	0.20814008	0.21063642	
489.4	0.2083056	0.21056239	
489.6	0.20815445	0.2104884	
489.8	0.20786343	0.21041443	
490	0.20737453	0.21034048	
490.2	0.20728139	0.21026656	
490.4	0.20746189	0.21019267	
490.6	0.20703999	0.2101188	
490.8	0.20685977	0.21004496	
491	0.20624308	0.20997115	
491.2	0.20606767	0.20989736	
491.4	0.20568531	0.2098236	
491.6	0.20560672	0.20974986	
491.8	0.20610495	0.20967615	
492	0.20675232	0.20960246	
492.2	0.20687879	0.2095288	
492.4	0.20662365	0.20945517	
492.6	0.20713208	0.20938156	
492.8	0.20702775	0.20930798	
493	0.2071151	0.20923442	
493.2	0.20669957	0.20916089	
493.4	0.20714621	0.20908739	
493.6	0.20711021	0.20901391	
493.8	0.20731089	0.20894046	
494	0.2071238	0.20886703	
494.2	0.20717751	0.20879363	
494.4	0.20705368	0.20872026	
494.6	0.20680545	0.20864691	
494.8	0.20660019	0.20857358	
495	0.20609153	0.20850028	
495.2	0.20599917	0.20842701	
495.4	0.20573154	0.20835377	
495.6	0.20583753	0.20828055	
495.8	0.20560825	0.20820735	
496	0.20569708	0.20813418	
496.2	0.20545228	0.20806104	
496.4	0.2052127	0.20798792	
496.6	0.20515539	0.20791483	
496.8	0.20496779	0.20784176	
497	0.20495538	0.20776872	
497.2	0.20514086	0.20769571	
497.4	0.20537746	0.20762272	
497.6	0.20541844	0.20754975	
497.8	0.20582942	0.20747682	
498	0.20583462	0.2074039	
498.2	0.20585544	0.20733102	
498.4	0.20551006	0.20725816	
498.6	0.20544069	0.20718532	
498.8	0.20540718	0.20711251	
499	0.2049017	0.20703973	
499.2	0.20501699	0.20696697	
499.4	0.20480013	0.20689423	
499.6	0.20470722	0.20682153	
499.8	0.20477791	0.20674884	
500	0.20545975	0.20667619	
500.2	0.20554298	0.20660356	
500.4	0.20598463	0.20653095	
500.6	0.20611822	0.20645837	
500.8	0.20593459	0.20638582	
501	0.2055821	0.20631329	
501.2	0.20553266	0.20624078	
501.4	0.20524532	0.20616831	
501.6	0.20484215	0.20609585	
501.8	0.20538641	0.20602343	
502	0.20466042	0.20595102	
502.2	0.20399091	0.20587865	
502.4	0.20367054	0.2058063	
502.6	0.20403842	0.20573397	
502.8	0.20423892	0.20566167	
503	0.20387056	0.2055894	
503.2	0.20409698	0.20551715	
503.4	0.20399128	0.20544493	
503.6	0.20422976	0.20537273	
503.8	0.20471285	0.20530055	
504	0.20509225	0.20522841	
504.2	0.20509822	0.20515628	
504.4	0.20516055	0.20508419	
504.6	0.20486575	0.20501212	
504.8	0.20478435	0.20494007	
505	0.20468817	0.20486805	
505.2	0.20453468	0.20479605	
505.4	0.2044245	0.20472408	
505.6	0.20442477	0.20465214	
505.8	0.20498522	0.20458022	
506	0.20436575	0.20450832	
506.2	0.20447631	0.20443645	
506.4	0.204441	0.20436461	
506.6	0.20471137	0.20429279	
506.8	0.20425527	0.204221	
507	0.2037691	0.20414923	
507.2	0.2040118	0.20407749	
507.4	0.20370372	0.20400577	
507.6	0.20394836	0.20393408	
507.8	0.20380463	0.20386241	
508	0.2038342	0.20379077	
508.2	0.20394068	0.20371915	
508.4	0.2041947	0.20364756	
508.6	0.20424318	0.20357599	
508.8	0.20459659	0.20350445	
509	0.2044187	0.20343293	
509.2	0.20452263	0.20336144	
509.4	0.20537293	0.20328998	
509.6	0.20535722	0.20321854	
509.8	0.20512862	0.20314712	
510	0.20530439	0.20307573	
510.2	0.20494787	0.20300436	
510.4	0.20457775	0.20293302	
510.6	0.20476258	0.20286171	
510.8	0.20438902	0.20279042	
511	0.2043508	0.20271915	
511.2	0.20448753	0.20264791	
511.4	0.20419724	0.20257669	
511.6	0.20456832	0.2025055	
511.8	0.20421405	0.20243434	
512	0.20451918	0.2023632	
512.2	0.20464834	0.20229208	
512.4	0.20483306	0.20222099	
512.6	0.20476062	0.20214993	
512.8	0.20476697	0.20207889	
513	0.2044189	0.20200787	
513.2	0.20411603	0.20193688	
513.4	0.20450808	0.20186592	
513.6	0.20397387	0.20179498	
513.8	0.20366014	0.20172406	
514	0.20388506	0.20165317	
514.2	0.20317837	0.2015823	
514.4	0.20284107	0.20151146	
514.6	0.20253276	0.20144065	
514.8	0.20233498	0.20136985	
515	0.20225908	0.20129909	
515.2	0.20225696	0.20122835	
515.4	0.20205842	0.20115763	
515.6	0.20193685	0.20108694	
515.8	0.20189579	0.20101627	
516	0.20169089	0.20094563	
516.2	0.20149604	0.20087501	
516.4	0.20152821	0.20080442	
516.6	0.2013684	0.20073385	
516.8	0.20084739	0.20066331	
517	0.2006811	0.20059279	
517.2	0.200349	0.2005223	
517.4	0.20045611	0.20045183	
517.6	0.20042571	0.20038139	
517.8	0.20047289	0.20031097	
518	0.20104176	0.20024057	
518.2	0.20121609	0.2001702	
518.4	0.20118962	0.20009986	
518.6	0.20138831	0.20002954	
518.8	0.20171133	0.19995925	
519	0.20222702	0.19988897	
519.2	0.20230242	0.19981873	
519.4	0.20231122	0.19974851	
519.6	0.20213158	0.19967831	
519.8	0.20203477	0.19960814	
520	0.20136723	0.19953799	
520.2	0.20136578	0.19946787	
520.4	0.20098542	0.19939777	
520.6	0.20043937	0.1993277	
520.8	0.20018281	0.19925765	
521	0.19980165	0.19918763	
521.2	0.1997247	0.19911763	
521.4	0.19973305	0.19904765	
521.6	0.19998257	0.1989777	
521.8	0.20037279	0.19890778	
522	0.20034215	0.19883788	
522.2	0.20017438	0.198768	
522.4	0.20033325	0.19869815	
522.6	0.20106208	0.19862832	
522.8	0.20141627	0.19855852	
523	0.20196909	0.19848874	
523.2	0.20154589	0.19841898	
523.4	0.20142513	0.19834926	
523.6	0.20125603	0.19827955	
523.8	0.20114559	0.19820987	
524	0.20101373	0.19814021	
524.2	0.20087654	0.19807058	
524.4	0.20036806	0.19800098	
524.6	0.20004198	0.19793139	
524.8	0.19993208	0.19786184	
525	0.19945305	0.1977923	
525.2	0.19966036	0.19772279	
525.4	0.19928219	0.19765331	
525.6	0.19868661	0.19758385	
525.8	0.19880763	0.19751441	
526	0.19836031	0.197445	
526.2	0.19849955	0.19737561	
526.4	0.19906798	0.19730625	
526.6	0.19990394	0.19723691	
526.8	0.20039312	0.1971676	
527	0.20070136	0.19709831	
527.2	0.20057507	0.19702905	
527.4	0.2005044	0.1969598	
527.6	0.20099091	0.19689059	
527.8	0.20163824	0.1968214	
528	0.20141401	0.19675223	
528.2	0.20152115	0.19668309	
528.4	0.20121932	0.19661397	
528.6	0.20096751	0.19654487	
528.8	0.20083713	0.1964758	
529	0.20033591	0.19640675	
529.2	0.19974608	0.19633773	
529.4	0.19905886	0.19626873	
529.6	0.19844657	0.19619976	
529.8	0.19819417	0.19613081	
530	0.19783584	0.19606189	
530.2	0.19773781	0.19599298	
530.4	0.19815633	0.19592411	
530.6	0.19819089	0.19585526	
530.8	0.19818579	0.19578643	
531	0.19749643	0.19571762	
531.2	0.19741212	0.19564884	
531.4	0.19740312	0.19558009	
531.6	0.19841137	0.19551136	
531.8	0.1991894	0.19544265	
532	0.19902912	0.19537397	
532.2	0.19948447	0.19530531	
532.4	0.19960593	0.19523667	
532.6	0.19978109	0.19516806	
532.8	0.19961169	0.19509947	
533	0.19933609	0.19503091	
533.2	0.19905864	0.19496237	
533.4	0.19907749	0.19489386	
533.6	0.19947109	0.19482537	
533.8	0.19946577	0.1947569	
534	0.19994285	0.19468846	
534.2	0.20007046	0.19462004	
534.4	0.20016206	0.19455165	
534.6	0.19993053	0.19448328	
534.8	0.19964634	0.19441493	
535	0.19949573	0.19434661	
535.2	0.20007612	0.19427831	
535.4	0.1997253	0.19421004	
535.6	0.20022944	0.19414179	
535.8	0.19983506	0.19407356	
536	0.19977983	0.19400536	
536.2	0.19948839	0.19393718	
536.4	0.19957075	0.19386902	
536.6	0.19897961	0.19380089	
536.8	0.19840482	0.19373279	
537	0.19793685	0.19366471	
537.2	0.19724803	0.19359665	
537.4	0.19699597	0.19352861	
537.6	0.1972881	0.1934606	
537.8	0.19713433	0.19339262	
538	0.19754246	0.19332465	
538.2	0.19780844	0.19325671	
538.4	0.1976966	0.1931888	
538.6	0.19755879	0.19312091	
538.8	0.19737111	0.19305304	
539	0.19792872	0.1929852	
539.2	0.19799105	0.19291738	
539.4	0.19774047	0.19284958	
539.6	0.1981993	0.19278181	
539.8	0.19810799	0.19271406	
540	0.19884914	0.19264634	
540.2	0.19893796	0.19257864	
540.4	0.19901939	0.19251096	
540.6	0.19924109	0.19244331	
540.8	0.1990499	0.19237568	
541	0.19940113	0.19230807	
541.2	0.19898758	0.19224049	
541.4	0.19904347	0.19217293	
541.6	0.19913429	0.1921054	
541.8	0.19882331	0.19203789	
542	0.19911135	0.1919704	
542.2	0.19885333	0.19190294	
542.4	0.19822622	0.1918355	
542.6	0.19802068	0.19176808	
542.8	0.19771645	0.19170069	
543	0.19727252	0.19163332	
543.2	0.19656064	0.19156598	
543.4	0.1960877	0.19149866	
543.6	0.19574907	0.19143136	
543.8	0.19568363	0.19136409	
544	0.19579392	0.19129684	
544.2	0.19562308	0.19122961	
544.4	0.1955004	0.19116241	
544.6	0.19590869	0.19109523	
544.8	0.19594515	0.19102807	
545	0.19570888	0.19096094	
545.2	0.1949345	0.19089383	
545.4	0.19488221	0.19082675	
545.6	0.19468955	0.19075969	
545.8	0.1945982	0.19069265	
546	0.19456281	0.19062563	
546.2	0.19476353	0.19055864	
546.4	0.19491727	0.19049168	
546.6	0.19528436	0.19042473	
546.8	0.19548095	0.19035781	
547	0.19561382	0.19029092	
547.2	0.19597426	0.19022404	
547.4	0.19605845	0.19015719	
547.6	0.19642946	0.19009037	
547.8	0.19649891	0.19002357	
548	0.19666795	0.18995679	
548.2	0.19676651	0.18989003	
548.4	0.1961514	0.1898233	
548.6	0.19611289	0.18975659	
548.8	0.19596389	0.18968991	
549	0.19547355	0.18962324	
549.2	0.19536636	0.18955661	
549.4	0.19516448	0.18948999	
549.6	0.19482156	0.1894234	
549.8	0.1942937	0.18935683	
550	0.19440962	0.18929029	
550.2	0.19539839	0.18922377	
550.4	0.19455217	0.18915727	
550.6	0.19498876	0.18909079	
550.8	0.19530945	0.18902434	
551	0.19534231	0.18895792	
551.2	0.19523749	0.18889151	
551.4	0.19478113	0.18882513	
551.6	0.19484103	0.18875877	
551.8	0.19451229	0.18869244	
552	0.1947528	0.18862613	
552.2	0.19437484	0.18855984	
552.4	0.19440073	0.18849357	
552.6	0.19470593	0.18842733	
552.8	0.19508103	0.18836112	
553	0.19492031	0.18829492	
553.2	0.19464401	0.18822875	
553.4	0.1947158	0.1881626	
553.6	0.19494702	0.18809648	
553.8	0.19509549	0.18803037	
554	0.19558998	0.1879643	
554.2	0.19555819	0.18789824	
554.4	0.19473684	0.18783221	
554.6	0.19467541	0.1877662	
554.8	0.19407146	0.18770021	
555	0.19369313	0.18763425	
555.2	0.19377548	0.18756831	
555.4	0.1932682	0.1875024	
555.6	0.19311286	0.1874365	
555.8	0.19316018	0.18737063	
556	0.19334406	0.18730479	
556.2	0.19270609	0.18723896	
556.4	0.19301226	0.18717316	
556.6	0.19275057	0.18710739	
556.8	0.19301877	0.18704163	
557	0.19269268	0.1869759	
557.2	0.19294656	0.18691019	
557.4	0.19359999	0.18684451	
557.6	0.19395048	0.18677885	
557.8	0.19404473	0.18671321	
558	0.19421005	0.18664759	
558.2	0.19407262	0.186582	
558.4	0.19422044	0.18651643	
558.6	0.19390825	0.18645088	
558.8	0.19441698	0.18638536	
559	0.19506178	0.18631986	
559.2	0.19530323	0.18625438	
559.4	0.19523359	0.18618893	
559.6	0.19533381	0.1861235	
559.8	0.1955254	0.18605809	
560	0.19508822	0.1859927	
560.2	0.19467248	0.18592734	
560.4	0.19499601	0.185862	
560.6	0.19467186	0.18579669	
560.8	0.19445212	0.18573139	
561	0.19417742	0.18566612	
561.2	0.19416691	0.18560087	
561.4	0.19372988	0.18553565	
561.6	0.19334367	0.18547045	
561.8	0.19290156	0.18540527	
562	0.19298131	0.18534011	
562.2	0.19312971	0.18527498	
562.4	0.1936611	0.18520987	
562.6	0.19333659	0.18514478	
562.8	0.19329034	0.18507972	
563	0.19363722	0.18501468	
563.2	0.1935296	0.18494966	
563.4	0.19389814	0.18488466	
563.6	0.19348961	0.18481969	
563.8	0.19330932	0.18475474	
564	0.19304302	0.18468981	
564.2	0.19313285	0.18462491	
564.4	0.19355622	0.18456003	
564.6	0.19364799	0.18449517	
564.8	0.19389425	0.18443033	
565	0.19400539	0.18436552	
565.2	0.19348389	0.18430073	
565.4	0.19324576	0.18423596	
565.6	0.19320115	0.18417122	
565.8	0.19328951	0.18410649	
566	0.1935609	0.18404179	
566.2	0.19355854	0.18397712	
566.4	0.19327286	0.18391246	
566.6	0.19310188	0.18384783	
566.8	0.19307441	0.18378322	
567	0.19305479	0.18371864	
567.2	0.19312866	0.18365407	
567.4	0.19309767	0.18358953	
567.6	0.19258864	0.18352502	
567.8	0.19209177	0.18346052	
568	0.19195343	0.18339605	
568.2	0.19207505	0.1833316	
568.4	0.19253565	0.18326717	
568.6	0.192585	0.18320277	
568.8	0.19275062	0.18313838	
569	0.19290207	0.18307402	
569.2	0.19292211	0.18300969	
569.4	0.19297601	0.18294537	
569.6	0.19277588	0.18288108	
569.8	0.19278702	0.18281681	
570	0.1928136	0.18275257	
570.2	0.19252542	0.18268834	
570.4	0.19229243	0.18262414	
570.6	0.19248951	0.18255996	
570.8	0.19186806	0.18249581	
571	0.19191729	0.18243167	
571.2	0.19198207	0.18236756	
571.4	0.19163877	0.18230348	
571.6	0.19113588	0.18223941	
571.8	0.19067784	0.18217537	
572	0.19097269	0.18211135	
572.2	0.19140013	0.18204735	
572.4	0.19169957	0.18198337	
572.6	0.19164155	0.18191942	
572.8	0.19170927	0.18185549	
573	0.19207605	0.18179158	
573.2	0.19198285	0.18172769	
573.4	0.19185742	0.18166383	
573.6	0.19218823	0.18159999	
573.8	0.19223498	0.18153617	
574	0.19224685	0.18147237	
574.2	0.19172339	0.1814086	
574.4	0.19208776	0.18134485	
574.6	0.19178386	0.18128112	
574.8	0.19165178	0.18121741	
575	0.19185891	0.18115373	
575.2	0.19164403	0.18109007	
575.4	0.19185269	0.18102643	
575.6	0.19184799	0.18096281	
575.8	0.19180093	0.18089922	
576	0.19183684	0.18083564	
576.2	0.19164967	0.18077209	
576.4	0.19097462	0.18070857	
576.6	0.190907	0.18064506	
576.8	0.19131245	0.18058158	
577	0.19177975	0.18051812	
577.2	0.19194783	0.18045468	
577.4	0.1921562	0.18039126	
577.6	0.19205237	0.18032787	
577.8	0.19181736	0.1802645	
578	0.19175156	0.18020115	
578.2	0.1915541	0.18013782	
578.4	0.19184976	0.18007451	
578.6	0.19123585	0.18001123	
578.8	0.19152847	0.17994797	
579	0.1918073	0.17988473	
579.2	0.19162596	0.17982152	
579.4	0.19184038	0.17975832	
579.6	0.1918803	0.17969515	
579.8	0.19130594	0.179632	
580	0.19123757	0.17956888	
580.2	0.19152142	0.17950577	
580.4	0.19176523	0.17944269	
580.6	0.19214469	0.17937963	
580.8	0.19239171	0.17931659	
581	0.19229568	0.17925357	
581.2	0.19217841	0.17919058	
581.4	0.1915607	0.17912761	
581.6	0.19145022	0.17906466	
581.8	0.19115618	0.17900173	
582	0.19126392	0.17893882	
582.2	0.19096472	0.17887594	
582.4	0.19123724	0.17881308	
582.6	0.1911178	0.17875024	
582.8	0.19100331	0.17868742	
583	0.19128148	0.17862463	
583.2	0.19131616	0.17856186	
583.4	0.19152665	0.1784991	
583.6	0.19163198	0.17843638	
583.8	0.1914251	0.17837367	
584	0.19212181	0.17831098	
584.2	0.19283144	0.17824832	
584.4	0.19300123	0.17818568	
584.6	0.1928359	0.17812306	
584.8	0.19302705	0.17806046	
585	0.19269894	0.17799789	
585.2	0.19254531	0.17793534	
585.4	0.19234642	0.17787281	
585.6	0.19260435	0.1778103	
585.8	0.19235489	0.17774781	
586	0.19227727	0.17768535	
586.2	0.19183698	0.1776229	
586.4	0.19137856	0.17756048	
586.6	0.1907364	0.17749808	
586.8	0.19007696	0.17743571	
587	0.18989839	0.17737335	
587.2	0.18949337	0.17731102	
587.4	0.18907701	0.17724871	
587.6	0.18895998	0.17718642	
587.8	0.18910273	0.17712415	
588	0.18930723	0.1770619	
588.2	0.18932152	0.17699968	
588.4	0.18942584	0.17693748	
588.6	0.18972178	0.1768753	
588.8	0.18999158	0.17681314	
589	0.19019198	0.176751	
589.2	0.19050379	0.17668889	
589.4	0.19094745	0.1766268	
589.6	0.19091753	0.17656472	
589.8	0.1911662	0.17650268	
590	0.19125243	0.17644065	
590.2	0.19117621	0.17637864	
590.4	0.19086743	0.17631666	
590.6	0.19090202	0.1762547	
590.8	0.19035484	0.17619276	
591	0.19019779	0.17613084	
591.2	0.1897367	0.17606894	
591.4	0.18965373	0.17600707	
591.6	0.18933064	0.17594521	
591.8	0.18977241	0.17588338	
592	0.18947054	0.17582157	
592.2	0.18969687	0.17575978	
592.4	0.18995617	0.17569802	
592.6	0.19006649	0.17563627	
592.8	0.19038481	0.17557455	
593	0.19071245	0.17551285	
593.2	0.1904743	0.17545117	
593.4	0.19068888	0.17538951	
593.6	0.19039732	0.17532788	
593.8	0.19046543	0.17526626	
594	0.19023527	0.17520467	
594.2	0.18996699	0.1751431	
594.4	0.18957048	0.17508155	
594.6	0.18891777	0.17502002	
594.8	0.18805882	0.17495851	
595	0.18762565	0.17489703	
595.2	0.18726675	0.17483557	
595.4	0.18705356	0.17477412	
595.6	0.18674485	0.1747127	
595.8	0.18703153	0.17465131	
596	0.1869867	0.17458993	
596.2	0.1874151	0.17452857	
596.4	0.1873084	0.17446724	
596.6	0.18737553	0.17440593	
596.8	0.18789082	0.17434464	
597	0.18795637	0.17428337	
597.2	0.18812803	0.17422212	
597.4	0.18835622	0.1741609	
597.6	0.18874908	0.17409969	
597.8	0.18909088	0.17403851	
598	0.18936637	0.17397735	
598.2	0.18918676	0.17391621	
598.4	0.18909226	0.17385509	
598.6	0.1889732	0.17379399	
598.8	0.18893508	0.17373292	
599	0.18944385	0.17367186	
599.2	0.18918647	0.17361083	
599.4	0.1888843	0.17354982	
599.6	0.18904428	0.17348883	
599.8	0.18898064	0.17342786	
600	0.18865305	0.17336692	
600.2	0.18830349	0.17330599	
600.4	0.18795387	0.17324509	
600.6	0.18745049	0.1731842	
600.8	0.1870286	0.17312334	
601	0.18716024	0.1730625	
601.2	0.18717771	0.17300168	
601.4	0.18675863	0.17294089	
601.6	0.18685103	0.17288011	
601.8	0.18675493	0.17281936	
602	0.18662236	0.17275862	
602.2	0.18601998	0.17269791	
602.4	0.18607369	0.17263722	
602.6	0.18620822	0.17257655	
602.8	0.18629718	0.17251591	
603	0.1866387	0.17245528	
603.2	0.18634486	0.17239467	
603.4	0.18663583	0.17233409	
603.6	0.18634577	0.17227353	
603.8	0.18625621	0.17221299	
604	0.18591301	0.17215247	
604.2	0.18595467	0.17209197	
604.4	0.18586583	0.17203149	
604.6	0.18548216	0.17197104	
604.8	0.18533759	0.1719106	
605	0.18566067	0.17185019	
605.2	0.18546546	0.1717898	
605.4	0.18541928	0.17172942	
605.6	0.18583753	0.17166907	
605.8	0.18585225	0.17160875	
606	0.18579776	0.17154844	
606.2	0.1855991	0.17148815	
606.4	0.18603912	0.17142789	
606.6	0.18630293	0.17136764	
606.8	0.18627553	0.17130742	
607	0.18631274	0.17124722	
607.2	0.18607923	0.17118704	
607.4	0.18630964	0.17112688	
607.6	0.18596586	0.17106674	
607.8	0.18597322	0.17100662	
608	0.18524346	0.17094653	
608.2	0.18507775	0.17088645	
608.4	0.18457105	0.1708264	
608.6	0.18400484	0.17076637	
608.8	0.18362046	0.17070636	
609	0.18384138	0.17064637	
609.2	0.18416753	0.1705864	
609.4	0.18381688	0.17052645	
609.6	0.18434141	0.17046652	
609.8	0.18438032	0.17040661	
610	0.18501958	0.17034673	
610.2	0.18525995	0.17028687	
610.4	0.18551877	0.17022702	
610.6	0.18594125	0.1701672	
610.8	0.18616719	0.1701074	
611	0.186212	0.17004762	
611.2	0.18676275	0.16998786	
611.4	0.18773573	0.16992812	
611.6	0.18792737	0.16986841	
611.8	0.18777639	0.16980871	
612	0.18723025	0.16974904	
612.2	0.18669854	0.16968938	
612.4	0.18629254	0.16962975	
612.6	0.18574414	0.16957014	
612.8	0.18517856	0.16951055	
613	0.18496113	0.16945098	
613.2	0.18422002	0.16939143	
613.4	0.18337757	0.1693319	
613.6	0.18361823	0.16927239	
613.8	0.1836394	0.1692129	
614	0.18388564	0.16915344	
614.2	0.18323767	0.16909399	
614.4	0.18342346	0.16903457	
614.6	0.18336997	0.16897517	
614.8	0.18387544	0.16891579	
615	0.18415263	0.16885642	
615.2	0.18499688	0.16879708	
615.4	0.18542028	0.16873776	
615.6	0.18529418	0.16867847	
615.8	0.18487588	0.16861919	
616	0.18436317	0.16855993	
616.2	0.18438231	0.1685007	
616.4	0.18459224	0.16844148	
616.6	0.18434857	0.16838229	
616.8	0.18424501	0.16832311	
617	0.18440421	0.16826396	
617.2	0.18369394	0.16820483	
617.4	0.18386994	0.16814572	
617.6	0.18437385	0.16808663	
617.8	0.18480562	0.16802756	
618	0.18516184	0.16796851	
618.2	0.18480716	0.16790948	
618.4	0.18508347	0.16785047	
618.6	0.18474205	0.16779148	
618.8	0.18531331	0.16773252	
619	0.18492119	0.16767357	
619.2	0.18458312	0.16761465	
619.4	0.18431216	0.16755574	
619.6	0.18370429	0.16749686	
619.8	0.18318629	0.167438	
620	0.18322603	0.16737916	
620.2	0.18374253	0.16732034	
620.4	0.1838529	0.16726154	
620.6	0.18442508	0.16720276	
620.8	0.18457252	0.167144	
621	0.18451717	0.16708526	
621.2	0.18489914	0.16702654	
621.4	0.18549757	0.16696784	
621.6	0.18584198	0.16690917	
621.8	0.18568508	0.16685051	
622	0.18540165	0.16679188	
622.2	0.18509028	0.16673326	
622.4	0.18504224	0.16667467	
622.6	0.1843411	0.16661609	
622.8	0.18453228	0.16655754	
623	0.18427777	0.16649901	
623.2	0.18343291	0.1664405	
623.4	0.18308711	0.16638201	
623.6	0.18196836	0.16632353	
623.8	0.18155435	0.16626508	
624	0.18204035	0.16620665	
624.2	0.18219313	0.16614825	
624.4	0.18223976	0.16608986	
624.6	0.18200748	0.16603149	
624.8	0.18180316	0.16597314	
625	0.1821885	0.16591481	
625.2	0.18287457	0.16585651	
625.4	0.1824729	0.16579822	
625.6	0.18293554	0.16573996	
625.8	0.18233742	0.16568171	
626	0.18259803	0.16562349	
626.2	0.18331669	0.16556528	
626.4	0.18313355	0.1655071	
626.6	0.18278025	0.16544894	
626.8	0.18282673	0.16539079	
627	0.18260418	0.16533267	
627.2	0.18182861	0.16527457	
627.4	0.18218337	0.16521649	
627.6	0.18169633	0.16515843	
627.8	0.18181747	0.16510039	
628	0.1822469	0.16504237	
628.2	0.18192185	0.16498437	
628.4	0.18166588	0.16492639	
628.6	0.18129783	0.16486843	
628.8	0.18178639	0.16481049	
629	0.18234846	0.16475257	
629.2	0.18242985	0.16469467	
629.4	0.18268735	0.16463679	
629.6	0.18297671	0.16457894	
629.8	0.18254809	0.1645211	
630	0.1830928	0.16446328	
630.2	0.18267212	0.16440549	
630.4	0.18242766	0.16434771	
630.6	0.18217594	0.16428995	
630.8	0.18219624	0.16423222	
631	0.18231226	0.1641745	
631.2	0.18217933	0.16411681	
631.4	0.18269491	0.16405913	
631.6	0.18208647	0.16400148	
631.8	0.18224418	0.16394385	
632	0.18221851	0.16388623	
632.2	0.18220734	0.16382864	
632.4	0.18264475	0.16377107	
632.6	0.18269168	0.16371351	
632.8	0.18246793	0.16365598	
633	0.18272006	0.16359847	
633.2	0.18300508	0.16354097	
633.4	0.18316676	0.1634835	
633.6	0.18301333	0.16342605	
633.8	0.1827278	0.16336862	
634	0.18295698	0.16331121	
634.2	0.18279392	0.16325381	
634.4	0.18306486	0.16319644	
634.6	0.1826612	0.16313909	
634.8	0.18267535	0.16308176	
635	0.18219844	0.16302445	
635.2	0.18185284	0.16296716	
635.4	0.18196074	0.16290989	
635.6	0.18183154	0.16285264	
635.8	0.18188125	0.16279541	
636	0.18173695	0.1627382	
636.2	0.18210367	0.16268101	
636.4	0.18201657	0.16262384	
636.6	0.18136968	0.16256669	
636.8	0.18145244	0.16250956	
637	0.18172737	0.16245245	
637.2	0.18151018	0.16239536	
637.4	0.18104906	0.16233829	
637.6	0.1814653	0.16228124	
637.8	0.18127634	0.16222421	
638	0.18165484	0.1621672	
638.2	0.1816815	0.16211021	
638.4	0.18195474	0.16205324	
638.6	0.18194489	0.16199629	
638.8	0.1825737	0.16193936	
639	0.18299629	0.16188245	
639.2	0.18345177	0.16182556	
639.4	0.18421185	0.16176869	
639.6	0.18476728	0.16171184	
639.8	0.18480688	0.16165501	
640	0.18506443	0.16159821	
640.2	0.18495966	0.16154142	
640.4	0.18448529	0.16148465	
640.6	0.18375332	0.1614279	
640.8	0.18376503	0.16137117	
641	0.18306181	0.16131446	
641.2	0.18268183	0.16125777	
641.4	0.1826015	0.1612011	
641.6	0.1826918	0.16114445	
641.8	0.18209334	0.16108782	
642	0.1820078	0.16103121	
642.2	0.18187455	0.16097462	
642.4	0.18186595	0.16091805	
642.6	0.18167574	0.1608615	
642.8	0.18194493	0.16080497	
643	0.18176848	0.16074845	
643.2	0.18177654	0.16069196	
643.4	0.18159838	0.16063549	
643.6	0.18130306	0.16057904	
643.8	0.18100052	0.16052261	
644	0.18042991	0.1604662	
644.2	0.17992332	0.16040981	
644.4	0.17983259	0.16035344	
644.6	0.18006587	0.16029708	
644.8	0.18025253	0.16024075	
645	0.18036778	0.16018444	
645.2	0.18024707	0.16012815	
645.4	0.18069287	0.16007187	
645.6	0.1809585	0.16001562	
645.8	0.18150592	0.15995939	
646	0.18163635	0.15990317	
646.2	0.1816728	0.15984698	
646.4	0.18162629	0.1597908	
646.6	0.18161843	0.15973465	
646.8	0.1818556	0.15967852	
647	0.18161601	0.1596224	
647.2	0.18157805	0.15956631	
647.4	0.1809232	0.15951023	
647.6	0.18042346	0.15945417	
647.8	0.18034356	0.15939814	
648	0.18027393	0.15934212	
648.2	0.18068216	0.15928613	
648.4	0.18106123	0.15923015	
648.6	0.18084937	0.15917419	
648.8	0.18051949	0.15911825	
649	0.18057413	0.15906234	
649.2	0.18016867	0.15900644	
649.4	0.18064725	0.15895056	
649.6	0.18092852	0.1588947	
649.8	0.18118963	0.15883886	
650	0.18115019	0.15878304	
650.2	0.18168309	0.15872724	
650.4	0.181981	0.15867146	
650.6	0.18213804	0.1586157	
650.8	0.18170933	0.15855996	
651	0.18149134	0.15850423	
651.2	0.1813286	0.15844853	
651.4	0.1807834	0.15839285	
651.6	0.1807589	0.15833719	
651.8	0.18108741	0.15828154	
652	0.18099634	0.15822592	
652.2	0.18085519	0.15817031	
652.4	0.18036803	0.15811473	
652.6	0.18002164	0.15805916	
652.8	0.18019094	0.15800362	
653	0.1797811	0.15794809	
653.2	0.17936009	0.15789259	
653.4	0.17950202	0.1578371	
653.6	0.17941565	0.15778163	
653.8	0.17939157	0.15772618	
654	0.17957193	0.15767075	
654.2	0.17980149	0.15761534	
654.4	0.1794574	0.15755995	
654.6	0.17895903	0.15750458	
654.8	0.17887	0.15744923	
655	0.17946067	0.1573939	
655.2	0.17944448	0.15733859	
655.4	0.1794197	0.1572833	
655.6	0.17897557	0.15722802	
655.8	0.17858279	0.15717277	
656	0.17831628	0.15711754	
656.2	0.17853918	0.15706232	
656.4	0.17852641	0.15700713	
656.6	0.17817198	0.15695195	
656.8	0.17828652	0.15689679	
657	0.17785358	0.15684165	
657.2	0.17802569	0.15678654	
657.4	0.17838356	0.15673144	
657.6	0.17828809	0.15667636	
657.8	0.17838648	0.1566213	
658	0.17820457	0.15656626	
658.2	0.17850813	0.15651124	
658.4	0.178234	0.15645624	
658.6	0.17872664	0.15640125	
658.8	0.17953681	0.15634629	
659	0.1793615	0.15629135	
659.2	0.1790485	0.15623642	
659.4	0.17895475	0.15618152	
659.6	0.17890638	0.15612663	
659.8	0.17957311	0.15607176	
660	0.18025396	0.15601692	
660.2	0.18053801	0.15596209	
660.4	0.18086509	0.15590728	
660.6	0.18051361	0.15585249	
660.8	0.18063721	0.15579772	
661	0.18022527	0.15574297	
661.2	0.18057935	0.15568824	
661.4	0.1804379	0.15563352	
661.6	0.17981704	0.15557883	
661.8	0.17925341	0.15552416	
662	0.17881119	0.1554695	
662.2	0.17856394	0.15541487	
662.4	0.17830428	0.15536025	
662.6	0.17798659	0.15530565	
662.8	0.17764228	0.15525107	
663	0.17693491	0.15519651	
663.2	0.17698116	0.15514197	
663.4	0.1775973	0.15508745	
663.6	0.17798481	0.15503295	
663.8	0.17851001	0.15497847	
664	0.17876104	0.15492401	
664.2	0.17878552	0.15486956	
664.4	0.17880943	0.15481514	
664.6	0.17832917	0.15476073	
664.8	0.17809515	0.15470635	
665	0.17851452	0.15465198	
665.2	0.17855425	0.15459763	
665.4	0.17822799	0.1545433	
665.6	0.1781325	0.15448899	
665.8	0.17807088	0.1544347	
666	0.17766241	0.15438043	
666.2	0.17746204	0.15432617	
666.4	0.17757762	0.15427194	
666.6	0.1773141	0.15421772	
666.8	0.17750772	0.15416353	
667	0.17710766	0.15410935	
667.2	0.17702674	0.15405519	
667.4	0.17715082	0.15400106	
667.6	0.17702824	0.15394694	
667.8	0.17710629	0.15389283	
668	0.17695698	0.15383875	
668.2	0.17675504	0.15378469	
668.4	0.17671256	0.15373065	
668.6	0.17706848	0.15367662	
668.8	0.17730629	0.15362262	
669	0.1777825	0.15356863	
669.2	0.17711814	0.15351466	
669.4	0.17671568	0.15346071	
669.6	0.17651223	0.15340678	
669.8	0.17614991	0.15335287	
670	0.17589512	0.15329898	
670.2	0.17673482	0.15324511	
670.4	0.17692366	0.15319125	
670.6	0.17716205	0.15313742	
670.8	0.17655878	0.1530836	
671	0.17597825	0.15302981	
671.2	0.17613404	0.15297603	
671.4	0.17588647	0.15292227	
671.6	0.17593702	0.15286853	
671.8	0.17565999	0.1528148	
672	0.17557767	0.1527611	
672.2	0.17565069	0.15270742	
672.4	0.17630929	0.15265375	
672.6	0.17676429	0.15260011	
672.8	0.17689306	0.15254648	
673	0.17714341	0.15249287	
673.2	0.17699854	0.15243928	
673.4	0.17698844	0.15238571	
673.6	0.17747084	0.15233216	
673.8	0.17782557	0.15227863	
674	0.17807466	0.15222511	
674.2	0.17816631	0.15217162	
674.4	0.17772919	0.15211814	
674.6	0.17788647	0.15206468	
674.8	0.17741378	0.15201124	
675	0.17704152	0.15195782	
675.2	0.17677717	0.15190442	
675.4	0.17595022	0.15185104	
675.6	0.17536165	0.15179767	
675.8	0.1747235	0.15174433	
676	0.17465042	0.151691	
676.2	0.17458184	0.15163769	
676.4	0.17460118	0.1515844	
676.6	0.17442776	0.15153113	
676.8	0.17450571	0.15147788	
677	0.17497754	0.15142465	
677.2	0.17505446	0.15137143	
677.4	0.17483194	0.15131824	
677.6	0.17477302	0.15126506	
677.8	0.17477201	0.1512119	
678	0.17450379	0.15115876	
678.2	0.17486041	0.15110564	
678.4	0.17538353	0.15105254	
678.6	0.17556881	0.15099946	
678.8	0.1761991	0.15094639	
679	0.176467	0.15089335	
679.2	0.17656965	0.15084032	
679.4	0.17662799	0.15078731	
679.6	0.17708009	0.15073432	
679.8	0.17686791	0.15068135	
680	0.17692744	0.15062839	
680.2	0.17670102	0.15057546	
680.4	0.17663106	0.15052254	
680.6	0.17639146	0.15046965	
680.8	0.17690941	0.15041677	
681	0.17678503	0.15036391	
681.2	0.17612984	0.15031107	
681.4	0.17571107	0.15025824	
681.6	0.1753279	0.15020544	
681.8	0.17551422	0.15015265	
682	0.1753354	0.15009989	
682.2	0.17545737	0.15004714	
682.4	0.17508626	0.14999441	
682.6	0.17488384	0.14994169	
682.8	0.17590807	0.149889	
683	0.17601184	0.14983633	
683.2	0.17628074	0.14978367	
683.4	0.17668462	0.14973103	
683.6	0.17683465	0.14967841	
683.8	0.17627176	0.14962581	
684	0.17660489	0.14957323	
684.2	0.17663166	0.14952067	
684.4	0.1767124	0.14946812	
684.6	0.1770901	0.1494156	
684.8	0.17730263	0.14936309	
685	0.17672232	0.1493106	
685.2	0.17678646	0.14925813	
685.4	0.17677394	0.14920567	
685.6	0.17620265	0.14915324	
685.8	0.17648516	0.14910082	
686	0.17574901	0.14904843	
686.2	0.17515437	0.14899605	
686.4	0.17481618	0.14894369	
686.6	0.17462971	0.14889134	
686.8	0.17493262	0.14883902	
687	0.17496964	0.14878671	
687.2	0.17543817	0.14873443	
687.4	0.17544494	0.14868216	
687.6	0.17561679	0.14862991	
687.8	0.17571228	0.14857767	
688	0.17580494	0.14852546	
688.2	0.17569746	0.14847327	
688.4	0.17585127	0.14842109	
688.6	0.17634186	0.14836893	
688.8	0.17590123	0.14831679	
689	0.17631442	0.14826467	
689.2	0.17656432	0.14821256	
689.4	0.17623411	0.14816048	
689.6	0.17573424	0.14810841	
689.8	0.17571363	0.14805636	
690	0.17471377	0.14800433	
690.2	0.17457564	0.14795232	
690.4	0.17456442	0.14790032	
690.6	0.17461697	0.14784835	
690.8	0.17503237	0.14779639	
691	0.1754467	0.14774445	
691.2	0.17544977	0.14769253	
691.4	0.17520327	0.14764063	
691.6	0.17495874	0.14758874	
691.8	0.17483298	0.14753688	
692	0.17442324	0.14748503	
692.2	0.17433251	0.1474332	
692.4	0.17438034	0.14738139	
692.6	0.1743487	0.14732959	
692.8	0.17390483	0.14727782	
693	0.17403147	0.14722606	
693.2	0.17368196	0.14717432	
693.4	0.17333611	0.1471226	
693.6	0.17351135	0.1470709	
693.8	0.17388629	0.14701922	
694	0.17392494	0.14696755	
694.2	0.17418835	0.1469159	
694.4	0.17459214	0.14686427	
694.6	0.17488825	0.14681266	
694.8	0.174637	0.14676107	
695	0.17462719	0.14670949	
695.2	0.17479273	0.14665793	
695.4	0.17466594	0.1466064	
695.6	0.17447305	0.14655487	
695.8	0.17434913	0.14650337	
696	0.17406062	0.14645189	
696.2	0.17388457	0.14640042	
696.4	0.17361208	0.14634897	
696.6	0.1737567	0.14629754	
696.8	0.17342765	0.14624613	
697	0.17356512	0.14619473	
697.2	0.17345947	0.14614336	
697.4	0.17353292	0.146092	
697.6	0.17399147	0.14604066	
697.8	0.17395469	0.14598934	
698	0.17369844	0.14593803	
698.2	0.17328139	0.14588675	
698.4	0.17361077	0.14583548	
698.6	0.17316635	0.14578423	
698.8	0.17294938	0.145733	
699	0.17340665	0.14568178	
699.2	0.17350883	0.14563059	
699.4	0.1731808	0.14557941	
699.6	0.17327768	0.14552825	
699.8	0.17363708	0.1454771	
700	0.17418892	0.14542598	
700.2	0.17430649	0.14537487	
700.4	0.17486662	0.14532379	
700.6	0.17504847	0.14527272	
700.8	0.17481272	0.14522166	
701	0.17469936	0.14517063	
701.2	0.17443934	0.14511961	
701.4	0.17455476	0.14506861	
701.6	0.17461789	0.14501763	
701.8	0.17372271	0.14496667	
702	0.17343112	0.14491573	
702.2	0.17319611	0.1448648	
702.4	0.17340014	0.14481389	
702.6	0.17298113	0.144763	
702.8	0.17278367	0.14471213	
703	0.17282968	0.14466127	
703.2	0.1729365	0.14461043	
703.4	0.17302734	0.14455961	
703.6	0.17325202	0.14450881	
703.8	0.17395792	0.14445803	
704	0.17441867	0.14440726	
704.2	0.17468942	0.14435651	
704.4	0.17516174	0.14430578	
704.6	0.17480629	0.14425507	
704.8	0.17504681	0.14420438	
705	0.17491891	0.1441537	
705.2	0.17525822	0.14410304	
705.4	0.1753164	0.1440524	
705.6	0.17470187	0.14400177	
705.8	0.17415284	0.14395117	
706	0.17444217	0.14390058	
706.2	0.17407445	0.14385001	
706.4	0.17353977	0.14379946	
706.6	0.17311721	0.14374892	
706.8	0.17270836	0.14369841	
707	0.17253284	0.14364791	
707.2	0.17192276	0.14359743	
707.4	0.17168154	0.14354696	
707.6	0.17159381	0.14349652	
707.8	0.17196844	0.14344609	
708	0.17193675	0.14339568	
708.2	0.17221433	0.14334529	
708.4	0.17236283	0.14329491	
708.6	0.17228432	0.14324455	
708.8	0.17261948	0.14319421	
709	0.17237664	0.14314389	
709.2	0.17241055	0.14309359	
709.4	0.17261407	0.1430433	
709.6	0.1728151	0.14299303	
709.8	0.172888	0.14294278	
710	0.172919	0.14289255	
710.2	0.17208188	0.14284233	
710.4	0.17215789	0.14279213	
710.6	0.17237523	0.14274195	
710.8	0.17256612	0.14269179	
711	0.17211332	0.14264164	
711.2	0.17206527	0.14259152	
711.4	0.1728701	0.14254141	
711.6	0.17311984	0.14249131	
711.8	0.17353897	0.14244124	
712	0.17392191	0.14239118	
712.2	0.17449787	0.14234114	
712.4	0.17416755	0.14229112	
712.6	0.17395077	0.14224112	
712.8	0.17403546	0.14219113	
713	0.17399814	0.14214116	
713.2	0.17391195	0.14209121	
713.4	0.17410593	0.14204127	
713.6	0.17390514	0.14199136	
713.8	0.17347905	0.14194146	
714	0.17331357	0.14189158	
714.2	0.17304605	0.14184171	
714.4	0.17311032	0.14179186	
714.6	0.17227907	0.14174204	
714.8	0.17173804	0.14169222	
715	0.17116905	0.14164243	
715.2	0.17142565	0.14159265	
715.4	0.17148811	0.14154289	
715.6	0.17144696	0.14149315	
715.8	0.17117305	0.14144343	
716	0.1709767	0.14139372	
716.2	0.17085024	0.14134403	
716.4	0.17037363	0.14129436	
716.6	0.17042424	0.14124471	
716.8	0.17100089	0.14119507	
717	0.17131518	0.14114545	
717.2	0.17121961	0.14109585	
717.4	0.17135084	0.14104626	
717.6	0.17143679	0.1409967	
717.8	0.17175405	0.14094715	
718	0.1720537	0.14089761	
718.2	0.17210774	0.1408481	
718.4	0.17156949	0.1407986	
718.6	0.17109125	0.14074912	
718.8	0.17108281	0.14069966	
719	0.17105341	0.14065021	
719.2	0.17090042	0.14060079	
719.4	0.17070676	0.14055138	
719.6	0.17054581	0.14050198	
719.8	0.17002422	0.14045261	
