# Supplementary material for: Molecular basis for DNA recognition by the maternal pioneer transcription factor FoxH1
Source: Nat Commun. 2022 Nov 26;13:7279. doi: 10.1038/s41467-022-34925-y (PMC9701222; doi:10.1038/s41467-022-34925-y)
Supplement: Supplementary file 4 — Source Data [file 41467_2022_34925_MOESM4_ESM.zip › Sourcedata/BLIS/FoxH1/WT/GSC/DNA/G1Results.txt]

Conc1	3.906E-09	
Start1	270	
Stop1	719.8	
Kobs	0.00175743011704627	
Error Kobs	1.97462047442663E-05	
Koff	0	
Error Koff	0	
Time1	Data1	Fit1	
270	-0.00279913	0	
270.2	-0.00256393	0.00011885	
270.4	-0.00239496	0.00023764	
270.6	-0.00232386	0.00035638	
270.8	-0.00244123	0.00047507	
271	-0.00247107	0.0005937	
271.2	-0.00194269	0.00071228	
271.4	-0.00221877	0.0008308	
271.6	-0.00253744	0.00094927	
271.8	-0.00242128	0.00106769	
272	-0.00202034	0.00118605	
272.2	-0.00179978	0.00130436	
272.4	-0.00179978	0.00142261	
272.6	-0.00159691	0.00154081	
272.8	-0.00171527	0.00165896	
273	-0.00126894	0.00177705	
273.2	-0.00096768	0.00189509	
273.4	-0.00058962	0.00201307	
273.6	-0.00009867	0.00213101	
273.8	0.00036219	0.00224888	
274	0.00076551	0.00236671	
274.2	0.00062366	0.00248448	
274.4	0.00051937	0.00260219	
274.6	0.00045779	0.00271986	
274.8	0.00065789	0.00283747	
275	0.00072341	0.00295502	
275.2	0.00081947	0.00307253	
275.4	0.00009614	0.00318998	
275.6	0.00045154	0.00330737	
275.8	0.00069272	0.00342471	
276	0.00094746	0.003542	
276.2	0.00082733	0.00365924	
276.4	0.00044583	0.00377642	
276.6	0.00034984	0.00389355	
276.8	0.00048238	0.00401062	
277	0.00050912	0.00412765	
277.2	0.0007223	0.00424462	
277.4	0.0009514	0.00436153	
277.6	0.00147026	0.00447839	
277.8	0.00160283	0.0045952	
278	0.00139899	0.00471196	
278.2	0.0014111	0.00482866	
278.4	0.00202356	0.00494531	
278.6	0.00234741	0.00506191	
278.8	0.00267421	0.00517845	
279	0.00273073	0.00529494	
279.2	0.00311907	0.00541138	
279.4	0.00317431	0.00552776	
279.6	0.00313985	0.0056441	
279.8	0.00257503	0.00576037	
280	0.00282987	0.0058766	
280.2	0.0026549	0.00599277	
280.4	0.0023635	0.00610889	
280.6	0.0024115	0.00622496	
280.8	0.00244643	0.00634097	
281	0.00254441	0.00645693	
281.2	0.003112	0.00657284	
281.4	0.00266522	0.0066887	
281.6	0.00348162	0.0068045	
281.8	0.00408672	0.00692025	
282	0.0040618	0.00703595	
282.2	0.00402038	0.00715159	
282.4	0.00357182	0.00726719	
282.6	0.00279217	0.00738273	
282.8	0.00213362	0.00749821	
283	0.00086465	0.00761365	
283.2	-0.00043101	0.00772903	
283.4	-0.00226187	0.00784436	
283.6	-0.00357152	0.00795964	
283.8	-0.00507153	0.00807486	
284	-0.00607212	0.00819003	
284.2	-0.00717306	0.00830515	
284.4	-0.00819257	0.00842022	
284.6	-0.00903321	0.00853523	
284.8	-0.0100856	0.0086502	
285	-0.01016721	0.00876511	
285.2	-0.01034604	0.00887996	
285.4	-0.01027627	0.00899477	
285.6	-0.0092131	0.00910952	
285.8	-0.00885639	0.00922422	
286	-0.00891075	0.00933887	
286.2	-0.00876034	0.00945347	
286.4	-0.00860153	0.00956801	
286.6	-0.00830016	0.0096825	
286.8	-0.00863972	0.00979694	
287	-0.00895253	0.00991133	
287.2	-0.00853917	0.01002567	
287.4	-0.00833482	0.01013995	
287.6	-0.0079775	0.01025418	
287.8	-0.00822853	0.01036836	
288	-0.00793644	0.01048249	
288.2	-0.00790619	0.01059657	
288.4	-0.00815924	0.01071059	
288.6	-0.00823325	0.01082456	
288.8	-0.0085058	0.01093848	
289	-0.00814489	0.01105235	
289.2	-0.00818862	0.01116617	
289.4	-0.00836486	0.01127993	
289.6	-0.00807936	0.01139365	
289.8	-0.00777099	0.01150731	
290	-0.00760971	0.01162092	
290.2	-0.00770543	0.01173447	
290.4	-0.00764303	0.01184798	
290.6	-0.00789044	0.01196143	
290.8	-0.0084016	0.01207484	
291	-0.00796612	0.01218819	
291.2	-0.00768016	0.01230149	
291.4	-0.00761913	0.01241474	
291.6	-0.00747042	0.01252793	
291.8	-0.0076218	0.01264108	
292	-0.0075998	0.01275417	
292.2	-0.00754002	0.01286721	
292.4	-0.00715328	0.0129802	
292.6	-0.00717802	0.01309314	
292.8	-0.00768485	0.01320603	
293	-0.00721974	0.01331886	
293.2	-0.00743313	0.01343165	
293.4	-0.00739211	0.01354438	
293.6	-0.00673657	0.01365706	
293.8	-0.00682523	0.01376969	
294	-0.00720467	0.01388227	
294.2	-0.00684309	0.0139948	
294.4	-0.00669667	0.01410728	
294.6	-0.00653431	0.0142197	
294.8	-0.00669299	0.01433208	
295	-0.0067343	0.0144444	
295.2	-0.00680935	0.01455667	
295.4	-0.00664409	0.0146689	
295.6	-0.00666006	0.01478107	
295.8	-0.00697246	0.01489318	
296	-0.0069657	0.01500525	
296.2	-0.00717188	0.01511727	
296.4	-0.00721278	0.01522923	
296.6	-0.00736425	0.01534115	
296.8	-0.00734865	0.01545301	
297	-0.00654463	0.01556483	
297.2	-0.00649768	0.01567659	
297.4	-0.00611055	0.0157883	
297.6	-0.00589757	0.01589996	
297.8	-0.00618316	0.01601157	
298	-0.00627821	0.01612313	
298.2	-0.00532263	0.01623464	
298.4	-0.00502459	0.01634609	
298.6	-0.00526435	0.0164575	
298.8	-0.00624781	0.01656886	
299	-0.00624869	0.01668016	
299.2	-0.00617065	0.01679142	
299.4	-0.00643712	0.01690262	
299.6	-0.00643475	0.01701377	
299.8	-0.00639656	0.01712488	
300	-0.00637045	0.01723593	
300.2	-0.0061866	0.01734693	
300.4	-0.00588522	0.01745788	
300.6	-0.00563476	0.01756878	
300.8	-0.00531702	0.01767963	
301	-0.00480147	0.01779043	
301.2	-0.0052245	0.01790118	
301.4	-0.00554131	0.01801188	
301.6	-0.0054786	0.01812253	
301.8	-0.00560326	0.01823312	
302	-0.00533853	0.01834367	
302.2	-0.00505792	0.01845417	
302.4	-0.00540948	0.01856461	
302.6	-0.0054034	0.01867501	
302.8	-0.00567762	0.01878536	
303	-0.00507902	0.01889565	
303.2	-0.00529693	0.0190059	
303.4	-0.00510039	0.01911609	
303.6	-0.00455696	0.01922624	
303.8	-0.00442213	0.01933634	
304	-0.00405246	0.01944638	
304.2	-0.00382234	0.01955638	
304.4	-0.00393437	0.01966632	
304.6	-0.00414353	0.01977622	
304.8	-0.00420862	0.01988606	
305	-0.00447658	0.01999586	
305.2	-0.00443609	0.0201056	
305.4	-0.00382022	0.0202153	
305.6	-0.00357547	0.02032494	
305.8	-0.00376873	0.02043454	
306	-0.00374951	0.02054408	
306.2	-0.00379925	0.02065358	
306.4	-0.00362654	0.02076302	
306.6	-0.00326309	0.02087242	
306.8	-0.00374175	0.02098176	
307	-0.00345368	0.02109106	
307.2	-0.00367244	0.02120031	
307.4	-0.00388375	0.0213095	
307.6	-0.00452528	0.02141865	
307.8	-0.00480362	0.02152775	
308	-0.00459021	0.0216368	
308.2	-0.0045447	0.02174579	
308.4	-0.00487573	0.02185474	
308.6	-0.00504296	0.02196364	
308.8	-0.00488716	0.02207249	
309	-0.00443573	0.02218129	
309.2	-0.00364254	0.02229004	
309.4	-0.00327964	0.02239874	
309.6	-0.00329864	0.02250739	
309.8	-0.00322018	0.02261599	
310	-0.00275361	0.02272454	
310.2	-0.00261876	0.02283305	
310.4	-0.00236059	0.0229415	
310.6	-0.00198907	0.0230499	
310.8	-0.00181853	0.02315826	
311	-0.00203699	0.02326656	
311.2	-0.0022037	0.02337482	
311.4	-0.00283472	0.02348303	
311.6	-0.00296568	0.02359118	
311.8	-0.00259747	0.02369929	
312	-0.00229772	0.02380735	
312.2	-0.00231792	0.02391536	
312.4	-0.00211796	0.02402332	
312.6	-0.00195443	0.02413123	
312.8	-0.00198404	0.0242391	
313	-0.00199469	0.02434691	
313.2	-0.00144484	0.02445467	
313.4	-0.00138582	0.02456239	
313.6	-0.0016177	0.02467005	
313.8	-0.00158451	0.02477767	
314	-0.00170775	0.02488524	
314.2	-0.00175019	0.02499276	
314.4	-0.00179452	0.02510023	
314.6	-0.00167722	0.02520765	
314.8	-0.00209029	0.02531502	
315	-0.00240709	0.02542235	
315.2	-0.00248105	0.02552962	
315.4	-0.00317127	0.02563685	
315.6	-0.00320626	0.02574402	
315.8	-0.00314526	0.02585115	
316	-0.00292211	0.02595823	
316.2	-0.00309421	0.02606526	
316.4	-0.00198434	0.02617224	
316.6	-0.00215989	0.02627918	
316.8	-0.00193029	0.02638606	
317	-0.00135255	0.0264929	
317.2	-0.0007848	0.02659968	
317.4	-0.00050093	0.02670642	
317.6	-0.00013679	0.02681311	
317.8	0.0003683	0.02691975	
318	0.00084179	0.02702635	
318.2	0.00060914	0.02713289	
318.4	0.0007094	0.02723939	
318.6	0.00101263	0.02734583	
318.8	0.00103622	0.02745223	
319	0.00100794	0.02755858	
319.2	0.00085701	0.02766489	
319.4	0.00070048	0.02777114	
319.6	0.0010049	0.02787735	
319.8	0.00131193	0.0279835	
320	0.00132016	0.02808961	
320.2	0.00132082	0.02819567	
320.4	0.0022619	0.02830168	
320.6	0.00189809	0.02840765	
320.8	0.00199236	0.02851356	
321	0.00219728	0.02861943	
321.2	0.00195549	0.02872525	
321.4	0.00201921	0.02883102	
321.6	0.00185406	0.02893674	
321.8	0.00158472	0.02904242	
322	0.00148152	0.02914804	
322.2	0.00069158	0.02925362	
322.4	0.00096551	0.02935915	
322.6	0.00061595	0.02946464	
322.8	0.00025711	0.02957007	
323	0.0001438	0.02967546	
323.2	0.00017896	0.02978079	
323.4	0.00039692	0.02988609	
323.6	0.00064321	0.02999133	
323.8	0.00070156	0.03009652	
324	0.00102219	0.03020167	
324.2	0.00134852	0.03030677	
324.4	0.00134421	0.03041182	
324.6	0.00133834	0.03051682	
324.8	0.00161417	0.03062178	
325	0.00193624	0.03072668	
325.2	0.00182654	0.03083154	
325.4	0.00229905	0.03093636	
325.6	0.00276497	0.03104112	
325.8	0.00308401	0.03114584	
326	0.00298115	0.03125051	
326.2	0.00303685	0.03135513	
326.4	0.00315008	0.0314597	
326.6	0.00310191	0.03156423	
326.8	0.00317418	0.03166871	
327	0.00333575	0.03177314	
327.2	0.00308327	0.03187752	
327.4	0.00346516	0.03198186	
327.6	0.00354335	0.03208615	
327.8	0.0035312	0.03219039	
328	0.00372047	0.03229458	
328.2	0.00365285	0.03239873	
328.4	0.00350259	0.03250282	
328.6	0.0037971	0.03260688	
328.8	0.00402754	0.03271088	
329	0.00370553	0.03281484	
329.2	0.00351883	0.03291875	
329.4	0.00388915	0.03302261	
329.6	0.00353427	0.03312642	
329.8	0.00338399	0.03323019	
330	0.00319039	0.03333391	
330.2	0.00381742	0.03343758	
330.4	0.00354984	0.03354121	
330.6	0.00357166	0.03364479	
330.8	0.00348823	0.03374832	
331	0.00302634	0.0338518	
331.2	0.00311583	0.03395524	
331.4	0.00350003	0.03405863	
331.6	0.00394559	0.03416197	
331.8	0.00388472	0.03426527	
332	0.00401148	0.03436852	
332.2	0.00424227	0.03447172	
332.4	0.00433721	0.03457487	
332.6	0.00456133	0.03467798	
332.8	0.00477503	0.03478104	
333	0.004818	0.03488406	
333.2	0.00509424	0.03498702	
333.4	0.0052938	0.03508994	
333.6	0.00537573	0.03519282	
333.8	0.0055961	0.03529564	
334	0.00573225	0.03539842	
334.2	0.005475	0.03550116	
334.4	0.00509135	0.03560384	
334.6	0.00500284	0.03570648	
334.8	0.00522908	0.03580908	
335	0.00528644	0.03591162	
335.2	0.0054809	0.03601412	
335.4	0.00603208	0.03611657	
335.6	0.00631786	0.03621898	
335.8	0.00585971	0.03632134	
336	0.00627941	0.03642365	
336.2	0.00660633	0.03652592	
336.4	0.00657831	0.03662814	
336.6	0.00705914	0.03673031	
336.8	0.00706626	0.03683244	
337	0.00697553	0.03693452	
337.2	0.00677529	0.03703655	
337.4	0.00647173	0.03713854	
337.6	0.00658231	0.03724048	
337.8	0.0061273	0.03734238	
338	0.00540229	0.03744422	
338.2	0.00493779	0.03754603	
338.4	0.00531519	0.03764778	
338.6	0.00543979	0.03774949	
338.8	0.00618155	0.03785115	
339	0.00670046	0.03795277	
339.2	0.00626593	0.03805434	
339.4	0.00700615	0.03815586	
339.6	0.00719245	0.03825734	
339.8	0.00758815	0.03835877	
340	0.00819549	0.03846016	
340.2	0.00855899	0.0385615	
340.4	0.00892579	0.03866279	
340.6	0.00911016	0.03876404	
340.8	0.00905177	0.03886524	
341	0.00926572	0.03896639	
341.2	0.00913363	0.0390675	
341.4	0.00949088	0.03916856	
341.6	0.00966263	0.03926958	
341.8	0.00966588	0.03937055	
342	0.00916732	0.03947148	
342.2	0.00921387	0.03957236	
342.4	0.00918561	0.03967319	
342.6	0.009057	0.03977398	
342.8	0.00925815	0.03987472	
343	0.00905027	0.03997541	
343.2	0.00853077	0.04007606	
343.4	0.00955336	0.04017666	
343.6	0.00922142	0.04027722	
343.8	0.00969546	0.04037773	
344	0.00935493	0.0404782	
344.2	0.01006546	0.04057862	
344.4	0.00985029	0.040679	
344.6	0.00964292	0.04077932	
344.8	0.01018431	0.04087961	
345	0.00995055	0.04097985	
345.2	0.01008245	0.04108004	
345.4	0.01022448	0.04118018	
345.6	0.00979704	0.04128029	
345.8	0.01004282	0.04138034	
346	0.00932986	0.04148035	
346.2	0.00918256	0.04158032	
346.4	0.00969489	0.04168023	
346.6	0.01052699	0.04178011	
346.8	0.01116789	0.04187994	
347	0.01168888	0.04197972	
347.2	0.01207983	0.04207945	
347.4	0.01276637	0.04217915	
347.6	0.01252624	0.04227879	
347.8	0.01296097	0.04237839	
348	0.01263597	0.04247795	
348.2	0.01295776	0.04257746	
348.4	0.01258526	0.04267692	
348.6	0.01261024	0.04277634	
348.8	0.01279822	0.04287572	
349	0.01258343	0.04297505	
349.2	0.01271179	0.04307433	
349.4	0.01218405	0.04317357	
349.6	0.01176119	0.04327276	
349.8	0.0117772	0.04337191	
350	0.0119735	0.04347101	
350.2	0.01261592	0.04357007	
350.4	0.01318314	0.04366908	
350.6	0.01325261	0.04376805	
350.8	0.01378509	0.04386698	
351	0.013984	0.04396585	
351.2	0.01428744	0.04406469	
351.4	0.01462502	0.04416347	
351.6	0.01454153	0.04426222	
351.8	0.0144168	0.04436091	
352	0.01412016	0.04445957	
352.2	0.01444012	0.04455818	
352.4	0.01443922	0.04465674	
352.6	0.01452518	0.04475526	
352.8	0.01501339	0.04485373	
353	0.01502518	0.04495216	
353.2	0.01462043	0.04505054	
353.4	0.01441494	0.04514888	
353.6	0.01417243	0.04524718	
353.8	0.01416654	0.04534543	
354	0.01439664	0.04544363	
354.2	0.0136078	0.04554179	
354.4	0.01321428	0.04563991	
354.6	0.01297956	0.04573798	
354.8	0.01333807	0.045836	
355	0.01329044	0.04593398	
355.2	0.01299437	0.04603192	
355.4	0.01299358	0.04612981	
355.6	0.01350143	0.04622766	
355.8	0.01403566	0.04632546	
356	0.01458501	0.04642322	
356.2	0.01546116	0.04652094	
356.4	0.01567715	0.04661861	
356.6	0.01619697	0.04671623	
356.8	0.01665129	0.04681381	
357	0.01713063	0.04691135	
357.2	0.01774211	0.04700884	
357.4	0.01850943	0.04710629	
357.6	0.01844233	0.04720369	
357.8	0.01828677	0.04730105	
358	0.01799263	0.04739836	
358.2	0.01761539	0.04749563	
358.4	0.01771873	0.04759286	
358.6	0.0176525	0.04769004	
358.8	0.01772628	0.04778718	
359	0.01750676	0.04788427	
359.2	0.01729478	0.04798132	
359.4	0.01779183	0.04807832	
359.6	0.01836307	0.04817529	
359.8	0.01849724	0.0482722	
360	0.01834664	0.04836907	
360.2	0.01783407	0.0484659	
360.4	0.01784821	0.04856269	
360.6	0.01784442	0.04865943	
360.8	0.01809553	0.04875612	
361	0.01860557	0.04885277	
361.2	0.01871189	0.04894938	
361.4	0.01875721	0.04904595	
361.6	0.01795643	0.04914247	
361.8	0.01826581	0.04923894	
362	0.01812014	0.04933538	
362.2	0.01889406	0.04943176	
362.4	0.01891132	0.04952811	
362.6	0.01878963	0.04962441	
362.8	0.01890724	0.04972067	
363	0.01932832	0.04981688	
363.2	0.01959682	0.04991305	
363.4	0.01949887	0.05000917	
363.6	0.01983556	0.05010525	
363.8	0.01987121	0.05020129	
364	0.01990232	0.05029729	
364.2	0.01986737	0.05039324	
364.4	0.02036698	0.05048914	
364.6	0.02079332	0.05058501	
364.8	0.02047801	0.05068083	
365	0.02095244	0.0507766	
365.2	0.02075803	0.05087233	
365.4	0.0204972	0.05096802	
365.6	0.02000851	0.05106367	
365.8	0.02076115	0.05115927	
366	0.02050416	0.05125483	
366.2	0.020944	0.05135034	
366.4	0.020412	0.05144581	
366.6	0.02057184	0.05154124	
366.8	0.02095804	0.05163662	
367	0.02133618	0.05173197	
367.2	0.0210866	0.05182726	
367.4	0.0212654	0.05192252	
367.6	0.0216307	0.05201773	
367.8	0.0218907	0.05211289	
368	0.02181952	0.05220802	
368.2	0.02212881	0.0523031	
368.4	0.02254445	0.05239814	
368.6	0.02323475	0.05249313	
368.8	0.02353525	0.05258808	
369	0.02381986	0.05268299	
369.2	0.02366263	0.05277785	
369.4	0.02427477	0.05287267	
369.6	0.02476025	0.05296745	
369.8	0.02526509	0.05306219	
370	0.02489753	0.05315688	
370.2	0.02466938	0.05325153	
370.4	0.0246599	0.05334613	
370.6	0.02518088	0.0534407	
370.8	0.02471601	0.05353521	
371	0.02465581	0.05362969	
371.2	0.02494755	0.05372412	
371.4	0.02490034	0.05381851	
371.6	0.02481356	0.05391286	
371.8	0.024805	0.05400717	
372	0.02477569	0.05410143	
372.2	0.02525973	0.05419565	
372.4	0.02526881	0.05428982	
372.6	0.02552543	0.05438396	
372.8	0.02547918	0.05447805	
373	0.02461095	0.05457209	
373.2	0.02492591	0.0546661	
373.4	0.02484222	0.05476006	
373.6	0.02465	0.05485398	
373.8	0.02430073	0.05494785	
374	0.02372005	0.05504169	
374.2	0.02394674	0.05513548	
374.4	0.024428	0.05522923	
374.6	0.02504587	0.05532293	
374.8	0.02494212	0.05541659	
375	0.02525259	0.05551021	
375.2	0.02609254	0.05560379	
375.4	0.02647343	0.05569732	
375.6	0.02701341	0.05579082	
375.8	0.02715612	0.05588427	
376	0.027748	0.05597767	
376.2	0.02798349	0.05607104	
376.4	0.02835737	0.05616436	
376.6	0.02841757	0.05625764	
376.8	0.02819734	0.05635088	
377	0.02819186	0.05644407	
377.2	0.02792269	0.05653722	
377.4	0.02806796	0.05663033	
377.6	0.02850882	0.0567234	
377.8	0.02808964	0.05681643	
378	0.02793268	0.05690941	
378.2	0.02828359	0.05700235	
378.4	0.02816785	0.05709525	
378.6	0.0280033	0.0571881	
378.8	0.02752047	0.05728092	
379	0.02751936	0.05737369	
379.2	0.02790048	0.05746642	
379.4	0.02792355	0.0575591	
379.6	0.0276697	0.05765175	
379.8	0.02775426	0.05774435	
380	0.02831429	0.05783691	
380.2	0.02852216	0.05792943	
380.4	0.02847275	0.0580219	
380.6	0.02808092	0.05811434	
380.8	0.02890186	0.05820673	
381	0.02963865	0.05829908	
381.2	0.02957366	0.05839139	
381.4	0.03036965	0.05848365	
381.6	0.03071864	0.05857588	
381.8	0.03074042	0.05866806	
382	0.03124894	0.0587602	
382.2	0.03146928	0.05885229	
382.4	0.03157764	0.05894435	
382.6	0.03178905	0.05903636	
382.8	0.0322803	0.05912834	
383	0.03246886	0.05922027	
383.2	0.03261922	0.05931215	
383.4	0.03254546	0.059404	
383.6	0.03253879	0.05949581	
383.8	0.03209561	0.05958757	
384	0.03236202	0.05967929	
384.2	0.03228372	0.05977097	
384.4	0.03184957	0.05986261	
384.6	0.03189121	0.0599542	
384.8	0.03233316	0.06004576	
385	0.03220989	0.06013727	
385.2	0.03206191	0.06022874	
385.4	0.03236599	0.06032017	
385.6	0.03274645	0.06041156	
385.8	0.03269715	0.0605029	
386	0.03298101	0.06059421	
386.2	0.03272013	0.06068547	
386.4	0.0331397	0.06077669	
386.6	0.03339763	0.06086787	
386.8	0.03370112	0.06095901	
387	0.03364791	0.06105011	
387.2	0.0341231	0.06114116	
387.4	0.03386252	0.06123218	
387.6	0.03395273	0.06132315	
387.8	0.03401638	0.06141408	
388	0.03469223	0.06150497	
388.2	0.03453803	0.06159582	
388.4	0.03419438	0.06168662	
388.6	0.03391521	0.06177739	
388.8	0.034225	0.06186811	
389	0.03452333	0.0619588	
389.2	0.0345297	0.06204944	
389.4	0.03466146	0.06214004	
389.6	0.03485307	0.0622306	
389.8	0.03495226	0.06232111	
390	0.03501108	0.06241159	
390.2	0.03481812	0.06250203	
390.4	0.03497901	0.06259242	
390.6	0.03500061	0.06268277	
390.8	0.03501109	0.06277309	
391	0.03524577	0.06286336	
391.2	0.03586701	0.06295359	
391.4	0.03623541	0.06304378	
391.6	0.03593282	0.06313392	
391.8	0.03621318	0.06322403	
392	0.03613566	0.0633141	
392.2	0.03616281	0.06340412	
392.4	0.03621563	0.0634941	
392.6	0.03597078	0.06358405	
392.8	0.03672799	0.06367395	
393	0.03683217	0.06376381	
393.2	0.03700159	0.06385363	
393.4	0.03733185	0.06394341	
393.6	0.03791501	0.06403315	
393.8	0.03812423	0.06412284	
394	0.03832337	0.0642125	
394.2	0.03858418	0.06430212	
394.4	0.0385801	0.06439169	
394.6	0.03875187	0.06448122	
394.8	0.03932294	0.06457072	
395	0.03985311	0.06466017	
395.2	0.04034404	0.06474958	
395.4	0.0407463	0.06483895	
395.6	0.04071771	0.06492828	
395.8	0.04070059	0.06501757	
396	0.04043887	0.06510682	
396.2	0.0399823	0.06519603	
396.4	0.04012101	0.0652852	
396.6	0.04001957	0.06537433	
396.8	0.04033944	0.06546341	
397	0.04054546	0.06555246	
397.2	0.04028153	0.06564146	
397.4	0.04044515	0.06573043	
397.6	0.04036143	0.06581935	
397.8	0.04013243	0.06590824	
398	0.04064797	0.06599708	
398.2	0.04061197	0.06608588	
398.4	0.04055849	0.06617465	
398.6	0.0409594	0.06626337	
398.8	0.04171753	0.06635205	
399	0.04194402	0.06644069	
399.2	0.04245858	0.06652929	
399.4	0.04312695	0.06661786	
399.6	0.04324775	0.06670638	
399.8	0.04231431	0.06679486	
400	0.04266114	0.0668833	
400.2	0.04287038	0.0669717	
400.4	0.04356997	0.06706006	
400.6	0.04405502	0.06714837	
400.8	0.0441948	0.06723665	
401	0.04434289	0.06732489	
401.2	0.04408084	0.06741309	
401.4	0.0438416	0.06750125	
401.6	0.04364647	0.06758937	
401.8	0.04393009	0.06767745	
402	0.04447652	0.06776549	
402.2	0.04439986	0.06785348	
402.4	0.04497322	0.06794144	
402.6	0.04557718	0.06802936	
402.8	0.04620205	0.06811724	
403	0.04610313	0.06820508	
403.2	0.04621874	0.06829287	
403.4	0.04627721	0.06838063	
403.6	0.0462689	0.06846835	
403.8	0.04608532	0.06855603	
404	0.04655727	0.06864367	
404.2	0.04644028	0.06873126	
404.4	0.04606083	0.06881882	
404.6	0.04612588	0.06890634	
404.8	0.04614119	0.06899382	
405	0.04592223	0.06908126	
405.2	0.04601804	0.06916866	
405.4	0.04599047	0.06925602	
405.6	0.04671347	0.06934334	
405.8	0.04725459	0.06943062	
406	0.04788264	0.06951786	
406.2	0.04838644	0.06960506	
406.4	0.04906709	0.06969222	
406.6	0.0494435	0.06977934	
406.8	0.04976752	0.06986642	
407	0.0498414	0.06995346	
407.2	0.05044216	0.07004046	
407.4	0.05057271	0.07012743	
407.6	0.05059743	0.07021435	
407.8	0.05039292	0.07030123	
408	0.05058624	0.07038808	
408.2	0.049796	0.07047488	
408.4	0.04912186	0.07056165	
408.6	0.04947657	0.07064837	
408.8	0.04962995	0.07073506	
409	0.04896907	0.0708217	
409.2	0.04920223	0.07090831	
409.4	0.04929638	0.07099488	
409.6	0.04937802	0.07108141	
409.8	0.04984121	0.07116789	
410	0.04985287	0.07125434	
410.2	0.04983004	0.07134075	
410.4	0.04989552	0.07142712	
410.6	0.05032751	0.07151345	
410.8	0.05094353	0.07159975	
411	0.05130859	0.071686	
411.2	0.05174652	0.07177221	
411.4	0.05177359	0.07185839	
411.6	0.05225448	0.07194452	
411.8	0.05262657	0.07203062	
412	0.05269854	0.07211667	
412.2	0.05214145	0.07220269	
412.4	0.05179099	0.07228867	
412.6	0.05203263	0.07237461	
412.8	0.0518902	0.07246051	
413	0.05166999	0.07254637	
413.2	0.05204221	0.07263219	
413.4	0.05255079	0.07271797	
413.6	0.05255568	0.07280372	
413.8	0.05240351	0.07288942	
414	0.0518903	0.07297509	
414.2	0.05195246	0.07306071	
414.4	0.05214186	0.0731463	
414.6	0.05240174	0.07323185	
414.8	0.05273128	0.07331736	
415	0.05256999	0.07340283	
415.2	0.05283211	0.07348826	
415.4	0.05274911	0.07357365	
415.6	0.0533536	0.07365901	
415.8	0.05331494	0.07374432	
416	0.05356451	0.0738296	
416.2	0.05363939	0.07391484	
416.4	0.05389783	0.07400004	
416.6	0.05455588	0.0740852	
416.8	0.0549543	0.07417032	
417	0.05537923	0.0742554	
417.2	0.05608086	0.07434044	
417.4	0.05692152	0.07442545	
417.6	0.05653876	0.07451041	
417.8	0.05641542	0.07459534	
418	0.05621125	0.07468023	
418.2	0.05622515	0.07476508	
418.4	0.05595282	0.07484989	
418.6	0.05618382	0.07493467	
418.8	0.05597431	0.0750194	
419	0.05540942	0.0751041	
419.2	0.05542537	0.07518875	
419.4	0.05510486	0.07527337	
419.6	0.05492422	0.07535795	
419.8	0.05496392	0.07544249	
420	0.05518445	0.075527	
420.2	0.05532608	0.07561146	
420.4	0.05604611	0.07569589	
420.6	0.05649591	0.07578028	
420.8	0.05678005	0.07586462	
421	0.05732203	0.07594894	
421.2	0.05779169	0.07603321	
421.4	0.05805303	0.07611744	
421.6	0.05832289	0.07620164	
421.8	0.05857721	0.0762858	
422	0.05859707	0.07636992	
422.2	0.0590241	0.076454	
422.4	0.05885756	0.07653804	
422.6	0.0591397	0.07662204	
422.8	0.05883151	0.07670601	
423	0.05889712	0.07678994	
423.2	0.05902279	0.07687383	
423.4	0.05882808	0.07695768	
423.6	0.05891295	0.07704149	
423.8	0.05958548	0.07712527	
424	0.05972712	0.07720901	
424.2	0.06021591	0.0772927	
424.4	0.06061736	0.07737637	
424.6	0.06057972	0.07745999	
424.8	0.06089931	0.07754357	
425	0.06151668	0.07762712	
425.2	0.06149953	0.07771063	
425.4	0.06182426	0.0777941	
425.6	0.06219293	0.07787753	
425.8	0.06196299	0.07796093	
426	0.06163971	0.07804428	
426.2	0.06155489	0.0781276	
426.4	0.06109129	0.07821088	
426.6	0.06134793	0.07829413	
426.8	0.06146739	0.07837733	
427	0.06167019	0.0784605	
427.2	0.06176324	0.07854363	
427.4	0.06175776	0.07862672	
427.6	0.0619882	0.07870977	
427.8	0.0619464	0.07879279	
428	0.06213117	0.07887577	
428.2	0.06250895	0.07895871	
428.4	0.06284576	0.07904161	
428.6	0.06329796	0.07912447	
428.8	0.06363024	0.0792073	
429	0.06364781	0.07929009	
429.2	0.06345387	0.07937284	
429.4	0.06380848	0.07945556	
429.6	0.06352737	0.07953823	
429.8	0.06351718	0.07962087	
430	0.06372248	0.07970347	
430.2	0.06426188	0.07978604	
430.4	0.06417312	0.07986856	
430.6	0.06498907	0.07995105	
430.8	0.06501404	0.0800335	
431	0.06525412	0.08011591	
431.2	0.06537401	0.08019829	
431.4	0.06591641	0.08028063	
431.6	0.06642156	0.08036293	
431.8	0.06638898	0.08044519	
432	0.06642302	0.08052742	
432.2	0.06677271	0.08060961	
432.4	0.06703653	0.08069176	
432.6	0.06698422	0.08077387	
432.8	0.06650258	0.08085595	
433	0.06645863	0.08093798	
433.2	0.06663933	0.08101999	
433.4	0.06662101	0.08110195	
433.6	0.06637813	0.08118388	
433.8	0.06691809	0.08126577	
434	0.06711762	0.08134762	
434.2	0.06675889	0.08142943	
434.4	0.06600654	0.08151121	
434.6	0.06657246	0.08159295	
434.8	0.06626409	0.08167466	
435	0.06674552	0.08175632	
435.2	0.06734058	0.08183795	
435.4	0.0674534	0.08191954	
435.6	0.06693082	0.0820011	
435.8	0.06634343	0.08208261	
436	0.06646935	0.08216409	
436.2	0.06681087	0.08224554	
436.4	0.06663805	0.08232694	
436.6	0.06684446	0.08240831	
436.8	0.06708382	0.08248965	
437	0.0673922	0.08257094	
437.2	0.06787696	0.0826522	
437.4	0.06787929	0.08273342	
437.6	0.06822636	0.0828146	
437.8	0.06891016	0.08289575	
438	0.06846676	0.08297686	
438.2	0.06834182	0.08305793	
438.4	0.06869226	0.08313897	
438.6	0.06935293	0.08321997	
438.8	0.06912608	0.08330093	
439	0.06976111	0.08338186	
439.2	0.06992827	0.08346275	
439.4	0.06974676	0.0835436	
439.6	0.06973049	0.08362441	
439.8	0.06984845	0.08370519	
440	0.07010224	0.08378593	
440.2	0.07014386	0.08386664	
440.4	0.07047314	0.08394731	
440.6	0.07138997	0.08402794	
440.8	0.07154407	0.08410853	
441	0.07203245	0.08418909	
441.2	0.07195896	0.08426961	
441.4	0.07213124	0.0843501	
441.6	0.07246869	0.08443055	
441.8	0.07280748	0.08451096	
442	0.07237828	0.08459133	
442.2	0.07252737	0.08467167	
442.4	0.07232299	0.08475197	
442.6	0.07243362	0.08483224	
442.8	0.07201756	0.08491247	
443	0.07242059	0.08499266	
443.2	0.07254777	0.08507281	
443.4	0.07254754	0.08515293	
443.6	0.07250074	0.08523302	
443.8	0.07248091	0.08531306	
444	0.07255237	0.08539307	
444.2	0.0730192	0.08547304	
444.4	0.07359154	0.08555298	
444.6	0.07450269	0.08563288	
444.8	0.07490523	0.08571275	
445	0.07548572	0.08579257	
445.2	0.07553854	0.08587237	
445.4	0.07622155	0.08595212	
445.6	0.07607147	0.08603184	
445.8	0.07621524	0.08611152	
446	0.07644678	0.08619117	
446.2	0.07642427	0.08627078	
446.4	0.07646715	0.08635035	
446.6	0.07641394	0.08642989	
446.8	0.0759445	0.08650939	
447	0.07610281	0.08658886	
447.2	0.07594497	0.08666828	
447.4	0.07560292	0.08674768	
447.6	0.07488409	0.08682703	
447.8	0.07430197	0.08690635	
448	0.07410336	0.08698564	
448.2	0.07457594	0.08706489	
448.4	0.0743688	0.0871441	
448.6	0.07420865	0.08722328	
448.8	0.07446752	0.08730242	
449	0.07425566	0.08738152	
449.2	0.07420434	0.08746059	
449.4	0.07448369	0.08753962	
449.6	0.07472662	0.08761862	
449.8	0.07520752	0.08769758	
450	0.07616795	0.0877765	
450.2	0.07640543	0.08785539	
450.4	0.07680568	0.08793424	
450.6	0.07678957	0.08801306	
450.8	0.07722371	0.08809184	
451	0.07760867	0.08817058	
451.2	0.07784644	0.08824929	
451.4	0.07777744	0.08832796	
451.6	0.0774281	0.0884066	
451.8	0.07739332	0.0884852	
452	0.07785015	0.08856377	
452.2	0.07814691	0.0886423	
452.4	0.07776669	0.08872079	
452.6	0.07758988	0.08879925	
452.8	0.07797069	0.08887767	
453	0.07779737	0.08895606	
453.2	0.07776957	0.08903441	
453.4	0.07841748	0.08911273	
453.6	0.07914349	0.08919101	
453.8	0.0792673	0.08926925	
454	0.07969979	0.08934746	
454.2	0.07976008	0.08942563	
454.4	0.07981639	0.08950377	
454.6	0.08000498	0.08958187	
454.8	0.08063263	0.08965994	
455	0.08074563	0.08973797	
455.2	0.08075751	0.08981596	
455.4	0.08096017	0.08989392	
455.6	0.08114568	0.08997185	
455.8	0.08147297	0.09004974	
456	0.08199051	0.09012759	
456.2	0.08243838	0.09020541	
456.4	0.08276941	0.09028319	
456.6	0.08254633	0.09036094	
456.8	0.08214626	0.09043865	
457	0.08221124	0.09051633	
457.2	0.08229777	0.09059397	
457.4	0.08272338	0.09067157	
457.6	0.08272169	0.09074914	
457.8	0.08203467	0.09082668	
458	0.08241215	0.09090418	
458.2	0.08267998	0.09098164	
458.4	0.08277243	0.09105907	
458.6	0.08306312	0.09113647	
458.8	0.08321128	0.09121382	
459	0.0829104	0.09129115	
459.2	0.08322033	0.09136844	
459.4	0.08368012	0.09144569	
459.6	0.083796	0.09152291	
459.8	0.08421973	0.09160009	
460	0.08427548	0.09167724	
460.2	0.08467656	0.09175435	
460.4	0.08482276	0.09183143	
460.6	0.08416788	0.09190847	
460.8	0.08367702	0.09198548	
461	0.08413414	0.09206245	
461.2	0.08410639	0.09213939	
461.4	0.0842016	0.09221629	
461.6	0.08418802	0.09229315	
461.8	0.0841107	0.09236999	
462	0.08461428	0.09244678	
462.2	0.08464423	0.09252355	
462.4	0.08470814	0.09260027	
462.6	0.08528614	0.09267697	
462.8	0.08541356	0.09275362	
463	0.08523854	0.09283025	
463.2	0.08543662	0.09290683	
463.4	0.08508416	0.09298339	
463.6	0.08525476	0.0930599	
463.8	0.08612176	0.09313639	
464	0.08618604	0.09321283	
464.2	0.08684023	0.09328925	
464.4	0.08723453	0.09336563	
464.6	0.08694587	0.09344197	
464.8	0.08737981	0.09351828	
465	0.08755096	0.09359455	
465.2	0.08763963	0.09367079	
465.4	0.08781247	0.093747	
465.6	0.08784343	0.09382317	
465.8	0.08835967	0.0938993	
466	0.08920421	0.09397541	
466.2	0.08942027	0.09405147	
466.4	0.08988436	0.0941275	
466.6	0.09007126	0.0942035	
466.8	0.0896976	0.09427946	
467	0.0893332	0.09435539	
467.2	0.08924933	0.09443128	
467.4	0.0892149	0.09450714	
467.6	0.08986292	0.09458297	
467.8	0.09042481	0.09465876	
468	0.08982091	0.09473451	
468.2	0.09019912	0.09481023	
468.4	0.09026325	0.09488592	
468.6	0.09022039	0.09496157	
468.8	0.08996218	0.09503719	
469	0.08988366	0.09511277	
469.2	0.08989286	0.09518832	
469.4	0.09007723	0.09526383	
469.6	0.09055481	0.09533931	
469.8	0.09086462	0.09541476	
470	0.09105548	0.09549017	
470.2	0.09116732	0.09556554	
470.4	0.09157425	0.09564089	
470.6	0.09100476	0.0957162	
470.8	0.09119616	0.09579147	
471	0.0913442	0.09586671	
471.2	0.09130632	0.09594191	
471.4	0.09186156	0.09601708	
471.6	0.09168685	0.09609222	
471.8	0.09180831	0.09616732	
472	0.09195416	0.09624239	
472.2	0.09243707	0.09631743	
472.4	0.09255549	0.09639243	
472.6	0.09272705	0.09646739	
472.8	0.09294125	0.09654232	
473	0.0933269	0.09661722	
473.2	0.09324476	0.09669209	
473.4	0.0934099	0.09676692	
473.6	0.0935349	0.09684171	
473.8	0.09308248	0.09691647	
474	0.09310376	0.0969912	
474.2	0.09334142	0.09706589	
474.4	0.09298251	0.09714055	
474.6	0.09263575	0.09721518	
474.8	0.09311199	0.09728977	
475	0.09277541	0.09736433	
475.2	0.09278303	0.09743885	
475.4	0.09310959	0.09751334	
475.6	0.09291597	0.09758779	
475.8	0.09361061	0.09766222	
476	0.09388779	0.0977366	
476.2	0.09441624	0.09781096	
476.4	0.09448432	0.09788528	
476.6	0.09478249	0.09795956	
476.8	0.09459618	0.09803382	
477	0.09483744	0.09810804	
477.2	0.09496153	0.09818222	
477.4	0.09517875	0.09825637	
477.6	0.09491759	0.09833049	
477.8	0.09459728	0.09840457	
478	0.09472562	0.09847862	
478.2	0.0949394	0.09855264	
478.4	0.09487495	0.09862662	
478.6	0.09511109	0.09870057	
478.8	0.09535468	0.09877448	
479	0.09541447	0.09884837	
479.2	0.09582414	0.09892221	
479.4	0.0961088	0.09899603	
479.6	0.09654821	0.09906981	
479.8	0.09696098	0.09914356	
480	0.09696098	0.09921727	
480.2	0.09732075	0.0991824	
480.4	0.09725119	0.09914755	
480.6	0.09761059	0.0991127	
480.8	0.09780257	0.09907787	
481	0.09793138	0.09904306	
481.2	0.0983498	0.09900825	
481.4	0.09879391	0.09897346	
481.6	0.09879732	0.09893867	
481.8	0.09928102	0.0989039	
482	0.0994455	0.09886915	
482.2	0.09971288	0.0988344	
482.4	0.10027562	0.09879967	
482.6	0.10058685	0.09876495	
482.8	0.10113432	0.09873024	
483	0.10163279	0.09869554	
483.2	0.10180034	0.09866086	
483.4	0.10198532	0.09862619	
483.6	0.1015373	0.09859153	
483.8	0.10133837	0.09855688	
484	0.10090225	0.09852225	
484.2	0.10106634	0.09848762	
484.4	0.10076972	0.09845301	
484.6	0.10057793	0.09841841	
484.8	0.10007407	0.09838383	
485	0.09973659	0.09834925	
485.2	0.09943832	0.09831469	
485.4	0.09923013	0.09828014	
485.6	0.0989391	0.0982456	
485.8	0.09897562	0.09821108	
486	0.09870316	0.09817656	
486.2	0.0991449	0.09814206	
486.4	0.09957748	0.09810757	
486.6	0.09952017	0.09807309	
486.8	0.10003176	0.09803863	
487	0.09966803	0.09800417	
487.2	0.09962502	0.09796973	
487.4	0.09985231	0.0979353	
487.6	0.09958407	0.09790089	
487.8	0.09950522	0.09786648	
488	0.09961743	0.09783209	
488.2	0.09980065	0.09779771	
488.4	0.09979928	0.09776334	
488.6	0.09958654	0.09772899	
488.8	0.09927838	0.09769464	
489	0.09931929	0.09766031	
489.2	0.09892758	0.09762599	
489.4	0.0987522	0.09759168	
489.6	0.09803667	0.09755738	
489.8	0.09765235	0.0975231	
490	0.09748385	0.09748883	
490.2	0.09780899	0.09745457	
490.4	0.09783526	0.09742032	
490.6	0.09793328	0.09738608	
490.8	0.09823416	0.09735186	
491	0.09791052	0.09731765	
491.2	0.09839724	0.09728345	
491.4	0.09790394	0.09724926	
491.6	0.09767562	0.09721509	
491.8	0.09835638	0.09718092	
492	0.09926896	0.09714677	
492.2	0.09988412	0.09711263	
492.4	0.10046553	0.0970785	
492.6	0.10084217	0.09704439	
492.8	0.10079373	0.09701028	
493	0.10089492	0.09697619	
493.2	0.10028184	0.09694211	
493.4	0.10034554	0.09690804	
493.6	0.09991709	0.09687399	
493.8	0.10031846	0.09683994	
494	0.10007966	0.09680591	
494.2	0.10032183	0.09677189	
494.4	0.09974576	0.09673788	
494.6	0.09928975	0.09670389	
494.8	0.09880861	0.0966699	
495	0.09837909	0.09663593	
495.2	0.09810023	0.09660197	
495.4	0.09768146	0.09656802	
495.6	0.09788208	0.09653409	
495.8	0.098225	0.09650016	
496	0.09789155	0.09646625	
496.2	0.09774646	0.09643235	
496.4	0.09772673	0.09639846	
496.6	0.09780069	0.09636458	
496.8	0.09754424	0.09633072	
497	0.09717017	0.09629687	
497.2	0.09734866	0.09626303	
497.4	0.09754078	0.0962292	
497.6	0.09740824	0.09619538	
497.8	0.09781538	0.09616157	
498	0.09754919	0.09612778	
498.2	0.0974281	0.096094	
498.4	0.09676537	0.09606023	
498.6	0.09660558	0.09602647	
498.8	0.09660937	0.09599272	
499	0.09683277	0.09595899	
499.2	0.09684144	0.09592527	
499.4	0.0968936	0.09589156	
499.6	0.09650071	0.09585786	
499.8	0.09653765	0.09582417	
500	0.09718664	0.0957905	
500.2	0.09722927	0.09575683	
500.4	0.09772459	0.09572318	
500.6	0.09815325	0.09568954	
500.8	0.09809341	0.09565592	
501	0.0978992	0.0956223	
501.2	0.09822299	0.0955887	
501.4	0.09813605	0.0955551	
501.6	0.09803737	0.09552152	
501.8	0.09807221	0.09548795	
502	0.0976129	0.0954544	
502.2	0.09710275	0.09542085	
502.4	0.09682618	0.09538732	
502.6	0.09682162	0.0953538	
502.8	0.09698985	0.09532029	
503	0.09704278	0.09528679	
503.2	0.09676535	0.0952533	
503.4	0.09648464	0.09521983	
503.6	0.09656771	0.09518637	
503.8	0.09743431	0.09515292	
504	0.09851551	0.09511948	
504.2	0.09852224	0.09508605	
504.4	0.09940218	0.09505264	
504.6	0.0994258	0.09501923	
504.8	0.09966663	0.09498584	
505	0.09941243	0.09495246	
505.2	0.09977342	0.09491909	
505.4	0.0999396	0.09488573	
505.6	0.09954456	0.09485239	
505.8	0.09958652	0.09481905	
506	0.09890542	0.09478573	
506.2	0.09829441	0.09475242	
506.4	0.09829829	0.09471912	
506.6	0.09837771	0.09468584	
506.8	0.0983574	0.09465256	
507	0.09802386	0.0946193	
507.2	0.0975383	0.09458605	
507.4	0.0973097	0.09455281	
507.6	0.09787547	0.09451958	
507.8	0.09812498	0.09448636	
508	0.09830588	0.09445316	
508.2	0.09828833	0.09441997	
508.4	0.09870532	0.09438678	
508.6	0.09890627	0.09435362	
508.8	0.09916203	0.09432046	
509	0.09917197	0.09428731	
509.2	0.09962909	0.09425418	
509.4	0.09970424	0.09422105	
509.6	0.09923123	0.09418794	
509.8	0.09897658	0.09415484	
510	0.09885047	0.09412175	
510.2	0.0987847	0.09408868	
510.4	0.09905205	0.09405561	
510.6	0.09864748	0.09402256	
510.8	0.09787203	0.09398952	
511	0.0973265	0.09395649	
511.2	0.09682172	0.09392347	
511.4	0.09620373	0.09389046	
511.6	0.09584728	0.09385746	
511.8	0.09500833	0.09382448	
512	0.09477662	0.09379151	
512.2	0.0945912	0.09375855	
512.4	0.09480843	0.0937256	
512.6	0.09520068	0.09369266	
512.8	0.09487137	0.09365974	
513	0.0946486	0.09362682	
513.2	0.09452553	0.09359392	
513.4	0.09470039	0.09356103	
513.6	0.09486547	0.09352815	
513.8	0.09528139	0.09349528	
514	0.09562322	0.09346242	
514.2	0.0956346	0.09342958	
514.4	0.09600289	0.09339674	
514.6	0.0960045	0.09336392	
514.8	0.09588417	0.09333111	
515	0.09627614	0.09329831	
515.2	0.0965205	0.09326553	
515.4	0.09609502	0.09323275	
515.6	0.09604328	0.09319999	
515.8	0.09620288	0.09316723	
516	0.09655765	0.09313449	
516.2	0.09653914	0.09310176	
516.4	0.09657684	0.09306904	
516.6	0.09671979	0.09303634	
516.8	0.09609779	0.09300364	
517	0.09586874	0.09297096	
517.2	0.09555315	0.09293829	
517.4	0.09576829	0.09290563	
517.6	0.09606643	0.09287298	
517.8	0.09608594	0.09284034	
518	0.09624549	0.09280771	
518.2	0.09642806	0.0927751	
518.4	0.09664385	0.09274249	
518.6	0.09643004	0.0927099	
518.8	0.09643801	0.09267732	
519	0.09684399	0.09264475	
519.2	0.09696541	0.09261219	
519.4	0.09696207	0.09257965	
519.6	0.09672563	0.09254711	
519.8	0.09694203	0.09251459	
520	0.09668813	0.09248208	
520.2	0.09661548	0.09244958	
520.4	0.09631719	0.09241709	
520.6	0.0962306	0.09238461	
520.8	0.09580019	0.09235215	
521	0.09563398	0.09231969	
521.2	0.0957011	0.09228725	
521.4	0.09599438	0.09225482	
521.6	0.09599574	0.09222239	
521.8	0.09612531	0.09218999	
522	0.09615491	0.09215759	
522.2	0.09599302	0.0921252	
522.4	0.09628942	0.09209283	
522.6	0.0964812	0.09206046	
522.8	0.09718423	0.09202811	
523	0.09755123	0.09199577	
523.2	0.09737032	0.09196344	
523.4	0.09709972	0.09193112	
523.6	0.0967056	0.09189882	
523.8	0.09676414	0.09186652	
524	0.09665474	0.09183424	
524.2	0.09691415	0.09180196	
524.4	0.09658558	0.0917697	
524.6	0.09617747	0.09173745	
524.8	0.09594569	0.09170521	
525	0.0956342	0.09167298	
525.2	0.09547684	0.09164077	
525.4	0.09526408	0.09160856	
525.6	0.09487727	0.09157637	
525.8	0.09505033	0.09154419	
526	0.09504984	0.09151202	
526.2	0.09534514	0.09147986	
526.4	0.095557	0.09144771	
526.6	0.09621828	0.09141557	
526.8	0.09686847	0.09138345	
527	0.09711148	0.09135133	
527.2	0.09690628	0.09131923	
527.4	0.09692872	0.09128714	
527.6	0.09767993	0.09125506	
527.8	0.09785635	0.09122299	
528	0.09782615	0.09119093	
528.2	0.09768578	0.09115888	
528.4	0.09750628	0.09112685	
528.6	0.09722874	0.09109482	
528.8	0.09742183	0.09106281	
529	0.097405	0.09103081	
529.2	0.09720044	0.09099882	
529.4	0.09750407	0.09096684	
529.6	0.09707753	0.09093487	
529.8	0.09705871	0.09090291	
530	0.09708694	0.09087097	
530.2	0.09681006	0.09083904	
530.4	0.09678731	0.09080711	
530.6	0.09689971	0.0907752	
530.8	0.09666817	0.0907433	
531	0.09625397	0.09071141	
531.2	0.09607603	0.09067953	
531.4	0.09634452	0.09064767	
531.6	0.09682851	0.09061581	
531.8	0.09648534	0.09058396	
532	0.09594766	0.09055213	
532.2	0.09542267	0.09052031	
532.4	0.09515338	0.0904885	
532.6	0.09471959	0.0904567	
532.8	0.09467019	0.09042491	
533	0.09439935	0.09039313	
533.2	0.09373751	0.09036137	
533.4	0.09369425	0.09032961	
533.6	0.0938617	0.09029787	
533.8	0.09388196	0.09026613	
534	0.09418293	0.09023441	
534.2	0.09454021	0.0902027	
534.4	0.09518812	0.090171	
534.6	0.09504065	0.09013931	
534.8	0.09526717	0.09010764	
535	0.09578097	0.09007597	
535.2	0.09662561	0.09004432	
535.4	0.0969408	0.09001267	
535.6	0.09738044	0.08998104	
535.8	0.09748019	0.08994942	
536	0.09725692	0.08991781	
536.2	0.09716174	0.08988621	
536.4	0.09710897	0.08985462	
536.6	0.09677444	0.08982304	
536.8	0.09642228	0.08979148	
537	0.0961461	0.08975992	
537.2	0.09552279	0.08972838	
537.4	0.09538844	0.08969685	
537.6	0.09591055	0.08966532	
537.8	0.0956787	0.08963381	
538	0.09609383	0.08960231	
538.2	0.09642224	0.08957083	
538.4	0.09626174	0.08953935	
538.6	0.09591131	0.08950788	
538.8	0.09559963	0.08947643	
539	0.09553604	0.08944498	
539.2	0.09499165	0.08941355	
539.4	0.09460624	0.08938213	
539.6	0.09475303	0.08935072	
539.8	0.09503312	0.08931932	
540	0.09552812	0.08928793	
540.2	0.09584258	0.08925655	
540.4	0.09568345	0.08922518	
540.6	0.09567947	0.08919383	
540.8	0.09581785	0.08916248	
541	0.09597955	0.08913115	
541.2	0.09579928	0.08909982	
541.4	0.09595402	0.08906851	
541.6	0.09627006	0.08903721	
541.8	0.09600845	0.08900592	
542	0.09651208	0.08897464	
542.2	0.09658214	0.08894338	
542.4	0.09613771	0.08891212	
542.6	0.09545885	0.08888087	
542.8	0.09502858	0.08884964	
543	0.09444007	0.08881841	
543.2	0.09379395	0.0887872	
543.4	0.09360688	0.088756	
543.6	0.09382409	0.08872481	
543.8	0.09397684	0.08869363	
544	0.09400038	0.08866246	
544.2	0.09413687	0.0886313	
544.4	0.09433581	0.08860015	
544.6	0.09495965	0.08856902	
544.8	0.09528053	0.08853789	
545	0.09500222	0.08850678	
545.2	0.09500916	0.08847567	
545.4	0.09515068	0.08844458	
545.6	0.09544677	0.0884135	
545.8	0.09570076	0.08838243	
546	0.09597944	0.08835137	
546.2	0.09587246	0.08832032	
546.4	0.09545282	0.08828928	
546.6	0.09543459	0.08825826	
546.8	0.09551768	0.08822724	
547	0.09524367	0.08819623	
547.2	0.09544436	0.08816524	
547.4	0.0949661	0.08813426	
547.6	0.0951382	0.08810328	
547.8	0.09476433	0.08807232	
548	0.09510009	0.08804137	
548.2	0.09541405	0.08801043	
548.4	0.09520016	0.0879795	
548.6	0.09525676	0.08794858	
548.8	0.09496212	0.08791768	
549	0.09468834	0.08788678	
549.2	0.09495934	0.0878559	
549.4	0.09537522	0.08782502	
549.6	0.09512223	0.08779416	
549.8	0.09480699	0.0877633	
550	0.09500911	0.08773246	
550.2	0.0951201	0.08770163	
550.4	0.0944246	0.08767081	
550.6	0.09462032	0.08764	
550.8	0.09462784	0.0876092	
551	0.09493086	0.08757841	
551.2	0.09493108	0.08754764	
551.4	0.09449981	0.08751687	
551.6	0.09473664	0.08748611	
551.8	0.09453306	0.08745537	
552	0.09472262	0.08742464	
552.2	0.09450446	0.08739391	
552.4	0.09425713	0.0873632	
552.6	0.0940828	0.0873325	
552.8	0.09434346	0.08730181	
553	0.09413899	0.08727113	
553.2	0.09358808	0.08724046	
553.4	0.09353538	0.0872098	
553.6	0.09292113	0.08717915	
553.8	0.09259384	0.08714852	
554	0.09279956	0.08711789	
554.2	0.09259814	0.08708727	
554.4	0.09227801	0.08705667	
554.6	0.09248336	0.08702608	
554.8	0.09231935	0.08699549	
555	0.09251261	0.08696492	
555.2	0.09277269	0.08693436	
555.4	0.0927115	0.08690381	
555.6	0.09253416	0.08687327	
555.8	0.09278049	0.08684274	
556	0.09331682	0.08681222	
556.2	0.09291176	0.08678171	
556.4	0.09302361	0.08675122	
556.6	0.09311905	0.08672073	
556.8	0.09317712	0.08669025	
557	0.09227023	0.08665979	
557.2	0.09204081	0.08662933	
557.4	0.09245222	0.08659889	
557.6	0.09232793	0.08656846	
557.8	0.09232874	0.08653803	
558	0.09279179	0.08650762	
558.2	0.09304959	0.08647722	
558.4	0.09359091	0.08644683	
558.6	0.0933329	0.08641645	
558.8	0.09424808	0.08638608	
559	0.09501838	0.08635573	
559.2	0.09528018	0.08632538	
559.4	0.09572317	0.08629504	
559.6	0.09583889	0.08626472	
559.8	0.09617639	0.0862344	
560	0.09613496	0.08620409	
560.2	0.0959643	0.0861738	
560.4	0.09627115	0.08614352	
560.6	0.095923	0.08611324	
560.8	0.0955988	0.08608298	
561	0.09523139	0.08605273	
561.2	0.09559013	0.08602249	
561.4	0.09515558	0.08599226	
561.6	0.09478136	0.08596204	
561.8	0.09457263	0.08593183	
562	0.09417683	0.08590163	
562.2	0.09400883	0.08587144	
562.4	0.09455231	0.08584127	
562.6	0.09410375	0.0858111	
562.8	0.09435232	0.08578094	
563	0.0943988	0.0857508	
563.2	0.09428961	0.08572066	
563.4	0.09457022	0.08569054	
563.6	0.09400212	0.08566042	
563.8	0.09409955	0.08563032	
564	0.09376603	0.08560023	
564.2	0.0939465	0.08557015	
564.4	0.09389326	0.08554008	
564.6	0.09374996	0.08551001	
564.8	0.09381798	0.08547996	
565	0.09388986	0.08544992	
565.2	0.09401902	0.0854199	
565.4	0.09404445	0.08538988	
565.6	0.09402521	0.08535987	
565.8	0.09430064	0.08532987	
566	0.0939502	0.08529988	
566.2	0.09435334	0.08526991	
566.4	0.09442907	0.08523994	
566.6	0.09436872	0.08520999	
566.8	0.09407385	0.08518004	
567	0.09453336	0.08515011	
567.2	0.09470018	0.08512018	
567.4	0.09449751	0.08509027	
567.6	0.0941272	0.08506037	
567.8	0.09382403	0.08503048	
568	0.09343365	0.08500059	
568.2	0.0938013	0.08497072	
568.4	0.09409389	0.08494086	
568.6	0.09388695	0.08491101	
568.8	0.0944843	0.08488117	
569	0.09512857	0.08485134	
569.2	0.0951539	0.08482152	
569.4	0.09538147	0.08479171	
569.6	0.0950735	0.08476192	
569.8	0.09507546	0.08473213	
570	0.09512642	0.08470235	
570.2	0.09531368	0.08467259	
570.4	0.09487795	0.08464283	
570.6	0.09544335	0.08461308	
570.8	0.0949636	0.08458335	
571	0.09510909	0.08455362	
571.2	0.0945885	0.08452391	
571.4	0.09381736	0.08449421	
571.6	0.09350459	0.08446451	
571.8	0.09328744	0.08443483	
572	0.09381723	0.08440516	
572.2	0.09421358	0.0843755	
572.4	0.09430235	0.08434584	
572.6	0.09397433	0.0843162	
572.8	0.09439583	0.08428657	
573	0.09407259	0.08425695	
573.2	0.09394975	0.08422734	
573.4	0.09385316	0.08419774	
573.6	0.09388513	0.08416815	
573.8	0.0937984	0.08413858	
574	0.09398217	0.08410901	
574.2	0.0937129	0.08407945	
574.4	0.09387969	0.0840499	
574.6	0.09371012	0.08402036	
574.8	0.09342315	0.08399084	
575	0.09283968	0.08396132	
575.2	0.09261241	0.08393181	
575.4	0.09248773	0.08390232	
575.6	0.09266571	0.08387283	
575.8	0.09242307	0.08384336	
576	0.09265129	0.08381389	
576.2	0.09270954	0.08378444	
576.4	0.09268521	0.083755	
576.6	0.09250783	0.08372556	
576.8	0.09303561	0.08369614	
577	0.09308955	0.08366673	
577.2	0.09355531	0.08363732	
577.4	0.09380136	0.08360793	
577.6	0.09423659	0.08357855	
577.8	0.09436077	0.08354918	
578	0.09421884	0.08351982	
578.2	0.09414111	0.08349047	
578.4	0.09405237	0.08346113	
578.6	0.09360911	0.0834318	
578.8	0.09409654	0.08340248	
579	0.09410266	0.08337317	
579.2	0.09414485	0.08334387	
579.4	0.09399181	0.08331458	
579.6	0.09403487	0.0832853	
579.8	0.09396197	0.08325603	
580	0.09446059	0.08322677	
580.2	0.09494064	0.08319752	
580.4	0.09494708	0.08316829	
580.6	0.09465905	0.08313906	
580.8	0.09492678	0.08310984	
581	0.09467112	0.08308064	
581.2	0.09463959	0.08305144	
581.4	0.094379	0.08302225	
581.6	0.0941652	0.08299308	
581.8	0.09398513	0.08296391	
582	0.09347866	0.08293476	
582.2	0.0933334	0.08290561	
582.4	0.09353744	0.08287647	
582.6	0.09350044	0.08284735	
582.8	0.09387869	0.08281824	
583	0.09382184	0.08278913	
583.2	0.09349741	0.08276004	
583.4	0.09376785	0.08273095	
583.6	0.09429729	0.08270188	
583.8	0.09482075	0.08267282	
584	0.0950699	0.08264376	
584.2	0.09555347	0.08261472	
584.4	0.09545279	0.08258569	
584.6	0.09517186	0.08255666	
584.8	0.09526354	0.08252765	
585	0.09467196	0.08249865	
585.2	0.09448942	0.08246966	
585.4	0.09457604	0.08244068	
585.6	0.09478594	0.0824117	
585.8	0.09444927	0.08238274	
586	0.09399445	0.08235379	
586.2	0.09418796	0.08232485	
586.4	0.09417164	0.08229592	
586.6	0.09384182	0.082267	
586.8	0.09374721	0.08223809	
587	0.09339961	0.08220919	
587.2	0.09329595	0.0821803	
587.4	0.09375377	0.08215142	
587.6	0.09413051	0.08212255	
587.8	0.09446341	0.08209369	
588	0.09429325	0.08206484	
588.2	0.09467186	0.082036	
588.4	0.09457252	0.08200717	
588.6	0.09453485	0.08197835	
588.8	0.09456689	0.08194954	
589	0.09427485	0.08192074	
589.2	0.0942303	0.08189195	
589.4	0.09441823	0.08186317	
589.6	0.09425722	0.0818344	
589.8	0.09393786	0.08180565	
590	0.09404372	0.0817769	
590.2	0.09423287	0.08174816	
590.4	0.09360165	0.08171943	
590.6	0.09352264	0.08169071	
590.8	0.09345767	0.081662	
591	0.09330167	0.08163331	
591.2	0.09325878	0.08160462	
591.4	0.09334911	0.08157594	
591.6	0.09318834	0.08154727	
591.8	0.09364435	0.08151862	
592	0.09320465	0.08148997	
592.2	0.09349292	0.08146133	
592.4	0.09347831	0.0814327	
592.6	0.09333287	0.08140409	
592.8	0.09334529	0.08137548	
593	0.09346856	0.08134688	
593.2	0.09374783	0.08131829	
593.4	0.09412416	0.08128972	
593.6	0.09412974	0.08126115	
593.8	0.09421859	0.08123259	
594	0.09392148	0.08120404	
594.2	0.0933266	0.08117551	
594.4	0.09308853	0.08114698	
594.6	0.09287503	0.08111846	
594.8	0.09237382	0.08108996	
595	0.09207698	0.08106146	
595.2	0.09184816	0.08103297	
595.4	0.0913376	0.0810045	
595.6	0.09132312	0.08097603	
595.8	0.09149366	0.08094757	
596	0.09120607	0.08091912	
596.2	0.09111464	0.08089069	
596.4	0.09060008	0.08086226	
596.6	0.09014079	0.08083384	
596.8	0.09092568	0.08080544	
597	0.09134807	0.08077704	
597.2	0.0917475	0.08074865	
597.4	0.09206661	0.08072028	
597.6	0.09232843	0.08069191	
597.8	0.09250004	0.08066355	
598	0.092692	0.0806352	
598.2	0.09310049	0.08060687	
598.4	0.09369088	0.08057854	
598.6	0.09394468	0.08055022	
598.8	0.09419093	0.08052192	
599	0.09482222	0.08049362	
599.2	0.09478629	0.08046533	
599.4	0.09480612	0.08043705	
599.6	0.0946885	0.08040879	
599.8	0.0946798	0.08038053	
600	0.09405061	0.08035228	
600.2	0.09363839	0.08032404	
600.4	0.09322429	0.08029581	
600.6	0.09286454	0.0802676	
600.8	0.09342538	0.08023939	
601	0.09331397	0.08021119	
601.2	0.09315025	0.080183	
601.4	0.09240441	0.08015482	
601.6	0.0920401	0.08012666	
601.8	0.09218782	0.0800985	
602	0.09250553	0.08007035	
602.2	0.09207832	0.08004221	
602.4	0.09198712	0.08001408	
602.6	0.09190354	0.07998596	
602.8	0.0916579	0.07995785	
603	0.09172513	0.07992975	
603.2	0.09173437	0.07990167	
603.4	0.09194593	0.07987359	
603.6	0.09212642	0.07984552	
603.8	0.09246468	0.07981746	
604	0.09185167	0.07978941	
604.2	0.09233078	0.07976137	
604.4	0.09223719	0.07973334	
604.6	0.09204644	0.07970532	
604.8	0.09244842	0.07967731	
605	0.0924692	0.07964931	
605.2	0.09233706	0.07962132	
605.4	0.09232378	0.07959333	
605.6	0.0929604	0.07956536	
605.8	0.09313679	0.0795374	
606	0.09269241	0.07950945	
606.2	0.09246525	0.07948151	
606.4	0.09306202	0.07945358	
606.6	0.0929193	0.07942566	
606.8	0.09303856	0.07939774	
607	0.09325603	0.07936984	
607.2	0.09327641	0.07934195	
607.4	0.09363366	0.07931407	
607.6	0.09352018	0.07928619	
607.8	0.0927494	0.07925833	
608	0.0918894	0.07923048	
608.2	0.09186708	0.07920263	
608.4	0.0912889	0.0791748	
608.6	0.09082182	0.07914698	
608.8	0.0906203	0.07911916	
609	0.09047602	0.07909136	
609.2	0.09095282	0.07906356	
609.4	0.0909829	0.07903578	
609.6	0.09132682	0.079008	
609.8	0.09139311	0.07898024	
610	0.09161677	0.07895248	
610.2	0.09199537	0.07892474	
610.4	0.09268793	0.078897	
610.6	0.09211302	0.07886927	
610.8	0.09212786	0.07884156	
611	0.09184023	0.07881385	
611.2	0.09176867	0.07878615	
611.4	0.09211374	0.07875847	
611.6	0.09150776	0.07873079	
611.8	0.09085477	0.07870312	
612	0.09072195	0.07867546	
612.2	0.0904636	0.07864781	
612.4	0.0900793	0.07862017	
612.6	0.08984595	0.07859255	
612.8	0.0897672	0.07856493	
613	0.08944434	0.07853732	
613.2	0.08941322	0.07850972	
613.4	0.08920726	0.07848213	
613.6	0.09008902	0.07845455	
613.8	0.09034772	0.07842698	
614	0.09023558	0.07839941	
614.2	0.09040658	0.07837186	
614.4	0.09076022	0.07834432	
614.6	0.09018249	0.07831679	
614.8	0.09038298	0.07828927	
615	0.09074472	0.07826175	
615.2	0.09129708	0.07823425	
615.4	0.09154401	0.07820676	
615.6	0.09140205	0.07817927	
615.8	0.09151251	0.0781518	
616	0.09193856	0.07812433	
616.2	0.09191737	0.07809688	
616.4	0.09169835	0.07806943	
616.6	0.09162917	0.078042	
616.8	0.09141535	0.07801457	
617	0.09140704	0.07798716	
617.2	0.09138354	0.07795975	
617.4	0.09199134	0.07793235	
617.6	0.0921024	0.07790497	
617.8	0.09182676	0.07787759	
618	0.09176126	0.07785022	
618.2	0.09183895	0.07782286	
618.4	0.09214891	0.07779551	
618.6	0.09194382	0.07776817	
618.8	0.09236096	0.07774084	
619	0.09277218	0.07771352	
619.2	0.09254101	0.07768621	
619.4	0.09221612	0.07765891	
619.6	0.09174027	0.07763162	
619.8	0.09157436	0.07760434	
620	0.09153416	0.07757707	
620.2	0.09195256	0.07754981	
620.4	0.09149242	0.07752255	
620.6	0.09147069	0.07749531	
620.8	0.09136261	0.07746808	
621	0.09155726	0.07744085	
621.2	0.09152373	0.07741364	
621.4	0.09148199	0.07738643	
621.6	0.09096906	0.07735924	
621.8	0.0914611	0.07733205	
622	0.09161129	0.07730487	
622.2	0.09181078	0.07727771	
622.4	0.09226493	0.07725055	
622.6	0.09181364	0.0772234	
622.8	0.09223881	0.07719626	
623	0.09228464	0.07716914	
623.2	0.09154394	0.07714202	
623.4	0.09118672	0.07711491	
623.6	0.09039219	0.07708781	
623.8	0.09030205	0.07706072	
624	0.09077565	0.07703364	
624.2	0.09115923	0.07700656	
624.4	0.09066051	0.0769795	
624.6	0.09015081	0.07695245	
624.8	0.09022816	0.07692541	
625	0.09038754	0.07689837	
625.2	0.09048548	0.07687135	
625.4	0.09017835	0.07684433	
625.6	0.09044728	0.07681733	
625.8	0.09093233	0.07679033	
626	0.09083284	0.07676335	
626.2	0.09127839	0.07673637	
626.4	0.09054131	0.0767094	
626.6	0.09043095	0.07668245	
626.8	0.09068276	0.0766555	
627	0.09032412	0.07662856	
627.2	0.08983269	0.07660163	
627.4	0.08996534	0.07657471	
627.6	0.08918937	0.0765478	
627.8	0.08952935	0.0765209	
628	0.09003135	0.07649401	
628.2	0.08988348	0.07646713	
628.4	0.0896331	0.07644026	
628.6	0.08931924	0.07641339	
628.8	0.08971626	0.07638654	
629	0.09004882	0.07635969	
629.2	0.09028339	0.07633286	
629.4	0.0904815	0.07630603	
629.6	0.09077377	0.07627922	
629.8	0.09063956	0.07625241	
630	0.09066175	0.07622562	
630.2	0.09034	0.07619883	
630.4	0.09013076	0.07617205	
630.6	0.09058923	0.07614528	
630.8	0.09084986	0.07611852	
631	0.09090554	0.07609177	
631.2	0.09093795	0.07606503	
631.4	0.09098842	0.0760383	
631.6	0.09067452	0.07601158	
631.8	0.09111441	0.07598487	
632	0.09103217	0.07595816	
632.2	0.09101506	0.07593147	
632.4	0.09091237	0.07590479	
632.6	0.09086572	0.07587811	
632.8	0.09030023	0.07585145	
633	0.09080849	0.07582479	
633.2	0.09106817	0.07579814	
633.4	0.09077602	0.07577151	
633.6	0.09079294	0.07574488	
633.8	0.09076544	0.07571826	
634	0.09119295	0.07569165	
634.2	0.09134888	0.07566505	
634.4	0.09185285	0.07563846	
634.6	0.09183738	0.07561188	
634.8	0.09206281	0.07558531	
635	0.09172515	0.07555874	
635.2	0.09127906	0.07553219	
635.4	0.09120393	0.07550565	
635.6	0.09128033	0.07547911	
635.8	0.09116004	0.07545259	
636	0.0910482	0.07542607	
636.2	0.09071054	0.07539956	
636.4	0.09002987	0.07537307	
636.6	0.0898344	0.07534658	
636.8	0.08918237	0.0753201	
637	0.08940365	0.07529363	
637.2	0.08917485	0.07526717	
637.4	0.08876377	0.07524072	
637.6	0.08931917	0.07521428	
637.8	0.08938105	0.07518785	
638	0.08983524	0.07516142	
638.2	0.08961653	0.07513501	
638.4	0.08933339	0.07510861	
638.6	0.08928514	0.07508221	
638.8	0.08923876	0.07505583	
639	0.08917722	0.07502945	
639.2	0.08915834	0.07500308	
639.4	0.08931014	0.07497672	
639.6	0.08990097	0.07495038	
639.8	0.09019598	0.07492404	
640	0.09072489	0.07489771	
640.2	0.09063717	0.07487139	
640.4	0.09076058	0.07484507	
640.6	0.09096675	0.07481877	
640.8	0.0905442	0.07479248	
641	0.0904433	0.07476619	
641.2	0.09057724	0.07473992	
641.4	0.09074111	0.07471365	
641.6	0.09085322	0.0746874	
641.8	0.09073461	0.07466115	
642	0.09068739	0.07463491	
642.2	0.09044142	0.07460869	
642.4	0.09077628	0.07458247	
642.6	0.09114531	0.07455626	
642.8	0.0911872	0.07453005	
643	0.09068945	0.07450386	
643.2	0.09062413	0.07447768	
643.4	0.09063281	0.07445151	
643.6	0.09077831	0.07442534	
643.8	0.09095366	0.07439919	
644	0.09105995	0.07437304	
644.2	0.0907669	0.07434691	
644.4	0.0907444	0.07432078	
644.6	0.09101102	0.07429466	
644.8	0.09066616	0.07426855	
645	0.0905018	0.07424245	
645.2	0.09020386	0.07421636	
645.4	0.09038454	0.07419028	
645.6	0.09027807	0.07416421	
645.8	0.09050496	0.07413814	
646	0.09059215	0.07411209	
646.2	0.09101117	0.07408605	
646.4	0.09101176	0.07406001	
646.6	0.09076898	0.07403398	
646.8	0.09046282	0.07400797	
647	0.08983937	0.07398196	
647.2	0.09004748	0.07395596	
647.4	0.08964746	0.07392997	
647.6	0.08929849	0.07390399	
647.8	0.08946308	0.07387802	
648	0.08973152	0.07385205	
648.2	0.08992378	0.0738261	
648.4	0.08996356	0.07380016	
648.6	0.08967304	0.07377422	
648.8	0.08925461	0.0737483	
649	0.08904845	0.07372238	
649.2	0.08847374	0.07369647	
649.4	0.08906422	0.07367057	
649.6	0.08869696	0.07364468	
649.8	0.08893578	0.0736188	
650	0.08905163	0.07359293	
650.2	0.08948281	0.07356707	
650.4	0.08957985	0.07354121	
650.6	0.08962857	0.07351537	
650.8	0.08941013	0.07348954	
651	0.08958977	0.07346371	
651.2	0.08964401	0.07343789	
651.4	0.08973448	0.07341208	
651.6	0.09011221	0.07338629	
651.8	0.09043078	0.0733605	
652	0.0906362	0.07333472	
652.2	0.09030966	0.07330894	
652.4	0.08990603	0.07328318	
652.6	0.08935333	0.07325743	
652.8	0.08949911	0.07323168	
653	0.08896548	0.07320595	
653.2	0.08882353	0.07318022	
653.4	0.08937762	0.0731545	
653.6	0.08880854	0.0731288	
653.8	0.08858793	0.0731031	
654	0.08875877	0.07307741	
654.2	0.08881774	0.07305173	
654.4	0.08845933	0.07302605	
654.6	0.0879958	0.07300039	
654.8	0.08804993	0.07297474	
655	0.08881077	0.07294909	
655.2	0.08890254	0.07292346	
655.4	0.08918356	0.07289783	
655.6	0.08905192	0.07287221	
655.8	0.08871659	0.0728466	
656	0.08856999	0.072821	
656.2	0.08837192	0.07279541	
656.4	0.08833308	0.07276983	
656.6	0.08793432	0.07274425	
656.8	0.0885527	0.07271869	
657	0.08834142	0.07269314	
657.2	0.08892034	0.07266759	
657.4	0.08925468	0.07264205	
657.6	0.08903746	0.07261652	
657.8	0.08896395	0.072591	
658	0.08909534	0.07256549	
658.2	0.08924733	0.07253999	
658.4	0.08920163	0.0725145	
658.6	0.08907872	0.07248902	
658.8	0.08965501	0.07246354	
659	0.08995158	0.07243808	
659.2	0.08954785	0.07241262	
659.4	0.08949368	0.07238717	
659.6	0.08920395	0.07236174	
659.8	0.08909867	0.07233631	
660	0.08939656	0.07231088	
660.2	0.08958391	0.07228547	
660.4	0.08997618	0.07226007	
660.6	0.08987182	0.07223468	
660.8	0.0901742	0.07220929	
661	0.08993654	0.07218391	
661.2	0.09038346	0.07215855	
661.4	0.09016893	0.07213319	
661.6	0.09012045	0.07210784	
661.8	0.08979532	0.0720825	
662	0.08957442	0.07205717	
662.2	0.08962323	0.07203185	
662.4	0.08927693	0.07200653	
662.6	0.0890118	0.07198123	
662.8	0.08927625	0.07195593	
663	0.08922201	0.07193064	
663.2	0.08897768	0.07190537	
663.4	0.08969174	0.0718801	
663.6	0.08969824	0.07185484	
663.8	0.09003962	0.07182958	
664	0.09062513	0.07180434	
664.2	0.09080873	0.07177911	
664.4	0.09077292	0.07175388	
664.6	0.0907105	0.07172867	
664.8	0.09081981	0.07170346	
665	0.09110263	0.07167826	
665.2	0.0906385	0.07165307	
665.4	0.09021732	0.07162789	
665.6	0.09018403	0.07160272	
665.8	0.08958967	0.07157756	
666	0.08932752	0.0715524	
666.2	0.0893491	0.07152726	
666.4	0.08929838	0.07150212	
666.6	0.08949097	0.07147699	
666.8	0.08930112	0.07145187	
667	0.08908171	0.07142676	
667.2	0.08895045	0.07140166	
667.4	0.08904782	0.07137657	
667.6	0.08854351	0.07135149	
667.8	0.08841784	0.07132641	
668	0.08853924	0.07130135	
668.2	0.08854569	0.07127629	
668.4	0.08849766	0.07125124	
668.6	0.08896899	0.0712262	
668.8	0.08901114	0.07120117	
669	0.08877257	0.07117615	
669.2	0.08810361	0.07115114	
669.4	0.08781456	0.07112613	
669.6	0.0879793	0.07110114	
669.8	0.08768162	0.07107615	
670	0.08761691	0.07105117	
670.2	0.08855442	0.0710262	
670.4	0.08859136	0.07100124	
670.6	0.08876333	0.07097629	
670.8	0.08814902	0.07095135	
671	0.08803648	0.07092642	
671.2	0.08807435	0.07090149	
671.4	0.08796083	0.07087657	
671.6	0.08815966	0.07085167	
671.8	0.0882589	0.07082677	
672	0.08874794	0.07080188	
672.2	0.08899742	0.070777	
672.4	0.08958608	0.07075212	
672.6	0.08988679	0.07072726	
672.8	0.08995223	0.0707024	
673	0.08991178	0.07067756	
673.2	0.08993561	0.07065272	
673.4	0.08976012	0.07062789	
673.6	0.08993241	0.07060307	
673.8	0.08954516	0.07057826	
674	0.08956836	0.07055345	
674.2	0.08930171	0.07052866	
674.4	0.08861697	0.07050388	
674.6	0.08829013	0.0704791	
674.8	0.08774289	0.07045433	
675	0.08749891	0.07042957	
675.2	0.08695443	0.07040482	
675.4	0.08658524	0.07038008	
675.6	0.08655172	0.07035534	
675.8	0.08635154	0.07033062	
676	0.08671714	0.0703059	
676.2	0.0867989	0.0702812	
676.4	0.08697208	0.0702565	
676.6	0.08695828	0.07023181	
676.8	0.08728387	0.07020713	
677	0.08734359	0.07018246	
677.2	0.08742619	0.07015779	
677.4	0.08730786	0.07013314	
677.6	0.08738251	0.07010849	
677.8	0.08736606	0.07008385	
678	0.08702982	0.07005922	
678.2	0.0870245	0.0700346	
678.4	0.08766406	0.07000999	
678.6	0.08773083	0.06998539	
678.8	0.08831136	0.06996079	
679	0.08858639	0.06993621	
679.2	0.08853348	0.06991163	
679.4	0.08864231	0.06988706	
679.6	0.08904739	0.0698625	
679.8	0.08900082	0.06983795	
680	0.08919265	0.06981341	
680.2	0.08919803	0.06978887	
680.4	0.08950458	0.06976435	
680.6	0.08955143	0.06973983	
680.8	0.08977486	0.06971532	
681	0.08938526	0.06969082	
681.2	0.08940045	0.06966633	
681.4	0.08923245	0.06964185	
681.6	0.08886253	0.06961737	
681.8	0.08886173	0.06959291	
682	0.08886738	0.06956845	
682.2	0.08879764	0.06954401	
682.4	0.08850083	0.06951957	
682.6	0.08818016	0.06949513	
682.8	0.08886234	0.06947071	
683	0.08844706	0.0694463	
683.2	0.0884095	0.06942189	
683.4	0.08777352	0.0693975	
683.6	0.08751128	0.06937311	
683.8	0.0872207	0.06934873	
684	0.08702782	0.06932436	
684.2	0.0869725	0.0693	
684.4	0.08695736	0.06927564	
684.6	0.08706167	0.0692513	
684.8	0.08665095	0.06922696	
685	0.0863265	0.06920263	
685.2	0.08682763	0.06917831	
685.4	0.08684565	0.069154	
685.6	0.08679068	0.0691297	
685.8	0.08719245	0.06910541	
686	0.08692464	0.06908112	
686.2	0.08677773	0.06905684	
686.4	0.08727482	0.06903258	
686.6	0.08792449	0.06900832	
686.8	0.08846095	0.06898407	
687	0.08807022	0.06895982	
687.2	0.08852646	0.06893559	
687.4	0.08824916	0.06891136	
687.6	0.08883259	0.06888715	
687.8	0.08905454	0.06886294	
688	0.08885573	0.06883874	
688.2	0.08888821	0.06881455	
688.4	0.08893412	0.06879036	
688.6	0.08908993	0.06876619	
688.8	0.08839051	0.06874202	
689	0.08939649	0.06871786	
689.2	0.08956053	0.06869371	
689.4	0.08954412	0.06866957	
689.6	0.08941755	0.06864544	
689.8	0.08951782	0.06862132	
690	0.08944328	0.0685972	
690.2	0.08959391	0.0685731	
690.4	0.08952643	0.068549	
690.6	0.08960366	0.06852491	
690.8	0.08911417	0.06850083	
691	0.08884456	0.06847675	
691.2	0.08924678	0.06845269	
691.4	0.08903778	0.06842863	
691.6	0.08895505	0.06840459	
691.8	0.08845294	0.06838055	
692	0.08813086	0.06835652	
692.2	0.08785054	0.06833249	
692.4	0.08795849	0.06830848	
692.6	0.08816794	0.06828448	
692.8	0.08782836	0.06826048	
693	0.0882788	0.06823649	
693.2	0.0878347	0.06821251	
693.4	0.08794109	0.06818854	
693.6	0.08820714	0.06816458	
693.8	0.08876351	0.06814062	
694	0.08873865	0.06811667	
694.2	0.08904643	0.06809274	
694.4	0.08940827	0.06806881	
694.6	0.09007691	0.06804489	
694.8	0.08982448	0.06802097	
695	0.08964985	0.06799707	
695.2	0.0900649	0.06797317	
695.4	0.08970531	0.06794929	
695.6	0.08933628	0.06792541	
695.8	0.08886619	0.06790154	
696	0.08860293	0.06787767	
696.2	0.08837648	0.06785382	
696.4	0.08823982	0.06782998	
696.6	0.08818421	0.06780614	
696.8	0.08753623	0.06778231	
697	0.08749508	0.06775849	
697.2	0.08725688	0.06773468	
697.4	0.08722666	0.06771087	
697.6	0.08737576	0.06768708	
697.8	0.08753336	0.06766329	
698	0.08724742	0.06763951	
698.2	0.08738686	0.06761574	
698.4	0.08804225	0.06759198	
698.6	0.08798902	0.06756823	
698.8	0.08740311	0.06754448	
699	0.08736943	0.06752075	
699.2	0.08745095	0.06749702	
699.4	0.08704803	0.0674733	
699.6	0.08693331	0.06744959	
699.8	0.08712686	0.06742588	
700	0.08713909	0.06740219	
700.2	0.08723107	0.0673785	
700.4	0.08754076	0.06735482	
700.6	0.08784416	0.06733115	
700.8	0.08743712	0.06730749	
701	0.08752854	0.06728384	
701.2	0.08770723	0.06726019	
701.4	0.08772316	0.06723655	
701.6	0.08804017	0.06721293	
701.8	0.0877042	0.06718931	
702	0.08749145	0.06716569	
702.2	0.08754098	0.06714209	
702.4	0.08800977	0.06711849	
702.6	0.08722105	0.06709491	
702.8	0.08684041	0.06707133	
703	0.08697047	0.06704776	
703.2	0.08701637	0.0670242	
703.4	0.08720641	0.06700064	
703.6	0.08737489	0.0669771	
703.8	0.08706748	0.06695356	
704	0.08718056	0.06693003	
704.2	0.08769941	0.06690651	
704.4	0.0883434	0.066883	
704.6	0.08823434	0.06685949	
704.8	0.08829252	0.066836	
705	0.08903914	0.06681251	
705.2	0.08918369	0.06678903	
705.4	0.08907544	0.06676556	
705.6	0.08899308	0.06674209	
705.8	0.08871435	0.06671864	
706	0.08904691	0.06669519	
706.2	0.08871568	0.06667175	
706.4	0.08838443	0.06664832	
706.6	0.08801732	0.0666249	
706.8	0.08780595	0.06660149	
707	0.08791574	0.06657808	
707.2	0.08764834	0.06655469	
707.4	0.08773302	0.0665313	
707.6	0.08711795	0.06650792	
707.8	0.0869619	0.06648454	
708	0.08723245	0.06646118	
708.2	0.08721059	0.06643782	
708.4	0.08680831	0.06641448	
708.6	0.08673931	0.06639114	
708.8	0.08698493	0.06636781	
709	0.08697385	0.06634448	
709.2	0.08647465	0.06632117	
709.4	0.08647801	0.06629786	
709.6	0.08684219	0.06627456	
709.8	0.08726127	0.06625127	
710	0.08723244	0.06622799	
710.2	0.08655639	0.06620471	
710.4	0.08684951	0.06618145	
710.6	0.08699067	0.06615819	
710.8	0.08730623	0.06613494	
711	0.08722602	0.0661117	
711.2	0.08733605	0.06608847	
711.4	0.08753823	0.06606524	
711.6	0.08762362	0.06604202	
711.8	0.08812668	0.06601882	
712	0.08806997	0.06599562	
712.2	0.08800914	0.06597242	
712.4	0.08755619	0.06594924	
712.6	0.0877581	0.06592606	
712.8	0.08763915	0.06590289	
713	0.08745333	0.06587973	
713.2	0.08749045	0.06585658	
713.4	0.08741452	0.06583344	
713.6	0.08734485	0.0658103	
713.8	0.08690449	0.06578718	
714	0.08663593	0.06576406	
714.2	0.08630017	0.06574095	
714.4	0.0866389	0.06571784	
714.6	0.08613292	0.06569475	
714.8	0.08624571	0.06567166	
715	0.08589232	0.06564858	
715.2	0.08631051	0.06562551	
715.4	0.08658804	0.06560245	
715.6	0.08698509	0.0655794	
715.8	0.0871191	0.06555635	
716	0.08685793	0.06553331	
716.2	0.08635248	0.06551028	
716.4	0.08586875	0.06548726	
716.6	0.08572066	0.06546425	
716.8	0.08573162	0.06544124	
717	0.08583629	0.06541824	
717.2	0.08585155	0.06539525	
717.4	0.08568866	0.06537227	
717.6	0.08588855	0.0653493	
717.8	0.08590126	0.06532633	
718	0.08608508	0.06530338	
718.2	0.08592757	0.06528043	
718.4	0.08582444	0.06525748	
718.6	0.08555606	0.06523455	
718.8	0.08571368	0.06521163	
719	0.08572363	0.06518871	
719.2	0.08570784	0.0651658	
719.4	0.08566897	0.0651429	
719.6	0.08554906	0.06512001	
719.8	0.08543826	0.06509712	
