# Supplementary material for: Molecular basis for DNA recognition by the maternal pioneer transcription factor FoxH1
Source: Nat Commun. 2022 Nov 26;13:7279. doi: 10.1038/s41467-022-34925-y (PMC9701222; doi:10.1038/s41467-022-34925-y)
Supplement: Supplementary file 4 — Source Data [file 41467_2022_34925_MOESM4_ESM.zip › Sourcedata/BLIS/FoxH1/WT/GSC/NCP/A2Results.txt]

Conc1	2.5E-07	
Start1	172	
Stop1	621.8	
Kobs		
Error Kobs		
Koff		
Error Koff		
Time1	Data1	Fit1	
172	0.03499713		
172.2	0.0441536		
172.4	0.05507149		
172.6	0.06730998		
172.8	0.08069568		
173	0.09487669		
173.2	0.10970641		
173.4	0.12497307		
173.6	0.14014894		
173.8	0.15534151		
174	0.16886305		
174.2	0.18092573		
174.4	0.19234496		
174.6	0.20300647		
174.8	0.21354988		
175	0.22358462		
175.2	0.23271711		
175.4	0.24091914		
175.6	0.24870329		
175.8	0.25624427		
176	0.26387168		
176.2	0.27046393		
176.4	0.2773894		
176.6	0.283179		
176.8	0.28883419		
177	0.29448503		
177.2	0.29920759		
177.4	0.30429597		
177.6	0.30930904		
177.8	0.31396685		
178	0.31761569		
178.2	0.32126601		
178.4	0.32493711		
178.6	0.32859875		
178.8	0.33285459		
179	0.33629397		
179.2	0.33969184		
179.4	0.34314616		
179.6	0.34667369		
179.8	0.35034081		
180	0.3544961		
180.2	0.35834731		
180.4	0.36237977		
180.6	0.36602654		
180.8	0.37002883		
181	0.37309798		
181.2	0.37648411		
181.4	0.38026716		
181.6	0.38345673		
181.8	0.38624938		
182	0.38890292		
182.2	0.3919958		
182.4	0.39512979		
182.6	0.39826956		
182.8	0.40149623		
183	0.40493516		
183.2	0.4081358		
183.4	0.41114687		
183.6	0.41410063		
183.8	0.41767646		
184	0.42105116		
184.2	0.4243089		
184.4	0.42744956		
184.6	0.43046396		
184.8	0.4334568		
185	0.43650219		
185.2	0.44028528		
185.4	0.44259209		
185.6	0.44529531		
185.8	0.44828599		
186	0.45145178		
186.2	0.45458028		
186.4	0.45749574		
186.6	0.46029627		
186.8	0.46299983		
187	0.46609953		
187.2	0.46873502		
187.4	0.47187259		
187.6	0.47444913		
187.8	0.477465		
188	0.48043873		
188.2	0.4835763		
188.4	0.48635199		
188.6	0.48927141		
188.8	0.49235964		
189	0.49505527		
189.2	0.49751513		
189.4	0.49962596		
189.6	0.50281696		
189.8	0.50515624		
190	0.50796888		
190.2	0.51062471		
190.4	0.51340961		
190.6	0.51534429		
190.8	0.5178151		
191	0.52063048		
191.2	0.52309339		
191.4	0.52574227		
191.6	0.5288033		
191.8	0.53203709		
192	0.53530733		
192.2	0.53844152		
192.4	0.54134991		
192.6	0.54408783		
192.8	0.54658262		
193	0.54911901		
193.2	0.55145515		
193.4	0.55376753		
193.6	0.55648466		
193.8	0.558973		
194	0.5621397		
194.2	0.56448917		
194.4	0.56627585		
194.6	0.56785472		
194.8	0.57001686		
195	0.57194849		
195.2	0.57351957		
195.4	0.57603005		
195.6	0.57887006		
195.8	0.58153956		
196	0.58387216		
196.2	0.58640615		
196.4	0.58908572		
196.6	0.59139971		
196.8	0.59379561		
197	0.59615713		
197.2	0.59859152		
197.4	0.60155803		
197.6	0.60441965		
197.8	0.60743527		
198	0.60966566		
198.2	0.6113284		
198.4	0.6134962		
198.6	0.61591067		
198.8	0.61790803		
199	0.61968004		
199.2	0.62223872		
199.4	0.6243959		
199.6	0.62678383		
199.8	0.6292451		
200	0.63100076		
200.2	0.63327002		
200.4	0.63571856		
200.6	0.63786011		
200.8	0.63977392		
201	0.64214487		
201.2	0.64485573		
201.4	0.64760925		
201.6	0.64993198		
201.8	0.65251633		
202	0.65476142		
202.2	0.65659291		
202.4	0.65933344		
202.6	0.66148445		
202.8	0.6634612		
203	0.66524363		
203.2	0.66760059		
203.4	0.66905896		
203.6	0.67133105		
203.8	0.67329156		
204	0.67484233		
204.2	0.67693513		
204.4	0.67931511		
204.6	0.6812019		
204.8	0.68287309		
205	0.68503002		
205.2	0.68734128		
205.4	0.68945895		
205.6	0.6916644		
205.8	0.69402592		
206	0.6960453		
206.2	0.69853608		
206.4	0.70104579		
206.6	0.70342831		
206.8	0.70607232		
207	0.70820553		
207.2	0.71095667		
207.4	0.71287569		
207.6	0.71528525		
207.8	0.71746204		
208	0.71972823		
208.2	0.72149351		
208.4	0.72313053		
208.6	0.72462463		
208.8	0.72662367		
209	0.72844708		
209.2	0.72986122		
209.4	0.73152825		
209.6	0.73333824		
209.8	0.73518208		
210	0.73724025		
210.2	0.73952122		
210.4	0.74131247		
210.6	0.7436295		
210.8	0.74542628		
211	0.74718789		
211.2	0.74948897		
211.4	0.7510811		
211.6	0.75336003		
211.8	0.75487109		
212	0.75692365		
212.2	0.75802093		
212.4	0.76026449		
212.6	0.76239961		
212.8	0.76477438		
213	0.7665743		
213.2	0.76817011		
213.4	0.7703291		
213.6	0.7725053		
213.8	0.77479502		
214	0.7769925		
214.2	0.77877815		
214.4	0.7807984		
214.6	0.78301554		
214.8	0.78472402		
215	0.78743747		
215.2	0.78918386		
215.4	0.79115754		
215.6	0.79327823		
215.8	0.7949908		
216	0.79713114		
216.2	0.79919135		
216.4	0.80159662		
216.6	0.80337683		
216.8	0.80522856		
217	0.80699044		
217.2	0.80909126		
217.4	0.81074278		
217.6	0.81243789		
217.8	0.81408331		
218	0.81548017		
218.2	0.81696108		
218.4	0.81846428		
218.6	0.82001811		
218.8	0.82113244		
219	0.82301791		
219.2	0.82402618		
219.4	0.8262091		
219.6	0.82777762		
219.8	0.82956771		
220	0.83148137		
220.2	0.83379291		
220.4	0.83556609		
220.6	0.83741478		
220.8	0.83934712		
221	0.84161333		
221.2	0.84371156		
221.4	0.84532196		
221.6	0.84700598		
221.8	0.84933069		
222	0.85079566		
222.2	0.85252071		
222.4	0.85385526		
222.6	0.85510003		
222.8	0.8566748		
223	0.85860296		
223.2	0.86038991		
223.4	0.86231838		
223.6	0.86399625		
223.8	0.86599878		
224	0.86830441		
224.2	0.8701114		
224.4	0.87196804		
224.6	0.87364959		
224.8	0.87580033		
225	0.87755303		
225.2	0.87921307		
225.4	0.88071261		
225.6	0.88204642		
225.8	0.88401841		
226	0.88539068		
226.2	0.88714313		
226.4	0.88875585		
226.6	0.89058133		
226.8	0.89238538		
227	0.89431414		
227.2	0.89637444		
227.4	0.89816118		
227.6	0.89977559		
227.8	0.90176651		
228	0.90359607		
228.2	0.90518212		
228.4	0.90710859		
228.6	0.90918502		
228.8	0.91155995		
229	0.91282502		
229.2	0.91448914		
229.4	0.91563104		
229.6	0.91681909		
229.8	0.91876789		
230	0.92019668		
230.2	0.92186041		
230.4	0.92388736		
230.6	0.92520675		
230.8	0.92686246		
231	0.92831811		
231.2	0.9297311		
231.4	0.9311789		
231.6	0.93266171		
231.8	0.93418184		
232	0.93567891		
232.2	0.9375929		
232.4	0.93943618		
232.6	0.94098221		
232.8	0.94230134		
233	0.94357287		
233.2	0.94524152		
233.4	0.94659506		
233.6	0.94827006		
233.8	0.94995189		
234	0.95153557		
234.2	0.95376135		
234.4	0.95549938		
234.6	0.95656584		
234.8	0.95848495		
235	0.95988217		
235.2	0.96179305		
235.4	0.96410728		
235.6	0.96599674		
235.8	0.96751045		
236	0.96937576		
236.2	0.97173779		
236.4	0.97341062		
236.6	0.9744829		
236.8	0.9760029		
237	0.97786502		
237.2	0.97920716		
237.4	0.98043591		
237.6	0.98226816		
237.8	0.98362059		
238	0.9854973		
238.2	0.98681408		
238.4	0.98760021		
238.6	0.98916252		
238.8	0.9909444		
239	0.99319213		
239.2	0.99537302		
239.4	0.99736389		
239.6	0.99849615		
239.8	1.00027983		
240	1.00203185		
240.2	1.00358124		
240.4	1.00471489		
240.6	1.00619129		
240.8	1.00739843		
241	1.00889023		
241.2	1.00996333		
241.4	1.01163551		
241.6	1.01385094		
241.8	1.01519231		
242	1.01690833		
242.2	1.01852018		
242.4	1.02039885		
242.6	1.02245166		
242.8	1.02394462		
243	1.0258521		
243.2	1.0271993		
243.4	1.02814503		
243.6	1.0291596		
243.8	1.03068452		
244	1.03149208		
244.2	1.03299388		
244.4	1.03450008		
244.6	1.03629568		
244.8	1.03751388		
245	1.03906428		
245.2	1.04075181		
245.4	1.0424801		
245.6	1.04436886		
245.8	1.0458402		
246	1.04781962		
246.2	1.04955521		
246.4	1.05107084		
246.6	1.05264549		
246.8	1.05425789		
247	1.05635729		
247.2	1.05778003		
247.4	1.05910538		
247.6	1.06021529		
247.8	1.06156016		
248	1.06360902		
248.2	1.06596034		
248.4	1.06739506		
248.6	1.06922218		
248.8	1.07065122		
249	1.07238007		
249.2	1.07386025		
249.4	1.07495693		
249.6	1.07640008		
249.8	1.07773062		
250	1.07906261		
250.2	1.08013661		
250.4	1.08155579		
250.6	1.08317443		
250.8	1.084832		
251	1.08580741		
251.2	1.08671482		
251.4	1.08754431		
251.6	1.08881641		
251.8	1.09085705		
252	1.09257419		
252.2	1.09455916		
252.4	1.09581823		
252.6	1.09756444		
252.8	1.09921966		
253	1.10115332		
253.2	1.10268619		
253.4	1.10375835		
253.6	1.10488813		
253.8	1.10655157		
254	1.10810663		
254.2	1.10931293		
254.4	1.1108302		
254.6	1.11250716		
254.8	1.11353306		
255	1.1147674		
255.2	1.11618936		
255.4	1.11743662		
255.6	1.11940298		
255.8	1.12115036		
256	1.12249335		
256.2	1.12464398		
256.4	1.12602667		
256.6	1.12761257		
256.8	1.12930656		
257	1.13130957		
257.2	1.13227276		
257.4	1.13287398		
257.6	1.13439368		
257.8	1.13578836		
258	1.13691148		
258.2	1.13805301		
258.4	1.13939914		
258.6	1.14056391		
258.8	1.14193946		
259	1.14350814		
259.2	1.14487371		
259.4	1.14633166		
259.6	1.14808442		
259.8	1.14951162		
260	1.15121315		
260.2	1.15264816		
260.4	1.15406046		
260.6	1.15570308		
260.8	1.15700145		
261	1.15836507		
261.2	1.15942167		
261.4	1.1608763		
261.6	1.16218173		
261.8	1.16357085		
262	1.16507564		
262.2	1.16690183		
262.4	1.16836365		
262.6	1.16989644		
262.8	1.17157001		
263	1.17273779		
263.2	1.17457216		
263.4	1.17583184		
263.6	1.17763986		
263.8	1.17942037		
264	1.18093997		
264.2	1.18222574		
264.4	1.18392113		
264.6	1.18558104		
264.8	1.18663935		
265	1.18823149		
265.2	1.19007384		
265.4	1.19198813		
265.6	1.19369877		
265.8	1.19567705		
266	1.19710646		
266.2	1.19853047		
266.4	1.20017033		
266.6	1.20164657		
266.8	1.20262452		
267	1.20369616		
267.2	1.20499216		
267.4	1.20650684		
267.6	1.20826849		
267.8	1.21012907		
268	1.21148192		
268.2	1.21308491		
268.4	1.21434498		
268.6	1.21536409		
268.8	1.21670195		
269	1.21810938		
269.2	1.21967981		
269.4	1.22152315		
269.6	1.22300338		
269.8	1.22453571		
270	1.2257469		
270.2	1.22688319		
270.4	1.22855642		
270.6	1.22952352		
270.8	1.23064158		
271	1.23242485		
271.2	1.23409816		
271.4	1.23602168		
271.6	1.23724834		
271.8	1.23907861		
272	1.23995902		
272.2	1.24082066		
272.4	1.24194616		
272.6	1.24310922		
272.8	1.24430584		
273	1.24530771		
273.2	1.24669505		
273.4	1.24850435		
273.6	1.25014893		
273.8	1.25106229		
274	1.25240111		
274.2	1.25349991		
274.4	1.25465049		
274.6	1.25600597		
274.8	1.25788404		
275	1.25971554		
275.2	1.26128019		
275.4	1.26267782		
275.6	1.26426298		
275.8	1.26608258		
276	1.26761938		
276.2	1.26928339		
276.4	1.27102255		
276.6	1.27245933		
276.8	1.27382526		
277	1.27571165		
277.2	1.27687536		
277.4	1.27829626		
277.6	1.27920705		
277.8	1.27988962		
278	1.28168437		
278.2	1.28262932		
278.4	1.2836896		
278.6	1.28569585		
278.8	1.28692749		
279	1.28812507		
279.2	1.28916122		
279.4	1.29043921		
279.6	1.29181458		
279.8	1.29317576		
280	1.29459429		
280.2	1.29598393		
280.4	1.29733361		
280.6	1.29871798		
280.8	1.29963076		
281	1.30095441		
281.2	1.30236664		
281.4	1.30362801		
281.6	1.30489912		
281.8	1.30652473		
282	1.30826261		
282.2	1.30905382		
282.4	1.31051655		
282.6	1.31199954		
282.8	1.31275281		
283	1.31432021		
283.2	1.31511386		
283.4	1.31635747		
283.6	1.31757446		
283.8	1.3191537		
284	1.32035778		
284.2	1.32198288		
284.4	1.32339788		
284.6	1.3244509		
284.8	1.32574604		
285	1.32783979		
285.2	1.33009766		
285.4	1.33151536		
285.6	1.33288553		
285.8	1.33404118		
286	1.33553371		
286.2	1.33666729		
286.4	1.33809707		
286.6	1.33929117		
286.8	1.34070442		
287	1.3422252		
287.2	1.34300389		
287.4	1.34430208		
287.6	1.34588667		
287.8	1.34685653		
288	1.34786542		
288.2	1.3491011		
288.4	1.35074588		
288.6	1.35198551		
288.8	1.35382553		
289	1.35558073		
289.2	1.357352		
289.4	1.35901394		
289.6	1.36019634		
289.8	1.36196712		
290	1.36352496		
290.2	1.36453574		
290.4	1.36574684		
290.6	1.3672006		
290.8	1.36818934		
291	1.36941368		
291.2	1.37075786		
291.4	1.37221579		
291.6	1.37318501		
291.8	1.37424115		
292	1.37579141		
292.2	1.37685369		
292.4	1.3785436		
292.6	1.37950675		
292.8	1.38080808		
293	1.38241256		
293.2	1.38374833		
293.4	1.38509826		
293.6	1.38614945		
293.8	1.38741134		
294	1.38833111		
294.2	1.38967715		
294.4	1.39124931		
294.6	1.39242965		
294.8	1.3935711		
295	1.39512253		
295.2	1.39671759		
295.4	1.39809437		
295.6	1.39916389		
295.8	1.40077374		
296	1.40225747		
296.2	1.40325226		
296.4	1.40499408		
296.6	1.4058405		
296.8	1.40720331		
297	1.40836903		
297.2	1.40915759		
297.4	1.40995121		
297.6	1.41117598		
297.8	1.41229592		
298	1.41382933		
298.2	1.41560822		
298.4	1.41707629		
298.6	1.41852809		
298.8	1.41982386		
299	1.42168832		
299.2	1.42328588		
299.4	1.42509187		
299.6	1.42670623		
299.8	1.42830977		
300	1.42981143		
300.2	1.43134539		
300.4	1.43262199		
300.6	1.43367848		
300.8	1.43508181		
301	1.43620373		
301.2	1.43727931		
301.4	1.43773889		
301.6	1.43917988		
301.8	1.43992327		
302	1.44127472		
302.2	1.44247148		
302.4	1.4430282		
302.6	1.44459872		
302.8	1.44563436		
303	1.44724581		
303.2	1.44817696		
303.4	1.44950192		
303.6	1.45082832		
303.8	1.45178501		
304	1.45285172		
304.2	1.45448118		
304.4	1.45571262		
304.6	1.45721417		
304.8	1.45918285		
305	1.46037608		
305.2	1.46134675		
305.4	1.46237722		
305.6	1.46400069		
305.8	1.46532256		
306	1.46686691		
306.2	1.4681464		
306.4	1.46929607		
306.6	1.47144252		
306.8	1.47229072		
307	1.47372892		
307.2	1.4750669		
307.4	1.47608849		
307.6	1.47712089		
307.8	1.47838418		
308	1.47988189		
308.2	1.48120829		
308.4	1.48258621		
308.6	1.48407093		
308.8	1.48613817		
309	1.48676934		
309.2	1.48798293		
309.4	1.48947739		
309.6	1.49081122		
309.8	1.49258948		
310	1.49396888		
310.2	1.49569376		
310.4	1.4977493		
310.6	1.49898898		
310.8	1.5000578		
311	1.50126953		
311.2	1.50182101		
311.4	1.50271708		
311.6	1.50374156		
311.8	1.50460205		
312	1.50585483		
312.2	1.50704876		
312.4	1.50858406		
312.6	1.51011298		
312.8	1.51162425		
313	1.51273465		
313.2	1.51415152		
313.4	1.51572305		
313.6	1.51684959		
313.8	1.51846167		
314	1.52029169		
314.2	1.52167078		
314.4	1.52287954		
314.6	1.52346912		
314.8	1.52429621		
315	1.52484416		
315.2	1.52542676		
315.4	1.52662943		
315.6	1.52736745		
315.8	1.52858363		
316	1.53065564		
316.2	1.53195697		
316.4	1.53307885		
316.6	1.53506047		
316.8	1.53614265		
317	1.53747202		
317.2	1.53886073		
317.4	1.54039933		
317.6	1.54138941		
317.8	1.54275661		
318	1.54414494		
318.2	1.5450759		
318.4	1.54669684		
318.6	1.54764147		
318.8	1.54879042		
319	1.55013129		
319.2	1.55118358		
319.4	1.5528931		
319.6	1.5545968		
319.8	1.55643843		
320	1.55795772		
320.2	1.55915011		
320.4	1.55979806		
320.6	1.56124275		
320.8	1.56176789		
321	1.56324284		
321.2	1.56432746		
321.4	1.56524869		
321.6	1.56615592		
321.8	1.56722472		
322	1.56830084		
322.2	1.56936385		
322.4	1.57052534		
322.6	1.57094714		
322.8	1.57267208		
323	1.57344519		
323.2	1.57489896		
323.4	1.5768151		
323.6	1.57805525		
323.8	1.57900859		
324	1.57997658		
324.2	1.58102007		
324.4	1.58178569		
324.6	1.58336531		
324.8	1.58484909		
325	1.58610825		
325.2	1.58699443		
325.4	1.5887016		
325.6	1.59010553		
325.8	1.59125015		
326	1.59245698		
326.2	1.5937342		
326.4	1.59501646		
326.6	1.59655963		
326.8	1.59843434		
327	1.59912541		
327.2	1.60072949		
327.4	1.60218817		
327.6	1.60289002		
327.8	1.6037978		
328	1.60533311		
328.2	1.60649874		
328.4	1.6079172		
328.6	1.6097538		
328.8	1.61122588		
329	1.6116691		
329.2	1.61275659		
329.4	1.61414126		
329.6	1.61502381		
329.8	1.61587434		
330	1.61738829		
330.2	1.61857017		
330.4	1.61948684		
330.6	1.62087955		
330.8	1.62156626		
331	1.62247658		
331.2	1.6236364		
331.4	1.62488157		
331.6	1.6252239		
331.8	1.62642003		
332	1.62793963		
332.2	1.62921277		
332.4	1.6309519		
332.6	1.63228719		
332.8	1.63317627		
333	1.63372506		
333.2	1.63517481		
333.4	1.63616774		
333.6	1.63713669		
333.8	1.63797173		
334	1.63913246		
334.2	1.63951847		
334.4	1.6403789		
334.6	1.64189082		
334.8	1.64293684		
335	1.6443814		
335.2	1.64544646		
335.4	1.64671112		
335.6	1.6477456		
335.8	1.64943483		
336	1.65090296		
336.2	1.65264352		
336.4	1.65494528		
336.6	1.65649421		
336.8	1.65806994		
337	1.65946632		
337.2	1.66088538		
337.4	1.66175895		
337.6	1.66301173		
337.8	1.66385471		
338	1.66495714		
338.2	1.66632253		
338.4	1.66819126		
338.6	1.66969236		
338.8	1.67120111		
339	1.672307		
339.2	1.67367227		
339.4	1.67444602		
339.6	1.67559584		
339.8	1.67673963		
340	1.67839992		
340.2	1.6797024		
340.4	1.6808169		
340.6	1.68110831		
340.8	1.68226609		
341	1.68269004		
341.2	1.68344265		
341.4	1.68379614		
341.6	1.68453825		
341.8	1.68509521		
342	1.68640408		
342.2	1.68773683		
342.4	1.6887175		
342.6	1.68983237		
342.8	1.69101023		
343	1.69189996		
343.2	1.6929643		
343.4	1.69393912		
343.6	1.69569694		
343.8	1.69727718		
344	1.6991201		
344.2	1.6997623		
344.4	1.70079692		
344.6	1.70208815		
344.8	1.7037814		
345	1.70445158		
345.2	1.70532564		
345.4	1.70593993		
345.6	1.70687672		
345.8	1.70806989		
346	1.70953958		
346.2	1.71043284		
346.4	1.71132743		
346.6	1.7123917		
346.8	1.71333596		
347	1.71398366		
347.2	1.71532645		
347.4	1.71670319		
347.6	1.71793725		
347.8	1.71969204		
348	1.72076403		
348.2	1.72158436		
348.4	1.72294679		
348.6	1.72401668		
348.8	1.72538416		
349	1.72589169		
349.2	1.72706087		
349.4	1.72875687		
349.6	1.73012076		
349.8	1.73154208		
350	1.7330921		
350.2	1.73439281		
350.4	1.73583179		
350.6	1.73679644		
350.8	1.73814205		
351	1.73942865		
351.2	1.74087821		
351.4	1.74167816		
351.6	1.74287664		
351.8	1.74484887		
352	1.745545		
352.2	1.74627569		
352.4	1.74677697		
352.6	1.74714863		
352.8	1.74864533		
353	1.74888152		
353.2	1.74999039		
353.4	1.7509366		
353.6	1.75186097		
353.8	1.75293356		
354	1.75446655		
354.2	1.75594142		
354.4	1.75699312		
354.6	1.75805326		
354.8	1.75981868		
355	1.76104637		
355.2	1.76199098		
355.4	1.7632822		
355.6	1.7646994		
355.8	1.76633043		
356	1.76735277		
356.2	1.76798015		
356.4	1.76895754		
356.6	1.77037332		
356.8	1.77176704		
357	1.77236051		
357.2	1.77338755		
357.4	1.77460001		
357.6	1.77546235		
357.8	1.77665482		
358	1.77797315		
358.2	1.77929001		
358.4	1.78018477		
358.6	1.78146028		
358.8	1.78260004		
359	1.78362497		
359.2	1.78459152		
359.4	1.78542801		
359.6	1.78630166		
359.8	1.78747878		
360	1.78890646		
360.2	1.78952781		
360.4	1.79101879		
360.6	1.79259448		
360.8	1.79379888		
361	1.79454972		
361.2	1.79548023		
361.4	1.79662899		
361.6	1.79771973		
361.8	1.7990179		
362	1.8001505		
362.2	1.80133285		
362.4	1.80244331		
362.6	1.80352596		
362.8	1.80471391		
363	1.80577875		
363.2	1.80671795		
363.4	1.80790222		
363.6	1.80882827		
363.8	1.81007707		
364	1.81152977		
364.2	1.81184779		
364.4	1.81380707		
364.6	1.81519206		
364.8	1.81637133		
365	1.81736786		
365.2	1.8189533		
365.4	1.81990135		
365.6	1.82061733		
365.8	1.82105182		
366	1.82194999		
366.2	1.82256074		
366.4	1.82366315		
366.6	1.82428855		
366.8	1.82533005		
367	1.82638724		
367.2	1.82716914		
367.4	1.8281051		
367.6	1.82865841		
367.8	1.82951976		
368	1.83076936		
368.2	1.83173053		
368.4	1.83363833		
368.6	1.83499982		
368.8	1.83644549		
369	1.83765174		
369.2	1.83886123		
369.4	1.83953548		
369.6	1.84026422		
369.8	1.84089816		
370	1.84207524		
370.2	1.84329464		
370.4	1.84465428		
370.6	1.84557376		
370.8	1.84635936		
371	1.84707176		
371.2	1.84745393		
371.4	1.84856087		
371.6	1.84935119		
371.8	1.85059606		
372	1.85211926		
372.2	1.85339862		
372.4	1.85474646		
372.6	1.85609537		
372.8	1.85725161		
373	1.85771999		
373.2	1.85855181		
373.4	1.85947688		
373.6	1.86054566		
373.8	1.86153663		
374	1.86306015		
374.2	1.86414265		
374.4	1.86519543		
374.6	1.86608994		
374.8	1.86665245		
375	1.8676135		
375.2	1.86812972		
375.4	1.86916538		
375.6	1.87040364		
375.8	1.87215613		
376	1.87351299		
376.2	1.87466411		
376.4	1.87588702		
376.6	1.87690799		
376.8	1.87766435		
377	1.87834062		
377.2	1.87972562		
377.4	1.8808738		
377.6	1.88219922		
377.8	1.88303928		
378	1.88410208		
378.2	1.88473164		
378.4	1.88598801		
378.6	1.88676947		
378.8	1.88737594		
379	1.88849578		
379.2	1.88913469		
379.4	1.89052888		
379.6	1.89205014		
379.8	1.89361707		
380	1.89475821		
380.2	1.89594892		
380.4	1.89729446		
380.6	1.89834926		
380.8	1.8991293		
381	1.90017898		
381.2	1.90088945		
381.4	1.90145473		
381.6	1.90205674		
381.8	1.9020687		
382	1.9020687		
382.2	1.89923453		
382.4	1.89604192		
382.6	1.89283394		
382.8	1.88933472		
383	1.88647472		
383.2	1.88314135		
383.4	1.8803154		
383.6	1.87770877		
383.8	1.87555521		
384	1.87397241		
384.2	1.87286545		
384.4	1.87221077		
384.6	1.87167143		
384.8	1.87041071		
385	1.86903907		
385.2	1.86800087		
385.4	1.86723129		
385.6	1.86663329		
385.8	1.86593641		
386	1.86501317		
386.2	1.86424283		
386.4	1.86329496		
386.6	1.8624757		
386.8	1.86146445		
387	1.86083162		
387.2	1.85983487		
387.4	1.85922275		
387.6	1.85820873		
387.8	1.85732901		
388	1.85650046		
388.2	1.8555762		
388.4	1.85509031		
388.6	1.85464397		
388.8	1.85358635		
389	1.85305354		
389.2	1.85279158		
389.4	1.85262005		
389.6	1.85224226		
389.8	1.85180571		
390	1.85135461		
390.2	1.85086738		
390.4	1.85050529		
390.6	1.85002983		
390.8	1.84912197		
391	1.8487108		
391.2	1.84852737		
391.4	1.84830923		
391.6	1.84781011		
391.8	1.84735101		
392	1.8465155		
392.2	1.84597657		
392.4	1.84549513		
392.6	1.84511324		
392.8	1.84412606		
393	1.84389992		
393.2	1.84333011		
393.4	1.84285068		
393.6	1.8422113		
393.8	1.84201515		
394	1.84128648		
394.2	1.8404818		
394.4	1.84034411		
394.6	1.83972289		
394.8	1.8392197		
395	1.83914199		
395.2	1.83889783		
395.4	1.83868425		
395.6	1.83783656		
395.8	1.83731142		
396	1.83702395		
396.2	1.836813		
396.4	1.83666144		
396.6	1.83613134		
396.8	1.83563064		
397	1.83537066		
397.2	1.83480286		
397.4	1.83424784		
397.6	1.83366206		
397.8	1.83277017		
398	1.83207684		
398.2	1.83186352		
398.4	1.83151225		
398.6	1.83088899		
398.8	1.83043501		
399	1.829971		
399.2	1.8295659		
399.4	1.82947628		
399.6	1.8288322		
399.8	1.82846465		
400	1.82870532		
400.2	1.82848254		
400.4	1.828462		
400.6	1.82782311		
400.8	1.82802138		
401	1.82793119		
401.2	1.82736998		
401.4	1.82731292		
401.6	1.82690079		
401.8	1.82667679		
402	1.82680282		
402.2	1.82659309		
402.4	1.82599568		
402.6	1.82602645		
402.8	1.82609395		
403	1.82592526		
403.2	1.82591844		
403.4	1.826233		
403.6	1.82522684		
403.8	1.82467079		
404	1.82426331		
404.2	1.8234084		
404.4	1.82249944		
404.6	1.82227266		
404.8	1.82201426		
405	1.82137254		
405.2	1.82075905		
405.4	1.82083349		
405.6	1.81994908		
405.8	1.81973072		
406	1.81980847		
406.2	1.81934668		
406.4	1.81918767		
406.6	1.81984795		
406.8	1.81957957		
407	1.81974921		
407.2	1.82035977		
407.4	1.81991767		
407.6	1.81873152		
407.8	1.81813318		
408	1.81771307		
408.2	1.81712827		
408.4	1.81698974		
408.6	1.81703081		
408.8	1.81664636		
409	1.81628203		
409.2	1.81624235		
409.4	1.8156418		
409.6	1.81534863		
409.8	1.81531906		
410	1.81544954		
410.2	1.81459028		
410.4	1.81451362		
410.6	1.81410913		
410.8	1.8133166		
411	1.81337883		
411.2	1.81257072		
411.4	1.81169261		
411.6	1.81135634		
411.8	1.81114536		
412	1.81140458		
412.2	1.81067278		
412.4	1.81069093		
412.6	1.81036438		
412.8	1.81082779		
413	1.81046109		
413.2	1.81032318		
413.4	1.81026676		
413.6	1.81070724		
413.8	1.81022766		
414	1.81050169		
414.2	1.80985956		
414.4	1.80999754		
414.6	1.80956727		
414.8	1.80908276		
415	1.80878161		
415.2	1.80824679		
415.4	1.80783438		
415.6	1.80734775		
415.8	1.80708064		
416	1.8068314		
416.2	1.80589874		
416.4	1.80558712		
416.6	1.80503979		
416.8	1.80487375		
417	1.80388863		
417.2	1.80332026		
417.4	1.80325963		
417.6	1.80319088		
417.8	1.80265027		
418	1.8029418		
418.2	1.80274328		
418.4	1.80256411		
418.6	1.80240797		
418.8	1.8023017		
419	1.80232377		
419.2	1.80218968		
419.4	1.80211563		
419.6	1.80268901		
419.8	1.80251117		
420	1.80253002		
420.2	1.8022122		
420.4	1.80218222		
420.6	1.80202737		
420.8	1.80119086		
421	1.80070478		
421.2	1.80054114		
421.4	1.80051961		
421.6	1.80019044		
421.8	1.79990249		
422	1.7996189		
422.2	1.79921957		
422.4	1.79905129		
422.6	1.79921647		
422.8	1.79891027		
423	1.79891726		
423.2	1.79913174		
423.4	1.79916421		
423.6	1.7991563		
423.8	1.79861036		
424	1.79889882		
424.2	1.79898545		
424.4	1.79909312		
424.6	1.79850769		
424.8	1.79773868		
425	1.79841556		
425.2	1.79831045		
425.4	1.79808776		
425.6	1.79759172		
425.8	1.79723204		
426	1.79680459		
426.2	1.79689963		
426.4	1.79689865		
426.6	1.79667066		
426.8	1.7969569		
427	1.79731839		
427.2	1.79713991		
427.4	1.79712248		
427.6	1.79663882		
427.8	1.79654754		
428	1.79637824		
428.2	1.7967113		
428.4	1.7960117		
428.6	1.79579604		
428.8	1.79598821		
429	1.79582775		
429.2	1.79490797		
429.4	1.7945081		
429.6	1.79369763		
429.8	1.79306767		
430	1.79290837		
430.2	1.79245657		
430.4	1.79190022		
430.6	1.79197704		
430.8	1.79148975		
431	1.79119834		
431.2	1.791058		
431.4	1.79112847		
431.6	1.79085448		
431.8	1.79108313		
432	1.79103244		
432.2	1.79135278		
432.4	1.79100233		
432.6	1.79135582		
432.8	1.79121644		
433	1.79059699		
433.2	1.79067724		
433.4	1.79009684		
433.6	1.7894953		
433.8	1.78904685		
434	1.78871811		
434.2	1.78815432		
434.4	1.78790105		
434.6	1.78763301		
434.8	1.78685571		
435	1.78690903		
435.2	1.78665547		
435.4	1.78651024		
435.6	1.78641266		
435.8	1.78598931		
436	1.78615836		
436.2	1.78608728		
436.4	1.78600408		
436.6	1.78591171		
436.8	1.78599992		
437	1.78575038		
437.2	1.78596419		
437.4	1.7858025		
437.6	1.7859232		
437.8	1.78577118		
438	1.78596939		
438.2	1.78613785		
438.4	1.78642567		
438.6	1.7862357		
438.8	1.78600292		
439	1.7854914		
439.2	1.78513033		
439.4	1.78487484		
439.6	1.78421737		
439.8	1.78359327		
440	1.78319344		
440.2	1.78292809		
440.4	1.7822419		
440.6	1.78181481		
440.8	1.78167781		
441	1.78107583		
441.2	1.78094085		
441.4	1.78113256		
441.6	1.78125378		
441.8	1.78107944		
442	1.78135388		
442.2	1.78187303		
442.4	1.78211904		
442.6	1.78226068		
442.8	1.78225794		
443	1.7818905		
443.2	1.78219096		
443.4	1.78148482		
443.6	1.78071073		
443.8	1.78082625		
444	1.78108584		
444.2	1.78113912		
444.4	1.78043819		
444.6	1.78038962		
444.8	1.78005834		
445	1.77923429		
445.2	1.77937218		
445.4	1.77957156		
445.6	1.77925644		
445.8	1.77866718		
446	1.77891358		
446.2	1.77900254		
446.4	1.77913599		
446.6	1.77914022		
446.8	1.77891978		
447	1.77881305		
447.2	1.77932113		
447.4	1.77881764		
447.6	1.77915967		
447.8	1.77953883		
448	1.77972331		
448.2	1.77894164		
448.4	1.77845734		
448.6	1.77790232		
448.8	1.77675425		
449	1.775836		
449.2	1.77614872		
449.4	1.77525887		
449.6	1.77483827		
449.8	1.77495586		
450	1.77515444		
450.2	1.77536109		
450.4	1.77581986		
450.6	1.77585784		
450.8	1.77595486		
451	1.7762458		
451.2	1.77677519		
451.4	1.77679557		
451.6	1.77703874		
451.8	1.77670235		
452	1.77680126		
452.2	1.77654265		
452.4	1.77639196		
452.6	1.77608287		
452.8	1.77587676		
453	1.77577499		
453.2	1.77580034		
453.4	1.77542359		
453.6	1.77584693		
453.8	1.77609304		
454	1.77634348		
454.2	1.77598004		
454.4	1.77557114		
454.6	1.77540529		
454.8	1.77490165		
455	1.77482332		
455.2	1.77450277		
455.4	1.77415007		
455.6	1.77380331		
455.8	1.77332374		
456	1.77308334		
456.2	1.77304272		
456.4	1.77279113		
456.6	1.77246442		
456.8	1.77260725		
457	1.77216349		
457.2	1.77180522		
457.4	1.77210817		
457.6	1.77222195		
457.8	1.7722919		
458	1.77192948		
458.2	1.77118979		
458.4	1.77139729		
458.6	1.77171118		
458.8	1.77167572		
459	1.77193266		
459.2	1.77204322		
459.4	1.77211708		
459.6	1.7714696		
459.8	1.77148387		
460	1.77126204		
460.2	1.77133202		
460.4	1.77081015		
460.6	1.7705243		
460.8	1.77057934		
461	1.77013579		
461.2	1.76980346		
461.4	1.76941687		
461.6	1.76906554		
461.8	1.76890056		
462	1.76864802		
462.2	1.76852393		
462.4	1.76889636		
462.6	1.76900559		
462.8	1.768917		
463	1.76906076		
463.2	1.76958161		
463.4	1.76946002		
463.6	1.76913681		
463.8	1.76971825		
464	1.76950251		
464.2	1.76954785		
464.4	1.76924102		
464.6	1.76910373		
464.8	1.76902296		
465	1.76874896		
465.2	1.76831257		
465.4	1.76829115		
465.6	1.76859459		
465.8	1.76875245		
466	1.76847822		
466.2	1.76798966		
466.4	1.76799562		
466.6	1.76755533		
466.8	1.76752794		
467	1.76774746		
467.2	1.767738		
467.4	1.76762583		
467.6	1.76739085		
467.8	1.7672469		
468	1.76706953		
468.2	1.76714579		
468.4	1.76652995		
468.6	1.76632028		
468.8	1.76652683		
469	1.76616408		
469.2	1.76594384		
469.4	1.76619736		
469.6	1.7659799		
469.8	1.7657677		
470	1.76566764		
470.2	1.76525991		
470.4	1.76493093		
470.6	1.76470786		
470.8	1.76468742		
471	1.76419022		
471.2	1.76403753		
471.4	1.76401978		
471.6	1.76399287		
471.8	1.76422504		
472	1.76418367		
472.2	1.76371353		
472.4	1.76343636		
472.6	1.76342553		
472.8	1.76308631		
473	1.76251683		
473.2	1.76237236		
473.4	1.76251459		
473.6	1.76250977		
473.8	1.76251681		
474	1.76248146		
474.2	1.76150989		
474.4	1.76175836		
474.6	1.76218141		
474.8	1.76178698		
475	1.76200606		
475.2	1.76233288		
475.4	1.76222597		
475.6	1.76229221		
475.8	1.7623819		
476	1.76178085		
476.2	1.76170726		
476.4	1.76180125		
476.6	1.76169271		
476.8	1.76145241		
477	1.76114153		
477.2	1.76081857		
477.4	1.76098815		
477.6	1.76122909		
477.8	1.76089752		
478	1.76071232		
478.2	1.76042817		
478.4	1.7610518		
478.6	1.76126109		
478.8	1.76079528		
479	1.76085778		
479.2	1.76069455		
479.4	1.75995239		
479.6	1.75980507		
479.8	1.75962527		
480	1.7588812		
480.2	1.75861731		
480.4	1.75806454		
480.6	1.75731582		
480.8	1.7571532		
481	1.75685251		
481.2	1.75662517		
481.4	1.7566717		
481.6	1.75684037		
481.8	1.75675976		
482	1.75726423		
482.2	1.7580162		
482.4	1.75840916		
482.6	1.75877111		
482.8	1.75895079		
483	1.75899985		
483.2	1.75889731		
483.4	1.75825155		
483.6	1.75818363		
483.8	1.75776792		
484	1.75737993		
484.2	1.75674871		
484.4	1.7563554		
484.6	1.75585177		
484.8	1.75553775		
485	1.75462768		
485.2	1.75416392		
485.4	1.7542974		
485.6	1.75443086		
485.8	1.75486365		
486	1.75559005		
486.2	1.75571154		
486.4	1.7554751		
486.6	1.75598705		
486.8	1.75592838		
487	1.75592426		
487.2	1.75568206		
487.4	1.7549563		
487.6	1.75490525		
487.8	1.75478377		
488	1.75431625		
488.2	1.75394076		
488.4	1.75345515		
488.6	1.75328009		
488.8	1.75324531		
489	1.75320823		
489.2	1.75352919		
489.4	1.75361789		
489.6	1.75362192		
489.8	1.75413035		
490	1.75415313		
490.2	1.75423616		
490.4	1.75491683		
490.6	1.75545572		
490.8	1.75496337		
491	1.75503555		
491.2	1.75411318		
491.4	1.75353577		
491.6	1.7537897		
491.8	1.75335156		
492	1.75329578		
492.2	1.75358966		
492.4	1.75315479		
492.6	1.75324459		
492.8	1.75325967		
493	1.75240387		
493.2	1.75230107		
493.4	1.75220551		
493.6	1.75232313		
493.8	1.75219457		
494	1.75212443		
494.2	1.75301073		
494.4	1.75333674		
494.6	1.75344556		
494.8	1.75339235		
495	1.75370843		
495.2	1.75372938		
495.4	1.75420006		
495.6	1.75428674		
495.8	1.75391244		
496	1.75358121		
496.2	1.75296122		
496.4	1.75176146		
496.6	1.75131787		
496.8	1.7508989		
497	1.75000938		
497.2	1.74995997		
497.4	1.74905601		
497.6	1.74806966		
497.8	1.74732756		
498	1.74694785		
498.2	1.74707448		
498.4	1.74717614		
498.6	1.74781904		
498.8	1.74794402		
499	1.7484842		
499.2	1.7489668		
499.4	1.74958971		
499.6	1.74951623		
499.8	1.74914936		
500	1.74915449		
500.2	1.74900864		
500.4	1.74867515		
500.6	1.74931079		
500.8	1.74918499		
501	1.74919694		
501.2	1.74942653		
501.4	1.7484681		
501.6	1.74897922		
501.8	1.74909697		
502	1.74946539		
502.2	1.74953969		
502.4	1.74987256		
502.6	1.74965428		
502.8	1.74922699		
503	1.74944983		
503.2	1.74890143		
503.4	1.74851492		
503.6	1.74754747		
503.8	1.74743717		
504	1.74672515		
504.2	1.74627		
504.4	1.74565968		
504.6	1.74581901		
504.8	1.74525992		
505	1.7452982		
505.2	1.74552649		
505.4	1.74577502		
505.6	1.74707591		
505.8	1.74726077		
506	1.74751984		
506.2	1.74771413		
506.4	1.74816322		
506.6	1.74842485		
506.8	1.74897285		
507	1.74907987		
507.2	1.74870371		
507.4	1.74887035		
507.6	1.74887113		
507.8	1.74842582		
508	1.74686623		
508.2	1.74657809		
508.4	1.74552937		
508.6	1.74507754		
508.8	1.7450261		
509	1.74485764		
509.2	1.74490003		
509.4	1.74461499		
509.6	1.74449588		
509.8	1.74421445		
510	1.7441166		
510.2	1.74457331		
510.4	1.74509504		
510.6	1.74552167		
510.8	1.74563305		
511	1.74568209		
511.2	1.74591054		
511.4	1.74584308		
511.6	1.7451307		
511.8	1.74468902		
512	1.74463065		
512.2	1.74501495		
512.4	1.74497856		
512.6	1.74547781		
512.8	1.74552011		
513	1.74498572		
513.2	1.74435688		
513.4	1.74346144		
513.6	1.7427664		
513.8	1.74219723		
514	1.74170679		
514.2	1.74150719		
514.4	1.74137962		
514.6	1.74117477		
514.8	1.74075001		
515	1.74080154		
515.2	1.7407423		
515.4	1.74081082		
515.6	1.74107106		
515.8	1.74211323		
516	1.74249524		
516.2	1.74298715		
516.4	1.74353043		
516.6	1.74415624		
516.8	1.74430289		
517	1.74425813		
517.2	1.74386831		
517.4	1.74351147		
517.6	1.74347305		
517.8	1.74350897		
518	1.74329428		
518.2	1.74299113		
518.4	1.74276165		
518.6	1.742466		
518.8	1.74223915		
519	1.74246354		
519.2	1.74227319		
519.4	1.7425608		
519.6	1.7423689		
519.8	1.74272247		
520	1.74261731		
520.2	1.74263054		
520.4	1.74216439		
520.6	1.74205208		
520.8	1.74214186		
521	1.74171112		
521.2	1.74111915		
521.4	1.74066724		
521.6	1.74071737		
521.8	1.7407521		
522	1.7410348		
522.2	1.74040884		
522.4	1.74040254		
522.6	1.74041226		
522.8	1.74065861		
523	1.74044778		
523.2	1.73996708		
523.4	1.74029356		
523.6	1.7403866		
523.8	1.74025064		
524	1.73992529		
524.2	1.73966079		
524.4	1.73912158		
524.6	1.73949386		
524.8	1.73980869		
525	1.73903057		
525.2	1.73821833		
525.4	1.73831066		
525.6	1.73894901		
525.8	1.73912177		
526	1.73874526		
526.2	1.73744494		
526.4	1.73767224		
526.6	1.73731347		
526.8	1.73735726		
527	1.73720204		
527.2	1.73713449		
527.4	1.73726243		
527.6	1.73739437		
527.8	1.73741401		
528	1.7377854		
528.2	1.73826237		
528.4	1.7385193		
528.6	1.73919977		
528.8	1.73919105		
529	1.7389184		
529.2	1.73894738		
529.4	1.73946162		
529.6	1.73976891		
529.8	1.73944403		
530	1.73873071		
530.2	1.73810983		
530.4	1.73804849		
530.6	1.7369871		
530.8	1.73688662		
531	1.73668975		
531.2	1.73629676		
531.4	1.73582145		
531.6	1.7360259		
531.8	1.73595185		
532	1.73634647		
532.2	1.73688702		
532.4	1.73704934		
532.6	1.73701307		
532.8	1.73698702		
533	1.7370147		
533.2	1.73692679		
533.4	1.73684822		
533.6	1.73677036		
533.8	1.73646796		
534	1.73583452		
534.2	1.73554938		
534.4	1.73525828		
534.6	1.73422046		
534.8	1.73496693		
535	1.73466927		
535.2	1.73422736		
535.4	1.73417153		
535.6	1.73455282		
535.8	1.73462214		
536	1.73543648		
536.2	1.73558912		
536.4	1.73562571		
536.6	1.73578379		
536.8	1.73609049		
537	1.73591983		
537.2	1.7362475		
537.4	1.7360997		
537.6	1.73607584		
537.8	1.73575795		
538	1.73598496		
538.2	1.73581049		
538.4	1.73576186		
538.6	1.73544694		
538.8	1.73578389		
539	1.7346302		
539.2	1.73471841		
539.4	1.73444396		
539.6	1.7342795		
539.8	1.73348806		
540	1.73317363		
540.2	1.73257739		
540.4	1.73264752		
540.6	1.73245522		
540.8	1.73251175		
541	1.73272739		
541.2	1.73264791		
541.4	1.73259126		
541.6	1.73270369		
541.8	1.73278148		
542	1.7332462		
542.2	1.73300318		
542.4	1.73319846		
542.6	1.73374885		
542.8	1.73375093		
543	1.73352073		
543.2	1.73393447		
543.4	1.7339125		
543.6	1.73407832		
543.8	1.73377104		
544	1.7335672		
544.2	1.73373767		
544.4	1.73380277		
544.6	1.73363663		
544.8	1.73395149		
545	1.733899		
545.2	1.73341829		
545.4	1.73338103		
545.6	1.73334517		
545.8	1.73278486		
546	1.73256995		
546.2	1.73231197		
546.4	1.73244433		
546.6	1.73256684		
546.8	1.73198721		
547	1.73190683		
547.2	1.73170796		
547.4	1.73184879		
547.6	1.73146088		
547.8	1.73162202		
548	1.73143145		
548.2	1.73153809		
548.4	1.73091673		
548.6	1.7308702		
548.8	1.73069004		
549	1.73083231		
549.2	1.73091953		
549.4	1.73131134		
549.6	1.73143722		
549.8	1.73112819		
550	1.73143905		
550.2	1.7315586		
550.4	1.73183365		
550.6	1.73201041		
550.8	1.73228774		
551	1.7322774		
551.2	1.7319019		
551.4	1.73209841		
551.6	1.73191061		
551.8	1.73199327		
552	1.73158566		
552.2	1.73082779		
552.4	1.73046413		
552.6	1.73061909		
552.8	1.73063493		
553	1.73065376		
553.2	1.73044016		
553.4	1.72992645		
553.6	1.72905893		
553.8	1.72878141		
554	1.72904884		
554.2	1.72871587		
554.4	1.72864928		
554.6	1.72882584		
554.8	1.72889227		
555	1.72906221		
555.2	1.72903261		
555.4	1.72877419		
555.6	1.72925329		
555.8	1.72982799		
556	1.73016702		
556.2	1.73019577		
556.4	1.73103049		
556.6	1.73132532		
556.8	1.73115355		
557	1.73081034		
557.2	1.73013487		
557.4	1.72959186		
557.6	1.72881995		
557.8	1.72830858		
558	1.72755065		
558.2	1.72664492		
558.4	1.72711324		
558.6	1.7269888		
558.8	1.72730716		
559	1.7274782		
559.2	1.72683532		
559.4	1.72690492		
559.6	1.72787336		
559.8	1.72833811		
560	1.72829559		
560.2	1.7286785		
560.4	1.72911667		
560.6	1.72912208		
560.8	1.72868632		
561	1.72797183		
561.2	1.72718759		
561.4	1.7269759		
561.6	1.72647318		
561.8	1.72615495		
562	1.72611736		
562.2	1.72639626		
562.4	1.72703995		
562.6	1.72689106		
562.8	1.72773767		
563	1.72744985		
563.2	1.72689227		
563.4	1.7274741		
563.6	1.72745441		
563.8	1.72762258		
564	1.72756753		
564.2	1.72711274		
564.4	1.72678484		
564.6	1.72669696		
564.8	1.72621984		
565	1.72578648		
565.2	1.72569237		
565.4	1.72606488		
565.6	1.72584745		
565.8	1.72553606		
566	1.72592892		
566.2	1.72592189		
566.4	1.72633142		
566.6	1.72634177		
566.8	1.72629633		
567	1.72602598		
567.2	1.72585607		
567.4	1.72614634		
567.6	1.72557119		
567.8	1.72578346		
568	1.72561314		
568.2	1.72523287		
568.4	1.72567507		
568.6	1.72604577		
568.8	1.72612745		
569	1.72637696		
569.2	1.72650862		
569.4	1.72629509		
569.6	1.72553645		
569.8	1.72567421		
570	1.72557963		
570.2	1.7254529		
570.4	1.72509208		
570.6	1.72491847		
570.8	1.7248378		
571	1.72512971		
571.2	1.7250437		
571.4	1.72503175		
571.6	1.72506712		
571.8	1.72516783		
572	1.72508188		
572.2	1.72545224		
572.4	1.72565352		
572.6	1.72578376		
572.8	1.72526595		
573	1.72544178		
573.2	1.72494652		
573.4	1.7242954		
573.6	1.72369814		
573.8	1.72415604		
574	1.72354214		
574.2	1.72353038		
574.4	1.72317709		
574.6	1.72319554		
574.8	1.72306403		
575	1.72313551		
575.2	1.72291946		
575.4	1.72236192		
575.6	1.72224702		
575.8	1.72167013		
576	1.72168861		
576.2	1.72158289		
576.4	1.7214032		
576.6	1.72136562		
576.8	1.72113316		
577	1.72128942		
577.2	1.72112316		
577.4	1.72154749		
577.6	1.72156741		
577.8	1.7217621		
578	1.72174975		
578.2	1.72190679		
578.4	1.72254014		
578.6	1.72288501		
578.8	1.72341806		
579	1.72318758		
579.2	1.72294771		
579.4	1.7224074		
579.6	1.72226331		
579.8	1.72204271		
580	1.72181653		
580.2	1.72190405		
580.4	1.72210088		
580.6	1.72242352		
580.8	1.72220253		
581	1.72247814		
581.2	1.72250029		
581.4	1.7228432		
581.6	1.722582		
581.8	1.72282507		
582	1.72297676		
582.2	1.72284423		
582.4	1.72323401		
582.6	1.72298404		
582.8	1.72277445		
583	1.72190515		
583.2	1.7217861		
583.4	1.72111029		
583.6	1.72104139		
583.8	1.72077558		
584	1.72067533		
584.2	1.7208412		
584.4	1.72072114		
584.6	1.72071592		
584.8	1.72048206		
585	1.72064754		
585.2	1.7199661		
585.4	1.72042815		
585.6	1.72057208		
585.8	1.72085783		
586	1.72053995		
586.2	1.72069569		
586.4	1.72098245		
586.6	1.72133014		
586.8	1.72167951		
587	1.72187865		
587.2	1.72206317		
587.4	1.72210142		
587.6	1.72204357		
587.8	1.72203813		
588	1.72237036		
588.2	1.72188798		
588.4	1.72143513		
588.6	1.72108719		
588.8	1.72124794		
589	1.72109285		
589.2	1.72111107		
589.4	1.72140412		
589.6	1.72123223		
589.8	1.72107847		
590	1.72077505		
590.2	1.72049999		
590.4	1.72019033		
590.6	1.72036004		
590.8	1.72002362		
591	1.71965993		
591.2	1.71978874		
591.4	1.71970869		
591.6	1.71919893		
591.8	1.71937662		
592	1.71959984		
592.2	1.71934383		
592.4	1.71940218		
592.6	1.71962154		
592.8	1.72008199		
593	1.71993944		
593.2	1.72024075		
593.4	1.71972451		
593.6	1.71926975		
593.8	1.71885259		
594	1.71857394		
594.2	1.7182942		
594.4	1.7185005		
594.6	1.71844547		
594.8	1.71812736		
595	1.71834362		
595.2	1.71842018		
595.4	1.71808215		
595.6	1.71797834		
595.8	1.71810683		
596	1.71821243		
596.2	1.71776896		
596.4	1.71792883		
596.6	1.71806275		
596.8	1.7182508		
597	1.71802435		
597.2	1.71833706		
597.4	1.71812432		
597.6	1.7181542		
597.8	1.7180043		
598	1.71827806		
598.2	1.71851969		
598.4	1.71900457		
598.6	1.71865017		
598.8	1.71859834		
599	1.71868657		
599.2	1.71838688		
599.4	1.71807594		
599.6	1.71800448		
599.8	1.71748825		
600	1.71738948		
600.2	1.71691777		
600.4	1.71689544		
600.6	1.71654451		
600.8	1.71686258		
601	1.71658475		
601.2	1.71670519		
601.4	1.71637491		
601.6	1.7161919		
601.8	1.71609365		
602	1.71631386		
602.2	1.71641329		
602.4	1.71659482		
602.6	1.71642772		
602.8	1.71631064		
603	1.7163683		
603.2	1.71610483		
603.4	1.71596325		
603.6	1.71569499		
603.8	1.71544617		
604	1.71593163		
604.2	1.71555321		
604.4	1.71552564		
604.6	1.71573222		
604.8	1.71599593		
605	1.7154532		
605.2	1.7152801		
605.4	1.71533147		
605.6	1.71555587		
605.8	1.71578399		
606	1.71603016		
606.2	1.71620986		
606.4	1.71613033		
606.6	1.71596393		
606.8	1.71593075		
607	1.71557823		
607.2	1.71533919		
607.4	1.7148539		
607.6	1.71454524		
607.8	1.71509895		
608	1.71508379		
608.2	1.71470645		
608.4	1.71515643		
608.6	1.71532555		
608.8	1.71502582		
609	1.71507791		
609.2	1.71543975		
609.4	1.71564369		
609.6	1.71576228		
609.8	1.71593474		
610	1.71591922		
610.2	1.71571973		
610.4	1.71532631		
610.6	1.71516225		
610.8	1.71507584		
611	1.71451971		
611.2	1.71394085		
611.4	1.71377552		
611.6	1.71371641		
611.8	1.71365391		
612	1.71353769		
612.2	1.71404506		
612.4	1.7142998		
612.6	1.7140029		
612.8	1.71390263		
613	1.71404799		
613.2	1.71380761		
613.4	1.71381585		
613.6	1.7142858		
613.8	1.7145075		
614	1.71484787		
614.2	1.71478919		
614.4	1.71475095		
614.6	1.71470658		
614.8	1.71446037		
615	1.71409775		
615.2	1.71354922		
615.4	1.71379511		
615.6	1.71330866		
615.8	1.71276901		
616	1.71297245		
616.2	1.71271628		
616.4	1.71219015		
616.6	1.71259189		
616.8	1.71249232		
617	1.71231656		
617.2	1.71304795		
617.4	1.7136404		
617.6	1.71383207		
617.8	1.71408629		
618	1.71422922		
618.2	1.71389076		
618.4	1.71387921		
618.6	1.71393535		
618.8	1.71412807		
619	1.71437912		
619.2	1.71430139		
619.4	1.71454081		
619.6	1.71419848		
619.8	1.71400424		
620	1.71423459		
620.2	1.71386716		
620.4	1.71374384		
620.6	1.71377619		
620.8	1.71311033		
621	1.7128177		
621.2	1.71270682		
621.4	1.71170906		
621.6	1.71114494		
621.8	1.71074443		
