# Supplementary material for: Molecular basis for DNA recognition by the maternal pioneer transcription factor FoxH1
Source: Nat Commun. 2022 Nov 26;13:7279. doi: 10.1038/s41467-022-34925-y (PMC9701222; doi:10.1038/s41467-022-34925-y)
Supplement: Supplementary file 4 — Source Data [file 41467_2022_34925_MOESM4_ESM.zip › Sourcedata/BLIS/FoxH1/WT/GSC/NCP/B2Results.txt]

Conc1	1.25E-07	
Start1	172	
Stop1	621.8	
Kobs		
Error Kobs		
Koff		
Error Koff		
Time1	Data1	Fit1	
172	0.01503871		
172.2	0.01914227		
172.4	0.02415116		
172.6	0.02946349		
172.8	0.0353011		
173	0.04151702		
173.2	0.04835762		
173.4	0.05492906		
173.6	0.06208898		
173.8	0.0691743		
174	0.07593728		
174.2	0.08231455		
174.4	0.08838304		
174.6	0.09415762		
174.8	0.10065839		
175	0.10671745		
175.2	0.11297888		
175.4	0.11843069		
175.6	0.12416344		
175.8	0.12936923		
176	0.13497411		
176.2	0.14051552		
176.4	0.14586491		
176.6	0.15043723		
176.8	0.15506368		
177	0.15977747		
177.2	0.16411986		
177.4	0.16835438		
177.6	0.17269855		
177.8	0.17654733		
178	0.17990187		
178.2	0.18307062		
178.4	0.18593792		
178.6	0.1892609		
178.8	0.1929185		
179	0.19560715		
179.2	0.19813988		
179.4	0.20082329		
179.6	0.20324406		
179.8	0.20610893		
180	0.20919425		
180.2	0.21177214		
180.4	0.21454978		
180.6	0.21710708		
180.8	0.21991158		
181	0.22232118		
181.2	0.22476548		
181.4	0.22738299		
181.6	0.22947031		
181.8	0.23147875		
182	0.23311805		
182.2	0.23529962		
182.4	0.23733149		
182.6	0.23936113		
182.8	0.24129299		
183	0.24348038		
183.2	0.24486054		
183.4	0.24678697		
183.6	0.24829816		
183.8	0.25087474		
184	0.2525004		
184.2	0.2544522		
184.4	0.25674712		
184.6	0.25892038		
184.8	0.26082159		
185	0.26289437		
185.2	0.26519473		
185.4	0.26653851		
185.6	0.26828534		
185.8	0.27052024		
186	0.2723409		
186.2	0.27465749		
186.4	0.27623572		
186.6	0.27785821		
186.8	0.27921051		
187	0.28082465		
187.2	0.28160824		
187.4	0.28339256		
187.6	0.28507239		
187.8	0.28718207		
188	0.28876246		
188.2	0.29082021		
188.4	0.29286002		
188.6	0.29471953		
188.8	0.29647493		
189	0.29820041		
189.2	0.29987024		
189.4	0.30140506		
189.6	0.30342144		
189.8	0.3053786		
190	0.30721379		
190.2	0.30926811		
190.4	0.31050749		
190.6	0.31197804		
190.8	0.31320135		
191	0.31455319		
191.2	0.31601749		
191.4	0.3173568		
191.6	0.31916826		
191.8	0.32086953		
192	0.3226074		
192.2	0.32451435		
192.4	0.32635062		
192.6	0.32797287		
192.8	0.32944656		
193	0.3309434		
193.2	0.3326836		
193.4	0.33411939		
193.6	0.33565246		
193.8	0.33777043		
194	0.33975497		
194.2	0.34136168		
194.4	0.3424053		
194.6	0.34369043		
194.8	0.3447282		
195	0.34589558		
195.2	0.34716866		
195.4	0.34874309		
195.6	0.35084813		
195.8	0.35280306		
196	0.3539799		
196.2	0.35584388		
196.4	0.35774222		
196.6	0.35928712		
196.8	0.3606819		
197	0.36257096		
197.2	0.36398771		
197.4	0.36570861		
197.6	0.36721453		
197.8	0.3690219		
198	0.37019201		
198.2	0.37137418		
198.4	0.37272345		
198.6	0.37431241		
198.8	0.37559267		
199	0.37714734		
199.2	0.37854021		
199.4	0.38036492		
199.6	0.38187848		
199.8	0.38348041		
200	0.38434279		
200.2	0.38657077		
200.4	0.38886036		
200.6	0.39036372		
200.8	0.39208405		
201	0.39416725		
201.2	0.39551877		
201.4	0.39742084		
201.6	0.39859534		
201.8	0.40048029		
202	0.40194796		
202.2	0.40328563		
202.4	0.40468449		
202.6	0.40567723		
202.8	0.40681601		
203	0.40790627		
203.2	0.40896033		
203.4	0.41011827		
203.6	0.41101302		
203.8	0.4118942		
204	0.41282948		
204.2	0.41438344		
204.4	0.41587578		
204.6	0.41695852		
204.8	0.41851844		
205	0.4198576		
205.2	0.42112134		
205.4	0.42270399		
205.6	0.42382451		
205.8	0.42539447		
206	0.42685226		
206.2	0.4285767		
206.4	0.42967377		
206.6	0.43122782		
206.8	0.43300768		
207	0.43471736		
207.2	0.43703532		
207.4	0.43823646		
207.6	0.43952153		
207.8	0.4411299		
208	0.44311284		
208.2	0.44428894		
208.4	0.44578488		
208.6	0.4475822		
208.8	0.44896515		
209	0.45008172		
209.2	0.45125029		
209.4	0.45213982		
209.6	0.45290193		
209.8	0.45395853		
210	0.4553167		
210.2	0.45680257		
210.4	0.45728992		
210.6	0.45835017		
210.8	0.45926609		
211	0.46049884		
211.2	0.46203065		
211.4	0.46240726		
211.6	0.463664		
211.8	0.46504397		
212	0.46715193		
212.2	0.46816489		
212.4	0.47004373		
212.6	0.47164031		
212.8	0.47302007		
213	0.47445993		
213.2	0.47588006		
213.4	0.47740497		
213.6	0.47865684		
213.8	0.48050211		
214	0.48259782		
214.2	0.48392199		
214.4	0.48504481		
214.6	0.48600709		
214.8	0.48744575		
215	0.48886077		
215.2	0.49008147		
215.4	0.49066438		
215.6	0.4921876		
215.8	0.49355879		
216	0.49527404		
216.2	0.49666607		
216.4	0.49814365		
216.6	0.49899144		
216.8	0.50022433		
217	0.50119083		
217.2	0.50231196		
217.4	0.50305464		
217.6	0.50344166		
217.8	0.50488442		
218	0.50619483		
218.2	0.50690593		
218.4	0.5078259		
218.6	0.50881586		
218.8	0.51014905		
219	0.51102725		
219.2	0.51181279		
219.4	0.51339673		
219.6	0.51522725		
219.8	0.51654016		
220	0.51828508		
220.2	0.5199793		
220.4	0.52110646		
220.6	0.52185997		
220.8	0.52290242		
221	0.52394497		
221.2	0.52507977		
221.4	0.52572308		
221.6	0.5265833		
221.8	0.52830749		
222	0.52952703		
222.2	0.530605		
222.4	0.5314476		
222.6	0.5328604		
222.8	0.5339914		
223	0.53530324		
223.2	0.53671933		
223.4	0.5386552		
223.6	0.53977192		
223.8	0.54124618		
224	0.54262823		
224.2	0.5434527		
224.4	0.54417944		
224.6	0.54500454		
224.8	0.54619447		
225	0.54743584		
225.2	0.5482425		
225.4	0.5491076		
225.6	0.55048788		
225.8	0.55214071		
226	0.55351681		
226.2	0.55521926		
226.4	0.55638597		
226.6	0.55792411		
226.8	0.55942251		
227	0.56121377		
227.2	0.56276884		
227.4	0.56417495		
227.6	0.56497882		
227.8	0.56605232		
228	0.5667165		
228.2	0.56720556		
228.4	0.56823352		
228.6	0.56950489		
228.8	0.57101494		
229	0.5718107		
229.2	0.57238525		
229.4	0.573493		
229.6	0.57442284		
229.8	0.57525696		
230	0.57667028		
230.2	0.57763372		
230.4	0.57796323		
230.6	0.57934749		
230.8	0.58046366		
231	0.58112693		
231.2	0.58177381		
231.4	0.58271366		
231.6	0.58335041		
231.8	0.58439186		
232	0.58580617		
232.2	0.58725968		
232.4	0.58880424		
232.6	0.5902606		
232.8	0.59144159		
233	0.59256132		
233.2	0.59356179		
233.4	0.59508112		
233.6	0.59628148		
233.8	0.59753433		
234	0.59898975		
234.2	0.60005888		
234.4	0.60098385		
234.6	0.60207708		
234.8	0.60271985		
235	0.60347034		
235.2	0.60458614		
235.4	0.60633742		
235.6	0.6073528		
235.8	0.60847499		
236	0.61007823		
236.2	0.61142125		
236.4	0.61243186		
236.6	0.61308187		
236.8	0.61365955		
237	0.61487801		
237.2	0.61552659		
237.4	0.61639702		
237.6	0.61711528		
237.8	0.6176605		
238	0.61879251		
238.2	0.61988133		
238.4	0.62019806		
238.6	0.62118967		
238.8	0.62241181		
239	0.6237907		
239.2	0.62498365		
239.4	0.62655935		
239.6	0.6269354		
239.8	0.62840034		
240	0.62951819		
240.2	0.63015738		
240.4	0.63121034		
240.6	0.63195253		
240.8	0.63247313		
241	0.63323773		
241.2	0.63341978		
241.4	0.63408249		
241.6	0.63555008		
241.8	0.63682407		
242	0.63811028		
242.2	0.63936915		
242.4	0.64070055		
242.6	0.64201624		
242.8	0.64328816		
243	0.64426692		
243.2	0.64507472		
243.4	0.64614492		
243.6	0.64654005		
243.8	0.64746893		
244	0.64806462		
244.2	0.64888252		
244.4	0.65033155		
244.6	0.65143058		
244.8	0.65187195		
245	0.65275099		
245.2	0.65355341		
245.4	0.65498089		
245.6	0.65641843		
245.8	0.6577105		
246	0.65860259		
246.2	0.65975702		
246.4	0.66098449		
246.6	0.66216254		
246.8	0.66367937		
247	0.66455523		
247.2	0.66587678		
247.4	0.66714059		
247.6	0.66725102		
247.8	0.66796737		
248	0.66939444		
248.2	0.67032563		
248.4	0.67140023		
248.6	0.67193973		
248.8	0.6723155		
249	0.67330679		
249.2	0.67387015		
249.4	0.67476159		
249.6	0.67606936		
249.8	0.6769401		
250	0.67729368		
250.2	0.67846289		
250.4	0.68012194		
250.6	0.68117696		
250.8	0.68249287		
251	0.68332107		
251.2	0.68433244		
251.4	0.68468458		
251.6	0.685417		
251.8	0.68677881		
252	0.68757691		
252.2	0.68819119		
252.4	0.6886669		
252.6	0.68910001		
252.8	0.68974996		
253	0.69055846		
253.2	0.69122627		
253.4	0.69205566		
253.6	0.69256457		
253.8	0.69323764		
254	0.69432825		
254.2	0.69534424		
254.4	0.69640664		
254.6	0.69735598		
254.8	0.69838265		
255	0.69917701		
255.2	0.7000878		
255.4	0.70108534		
255.6	0.70294843		
255.8	0.70416435		
256	0.70514397		
256.2	0.70637247		
256.4	0.70738615		
256.6	0.70809685		
256.8	0.70884313		
257	0.70995335		
257.2	0.71079115		
257.4	0.71084216		
257.6	0.7118309		
257.8	0.71298337		
258	0.71379157		
258.2	0.71473749		
258.4	0.71567247		
258.6	0.71639456		
258.8	0.71704831		
259	0.71832945		
259.2	0.71950667		
259.4	0.72054278		
259.6	0.72181997		
259.8	0.72343077		
260	0.72472049		
260.2	0.72505404		
260.4	0.72585439		
260.6	0.72651068		
260.8	0.72718129		
261	0.7280674		
261.2	0.72882037		
261.4	0.72895772		
261.6	0.73008828		
261.8	0.73104336		
262	0.73182807		
262.2	0.7331057		
262.4	0.73383116		
262.6	0.73477581		
262.8	0.73547119		
263	0.73665646		
263.2	0.73736165		
263.4	0.73782216		
263.6	0.73896403		
263.8	0.73983848		
264	0.74013544		
264.2	0.74046619		
264.4	0.74179639		
264.6	0.74275604		
264.8	0.74361414		
265	0.74475704		
265.2	0.74571447		
265.4	0.74653388		
265.6	0.74780211		
265.8	0.74925797		
266	0.75021087		
266.2	0.75187742		
266.4	0.75288305		
266.6	0.75388704		
266.8	0.75454107		
267	0.75559954		
267.2	0.75589527		
267.4	0.75670417		
267.6	0.75736363		
267.8	0.75798322		
268	0.75865848		
268.2	0.75981977		
268.4	0.76024614		
268.6	0.76110542		
268.8	0.76173584		
269	0.76234117		
269.2	0.76274552		
269.4	0.76371222		
269.6	0.76482398		
269.8	0.76567237		
270	0.76627155		
270.2	0.76741911		
270.4	0.76807196		
270.6	0.76908391		
270.8	0.76973227		
271	0.7707189		
271.2	0.7716915		
271.4	0.77286648		
271.6	0.77343431		
271.8	0.77482489		
272	0.77524537		
272.2	0.7762143		
272.4	0.77704183		
272.6	0.77819887		
272.8	0.77881705		
273	0.77973664		
273.2	0.78085641		
273.4	0.78247068		
273.6	0.78353459		
273.8	0.78359224		
274	0.78474469		
274.2	0.78567112		
274.4	0.78609062		
274.6	0.78696792		
274.8	0.78770398		
275	0.7889296		
275.2	0.78994801		
275.4	0.79064004		
275.6	0.79154212		
275.8	0.79284428		
276	0.7933631		
276.2	0.79437653		
276.4	0.79559459		
276.6	0.7965093		
276.8	0.79750642		
277	0.79909031		
277.2	0.7999762		
277.4	0.80076537		
277.6	0.8013551		
277.8	0.80160768		
278	0.80236517		
278.2	0.80287347		
278.4	0.80335191		
278.6	0.80455978		
278.8	0.80551555		
279	0.8063012		
279.2	0.80691407		
279.4	0.80786037		
279.6	0.80872741		
279.8	0.80911966		
280	0.80979708		
280.2	0.81055448		
280.4	0.81161789		
280.6	0.81236179		
280.8	0.81267944		
281	0.81352605		
281.2	0.81405931		
281.4	0.81488435		
281.6	0.81557352		
281.8	0.81573727		
282	0.81616152		
282.2	0.816729		
282.4	0.81745588		
282.6	0.81840664		
282.8	0.81940065		
283	0.820132		
283.2	0.82073009		
283.4	0.82112005		
283.6	0.82153165		
283.8	0.82220349		
284	0.82355628		
284.2	0.8245355		
284.4	0.8254269		
284.6	0.82589328		
284.8	0.82653143		
285	0.82772995		
285.2	0.82934971		
285.4	0.83052703		
285.6	0.83071166		
285.8	0.83135867		
286	0.83208119		
286.2	0.83248426		
286.4	0.83346353		
286.6	0.83458278		
286.8	0.83576181		
287	0.83615346		
287.2	0.83663895		
287.4	0.83699018		
287.6	0.83821949		
287.8	0.83891475		
288	0.83980832		
288.2	0.84038467		
288.4	0.84150862		
288.6	0.84225519		
288.8	0.84346805		
289	0.84467907		
289.2	0.84624956		
289.4	0.84731223		
289.6	0.84792973		
289.8	0.84893245		
290	0.84966919		
290.2	0.85018368		
290.4	0.85125967		
290.6	0.85205396		
290.8	0.85220719		
291	0.85257303		
291.2	0.85338584		
291.4	0.85398986		
291.6	0.85455934		
291.8	0.85488895		
292	0.85574295		
292.2	0.85634407		
292.4	0.85746048		
292.6	0.85771569		
292.8	0.85849066		
293	0.85903981		
293.2	0.85976477		
293.4	0.86062201		
293.6	0.86092823		
293.8	0.86115257		
294	0.86175499		
294.2	0.86241443		
294.4	0.86335258		
294.6	0.8640103		
294.8	0.86495611		
295	0.86632125		
295.2	0.86747364		
295.4	0.86875258		
295.6	0.86933338		
295.8	0.87030644		
296	0.87112553		
296.2	0.87161997		
296.4	0.87228842		
296.6	0.87281628		
296.8	0.87339926		
297	0.87374925		
297.2	0.87450012		
297.4	0.87542424		
297.6	0.87593315		
297.8	0.87681834		
298	0.87768849		
298.2	0.87906471		
298.4	0.88025191		
298.6	0.88141951		
298.8	0.88203998		
299	0.88293873		
299.2	0.88386128		
299.4	0.88491056		
299.6	0.88561195		
299.8	0.8859775		
300	0.88614081		
300.2	0.8865747		
300.4	0.88729223		
300.6	0.88822016		
300.8	0.88884977		
301	0.88926439		
301.2	0.8901574		
301.4	0.89042557		
301.6	0.89113038		
301.8	0.89173147		
302	0.8925187		
302.2	0.89376917		
302.4	0.89436235		
302.6	0.89564631		
302.8	0.89606313		
303	0.89744948		
303.2	0.89853781		
303.4	0.89934864		
303.6	0.90004717		
303.8	0.90018864		
304	0.90106647		
304.2	0.90194741		
304.4	0.90276782		
304.6	0.90369089		
304.8	0.90468548		
305	0.90482332		
305.2	0.90511296		
305.4	0.90520596		
305.6	0.9060585		
305.8	0.90701068		
306	0.9080004		
306.2	0.90931967		
306.4	0.91006323		
306.6	0.91141172		
306.8	0.91209355		
307	0.91320205		
307.2	0.91375478		
307.4	0.91407608		
307.6	0.91449111		
307.8	0.91542143		
308	0.91648503		
308.2	0.91685528		
308.4	0.91754212		
308.6	0.91843589		
308.8	0.91914874		
309	0.91913076		
309.2	0.91953226		
309.4	0.92050816		
309.6	0.92146459		
309.8	0.92273229		
310	0.92382611		
310.2	0.92511709		
310.4	0.92608354		
310.6	0.92698184		
310.8	0.92781182		
311	0.92828426		
311.2	0.92858293		
311.4	0.92907375		
311.6	0.92961698		
311.8	0.93010919		
312	0.9302782		
312.2	0.93057525		
312.4	0.93121049		
312.6	0.93186489		
312.8	0.93265895		
313	0.93328821		
313.2	0.93436385		
313.4	0.93525547		
313.6	0.93595557		
313.8	0.93703235		
314	0.93787332		
314.2	0.93871311		
314.4	0.93926123		
314.6	0.93984131		
314.8	0.94051712		
315	0.94127443		
315.2	0.94181682		
315.4	0.94240279		
315.6	0.94264113		
315.8	0.9433115		
316	0.94400391		
316.2	0.94488375		
316.4	0.94567898		
316.6	0.94689365		
316.8	0.94808391		
317	0.9487241		
317.2	0.94969336		
317.4	0.95061726		
317.6	0.95126083		
317.8	0.95168437		
318	0.951927		
318.2	0.95244472		
318.4	0.95287987		
318.6	0.95374143		
318.8	0.95469437		
319	0.95578988		
319.2	0.95636178		
319.4	0.95741863		
319.6	0.95837508		
319.8	0.95984891		
320	0.9605522		
320.2	0.96120137		
320.4	0.96200102		
320.6	0.96304371		
320.8	0.96333871		
321	0.96379236		
321.2	0.96455881		
321.4	0.96525588		
321.6	0.96529951		
321.8	0.96576602		
322	0.96592284		
322.2	0.96633053		
322.4	0.96686258		
322.6	0.96743178		
322.8	0.96824658		
323	0.96890706		
323.2	0.96947827		
323.4	0.97072562		
323.6	0.97163621		
323.8	0.97256874		
324	0.97283578		
324.2	0.97365954		
324.4	0.9748226		
324.6	0.97597897		
324.8	0.97691332		
325	0.97763288		
325.2	0.97828749		
325.4	0.97931911		
325.6	0.97964473		
325.8	0.98066556		
326	0.98097525		
326.2	0.98163074		
326.4	0.98227362		
326.6	0.98310106		
326.8	0.98354393		
327	0.98379966		
327.2	0.98436169		
327.4	0.98489009		
327.6	0.98535409		
327.8	0.98591151		
328	0.98645686		
328.2	0.98751813		
328.4	0.9884627		
328.6	0.98937806		
328.8	0.990007		
329	0.99017533		
329.2	0.99033552		
329.4	0.99100484		
329.6	0.99121515		
329.8	0.99181539		
330	0.99236381		
330.2	0.99309595		
330.4	0.99410149		
330.6	0.99494383		
330.8	0.99548008		
331	0.99610761		
331.2	0.99704291		
331.4	0.99778393		
331.6	0.9984022		
331.8	0.99872404		
332	0.99933243		
332.2	1.00021442		
332.4	1.00103493		
332.6	1.00178876		
332.8	1.00223936		
333	1.00278559		
333.2	1.0028786		
333.4	1.00356618		
333.6	1.00427249		
333.8	1.00501883		
334	1.00645187		
334.2	1.00712302		
334.4	1.00825859		
334.6	1.00940025		
334.8	1.01087032		
335	1.01126912		
335.2	1.01205286		
335.4	1.01251509		
335.6	1.01269448		
335.8	1.01308263		
336	1.01388736		
336.2	1.01463977		
336.4	1.01575667		
336.6	1.01640657		
336.8	1.01729653		
337	1.01796583		
337.2	1.01855122		
337.4	1.019426		
337.6	1.02061828		
337.8	1.02143623		
338	1.02215711		
338.2	1.02328374		
338.4	1.02436995		
338.6	1.02509186		
338.8	1.0255114		
339	1.02527866		
339.2	1.02597893		
339.4	1.02679893		
339.6	1.02762036		
339.8	1.02841672		
340	1.02965952		
340.2	1.03055598		
340.4	1.0313571		
340.6	1.03145718		
340.8	1.03229279		
341	1.03268726		
341.2	1.03346712		
341.4	1.03393224		
341.6	1.03463881		
341.8	1.03502182		
342	1.03558702		
342.2	1.03624744		
342.4	1.03599463		
342.6	1.03615143		
342.8	1.03654512		
343	1.03699053		
343.2	1.03758417		
343.4	1.03868029		
343.6	1.03952988		
343.8	1.04007309		
344	1.04129899		
344.2	1.04172773		
344.4	1.04245792		
344.6	1.04308618		
344.8	1.04433237		
345	1.04500998		
345.2	1.04545331		
345.4	1.04587403		
345.6	1.04639847		
345.8	1.04674267		
346	1.04754009		
346.2	1.04788273		
346.4	1.04843046		
346.6	1.04892317		
346.8	1.04932		
347	1.04964956		
347.2	1.05054259		
347.4	1.05163587		
347.6	1.05211864		
347.8	1.0527103		
348	1.05354854		
348.2	1.05396839		
348.4	1.05476613		
348.6	1.05499983		
348.8	1.0557658		
349	1.05605081		
349.2	1.05672324		
349.4	1.057688		
349.6	1.05877243		
349.8	1.05972252		
350	1.06107436		
350.2	1.06195783		
350.4	1.06290713		
350.6	1.0637136		
350.8	1.06453931		
351	1.06553882		
351.2	1.06638988		
351.4	1.06665374		
351.6	1.06673928		
351.8	1.06777172		
352	1.06814139		
352.2	1.06850712		
352.4	1.06857165		
352.6	1.06878203		
352.8	1.06971668		
353	1.06999472		
353.2	1.07079153		
353.4	1.07171686		
353.6	1.07266496		
353.8	1.07354441		
354	1.07420054		
354.2	1.07483243		
354.4	1.07570956		
354.6	1.07649489		
354.8	1.07742009		
355	1.07826827		
355.2	1.07861748		
355.4	1.07932917		
355.6	1.08034299		
355.8	1.08150753		
356	1.08236391		
356.2	1.0829011		
356.4	1.08354531		
356.6	1.08459824		
356.8	1.08527229		
357	1.08557718		
357.2	1.0863168		
357.4	1.08740599		
357.6	1.08784954		
357.8	1.08840503		
358	1.08865161		
358.2	1.08975865		
358.4	1.09090765		
358.6	1.09147592		
358.8	1.0919396		
359	1.09231181		
359.2	1.09277679		
359.4	1.09355095		
359.6	1.09391101		
359.8	1.0943526		
360	1.09525832		
360.2	1.0953525		
360.4	1.09608611		
360.6	1.09677539		
360.8	1.09753058		
361	1.09792027		
361.2	1.09900902		
361.4	1.09944573		
361.6	1.10012528		
361.8	1.10124312		
362	1.10204317		
362.2	1.10333003		
362.4	1.10352673		
362.6	1.10374621		
362.8	1.10424013		
363	1.10502097		
363.2	1.10597476		
363.4	1.10671429		
363.6	1.10691588		
363.8	1.10769181		
364	1.10821865		
364.2	1.10851404		
364.4	1.1096358		
364.6	1.11017895		
364.8	1.11098822		
365	1.11128998		
365.2	1.11201824		
365.4	1.11229172		
365.6	1.11340993		
365.8	1.11387275		
366	1.11398284		
366.2	1.11414373		
366.4	1.11445694		
366.6	1.11516565		
366.8	1.11604048		
367	1.11668178		
367.2	1.11763406		
367.4	1.11838472		
367.6	1.11875993		
367.8	1.11966524		
368	1.12037686		
368.2	1.12118529		
368.4	1.12186453		
368.6	1.12238663		
368.8	1.12346705		
369	1.12423998		
369.2	1.12549801		
369.4	1.12604304		
369.6	1.12658156		
369.8	1.12673686		
370	1.12735351		
370.2	1.12792922		
370.4	1.12879539		
370.6	1.12892359		
370.8	1.12901198		
371	1.12949672		
371.2	1.12999102		
371.4	1.13056419		
371.6	1.13135322		
371.8	1.13239234		
372	1.13289955		
372.2	1.13375781		
372.4	1.13431292		
372.6	1.13550932		
372.8	1.13660453		
373	1.13700184		
373.2	1.13764892		
373.4	1.13780367		
373.6	1.13907293		
373.8	1.13989933		
374	1.14079574		
374.2	1.14092764		
374.4	1.1414796		
374.6	1.14181766		
374.8	1.14187781		
375	1.14272647		
375.2	1.14312841		
375.4	1.14399956		
375.6	1.14478618		
375.8	1.1454929		
376	1.1459495		
376.2	1.14670405		
376.4	1.14723573		
376.6	1.14770063		
376.8	1.14795545		
377	1.14829391		
377.2	1.14903353		
377.4	1.15011976		
377.6	1.15122038		
377.8	1.15149495		
378	1.15181587		
378.2	1.15201446		
378.4	1.15309336		
378.6	1.15342865		
378.8	1.15362965		
379	1.15443003		
379.2	1.15505396		
379.4	1.15554933		
379.6	1.156323		
379.8	1.15769876		
380	1.15873381		
380.2	1.15964381		
380.4	1.16055472		
380.6	1.16111826		
380.8	1.16172631		
381	1.16230482		
381.2	1.16253726		
381.4	1.16285319		
381.6	1.16268675		
381.8	1.16224448		
382	1.16224448		
382.2	1.16010121		
382.4	1.15747717		
382.6	1.15512959		
382.8	1.15227676		
383	1.14965353		
383.2	1.14660985		
383.4	1.14381116		
383.6	1.14100654		
383.8	1.1384207		
384	1.13622143		
384.2	1.13406116		
384.4	1.13234636		
384.6	1.13067176		
384.8	1.12952074		
385	1.12821763		
385.2	1.12691547		
385.4	1.12612449		
385.6	1.12531461		
385.8	1.12463035		
386	1.12340938		
386.2	1.12313259		
386.4	1.12239153		
386.6	1.12201904		
386.8	1.12079295		
387	1.12023899		
387.2	1.11911456		
387.4	1.11826382		
387.6	1.1174622		
387.8	1.11625042		
388	1.11535136		
388.2	1.11397872		
388.4	1.11308878		
388.6	1.11253198		
388.8	1.11195052		
389	1.11137451		
389.2	1.11065407		
389.4	1.11055949		
389.6	1.11023024		
389.8	1.11024744		
390	1.10999445		
390.2	1.10997944		
390.4	1.10973256		
390.6	1.10926623		
390.8	1.10840143		
391	1.10852041		
391.2	1.1085122		
391.4	1.10846788		
391.6	1.1086992		
391.8	1.10804234		
392	1.1076658		
392.2	1.10672385		
392.4	1.10647296		
392.6	1.10625404		
392.8	1.10543325		
393	1.10538423		
393.2	1.10482582		
393.4	1.10487219		
393.6	1.10407597		
393.8	1.10385809		
394	1.10305877		
394.2	1.10240976		
394.4	1.10210969		
394.6	1.10107929		
394.8	1.10072836		
395	1.10052747		
395.2	1.1001216		
395.4	1.09955606		
395.6	1.09899605		
395.8	1.09855732		
396	1.09833977		
396.2	1.0982423		
396.4	1.0984466		
396.6	1.09784025		
396.8	1.09781269		
397	1.09811791		
397.2	1.09773711		
397.4	1.09776582		
397.6	1.09751658		
397.8	1.09723997		
398	1.09666405		
398.2	1.09667415		
398.4	1.09588352		
398.6	1.09493565		
398.8	1.09457414		
399	1.09365039		
399.2	1.09320744		
399.4	1.09305494		
399.6	1.09245745		
399.8	1.09248529		
400	1.09274674		
400.2	1.0931763		
400.4	1.09310092		
400.6	1.09286446		
400.8	1.09300927		
401	1.09351183		
401.2	1.09358805		
401.4	1.09373782		
401.6	1.09358967		
401.8	1.093251		
402	1.09326888		
402.2	1.09341323		
402.4	1.09245445		
402.6	1.09246316		
402.8	1.09245112		
403	1.09229537		
403.2	1.09226977		
403.4	1.09249195		
403.6	1.09182125		
403.8	1.09169807		
404	1.09164132		
404.2	1.09142556		
404.4	1.09067054		
404.6	1.09055936		
404.8	1.09009818		
405	1.09032433		
405.2	1.08933879		
405.4	1.08901931		
405.6	1.08865074		
405.8	1.08839606		
406	1.08853366		
406.2	1.08838998		
406.4	1.08778828		
406.6	1.08809944		
406.8	1.08755401		
407	1.08807581		
407.2	1.08856304		
407.4	1.08861591		
407.6	1.08799276		
407.8	1.08778564		
408	1.08780235		
408.2	1.08785876		
408.4	1.08812274		
408.6	1.08862312		
408.8	1.08831534		
409	1.08837118		
409.2	1.08768018		
409.4	1.08764206		
409.6	1.0875274		
409.8	1.08724069		
410	1.087127		
410.2	1.08667487		
410.4	1.08636465		
410.6	1.08624726		
410.8	1.0860026		
411	1.08655548		
411.2	1.08600487		
411.4	1.08544738		
411.6	1.08523792		
411.8	1.08529908		
412	1.08542322		
412.2	1.08530679		
412.4	1.08521091		
412.6	1.08450312		
412.8	1.08436274		
413	1.0836835		
413.2	1.08298893		
413.4	1.08285882		
413.6	1.0828772		
413.8	1.08251063		
414	1.08286997		
414.2	1.08265141		
414.4	1.08265991		
414.6	1.08312118		
414.8	1.0829181		
415	1.08288029		
415.2	1.08274787		
415.4	1.08234278		
415.6	1.08245275		
415.8	1.08239525		
416	1.08213403		
416.2	1.0813127		
416.4	1.08052739		
416.6	1.07964635		
416.8	1.07930655		
417	1.0783404		
417.2	1.07792275		
417.4	1.07771336		
417.6	1.07781239		
417.8	1.07768304		
418	1.07797972		
418.2	1.07777427		
418.4	1.07796857		
418.6	1.07833674		
418.8	1.07822912		
419	1.07887155		
419.2	1.07890467		
419.4	1.07859815		
419.6	1.07942372		
419.8	1.07922361		
420	1.07928356		
420.2	1.0786476		
420.4	1.07854638		
420.6	1.07827143		
420.8	1.07817022		
421	1.07823647		
421.2	1.07837192		
421.4	1.07865418		
421.6	1.07886286		
421.8	1.07837117		
422	1.07842415		
422.2	1.07836818		
422.4	1.07851149		
422.6	1.07864998		
422.8	1.0784897		
423	1.07847025		
423.2	1.07819561		
423.4	1.07805146		
423.6	1.07797058		
423.8	1.07732749		
424	1.07726387		
424.2	1.07653141		
424.4	1.07640312		
424.6	1.07615614		
424.8	1.07561458		
425	1.07549515		
425.2	1.07525751		
425.4	1.07477105		
425.6	1.074364		
425.8	1.07371108		
426	1.07381113		
426.2	1.07411909		
426.4	1.0739269		
426.6	1.07370938		
426.8	1.07358292		
427	1.07409818		
427.2	1.0742938		
427.4	1.07430802		
427.6	1.07451643		
427.8	1.07485946		
428	1.07492229		
428.2	1.07536594		
428.4	1.07529396		
428.6	1.07574907		
428.8	1.07571025		
429	1.07563818		
429.2	1.07565677		
429.4	1.07532487		
429.6	1.07488738		
429.8	1.07445236		
430	1.07404188		
430.2	1.07365216		
430.4	1.07326612		
430.6	1.07315669		
430.8	1.07264421		
431	1.07271107		
431.2	1.07218624		
431.4	1.07191589		
431.6	1.07246893		
431.8	1.0725866		
432	1.07268604		
432.2	1.07312169		
432.4	1.07261268		
432.6	1.07301082		
432.8	1.0734293		
433	1.0736301		
433.2	1.07412081		
433.4	1.07386559		
433.6	1.07378208		
433.8	1.07374288		
434	1.07312389		
434.2	1.07317964		
434.4	1.07325807		
434.6	1.07257922		
434.8	1.07186957		
435	1.07157639		
435.2	1.07103067		
435.4	1.07059157		
435.6	1.07047401		
435.8	1.0698926		
436	1.06958769		
436.2	1.06929906		
436.4	1.06900067		
436.6	1.06942166		
436.8	1.07039909		
437	1.06996608		
437.2	1.07008208		
437.4	1.07020861		
437.6	1.07006016		
437.8	1.07024909		
438	1.07038919		
438.2	1.0707564		
438.4	1.07093211		
438.6	1.07068778		
438.8	1.07052422		
439	1.06983249		
439.2	1.06967939		
439.4	1.06923576		
439.6	1.06877717		
439.8	1.06852598		
440	1.06816742		
440.2	1.06797184		
440.4	1.0677263		
440.6	1.06743802		
440.8	1.06766521		
441	1.06690715		
441.2	1.06665046		
441.4	1.06694245		
441.6	1.06711214		
441.8	1.06710855		
442	1.06705955		
442.2	1.06740011		
442.4	1.06767826		
442.6	1.06790738		
442.8	1.06792975		
443	1.067586		
443.2	1.06824525		
443.4	1.06787863		
443.6	1.06747297		
443.8	1.0678671		
444	1.06780686		
444.2	1.06739839		
444.4	1.0673063		
444.6	1.06713939		
444.8	1.06729544		
445	1.06683877		
445.2	1.06626367		
445.4	1.06672265		
445.6	1.06610523		
445.8	1.06535325		
446	1.06585371		
446.2	1.06610421		
446.4	1.06620852		
446.6	1.06609831		
446.8	1.06604749		
447	1.06585564		
447.2	1.0661724		
447.4	1.06600034		
447.6	1.06609681		
447.8	1.06637377		
448	1.06646639		
448.2	1.06583311		
448.4	1.06574305		
448.6	1.06512583		
448.8	1.06460774		
449	1.06415282		
449.2	1.0642291		
449.4	1.06387411		
449.6	1.06351671		
449.8	1.06378632		
450	1.06413899		
450.2	1.06386465		
450.4	1.06347801		
450.6	1.06347327		
450.8	1.06358038		
451	1.06353973		
451.2	1.06370609		
451.4	1.06415069		
451.6	1.06462977		
451.8	1.06454222		
452	1.06475733		
452.2	1.06457107		
452.4	1.06446532		
452.6	1.06440716		
452.8	1.0643861		
453	1.06451995		
453.2	1.06483441		
453.4	1.06431153		
453.6	1.06441905		
453.8	1.06462566		
454	1.06471521		
454.2	1.06397292		
454.4	1.06357315		
454.6	1.06336253		
454.8	1.06272983		
455	1.06236268		
455.2	1.06261058		
455.4	1.06273603		
455.6	1.0629257		
455.8	1.06265114		
456	1.06263929		
456.2	1.06349168		
456.4	1.06377348		
456.6	1.06384523		
456.8	1.06395724		
457	1.06390638		
457.2	1.06350802		
457.4	1.06339413		
457.6	1.06354336		
457.8	1.06365723		
458	1.06330575		
458.2	1.06228843		
458.4	1.06228629		
458.6	1.06187196		
458.8	1.06175722		
459	1.06166471		
459.2	1.06209664		
459.4	1.06199545		
459.6	1.06204383		
459.8	1.06196111		
460	1.06221189		
460.2	1.06280922		
460.4	1.06222007		
460.6	1.06190696		
460.8	1.06160756		
461	1.06107427		
461.2	1.06065407		
461.4	1.06058581		
461.6	1.06036958		
461.8	1.06064859		
462	1.06058463		
462.2	1.06042288		
462.4	1.06037574		
462.6	1.05990467		
462.8	1.05967026		
463	1.0600105		
463.2	1.06051174		
463.4	1.06024394		
463.6	1.06037745		
463.8	1.0607332		
464	1.06076152		
464.2	1.06049431		
464.4	1.06016276		
464.6	1.06052803		
464.8	1.06058905		
465	1.06069491		
465.2	1.06083098		
465.4	1.0613496		
465.6	1.06135878		
465.8	1.06188458		
466	1.06153966		
466.2	1.06129717		
466.4	1.06103999		
466.6	1.06046586		
466.8	1.06120021		
467	1.06155627		
467.2	1.06115774		
467.4	1.06084017		
467.6	1.06076682		
467.8	1.06031381		
468	1.05985357		
468.2	1.05987061		
468.4	1.05955086		
468.6	1.0597938		
468.8	1.06006787		
469	1.05949178		
469.2	1.05937473		
469.4	1.05896828		
469.6	1.05841984		
469.8	1.05879115		
470	1.05924687		
470.2	1.05885454		
470.4	1.05863339		
470.6	1.05868231		
470.8	1.05885043		
471	1.05861898		
471.2	1.05822163		
471.4	1.05821095		
471.6	1.05777441		
471.8	1.05775766		
472	1.05784804		
472.2	1.05797648		
472.4	1.05762294		
472.6	1.05770983		
472.8	1.05761355		
473	1.05655414		
473.2	1.05655979		
473.4	1.05639181		
473.6	1.05663906		
473.8	1.05695591		
474	1.05736725		
474.2	1.0564418		
474.4	1.05705609		
474.6	1.05739845		
474.8	1.05695277		
475	1.05805454		
475.2	1.05803823		
475.4	1.05807288		
475.6	1.05763485		
475.8	1.05754096		
476	1.05783833		
476.2	1.05761676		
476.4	1.05742675		
476.6	1.05742273		
476.8	1.05761728		
477	1.05720607		
477.2	1.05710675		
477.4	1.05699361		
477.6	1.05682944		
477.8	1.05680522		
478	1.05647867		
478.2	1.05566871		
478.4	1.05597128		
478.6	1.05575242		
478.8	1.05523306		
479	1.05559019		
479.2	1.05499353		
479.4	1.05428715		
479.6	1.05398802		
479.8	1.05414232		
480	1.05439942		
480.2	1.05447939		
480.4	1.05463147		
480.6	1.05444478		
480.8	1.05500442		
481	1.05485226		
481.2	1.05456975		
481.4	1.05465109		
481.6	1.05437629		
481.8	1.05457573		
482	1.05457389		
482.2	1.05481518		
482.4	1.05494805		
482.6	1.05493215		
482.8	1.05459049		
483	1.05507151		
483.2	1.05445377		
483.4	1.05421858		
483.6	1.05431839		
483.8	1.05434139		
484	1.05453747		
484.2	1.05461691		
484.4	1.05446876		
484.6	1.05452152		
484.8	1.05467144		
485	1.05432063		
485.2	1.05444142		
485.4	1.05483775		
485.6	1.0548363		
485.8	1.05535431		
486	1.05547309		
486.2	1.05556121		
486.4	1.05504532		
486.6	1.05509577		
486.8	1.05478857		
487	1.05474834		
487.2	1.05399233		
487.4	1.05360049		
487.6	1.05337064		
487.8	1.0527206		
488	1.05265637		
488.2	1.05284022		
488.4	1.05254613		
488.6	1.05249097		
488.8	1.05266364		
489	1.05271735		
489.2	1.05301935		
489.4	1.05287526		
489.6	1.0529176		
489.8	1.05295286		
490	1.05296479		
490.2	1.05291194		
490.4	1.05312874		
490.6	1.05339377		
490.8	1.05315036		
491	1.05316192		
491.2	1.0526761		
491.4	1.0526234		
491.6	1.05322746		
491.8	1.05324829		
492	1.05395189		
492.2	1.05453865		
492.4	1.05436062		
492.6	1.05485048		
492.8	1.05496036		
493	1.05429164		
493.2	1.0540283		
493.4	1.0540586		
493.6	1.0541372		
493.8	1.05366298		
494	1.05320495		
494.2	1.05276753		
494.4	1.05284971		
494.6	1.0524232		
494.8	1.05197586		
495	1.05156605		
495.2	1.05141606		
495.4	1.05164471		
495.6	1.05173774		
495.8	1.05147102		
496	1.0513365		
496.2	1.05107373		
496.4	1.050897		
496.6	1.05074849		
496.8	1.05045973		
497	1.05035545		
497.2	1.05061716		
497.4	1.05050011		
497.6	1.05037499		
497.8	1.04983486		
498	1.04975822		
498.2	1.04987901		
498.4	1.04991158		
498.6	1.05027489		
498.8	1.05026435		
499	1.05068651		
499.2	1.0507226		
499.4	1.05063328		
499.6	1.05082908		
499.8	1.05042499		
500	1.05024769		
500.2	1.04980931		
500.4	1.04965958		
500.6	1.04998533		
500.8	1.05007901		
501	1.05030981		
501.2	1.04988742		
501.4	1.04916031		
501.6	1.04969169		
501.8	1.04974018		
502	1.05039655		
502.2	1.05057288		
502.4	1.0507814		
502.6	1.05103661		
502.8	1.05066156		
503	1.05097106		
503.2	1.05038658		
503.4	1.0502184		
503.6	1.04996656		
503.8	1.04975251		
504	1.04973385		
504.2	1.04934758		
504.4	1.04919097		
504.6	1.04929418		
504.8	1.04883659		
505	1.04869345		
505.2	1.04828672		
505.4	1.04848308		
505.6	1.04907556		
505.8	1.04926944		
506	1.04953235		
506.2	1.04997857		
506.4	1.05023867		
506.6	1.05051725		
506.8	1.0507505		
507	1.05113095		
507.2	1.05107241		
507.4	1.05102903		
507.6	1.050693		
507.8	1.05107905		
508	1.05037628		
508.2	1.04977675		
508.4	1.04981085		
508.6	1.04927285		
508.8	1.0490788		
509	1.04881489		
509.2	1.04841027		
509.4	1.04798651		
509.6	1.04813107		
509.8	1.04838563		
510	1.04835167		
510.2	1.04918523		
510.4	1.04940302		
510.6	1.0499475		
510.8	1.04995422		
511	1.04996132		
511.2	1.05019968		
511.4	1.0498103		
511.6	1.04924611		
511.8	1.04956302		
512	1.04907862		
512.2	1.04960503		
512.4	1.04961796		
512.6	1.04944078		
512.8	1.04932072		
513	1.0488004		
513.2	1.04805709		
513.4	1.04752662		
513.6	1.04693708		
513.8	1.0463437		
514	1.04556882		
514.2	1.04585388		
514.4	1.04542559		
514.6	1.04545171		
514.8	1.04546161		
515	1.04566091		
515.2	1.04593946		
515.4	1.04602716		
515.6	1.04649453		
515.8	1.04788328		
516	1.04837055		
516.2	1.04900867		
516.4	1.04938846		
516.6	1.05008869		
516.8	1.04993408		
517	1.04960436		
517.2	1.04931881		
517.4	1.04906882		
517.6	1.04851489		
517.8	1.04838861		
518	1.04785609		
518.2	1.04761741		
518.4	1.04697907		
518.6	1.04701209		
518.8	1.04704844		
519	1.04704162		
519.2	1.04688076		
519.4	1.04701957		
519.6	1.04698645		
519.8	1.04718659		
520	1.04674076		
520.2	1.04659896		
520.4	1.04669591		
520.6	1.04697474		
520.8	1.04681988		
521	1.04672929		
521.2	1.04636826		
521.4	1.04651397		
521.6	1.04636686		
521.8	1.04671139		
522	1.04665296		
522.2	1.04633307		
522.4	1.04673669		
522.6	1.04648935		
522.8	1.04693914		
523	1.04706144		
523.2	1.04686652		
523.4	1.0471349		
523.6	1.04720826		
523.8	1.04735128		
524	1.0468752		
524.2	1.04699313		
524.4	1.04669599		
524.6	1.04659797		
524.8	1.04618831		
525	1.04574649		
525.2	1.04551485		
525.4	1.04544217		
525.6	1.04559111		
525.8	1.04535709		
526	1.04467836		
526.2	1.0441838		
526.4	1.04436111		
526.6	1.04403855		
526.8	1.04510338		
527	1.04526999		
527.2	1.04524182		
527.4	1.04577082		
527.6	1.0456806		
527.8	1.04547564		
528	1.04546462		
528.2	1.04612032		
528.4	1.04587045		
528.6	1.04597589		
528.8	1.04620904		
529	1.04619478		
529.2	1.04644959		
529.4	1.04627939		
529.6	1.04655861		
529.8	1.04569306		
530	1.04527769		
530.2	1.0448121		
530.4	1.0446826		
530.6	1.04437726		
530.8	1.04420299		
531	1.04375947		
531.2	1.04322458		
531.4	1.04299753		
531.6	1.04311821		
531.8	1.0429082		
532	1.04365467		
532.2	1.04406797		
532.4	1.04376905		
532.6	1.04352664		
532.8	1.04402901		
533	1.04422713		
533.2	1.04496386		
533.4	1.0449818		
533.6	1.04509629		
533.8	1.04506106		
534	1.04477376		
534.2	1.04506025		
534.4	1.04501967		
534.6	1.04417153		
534.8	1.04443245		
535	1.0446227		
535.2	1.04434375		
535.4	1.04423521		
535.6	1.0442043		
535.8	1.04378386		
536	1.04392069		
536.2	1.04359158		
536.4	1.04290278		
536.6	1.04317643		
536.8	1.04364056		
537	1.04349107		
537.2	1.04367348		
537.4	1.04311007		
537.6	1.04322858		
537.8	1.04329681		
538	1.04319434		
538.2	1.04350353		
538.4	1.0431244		
538.6	1.04322242		
538.8	1.04385059		
539	1.04390973		
539.2	1.04373793		
539.4	1.04354749		
539.6	1.04334404		
539.8	1.04307859		
540	1.04256009		
540.2	1.04274687		
540.4	1.04276379		
540.6	1.04275125		
540.8	1.04257824		
541	1.04258205		
541.2	1.0420525		
541.4	1.0420953		
541.6	1.04221041		
541.8	1.04220521		
542	1.04200828		
542.2	1.04227439		
542.4	1.04261719		
542.6	1.04310247		
542.8	1.04343029		
543	1.04338171		
543.2	1.04335946		
543.4	1.04363481		
543.6	1.04361116		
543.8	1.04335874		
544	1.0431046		
544.2	1.04327808		
544.4	1.04268417		
544.6	1.04233232		
544.8	1.04257605		
545	1.04257003		
545.2	1.04192494		
545.4	1.04183294		
545.6	1.04128191		
545.8	1.04102547		
546	1.0409276		
546.2	1.04135941		
546.4	1.04132043		
546.6	1.04127664		
546.8	1.04121876		
547	1.0407693		
547.2	1.04098036		
547.4	1.04094902		
547.6	1.04030376		
547.8	1.04003706		
548	1.04020718		
548.2	1.04038125		
548.4	1.04003728		
548.6	1.03998355		
548.8	1.0397375		
549	1.0399156		
549.2	1.03987209		
549.4	1.04016166		
549.6	1.04046352		
549.8	1.04104684		
550	1.04133666		
550.2	1.04177302		
550.4	1.0419952		
550.6	1.04242068		
550.8	1.0423076		
551	1.04238747		
551.2	1.04226892		
551.4	1.04203135		
551.6	1.04227911		
551.8	1.04224755		
552	1.04236383		
552.2	1.04199155		
552.4	1.04119427		
552.6	1.04078003		
552.8	1.04066657		
553	1.04075183		
553.2	1.0402221		
553.4	1.03965984		
553.6	1.03915434		
553.8	1.03877089		
554	1.03890135		
554.2	1.03914784		
554.4	1.03918705		
554.6	1.03938875		
554.8	1.03911072		
555	1.03976251		
555.2	1.04000763		
555.4	1.04027157		
555.6	1.04097326		
555.8	1.04103723		
556	1.04125776		
556.2	1.04115483		
556.4	1.04116356		
556.6	1.04111394		
556.8	1.04084611		
557	1.04052569		
557.2	1.03990199		
557.4	1.04005438		
557.6	1.0400463		
557.8	1.04008928		
558	1.04043822		
558.2	1.04054486		
558.4	1.04088504		
558.6	1.04127201		
558.8	1.04156369		
559	1.04210827		
559.2	1.04183857		
559.4	1.04181336		
559.6	1.04196497		
559.8	1.04156138		
560	1.04136603		
560.2	1.04086109		
560.4	1.04089038		
560.6	1.04067636		
560.8	1.0407153		
561	1.04027572		
561.2	1.04008735		
561.4	1.04029855		
561.6	1.039969		
561.8	1.04014016		
562	1.04032161		
562.2	1.04047566		
562.4	1.04064813		
562.6	1.0406434		
562.8	1.04057568		
563	1.04021455		
563.2	1.03961775		
563.4	1.03984878		
563.6	1.039648		
563.8	1.039859		
564	1.03994719		
564.2	1.03959736		
564.4	1.0397951		
564.6	1.03985839		
564.8	1.03956874		
565	1.03930177		
565.2	1.03945873		
565.4	1.0395597		
565.6	1.03953187		
565.8	1.03953722		
566	1.03928184		
566.2	1.03977658		
566.4	1.04007624		
566.6	1.03995502		
566.8	1.03985713		
567	1.03953297		
567.2	1.03946416		
567.4	1.03971301		
567.6	1.03960294		
567.8	1.03992426		
568	1.0394951		
568.2	1.0394755		
568.4	1.03974141		
568.6	1.04011427		
568.8	1.04033023		
569	1.04060121		
569.2	1.04064738		
569.4	1.0403343		
569.6	1.04066929		
569.8	1.04058212		
570	1.04068343		
570.2	1.04134017		
570.4	1.04110782		
570.6	1.04065025		
570.8	1.04034054		
571	1.04009215		
571.2	1.039779		
571.4	1.03960784		
571.6	1.03928387		
571.8	1.03878464		
572	1.03847975		
572.2	1.03853075		
572.4	1.03859255		
572.6	1.03857483		
572.8	1.03830693		
573	1.03807602		
573.2	1.0374453		
573.4	1.03670542		
573.6	1.03679349		
573.8	1.03690913		
574	1.03656083		
574.2	1.03648595		
574.4	1.03592493		
574.6	1.03552842		
574.8	1.0354726		
575	1.03561524		
575.2	1.03571082		
575.4	1.03576673		
575.6	1.03602485		
575.8	1.03581381		
576	1.03600934		
576.2	1.03591616		
576.4	1.03598861		
576.6	1.03630522		
576.8	1.03648334		
577	1.03676029		
577.2	1.03696124		
577.4	1.03749931		
577.6	1.03795374		
577.8	1.03810563		
578	1.03775365		
578.2	1.0379474		
578.4	1.03830111		
578.6	1.03854621		
578.8	1.03886897		
579	1.03867346		
579.2	1.03887468		
579.4	1.03823072		
579.6	1.03794729		
579.8	1.03689674		
580	1.03670335		
580.2	1.03665842		
580.4	1.03639314		
580.6	1.03668144		
580.8	1.03655025		
581	1.03672882		
581.2	1.03675469		
581.4	1.0368852		
581.6	1.03653622		
581.8	1.03681804		
582	1.0372221		
582.2	1.0372888		
582.4	1.03771194		
582.6	1.03759432		
582.8	1.03791229		
583	1.03779115		
583.2	1.03803121		
583.4	1.03753463		
583.6	1.0375073		
583.8	1.03725744		
584	1.03794591		
584.2	1.03798015		
584.4	1.03726427		
584.6	1.03738437		
584.8	1.03712842		
585	1.03685113		
585.2	1.03628943		
585.4	1.0360654		
585.6	1.03576186		
585.8	1.03599406		
586	1.03572792		
586.2	1.03580802		
586.4	1.0363848		
586.6	1.03661509		
586.8	1.03707763		
587	1.0375271		
587.2	1.03744865		
587.4	1.03755377		
587.6	1.03731209		
587.8	1.03716353		
588	1.0381529		
588.2	1.03742385		
588.4	1.03709624		
588.6	1.03650439		
588.8	1.03684516		
589	1.03703342		
589.2	1.03703712		
589.4	1.03669216		
589.6	1.03664261		
589.8	1.03692443		
590	1.0366387		
590.2	1.03647289		
590.4	1.03662764		
590.6	1.03641629		
590.8	1.03643579		
591	1.0359206		
591.2	1.03543957		
591.4	1.03518963		
591.6	1.03458128		
591.8	1.03410733		
592	1.03465588		
592.2	1.03429432		
592.4	1.03438498		
592.6	1.03414641		
592.8	1.03514933		
593	1.03523474		
593.2	1.03525174		
593.4	1.03505809		
593.6	1.03517708		
593.8	1.03536046		
594	1.03511359		
594.2	1.03524679		
594.4	1.03603612		
594.6	1.03592676		
594.8	1.03621416		
595	1.03605685		
595.2	1.03621152		
595.4	1.03663888		
595.6	1.03633259		
595.8	1.03610742		
596	1.03683204		
596.2	1.03679054		
596.4	1.03668092		
596.6	1.03651506		
596.8	1.03646445		
597	1.03624438		
597.2	1.03652755		
597.4	1.03640692		
597.6	1.0360251		
597.8	1.0359217		
598	1.03582507		
598.2	1.03613188		
598.4	1.03652455		
598.6	1.03605025		
598.8	1.03623213		
599	1.03595758		
599.2	1.03626511		
599.4	1.03636812		
599.6	1.03598366		
599.8	1.035868		
600	1.03607511		
600.2	1.0358881		
600.4	1.03569397		
600.6	1.035591		
600.8	1.03568256		
601	1.03524007		
601.2	1.03524875		
601.4	1.03467646		
601.6	1.03452072		
601.8	1.03462938		
602	1.03446595		
602.2	1.03487221		
602.4	1.0345725		
602.6	1.03421464		
602.8	1.03406979		
603	1.03388252		
603.2	1.0341698		
603.4	1.03377594		
603.6	1.03351367		
603.8	1.03326027		
604	1.03359831		
604.2	1.03366137		
604.4	1.03358848		
604.6	1.03392939		
604.8	1.03316798		
605	1.03291147		
605.2	1.03295253		
605.4	1.03270088		
605.6	1.03295222		
605.8	1.03321335		
606	1.03281964		
606.2	1.0328119		
606.4	1.03204887		
606.6	1.03217766		
606.8	1.03229599		
607	1.03251824		
607.2	1.03265444		
607.4	1.03267094		
607.6	1.03288863		
607.8	1.03355954		
608	1.0336782		
608.2	1.03363428		
608.4	1.0335714		
608.6	1.03378122		
608.8	1.03369822		
609	1.03448589		
609.2	1.03458001		
609.4	1.0345104		
609.6	1.03466485		
609.8	1.03484367		
610	1.03421714		
610.2	1.03415072		
610.4	1.03390806		
610.6	1.03433075		
610.8	1.03483888		
611	1.03494863		
611.2	1.0347993		
611.4	1.03487308		
611.6	1.03487977		
611.8	1.03456604		
612	1.03356706		
612.2	1.03382681		
612.4	1.03363019		
612.6	1.03386543		
612.8	1.03389401		
613	1.0341882		
613.2	1.0336959		
613.4	1.03343454		
613.6	1.03326554		
613.8	1.03351873		
614	1.03326645		
614.2	1.0333289		
614.4	1.03330723		
614.6	1.03343299		
614.8	1.03342968		
615	1.03306118		
615.2	1.03239101		
615.4	1.03237736		
615.6	1.03232409		
615.8	1.03180255		
616	1.03176708		
616.2	1.03246996		
616.4	1.03238011		
616.6	1.03274041		
616.8	1.03259449		
617	1.03284854		
617.2	1.03305268		
617.4	1.03338838		
617.6	1.03377675		
617.8	1.03422239		
618	1.034209		
618.2	1.03432767		
618.4	1.03442055		
618.6	1.03429351		
618.8	1.03405259		
619	1.03403535		
619.2	1.03350046		
619.4	1.03363057		
619.6	1.03334903		
619.8	1.03336159		
620	1.03368436		
620.2	1.03355533		
620.4	1.03322898		
620.6	1.0329095		
620.8	1.03258761		
621	1.03253153		
621.2	1.03239581		
621.4	1.03180465		
621.6	1.03165849		
621.8	1.03134791		
