# Supplementary material for: Molecular basis for DNA recognition by the maternal pioneer transcription factor FoxH1
Source: Nat Commun. 2022 Nov 26;13:7279. doi: 10.1038/s41467-022-34925-y (PMC9701222; doi:10.1038/s41467-022-34925-y)
Supplement: Supplementary file 4 — Source Data [file 41467_2022_34925_MOESM4_ESM.zip › Sourcedata/BLIS/FoxH1/WT/GSC/NCP/C2Results.txt]

Conc1	6.25E-08	
Start1	172	
Stop1	621.8	
Kobs	0.000898127029999355	
Error Kobs	2.27026303217771E-05	
Koff	0	
Error Koff	0	
Time1	Data1	Fit1	
172	0.00080781	0	
172.2	0.00341626	0.0017119	
172.4	0.00639072	0.00341955	
172.6	0.00942439	0.00512296	
172.8	0.01272326	0.00682214	
173	0.01635196	0.00851711	
173.2	0.02027938	0.01020786	
173.4	0.02407275	0.01189441	
173.6	0.0278649	0.01357678	
173.8	0.03224475	0.01525497	
174	0.03576644	0.01692899	
174.2	0.03900386	0.01859886	
174.4	0.04212199	0.02026458	
174.6	0.04534174	0.02192616	
174.8	0.04888365	0.02358362	
175	0.05239862	0.02523696	
175.2	0.05584524	0.02688619	
175.4	0.05900329	0.02853134	
175.6	0.06208175	0.03017239	
175.8	0.06532851	0.03180937	
176	0.06906331	0.03344229	
176.2	0.07240516	0.03507115	
176.4	0.07598366	0.03669597	
176.6	0.07885822	0.03831675	
176.8	0.08210725	0.03993351	
177	0.08562211	0.04154625	
177.2	0.08868492	0.04315499	
177.4	0.09157153	0.04475973	
177.6	0.09439904	0.04636049	
177.8	0.09710477	0.04795728	
178	0.09879093	0.0495501	
178.2	0.10101103	0.05113896	
178.4	0.10320818	0.05272388	
178.6	0.10555641	0.05430487	
178.8	0.10787668	0.05588192	
179	0.10956156	0.05745507	
179.2	0.11099047	0.0590243	
179.4	0.11255915	0.06058964	
179.6	0.11486012	0.06215109	
179.8	0.11701664	0.06370867	
180	0.11956832	0.06526238	
180.2	0.1214941	0.06681223	
180.4	0.12383828	0.06835823	
180.6	0.12576518	0.06990039	
180.8	0.12845408	0.07143872	
181	0.13021313	0.07297324	
181.2	0.13209725	0.07450394	
181.4	0.13432454	0.07603084	
181.6	0.13643314	0.07755395	
181.8	0.13814447	0.07907328	
182	0.13982347	0.08058884	
182.2	0.14199796	0.08210063	
182.4	0.1437368	0.08360867	
182.6	0.14550574	0.08511296	
182.8	0.14694481	0.08661352	
183	0.14889349	0.08811036	
183.2	0.15016659	0.08960347	
183.4	0.15204047	0.09109288	
183.6	0.15336532	0.09257859	
183.8	0.15450011	0.09406061	
184	0.15579563	0.09553895	
184.2	0.1565275	0.09701362	
184.4	0.15777153	0.09848463	
184.6	0.15899722	0.09995199	
184.8	0.15997411	0.1014157	
185	0.16100258	0.10287578	
185.2	0.16267242	0.10433223	
185.4	0.16374654	0.10578507	
185.6	0.16493295	0.1072343	
185.8	0.16629694	0.10867993	
186	0.16764241	0.11012197	
186.2	0.16930048	0.11156043	
186.4	0.17041984	0.11299531	
186.6	0.17169776	0.11442664	
186.8	0.17244076	0.11585441	
187	0.17372774	0.11727863	
187.2	0.17440348	0.11869932	
187.4	0.17554825	0.12011648	
187.6	0.1758867	0.12153013	
187.8	0.17724679	0.12294026	
188	0.17857231	0.12434689	
188.2	0.1794689	0.12575003	
188.4	0.18093839	0.12714968	
188.6	0.18182156	0.12854586	
188.8	0.18296967	0.12993857	
189	0.18419753	0.13132782	
189.2	0.18487885	0.13271363	
189.4	0.18554272	0.13409599	
189.6	0.18661507	0.13547492	
189.8	0.18762431	0.13685043	
190	0.18881129	0.13822252	
190.2	0.1900313	0.1395912	
190.4	0.1906569	0.14095649	
190.6	0.19069257	0.14231838	
190.8	0.19112879	0.14367689	
191	0.19217556	0.14503203	
191.2	0.19257792	0.14638381	
191.4	0.19326692	0.14773223	
191.6	0.19424524	0.1490773	
191.8	0.19537737	0.15041903	
192	0.1966179	0.15175743	
192.2	0.19781281	0.1530925	
192.4	0.19891338	0.15442426	
192.6	0.19959646	0.15575271	
192.8	0.2006275	0.15707787	
193	0.20136135	0.15839973	
193.2	0.20215444	0.15971831	
193.4	0.20262829	0.16103362	
193.6	0.20347402	0.16234566	
193.8	0.20477176	0.16365445	
194	0.20622944	0.16495998	
194.2	0.20708268	0.16626227	
194.4	0.20738354	0.16756133	
194.6	0.20749295	0.16885716	
194.8	0.20855451	0.17014978	
195	0.20870512	0.17143919	
195.2	0.20863309	0.17272539	
195.4	0.20942766	0.1740084	
195.6	0.21038476	0.17528822	
195.8	0.21143077	0.17656487	
196	0.21245202	0.17783835	
196.2	0.21340515	0.17910866	
196.4	0.21434977	0.18037582	
196.6	0.21531865	0.18163983	
196.8	0.21605956	0.18290071	
197	0.21695984	0.18415845	
197.2	0.217864	0.18541307	
197.4	0.21848788	0.18666458	
197.6	0.21937639	0.18791298	
197.8	0.22064639	0.18915827	
198	0.22112008	0.19040048	
198.2	0.22157378	0.1916396	
198.4	0.22185197	0.19287564	
198.6	0.22279708	0.19410862	
198.8	0.2233447	0.19533853	
199	0.22359877	0.19656539	
199.2	0.22447141	0.19778921	
199.4	0.22565814	0.19900998	
199.6	0.22611241	0.20022772	
199.8	0.22744606	0.20144244	
200	0.22818219	0.20265415	
200.2	0.22924777	0.20386284	
200.4	0.23042059	0.20506853	
200.6	0.23114021	0.20627123	
200.8	0.23160283	0.20747095	
201	0.23281263	0.20866768	
201.2	0.23394333	0.20986144	
201.4	0.23454853	0.21105224	
201.6	0.23525411	0.21224008	
201.8	0.23598497	0.21342497	
202	0.23658216	0.21460692	
202.2	0.23700374	0.21578594	
202.4	0.23769827	0.21696202	
202.6	0.23880825	0.21813519	
202.8	0.23971	0.21930544	
203	0.24082278	0.22047279	
203.2	0.2416446	0.22163724	
203.4	0.24230388	0.2227988	
203.6	0.24270738	0.22395747	
203.8	0.24361469	0.22511327	
204	0.24374652	0.2262662	
204.2	0.24461571	0.22741626	
204.4	0.24518983	0.22856347	
204.6	0.2455181	0.22970783	
204.8	0.24607575	0.23084934	
205	0.24667961	0.23198803	
205.2	0.24720902	0.23312388	
205.4	0.24714486	0.23425692	
205.6	0.24769572	0.23538714	
205.8	0.24800245	0.23651456	
206	0.24846827	0.23763917	
206.2	0.24921446	0.238761	
206.4	0.24973325	0.23988003	
206.6	0.25079105	0.24099629	
206.8	0.25235647	0.24210978	
207	0.25331144	0.2432205	
207.2	0.25439234	0.24432847	
207.4	0.25531622	0.24543368	
207.6	0.25622896	0.24653615	
207.8	0.25704153	0.24763588	
208	0.25803963	0.24873288	
208.2	0.25884327	0.24982716	
208.4	0.25924954	0.25091872	
208.6	0.26006834	0.25200757	
208.8	0.26081907	0.25309372	
209	0.26145151	0.25417716	
209.2	0.26247255	0.25525792	
209.4	0.26304435	0.256336	
209.6	0.26383769	0.2574114	
209.8	0.26442499	0.25848412	
210	0.26516045	0.25955419	
210.2	0.26625697	0.26062159	
210.4	0.26623682	0.26168635	
210.6	0.26707838	0.26274846	
210.8	0.26796668	0.26380794	
211	0.26849568	0.26486478	
211.2	0.26955452	0.265919	
211.4	0.26956635	0.2669706	
211.6	0.26991677	0.2680196	
211.8	0.27028027	0.26906598	
212	0.2712239	0.27010977	
212.2	0.27155189	0.27115097	
212.4	0.27265481	0.27218958	
212.6	0.27356515	0.27322561	
212.8	0.27445376	0.27425907	
213	0.27555819	0.27528996	
213.2	0.27646305	0.2763183	
213.4	0.27717021	0.27734408	
213.6	0.2779458	0.27836731	
213.8	0.27899771	0.279388	
214	0.27999475	0.28040616	
214.2	0.28021794	0.28142179	
214.4	0.280307	0.2824349	
214.6	0.2812325	0.28344549	
214.8	0.28190052	0.28445357	
215	0.2825881	0.28545915	
215.2	0.28294722	0.28646223	
215.4	0.28278596	0.28746282	
215.6	0.28349874	0.28846093	
215.8	0.28442927	0.28945656	
216	0.28572018	0.29044972	
216.2	0.28643882	0.29144041	
216.4	0.28769196	0.29242864	
216.6	0.28853277	0.29341442	
216.8	0.28980159	0.29439774	
217	0.29078859	0.29537863	
217.2	0.29178295	0.29635708	
217.4	0.29230659	0.29733311	
217.6	0.29304963	0.2983067	
217.8	0.29409329	0.29927789	
218	0.29468971	0.30024665	
218.2	0.2947567	0.30121302	
218.4	0.29550084	0.30217698	
218.6	0.29634115	0.30313855	
218.8	0.29627807	0.30409774	
219	0.29677032	0.30505454	
219.2	0.29663145	0.30600896	
219.4	0.29730915	0.30696102	
219.6	0.29812387	0.30791071	
219.8	0.29919951	0.30885804	
220	0.29987553	0.30980303	
220.2	0.30085843	0.31074566	
220.4	0.30168093	0.31168595	
220.6	0.30245497	0.31262391	
220.8	0.30294556	0.31355954	
221	0.30330699	0.31449285	
221.2	0.30381191	0.31542384	
221.4	0.30419788	0.31635252	
221.6	0.30458765	0.31727889	
221.8	0.30537739	0.31820296	
222	0.30570839	0.31912474	
222.2	0.30608286	0.32004423	
222.4	0.30625335	0.32096143	
222.6	0.30652483	0.32187636	
222.8	0.30671944	0.32278901	
223	0.3071241	0.3236994	
223.2	0.30810938	0.32460753	
223.4	0.30953718	0.32551341	
223.6	0.31057554	0.32641703	
223.8	0.31154522	0.32731841	
224	0.31249604	0.32821755	
224.2	0.31355957	0.32911446	
224.4	0.31443863	0.33000915	
224.6	0.31551945	0.33090161	
224.8	0.31662726	0.33179185	
225	0.31762911	0.33267989	
225.2	0.31837048	0.33356572	
225.4	0.3188758	0.33444935	
225.6	0.31901866	0.33533078	
225.8	0.31995728	0.33621003	
226	0.32061221	0.33708709	
226.2	0.32088829	0.33796198	
226.4	0.32149875	0.33883469	
226.6	0.32230614	0.33970524	
226.8	0.3227317	0.34057363	
227	0.32306378	0.34143985	
227.2	0.32437244	0.34230393	
227.4	0.32470691	0.34316586	
227.6	0.32500076	0.34402566	
227.8	0.32546666	0.34488331	
228	0.32598925	0.34573884	
228.2	0.32655334	0.34659224	
228.4	0.327614	0.34744353	
228.6	0.32858281	0.3482927	
228.8	0.32992888	0.34913976	
229	0.33000291	0.34998472	
229.2	0.33036233	0.35082758	
229.4	0.33054636	0.35166834	
229.6	0.33117691	0.35250702	
229.8	0.33222656	0.35334362	
230	0.33329466	0.35417814	
230.2	0.33424977	0.35501059	
230.4	0.33535814	0.35584097	
230.6	0.33552805	0.35666929	
230.8	0.33577988	0.35749555	
231	0.3360667	0.35831976	
231.2	0.33637067	0.35914192	
231.4	0.33671285	0.35996205	
231.6	0.33712228	0.36078013	
231.8	0.33737658	0.36159619	
232	0.33775902	0.36241021	
232.2	0.3388012	0.36322222	
232.4	0.33951472	0.36403221	
232.6	0.3403545	0.36484019	
232.8	0.34091653	0.36564616	
233	0.34107251	0.36645013	
233.2	0.34208699	0.36725211	
233.4	0.34286395	0.36805209	
233.6	0.34384617	0.36885009	
233.8	0.34497356	0.36964611	
234	0.34618959	0.37044014	
234.2	0.34728182	0.37123221	
234.4	0.34748172	0.37202231	
234.6	0.34783867	0.37281045	
234.8	0.34835919	0.37359663	
235	0.34860912	0.37438086	
235.2	0.34882777	0.37516315	
235.4	0.35028985	0.37594349	
235.6	0.3508075	0.37672189	
235.8	0.35074924	0.37749836	
236	0.35136669	0.3782729	
236.2	0.35213698	0.37904552	
236.4	0.3528335	0.37981622	
236.6	0.35335539	0.380585	
236.8	0.3537166	0.38135188	
237	0.35436636	0.38211685	
237.2	0.35535099	0.38287993	
237.4	0.35593889	0.38364111	
237.6	0.35640484	0.38440039	
237.8	0.3571234	0.3851578	
238	0.35818653	0.38591332	
238.2	0.35894077	0.38666697	
238.4	0.35916593	0.38741874	
238.6	0.35989603	0.38816865	
238.8	0.36047333	0.3889167	
239	0.3610607	0.38966288	
239.2	0.36201516	0.39040722	
239.4	0.36349056	0.39114971	
239.6	0.36328542	0.39189035	
239.8	0.36377529	0.39262916	
240	0.36459534	0.39336613	
240.2	0.36505733	0.39410127	
240.4	0.36632896	0.39483458	
240.6	0.36681237	0.39556608	
240.8	0.36707721	0.39629576	
241	0.36781943	0.39702362	
241.2	0.36828417	0.39774968	
241.4	0.3686289	0.39847394	
241.6	0.3690254	0.39919639	
241.8	0.37000433	0.39991706	
242	0.37062613	0.40063593	
242.2	0.37115813	0.40135302	
242.4	0.3721973	0.40206833	
242.6	0.37264165	0.40278186	
242.8	0.373626	0.40349362	
243	0.37395101	0.40420361	
243.2	0.37450155	0.40491184	
243.4	0.3747064	0.40561831	
243.6	0.3743687	0.40632303	
243.8	0.37457059	0.407026	
244	0.37436996	0.40772722	
244.2	0.37476373	0.4084267	
244.4	0.37590641	0.40912445	
244.6	0.37644301	0.40982046	
244.8	0.37691862	0.41051474	
245	0.37785159	0.4112073	
245.2	0.37802964	0.41189814	
245.4	0.37859868	0.41258726	
245.6	0.37966527	0.41327468	
245.8	0.38084322	0.41396038	
246	0.38148194	0.41464438	
246.2	0.38302698	0.41532669	
246.4	0.38448794	0.4160073	
246.6	0.38528513	0.41668622	
246.8	0.38653859	0.41736345	
247	0.38706219	0.41803901	
247.2	0.38772443	0.41871288	
247.4	0.38794226	0.41938509	
247.6	0.38761295	0.42005562	
247.8	0.38771718	0.42072449	
248	0.38824737	0.42139169	
248.2	0.3889299	0.42205725	
248.4	0.38951376	0.42272114	
248.6	0.39004395	0.42338339	
248.8	0.39037661	0.424044	
249	0.39078068	0.42470296	
249.2	0.39090771	0.42536029	
249.4	0.39114255	0.42601599	
249.6	0.3921923	0.42667006	
249.8	0.39244662	0.4273225	
250	0.39278064	0.42797332	
250.2	0.39357286	0.42862253	
250.4	0.3944127	0.42927013	
250.6	0.39523013	0.42991612	
250.8	0.39656479	0.4305605	
251	0.39669668	0.43120328	
251.2	0.3971427	0.43184447	
251.4	0.39726811	0.43248407	
251.6	0.39755953	0.43312207	
251.8	0.39880107	0.4337585	
252	0.39965001	0.43439334	
252.2	0.40014321	0.43502661	
252.4	0.40035688	0.4356583	
252.6	0.40086375	0.43628843	
252.8	0.40121899	0.43691699	
253	0.40189713	0.43754399	
253.2	0.40244144	0.43816943	
253.4	0.40258359	0.43879332	
253.6	0.40300983	0.43941566	
253.8	0.40336211	0.44003646	
254	0.40439532	0.44065571	
254.2	0.40477656	0.44127343	
254.4	0.4057556	0.44188961	
254.6	0.40642744	0.44250426	
254.8	0.40712886	0.44311739	
255	0.40727713	0.44372899	
255.2	0.4078744	0.44433908	
255.4	0.40831173	0.44494765	
255.6	0.40889425	0.44555471	
255.8	0.40946583	0.44616026	
256	0.40946653	0.44676431	
256.2	0.4097563	0.44736685	
256.4	0.41029653	0.44796791	
256.6	0.4106888	0.44856747	
256.8	0.4114846	0.44916554	
257	0.41242785	0.44976212	
257.2	0.41312878	0.45035723	
257.4	0.41306187	0.45095085	
257.6	0.41408869	0.45154301	
257.8	0.41481436	0.45213369	
258	0.41553042	0.45272291	
258.2	0.415961	0.45331066	
258.4	0.41694978	0.45389695	
258.6	0.4173391	0.45448179	
258.8	0.41796839	0.45506517	
259	0.41857095	0.45564711	
259.2	0.41852382	0.4562276	
259.4	0.41910359	0.45680665	
259.6	0.41973607	0.45738426	
259.8	0.42060776	0.45796044	
260	0.42141901	0.45853519	
260.2	0.42220485	0.45910851	
260.4	0.42294052	0.45968041	
260.6	0.4235115	0.46025088	
260.8	0.42429898	0.46081994	
261	0.42498822	0.46138759	
261.2	0.42590513	0.46195383	
261.4	0.42647425	0.46251866	
261.6	0.42777557	0.46308209	
261.8	0.42832289	0.46364412	
262	0.42914588	0.46420475	
262.2	0.42977959	0.46476399	
262.4	0.43010629	0.46532185	
262.6	0.43044086	0.46587832	
262.8	0.43075009	0.4664334	
263	0.43086843	0.46698711	
263.2	0.43126786	0.46753944	
263.4	0.43183191	0.46809041	
263.6	0.43243582	0.46864	
263.8	0.43287341	0.46918823	
264	0.43303606	0.4697351	
264.2	0.43328454	0.47028061	
264.4	0.43395518	0.47082476	
264.6	0.43472428	0.47136757	
264.8	0.43493327	0.47190902	
265	0.43583467	0.47244913	
265.2	0.43685581	0.47298791	
265.4	0.43789746	0.47352534	
265.6	0.43882836	0.47406144	
265.8	0.43938711	0.4745962	
266	0.44003253	0.47512964	
266.2	0.44049981	0.47566176	
266.4	0.44137867	0.47619255	
266.6	0.44172028	0.47672203	
266.8	0.44217402	0.47725019	
267	0.44237892	0.47777704	
267.2	0.44261293	0.47830258	
267.4	0.44305427	0.47882681	
267.6	0.44340821	0.47934975	
267.8	0.44415166	0.47987138	
268	0.44456195	0.48039173	
268.2	0.44509923	0.48091077	
268.4	0.44541333	0.48142853	
268.6	0.44586585	0.48194501	
268.8	0.44626814	0.4824602	
269	0.44667577	0.48297411	
269.2	0.44733506	0.48348675	
269.4	0.44815201	0.48399811	
269.6	0.44875385	0.48450821	
269.8	0.44931268	0.48501703	
270	0.44983764	0.4855246	
270.2	0.4504415	0.4860309	
270.4	0.45137115	0.48653595	
270.6	0.45141034	0.48703974	
270.8	0.45166362	0.48754228	
271	0.45208609	0.48804357	
271.2	0.45247282	0.48854362	
271.4	0.45357264	0.48904243	
271.6	0.45397996	0.48953999	
271.8	0.4550459	0.49003633	
272	0.45478456	0.49053143	
272.2	0.45505113	0.4910253	
272.4	0.45558523	0.49151794	
272.6	0.456399	0.49200936	
272.8	0.45687103	0.49249957	
273	0.45722029	0.49298855	
273.2	0.45846666	0.49347632	
273.4	0.45924191	0.49396288	
273.6	0.45979565	0.49444823	
273.8	0.45988715	0.49493237	
274	0.46036091	0.49541532	
274.2	0.46093706	0.49589706	
274.4	0.46102603	0.49637761	
274.6	0.46134524	0.49685696	
274.8	0.46207185	0.49733513	
275	0.46321651	0.4978121	
275.2	0.46379125	0.49828789	
275.4	0.46481097	0.49876251	
275.6	0.46534373	0.49923594	
275.8	0.46614699	0.49970819	
276	0.46669551	0.50017928	
276.2	0.46750957	0.50064919	
276.4	0.46829227	0.50111794	
276.6	0.46929739	0.50158552	
276.8	0.46993173	0.50205195	
277	0.47068338	0.50251721	
277.2	0.47119597	0.50298132	
277.4	0.47130267	0.50344428	
277.6	0.47137093	0.50390608	
277.8	0.47121026	0.50436674	
278	0.4715449	0.50482626	
278.2	0.47173104	0.50528464	
278.4	0.47205306	0.50574187	
278.6	0.47324275	0.50619798	
278.8	0.47378675	0.50665295	
279	0.47411982	0.50710679	
279.2	0.47434001	0.5075595	
279.4	0.47484069	0.50801109	
279.6	0.47527725	0.50846155	
279.8	0.47585642	0.5089109	
280	0.47653393	0.50935914	
280.2	0.47719982	0.50980626	
280.4	0.47781807	0.51025227	
280.6	0.47825542	0.51069717	
280.8	0.47822136	0.51114097	
281	0.47828818	0.51158366	
281.2	0.47872198	0.51202526	
281.4	0.47907129	0.51246576	
281.6	0.47951958	0.51290516	
281.8	0.48000165	0.51334348	
282	0.48067842	0.51378071	
282.2	0.48086472	0.51421685	
282.4	0.48167585	0.51465191	
282.6	0.48213014	0.51508588	
282.8	0.48226664	0.51551878	
283	0.48294567	0.51595061	
283.2	0.48289705	0.51638136	
283.4	0.48286391	0.51681104	
283.6	0.48317386	0.51723966	
283.8	0.4837789	0.51766721	
284	0.48420485	0.5180937	
284.2	0.48478336	0.51851913	
284.4	0.48485121	0.51894351	
284.6	0.48458628	0.51936683	
284.8	0.48477336	0.5197891	
285	0.48535213	0.52021032	
285.2	0.48685122	0.5206305	
285.4	0.48732932	0.52104963	
285.6	0.48820589	0.52146772	
285.8	0.48869187	0.52188478	
286	0.48938594	0.52230079	
286.2	0.489979	0.52271578	
286.4	0.49069073	0.52312973	
286.6	0.49115102	0.52354266	
286.8	0.49200438	0.52395456	
287	0.49273553	0.52436544	
287.2	0.49280146	0.5247753	
287.4	0.49349338	0.52518414	
287.6	0.49419782	0.52559196	
287.8	0.49486079	0.52599878	
288	0.49486897	0.52640458	
288.2	0.49554119	0.52680937	
288.4	0.49588791	0.52721316	
288.6	0.49636041	0.52761595	
288.8	0.49721588	0.52801774	
289	0.49825777	0.52841853	
289.2	0.4991413	0.52881832	
289.4	0.49928236	0.52921712	
289.6	0.5001349	0.52961493	
289.8	0.50054658	0.53001175	
290	0.50094712	0.53040759	
290.2	0.50085895	0.53080245	
290.4	0.50089844	0.53119632	
290.6	0.5014109	0.53158922	
290.8	0.50173962	0.53198114	
291	0.50254959	0.53237209	
291.2	0.50324713	0.53276206	
291.4	0.50389164	0.53315107	
291.6	0.50376848	0.53353912	
291.8	0.50439962	0.53392619	
292	0.50458652	0.53431231	
292.2	0.50497372	0.53469747	
292.4	0.50518935	0.53508167	
292.6	0.50561897	0.53546492	
292.8	0.50567174	0.53584722	
293	0.50606167	0.53622857	
293.2	0.50613898	0.53660897	
293.4	0.50668607	0.53698843	
293.6	0.50695207	0.53736694	
293.8	0.50694025	0.53774451	
294	0.50715742	0.53812115	
294.2	0.50790202	0.53849685	
294.4	0.50898321	0.53887162	
294.6	0.51002076	0.53924546	
294.8	0.51072226	0.53961837	
295	0.5120055	0.53999035	
295.2	0.51300784	0.54036141	
295.4	0.51376537	0.54073155	
295.6	0.51387309	0.54110077	
295.8	0.51482158	0.54146908	
296	0.51486191	0.54183646	
296.2	0.51493558	0.54220294	
296.4	0.51533141	0.54256851	
296.6	0.51562881	0.54293316	
296.8	0.51557125	0.54329692	
297	0.51597053	0.54365977	
297.2	0.5162578	0.54402172	
297.4	0.51662396	0.54438277	
297.6	0.51690688	0.54474292	
297.8	0.51727995	0.54510218	
298	0.51823564	0.54546055	
298.2	0.51911177	0.54581802	
298.4	0.5200889	0.54617461	
298.6	0.52082122	0.54653032	
298.8	0.52102102	0.54688514	
299	0.52171132	0.54723908	
299.2	0.52219724	0.54759214	
299.4	0.52253245	0.54794432	
299.6	0.52323779	0.54829563	
299.8	0.52353138	0.54864607	
300	0.52381454	0.54899564	
300.2	0.52419768	0.54934434	
300.4	0.52439882	0.54969217	
300.6	0.52494342	0.55003914	
300.8	0.52537927	0.55038525	
301	0.52578242	0.5507305	
301.2	0.52581708	0.55107489	
301.4	0.52575783	0.55141842	
301.6	0.52606534	0.55176111	
301.8	0.52613631	0.55210294	
302	0.52669211	0.55244392	
302.2	0.52745018	0.55278406	
302.4	0.52768723	0.55312335	
302.6	0.52855158	0.5534618	
302.8	0.5289309	0.55379941	
303	0.52973017	0.55413618	
303.2	0.53037565	0.55447212	
303.4	0.53146944	0.55480722	
303.6	0.53192665	0.55514149	
303.8	0.53199904	0.55547493	
304	0.53265661	0.55580754	
304.2	0.53308541	0.55613932	
304.4	0.53324328	0.55647028	
304.6	0.5342215	0.55680042	
304.8	0.53492505	0.55712974	
305	0.53492196	0.55745824	
305.2	0.5346371	0.55778593	
305.4	0.53501818	0.5581128	
305.6	0.53525888	0.55843886	
305.8	0.53585342	0.55876411	
306	0.53636177	0.55908856	
306.2	0.5372146	0.55941219	
306.4	0.53759375	0.55973503	
306.6	0.53888324	0.56005706	
306.8	0.53935886	0.56037829	
307	0.5400305	0.56069873	
307.2	0.54062007	0.56101837	
307.4	0.54105784	0.56133721	
307.6	0.54100318	0.56165527	
307.8	0.5418854	0.56197253	
308	0.54238952	0.56228901	
308.2	0.54251286	0.5626047	
308.4	0.54293055	0.56291961	
308.6	0.54404785	0.56323373	
308.8	0.54449706	0.56354708	
309	0.54395426	0.56385964	
309.2	0.54392423	0.56417143	
309.4	0.54433407	0.56448245	
309.6	0.54455517	0.5647927	
309.8	0.54554328	0.56510217	
310	0.54593393	0.56541087	
310.2	0.54657011	0.56571881	
310.4	0.54760146	0.56602599	
310.6	0.54834516	0.5663324	
310.8	0.54917243	0.56663805	
311	0.5495692	0.56694294	
311.2	0.54995577	0.56724708	
311.4	0.55050335	0.56755046	
311.6	0.55096648	0.56785308	
311.8	0.55142732	0.56815496	
312	0.55205724	0.56845608	
312.2	0.55226935	0.56875646	
312.4	0.55290404	0.56905609	
312.6	0.55337873	0.56935498	
312.8	0.55354979	0.56965312	
313	0.55358223	0.56995053	
313.2	0.55430105	0.57024719	
313.4	0.55458727	0.57054312	
313.6	0.55503148	0.57083832	
313.8	0.55553863	0.57113278	
314	0.55640867	0.57142651	
314.2	0.55668586	0.57171951	
314.4	0.5568722	0.57201179	
314.6	0.55708567	0.57230334	
314.8	0.55717033	0.57259416	
315	0.5571209	0.57288426	
315.2	0.55756942	0.57317365	
315.4	0.55831595	0.57346231	
315.6	0.55858271	0.57375025	
315.8	0.55882927	0.57403749	
316	0.55970678	0.574324	
316.2	0.55965105	0.57460981	
316.4	0.55991908	0.57489491	
316.6	0.5606868	0.5751793	
316.8	0.56101608	0.57546298	
317	0.56141564	0.57574596	
317.2	0.56184293	0.57602824	
317.4	0.56255864	0.57630981	
317.6	0.56318373	0.57659069	
317.8	0.56327594	0.57687087	
318	0.56405943	0.57715035	
318.2	0.56370448	0.57742914	
318.4	0.56421509	0.57770723	
318.6	0.56495004	0.57798464	
318.8	0.56531257	0.57826136	
319	0.56613857	0.57853739	
319.2	0.56711057	0.57881273	
319.4	0.56801761	0.57908739	
319.6	0.56868634	0.57936137	
319.8	0.56941315	0.57963467	
320	0.5700749	0.57990729	
320.2	0.5700547	0.58017923	
320.4	0.57028268	0.5804505	
320.6	0.57079119	0.58072109	
320.8	0.57052704	0.58099102	
321	0.57069835	0.58126027	
321.2	0.5708038	0.58152885	
321.4	0.57106298	0.58179677	
321.6	0.57094076	0.58206402	
321.8	0.57059532	0.58233061	
322	0.57089205	0.58259653	
322.2	0.57063034	0.5828618	
322.4	0.57127788	0.58312641	
322.6	0.57117471	0.58339036	
322.8	0.57150893	0.58365365	
323	0.57210091	0.58391629	
323.2	0.57259432	0.58417828	
323.4	0.57364736	0.58443962	
323.6	0.57444169	0.58470031	
323.8	0.57499786	0.58496035	
324	0.57504135	0.58521974	
324.2	0.57553435	0.5854785	
324.4	0.57624291	0.58573661	
324.6	0.57707392	0.58599407	
324.8	0.57763765	0.5862509	
325	0.57805653	0.58650709	
325.2	0.57851494	0.58676265	
325.4	0.5792485	0.58701757	
325.6	0.57991163	0.58727186	
325.8	0.58031612	0.58752551	
326	0.58076031	0.58777854	
326.2	0.58122104	0.58803094	
326.4	0.58220962	0.58828271	
326.6	0.58254925	0.58853386	
326.8	0.58303169	0.58878438	
327	0.58330178	0.58903428	
327.2	0.58356516	0.58928356	
327.4	0.58422244	0.58953222	
327.6	0.58433656	0.58978026	
327.8	0.58419707	0.59002769	
328	0.584311	0.5902745	
328.2	0.58492578	0.5905207	
328.4	0.58533061	0.59076629	
328.6	0.58625938	0.59101127	
328.8	0.58686491	0.59125564	
329	0.58678471	0.59149941	
329.2	0.58713185	0.59174257	
329.4	0.58758065	0.59198512	
329.6	0.58778739	0.59222707	
329.8	0.58782534	0.59246843	
330	0.58836914	0.59270918	
330.2	0.58891006	0.59294933	
330.4	0.58923495	0.59318889	
330.6	0.58928251	0.59342786	
330.8	0.58967607	0.59366623	
331	0.59018901	0.59390401	
331.2	0.59061118	0.59414119	
331.4	0.59083118	0.59437779	
331.6	0.59054663	0.5946138	
331.8	0.59046381	0.59484923	
332	0.59075352	0.59508407	
332.2	0.59135946	0.59531833	
332.4	0.59223497	0.595552	
332.6	0.59322365	0.5957851	
332.8	0.59337883	0.59601762	
333	0.59339317	0.59624956	
333.2	0.59385303	0.59648092	
333.4	0.59374755	0.59671171	
333.6	0.59411297	0.59694193	
333.8	0.59419473	0.59717157	
334	0.59502108	0.59740065	
334.2	0.59544378	0.59762915	
334.4	0.59598858	0.59785709	
334.6	0.59686593	0.59808446	
334.8	0.59794362	0.59831127	
335	0.59852374	0.59853751	
335.2	0.59883752	0.5987632	
335.4	0.5989523	0.59898832	
335.6	0.59906677	0.59921288	
335.8	0.59977691	0.59943689	
336	0.6003787	0.59966034	
336.2	0.60094995	0.59988323	
336.4	0.60202851	0.60010557	
336.6	0.60224063	0.60032736	
336.8	0.60250783	0.6005486	
337	0.60267275	0.60076929	
337.2	0.60277858	0.60098943	
337.4	0.60251695	0.60120903	
337.6	0.60331342	0.60142807	
337.8	0.60356667	0.60164658	
338	0.60403395	0.60186454	
338.2	0.6050968	0.60208196	
338.4	0.60581915	0.60229884	
338.6	0.60636011	0.60251519	
338.8	0.60710337	0.60273099	
339	0.6074992	0.60294626	
339.2	0.60794855	0.603161	
339.4	0.60790444	0.6033752	
339.6	0.60813544	0.60358887	
339.8	0.60845871	0.60380201	
340	0.60915929	0.60401462	
340.2	0.60946039	0.6042267	
340.4	0.60965972	0.60443826	
340.6	0.60932106	0.60464929	
340.8	0.60964413	0.6048598	
341	0.60948008	0.60506978	
341.2	0.60968816	0.60527924	
341.4	0.6099116	0.60548819	
341.6	0.61050364	0.60569661	
341.8	0.61079302	0.60590452	
342	0.61107339	0.60611191	
342.2	0.61201956	0.60631878	
342.4	0.61189357	0.60652514	
342.6	0.61238987	0.60673099	
342.8	0.61286413	0.60693633	
343	0.61316207	0.60714116	
343.2	0.61321526	0.60734547	
343.4	0.61359694	0.60754929	
343.6	0.6142895	0.60775259	
343.8	0.61477224	0.60795539	
344	0.61593752	0.60815769	
344.2	0.61623276	0.60835948	
344.4	0.61652022	0.60856078	
344.6	0.61725757	0.60876157	
344.8	0.61806018	0.60896187	
345	0.61837712	0.60916167	
345.2	0.61889309	0.60936097	
345.4	0.6193136	0.60955978	
345.6	0.61960389	0.60975809	
345.8	0.62000898	0.60995591	
346	0.62057308	0.61015324	
346.2	0.62086779	0.61035008	
346.4	0.62049678	0.61054643	
346.6	0.62031693	0.61074229	
346.8	0.62029188	0.61093767	
347	0.62044692	0.61113256	
347.2	0.62080516	0.61132697	
347.4	0.62183231	0.6115209	
347.6	0.62205963	0.61171434	
347.8	0.62238537	0.6119073	
348	0.62300211	0.61209979	
348.2	0.62308762	0.61229179	
348.4	0.62349181	0.61248332	
348.6	0.62398072	0.61267438	
348.8	0.62458922	0.61286496	
349	0.6248449	0.61305506	
349.2	0.6256513	0.6132447	
349.4	0.62659676	0.61343386	
349.6	0.62749631	0.61362256	
349.8	0.6283126	0.61381078	
350	0.62907353	0.61399854	
350.2	0.6295012	0.61418583	
350.4	0.62932466	0.61437266	
350.6	0.62940956	0.61455902	
350.8	0.63031145	0.61474492	
351	0.63097828	0.61493036	
351.2	0.63147232	0.61511534	
351.4	0.63171893	0.61529985	
351.6	0.63150062	0.61548392	
351.8	0.63205882	0.61566752	
352	0.63230179	0.61585067	
352.2	0.63227276	0.61603336	
352.4	0.63207803	0.6162156	
352.6	0.63199013	0.61639738	
352.8	0.63262499	0.61657872	
353	0.63294787	0.6167596	
353.2	0.63340255	0.61694004	
353.4	0.63390657	0.61712003	
353.6	0.63461537	0.61729957	
353.8	0.63519595	0.61747866	
354	0.63564632	0.61765731	
354.2	0.63635886	0.61783552	
354.4	0.63605563	0.61801328	
354.6	0.6363889	0.61819061	
354.8	0.63704019	0.61836749	
355	0.63748919	0.61854393	
355.2	0.63785951	0.61871994	
355.4	0.63812023	0.61889551	
355.6	0.63868917	0.61907064	
355.8	0.63958401	0.61924533	
356	0.63980831	0.6194196	
356.2	0.63943972	0.61959343	
356.4	0.63958405	0.61976683	
356.6	0.64061134	0.6199398	
356.8	0.64127084	0.62011233	
357	0.64151587	0.62028445	
357.2	0.64194557	0.62045613	
357.4	0.64255162	0.62062739	
357.6	0.64302127	0.62079822	
357.8	0.64336594	0.62096862	
358	0.64331827	0.62113861	
358.2	0.64357307	0.62130817	
358.4	0.64355745	0.62147731	
358.6	0.64409212	0.62164603	
358.8	0.64457058	0.62181434	
359	0.64483746	0.62198222	
359.2	0.64521148	0.62214969	
359.4	0.6453959	0.62231674	
359.6	0.64580381	0.62248338	
359.8	0.64654334	0.6226496	
360	0.64680648	0.62281541	
360.2	0.64696141	0.62298081	
360.4	0.64776844	0.6231458	
360.6	0.64847037	0.62331037	
360.8	0.64897365	0.62347454	
361	0.64934888	0.62363831	
361.2	0.64984551	0.62380166	
361.4	0.65007995	0.62396461	
361.6	0.6504253	0.62412716	
361.8	0.65079001	0.6242893	
362	0.65066128	0.62445104	
362.2	0.65088265	0.62461237	
362.4	0.65110415	0.62477331	
362.6	0.65136076	0.62493385	
362.8	0.65130374	0.62509399	
363	0.65152162	0.62525373	
363.2	0.65221719	0.62541307	
363.4	0.65248926	0.62557202	
363.6	0.65270884	0.62573057	
363.8	0.65321141	0.62588873	
364	0.65320194	0.6260465	
364.2	0.65325222	0.62620388	
364.4	0.65418759	0.62636086	
364.6	0.65488268	0.62651745	
364.8	0.65566248	0.62667366	
365	0.65600819	0.62682948	
365.2	0.65676445	0.62698491	
365.4	0.65747712	0.62713996	
365.6	0.65777081	0.62729462	
365.8	0.65802256	0.62744889	
366	0.65797879	0.62760279	
366.2	0.65813274	0.6277563	
366.4	0.65893156	0.62790943	
366.6	0.65918889	0.62806218	
366.8	0.65968359	0.62821455	
367	0.66024646	0.62836654	
367.2	0.6603548	0.62851815	
367.4	0.66042334	0.62866939	
367.6	0.66079551	0.62882025	
367.8	0.66068578	0.62897074	
368	0.66118399	0.62912086	
368.2	0.66149902	0.6292706	
368.4	0.66223607	0.62941997	
368.6	0.66267596	0.62956897	
368.8	0.66320726	0.6297176	
369	0.66352875	0.62986586	
369.2	0.66427456	0.63001375	
369.4	0.66454346	0.63016127	
369.6	0.6641949	0.63030843	
369.8	0.66446627	0.63045522	
370	0.66467353	0.63060165	
370.2	0.66523108	0.63074772	
370.4	0.66584669	0.63089342	
370.6	0.66559351	0.63103876	
370.8	0.66536029	0.63118374	
371	0.66546016	0.63132836	
371.2	0.66561855	0.63147262	
371.4	0.66634854	0.63161652	
371.6	0.66688819	0.63176006	
371.8	0.66765651	0.63190325	
372	0.66882414	0.63204609	
372.2	0.66904839	0.63218856	
372.4	0.66990489	0.63233069	
372.6	0.67080449	0.63247246	
372.8	0.67118159	0.63261388	
373	0.6713501	0.63275495	
373.2	0.67182086	0.63289566	
373.4	0.67200633	0.63303603	
373.6	0.67205098	0.63317605	
373.8	0.67263812	0.63331573	
374	0.67302643	0.63345505	
374.2	0.67289686	0.63359403	
374.4	0.67289335	0.63373266	
374.6	0.67272162	0.63387095	
374.8	0.67248226	0.6340089	
375	0.67296621	0.63414651	
375.2	0.67337063	0.63428377	
375.4	0.67370469	0.63442069	
375.6	0.67404039	0.63455727	
375.8	0.67490568	0.63469351	
376	0.67511662	0.63482942	
376.2	0.67488141	0.63496499	
376.4	0.67543384	0.63510022	
376.6	0.67537166	0.63523511	
376.8	0.67521242	0.63536967	
377	0.67517216	0.63550389	
377.2	0.67549532	0.63563779	
377.4	0.67629426	0.63577135	
377.6	0.67663042	0.63590457	
377.8	0.67717863	0.63603747	
378	0.67771192	0.63617004	
378.2	0.6780608	0.63630228	
378.4	0.67913149	0.63643419	
378.6	0.679535	0.63656577	
378.8	0.68002648	0.63669702	
379	0.68083736	0.63682795	
379.2	0.68173308	0.63695856	
379.4	0.68183632	0.63708884	
379.6	0.68249879	0.63721879	
379.8	0.68338711	0.63734843	
380	0.68383068	0.63747774	
380.2	0.68412968	0.63760673	
380.4	0.68471738	0.6377354	
380.6	0.68478921	0.63786375	
380.8	0.68487238	0.63799178	
381	0.68506567	0.6381195	
381.2	0.68523644	0.6382469	
381.4	0.68553071	0.63837398	
381.6	0.68539612	0.63850074	
381.8	0.68532336	0.63862719	
382	0.68532336	0.63875334	
382.2	0.68347856	0.63863861	
382.4	0.6813041	0.63852391	
382.6	0.67911024	0.63840922	
382.8	0.67666717	0.63829456	
383	0.67490624	0.63817991	
383.2	0.67270374	0.63806529	
383.4	0.67059603	0.63795069	
383.6	0.66858763	0.63783611	
383.8	0.66673421	0.63772155	
384	0.6648297	0.63760701	
384.2	0.66309016	0.63749249	
384.4	0.66188513	0.63737799	
384.6	0.66014007	0.63726351	
384.8	0.65869952	0.63714905	
385	0.65667044	0.63703461	
385.2	0.65536253	0.63692019	
385.4	0.6538876	0.6368058	
385.6	0.65283082	0.63669142	
385.8	0.65164243	0.63657706	
386	0.6504775	0.63646273	
386.2	0.64937865	0.63634841	
386.4	0.6482167	0.63623412	
386.6	0.64734744	0.63611985	
386.8	0.64673144	0.63600559	
387	0.64652073	0.63589136	
387.2	0.64542584	0.63577715	
387.4	0.64464888	0.63566296	
387.6	0.64366377	0.63554879	
387.8	0.64247724	0.63543464	
388	0.64129274	0.63532051	
388.2	0.63975157	0.6352064	
388.4	0.63836263	0.63509231	
388.6	0.63729608	0.63497824	
388.8	0.63643695	0.63486419	
389	0.63528346	0.63475016	
389.2	0.63445455	0.63463616	
389.4	0.63377777	0.63452217	
389.6	0.63324764	0.6344082	
389.8	0.6327619	0.63429426	
390	0.63253371	0.63418033	
390.2	0.63195483	0.63406643	
390.4	0.63184637	0.63395254	
390.6	0.6311422	0.63383868	
390.8	0.63052117	0.63372484	
391	0.62996099	0.63361102	
391.2	0.62956957	0.63349721	
391.4	0.6294963	0.63338343	
391.6	0.62905081	0.63326967	
391.8	0.62855255	0.63315593	
392	0.62828549	0.63304221	
392.2	0.62745223	0.63292851	
392.4	0.6273306	0.63281483	
392.6	0.62755755	0.63270117	
392.8	0.62657529	0.63258753	
393	0.62591321	0.63247391	
393.2	0.62516405	0.63236031	
393.4	0.62499424	0.63224673	
393.6	0.62469535	0.63213318	
393.8	0.6247598	0.63201964	
394	0.6243604	0.63190612	
394.2	0.62374993	0.63179263	
394.4	0.62328735	0.63167915	
394.6	0.62217525	0.6315657	
394.8	0.62169851	0.63145226	
395	0.62169636	0.63133885	
395.2	0.62133449	0.63122545	
395.4	0.62096721	0.63111208	
395.6	0.62026084	0.63099872	
395.8	0.62009643	0.63088539	
396	0.6199843	0.63077208	
396.2	0.61968163	0.63065879	
396.4	0.61941952	0.63054551	
396.6	0.61887948	0.63043226	
396.8	0.61784319	0.63031903	
397	0.61737843	0.63020582	
397.2	0.61674425	0.63009263	
397.4	0.61674513	0.62997946	
397.6	0.61667525	0.62986631	
397.8	0.61631086	0.62975318	
398	0.61567964	0.62964007	
398.2	0.61512802	0.62952698	
398.4	0.61428251	0.62941391	
398.6	0.61368084	0.62930086	
398.8	0.6130028	0.62918783	
399	0.61268611	0.62907483	
399.2	0.61247749	0.62896184	
399.4	0.61228233	0.62884887	
399.6	0.61192471	0.62873592	
399.8	0.61183402	0.628623	
400	0.61161013	0.62851009	
400.2	0.61175804	0.6283972	
400.4	0.61177231	0.62828434	
400.6	0.611636	0.62817149	
400.8	0.6113428	0.62805867	
401	0.61167308	0.62794586	
401.2	0.61155957	0.62783308	
401.4	0.61152873	0.62772031	
401.6	0.61126792	0.62760757	
401.8	0.61133671	0.62749484	
402	0.61117345	0.62738214	
402.2	0.61093172	0.62726946	
402.4	0.60992534	0.62715679	
402.6	0.61023007	0.62704415	
402.8	0.61014231	0.62693153	
403	0.61032375	0.62681892	
403.2	0.61042752	0.62670634	
403.4	0.6102786	0.62659378	
403.6	0.60970978	0.62648124	
403.8	0.60941961	0.62636871	
404	0.60868091	0.62625621	
404.2	0.60839457	0.62614373	
404.4	0.60789549	0.62603127	
404.6	0.60776345	0.62591883	
404.8	0.60743905	0.62580641	
405	0.60712144	0.62569401	
405.2	0.60645018	0.62558163	
405.4	0.60636519	0.62546927	
405.6	0.60601149	0.62535693	
405.8	0.6059387	0.62524461	
406	0.60549605	0.62513231	
406.2	0.60529559	0.62502003	
406.4	0.6050358	0.62490777	
406.6	0.60585525	0.62479553	
406.8	0.60559435	0.62468331	
407	0.60592769	0.62457111	
407.2	0.60634344	0.62445893	
407.4	0.60621207	0.62434677	
407.6	0.60514225	0.62423464	
407.8	0.60479861	0.62412252	
408	0.6043039	0.62401042	
408.2	0.60422756	0.62389834	
408.4	0.60438619	0.62378628	
408.6	0.60429131	0.62367425	
408.8	0.60356808	0.62356223	
409	0.60348314	0.62345023	
409.2	0.60345415	0.62333825	
409.4	0.60321015	0.6232263	
409.6	0.60266507	0.62311436	
409.8	0.6020755	0.62300244	
410	0.60191945	0.62289054	
410.2	0.60171104	0.62277867	
410.4	0.60155243	0.62266681	
410.6	0.60155522	0.62255497	
410.8	0.60129921	0.62244316	
411	0.60156229	0.62233136	
411.2	0.60094266	0.62221958	
411.4	0.6004442	0.62210783	
411.6	0.60033033	0.62199609	
411.8	0.60069	0.62188437	
412	0.60064361	0.62177268	
412.2	0.60052516	0.621661	
412.4	0.60096688	0.62154935	
412.6	0.60074636	0.62143771	
412.8	0.60110303	0.62132609	
413	0.60134851	0.6212145	
413.2	0.60099926	0.62110292	
413.4	0.60069559	0.62099137	
413.6	0.60061189	0.62087983	
413.8	0.59962712	0.62076832	
414	0.59987514	0.62065682	
414.2	0.59927515	0.62054534	
414.4	0.59893277	0.62043389	
414.6	0.59891433	0.62032245	
414.8	0.59865868	0.62021104	
415	0.59850907	0.62009964	
415.2	0.5983212	0.61998827	
415.4	0.59861745	0.61987691	
415.6	0.59843617	0.61976557	
415.8	0.59815599	0.61965426	
416	0.59819722	0.61954296	
416.2	0.59808586	0.61943169	
416.4	0.59786512	0.61932043	
416.6	0.59704483	0.6192092	
416.8	0.59707673	0.61909798	
417	0.59642868	0.61898678	
417.2	0.5959269	0.61887561	
417.4	0.59553088	0.61876445	
417.6	0.59532176	0.61865332	
417.8	0.59483303	0.6185422	
418	0.59492778	0.61843111	
418.2	0.59483641	0.61832003	
418.4	0.59515904	0.61820897	
418.6	0.59581065	0.61809794	
418.8	0.59582676	0.61798692	
419	0.59605073	0.61787592	
419.2	0.59658018	0.61776495	
419.4	0.5970145	0.61765399	
419.6	0.59716805	0.61754306	
419.8	0.59681128	0.61743214	
420	0.59686383	0.61732124	
420.2	0.59640934	0.61721037	
420.4	0.59590601	0.61709951	
420.6	0.59556445	0.61698867	
420.8	0.59534604	0.61687786	
421	0.59449884	0.61676706	
421.2	0.59447887	0.61665628	
421.4	0.59444436	0.61654552	
421.6	0.59408459	0.61643479	
421.8	0.59387503	0.61632407	
422	0.59389676	0.61621337	
422.2	0.59406449	0.61610269	
422.4	0.59451714	0.61599204	
422.6	0.59482201	0.6158814	
422.8	0.59453957	0.61577078	
423	0.59496533	0.61566018	
423.2	0.59558532	0.6155496	
423.4	0.59547484	0.61543905	
423.6	0.59528233	0.61532851	
423.8	0.5946114	0.61521799	
424	0.594932	0.61510749	
424.2	0.59469702	0.61499701	
424.4	0.59418881	0.61488655	
424.6	0.59366365	0.61477611	
424.8	0.59268556	0.61466569	
425	0.59279364	0.61455529	
425.2	0.592728	0.61444491	
425.4	0.59203173	0.61433455	
425.6	0.59158312	0.61422421	
425.8	0.59139977	0.61411389	
426	0.5912023	0.61400359	
426.2	0.59154363	0.61389331	
426.4	0.59225313	0.61378305	
426.6	0.5922555	0.61367281	
426.8	0.59244406	0.61356259	
427	0.59306409	0.61345239	
427.2	0.59319455	0.61334221	
427.4	0.59297774	0.61323204	
427.6	0.59352464	0.6131219	
427.8	0.5936756	0.61301178	
428	0.59364638	0.61290168	
428.2	0.59381841	0.61279159	
428.4	0.5932479	0.61268153	
428.6	0.59321549	0.61257149	
428.8	0.59296895	0.61246146	
429	0.5927791	0.61235146	
429.2	0.59213105	0.61224148	
429.4	0.59216725	0.61213151	
429.6	0.5920607	0.61202157	
429.8	0.5915405	0.61191164	
430	0.59103044	0.61180174	
430.2	0.59088658	0.61169185	
430.4	0.59030772	0.61158199	
430.6	0.59018955	0.61147214	
430.8	0.58982307	0.61136231	
431	0.58996512	0.61125251	
431.2	0.58980613	0.61114272	
431.4	0.5898724	0.61103295	
431.6	0.58993305	0.61092321	
431.8	0.5897932	0.61081348	
432	0.58989746	0.61070377	
432.2	0.59031618	0.61059408	
432.4	0.58985436	0.61048442	
432.6	0.59028606	0.61037477	
432.8	0.59051453	0.61026514	
433	0.59063199	0.61015553	
433.2	0.59112642	0.61004594	
433.4	0.59149399	0.60993637	
433.6	0.59084344	0.60982682	
433.8	0.59023474	0.60971729	
434	0.58911428	0.60960778	
434.2	0.58898111	0.60949829	
434.4	0.58891174	0.60938881	
434.6	0.58891011	0.60927936	
434.8	0.58846324	0.60916993	
435	0.58869287	0.60906052	
435.2	0.58836621	0.60895113	
435.4	0.58815377	0.60884175	
435.6	0.58784322	0.6087324	
435.8	0.58789797	0.60862306	
436	0.5881444	0.60851375	
436.2	0.58820916	0.60840446	
436.4	0.58821098	0.60829518	
436.6	0.58860892	0.60818592	
436.8	0.58929066	0.60807669	
437	0.58912607	0.60796747	
437.2	0.58908523	0.60785828	
437.4	0.58918279	0.6077491	
437.6	0.58877656	0.60763994	
437.8	0.58892497	0.6075308	
438	0.58901139	0.60742169	
438.2	0.58921537	0.60731259	
438.4	0.58911558	0.60720351	
438.6	0.5887305	0.60709445	
438.8	0.58844184	0.60698541	
439	0.5879669	0.60687639	
439.2	0.58728525	0.60676739	
439.4	0.58692399	0.60665841	
439.6	0.58648631	0.60654945	
439.8	0.58623657	0.6064405	
440	0.58602137	0.60633158	
440.2	0.58567249	0.60622268	
440.4	0.58547253	0.6061138	
440.6	0.58521917	0.60600493	
440.8	0.58543371	0.60589609	
441	0.58511397	0.60578726	
441.2	0.58501644	0.60567846	
441.4	0.58567773	0.60556967	
441.6	0.58653608	0.60546091	
441.8	0.58679274	0.60535216	
442	0.58704606	0.60524343	
442.2	0.58695873	0.60513473	
442.4	0.58745116	0.60502604	
442.6	0.58773431	0.60491737	
442.8	0.58806992	0.60480872	
443	0.58802873	0.60470009	
443.2	0.58798848	0.60459148	
443.4	0.58793444	0.60448289	
443.6	0.58753438	0.60437432	
443.8	0.58769596	0.60426577	
444	0.58753275	0.60415724	
444.2	0.58691015	0.60404873	
444.4	0.58672535	0.60394023	
444.6	0.58647321	0.60383176	
444.8	0.58614588	0.60372331	
445	0.58543378	0.60361487	
445.2	0.58508984	0.60350646	
445.4	0.58549944	0.60339806	
445.6	0.58513027	0.60328969	
445.8	0.58443284	0.60318133	
446	0.58450795	0.60307299	
446.2	0.58477883	0.60296468	
446.4	0.58535681	0.60285638	
446.6	0.58576392	0.6027481	
446.8	0.58572203	0.60263984	
447	0.58532132	0.6025316	
447.2	0.58517997	0.60242338	
447.4	0.58538763	0.60231518	
447.6	0.58538241	0.602207	
447.8	0.58565073	0.60209884	
448	0.58554613	0.60199069	
448.2	0.58461149	0.60188257	
448.4	0.58432025	0.60177447	
448.6	0.58358063	0.60166638	
448.8	0.58241715	0.60155832	
449	0.58195062	0.60145027	
449.2	0.58197236	0.60134225	
449.4	0.58149363	0.60123424	
449.6	0.58116666	0.60112625	
449.8	0.58139738	0.60101828	
450	0.58152513	0.60091034	
450.2	0.581952	0.60080241	
450.4	0.58199504	0.6006945	
450.6	0.58196982	0.60058661	
450.8	0.58207937	0.60047874	
451	0.58233802	0.60037088	
451.2	0.58307999	0.60026305	
451.4	0.5837348	0.60015524	
451.6	0.58402055	0.60004745	
451.8	0.58365552	0.59993967	
452	0.58390879	0.59983192	
452.2	0.58353039	0.59972418	
452.4	0.58351398	0.59961646	
452.6	0.583241	0.59950877	
452.8	0.58318885	0.59940109	
453	0.58308441	0.59929343	
453.2	0.58331557	0.59918579	
453.4	0.58331956	0.59907817	
453.6	0.58321383	0.59897057	
453.8	0.5834408	0.59886299	
454	0.58299921	0.59875543	
454.2	0.58262528	0.59864789	
454.4	0.5824381	0.59854037	
454.6	0.58211742	0.59843286	
454.8	0.58213618	0.59832538	
455	0.58201319	0.59821792	
455.2	0.58191336	0.59811047	
455.4	0.58137686	0.59800304	
455.6	0.58119039	0.59789564	
455.8	0.58048843	0.59778825	
456	0.58051072	0.59768088	
456.2	0.58063402	0.59757353	
456.4	0.58051493	0.5974662	
456.6	0.58065407	0.59735889	
456.8	0.58104625	0.5972516	
457	0.58116149	0.59714433	
457.2	0.58159176	0.59703708	
457.4	0.58161791	0.59692984	
457.6	0.58149409	0.59682263	
457.8	0.58223434	0.59671543	
458	0.5820362	0.59660826	
458.2	0.58195988	0.5965011	
458.4	0.58235052	0.59639396	
458.6	0.58238784	0.59628685	
458.8	0.58267139	0.59617975	
459	0.58278722	0.59607267	
459.2	0.58275504	0.59596561	
459.4	0.58258305	0.59585857	
459.6	0.58251475	0.59575155	
459.8	0.58202184	0.59564454	
460	0.58173641	0.59553756	
460.2	0.58172831	0.5954306	
460.4	0.5808941	0.59532365	
460.6	0.58064902	0.59521673	
460.8	0.58063916	0.59510982	
461	0.58011442	0.59500293	
461.2	0.57949644	0.59489606	
461.4	0.57861891	0.59478921	
461.6	0.57853665	0.59468239	
461.8	0.57883278	0.59457557	
462	0.57852349	0.59446878	
462.2	0.57841772	0.59436201	
462.4	0.57897462	0.59425526	
462.6	0.57911749	0.59414852	
462.8	0.57907716	0.59404181	
463	0.5795268	0.59393511	
463.2	0.58003767	0.59382844	
463.4	0.58048938	0.59372178	
463.6	0.58091612	0.59361514	
463.8	0.5810683	0.59350852	
464	0.58065265	0.59340193	
464.2	0.58008107	0.59329534	
464.4	0.58020119	0.59318878	
464.6	0.58059987	0.59308224	
464.8	0.58081369	0.59297572	
465	0.58049984	0.59286921	
465.2	0.57999557	0.59276273	
465.4	0.57991055	0.59265626	
465.6	0.58016579	0.59254982	
465.8	0.58013514	0.59244339	
466	0.57953027	0.59233698	
466.2	0.57923944	0.59223059	
466.4	0.5794617	0.59212422	
466.6	0.57921393	0.59201787	
466.8	0.57941258	0.59191154	
467	0.57953863	0.59180523	
467.2	0.57949603	0.59169893	
467.4	0.57961133	0.59159266	
467.6	0.57968778	0.5914864	
467.8	0.57917503	0.59138017	
468	0.5788278	0.59127395	
468.2	0.578999	0.59116775	
468.4	0.57912446	0.59106157	
468.6	0.5790774	0.59095541	
468.8	0.57946876	0.59084927	
469	0.57916493	0.59074315	
469.2	0.57902652	0.59063704	
469.4	0.57919025	0.59053096	
469.6	0.57886962	0.5904249	
469.8	0.57886484	0.59031885	
470	0.57887567	0.59021282	
470.2	0.57897623	0.59010682	
470.4	0.57909646	0.59000083	
470.6	0.57899095	0.58989486	
470.8	0.57873081	0.58978891	
471	0.57809618	0.58968298	
471.2	0.57777619	0.58957706	
471.4	0.57800043	0.58947117	
471.6	0.57810317	0.58936529	
471.8	0.57818204	0.58925944	
472	0.57833994	0.5891536	
472.2	0.57815501	0.58904779	
472.4	0.57825793	0.58894199	
472.6	0.57872726	0.58883621	
472.8	0.57881627	0.58873045	
473	0.57786957	0.58862471	
473.2	0.57798834	0.58851898	
473.4	0.57812729	0.58841328	
473.6	0.57819028	0.5883076	
473.8	0.57836805	0.58820193	
474	0.57885597	0.58809628	
474.2	0.57848872	0.58799066	
474.4	0.57848612	0.58788505	
474.6	0.57838287	0.58777946	
474.8	0.57780156	0.58767389	
475	0.57822409	0.58756834	
475.2	0.57826761	0.5874628	
475.4	0.57827371	0.58735729	
475.6	0.57807069	0.58725179	
475.8	0.57819831	0.58714632	
476	0.57791864	0.58704086	
476.2	0.57785166	0.58693542	
476.4	0.57818316	0.58683	
476.6	0.57811931	0.5867246	
476.8	0.57786915	0.58661922	
477	0.57711093	0.58651386	
477.2	0.57738386	0.58640852	
477.4	0.57778143	0.58630319	
477.6	0.57812661	0.58619789	
477.8	0.57824957	0.5860926	
478	0.57833307	0.58598733	
478.2	0.57802608	0.58588208	
478.4	0.57827433	0.58577685	
478.6	0.57858496	0.58567164	
478.8	0.57808636	0.58556645	
479	0.57809025	0.58546128	
479.2	0.57770981	0.58535612	
479.4	0.57733262	0.58525099	
479.6	0.57733273	0.58514587	
479.8	0.57721826	0.58504077	
480	0.57670581	0.5849357	
480.2	0.57687643	0.58483064	
480.4	0.57684228	0.58472559	
480.6	0.57645958	0.58462057	
480.8	0.57609804	0.58451557	
481	0.57575696	0.58441059	
481.2	0.5758334	0.58430562	
481.4	0.57598184	0.58420067	
481.6	0.57589778	0.58409574	
481.8	0.57595477	0.58399084	
482	0.57616683	0.58388595	
482.2	0.57662031	0.58378107	
482.4	0.57642994	0.58367622	
482.6	0.57654656	0.58357139	
482.8	0.57618871	0.58346657	
483	0.57654617	0.58336178	
483.2	0.57653923	0.583257	
483.4	0.5765375	0.58315224	
483.6	0.57626308	0.5830475	
483.8	0.57592639	0.58294278	
484	0.57584392	0.58283808	
484.2	0.57576115	0.5827334	
484.4	0.57545918	0.58262873	
484.6	0.57520171	0.58252409	
484.8	0.57531728	0.58241946	
485	0.5748556	0.58231485	
485.2	0.5746763	0.58221026	
485.4	0.57478392	0.58210569	
485.6	0.57494279	0.58200114	
485.8	0.57528142	0.58189661	
486	0.57566282	0.58179209	
486.2	0.57549083	0.5816876	
486.4	0.57523425	0.58158312	
486.6	0.57601949	0.58147866	
486.8	0.57641013	0.58137423	
487	0.5761589	0.58126981	
487.2	0.57552169	0.5811654	
487.4	0.57508346	0.58106102	
487.6	0.57465239	0.58095666	
487.8	0.57445041	0.58085231	
488	0.57431952	0.58074799	
488.2	0.57444664	0.58064368	
488.4	0.57455782	0.58053939	
488.6	0.57460625	0.58043512	
488.8	0.57464971	0.58033087	
489	0.57448199	0.58022663	
489.2	0.57460037	0.58012242	
489.4	0.57428015	0.58001822	
489.6	0.57463584	0.57991405	
489.8	0.5750614	0.57980989	
490	0.57513917	0.57970575	
490.2	0.57524177	0.57960163	
490.4	0.57564511	0.57949753	
490.6	0.57559146	0.57939345	
490.8	0.57509826	0.57928938	
491	0.57485616	0.57918534	
491.2	0.57404785	0.57908131	
491.4	0.57359242	0.5789773	
491.6	0.57378104	0.57887331	
491.8	0.57398635	0.57876934	
492	0.57439394	0.57866539	
492.2	0.57484592	0.57856145	
492.4	0.57502899	0.57845754	
492.6	0.57505572	0.57835364	
492.8	0.57499494	0.57824976	
493	0.57485896	0.57814591	
493.2	0.57454422	0.57804206	
493.4	0.57466217	0.57793824	
493.6	0.57531497	0.57783444	
493.8	0.57512478	0.57773066	
494	0.57496999	0.57762689	
494.2	0.57525985	0.57752314	
494.4	0.57476652	0.57741941	
494.6	0.57435307	0.5773157	
494.8	0.5745057	0.57721201	
495	0.57454302	0.57710834	
495.2	0.57415893	0.57700469	
495.4	0.57446141	0.57690105	
495.6	0.57476872	0.57679743	
495.8	0.57474006	0.57669384	
496	0.57474617	0.57659026	
496.2	0.57467085	0.5764867	
496.4	0.57463177	0.57638315	
496.6	0.57459668	0.57627963	
496.8	0.57432774	0.57617612	
497	0.5742081	0.57607264	
497.2	0.57446263	0.57596917	
497.4	0.57438647	0.57586572	
497.6	0.5739545	0.57576229	
497.8	0.57356525	0.57565888	
498	0.57333136	0.57555548	
498.2	0.57290571	0.57545211	
498.4	0.57227372	0.57534875	
498.6	0.57272053	0.57524541	
498.8	0.57253423	0.57514209	
499	0.57269555	0.57503879	
499.2	0.57288202	0.57493551	
499.4	0.57314935	0.57483225	
499.6	0.57299459	0.574729	
499.8	0.57226186	0.57462578	
500	0.57216851	0.57452257	
500.2	0.57196713	0.57441938	
500.4	0.57152297	0.57431621	
500.6	0.57176596	0.57421305	
500.8	0.57185552	0.57410992	
501	0.57229947	0.57400681	
501.2	0.5726288	0.57390371	
501.4	0.57217005	0.57380063	
501.6	0.57268505	0.57369757	
501.8	0.57338634	0.57359453	
502	0.57344845	0.57349151	
502.2	0.57353721	0.5733885	
502.4	0.57412077	0.57328552	
502.6	0.57439585	0.57318255	
502.8	0.57388029	0.5730796	
503	0.57451689	0.57297667	
503.2	0.57420911	0.57287376	
503.4	0.57370718	0.57277086	
503.6	0.57261748	0.57266799	
503.8	0.57205405	0.57256513	
504	0.57189529	0.57246229	
504.2	0.57156746	0.57235947	
504.4	0.57117137	0.57225667	
504.6	0.5714144	0.57215389	
504.8	0.57150312	0.57205113	
505	0.5714745	0.57194838	
505.2	0.57156319	0.57184565	
505.4	0.57192869	0.57174294	
505.6	0.57261482	0.57164025	
505.8	0.57295018	0.57153758	
506	0.57270887	0.57143493	
506.2	0.57306122	0.57133229	
506.4	0.5731903	0.57122968	
506.6	0.57318066	0.57112708	
506.8	0.57336752	0.5710245	
507	0.57326666	0.57092194	
507.2	0.57301732	0.5708194	
507.4	0.57266923	0.57071687	
507.6	0.57252172	0.57061436	
507.8	0.57245677	0.57051188	
508	0.57197959	0.57040941	
508.2	0.57184272	0.57030696	
508.4	0.5717853	0.57020452	
508.6	0.57164971	0.57010211	
508.8	0.57143549	0.56999972	
509	0.57147718	0.56989734	
509.2	0.57158381	0.56979498	
509.4	0.57190667	0.56969264	
509.6	0.57164487	0.56959032	
509.8	0.57179024	0.56948801	
510	0.57183374	0.56938573	
510.2	0.57197018	0.56928346	
510.4	0.5720469	0.56918121	
510.6	0.57220647	0.56907898	
510.8	0.57183495	0.56897677	
511	0.57174622	0.56887458	
511.2	0.57218678	0.5687724	
511.4	0.5716753	0.56867024	
511.6	0.57115826	0.56856811	
511.8	0.57124778	0.56846599	
512	0.57166218	0.56836388	
512.2	0.57190679	0.5682618	
512.4	0.57206537	0.56815974	
512.6	0.57237522	0.56805769	
512.8	0.57225648	0.56795566	
513	0.57225222	0.56785365	
513.2	0.57188696	0.56775166	
513.4	0.57128214	0.56764969	
513.6	0.57051878	0.56754773	
513.8	0.57034195	0.56744579	
514	0.56985335	0.56734387	
514.2	0.56964022	0.56724197	
514.4	0.56935543	0.56714009	
514.6	0.56919351	0.56703823	
514.8	0.56900394	0.56693638	
515	0.56905991	0.56683456	
515.2	0.56905727	0.56673275	
515.4	0.56899033	0.56663096	
515.6	0.56936458	0.56652919	
515.8	0.57042268	0.56642743	
516	0.57101503	0.5663257	
516.2	0.57175571	0.56622398	
516.4	0.57262976	0.56612228	
516.6	0.57298698	0.5660206	
516.8	0.57289054	0.56591894	
517	0.57254806	0.56581729	
517.2	0.57219689	0.56571567	
517.4	0.57147949	0.56561406	
517.6	0.57121583	0.56551247	
517.8	0.57133827	0.5654109	
518	0.57110148	0.56530934	
518.2	0.57082397	0.56520781	
518.4	0.57019139	0.56510629	
518.6	0.57008686	0.56500479	
518.8	0.56976535	0.56490331	
519	0.56956317	0.56480185	
519.2	0.56960584	0.56470041	
519.4	0.56951111	0.56459898	
519.6	0.56977129	0.56449758	
519.8	0.56970204	0.56439619	
520	0.57019573	0.56429482	
520.2	0.57045125	0.56419346	
520.4	0.57004563	0.56409213	
520.6	0.56984781	0.56399081	
520.8	0.57023194	0.56388951	
521	0.56992587	0.56378824	
521.2	0.56946465	0.56368697	
521.4	0.56873707	0.56358573	
521.6	0.56887237	0.5634845	
521.8	0.56891716	0.5633833	
522	0.56904027	0.56328211	
522.2	0.56905436	0.56318094	
522.4	0.56928357	0.56307979	
522.6	0.56963117	0.56297865	
522.8	0.56995335	0.56287754	
523	0.56994081	0.56277644	
523.2	0.56988343	0.56267536	
523.4	0.57022091	0.5625743	
523.6	0.57060998	0.56247325	
523.8	0.57034604	0.56237223	
524	0.57080511	0.56227122	
524.2	0.57074758	0.56217023	
524.4	0.57025713	0.56206926	
524.6	0.57044457	0.56196831	
524.8	0.57074829	0.56186737	
525	0.57018273	0.56176646	
525.2	0.56947558	0.56166556	
525.4	0.56948656	0.56156468	
525.6	0.5698528	0.56146381	
525.8	0.56967449	0.56136297	
526	0.56971233	0.56126214	
526.2	0.56969269	0.56116134	
526.4	0.56970286	0.56106055	
526.6	0.56975676	0.56095977	
526.8	0.5699207	0.56085902	
527	0.569945	0.56075829	
527.2	0.5697045	0.56065757	
527.4	0.57026916	0.56055687	
527.6	0.57019966	0.56045619	
527.8	0.56951356	0.56035552	
528	0.56961143	0.56025488	
528.2	0.5694897	0.56015425	
528.4	0.56870872	0.56005364	
528.6	0.56926046	0.55995305	
528.8	0.56917885	0.55985248	
529	0.5689589	0.55975193	
529.2	0.56904168	0.55965139	
529.4	0.5692367	0.55955087	
529.6	0.56916324	0.55945037	
529.8	0.56883616	0.55934989	
530	0.56846471	0.55924942	
530.2	0.56852239	0.55914898	
530.4	0.56832604	0.55904855	
530.6	0.56808014	0.55894814	
530.8	0.56805386	0.55884775	
531	0.56783629	0.55874737	
531.2	0.56733682	0.55864701	
531.4	0.56710793	0.55854668	
531.6	0.56681623	0.55844636	
531.8	0.566466	0.55834605	
532	0.56705242	0.55824577	
532.2	0.56732886	0.5581455	
532.4	0.56748572	0.55804526	
532.6	0.56805422	0.55794503	
532.8	0.56813933	0.55784481	
533	0.56877281	0.55774462	
533.2	0.56896917	0.55764444	
533.4	0.56888393	0.55754429	
533.6	0.56894389	0.55744415	
533.8	0.56890015	0.55734402	
534	0.56836867	0.55724392	
534.2	0.56842908	0.55714383	
534.4	0.56860156	0.55704376	
534.6	0.5679566	0.55694371	
534.8	0.56810947	0.55684368	
535	0.56762751	0.55674367	
535.2	0.56743364	0.55664367	
535.4	0.56728644	0.55654369	
535.6	0.56734683	0.55644373	
535.8	0.56744411	0.55634379	
536	0.56773697	0.55624387	
536.2	0.56766344	0.55614396	
536.4	0.56728466	0.55604407	
536.6	0.56752443	0.5559442	
536.8	0.5674572	0.55584435	
537	0.56747081	0.55574451	
537.2	0.5672655	0.5556447	
537.4	0.56736498	0.5555449	
537.6	0.56726362	0.55544512	
537.8	0.56717679	0.55534535	
538	0.5671979	0.55524561	
538.2	0.56736594	0.55514588	
538.4	0.56736363	0.55504617	
538.6	0.5673249	0.55494648	
538.8	0.56795509	0.55484681	
539	0.56788523	0.55474715	
539.2	0.56855226	0.55464751	
539.4	0.56837028	0.55454789	
539.6	0.56817291	0.55444829	
539.8	0.56777372	0.55434871	
540	0.567333	0.55424914	
540.2	0.56706956	0.55414959	
540.4	0.56696892	0.55405006	
540.6	0.56715084	0.55395055	
540.8	0.56711642	0.55385105	
541	0.56713573	0.55375158	
541.2	0.56684864	0.55365212	
541.4	0.56695491	0.55355268	
541.6	0.56713536	0.55345325	
541.8	0.567515	0.55335385	
542	0.56754504	0.55325446	
542.2	0.56738461	0.55315509	
542.4	0.56763758	0.55305574	
542.6	0.56843548	0.55295641	
542.8	0.56877266	0.55285709	
543	0.5685455	0.55275779	
543.2	0.5685171	0.55265851	
543.4	0.56801906	0.55255925	
543.6	0.56772063	0.55246	
543.8	0.56734976	0.55236078	
544	0.56720354	0.55226157	
544.2	0.5670752	0.55216238	
544.4	0.56661287	0.5520632	
544.6	0.56632747	0.55196405	
544.8	0.56608694	0.55186491	
545	0.56576883	0.55176579	
545.2	0.56545325	0.55166669	
545.4	0.56565695	0.5515676	
545.6	0.56575849	0.55146854	
545.8	0.56548102	0.55136949	
546	0.5652925	0.55127046	
546.2	0.56546143	0.55117144	
546.4	0.56570387	0.55107245	
546.6	0.56607541	0.55097347	
546.8	0.56599974	0.55087451	
547	0.56570416	0.55077557	
547.2	0.56601091	0.55067664	
547.4	0.56634836	0.55057774	
547.6	0.56640741	0.55047885	
547.8	0.5668797	0.55037998	
548	0.56700674	0.55028112	
548.2	0.56692592	0.55018229	
548.4	0.5666265	0.55008347	
548.6	0.56651073	0.54998467	
548.8	0.56656151	0.54988589	
549	0.56719272	0.54978712	
549.2	0.56697221	0.54968838	
549.4	0.56706168	0.54958965	
549.6	0.56682424	0.54949094	
549.8	0.56665959	0.54939224	
550	0.56646571	0.54929357	
550.2	0.56640222	0.54919491	
550.4	0.56651296	0.54909627	
550.6	0.56682219	0.54899764	
550.8	0.56665379	0.54889904	
551	0.56650988	0.54880045	
551.2	0.56652394	0.54870188	
551.4	0.56692397	0.54860333	
551.6	0.56720274	0.5485048	
551.8	0.56734858	0.54840628	
552	0.56724719	0.54830778	
552.2	0.56693886	0.5482093	
552.4	0.56688788	0.54811084	
552.6	0.56695816	0.54801239	
552.8	0.56735936	0.54791396	
553	0.56750765	0.54781555	
553.2	0.56691806	0.54771716	
553.4	0.56643816	0.54761878	
553.6	0.56559819	0.54752043	
553.8	0.56530399	0.54742209	
554	0.56540838	0.54732376	
554.2	0.56545167	0.54722546	
554.4	0.56546403	0.54712717	
554.6	0.56535243	0.5470289	
554.8	0.5653111	0.54693065	
555	0.56590368	0.54683242	
555.2	0.56624045	0.5467342	
555.4	0.56613096	0.546636	
555.6	0.56609988	0.54653782	
555.8	0.56630654	0.54643966	
556	0.56612911	0.54634151	
556.2	0.56622347	0.54624339	
556.4	0.566515	0.54614528	
556.6	0.5665398	0.54604718	
556.8	0.56670814	0.54594911	
557	0.56675506	0.54585105	
557.2	0.56659325	0.54575301	
557.4	0.56635831	0.54565499	
557.6	0.56611605	0.54555698	
557.8	0.56627687	0.545459	
558	0.56649681	0.54536103	
558.2	0.56614165	0.54526308	
558.4	0.56665348	0.54516514	
558.6	0.56683764	0.54506722	
558.8	0.56745116	0.54496933	
559	0.56766424	0.54487144	
559.2	0.56707875	0.54477358	
559.4	0.56649784	0.54467573	
559.6	0.56675562	0.5445779	
559.8	0.5671156	0.54448009	
560	0.56682047	0.5443823	
560.2	0.56679218	0.54428452	
560.4	0.56688009	0.54418677	
560.6	0.5671814	0.54408902	
560.8	0.56721125	0.5439913	
561	0.56670893	0.54389359	
561.2	0.56662558	0.54379591	
561.4	0.56633629	0.54369824	
561.6	0.56637151	0.54360058	
561.8	0.56588738	0.54350295	
562	0.56591121	0.54340533	
562.2	0.56573788	0.54330773	
562.4	0.56592402	0.54321014	
562.6	0.56556095	0.54311258	
562.8	0.56534258	0.54301503	
563	0.56524291	0.5429175	
563.2	0.56502078	0.54281999	
563.4	0.56540002	0.54272249	
563.6	0.56569622	0.54262501	
563.8	0.56574663	0.54252755	
564	0.56539423	0.54243011	
564.2	0.56503827	0.54233269	
564.4	0.56523089	0.54223528	
564.6	0.56539795	0.54213789	
564.8	0.56495373	0.54204051	
565	0.56468921	0.54194316	
565.2	0.56492454	0.54184582	
565.4	0.56471004	0.5417485	
565.6	0.56478786	0.5416512	
565.8	0.56444217	0.54155391	
566	0.56466611	0.54145664	
566.2	0.56479465	0.54135939	
566.4	0.56489806	0.54126216	
566.6	0.56470666	0.54116494	
566.8	0.56440119	0.54106775	
567	0.56485708	0.54097056	
567.2	0.56495896	0.5408734	
567.4	0.5652039	0.54077626	
567.6	0.56519544	0.54067913	
567.8	0.56521066	0.54058202	
568	0.56529628	0.54048492	
568.2	0.56550118	0.54038785	
568.4	0.565702	0.54029079	
568.6	0.56620046	0.54019375	
568.8	0.5662293	0.54009672	
569	0.56653719	0.53999972	
569.2	0.56664376	0.53990273	
569.4	0.56656317	0.53980576	
569.6	0.56671799	0.5397088	
569.8	0.56689245	0.53961186	
570	0.56679745	0.53951495	
570.2	0.56680899	0.53941804	
570.4	0.56673658	0.53932116	
570.6	0.56656933	0.53922429	
570.8	0.56622999	0.53912744	
571	0.56615276	0.53903061	
571.2	0.56570224	0.5389338	
571.4	0.56522451	0.538837	
571.6	0.56544984	0.53874022	
571.8	0.56509133	0.53864345	
572	0.56515331	0.53854671	
572.2	0.56535138	0.53844998	
572.4	0.56522157	0.53835327	
572.6	0.56479569	0.53825658	
572.8	0.56421102	0.5381599	
573	0.56462673	0.53806324	
573.2	0.56402129	0.5379666	
573.4	0.56353488	0.53786998	
573.6	0.56325639	0.53777337	
573.8	0.56371703	0.53767678	
574	0.5633097	0.53758021	
574.2	0.56352412	0.53748366	
574.4	0.56337394	0.53738712	
574.6	0.56310426	0.5372906	
574.8	0.56284244	0.5371941	
575	0.5630417	0.53709761	
575.2	0.56282401	0.53700114	
575.4	0.56276766	0.53690469	
575.6	0.56340639	0.53680826	
575.8	0.5632639	0.53671185	
576	0.56358721	0.53661545	
576.2	0.56358794	0.53651907	
576.4	0.56312453	0.5364227	
576.6	0.56333636	0.53632636	
576.8	0.56337716	0.53623003	
577	0.56380485	0.53613371	
577.2	0.56319795	0.53603742	
577.4	0.56363228	0.53594114	
577.6	0.5637911	0.53584488	
577.8	0.56400226	0.53574864	
578	0.56387081	0.53565241	
578.2	0.56424527	0.53555621	
578.4	0.56452943	0.53546002	
578.6	0.56466116	0.53536384	
578.8	0.56465367	0.53526769	
579	0.56455934	0.53517155	
579.2	0.56432714	0.53507542	
579.4	0.56392897	0.53497932	
579.6	0.56369043	0.53488323	
579.8	0.56335059	0.53478716	
580	0.56300314	0.53469111	
580.2	0.56305895	0.53459507	
580.4	0.56307646	0.53449906	
580.6	0.56356362	0.53440306	
580.8	0.56324153	0.53430707	
581	0.56332363	0.53421111	
581.2	0.56371404	0.53411516	
581.4	0.56437505	0.53401922	
581.6	0.56445103	0.53392331	
581.8	0.56457083	0.53382741	
582	0.56492247	0.53373153	
582.2	0.56463792	0.53363567	
582.4	0.56497928	0.53353982	
582.6	0.5642238	0.53344399	
582.8	0.56416344	0.53334818	
583	0.5640735	0.53325239	
583.2	0.56407923	0.53315661	
583.4	0.56365057	0.53306085	
583.6	0.56315893	0.53296511	
583.8	0.56341535	0.53286938	
584	0.56319009	0.53277367	
584.2	0.56323142	0.53267798	
584.4	0.56292457	0.53258231	
584.6	0.56280432	0.53248665	
584.8	0.56266113	0.53239101	
585	0.56280663	0.53229539	
585.2	0.5630783	0.53219979	
585.4	0.56337291	0.5321042	
585.6	0.56362462	0.53200863	
585.8	0.56348812	0.53191307	
586	0.56320102	0.53181754	
586.2	0.56335702	0.53172202	
586.4	0.56380067	0.53162652	
586.6	0.56368738	0.53153103	
586.8	0.56468216	0.53143556	
587	0.56527626	0.53134011	
587.2	0.56553005	0.53124468	
587.4	0.56548637	0.53114926	
587.6	0.56498373	0.53105386	
587.8	0.56499903	0.53095848	
588	0.56459236	0.53086311	
588.2	0.56351602	0.53076777	
588.4	0.56281132	0.53067244	
588.6	0.56240465	0.53057712	
588.8	0.56248991	0.53048183	
589	0.56258263	0.53038655	
589.2	0.562582	0.53029128	
589.4	0.56262328	0.53019604	
589.6	0.56250329	0.53010081	
589.8	0.56234028	0.5300056	
590	0.56228002	0.52991041	
590.2	0.56185921	0.52981523	
590.4	0.5618906	0.52972007	
590.6	0.56243055	0.52962493	
590.8	0.56328702	0.5295298	
591	0.56349817	0.52943469	
591.2	0.56354338	0.5293396	
591.4	0.56366868	0.52924453	
591.6	0.56344476	0.52914947	
591.8	0.56328485	0.52905443	
592	0.5637739	0.52895941	
592.2	0.56346233	0.5288644	
592.4	0.56382078	0.52876941	
592.6	0.56361458	0.52867444	
592.8	0.56401549	0.52857948	
593	0.56356659	0.52848455	
593.2	0.56383106	0.52838963	
593.4	0.56352364	0.52829472	
593.6	0.56354631	0.52819984	
593.8	0.56331561	0.52810497	
594	0.56330997	0.52801011	
594.2	0.5630342	0.52791528	
594.4	0.56366868	0.52782046	
594.6	0.56392262	0.52772566	
594.8	0.56426608	0.52763087	
595	0.564348	0.52753611	
595.2	0.56427743	0.52744136	
595.4	0.56429605	0.52734662	
595.6	0.56414485	0.52725191	
595.8	0.5641699	0.52715721	
596	0.56417616	0.52706252	
596.2	0.56345101	0.52696786	
596.4	0.56343483	0.52687321	
596.6	0.56325433	0.52677858	
596.8	0.56347953	0.52668397	
597	0.56286621	0.52658937	
597.2	0.56322936	0.52649479	
597.4	0.5626506	0.52640022	
597.6	0.56244219	0.52630568	
597.8	0.56186542	0.52621115	
598	0.56180612	0.52611664	
598.2	0.56137381	0.52602214	
598.4	0.56152327	0.52592766	
598.6	0.56128038	0.5258332	
598.8	0.56163315	0.52573876	
599	0.56143924	0.52564433	
599.2	0.56157066	0.52554992	
599.4	0.56159463	0.52545552	
599.6	0.56177891	0.52536115	
599.8	0.56209039	0.52526679	
600	0.56216401	0.52517245	
600.2	0.56222624	0.52507812	
600.4	0.56258752	0.52498381	
600.6	0.56296716	0.52488952	
600.8	0.56309461	0.52479524	
601	0.56283504	0.52470099	
601.2	0.56286109	0.52460674	
601.4	0.56248678	0.52451252	
601.6	0.5624202	0.52441831	
601.8	0.56226368	0.52432412	
602	0.5621197	0.52422995	
602.2	0.56223026	0.52413579	
602.4	0.56243203	0.52404165	
602.6	0.56220981	0.52394753	
602.8	0.56231585	0.52385342	
603	0.56183382	0.52375934	
603.2	0.56203595	0.52366526	
603.4	0.56155045	0.52357121	
603.6	0.56145175	0.52347717	
603.8	0.5614729	0.52338315	
604	0.56155891	0.52328914	
604.2	0.56114253	0.52319516	
604.4	0.56121458	0.52310119	
604.6	0.56138564	0.52300723	
604.8	0.56116117	0.52291329	
605	0.56115636	0.52281937	
605.2	0.5608249	0.52272547	
605.4	0.56093868	0.52263159	
605.6	0.56103738	0.52253772	
605.8	0.56117878	0.52244386	
606	0.56123271	0.52235003	
606.2	0.56140425	0.52225621	
606.4	0.56116917	0.52216241	
606.6	0.56125368	0.52206862	
606.8	0.56107268	0.52197485	
607	0.56093429	0.5218811	
607.2	0.56126246	0.52178737	
607.4	0.56073232	0.52169365	
607.6	0.56073556	0.52159995	
607.8	0.56123941	0.52150626	
608	0.56118344	0.5214126	
608.2	0.56077378	0.52131895	
608.4	0.56108808	0.52122531	
608.6	0.56098019	0.5211317	
608.8	0.56113278	0.52103809	
609	0.56122519	0.52094451	
609.2	0.56102284	0.52085095	
609.4	0.5609438	0.5207574	
609.6	0.56091075	0.52066386	
609.8	0.56109614	0.52057035	
610	0.56118314	0.52047685	
610.2	0.56094384	0.52038336	
610.4	0.56079924	0.5202899	
610.6	0.56121096	0.52019645	
610.8	0.56143944	0.52010302	
611	0.56184807	0.5200096	
611.2	0.56149447	0.5199162	
611.4	0.56117947	0.51982282	
611.6	0.56090363	0.51972946	
611.8	0.56079262	0.51963611	
612	0.56039023	0.51954278	
612.2	0.56067827	0.51944946	
612.4	0.56080889	0.51935617	
612.6	0.56076135	0.51926288	
612.8	0.56073264	0.51916962	
613	0.56093404	0.51907637	
613.2	0.56019056	0.51898314	
613.4	0.56015551	0.51888993	
613.6	0.56020965	0.51879673	
613.8	0.56036273	0.51870355	
614	0.56068661	0.51861038	
614.2	0.56050752	0.51851724	
614.4	0.5610067	0.51842411	
614.6	0.56139269	0.51833099	
614.8	0.56164785	0.5182379	
615	0.56114262	0.51814482	
615.2	0.56013488	0.51805175	
615.4	0.56022581	0.51795871	
615.6	0.55990359	0.51786568	
615.8	0.55968318	0.51777266	
616	0.56007769	0.51767966	
616.2	0.56013168	0.51758668	
616.4	0.56003923	0.51749372	
616.6	0.56058247	0.51740077	
616.8	0.56055385	0.51730784	
617	0.5608847	0.51721493	
617.2	0.56080645	0.51712203	
617.4	0.56155758	0.51702916	
617.6	0.56176228	0.51693629	
617.8	0.56231977	0.51684345	
618	0.56261299	0.51675062	
618.2	0.56237983	0.5166578	
618.4	0.56233568	0.51656501	
618.6	0.56201863	0.51647223	
618.8	0.561376	0.51637946	
619	0.56070221	0.51628672	
619.2	0.56026108	0.51619399	
619.4	0.5608065	0.51610127	
619.6	0.56028136	0.51600858	
619.8	0.56002538	0.5159159	
620	0.56027698	0.51582323	
620.2	0.55993767	0.51573059	
620.4	0.56009637	0.51563796	
620.6	0.56035323	0.51554534	
620.8	0.5602832	0.51545275	
621	0.56058132	0.51536017	
621.2	0.56085556	0.5152676	
621.4	0.56097047	0.51517506	
621.6	0.56126171	0.51508253	
621.8	0.56144585	0.51499001	
