# Supplementary material for: Molecular basis for DNA recognition by the maternal pioneer transcription factor FoxH1
Source: Nat Commun. 2022 Nov 26;13:7279. doi: 10.1038/s41467-022-34925-y (PMC9701222; doi:10.1038/s41467-022-34925-y)
Supplement: Supplementary file 4 — Source Data [file 41467_2022_34925_MOESM4_ESM.zip › Sourcedata/BLIS/FoxH1/WT/GSC/NCP/D2Results.txt]

Conc1	3.125E-08	
Start1	172	
Stop1	621.8	
Kobs	0.000898127029999355	
Error Kobs	2.27026303217771E-05	
Koff	0	
Error Koff	0	
Time1	Data1	Fit1	
172	0.00092868	0	
172.2	0.0019843	0.00064279	
172.4	0.00350049	0.00128472	
172.6	0.00494325	0.0019258	
172.8	0.00672909	0.00256603	
173	0.00836032	0.0032054	
173.2	0.01024232	0.00384392	
173.4	0.01188752	0.00448159	
173.6	0.01378751	0.00511841	
173.8	0.01606893	0.00575438	
174	0.01776142	0.0063895	
174.2	0.01959566	0.00702378	
174.4	0.02086577	0.00765721	
174.6	0.022415	0.0082898	
174.8	0.02441698	0.00892155	
175	0.02587125	0.00955246	
175.2	0.0276677	0.01018252	
175.4	0.02885497	0.01081175	
175.6	0.03028606	0.01144014	
175.8	0.0317735	0.01206769	
176	0.03407411	0.0126944	
176.2	0.03570132	0.01332028	
176.4	0.03805738	0.01394533	
176.6	0.03974764	0.01456955	
176.8	0.04115776	0.01519293	
177	0.04298479	0.01581548	
177.2	0.04378648	0.0164372	
177.4	0.04492448	0.0170581	
177.6	0.04662267	0.01767817	
177.8	0.04771963	0.01829741	
178	0.04843577	0.01891583	
178.2	0.04938636	0.01953342	
178.4	0.05005992	0.02015019	
178.6	0.05160654	0.02076614	
178.8	0.05290207	0.02138127	
179	0.05390877	0.02199558	
179.2	0.05518668	0.02260907	
179.4	0.05600613	0.02322174	
179.6	0.0575417	0.0238336	
179.8	0.05922504	0.02444464	
180	0.06100569	0.02505487	
180.2	0.06216047	0.02566429	
180.4	0.06416085	0.02627289	
180.6	0.06527444	0.02688069	
180.8	0.06645832	0.02748767	
181	0.06771695	0.02809385	
181.2	0.0683548	0.02869921	
181.4	0.06998745	0.02930378	
181.6	0.07182582	0.02990753	
181.8	0.07246592	0.03051048	
182	0.07345145	0.03111263	
182.2	0.07441784	0.03171398	
182.4	0.07544756	0.03231453	
182.6	0.07665176	0.03291427	
182.8	0.07763628	0.03351322	
183	0.07880775	0.03411137	
183.2	0.07981611	0.03470872	
183.4	0.080992	0.03530528	
183.6	0.08211347	0.03590104	
183.8	0.08315202	0.03649601	
184	0.08414003	0.03709019	
184.2	0.08578019	0.03768357	
184.4	0.08705414	0.03827617	
184.6	0.08823759	0.03886797	
184.8	0.08957336	0.03945899	
185	0.09055817	0.04004922	
185.2	0.0919503	0.04063866	
185.4	0.09276938	0.04122732	
185.6	0.09391147	0.04181519	
185.8	0.09436078	0.04240229	
186	0.09550362	0.0429886	
186.2	0.09621491	0.04357412	
186.4	0.09676411	0.04415887	
186.6	0.09744131	0.04474284	
186.8	0.09821307	0.04532603	
187	0.0988219	0.04590845	
187.2	0.09942121	0.04649009	
187.4	0.10013973	0.04707095	
187.6	0.10051649	0.04765104	
187.8	0.10153254	0.04823036	
188	0.10292497	0.0488089	
188.2	0.10378335	0.04938668	
188.4	0.10449407	0.04996369	
188.6	0.10537603	0.05053992	
188.8	0.10614467	0.05111539	
189	0.10631912	0.0516901	
189.2	0.10680228	0.05226403	
189.4	0.10692372	0.05283721	
189.6	0.10750606	0.05340962	
189.8	0.10781107	0.05398126	
190	0.1085931	0.05455215	
190.2	0.10935739	0.05512228	
190.4	0.10952487	0.05569164	
190.6	0.10984278	0.05626025	
190.8	0.10984254	0.0568281	
191	0.1103673	0.05739519	
191.2	0.11077982	0.05796153	
191.4	0.11126606	0.05852712	
191.6	0.11191041	0.05909195	
191.8	0.11276855	0.05965602	
192	0.11393231	0.06021935	
192.2	0.11412484	0.06078193	
192.4	0.11557825	0.06134376	
192.6	0.11589447	0.06190483	
192.8	0.11648815	0.06246517	
193	0.1170575	0.06302475	
193.2	0.11783966	0.06358359	
193.4	0.11807923	0.06414169	
193.6	0.11857621	0.06469904	
193.8	0.11962429	0.06525565	
194	0.12096342	0.06581152	
194.2	0.12191395	0.06636664	
194.4	0.12179058	0.06692103	
194.6	0.12186245	0.06747468	
194.8	0.12220481	0.0680276	
195	0.12285965	0.06857977	
195.2	0.1230172	0.06913121	
195.4	0.12365892	0.06968192	
195.6	0.12437567	0.07023189	
195.8	0.12519134	0.07078113	
196	0.12579132	0.07132964	
196.2	0.12601174	0.07187742	
196.4	0.12692718	0.07242446	
196.6	0.12712712	0.07297078	
196.8	0.12732351	0.07351637	
197	0.12786251	0.07406124	
197.2	0.12779645	0.07460538	
197.4	0.12782199	0.07514879	
197.6	0.12839484	0.07569148	
197.8	0.12954626	0.07623345	
198	0.12972092	0.0767747	
198.2	0.13010791	0.07731522	
198.4	0.13073052	0.07785503	
198.6	0.1310257	0.07839411	
198.8	0.1314015	0.07893248	
199	0.13155355	0.07947013	
199.2	0.13179398	0.08000706	
199.4	0.13242113	0.08054328	
199.6	0.13274738	0.08107879	
199.8	0.13350717	0.08161358	
200	0.13372895	0.08214766	
200.2	0.13426918	0.08268103	
200.4	0.13462639	0.08321369	
200.6	0.134873	0.08374563	
200.8	0.13494663	0.08427687	
201	0.13576395	0.0848074	
201.2	0.13603735	0.08533723	
201.4	0.13681027	0.08586635	
201.6	0.13769716	0.08639476	
201.8	0.13885453	0.08692247	
202	0.13942815	0.08744948	
202.2	0.13999918	0.08797579	
202.4	0.14100321	0.08850139	
202.6	0.14124619	0.0890263	
202.8	0.14147675	0.0895505	
203	0.14171198	0.09007401	
203.2	0.14214101	0.09059682	
203.4	0.14273338	0.09111893	
203.6	0.14307591	0.09164035	
203.8	0.14329659	0.09216107	
204	0.14328253	0.0926811	
204.2	0.1437157	0.09320044	
204.4	0.14363445	0.09371909	
204.6	0.14372619	0.09423704	
204.8	0.14361286	0.09475431	
205	0.14390542	0.09527088	
205.2	0.1438498	0.09578677	
205.4	0.14394939	0.09630197	
205.6	0.14402485	0.09681648	
205.8	0.14435715	0.09733031	
206	0.1442619	0.09784346	
206.2	0.14467306	0.09835592	
206.4	0.14539077	0.0988677	
206.6	0.1456057	0.09937879	
206.8	0.14616106	0.09988921	
207	0.14679843	0.10039895	
207.2	0.14758827	0.100908	
207.4	0.14793973	0.10141638	
207.6	0.14875207	0.10192408	
207.8	0.14932894	0.10243111	
208	0.15040117	0.10293746	
208.2	0.1509269	0.10344313	
208.4	0.15080486	0.10394814	
208.6	0.15136986	0.10445247	
208.8	0.1517561	0.10495612	
209	0.15225566	0.10545911	
209.2	0.15250848	0.10596143	
209.4	0.15248665	0.10646308	
209.6	0.15279159	0.10696405	
209.8	0.15367996	0.10746437	
210	0.15419891	0.10796401	
210.2	0.15496531	0.10846299	
210.4	0.15531954	0.10896131	
210.6	0.15566239	0.10945896	
210.8	0.15598077	0.10995595	
211	0.15646057	0.11045228	
211.2	0.156674	0.11094794	
211.4	0.15679726	0.11144295	
211.6	0.1579622	0.11193729	
211.8	0.15801283	0.11243098	
212	0.15846292	0.11292401	
212.2	0.15839366	0.11341639	
212.4	0.15877244	0.1139081	
212.6	0.15907543	0.11439917	
212.8	0.15936632	0.11488957	
213	0.15954569	0.11537933	
213.2	0.15958576	0.11586843	
213.4	0.15985274	0.11635688	
213.6	0.16051289	0.11684469	
213.8	0.16111613	0.11733184	
214	0.1616078	0.11781834	
214.2	0.16182539	0.11830419	
214.4	0.16231353	0.1187894	
214.6	0.16306403	0.11927396	
214.8	0.16339065	0.11975788	
215	0.1639314	0.12024115	
215.2	0.16414403	0.12072377	
215.4	0.16429241	0.12120576	
215.6	0.16508715	0.1216871	
215.8	0.16530446	0.1221678	
216	0.16599547	0.12264786	
216.2	0.16668405	0.12312728	
216.4	0.16747334	0.12360606	
216.6	0.16747513	0.12408421	
216.8	0.16805109	0.12456172	
217	0.16833906	0.12503859	
217.2	0.16875885	0.12551483	
217.4	0.16912682	0.12599043	
217.6	0.169315	0.1264654	
217.8	0.16975611	0.12693973	
218	0.170339	0.12741344	
218.2	0.17006884	0.12788651	
218.4	0.17047102	0.12835895	
218.6	0.17098041	0.12883077	
218.8	0.17048917	0.12930195	
219	0.17045691	0.12977251	
219.2	0.17011708	0.13024244	
219.4	0.17010644	0.13071175	
219.6	0.1708873	0.13118043	
219.8	0.17115968	0.13164848	
220	0.17203864	0.13211592	
220.2	0.17273163	0.13258273	
220.4	0.1730536	0.13304891	
220.6	0.17305373	0.13351448	
220.8	0.17319439	0.13397943	
221	0.17358801	0.13444375	
221.2	0.17390636	0.13490746	
221.4	0.17406669	0.13537056	
221.6	0.17437849	0.13583303	
221.8	0.17487396	0.13629489	
222	0.17483306	0.13675613	
222.2	0.17454356	0.13721676	
222.4	0.17470002	0.13767678	
222.6	0.17477966	0.13813618	
222.8	0.17431601	0.13859497	
223	0.17453387	0.13905315	
223.2	0.17480077	0.13951072	
223.4	0.17549005	0.13996768	
223.6	0.17633202	0.14042403	
223.8	0.17700623	0.14087977	
224	0.17829242	0.14133491	
224.2	0.17880199	0.14178944	
224.4	0.17901647	0.14224336	
224.6	0.17920423	0.14269668	
224.8	0.17974062	0.1431494	
225	0.1805152	0.14360151	
225.2	0.18072182	0.14405302	
225.4	0.18082977	0.14450393	
225.6	0.18107436	0.14495424	
225.8	0.18155875	0.14540395	
226	0.18159133	0.14585306	
226.2	0.18166924	0.14630157	
226.4	0.18185417	0.14674948	
226.6	0.18221987	0.1471968	
226.8	0.18253538	0.14764352	
227	0.18315038	0.14808965	
227.2	0.18387633	0.14853518	
227.4	0.18464849	0.14898012	
227.6	0.18481832	0.14942447	
227.8	0.18504379	0.14986822	
228	0.18528667	0.15031138	
228.2	0.18521745	0.15075396	
228.4	0.18555086	0.15119594	
228.6	0.18607076	0.15163734	
228.8	0.18657755	0.15207814	
229	0.18661794	0.15251836	
229.2	0.18692577	0.152958	
229.4	0.18678039	0.15339704	
229.6	0.18693517	0.15383551	
229.8	0.18731533	0.15427339	
230	0.18740088	0.15471068	
230.2	0.18777777	0.15514739	
230.4	0.18822302	0.15558353	
230.6	0.18877685	0.15601908	
230.8	0.18921782	0.15645405	
231	0.1892881	0.15688844	
231.2	0.18946154	0.15732225	
231.4	0.18970381	0.15775549	
231.6	0.18943452	0.15818814	
231.8	0.18960729	0.15862022	
232	0.1899375	0.15905173	
232.2	0.19060356	0.15948266	
232.4	0.19132919	0.15991302	
232.6	0.19136025	0.1603428	
232.8	0.19142307	0.16077201	
233	0.19193688	0.16120065	
233.2	0.19244142	0.16162872	
233.4	0.19257852	0.16205622	
233.6	0.19317526	0.16248315	
233.8	0.19385673	0.16290951	
234	0.1949068	0.1633353	
234.2	0.19605013	0.16376052	
234.4	0.19654785	0.16418518	
234.6	0.19686196	0.16460928	
234.8	0.19722467	0.1650328	
235	0.19727761	0.16545577	
235.2	0.19724237	0.16587817	
235.4	0.19798796	0.16630001	
235.6	0.1981406	0.16672128	
235.8	0.19834964	0.167142	
236	0.19865525	0.16756215	
236.2	0.1995373	0.16798175	
236.4	0.19958111	0.16840078	
236.6	0.19931401	0.16881926	
236.8	0.1992238	0.16923718	
237	0.19959592	0.16965455	
237.2	0.19932926	0.17007135	
237.4	0.19934482	0.17048761	
237.6	0.19934443	0.1709033	
237.8	0.19947115	0.17131845	
238	0.20023883	0.17173304	
238.2	0.2005279	0.17214708	
238.4	0.200103	0.17256057	
238.6	0.20026601	0.1729735	
238.8	0.20083753	0.17338589	
239	0.20135996	0.17379773	
239.2	0.20193459	0.17420902	
239.4	0.20302333	0.17461976	
239.6	0.2032107	0.17502995	
239.8	0.20459776	0.1754396	
240	0.20548183	0.1758487	
240.2	0.20609466	0.17625726	
240.4	0.20642103	0.17666527	
240.6	0.20697923	0.17707274	
240.8	0.20699153	0.17747967	
241	0.20755194	0.17788605	
241.2	0.20729737	0.1782919	
241.4	0.20745965	0.1786972	
241.6	0.20787703	0.17910196	
241.8	0.20831233	0.17950619	
242	0.20843313	0.17990987	
242.2	0.20880236	0.18031302	
242.4	0.20909517	0.18071563	
242.6	0.21000113	0.1811177	
242.8	0.21034603	0.18151924	
243	0.21063914	0.18192025	
243.2	0.21101751	0.18232072	
243.4	0.21066424	0.18272065	
243.6	0.21023705	0.18312006	
243.8	0.21040289	0.18351893	
244	0.20993508	0.18391727	
244.2	0.20971549	0.18431508	
244.4	0.20994438	0.18471236	
244.6	0.21012741	0.18510911	
244.8	0.21006299	0.18550533	
245	0.21063544	0.18590102	
245.2	0.2104419	0.18629619	
245.4	0.21097709	0.18669083	
245.6	0.21162772	0.18708495	
245.8	0.21213955	0.18747854	
246	0.21255294	0.1878716	
246.2	0.21387527	0.18826415	
246.4	0.21476153	0.18865617	
246.6	0.21572549	0.18904766	
246.8	0.21632893	0.18943864	
247	0.2170749	0.18982909	
247.2	0.21746866	0.19021903	
247.4	0.21762325	0.19060844	
247.6	0.2172103	0.19099734	
247.8	0.21757253	0.19138572	
248	0.21846385	0.19177358	
248.2	0.21897834	0.19216093	
248.4	0.21905618	0.19254776	
248.6	0.21924059	0.19293407	
248.8	0.2191161	0.19331987	
249	0.21912036	0.19370515	
249.2	0.21880359	0.19408993	
249.4	0.21888424	0.19447419	
249.6	0.21955098	0.19485793	
249.8	0.21982155	0.19524117	
250	0.22013651	0.1956239	
250.2	0.22076202	0.19600611	
250.4	0.22123331	0.19638782	
250.6	0.2216463	0.19676902	
250.8	0.22207613	0.19714971	
251	0.22236331	0.19752989	
251.2	0.22243713	0.19790957	
251.4	0.22263918	0.19828874	
251.6	0.22265413	0.19866741	
251.8	0.22384167	0.19904557	
252	0.22459922	0.19942323	
252.2	0.22489577	0.19980039	
252.4	0.22465812	0.20017704	
252.6	0.22465253	0.20055319	
252.8	0.22439785	0.20092884	
253	0.22482041	0.20130399	
253.2	0.22483603	0.20167864	
253.4	0.22481396	0.20205279	
253.6	0.224988	0.20242645	
253.8	0.22496638	0.2027996	
254	0.22542048	0.20317226	
254.2	0.22529086	0.20354442	
254.4	0.22508909	0.20391609	
254.6	0.22513916	0.20428726	
254.8	0.22531279	0.20465794	
255	0.22589389	0.20502812	
255.2	0.22633799	0.20539781	
255.4	0.22697038	0.20576701	
255.6	0.22766331	0.20613571	
255.8	0.22834788	0.20650393	
256	0.22921309	0.20687165	
256.2	0.22992476	0.20723888	
256.4	0.23047366	0.20760563	
256.6	0.23062505	0.20797189	
256.8	0.23105974	0.20833765	
257	0.23171835	0.20870294	
257.2	0.23140763	0.20906773	
257.4	0.2309147	0.20943204	
257.6	0.23119832	0.20979586	
257.8	0.23147847	0.2101592	
258	0.231468	0.21052206	
258.2	0.23137162	0.21088443	
258.4	0.23135351	0.21124632	
258.6	0.23113737	0.21160773	
258.8	0.23131065	0.21196865	
259	0.2316963	0.2123291	
259.2	0.23183566	0.21268906	
259.4	0.23170281	0.21304855	
259.6	0.23202447	0.21340755	
259.8	0.23237595	0.21376608	
260	0.23294901	0.21412413	
260.2	0.23297457	0.21448171	
260.4	0.23345098	0.2148388	
260.6	0.23370547	0.21519543	
260.8	0.23445059	0.21555157	
261	0.23467969	0.21590724	
261.2	0.23492584	0.21626244	
261.4	0.2356654	0.21661717	
261.6	0.2365913	0.21697142	
261.8	0.23744155	0.2173252	
262	0.23783855	0.21767851	
262.2	0.23829479	0.21803135	
262.4	0.23819684	0.21838372	
262.6	0.23872805	0.21873562	
262.8	0.23911736	0.21908705	
263	0.23881276	0.21943802	
263.2	0.2391773	0.21978851	
263.4	0.23892102	0.22013854	
263.6	0.23909442	0.2204881	
263.8	0.23893879	0.2208372	
264	0.23928286	0.22118583	
264.2	0.23934352	0.221534	
264.4	0.24004395	0.2218817	
264.6	0.24045376	0.22222894	
264.8	0.24078607	0.22257572	
265	0.24114649	0.22292204	
265.2	0.2422891	0.22326789	
265.4	0.24359187	0.22361329	
265.6	0.24395697	0.22395822	
265.8	0.24488872	0.2243027	
266	0.2454184	0.22464671	
266.2	0.2455967	0.22499027	
266.4	0.24662132	0.22533337	
266.6	0.24762109	0.22567601	
266.8	0.24751657	0.2260182	
267	0.24769599	0.22635993	
267.2	0.24790912	0.22670121	
267.4	0.24765037	0.22704203	
267.6	0.24752087	0.22738239	
267.8	0.2479935	0.22772231	
268	0.24822959	0.22806177	
268.2	0.24837514	0.22840078	
268.4	0.24832446	0.22873933	
268.6	0.24842033	0.22907744	
268.8	0.24866064	0.2294151	
269	0.24876774	0.2297523	
269.2	0.24940357	0.23008906	
269.4	0.25014185	0.23042537	
269.6	0.25005627	0.23076123	
269.8	0.25071157	0.23109664	
270	0.25064084	0.23143161	
270.2	0.25052388	0.23176613	
270.4	0.2515425	0.2321002	
270.6	0.25198256	0.23243383	
270.8	0.25140141	0.23276702	
271	0.25160642	0.23309976	
271.2	0.25156426	0.23343206	
271.4	0.25218849	0.23376391	
271.6	0.25213329	0.23409532	
271.8	0.25292495	0.2344263	
272	0.25266648	0.23475683	
272.2	0.25289143	0.23508692	
272.4	0.25308669	0.23541657	
272.6	0.25369793	0.23574578	
272.8	0.25374491	0.23607456	
273	0.25397114	0.23640289	
273.2	0.25469827	0.23673079	
273.4	0.25519261	0.23705825	
273.6	0.25531159	0.23738528	
273.8	0.2555922	0.23771187	
274	0.25594445	0.23803802	
274.2	0.2564022	0.23836374	
274.4	0.25657329	0.23868903	
274.6	0.25655551	0.23901388	
274.8	0.25662476	0.2393383	
275	0.25753523	0.23966229	
275.2	0.25791621	0.23998585	
275.4	0.25843134	0.24030897	
275.6	0.25864734	0.24063167	
275.8	0.25939156	0.24095393	
276	0.2598081	0.24127577	
276.2	0.26065725	0.24159718	
276.4	0.26119044	0.24191816	
276.6	0.26135042	0.24223871	
276.8	0.26137521	0.24255883	
277	0.26198811	0.24287853	
277.2	0.26222861	0.2431978	
277.4	0.26254108	0.24351665	
277.6	0.26285415	0.24383507	
277.8	0.26269235	0.24415307	
278	0.26303377	0.24447065	
278.2	0.26297584	0.2447878	
278.4	0.26274521	0.24510453	
278.6	0.2631895	0.24542084	
278.8	0.26380766	0.24573672	
279	0.26379957	0.24605219	
279.2	0.26403144	0.24636723	
279.4	0.2645017	0.24668186	
279.6	0.26485729	0.24699607	
279.8	0.26519175	0.24730985	
280	0.26554048	0.24762322	
280.2	0.26566332	0.24793618	
280.4	0.26590957	0.24824871	
280.6	0.26591032	0.24856083	
280.8	0.26617778	0.24887254	
281	0.26645255	0.24918382	
281.2	0.26709679	0.2494947	
281.4	0.26753301	0.24980516	
281.6	0.26754767	0.2501152	
281.8	0.26742159	0.25042484	
282	0.26792246	0.25073406	
282.2	0.26746911	0.25104287	
282.4	0.26739	0.25135126	
282.6	0.26769161	0.25165925	
282.8	0.26765524	0.25196683	
283	0.26790692	0.25227399	
283.2	0.26833328	0.25258075	
283.4	0.26807102	0.2528871	
283.6	0.26807867	0.25319304	
283.8	0.26834094	0.25349858	
284	0.26866916	0.2538037	
284.2	0.26924828	0.25410842	
284.4	0.26982449	0.25441274	
284.6	0.26981965	0.25471665	
284.8	0.27043493	0.25502015	
285	0.27115788	0.25532325	
285.2	0.2727615	0.25562595	
285.4	0.27328358	0.25592824	
285.6	0.27342279	0.25623013	
285.8	0.27330205	0.25653162	
286	0.27333701	0.2568327	
286.2	0.27294622	0.25713339	
286.4	0.27300404	0.25743368	
286.6	0.27322261	0.25773356	
286.8	0.27342497	0.25803305	
287	0.27387006	0.25833213	
287.2	0.2737764	0.25863082	
287.4	0.27381834	0.25892911	
287.6	0.27469498	0.259227	
287.8	0.27465309	0.2595245	
288	0.27492343	0.2598216	
288.2	0.27511379	0.26011831	
288.4	0.27537257	0.26041461	
288.6	0.27566415	0.26071053	
288.8	0.27666498	0.26100605	
289	0.27739279	0.26130118	
289.2	0.27804847	0.26159591	
289.4	0.27837502	0.26189025	
289.6	0.27830937	0.2621842	
289.8	0.27842295	0.26247776	
290	0.27870493	0.26277092	
290.2	0.27880936	0.2630637	
290.4	0.2793186	0.26335608	
290.6	0.27956777	0.26364808	
290.8	0.27963594	0.26393969	
291	0.27992158	0.26423091	
291.2	0.28058403	0.26452174	
291.4	0.28107431	0.26481218	
291.6	0.28104897	0.26510224	
291.8	0.28075935	0.26539191	
292	0.28106848	0.26568119	
292.2	0.28111479	0.26597009	
292.4	0.28134622	0.26625861	
292.6	0.28144905	0.26654674	
292.8	0.28157422	0.26683448	
293	0.2812195	0.26712185	
293.2	0.2812159	0.26740883	
293.4	0.28153685	0.26769542	
293.6	0.28145815	0.26798164	
293.8	0.28197074	0.26826748	
294	0.28241716	0.26855293	
294.2	0.28278266	0.268838	
294.4	0.28349378	0.2691227	
294.6	0.28357032	0.26940701	
294.8	0.28394382	0.26969095	
295	0.28486845	0.26997451	
295.2	0.28574399	0.27025769	
295.4	0.28594095	0.27054049	
295.6	0.28614455	0.27082292	
295.8	0.28677838	0.27110497	
296	0.2868035	0.27138664	
296.2	0.28679703	0.27166794	
296.4	0.28726584	0.27194887	
296.6	0.28762503	0.27222942	
296.8	0.28761874	0.2725096	
297	0.28732482	0.2727894	
297.2	0.2875109	0.27306883	
297.4	0.28765936	0.27334789	
297.6	0.28798123	0.27362658	
297.8	0.28805363	0.27390489	
298	0.28807954	0.27418284	
298.2	0.28825296	0.27446041	
298.4	0.28887311	0.27473762	
298.6	0.2889976	0.27501445	
298.8	0.28930942	0.27529092	
299	0.28981104	0.27556702	
299.2	0.29021793	0.27584275	
299.4	0.29037192	0.27611812	
299.6	0.29118279	0.27639311	
299.8	0.29141885	0.27666774	
300	0.29130466	0.27694201	
300.2	0.29179501	0.27721591	
300.4	0.29242264	0.27748944	
300.6	0.29286397	0.27776261	
300.8	0.29287517	0.27803542	
301	0.29317394	0.27830786	
301.2	0.29321307	0.27857994	
301.4	0.29327549	0.27885166	
301.6	0.2934511	0.27912302	
301.8	0.29316656	0.27939401	
302	0.29382749	0.27966465	
302.2	0.29413492	0.27993492	
302.4	0.29430137	0.28020483	
302.6	0.29499642	0.28047439	
302.8	0.29540008	0.28074358	
303	0.29593682	0.28101242	
303.2	0.2968215	0.28128089	
303.4	0.29706151	0.28154901	
303.6	0.29747538	0.28181678	
303.8	0.29720919	0.28208418	
304	0.29718257	0.28235123	
304.2	0.29718488	0.28261793	
304.4	0.29723935	0.28288427	
304.6	0.29743839	0.28315025	
304.8	0.29757634	0.28341588	
305	0.29748764	0.28368116	
305.2	0.29675297	0.28394608	
305.4	0.29685044	0.28421065	
305.6	0.29710658	0.28447487	
305.8	0.29739334	0.28473874	
306	0.29815334	0.28500225	
306.2	0.29854242	0.28526541	
306.4	0.29930336	0.28552823	
306.6	0.30053915	0.28579069	
306.8	0.30107227	0.2860528	
307	0.30215532	0.28631457	
307.2	0.30288778	0.28657598	
307.4	0.30281662	0.28683705	
307.6	0.3030859	0.28709777	
307.8	0.30338276	0.28735814	
308	0.30328375	0.28761817	
308.2	0.30288847	0.28787785	
308.4	0.30319527	0.28813718	
308.6	0.30340651	0.28839617	
308.8	0.30355359	0.28865481	
309	0.30277715	0.28891311	
309.2	0.30248471	0.28917106	
309.4	0.30283226	0.28942867	
309.6	0.30284769	0.28968594	
309.8	0.3035176	0.28994286	
310	0.30401607	0.29019945	
310.2	0.30442973	0.29045569	
310.4	0.30511628	0.29071159	
310.6	0.30564025	0.29096714	
310.8	0.30625146	0.29122236	
311	0.30681946	0.29147724	
311.2	0.30695071	0.29173178	
311.4	0.30697056	0.29198598	
311.6	0.3072371	0.29223984	
311.8	0.30720775	0.29249336	
312	0.3072468	0.29274655	
312.2	0.30755006	0.2929994	
312.4	0.30858082	0.29325191	
312.6	0.30899872	0.29350408	
312.8	0.30900448	0.29375592	
313	0.30908574	0.29400742	
313.2	0.30975948	0.29425859	
313.4	0.31007555	0.29450943	
313.6	0.31024477	0.29475993	
313.8	0.31096733	0.29501009	
314	0.31134283	0.29525993	
314.2	0.31176383	0.29550943	
314.4	0.311889	0.29575859	
314.6	0.31221279	0.29600743	
314.8	0.31200302	0.29625593	
315	0.311827	0.29650411	
315.2	0.31185535	0.29675195	
315.4	0.31199654	0.29699946	
315.6	0.31255834	0.29724664	
315.8	0.31295963	0.2974935	
316	0.31339363	0.29774002	
316.2	0.31365885	0.29798622	
316.4	0.31390168	0.29823209	
316.6	0.31424502	0.29847763	
316.8	0.31439866	0.29872284	
317	0.31465381	0.29896773	
317.2	0.31481974	0.29921229	
317.4	0.31520262	0.29945653	
317.6	0.31567744	0.29970044	
317.8	0.31569019	0.29994402	
318	0.31588005	0.30018728	
318.2	0.31592901	0.30043022	
318.4	0.31607631	0.30067283	
318.6	0.3162986	0.30091512	
318.8	0.31625956	0.30115709	
319	0.31654907	0.30139874	
319.2	0.31697098	0.30164006	
319.4	0.31764196	0.30188106	
319.6	0.31835544	0.30212174	
319.8	0.31858933	0.3023621	
320	0.31853319	0.30260214	
320.2	0.31839928	0.30284186	
320.4	0.31866462	0.30308126	
320.6	0.31903485	0.30332034	
320.8	0.3187944	0.30355911	
321	0.31859069	0.30379755	
321.2	0.31894545	0.30403568	
321.4	0.3193362	0.30427349	
321.6	0.31971607	0.30451099	
321.8	0.31973095	0.30474816	
322	0.32004557	0.30498503	
322.2	0.32022521	0.30522157	
322.4	0.3208042	0.3054578	
322.6	0.32094239	0.30569372	
322.8	0.32141023	0.30592932	
323	0.32144873	0.30616461	
323.2	0.32162907	0.30639958	
323.4	0.32205881	0.30663425	
323.6	0.32240027	0.3068686	
323.8	0.32253062	0.30710263	
324	0.32240789	0.30733636	
324.2	0.32288696	0.30756977	
324.4	0.32320827	0.30780288	
324.6	0.32358631	0.30803567	
324.8	0.32413874	0.30826815	
325	0.32455943	0.30850032	
325.2	0.32508977	0.30873219	
325.4	0.32581863	0.30896374	
325.6	0.32652107	0.30919499	
325.8	0.32713411	0.30942593	
326	0.32733455	0.30965656	
326.2	0.32761168	0.30988688	
326.4	0.32841412	0.3101169	
326.6	0.32859249	0.31034661	
326.8	0.32869899	0.31057601	
327	0.32834106	0.31080511	
327.2	0.32823842	0.31103391	
327.4	0.32810475	0.31126239	
327.6	0.32816628	0.31149058	
327.8	0.32791235	0.31171846	
328	0.32795382	0.31194604	
328.2	0.3284537	0.31217331	
328.4	0.32841888	0.31240028	
328.6	0.3291652	0.31262695	
328.8	0.32946735	0.31285332	
329	0.32941336	0.31307938	
329.2	0.32918766	0.31330515	
329.4	0.32937687	0.31353061	
329.6	0.32950773	0.31375577	
329.8	0.32972119	0.31398064	
330	0.32974764	0.3142052	
330.2	0.3299143	0.31442947	
330.4	0.33034869	0.31465343	
330.6	0.33022115	0.3148771	
330.8	0.3304274	0.31510047	
331	0.33046754	0.31532354	
331.2	0.33063384	0.31554632	
331.4	0.33104885	0.3157688	
331.6	0.33094185	0.31599098	
331.8	0.33101399	0.31621286	
332	0.33156544	0.31643445	
332.2	0.33237282	0.31665575	
332.4	0.33295676	0.31687675	
332.6	0.33381721	0.31709746	
332.8	0.33385326	0.31731787	
333	0.33391103	0.31753799	
333.2	0.33400859	0.31775781	
333.4	0.33402286	0.31797735	
333.6	0.33426083	0.31819659	
333.8	0.33419276	0.31841553	
334	0.33417613	0.31863419	
334.2	0.33452847	0.31885256	
334.4	0.33473369	0.31907063	
334.6	0.33525215	0.31928841	
334.8	0.33599017	0.31950591	
335	0.33621046	0.31972311	
335.2	0.33659356	0.31994003	
335.4	0.33720777	0.32015665	
335.6	0.3373264	0.32037299	
335.8	0.33785335	0.32058904	
336	0.33834404	0.3208048	
336.2	0.33899976	0.32102027	
336.4	0.33977908	0.32123546	
336.6	0.34026449	0.32145036	
336.8	0.34025349	0.32166498	
337	0.34023565	0.3218793	
337.2	0.3401226	0.32209335	
337.4	0.33971474	0.3223071	
337.6	0.33987712	0.32252058	
337.8	0.33963867	0.32273377	
338	0.33993515	0.32294667	
338.2	0.34069783	0.32315929	
338.4	0.34123063	0.32337163	
338.6	0.34151919	0.32358368	
338.8	0.34168923	0.32379546	
339	0.34192917	0.32400695	
339.2	0.34218997	0.32421816	
339.4	0.34242019	0.32442908	
339.6	0.34296951	0.32463973	
339.8	0.34317825	0.3248501	
340	0.34397087	0.32506018	
340.2	0.34453735	0.32526999	
340.4	0.34481052	0.32547951	
340.6	0.34437193	0.32568876	
340.8	0.3444364	0.32589773	
341	0.34410982	0.32610642	
341.2	0.3442078	0.32631483	
341.4	0.34449185	0.32652297	
341.6	0.34462967	0.32673082	
341.8	0.34446104	0.3269384	
342	0.34481469	0.32714571	
342.2	0.34521269	0.32735274	
342.4	0.34511142	0.32755949	
342.6	0.34489261	0.32776597	
342.8	0.34504037	0.32797217	
343	0.34516776	0.32817809	
343.2	0.34495367	0.32838375	
343.4	0.34553743	0.32858913	
343.6	0.34644347	0.32879423	
343.8	0.34679868	0.32899906	
344	0.34772394	0.32920362	
344.2	0.34784893	0.32940791	
344.4	0.34779651	0.32961192	
344.6	0.34784896	0.32981567	
344.8	0.34841821	0.33001914	
345	0.34818724	0.33022234	
345.2	0.34786649	0.33042527	
345.4	0.34739025	0.33062793	
345.6	0.3470198	0.33083032	
345.8	0.34705118	0.33103244	
346	0.34754284	0.33123429	
346.2	0.34762978	0.33143587	
346.4	0.34747177	0.33163718	
346.6	0.34755282	0.33183823	
346.8	0.34739279	0.332039	
347	0.34751475	0.33223951	
347.2	0.34802607	0.33243976	
347.4	0.34900773	0.33263973	
347.6	0.34970979	0.33283944	
347.8	0.35027423	0.33303889	
348	0.35093232	0.33323806	
348.2	0.35090189	0.33343698	
348.4	0.3513607	0.33363563	
348.6	0.35177665	0.33383401	
348.8	0.35215597	0.33403213	
349	0.35220344	0.33422998	
349.2	0.35223356	0.33442757	
349.4	0.35317758	0.3346249	
349.6	0.35403199	0.33482197	
349.8	0.35469309	0.33501877	
350	0.35533895	0.33521531	
350.2	0.35579304	0.33541159	
350.4	0.35561663	0.33560761	
350.6	0.35580577	0.33580337	
350.8	0.35630857	0.33599886	
351	0.35686756	0.3361941	
351.2	0.35711151	0.33638907	
351.4	0.35703268	0.33658379	
351.6	0.35654534	0.33677824	
351.8	0.35723734	0.33697244	
352	0.35704452	0.33716638	
352.2	0.35697	0.33736006	
352.4	0.35691773	0.33755348	
352.6	0.35680142	0.33774665	
352.8	0.35709689	0.33793955	
353	0.35683008	0.3381322	
353.2	0.35717217	0.3383246	
353.4	0.35788623	0.33851673	
353.6	0.35826752	0.33870862	
353.8	0.35865612	0.33890024	
354	0.35902206	0.33909161	
354.2	0.35930471	0.33928273	
354.4	0.35900774	0.33947359	
354.6	0.35945836	0.3396642	
354.8	0.36027482	0.33985455	
355	0.36040011	0.34004465	
355.2	0.36041287	0.3402345	
355.4	0.360605	0.34042409	
355.6	0.36110851	0.34061343	
355.8	0.36235548	0.34080252	
356	0.36218504	0.34099136	
356.2	0.36249004	0.34117994	
356.4	0.36258781	0.34136828	
356.6	0.36296873	0.34155636	
356.8	0.36336613	0.34174419	
357	0.36330908	0.34193177	
357.2	0.36399783	0.34211911	
357.4	0.36432418	0.34230619	
357.6	0.36429485	0.34249302	
357.8	0.36404573	0.34267961	
358	0.36401294	0.34286594	
358.2	0.3640541	0.34305203	
358.4	0.36418672	0.34323787	
358.6	0.36448461	0.34342347	
358.8	0.36465725	0.34360881	
359	0.36441511	0.34379391	
359.2	0.3643691	0.34397876	
359.4	0.36433658	0.34416337	
359.6	0.36444392	0.34434773	
359.8	0.36507715	0.34453184	
360	0.36573848	0.34471571	
360.2	0.36589247	0.34489934	
360.4	0.36635779	0.34508272	
360.6	0.36691218	0.34526585	
360.8	0.36767133	0.34544874	
361	0.36753361	0.34563139	
361.2	0.36803101	0.3458138	
361.4	0.36805415	0.34599596	
361.6	0.36799601	0.34617788	
361.8	0.36821678	0.34635956	
362	0.36854507	0.34654099	
362.2	0.36887656	0.34672218	
362.4	0.36922901	0.34690313	
362.6	0.36894258	0.34708385	
362.8	0.36839139	0.34726432	
363	0.36842909	0.34744455	
363.2	0.36881282	0.34762453	
363.4	0.36913073	0.34780428	
363.6	0.36968972	0.3479838	
363.8	0.37051586	0.34816307	
364	0.37064881	0.3483421	
364.2	0.37029013	0.34852089	
364.4	0.37152024	0.34869945	
364.6	0.37198724	0.34887777	
364.8	0.37259496	0.34905585	
365	0.37261597	0.34923369	
365.2	0.37312608	0.3494113	
365.4	0.37313549	0.34958867	
365.6	0.37351227	0.3497658	
365.8	0.37377136	0.3499427	
366	0.37374156	0.35011936	
366.2	0.37375517	0.35029579	
366.4	0.37403046	0.35047198	
366.6	0.37347706	0.35064794	
366.8	0.37353042	0.35082366	
367	0.37429046	0.35099915	
367.2	0.37462202	0.3511744	
367.4	0.37450245	0.35134942	
367.6	0.37461628	0.35152421	
367.8	0.37468744	0.35169877	
368	0.3746953	0.35187309	
368.2	0.37498551	0.35204718	
368.4	0.37588745	0.35222104	
368.6	0.37570627	0.35239467	
368.8	0.37659496	0.35256806	
369	0.37650694	0.35274123	
369.2	0.37705091	0.35291416	
369.4	0.37721646	0.35308687	
369.6	0.37718646	0.35325934	
369.8	0.37711352	0.35343158	
370	0.37703541	0.3536036	
370.2	0.37708393	0.35377538	
370.4	0.3774211	0.35394694	
370.6	0.37689889	0.35411827	
370.8	0.37685706	0.35428937	
371	0.37716874	0.35446024	
371.2	0.37661637	0.35463089	
371.4	0.37693181	0.3548013	
371.6	0.37751878	0.35497149	
371.8	0.37799784	0.35514146	
372	0.37812029	0.35531119	
372.2	0.37842428	0.35548071	
372.4	0.3787935	0.35564999	
372.6	0.37896819	0.35581905	
372.8	0.37973662	0.35598789	
373	0.37934327	0.3561565	
373.2	0.3796548	0.35632488	
373.4	0.37972096	0.35649304	
373.6	0.37994524	0.35666098	
373.8	0.38056874	0.35682869	
374	0.38101218	0.35699618	
374.2	0.38155836	0.35716345	
374.4	0.38212631	0.35733049	
374.6	0.38212162	0.35749731	
374.8	0.38244496	0.35766391	
375	0.38294543	0.35783029	
375.2	0.3830702	0.35799645	
375.4	0.38357765	0.35816238	
375.6	0.3839043	0.35832809	
375.8	0.38424705	0.35849359	
376	0.38465911	0.35865886	
376.2	0.38472042	0.35882391	
376.4	0.38466643	0.35898874	
376.6	0.38482319	0.35915335	
376.8	0.38459548	0.35931775	
377	0.38454496	0.35948192	
377.2	0.38444514	0.35964588	
377.4	0.38491567	0.35980962	
377.6	0.38506183	0.35997313	
377.8	0.3854185	0.36013644	
378	0.38572827	0.36029952	
378.2	0.3859725	0.36046239	
378.4	0.38617016	0.36062504	
378.6	0.38605852	0.36078747	
378.8	0.38614951	0.36094969	
379	0.3862607	0.36111169	
379.2	0.38664451	0.36127347	
379.4	0.38695375	0.36143504	
379.6	0.38761662	0.36159639	
379.8	0.38851977	0.36175753	
380	0.38908254	0.36191846	
380.2	0.38919646	0.36207917	
380.4	0.38964511	0.36223966	
380.6	0.39002104	0.36239995	
380.8	0.38987148	0.36256002	
381	0.39024279	0.36271987	
381.2	0.39001981	0.36287951	
381.4	0.39025852	0.36303894	
381.6	0.39019282	0.36319816	
381.8	0.390086	0.36335717	
382	0.390086	0.36351597	
382.2	0.38905362	0.36345068	
382.4	0.38754669	0.3633854	
382.6	0.38649303	0.36332014	
382.8	0.38495992	0.36325488	
383	0.38355877	0.36318964	
383.2	0.38222611	0.3631244	
383.4	0.38093884	0.36305918	
383.6	0.37925113	0.36299397	
383.8	0.37817649	0.36292878	
384	0.37689643	0.36286359	
384.2	0.37547248	0.36279842	
384.4	0.37466729	0.36273326	
384.6	0.37372438	0.36266811	
384.8	0.37290118	0.36260297	
385	0.37175557	0.36253784	
385.2	0.37068072	0.36247273	
385.4	0.36976267	0.36240762	
385.6	0.36943014	0.36234253	
385.8	0.36860889	0.36227745	
386	0.36781684	0.36221238	
386.2	0.36721529	0.36214733	
386.4	0.36632595	0.36208228	
386.6	0.36555491	0.36201725	
386.8	0.36468561	0.36195223	
387	0.36436986	0.36188722	
387.2	0.36365316	0.36182222	
387.4	0.3630313	0.36175723	
387.6	0.36240695	0.36169226	
387.8	0.36201438	0.36162729	
388	0.36124958	0.36156234	
388.2	0.36030745	0.3614974	
388.4	0.35975209	0.36143247	
388.6	0.35918927	0.36136756	
388.8	0.35886853	0.36130265	
389	0.3584043	0.36123776	
389.2	0.357688	0.36117288	
389.4	0.35767638	0.36110801	
389.6	0.35763752	0.36104315	
389.8	0.3574882	0.3609783	
390	0.35727906	0.36091347	
390.2	0.35684407	0.36084864	
390.4	0.3560902	0.36078383	
390.6	0.35530155	0.36071903	
390.8	0.3548039	0.36065424	
391	0.35476474	0.36058946	
391.2	0.35454633	0.3605247	
391.4	0.35444382	0.36045995	
391.6	0.35434858	0.3603952	
391.8	0.35376022	0.36033047	
392	0.35344924	0.36026575	
392.2	0.35312218	0.36020105	
392.4	0.3529597	0.36013635	
392.6	0.35277726	0.36007167	
392.8	0.35216471	0.360007	
393	0.35194776	0.35994234	
393.2	0.35119504	0.35987769	
393.4	0.35108704	0.35981305	
393.6	0.35085534	0.35974842	
393.8	0.35051761	0.35968381	
394	0.34988376	0.35961921	
394.2	0.34919848	0.35955462	
394.4	0.3484981	0.35949004	
394.6	0.34775229	0.35942547	
394.8	0.34736722	0.35936091	
395	0.3475829	0.35929637	
395.2	0.34696152	0.35923184	
395.4	0.34650049	0.35916731	
395.6	0.34579715	0.3591028	
395.8	0.34560093	0.35903831	
396	0.34575108	0.35897382	
396.2	0.34582323	0.35890934	
396.4	0.34540655	0.35884488	
396.6	0.3447413	0.35878043	
396.8	0.34427445	0.35871599	
397	0.34428747	0.35865156	
397.2	0.34376585	0.35858714	
397.4	0.34392053	0.35852274	
397.6	0.34373539	0.35845834	
397.8	0.34299299	0.35839396	
398	0.34283736	0.35832959	
398.2	0.34266952	0.35826523	
398.4	0.34236466	0.35820088	
398.6	0.3419333	0.35813655	
398.8	0.34166159	0.35807222	
399	0.34153349	0.35800791	
399.2	0.34120545	0.35794361	
399.4	0.3409582	0.35787932	
399.6	0.34048665	0.35781504	
399.8	0.34043471	0.35775077	
400	0.34049322	0.35768652	
400.2	0.34070206	0.35762227	
400.4	0.3404819	0.35755804	
400.6	0.33995239	0.35749382	
400.8	0.33968065	0.35742961	
401	0.34022541	0.35736541	
401.2	0.33994622	0.35730123	
401.4	0.34012389	0.35723705	
401.6	0.33973082	0.35717289	
401.8	0.33948727	0.35710874	
402	0.33969328	0.3570446	
402.2	0.33958855	0.35698047	
402.4	0.33900415	0.35691635	
402.6	0.33917774	0.35685225	
402.8	0.33933552	0.35678815	
403	0.33937666	0.35672407	
403.2	0.33918712	0.35666	
403.4	0.33869484	0.35659594	
403.6	0.33836983	0.35653189	
403.8	0.33804621	0.35646786	
404	0.33767692	0.35640383	
404.2	0.33743011	0.35633982	
404.4	0.33649695	0.35627582	
404.6	0.33609159	0.35621182	
404.8	0.33627481	0.35614785	
405	0.33647985	0.35608388	
405.2	0.3358315	0.35601992	
405.4	0.33586882	0.35595598	
405.6	0.33506222	0.35589204	
405.8	0.33497888	0.35582812	
406	0.33475473	0.35576421	
406.2	0.33490545	0.35570031	
406.4	0.33471042	0.35563643	
406.6	0.33559639	0.35557255	
406.8	0.33553129	0.35550869	
407	0.33615696	0.35544484	
407.2	0.33660842	0.35538099	
407.4	0.336485	0.35531716	
407.6	0.33617977	0.35525335	
407.8	0.33598104	0.35518954	
408	0.33550947	0.35512574	
408.2	0.33507814	0.35506196	
408.4	0.33490676	0.35499819	
408.6	0.33524295	0.35493443	
408.8	0.33494062	0.35487068	
409	0.33446876	0.35480694	
409.2	0.33421055	0.35474321	
409.4	0.33409819	0.3546795	
409.6	0.33330087	0.35461579	
409.8	0.33317335	0.3545521	
410	0.33292531	0.35448842	
410.2	0.33290477	0.35442475	
410.4	0.33260036	0.35436109	
410.6	0.33255751	0.35429745	
410.8	0.33267719	0.35423381	
411	0.33329692	0.35417019	
411.2	0.33276505	0.35410658	
411.4	0.3326383	0.35404297	
411.6	0.33231062	0.35397939	
411.8	0.33253928	0.35391581	
412	0.33225734	0.35385224	
412.2	0.33196351	0.35378869	
412.4	0.33228275	0.35372514	
412.6	0.33227712	0.35366161	
412.8	0.33236516	0.35359809	
413	0.33226442	0.35353458	
413.2	0.33175655	0.35347108	
413.4	0.33153859	0.35340759	
413.6	0.33103336	0.35334412	
413.8	0.33045209	0.35328066	
414	0.3301935	0.3532172	
414.2	0.32993511	0.35315376	
414.4	0.32977984	0.35309033	
414.6	0.32978366	0.35302691	
414.8	0.3298532	0.35296351	
415	0.32959848	0.35290011	
415.2	0.32937714	0.35283673	
415.4	0.32956454	0.35277335	
415.6	0.32965353	0.35270999	
415.8	0.3300078	0.35264664	
416	0.32983504	0.3525833	
416.2	0.32981761	0.35251998	
416.4	0.32970488	0.35245666	
416.6	0.32928034	0.35239336	
416.8	0.32909756	0.35233006	
417	0.32802406	0.35226678	
417.2	0.32717841	0.35220351	
417.4	0.32687303	0.35214025	
417.6	0.32650612	0.352077	
417.8	0.32632874	0.35201377	
418	0.32609092	0.35195054	
418.2	0.32612068	0.35188733	
418.4	0.32586845	0.35182413	
418.6	0.32633971	0.35176094	
418.8	0.32621524	0.35169776	
419	0.32655283	0.35163459	
419.2	0.32667929	0.35157143	
419.4	0.32737179	0.35150829	
419.6	0.32809456	0.35144515	
419.8	0.32792738	0.35138203	
420	0.32785298	0.35131892	
420.2	0.32800436	0.35125582	
420.4	0.32763702	0.35119273	
420.6	0.32717202	0.35112965	
420.8	0.32661408	0.35106659	
421	0.3260994	0.35100353	
421.2	0.32597033	0.35094049	
421.4	0.325997	0.35087746	
421.6	0.32634233	0.35081443	
421.8	0.32611414	0.35075143	
422	0.32578477	0.35068843	
422.2	0.32628899	0.35062544	
422.4	0.32651123	0.35056246	
422.6	0.32729515	0.3504995	
422.8	0.32718007	0.35043655	
423	0.32729235	0.35037361	
423.2	0.32731633	0.35031068	
423.4	0.32789042	0.35024776	
423.6	0.32781288	0.35018485	
423.8	0.3269583	0.35012195	
424	0.3269698	0.35005907	
424.2	0.32668356	0.34999619	
424.4	0.32580502	0.34993333	
424.6	0.32521429	0.34987048	
424.8	0.32425954	0.34980764	
425	0.3242598	0.34974481	
425.2	0.32397417	0.34968199	
425.4	0.32348513	0.34961919	
425.6	0.32329507	0.34955639	
425.8	0.32261772	0.34949361	
426	0.32259888	0.34943084	
426.2	0.32312268	0.34936808	
426.4	0.32327739	0.34930533	
426.6	0.32364335	0.34924259	
426.8	0.3237154	0.34917986	
427	0.32427033	0.34911714	
427.2	0.32477318	0.34905444	
427.4	0.3251756	0.34899175	
427.6	0.32512235	0.34892906	
427.8	0.32513082	0.34886639	
428	0.32553881	0.34880373	
428.2	0.3261332	0.34874108	
428.4	0.32616951	0.34867845	
428.6	0.32623014	0.34861582	
428.8	0.32603829	0.34855321	
429	0.32576685	0.3484906	
429.2	0.32571448	0.34842801	
429.4	0.32523028	0.34836543	
429.6	0.3248973	0.34830286	
429.8	0.32409702	0.3482403	
430	0.32324627	0.34817776	
430.2	0.32319017	0.34811522	
430.4	0.32287393	0.34805269	
430.6	0.32243012	0.34799018	
430.8	0.3217292	0.34792768	
431	0.32165116	0.34786519	
431.2	0.32152755	0.34780271	
431.4	0.32121681	0.34774024	
431.6	0.32129785	0.34767778	
431.8	0.3214884	0.34761534	
432	0.32189393	0.3475529	
432.2	0.32250697	0.34749048	
432.4	0.32245295	0.34742806	
432.6	0.32224072	0.34736566	
432.8	0.32250359	0.34730327	
433	0.32239851	0.34724089	
433.2	0.32323176	0.34717853	
433.4	0.32277621	0.34711617	
433.6	0.32262113	0.34705382	
433.8	0.32179502	0.34699149	
434	0.32138253	0.34692917	
434.2	0.3215319	0.34686686	
434.4	0.32156637	0.34680456	
434.6	0.32128182	0.34674227	
434.8	0.32107993	0.34667999	
435	0.32109442	0.34661772	
435.2	0.32072836	0.34655547	
435.4	0.32054645	0.34649322	
435.6	0.32040514	0.34643099	
435.8	0.32009683	0.34636877	
436	0.3200771	0.34630655	
436.2	0.31994403	0.34624435	
436.4	0.31995347	0.34618217	
436.6	0.3198697	0.34611999	
436.8	0.32029884	0.34605782	
437	0.31991966	0.34599567	
437.2	0.32008215	0.34593352	
437.4	0.32019966	0.34587139	
437.6	0.32028612	0.34580927	
437.8	0.32023922	0.34574716	
438	0.32089501	0.34568506	
438.2	0.3211386	0.34562297	
438.4	0.32184173	0.34556089	
438.6	0.3219634	0.34549883	
438.8	0.32214408	0.34543677	
439	0.32168135	0.34537473	
439.2	0.32093077	0.3453127	
439.4	0.3206957	0.34525067	
439.6	0.31993248	0.34518866	
439.8	0.3191113	0.34512667	
440	0.31865152	0.34506468	
440.2	0.31845282	0.3450027	
440.4	0.31842174	0.34494073	
440.6	0.31776202	0.34487878	
440.8	0.31776825	0.34481684	
441	0.31736831	0.3447549	
441.2	0.31740315	0.34469298	
441.4	0.31810311	0.34463107	
441.6	0.31857909	0.34456917	
441.8	0.31909949	0.34450729	
442	0.31953094	0.34444541	
442.2	0.32009622	0.34438354	
442.4	0.32049776	0.34432169	
442.6	0.32081047	0.34425985	
442.8	0.32096199	0.34419801	
443	0.32036399	0.34413619	
443.2	0.32012177	0.34407438	
443.4	0.3200286	0.34401258	
443.6	0.31901993	0.3439508	
443.8	0.31888652	0.34388902	
444	0.3190469	0.34382725	
444.2	0.31887777	0.3437655	
444.4	0.31852475	0.34370376	
444.6	0.31822694	0.34364202	
444.8	0.31840538	0.3435803	
445	0.31792585	0.34351859	
445.2	0.31773788	0.34345689	
445.4	0.31830833	0.3433952	
445.6	0.31813956	0.34333353	
445.8	0.31781232	0.34327186	
446	0.3178493	0.34321021	
446.2	0.31832072	0.34314856	
446.4	0.31820849	0.34308693	
446.6	0.31860629	0.34302531	
446.8	0.31873476	0.3429637	
447	0.31895611	0.3429021	
447.2	0.31918164	0.34284051	
447.4	0.31914809	0.34277893	
447.6	0.318716	0.34271737	
447.8	0.31923156	0.34265581	
448	0.31934504	0.34259427	
448.2	0.3187995	0.34253273	
448.4	0.31856499	0.34247121	
448.6	0.31826337	0.3424097	
448.8	0.31761129	0.3423482	
449	0.31715683	0.34228671	
449.2	0.31715286	0.34222523	
449.4	0.3167753	0.34216377	
449.6	0.31638442	0.34210231	
449.8	0.31652726	0.34204087	
450	0.31660419	0.34197943	
450.2	0.31673651	0.34191801	
450.4	0.31651265	0.3418566	
450.6	0.31675169	0.3417952	
450.8	0.31714597	0.34173381	
451	0.31734514	0.34167243	
451.2	0.31740214	0.34161106	
451.4	0.31758718	0.34154971	
451.6	0.31770539	0.34148836	
451.8	0.31763479	0.34142703	
452	0.31769361	0.3413657	
452.2	0.31732024	0.34130439	
452.4	0.31741421	0.34124309	
452.6	0.31717472	0.3411818	
452.8	0.31714139	0.34112052	
453	0.3169564	0.34105925	
453.2	0.31691906	0.34099799	
453.4	0.31640624	0.34093675	
453.6	0.31624903	0.34087551	
453.8	0.31632586	0.34081429	
454	0.31637426	0.34075307	
454.2	0.3160996	0.34069187	
454.4	0.31609983	0.34063068	
454.6	0.31637551	0.3405695	
454.8	0.31638303	0.34050833	
455	0.31667865	0.34044717	
455.2	0.31676913	0.34038602	
455.4	0.31676004	0.34032489	
455.6	0.31664655	0.34026376	
455.8	0.31621579	0.34020265	
456	0.31602951	0.34014154	
456.2	0.31642239	0.34008045	
456.4	0.31670284	0.34001937	
456.6	0.31660494	0.3399583	
456.8	0.31633652	0.33989724	
457	0.31621896	0.33983619	
457.2	0.31606	0.33977515	
457.4	0.31598986	0.33971413	
457.6	0.31587053	0.33965311	
457.8	0.31607077	0.33959211	
458	0.31583762	0.33953111	
458.2	0.31523219	0.33947013	
458.4	0.31526335	0.33940916	
458.6	0.31552819	0.3393482	
458.8	0.31567064	0.33928725	
459	0.31610459	0.33922631	
459.2	0.31596573	0.33916538	
459.4	0.31600762	0.33910446	
459.6	0.31555916	0.33904356	
459.8	0.31543133	0.33898266	
460	0.31547244	0.33892178	
460.2	0.31568394	0.3388609	
460.4	0.3151807	0.33880004	
460.6	0.31491613	0.33873919	
460.8	0.31476518	0.33867835	
461	0.31490489	0.33861752	
461.2	0.31437953	0.3385567	
461.4	0.31381283	0.33849589	
461.6	0.31360868	0.33843509	
461.8	0.31383318	0.33837431	
462	0.31375877	0.33831353	
462.2	0.31352745	0.33825277	
462.4	0.31407267	0.33819201	
462.6	0.31423784	0.33813127	
462.8	0.31428189	0.33807054	
463	0.31465852	0.33800982	
463.2	0.31488472	0.33794911	
463.4	0.31487318	0.33788841	
463.6	0.31459846	0.33782772	
463.8	0.31523944	0.33776705	
464	0.31495612	0.33770638	
464.2	0.31443744	0.33764573	
464.4	0.31432856	0.33758508	
464.6	0.31478907	0.33752445	
464.8	0.31473724	0.33746383	
465	0.31473689	0.33740321	
465.2	0.31416648	0.33734261	
465.4	0.31437745	0.33728202	
465.6	0.31501294	0.33722144	
465.8	0.31497894	0.33716088	
466	0.31472811	0.33710032	
466.2	0.31453115	0.33703977	
466.4	0.31502117	0.33697924	
466.6	0.31466453	0.33691871	
466.8	0.31506738	0.3368582	
467	0.31523605	0.3367977	
467.2	0.31508392	0.3367372	
467.4	0.31483188	0.33667672	
467.6	0.31462245	0.33661625	
467.8	0.31427452	0.33655579	
468	0.31380165	0.33649534	
468.2	0.3135471	0.33643491	
468.4	0.31365033	0.33637448	
468.6	0.31366871	0.33631406	
468.8	0.31340004	0.33625366	
469	0.31312707	0.33619326	
469.2	0.3128859	0.33613288	
469.4	0.31322561	0.33607251	
469.6	0.31293941	0.33601215	
469.8	0.31272603	0.3359518	
470	0.31313095	0.33589146	
470.2	0.31303663	0.33583113	
470.4	0.31331427	0.33577081	
470.6	0.31347025	0.3357105	
470.8	0.31380852	0.3356502	
471	0.31380604	0.33558992	
471.2	0.31351279	0.33552964	
471.4	0.31351747	0.33546938	
471.6	0.31386462	0.33540913	
471.8	0.31400356	0.33534888	
472	0.31424363	0.33528865	
472.2	0.31390351	0.33522843	
472.4	0.31402289	0.33516822	
472.6	0.31372306	0.33510802	
472.8	0.3134261	0.33504783	
473	0.31282508	0.33498765	
473.2	0.31265788	0.33492749	
473.4	0.31281311	0.33486733	
473.6	0.31267781	0.33480719	
473.8	0.3122853	0.33474705	
474	0.3124756	0.33468693	
474.2	0.31194861	0.33462681	
474.4	0.31239018	0.33456671	
474.6	0.3125646	0.33450662	
474.8	0.31238601	0.33444654	
475	0.31302678	0.33438647	
475.2	0.31301298	0.33432641	
475.4	0.31304825	0.33426636	
475.6	0.31299468	0.33420633	
475.8	0.31264243	0.3341463	
476	0.31237962	0.33408628	
476.2	0.31221591	0.33402628	
476.4	0.31213854	0.33396629	
476.6	0.31188508	0.3339063	
476.8	0.31169073	0.33384633	
477	0.31133374	0.33378637	
477.2	0.31175554	0.33372642	
477.4	0.31217392	0.33366648	
477.6	0.31211795	0.33360655	
477.8	0.31216685	0.33354663	
478	0.31234218	0.33348672	
478.2	0.31208191	0.33342682	
478.4	0.31252399	0.33336694	
478.6	0.31248254	0.33330706	
478.8	0.31244238	0.33324719	
479	0.31220464	0.33318734	
479.2	0.31156337	0.3331275	
479.4	0.31117879	0.33306766	
479.6	0.31140213	0.33300784	
479.8	0.31159961	0.33294803	
480	0.311445	0.33288823	
480.2	0.31164359	0.33282844	
480.4	0.311357	0.33276866	
480.6	0.3109414	0.33270889	
480.8	0.31095176	0.33264914	
481	0.31116286	0.33258939	
481.2	0.31163456	0.33252965	
481.4	0.31156382	0.33246993	
481.6	0.31194728	0.33241021	
481.8	0.31224182	0.33235051	
482	0.31240103	0.33229082	
482.2	0.31282141	0.33223113	
482.4	0.31288977	0.33217146	
482.6	0.31286046	0.3321118	
482.8	0.31276177	0.33205215	
483	0.31281423	0.33199251	
483.2	0.31309467	0.33193288	
483.4	0.31348987	0.33187326	
483.6	0.31352184	0.33181366	
483.8	0.31335312	0.33175406	
484	0.31327366	0.33169447	
484.2	0.31293936	0.3316349	
484.4	0.31242322	0.33157533	
484.6	0.31206339	0.33151578	
484.8	0.31220306	0.33145623	
485	0.31170882	0.3313967	
485.2	0.31136069	0.33133718	
485.4	0.31136167	0.33127767	
485.6	0.31141903	0.33121817	
485.8	0.31151053	0.33115868	
486	0.31173349	0.3310992	
486.2	0.31151046	0.33103973	
486.4	0.31072083	0.33098027	
486.6	0.31082794	0.33092083	
486.8	0.31050077	0.33086139	
487	0.31047772	0.33080196	
487.2	0.31030523	0.33074255	
487.4	0.3102038	0.33068314	
487.6	0.31007865	0.33062375	
487.8	0.30992965	0.33056437	
488	0.30996324	0.33050499	
488.2	0.30989058	0.33044563	
488.4	0.30980306	0.33038628	
488.6	0.30986809	0.33032694	
488.8	0.31002937	0.33026761	
489	0.31000038	0.33020829	
489.2	0.31004905	0.33014898	
489.4	0.31040659	0.33008969	
489.6	0.31021037	0.3300304	
489.8	0.31076304	0.32997112	
490	0.31121169	0.32991186	
490.2	0.31123563	0.3298526	
490.4	0.31121935	0.32979336	
490.6	0.31136157	0.32973412	
490.8	0.31090309	0.3296749	
491	0.31123863	0.32961569	
491.2	0.3107583	0.32955649	
491.4	0.31024346	0.32949729	
491.6	0.31010705	0.32943811	
491.8	0.30999638	0.32937894	
492	0.31002496	0.32931978	
492.2	0.31014133	0.32926063	
492.4	0.31007807	0.3292015	
492.6	0.31012175	0.32914237	
492.8	0.30981817	0.32908325	
493	0.30927512	0.32902415	
493.2	0.30894186	0.32896505	
493.4	0.30900828	0.32890596	
493.6	0.30944857	0.32884689	
493.8	0.31008419	0.32878783	
494	0.31026057	0.32872877	
494.2	0.31061592	0.32866973	
494.4	0.31069995	0.3286107	
494.6	0.31031852	0.32855168	
494.8	0.31025272	0.32849266	
495	0.31026653	0.32843366	
495.2	0.30992384	0.32837467	
495.4	0.31007465	0.3283157	
495.6	0.31008506	0.32825673	
495.8	0.31049213	0.32819777	
496	0.31023005	0.32813882	
496.2	0.31008196	0.32807989	
496.4	0.30974785	0.32802096	
496.6	0.30891959	0.32796204	
496.8	0.30846487	0.32790314	
497	0.30848004	0.32784424	
497.2	0.30873189	0.32778536	
497.4	0.30875795	0.32772649	
497.6	0.30864332	0.32766762	
497.8	0.30832738	0.32760877	
498	0.30833216	0.32754993	
498.2	0.30847672	0.3274911	
498.4	0.30833	0.32743228	
498.6	0.30842707	0.32737347	
498.8	0.30839513	0.32731467	
499	0.30874323	0.32725588	
499.2	0.3086233	0.3271971	
499.4	0.30883091	0.32713834	
499.6	0.30860826	0.32707958	
499.8	0.30858008	0.32702083	
500	0.30829887	0.3269621	
500.2	0.30803976	0.32690337	
500.4	0.30709071	0.32684466	
500.6	0.30710939	0.32678595	
500.8	0.30740086	0.32672726	
501	0.30812204	0.32666857	
501.2	0.30833191	0.3266099	
501.4	0.30792339	0.32655124	
501.6	0.30846968	0.32649259	
501.8	0.30907712	0.32643395	
502	0.30992552	0.32637532	
502.2	0.3100414	0.3263167	
502.4	0.31024264	0.32625809	
502.6	0.30997681	0.32619949	
502.8	0.30983815	0.3261409	
503	0.31024889	0.32608232	
503.2	0.30964204	0.32602375	
503.4	0.30912868	0.3259652	
503.6	0.30860843	0.32590665	
503.8	0.30862998	0.32584811	
504	0.3084111	0.32578959	
504.2	0.30763294	0.32573107	
504.4	0.30688559	0.32567257	
504.6	0.30742248	0.32561408	
504.8	0.30694107	0.32555559	
505	0.30697499	0.32549712	
505.2	0.30667502	0.32543866	
505.4	0.30667405	0.32538021	
505.6	0.3074693	0.32532176	
505.8	0.30754754	0.32526333	
506	0.30759766	0.32520491	
506.2	0.30759527	0.3251465	
506.4	0.30788078	0.3250881	
506.6	0.30781664	0.32502972	
506.8	0.30870709	0.32497134	
507	0.30873137	0.32491297	
507.2	0.30845844	0.32485461	
507.4	0.30825413	0.32479626	
507.6	0.30849516	0.32473793	
507.8	0.30853242	0.3246796	
508	0.30761712	0.32462129	
508.2	0.30753	0.32456298	
508.4	0.30715076	0.32450469	
508.6	0.30699684	0.3244464	
508.8	0.3064028	0.32438813	
509	0.30641614	0.32432987	
509.2	0.30620578	0.32427161	
509.4	0.30625258	0.32421337	
509.6	0.30610286	0.32415514	
509.8	0.30623584	0.32409692	
510	0.30651183	0.32403871	
510.2	0.30760307	0.32398051	
510.4	0.30819382	0.32392232	
510.6	0.30819586	0.32386414	
510.8	0.30888724	0.32380597	
511	0.30855778	0.32374781	
511.2	0.30861951	0.32368966	
511.4	0.30850801	0.32363152	
511.6	0.30823861	0.3235734	
511.8	0.30842066	0.32351528	
512	0.30855808	0.32345717	
512.2	0.30924098	0.32339908	
512.4	0.30924223	0.32334099	
512.6	0.30945272	0.32328292	
512.8	0.30907074	0.32322485	
513	0.30867884	0.3231668	
513.2	0.30810789	0.32310876	
513.4	0.30753649	0.32305072	
513.6	0.30691999	0.3229927	
513.8	0.30673455	0.32293469	
514	0.30676562	0.32287668	
514.2	0.30702459	0.32281869	
514.4	0.30668786	0.32276071	
514.6	0.30643357	0.32270274	
514.8	0.30638604	0.32264478	
515	0.30605702	0.32258683	
515.2	0.3059825	0.32252889	
515.4	0.30636849	0.32247096	
515.6	0.30672793	0.32241304	
515.8	0.30747906	0.32235513	
516	0.30796169	0.32229724	
516.2	0.30873134	0.32223935	
516.4	0.3093408	0.32218147	
516.6	0.3091341	0.32212361	
516.8	0.30899762	0.32206575	
517	0.30845084	0.3220079	
517.2	0.30825308	0.32195007	
517.4	0.30772479	0.32189224	
517.6	0.30785148	0.32183443	
517.8	0.30799543	0.32177662	
518	0.30811679	0.32171883	
518.2	0.30762285	0.32166105	
518.4	0.30695245	0.32160327	
518.6	0.30672091	0.32154551	
518.8	0.30630248	0.32148776	
519	0.30627369	0.32143001	
519.2	0.30615791	0.32137228	
519.4	0.3063979	0.32131456	
519.6	0.30638866	0.32125685	
519.8	0.30628359	0.32119915	
520	0.30668941	0.32114146	
520.2	0.3069232	0.32108378	
520.4	0.30657481	0.32102611	
520.6	0.30651496	0.32096845	
520.8	0.30655992	0.3209108	
521	0.30605842	0.32085316	
521.2	0.30600843	0.32079553	
521.4	0.30582091	0.32073792	
521.6	0.3059774	0.32068031	
521.8	0.30591308	0.32062271	
522	0.30615527	0.32056512	
522.2	0.30576042	0.32050755	
522.4	0.30568047	0.32044998	
522.6	0.3059603	0.32039243	
522.8	0.3061185	0.32033488	
523	0.30633345	0.32027735	
523.2	0.30626101	0.32021982	
523.4	0.30654293	0.32016231	
523.6	0.30657172	0.3201048	
523.8	0.30620718	0.32004731	
524	0.30646093	0.31998983	
524.2	0.30634877	0.31993235	
524.4	0.30597215	0.31987489	
524.6	0.30656895	0.31981744	
524.8	0.30643857	0.31975999	
525	0.30608996	0.31970256	
525.2	0.30567599	0.31964514	
525.4	0.30572812	0.31958773	
525.6	0.30610049	0.31953033	
525.8	0.3064143	0.31947294	
526	0.30630501	0.31941556	
526.2	0.30587216	0.31935819	
526.4	0.30605823	0.31930083	
526.6	0.30659147	0.31924348	
526.8	0.3066104	0.31918614	
527	0.30677264	0.31912881	
527.2	0.30682616	0.31907149	
527.4	0.30682593	0.31901418	
527.6	0.30673342	0.31895689	
527.8	0.30617227	0.3188996	
528	0.30639124	0.31884232	
528.2	0.30678094	0.31878505	
528.4	0.30663879	0.3187278	
528.6	0.30742876	0.31867055	
528.8	0.30732839	0.31861332	
529	0.3068731	0.31855609	
529.2	0.30684752	0.31849887	
529.4	0.30712615	0.31844167	
529.6	0.30719852	0.31838447	
529.8	0.30696776	0.31832729	
530	0.30610469	0.31827011	
530.2	0.30616764	0.31821295	
530.4	0.30657185	0.3181558	
530.6	0.30610886	0.31809865	
530.8	0.30550045	0.31804152	
531	0.30533143	0.3179844	
531.2	0.30471576	0.31792728	
531.4	0.30417518	0.31787018	
531.6	0.30425158	0.31781309	
531.8	0.30379039	0.31775601	
532	0.30465676	0.31769893	
532.2	0.30540155	0.31764187	
532.4	0.30566986	0.31758482	
532.6	0.30618865	0.31752778	
532.8	0.30614521	0.31747075	
533	0.30612008	0.31741373	
533.2	0.30605159	0.31735672	
533.4	0.30589708	0.31729972	
533.6	0.30602356	0.31724273	
533.8	0.30611288	0.31718575	
534	0.30556012	0.31712878	
534.2	0.30574743	0.31707182	
534.4	0.30610271	0.31701487	
534.6	0.30483566	0.31695793	
534.8	0.3048524	0.316901	
535	0.30464666	0.31684408	
535.2	0.30416145	0.31678718	
535.4	0.30401415	0.31673028	
535.6	0.30406917	0.31667339	
535.8	0.30405117	0.31661651	
536	0.30485921	0.31655964	
536.2	0.30477754	0.31650279	
536.4	0.30447807	0.31644594	
536.6	0.30414561	0.3163891	
536.8	0.30356859	0.31633228	
537	0.30315768	0.31627546	
537.2	0.30267436	0.31621866	
537.4	0.30294668	0.31616186	
537.6	0.30292554	0.31610507	
537.8	0.30271404	0.3160483	
538	0.30285085	0.31599153	
538.2	0.30278849	0.31593478	
538.4	0.30320588	0.31587803	
538.6	0.30278341	0.3158213	
538.8	0.30335965	0.31576457	
539	0.30334274	0.31570786	
539.2	0.30373197	0.31565116	
539.4	0.30383497	0.31559446	
539.6	0.30414501	0.31553778	
539.8	0.30429912	0.31548111	
540	0.30434377	0.31542444	
540.2	0.30413093	0.31536779	
540.4	0.30402725	0.31531115	
540.6	0.30384476	0.31525451	
540.8	0.30355944	0.31519789	
541	0.30358846	0.31514128	
541.2	0.30327659	0.31508468	
541.4	0.3033727	0.31502808	
541.6	0.30322929	0.3149715	
541.8	0.30319892	0.31491493	
542	0.30343367	0.31485837	
542.2	0.30342351	0.31480182	
542.4	0.30361036	0.31474528	
542.6	0.30379659	0.31468874	
542.8	0.30428313	0.31463222	
543	0.30454455	0.31457571	
543.2	0.30486468	0.31451921	
543.4	0.30505029	0.31446272	
543.6	0.30532053	0.31440624	
543.8	0.30549905	0.31434977	
544	0.30523968	0.31429331	
544.2	0.30538619	0.31423686	
544.4	0.3049933	0.31418042	
544.6	0.30497051	0.31412399	
544.8	0.30463186	0.31406757	
545	0.30458166	0.31401116	
545.2	0.30410933	0.31395476	
545.4	0.30409796	0.31389837	
545.6	0.30399209	0.31384199	
545.8	0.30358123	0.31378563	
546	0.30348706	0.31372927	
546.2	0.30319587	0.31367292	
546.4	0.3032188	0.31361658	
546.6	0.3032907	0.31356025	
546.8	0.30348245	0.31350393	
547	0.30327848	0.31344762	
547.2	0.30329442	0.31339133	
547.4	0.30340109	0.31333504	
547.6	0.30326238	0.31327876	
547.8	0.30344791	0.31322249	
548	0.30339688	0.31316623	
548.2	0.30363044	0.31310999	
548.4	0.30339694	0.31305375	
548.6	0.30340503	0.31299752	
548.8	0.30319198	0.31294131	
549	0.30391701	0.3128851	
549.2	0.30405822	0.3128289	
549.4	0.30439092	0.31277271	
549.6	0.30407984	0.31271654	
549.8	0.30395369	0.31266037	
550	0.30384306	0.31260421	
550.2	0.3045034	0.31254807	
550.4	0.30486647	0.31249193	
550.6	0.30490698	0.3124358	
550.8	0.30490057	0.31237969	
551	0.30470955	0.31232358	
551.2	0.3045785	0.31226749	
551.4	0.30475414	0.3122114	
551.6	0.30527048	0.31215532	
551.8	0.30541529	0.31209926	
552	0.30538145	0.3120432	
552.2	0.30491474	0.31198716	
552.4	0.30448274	0.31193112	
552.6	0.30455982	0.31187509	
552.8	0.3047836	0.31181908	
553	0.30524697	0.31176307	
553.2	0.30484901	0.31170708	
553.4	0.30438068	0.31165109	
553.6	0.30324848	0.31159512	
553.8	0.30344805	0.31153915	
554	0.3039006	0.3114832	
554.2	0.30420025	0.31142725	
554.4	0.30369909	0.31137131	
554.6	0.30393171	0.31131539	
554.8	0.30379746	0.31125947	
555	0.30443676	0.31120357	
555.2	0.30487447	0.31114767	
555.4	0.30496436	0.31109179	
555.6	0.3055141	0.31103591	
555.8	0.30554507	0.31098005	
556	0.30545305	0.31092419	
556.2	0.30536837	0.31086835	
556.4	0.30531315	0.31081251	
556.6	0.30527632	0.31075669	
556.8	0.30492406	0.31070088	
557	0.3051207	0.31064507	
557.2	0.30455465	0.31058928	
557.4	0.30383725	0.31053349	
557.6	0.30290843	0.31047772	
557.8	0.3030354	0.31042195	
558	0.30278673	0.3103662	
558.2	0.30211625	0.31031045	
558.4	0.30261383	0.31025472	
558.6	0.30268278	0.31019899	
558.8	0.30293271	0.31014328	
559	0.3031928	0.31008757	
559.2	0.30308553	0.31003188	
559.4	0.30305223	0.30997619	
559.6	0.30388557	0.30992052	
559.8	0.30397456	0.30986486	
560	0.30403567	0.3098092	
560.2	0.30423414	0.30975356	
560.4	0.30434841	0.30969792	
560.6	0.30434898	0.3096423	
560.8	0.30426321	0.30958668	
561	0.30388994	0.30953108	
561.2	0.30325849	0.30947548	
561.4	0.30289609	0.3094199	
561.6	0.3027549	0.30936432	
561.8	0.30259739	0.30930876	
562	0.3020989	0.3092532	
562.2	0.30197855	0.30919766	
562.4	0.3022236	0.30914212	
562.6	0.30173504	0.3090866	
562.8	0.3018877	0.30903109	
563	0.30197366	0.30897558	
563.2	0.3018889	0.30892009	
563.4	0.30251934	0.3088646	
563.6	0.30274627	0.30880913	
563.8	0.30289368	0.30875366	
564	0.30315221	0.30869821	
564.2	0.30294121	0.30864276	
564.4	0.30284688	0.30858733	
564.6	0.30270898	0.3085319	
564.8	0.30220609	0.30847648	
565	0.30191899	0.30842108	
565.2	0.30218494	0.30836568	
565.4	0.30255746	0.3083103	
565.6	0.30240572	0.30825492	
565.8	0.30209169	0.30819956	
566	0.30197857	0.3081442	
566.2	0.30226509	0.30808886	
566.4	0.30257559	0.30803352	
566.6	0.30281422	0.3079782	
566.8	0.30298628	0.30792288	
567	0.30343454	0.30786757	
567.2	0.30345478	0.30781228	
567.4	0.30384744	0.30775699	
567.6	0.3034294	0.30770172	
567.8	0.30356539	0.30764645	
568	0.30300131	0.30759119	
568.2	0.30263107	0.30753595	
568.4	0.30261979	0.30748071	
568.6	0.30269793	0.30742549	
568.8	0.30254782	0.30737027	
569	0.30249915	0.30731506	
569.2	0.30263004	0.30725987	
569.4	0.30232458	0.30720468	
569.6	0.3019361	0.3071495	
569.8	0.30195847	0.30709434	
570	0.30172592	0.30703918	
570.2	0.30214402	0.30698403	
570.4	0.30267734	0.30692889	
570.6	0.30310615	0.30687377	
570.8	0.30319993	0.30681865	
571	0.30326769	0.30676354	
571.2	0.30309577	0.30670844	
571.4	0.30257847	0.30665336	
571.6	0.3023276	0.30659828	
571.8	0.30225826	0.30654321	
572	0.30171929	0.30648815	
572.2	0.30202774	0.3064331	
572.4	0.30217308	0.30637807	
572.6	0.30207205	0.30632304	
572.8	0.3015378	0.30626802	
573	0.30187473	0.30621301	
573.2	0.30187545	0.30615801	
573.4	0.3014925	0.30610302	
573.6	0.30133112	0.30604804	
573.8	0.30176681	0.30599308	
574	0.30161188	0.30593812	
574.2	0.30235081	0.30588317	
574.4	0.30265798	0.30582823	
574.6	0.30254586	0.3057733	
574.8	0.30216665	0.30571838	
575	0.30183073	0.30566347	
575.2	0.30156583	0.30560857	
575.4	0.30082185	0.30555368	
575.6	0.30125952	0.3054988	
575.8	0.30076601	0.30544393	
576	0.30049434	0.30538907	
576.2	0.30032756	0.30533422	
576.4	0.30026422	0.30527938	
576.6	0.3002729	0.30522454	
576.8	0.30029808	0.30516972	
577	0.30093098	0.30511491	
577.2	0.30125018	0.30506011	
577.4	0.30172305	0.30500532	
577.6	0.30188923	0.30495054	
577.8	0.3022666	0.30489577	
578	0.3022185	0.304841	
578.2	0.30264105	0.30478625	
578.4	0.30276989	0.30473151	
578.6	0.30240468	0.30467678	
578.8	0.30248514	0.30462205	
579	0.30237624	0.30456734	
579.2	0.3025561	0.30451264	
579.4	0.30209662	0.30445794	
579.6	0.30210448	0.30440326	
579.8	0.30147463	0.30434859	
580	0.30153515	0.30429392	
580.2	0.30166703	0.30423927	
580.4	0.30213623	0.30418462	
580.6	0.30258986	0.30412999	
580.8	0.30202445	0.30407537	
581	0.30200601	0.30402075	
581.2	0.3024257	0.30396615	
581.4	0.30258349	0.30391155	
581.6	0.30259314	0.30385697	
581.8	0.30253097	0.30380239	
582	0.30224955	0.30374782	
582.2	0.30224041	0.30369327	
582.4	0.30246424	0.30363872	
582.6	0.30208569	0.30358419	
582.8	0.30236728	0.30352966	
583	0.30239135	0.30347514	
583.2	0.30284303	0.30342064	
583.4	0.30247615	0.30336614	
583.6	0.30241355	0.30331165	
583.8	0.30249369	0.30325717	
584	0.30245963	0.30320271	
584.2	0.30216913	0.30314825	
584.4	0.30195528	0.3030938	
584.6	0.30145001	0.30303936	
584.8	0.30053065	0.30298493	
585	0.30072563	0.30293051	
585.2	0.30049224	0.3028761	
585.4	0.30022149	0.3028217	
585.6	0.30042846	0.30276732	
585.8	0.29985015	0.30271294	
586	0.29942153	0.30265857	
586.2	0.29968478	0.30260421	
586.4	0.30016915	0.30254985	
586.6	0.30084834	0.30249551	
586.8	0.30161796	0.30244118	
587	0.30215114	0.30238686	
587.2	0.30251128	0.30233255	
587.4	0.3025575	0.30227825	
587.6	0.30216898	0.30222396	
587.8	0.30200589	0.30216967	
588	0.30185125	0.3021154	
588.2	0.30126222	0.30206114	
588.4	0.30121416	0.30200689	
588.6	0.30117342	0.30195264	
588.8	0.30117431	0.30189841	
589	0.3013244	0.30184419	
589.2	0.30119939	0.30178997	
589.4	0.301227	0.30173577	
589.6	0.30153807	0.30168157	
589.8	0.30139186	0.30162739	
590	0.30149417	0.30157321	
590.2	0.30149922	0.30151905	
590.4	0.30191587	0.30146489	
590.6	0.30255608	0.30141075	
590.8	0.30253257	0.30135661	
591	0.30234353	0.30130248	
591.2	0.30252832	0.30124837	
591.4	0.30231539	0.30119426	
591.6	0.30161401	0.30114016	
591.8	0.30130689	0.30108607	
592	0.3012963	0.301032	
592.2	0.30093636	0.30097793	
592.4	0.30074265	0.30092387	
592.6	0.30075314	0.30086982	
592.8	0.30073988	0.30081578	
593	0.30091728	0.30076175	
593.2	0.30101872	0.30070773	
593.4	0.30104525	0.30065372	
593.6	0.301061	0.30059972	
593.8	0.30110985	0.30054573	
594	0.30098633	0.30049175	
594.2	0.30091979	0.30043778	
594.4	0.30169436	0.30038382	
594.6	0.30170623	0.30032987	
594.8	0.30160065	0.30027593	
595	0.30151113	0.30022199	
595.2	0.30127539	0.30016807	
595.4	0.30091476	0.30011416	
595.6	0.30072459	0.30006025	
595.8	0.30068438	0.30000636	
596	0.30075987	0.29995248	
596.2	0.30004045	0.2998986	
596.4	0.29995478	0.29984474	
596.6	0.30001562	0.29979088	
596.8	0.30000442	0.29973704	
597	0.29975154	0.2996832	
597.2	0.30000544	0.29962938	
597.4	0.30011247	0.29957556	
597.6	0.300099	0.29952175	
597.8	0.30031265	0.29946796	
598	0.30050517	0.29941417	
598.2	0.30086495	0.29936039	
598.4	0.30133076	0.29930662	
598.6	0.30081433	0.29925287	
598.8	0.30122559	0.29919912	
599	0.30134927	0.29914538	
599.2	0.30145817	0.29909165	
599.4	0.30173365	0.29903793	
599.6	0.30188282	0.29898422	
599.8	0.30200405	0.29893052	
600	0.30211029	0.29887683	
600.2	0.30160982	0.29882315	
600.4	0.30162857	0.29876948	
600.6	0.30155994	0.29871581	
600.8	0.30124907	0.29866216	
601	0.30090093	0.29860852	
601.2	0.30104496	0.29855489	
601.4	0.30078107	0.29850126	
601.6	0.3009072	0.29844765	
601.8	0.30109356	0.29839405	
602	0.30103936	0.29834045	
602.2	0.30135169	0.29828687	
602.4	0.30132114	0.29823329	
602.6	0.30125606	0.29817973	
602.8	0.30162055	0.29812617	
603	0.30135215	0.29807262	
603.2	0.30096453	0.29801909	
603.4	0.30060592	0.29796556	
603.6	0.30046767	0.29791204	
603.8	0.30064556	0.29785854	
604	0.30080909	0.29780504	
604.2	0.30071467	0.29775155	
604.4	0.30084756	0.29769807	
604.6	0.30087394	0.2976446	
604.8	0.30040404	0.29759114	
605	0.30044821	0.29753769	
605.2	0.30040993	0.29748425	
605.4	0.30052176	0.29743082	
605.6	0.30069042	0.2973774	
605.8	0.30049122	0.29732399	
606	0.30024702	0.29727058	
606.2	0.30050114	0.29721719	
606.4	0.2997823	0.29716381	
606.6	0.29969013	0.29711044	
606.8	0.29957707	0.29705707	
607	0.29909773	0.29700372	
607.2	0.29882444	0.29695037	
607.4	0.29890598	0.29689704	
607.6	0.29905793	0.29684371	
607.8	0.29955428	0.2967904	
608	0.29972336	0.29673709	
608.2	0.29988432	0.29668379	
608.4	0.30014944	0.29663051	
608.6	0.30043665	0.29657723	
608.8	0.30073874	0.29652396	
609	0.30111986	0.2964707	
609.2	0.30117909	0.29641745	
609.4	0.30120992	0.29636421	
609.6	0.30098216	0.29631098	
609.8	0.30096113	0.29625776	
610	0.30088961	0.29620455	
610.2	0.30090519	0.29615135	
610.4	0.30080214	0.29609816	
610.6	0.3010653	0.29604498	
610.8	0.3011064	0.29599181	
611	0.3012224	0.29593864	
611.2	0.30096426	0.29588549	
611.4	0.30063455	0.29583235	
611.6	0.30057023	0.29577921	
611.8	0.29996564	0.29572609	
612	0.29972522	0.29567297	
612.2	0.29992015	0.29561987	
612.4	0.30026505	0.29556677	
612.6	0.30025513	0.29551368	
612.8	0.29995055	0.29546061	
613	0.29991432	0.29540754	
613.2	0.29931586	0.29535448	
613.4	0.29925161	0.29530143	
613.6	0.29946091	0.29524839	
613.8	0.29962563	0.29519537	
614	0.2998823	0.29514235	
614.2	0.30003166	0.29508934	
614.4	0.30023505	0.29503633	
614.6	0.30001907	0.29498334	
614.8	0.30006161	0.29493036	
615	0.30007112	0.29487739	
615.2	0.29960341	0.29482443	
615.4	0.29977036	0.29477147	
615.6	0.2998013	0.29471853	
615.8	0.29918081	0.2946656	
616	0.29961733	0.29461267	
616.2	0.29982901	0.29455976	
616.4	0.29987011	0.29450685	
616.6	0.29989789	0.29445395	
616.8	0.2998374	0.29440107	
617	0.30026427	0.29434819	
617.2	0.30037253	0.29429532	
617.4	0.30102483	0.29424246	
617.6	0.30108333	0.29418962	
617.8	0.30111385	0.29413678	
618	0.30168767	0.29408395	
618.2	0.30129335	0.29403113	
618.4	0.30093929	0.29397832	
618.6	0.30137431	0.29392551	
618.8	0.30112755	0.29387272	
619	0.30123532	0.29381994	
619.2	0.30101336	0.29376717	
619.4	0.30086781	0.2937144	
619.6	0.30033784	0.29366165	
619.8	0.3000398	0.29360891	
620	0.30012599	0.29355617	
620.2	0.29983601	0.29350345	
620.4	0.29965347	0.29345073	
620.6	0.29956705	0.29339802	
620.8	0.29943137	0.29334533	
621	0.29945704	0.29329264	
621.2	0.29931128	0.29323996	
621.4	0.29906156	0.29318729	
621.6	0.29899124	0.29313463	
621.8	0.29916955	0.29308198	
