# Supplementary material for: Molecular basis for DNA recognition by the maternal pioneer transcription factor FoxH1
Source: Nat Commun. 2022 Nov 26;13:7279. doi: 10.1038/s41467-022-34925-y (PMC9701222; doi:10.1038/s41467-022-34925-y)
Supplement: Supplementary file 4 — Source Data [file 41467_2022_34925_MOESM4_ESM.zip › Sourcedata/BLIS/FoxH1/WT/GSC/NCP/E2Results.txt]

Conc1	1.563E-08	
Start1	172	
Stop1	621.8	
Kobs	0.000898127029999355	
Error Kobs	2.27026303217771E-05	
Koff	0	
Error Koff	0	
Time1	Data1	Fit1	
172	0.00206004	0	
172.2	0.00283556	0.00026164	
172.4	0.00409131	0.00052308	
172.6	0.00486345	0.00078432	
172.8	0.00594613	0.00104537	
173	0.00709842	0.00130622	
173.2	0.00825805	0.00156687	
173.4	0.00941463	0.00182732	
173.6	0.0107786	0.00208758	
173.8	0.01196587	0.00234764	
174	0.01277028	0.00260751	
174.2	0.01309599	0.00286717	
174.4	0.01391728	0.00312664	
174.6	0.01496386	0.00338592	
174.8	0.0163015	0.003645	
175	0.01683266	0.00390388	
175.2	0.0179303	0.00416257	
175.4	0.01838965	0.00442106	
175.6	0.01890609	0.00467936	
175.8	0.01923321	0.00493746	
176	0.02051042	0.00519536	
176.2	0.02063584	0.00545307	
176.4	0.02184836	0.00571059	
176.6	0.02218183	0.00596791	
176.8	0.02334366	0.00622504	
177	0.02466588	0.00648197	
177.2	0.02477696	0.00673871	
177.4	0.02543377	0.00699525	
177.6	0.02628531	0.0072516	
177.8	0.02678449	0.00750775	
178	0.02697946	0.00776372	
178.2	0.02684279	0.00801948	
178.4	0.02762415	0.00827506	
178.6	0.0282833	0.00853044	
178.8	0.02851671	0.00878563	
179	0.02885874	0.00904063	
179.2	0.02893631	0.00929543	
179.4	0.02879727	0.00955004	
179.6	0.02908876	0.00980446	
179.8	0.02959744	0.01005868	
180	0.03054361	0.01031271	
180.2	0.03115659	0.01056656	
180.4	0.0325404	0.0108202	
180.6	0.0330745	0.01107366	
180.8	0.03415874	0.01132693	
181	0.03430364	0.01158	
181.2	0.03454629	0.01183288	
181.4	0.03582653	0.01208558	
181.6	0.03707473	0.01233808	
181.8	0.03805611	0.01259039	
182	0.03829509	0.0128425	
182.2	0.03876672	0.01309443	
182.4	0.0397218	0.01334617	
182.6	0.04019961	0.01359772	
182.8	0.04070964	0.01384907	
183	0.04182022	0.01410024	
183.2	0.04190546	0.01435122	
183.4	0.04259427	0.01460201	
183.6	0.043017	0.0148526	
183.8	0.04405225	0.01510301	
184	0.04459665	0.01535323	
184.2	0.04573354	0.01560326	
184.4	0.0462103	0.0158531	
184.6	0.04689559	0.01610275	
184.8	0.047837	0.01635222	
185	0.04843701	0.01660149	
185.2	0.0503533	0.01685057	
185.4	0.05126676	0.01709947	
185.6	0.05168466	0.01734818	
185.8	0.0520458	0.0175967	
186	0.05202804	0.01784504	
186.2	0.05279961	0.01809318	
186.4	0.05318926	0.01834114	
186.6	0.0534805	0.01858891	
186.8	0.05381247	0.01883649	
187	0.05425435	0.01908389	
187.2	0.05430057	0.0193311	
187.4	0.05488705	0.01957812	
187.6	0.05514286	0.01982495	
187.8	0.05603339	0.0200716	
188	0.05673415	0.02031806	
188.2	0.05759812	0.02056434	
188.4	0.05806886	0.02081043	
188.6	0.05880055	0.02105633	
188.8	0.05962045	0.02130205	
189	0.06027435	0.02154758	
189.2	0.06112936	0.02179292	
189.4	0.0610031	0.02203808	
189.6	0.06079933	0.02228306	
189.8	0.06131597	0.02252785	
190	0.06161222	0.02277245	
190.2	0.0620997	0.02301687	
190.4	0.06205308	0.02326111	
190.6	0.06211439	0.02350516	
190.8	0.06186475	0.02374902	
191	0.06178665	0.0239927	
191.2	0.06182638	0.0242362	
191.4	0.06215284	0.02447951	
191.6	0.06282212	0.02472264	
191.8	0.06352474	0.02496559	
192	0.06429431	0.02520835	
192.2	0.06494524	0.02545092	
192.4	0.06572655	0.02569332	
192.6	0.06618534	0.02593553	
192.8	0.06683877	0.02617756	
193	0.06719156	0.0264194	
193.2	0.06779885	0.02666106	
193.4	0.06836512	0.02690254	
193.6	0.06884676	0.02714384	
193.8	0.07019737	0.02738495	
194	0.07105322	0.02762589	
194.2	0.07171279	0.02786663	
194.4	0.07203834	0.0281072	
194.6	0.07209314	0.02834759	
194.8	0.0719019	0.02858779	
195	0.07194975	0.02882781	
195.2	0.07188	0.02906765	
195.4	0.07254297	0.02930731	
195.6	0.07352486	0.02954679	
195.8	0.07386302	0.02978609	
196	0.07401037	0.0300252	
196.2	0.07467491	0.03026414	
196.4	0.07536018	0.03050289	
196.6	0.0753372	0.03074147	
196.8	0.07507409	0.03097986	
197	0.07522331	0.03121807	
197.2	0.07555068	0.03145611	
197.4	0.07603628	0.03169396	
197.6	0.07604243	0.03193163	
197.8	0.07667907	0.03216913	
198	0.07644852	0.03240644	
198.2	0.07663696	0.03264358	
198.4	0.07646331	0.03288053	
198.6	0.07669566	0.03311731	
198.8	0.07652536	0.03335391	
199	0.07673057	0.03359032	
199.2	0.07712965	0.03382656	
199.4	0.07777285	0.03406262	
199.6	0.07800378	0.03429851	
199.8	0.07843249	0.03453421	
200	0.07890989	0.03476974	
200.2	0.08003497	0.03500508	
200.4	0.08065925	0.03524025	
200.6	0.08094849	0.03547524	
200.8	0.08116078	0.03571006	
201	0.0821223	0.0359447	
201.2	0.08251986	0.03617915	
201.4	0.08286282	0.03641344	
201.6	0.08274959	0.03664754	
201.8	0.08303863	0.03688147	
202	0.08329635	0.03711522	
202.2	0.08336759	0.03734879	
202.4	0.08319328	0.03758219	
202.6	0.08340716	0.03781541	
202.8	0.08366637	0.03804846	
203	0.08375353	0.03828132	
203.2	0.08402767	0.03851402	
203.4	0.08385326	0.03874653	
203.6	0.08394124	0.03897887	
203.8	0.08425795	0.03921104	
204	0.08446397	0.03944303	
204.2	0.08503287	0.03967484	
204.4	0.08521163	0.03990648	
204.6	0.08519308	0.04013794	
204.8	0.08527469	0.04036923	
205	0.08519172	0.04060035	
205.2	0.08498265	0.04083128	
205.4	0.08506356	0.04106205	
205.6	0.08476291	0.04129264	
205.8	0.08481517	0.04152305	
206	0.08462722	0.04175329	
206.2	0.08465275	0.04198336	
206.4	0.08488644	0.04221325	
206.6	0.08491497	0.04244297	
206.8	0.08536216	0.04267252	
207	0.08543102	0.04290189	
207.2	0.08580191	0.04313109	
207.4	0.08596831	0.04336011	
207.6	0.08660753	0.04358897	
207.8	0.08714091	0.04381764	
208	0.08798857	0.04404615	
208.2	0.08805717	0.04427448	
208.4	0.08801254	0.04450264	
208.6	0.08830485	0.04473063	
208.8	0.08892701	0.04495845	
209	0.0889993	0.04518609	
209.2	0.08925555	0.04541356	
209.4	0.08932449	0.04564086	
209.6	0.08902141	0.04586799	
209.8	0.08930483	0.04609494	
210	0.08975242	0.04632173	
210.2	0.09058332	0.04654834	
210.4	0.09054666	0.04677478	
210.6	0.09036037	0.04700105	
210.8	0.09063713	0.04722715	
211	0.09089878	0.04745308	
211.2	0.09113918	0.04767883	
211.4	0.09150324	0.04790442	
211.6	0.09165252	0.04812984	
211.8	0.091837	0.04835508	
212	0.09227581	0.04858016	
212.2	0.09208156	0.04880506	
212.4	0.09281302	0.0490298	
212.6	0.09316005	0.04925436	
212.8	0.09342401	0.04947875	
213	0.09353933	0.04970298	
213.2	0.09382475	0.04992704	
213.4	0.09419425	0.05015092	
213.6	0.09462997	0.05037464	
213.8	0.09525175	0.05059819	
214	0.09594138	0.05082157	
214.2	0.09584956	0.05104478	
214.4	0.09571336	0.05126782	
214.6	0.09589461	0.05149069	
214.8	0.095951	0.05171339	
215	0.09628673	0.05193593	
215.2	0.09612741	0.05215829	
215.4	0.09607119	0.05238049	
215.6	0.09652793	0.05260252	
215.8	0.09674043	0.05282439	
216	0.09718963	0.05304608	
216.2	0.09749582	0.05326761	
216.4	0.09794384	0.05348897	
216.6	0.09789988	0.05371016	
216.8	0.09865565	0.05393119	
217	0.09913478	0.05415205	
217.2	0.09984796	0.05437274	
217.4	0.10008822	0.05459326	
217.6	0.10016549	0.05481362	
217.8	0.10027576	0.05503381	
218	0.10021228	0.05525384	
218.2	0.09984927	0.0554737	
218.4	0.09990602	0.05569339	
218.6	0.1000313	0.05591291	
218.8	0.09982069	0.05613227	
219	0.10012279	0.05635147	
219.2	0.09961536	0.0565705	
219.4	0.09962828	0.05678936	
219.6	0.09982188	0.05700806	
219.8	0.09960119	0.05722659	
220	0.09995792	0.05744495	
220.2	0.10025084	0.05766316	
220.4	0.10028366	0.05788119	
220.6	0.10035834	0.05809906	
220.8	0.10061311	0.05831677	
221	0.10121695	0.05853431	
221.2	0.10187841	0.05875169	
221.4	0.10181587	0.0589689	
221.6	0.10150987	0.05918595	
221.8	0.10202393	0.05940284	
222	0.10207038	0.05961956	
222.2	0.10229074	0.05983612	
222.4	0.10238326	0.06005251	
222.6	0.10242405	0.06026874	
222.8	0.10231817	0.06048481	
223	0.10235688	0.06070071	
223.2	0.1020116	0.06091645	
223.4	0.10220961	0.06113203	
223.6	0.10253559	0.06134744	
223.8	0.10326935	0.06156269	
224	0.1035275	0.06177778	
224.2	0.10344982	0.0619927	
224.4	0.10344219	0.06220746	
224.6	0.1035365	0.06242207	
224.8	0.10413498	0.0626365	
225	0.10475263	0.06285078	
225.2	0.10475394	0.06306489	
225.4	0.10445856	0.06327884	
225.6	0.10430919	0.06349263	
225.8	0.1049149	0.06370626	
226	0.10488459	0.06391973	
226.2	0.10479973	0.06413304	
226.4	0.10499973	0.06434618	
226.6	0.10523212	0.06455916	
226.8	0.10588092	0.06477198	
227	0.10633671	0.06498465	
227.2	0.10699031	0.06519715	
227.4	0.10773884	0.06540949	
227.6	0.10791159	0.06562166	
227.8	0.10815499	0.06583368	
228	0.10795561	0.06604554	
228.2	0.10811934	0.06625724	
228.4	0.10857595	0.06646878	
228.6	0.10898365	0.06668016	
228.8	0.10935978	0.06689137	
229	0.10946698	0.06710243	
229.2	0.10953297	0.06731333	
229.4	0.10912996	0.06752407	
229.6	0.10890983	0.06773465	
229.8	0.10889087	0.06794507	
230	0.10888927	0.06815533	
230.2	0.10878008	0.06836544	
230.4	0.10915042	0.06857538	
230.6	0.10892748	0.06878516	
230.8	0.10886661	0.06899479	
231	0.10842846	0.06920426	
231.2	0.1082629	0.06941357	
231.4	0.10831769	0.06962272	
231.6	0.10810554	0.06983171	
231.8	0.10842533	0.07004055	
232	0.10883063	0.07024923	
232.2	0.10943595	0.07045774	
232.4	0.11005289	0.07066611	
232.6	0.11053489	0.07087431	
232.8	0.11108974	0.07108236	
233	0.11136815	0.07129025	
233.2	0.11179885	0.07149798	
233.4	0.11215967	0.07170555	
233.6	0.1124868	0.07191297	
233.8	0.11257735	0.07212023	
234	0.11285671	0.07232734	
234.2	0.11303586	0.07253429	
234.4	0.11275726	0.07274108	
234.6	0.11235909	0.07294771	
234.8	0.11208035	0.07315419	
235	0.1119853	0.07336051	
235.2	0.11217341	0.07356668	
235.4	0.11309405	0.07377269	
235.6	0.11344448	0.07397855	
235.8	0.11338149	0.07418425	
236	0.11344424	0.07438979	
236.2	0.11456849	0.07459518	
236.4	0.11497253	0.07480041	
236.6	0.11496038	0.07500549	
236.8	0.115276	0.07521041	
237	0.11538029	0.07541518	
237.2	0.1157692	0.07561979	
237.4	0.11573938	0.07582425	
237.6	0.11565853	0.07602856	
237.8	0.11555814	0.07623271	
238	0.11593036	0.0764367	
238.2	0.11599224	0.07664054	
238.4	0.11559219	0.07684423	
238.6	0.11545458	0.07704776	
238.8	0.11542017	0.07725114	
239	0.11588477	0.07745436	
239.2	0.11614215	0.07765743	
239.4	0.1168021	0.07786035	
239.6	0.11665799	0.07806312	
239.8	0.11684116	0.07826573	
240	0.11729764	0.07846818	
240.2	0.1176099	0.07867049	
240.4	0.11779218	0.07887264	
240.6	0.11806391	0.07907464	
240.8	0.11817354	0.07927649	
241	0.11818514	0.07947818	
241.2	0.11808384	0.07967972	
241.4	0.11847758	0.07988111	
241.6	0.11873693	0.08008234	
241.8	0.11885318	0.08028343	
242	0.11884367	0.08048436	
242.2	0.11892194	0.08068514	
242.4	0.11912602	0.08088577	
242.6	0.11924897	0.08108624	
242.8	0.11973777	0.08128657	
243	0.12006202	0.08148674	
243.2	0.12036428	0.08168676	
243.4	0.12033185	0.08188664	
243.6	0.12001713	0.08208636	
243.8	0.11990869	0.08228592	
244	0.11937445	0.08248534	
244.2	0.11967499	0.08268461	
244.4	0.12025464	0.08288372	
244.6	0.12042751	0.08308269	
244.8	0.12019756	0.08328151	
245	0.12065502	0.08348017	
245.2	0.12076234	0.08367869	
245.4	0.12114134	0.08387705	
245.6	0.12119099	0.08407526	
245.8	0.12156657	0.08427333	
246	0.12172341	0.08447124	
246.2	0.12220309	0.08466901	
246.4	0.12258599	0.08486662	
246.6	0.1231406	0.08506409	
246.8	0.12373823	0.08526141	
247	0.12406142	0.08545858	
247.2	0.12407191	0.08565559	
247.4	0.12396945	0.08585246	
247.6	0.12355739	0.08604919	
247.8	0.12349448	0.08624576	
248	0.12371897	0.08644218	
248.2	0.12422957	0.08663846	
248.4	0.1240876	0.08683458	
248.6	0.12403325	0.08703056	
248.8	0.1240282	0.08722639	
249	0.12439048	0.08742207	
249.2	0.12423832	0.08761761	
249.4	0.12462066	0.08781299	
249.6	0.12530915	0.08800823	
249.8	0.12552837	0.08820332	
250	0.12528286	0.08839826	
250.2	0.12575615	0.08859306	
250.4	0.1264306	0.08878771	
250.6	0.12677394	0.08898221	
250.8	0.12719304	0.08917656	
251	0.1271874	0.08937077	
251.2	0.12708722	0.08956483	
251.4	0.12718028	0.08975875	
251.6	0.12723376	0.08995251	
251.8	0.12769974	0.09014613	
252	0.12757504	0.09033961	
252.2	0.12747551	0.09053294	
252.4	0.12691958	0.09072612	
252.6	0.12680886	0.09091915	
252.8	0.12684023	0.09111204	
253	0.12704754	0.09130479	
253.2	0.12692456	0.09149738	
253.4	0.12682241	0.09168984	
253.6	0.12676782	0.09188214	
253.8	0.12663761	0.0920743	
254	0.12711971	0.09226632	
254.2	0.12739991	0.09245819	
254.4	0.12733311	0.09264992	
254.6	0.12714039	0.0928415	
254.8	0.12764865	0.09303293	
255	0.12780304	0.09322423	
255.2	0.12795775	0.09341537	
255.4	0.12818173	0.09360637	
255.6	0.12881281	0.09379723	
255.8	0.12867816	0.09398795	
256	0.12873197	0.09417851	
256.2	0.12891631	0.09436894	
256.4	0.12884346	0.09455922	
256.6	0.12869269	0.09474936	
256.8	0.12867437	0.09493935	
257	0.12902163	0.0951292	
257.2	0.12826836	0.09531891	
257.4	0.12787473	0.09550847	
257.6	0.12849608	0.09569789	
257.8	0.12888233	0.09588716	
258	0.12934589	0.0960763	
258.2	0.12967676	0.09626529	
258.4	0.12977477	0.09645413	
258.6	0.13025615	0.09664284	
258.8	0.1308542	0.0968314	
259	0.13098788	0.09701982	
259.2	0.13106905	0.0972081	
259.4	0.13118793	0.09739623	
259.6	0.131734	0.09758422	
259.8	0.13213288	0.09777207	
260	0.13290026	0.09795978	
260.2	0.1324924	0.09814735	
260.4	0.13223548	0.09833477	
260.6	0.13206069	0.09852205	
260.8	0.13202964	0.09870919	
261	0.13204396	0.09889619	
261.2	0.13136047	0.09908305	
261.4	0.13179143	0.09926977	
261.6	0.1319819	0.09945634	
261.8	0.1319348	0.09964277	
262	0.13246686	0.09982907	
262.2	0.13314638	0.10001522	
262.4	0.13311535	0.10020123	
262.6	0.13338865	0.1003871	
262.8	0.13343953	0.10057283	
263	0.13339924	0.10075842	
263.2	0.13357629	0.10094387	
263.4	0.13364048	0.10112918	
263.6	0.13452871	0.10131435	
263.8	0.13491899	0.10149938	
264	0.13502766	0.10168427	
264.2	0.13488739	0.10186902	
264.4	0.13511856	0.10205363	
264.6	0.13535846	0.1022381	
264.8	0.1352133	0.10242243	
265	0.13536289	0.10260662	
265.2	0.13559636	0.10279067	
265.4	0.13635786	0.10297458	
265.6	0.13629763	0.10315836	
265.8	0.13693524	0.10334199	
266	0.13756834	0.10352549	
266.2	0.1379461	0.10370885	
266.4	0.13852167	0.10389207	
266.6	0.13846206	0.10407515	
266.8	0.13874941	0.10425809	
267	0.13892018	0.10444089	
267.2	0.13918523	0.10462355	
267.4	0.13947758	0.10480608	
267.6	0.13940113	0.10498847	
267.8	0.13951639	0.10517072	
268	0.13925315	0.10535283	
268.2	0.1393885	0.10553481	
268.4	0.13909381	0.10571665	
268.6	0.13913846	0.10589835	
268.8	0.13904618	0.10607991	
269	0.13907239	0.10626134	
269.2	0.13931324	0.10644263	
269.4	0.13962455	0.10662378	
269.6	0.1398105	0.10680479	
269.8	0.13986657	0.10698567	
270	0.13981036	0.10716641	
270.2	0.13981293	0.10734701	
270.4	0.14026238	0.10752748	
270.6	0.14042246	0.10770781	
270.8	0.1404496	0.10788801	
271	0.14042537	0.10806807	
271.2	0.14034825	0.10824799	
271.4	0.14045978	0.10842777	
271.6	0.14004317	0.10860742	
271.8	0.14069174	0.10878694	
272	0.14029844	0.10896632	
272.2	0.14044284	0.10914556	
272.4	0.14076386	0.10932467	
272.6	0.14083281	0.10950364	
272.8	0.14080561	0.10968248	
273	0.14059884	0.10986118	
273.2	0.14103973	0.11003974	
273.4	0.14182198	0.11021818	
273.6	0.14207722	0.11039647	
273.8	0.1419255	0.11057463	
274	0.14258463	0.11075266	
274.2	0.14280851	0.11093055	
274.4	0.14293961	0.11110831	
274.6	0.14315652	0.11128593	
274.8	0.14311387	0.11146342	
275	0.14339361	0.11164078	
275.2	0.14348835	0.111818	
275.4	0.14360216	0.11199509	
275.6	0.14386581	0.11217204	
275.8	0.14428366	0.11234886	
276	0.14429676	0.11252554	
276.2	0.14441195	0.11270209	
276.4	0.1449877	0.11287851	
276.6	0.14470781	0.1130548	
276.8	0.14493167	0.11323095	
277	0.14543433	0.11340697	
277.2	0.14597715	0.11358285	
277.4	0.14624234	0.1137586	
277.6	0.14601092	0.11393422	
277.8	0.1460697	0.11410971	
278	0.1463898	0.11428506	
278.2	0.14605424	0.11446029	
278.4	0.14602287	0.11463537	
278.6	0.14686168	0.11481033	
278.8	0.14710813	0.11498515	
279	0.14707965	0.11515985	
279.2	0.14674058	0.11533441	
279.4	0.1468138	0.11550883	
279.6	0.14709925	0.11568313	
279.8	0.14680503	0.11585729	
280	0.1470888	0.11603133	
280.2	0.14695239	0.11620523	
280.4	0.1473011	0.116379	
280.6	0.14704233	0.11655263	
280.8	0.1469373	0.11672614	
281	0.1466875	0.11689952	
281.2	0.1465845	0.11707276	
281.4	0.14646818	0.11724587	
281.6	0.14623866	0.11741886	
281.8	0.14598727	0.11759171	
282	0.14616492	0.11776443	
282.2	0.14594822	0.11793702	
282.4	0.14657196	0.11810948	
282.6	0.14739374	0.11828181	
282.8	0.1473721	0.11845401	
283	0.14778226	0.11862608	
283.2	0.14741774	0.11879801	
283.4	0.14754293	0.11896982	
283.6	0.14757003	0.1191415	
283.8	0.1476349	0.11931305	
284	0.14837571	0.11948447	
284.2	0.14845812	0.11965576	
284.4	0.14885485	0.11982692	
284.6	0.14850296	0.11999795	
284.8	0.14870505	0.12016885	
285	0.14931016	0.12033962	
285.2	0.15049963	0.12051027	
285.4	0.150576	0.12068078	
285.6	0.15027056	0.12085117	
285.8	0.15008777	0.12102142	
286	0.15025711	0.12119155	
286.2	0.15037996	0.12136155	
286.4	0.15076756	0.12153142	
286.6	0.15107398	0.12170116	
286.8	0.15092213	0.12187077	
287	0.15112048	0.12204026	
287.2	0.15057179	0.12220962	
287.4	0.15067542	0.12237885	
287.6	0.15075456	0.12254795	
287.8	0.15080532	0.12271692	
288	0.15083909	0.12288576	
288.2	0.15076402	0.12305448	
288.4	0.15130107	0.12322307	
288.6	0.1513781	0.12339154	
288.8	0.15250809	0.12355987	
289	0.15311979	0.12372808	
289.2	0.15341664	0.12389616	
289.4	0.15376832	0.12406411	
289.6	0.15367607	0.12423194	
289.8	0.15380646	0.12439964	
290	0.15372631	0.12456721	
290.2	0.15370445	0.12473466	
290.4	0.15366774	0.12490198	
290.6	0.15394891	0.12506917	
290.8	0.15376736	0.12523624	
291	0.15418144	0.12540318	
291.2	0.15459136	0.12556999	
291.4	0.15504117	0.12573668	
291.6	0.15491886	0.12590324	
291.8	0.15505311	0.12606968	
292	0.15499728	0.12623599	
292.2	0.15512667	0.12640217	
292.4	0.15539309	0.12656823	
292.6	0.15513055	0.12673417	
292.8	0.15534526	0.12689997	
293	0.15515269	0.12706566	
293.2	0.15503714	0.12723121	
293.4	0.15504315	0.12739664	
293.6	0.15411552	0.12756195	
293.8	0.15347988	0.12772713	
294	0.15329649	0.12789219	
294.2	0.15345472	0.12805712	
294.4	0.15325346	0.12822193	
294.6	0.15353766	0.12838661	
294.8	0.15364508	0.12855117	
295	0.15403188	0.1287156	
295.2	0.15485905	0.12887991	
295.4	0.15504999	0.1290441	
295.6	0.15522462	0.12920816	
295.8	0.15584511	0.1293721	
296	0.15593321	0.12953591	
296.2	0.15611577	0.1296996	
296.4	0.1565349	0.12986316	
296.6	0.15667951	0.13002661	
296.8	0.15671617	0.13018992	
297	0.15647996	0.13035312	
297.2	0.15643101	0.13051619	
297.4	0.15671957	0.13067914	
297.6	0.15695333	0.13084196	
297.8	0.15707631	0.13100466	
298	0.15751751	0.13116724	
298.2	0.1577974	0.1313297	
298.4	0.15792561	0.13149203	
298.6	0.15810133	0.13165424	
298.8	0.157356	0.13181633	
299	0.15746785	0.13197829	
299.2	0.1579181	0.13214013	
299.4	0.15779298	0.13230185	
299.6	0.15819852	0.13246345	
299.8	0.15834619	0.13262493	
300	0.15822964	0.13278628	
300.2	0.15844854	0.13294751	
300.4	0.15839541	0.13310862	
300.6	0.15861263	0.13326961	
300.8	0.15894125	0.13343047	
301	0.15926809	0.13359122	
301.2	0.15966626	0.13375184	
301.4	0.16005567	0.13391234	
301.6	0.16032844	0.13407272	
301.8	0.1603618	0.13423298	
302	0.16087939	0.13439312	
302.2	0.16111851	0.13455314	
302.4	0.16075371	0.13471303	
302.6	0.16071182	0.1348728	
302.8	0.16026194	0.13503246	
303	0.16072472	0.13519199	
303.2	0.16040991	0.1353514	
303.4	0.16003521	0.1355107	
303.6	0.16030006	0.13566987	
303.8	0.15994317	0.13582892	
304	0.15996369	0.13598785	
304.2	0.16018837	0.13614666	
304.4	0.16033342	0.13630535	
304.6	0.16105251	0.13646392	
304.8	0.16181933	0.13662237	
305	0.16131263	0.1367807	
305.2	0.16075523	0.13693891	
305.4	0.16102754	0.137097	
305.6	0.1616147	0.13725497	
305.8	0.16188078	0.13741283	
306	0.1622749	0.13757056	
306.2	0.16270243	0.13772817	
306.4	0.1632539	0.13788567	
306.6	0.16368085	0.13804304	
306.8	0.16349313	0.1382003	
307	0.16383462	0.13835744	
307.2	0.16392869	0.13851446	
307.4	0.16429938	0.13867136	
307.6	0.16436166	0.13882814	
307.8	0.16457233	0.1389848	
308	0.16498674	0.13914134	
308.2	0.16509656	0.13929777	
308.4	0.16531961	0.13945408	
308.6	0.16559818	0.13961027	
308.8	0.16591072	0.13976634	
309	0.16485538	0.13992229	
309.2	0.16456574	0.14007813	
309.4	0.16489502	0.14023384	
309.6	0.16502129	0.14038944	
309.8	0.16511081	0.14054493	
310	0.1653929	0.14070029	
310.2	0.16580543	0.14085554	
310.4	0.16607578	0.14101067	
310.6	0.16592716	0.14116568	
310.8	0.16632355	0.14132057	
311	0.16678478	0.14147535	
311.2	0.16694887	0.14163001	
311.4	0.16653359	0.14178456	
311.6	0.16607722	0.14193898	
311.8	0.16640508	0.1420933	
312	0.16653748	0.14224749	
312.2	0.16671616	0.14240157	
312.4	0.16691626	0.14255553	
312.6	0.16733959	0.14270937	
312.8	0.16752487	0.1428631	
313	0.16737556	0.14301671	
313.2	0.16770264	0.14317021	
313.4	0.16796542	0.14332359	
313.6	0.16810476	0.14347685	
313.8	0.16798103	0.14363	
314	0.16819194	0.14378303	
314.2	0.16810817	0.14393594	
314.4	0.16788947	0.14408874	
314.6	0.16826095	0.14424143	
314.8	0.16802003	0.144394	
315	0.16783059	0.14454645	
315.2	0.16734703	0.14469879	
315.4	0.1669682	0.14485102	
315.6	0.16736795	0.14500312	
315.8	0.16818545	0.14515512	
316	0.16848584	0.145307	
316.2	0.16875512	0.14545876	
316.4	0.1688054	0.14561041	
316.6	0.16975394	0.14576194	
316.8	0.17025412	0.14591336	
317	0.17083893	0.14606467	
317.2	0.17114438	0.14621586	
317.4	0.17152496	0.14636693	
317.6	0.17179867	0.1465179	
317.8	0.17149726	0.14666874	
318	0.17170843	0.14681948	
318.2	0.17140796	0.1469701	
318.4	0.17142939	0.1471206	
318.6	0.17144438	0.147271	
318.8	0.17116236	0.14742128	
319	0.17140333	0.14757144	
319.2	0.1711323	0.14772149	
319.4	0.17189348	0.14787143	
319.6	0.17284467	0.14802125	
319.8	0.17312743	0.14817097	
320	0.17299227	0.14832056	
320.2	0.17288292	0.14847005	
320.4	0.1730646	0.14861942	
320.6	0.17351972	0.14876868	
320.8	0.17344334	0.14891783	
321	0.17338762	0.14906686	
321.2	0.17346348	0.14921578	
321.4	0.17348635	0.14936459	
321.6	0.17353926	0.14951328	
321.8	0.17341781	0.14966187	
322	0.17358725	0.14981034	
322.2	0.17350261	0.14995869	
322.4	0.17353518	0.15010694	
322.6	0.1733681	0.15025507	
322.8	0.17425475	0.1504031	
323	0.17385114	0.15055101	
323.2	0.17405425	0.15069881	
323.4	0.17480245	0.15084649	
323.6	0.17489596	0.15099407	
323.8	0.17466138	0.15114153	
324	0.17462575	0.15128888	
324.2	0.17473491	0.15143612	
324.4	0.17497894	0.15158325	
324.6	0.17481285	0.15173027	
324.8	0.17465341	0.15187718	
325	0.17449584	0.15202397	
325.2	0.17450712	0.15217066	
325.4	0.1746303	0.15231723	
325.6	0.17512609	0.15246369	
325.8	0.17534679	0.15261004	
326	0.1757255	0.15275629	
326.2	0.17609343	0.15290242	
326.4	0.17642706	0.15304844	
326.6	0.17720425	0.15319435	
326.8	0.17778255	0.15334015	
327	0.17718616	0.15348584	
327.2	0.17788676	0.15363142	
327.4	0.1780447	0.15377688	
327.6	0.1781884	0.15392224	
327.8	0.17789506	0.15406749	
328	0.17760836	0.15421263	
328.2	0.17765628	0.15435766	
328.4	0.17792415	0.15450258	
328.6	0.17789561	0.15464739	
328.8	0.17792887	0.15479209	
329	0.17778828	0.15493668	
329.2	0.17732364	0.15508117	
329.4	0.17737848	0.15522554	
329.6	0.17738314	0.1553698	
329.8	0.17736206	0.15551396	
330	0.17758988	0.155658	
330.2	0.17744048	0.15580194	
330.4	0.17754029	0.15594577	
330.6	0.17812382	0.15608949	
330.8	0.17801103	0.1562331	
331	0.17757568	0.1563766	
331.2	0.17771099	0.15651999	
331.4	0.1779819	0.15666328	
331.6	0.17742864	0.15680645	
331.8	0.17707331	0.15694952	
332	0.17744946	0.15709248	
332.2	0.17828081	0.15723533	
332.4	0.17905211	0.15737808	
332.6	0.17903912	0.15752071	
332.8	0.17931901	0.15766324	
333	0.17879478	0.15780566	
333.2	0.17860555	0.15794797	
333.4	0.17869553	0.15809018	
333.6	0.17883998	0.15823228	
333.8	0.17870104	0.15837427	
334	0.17881051	0.15851615	
334.2	0.17872803	0.15865792	
334.4	0.17907483	0.15879959	
334.6	0.17971788	0.15894115	
334.8	0.17992519	0.15908261	
335	0.17965185	0.15922396	
335.2	0.18002999	0.1593652	
335.4	0.18020919	0.15950633	
335.6	0.17992768	0.15964736	
335.8	0.18070982	0.15978828	
336	0.18137174	0.15992909	
336.2	0.18188853	0.1600698	
336.4	0.18272503	0.1602104	
336.6	0.1828959	0.16035089	
336.8	0.18301157	0.16049128	
337	0.18299114	0.16063156	
337.2	0.18314072	0.16077174	
337.4	0.18303531	0.16091181	
337.6	0.18335749	0.16105177	
337.8	0.1830544	0.16119163	
338	0.18331805	0.16133138	
338.2	0.18379211	0.16147103	
338.4	0.18408843	0.16161057	
338.6	0.18426845	0.16175	
338.8	0.18433929	0.16188933	
339	0.18398372	0.16202856	
339.2	0.18412672	0.16216768	
339.4	0.18382642	0.16230669	
339.6	0.1840144	0.1624456	
339.8	0.18427503	0.16258441	
340	0.1846579	0.16272311	
340.2	0.18501967	0.1628617	
340.4	0.18541347	0.16300019	
340.6	0.18492928	0.16313857	
340.8	0.18527267	0.16327685	
341	0.18526737	0.16341503	
341.2	0.18513373	0.1635531	
341.4	0.18520189	0.16369107	
341.6	0.18516179	0.16382893	
341.8	0.18467999	0.16396669	
342	0.185155	0.16410434	
342.2	0.18552218	0.16424189	
342.4	0.18517825	0.16437934	
342.6	0.18523085	0.16451668	
342.8	0.18526933	0.16465392	
343	0.1849459	0.16479105	
343.2	0.18435291	0.16492808	
343.4	0.18392796	0.16506501	
343.6	0.18404946	0.16520183	
343.8	0.18406995	0.16533855	
344	0.18464912	0.16547517	
344.2	0.18458019	0.16561168	
344.4	0.18445815	0.16574809	
344.6	0.18454701	0.1658844	
344.8	0.1851441	0.1660206	
345	0.18488468	0.1661567	
345.2	0.18514328	0.1662927	
345.4	0.18529066	0.1664286	
345.6	0.18527133	0.16656439	
345.8	0.18572667	0.16670008	
346	0.18676994	0.16683567	
346.2	0.18707129	0.16697115	
346.4	0.18694797	0.16710653	
346.6	0.18680831	0.16724181	
346.8	0.18639439	0.16737699	
347	0.185915	0.16751206	
347.2	0.1861434	0.16764704	
347.4	0.18709542	0.16778191	
347.6	0.18752897	0.16791668	
347.8	0.18766458	0.16805135	
348	0.18807612	0.16818591	
348.2	0.18773602	0.16832037	
348.4	0.18774769	0.16845474	
348.6	0.18779674	0.168589	
348.8	0.18816217	0.16872315	
349	0.18782285	0.16885721	
349.2	0.18817498	0.16899117	
349.4	0.18853897	0.16912502	
349.6	0.18940876	0.16925878	
349.8	0.18985852	0.16939243	
350	0.19049073	0.16952598	
350.2	0.19062526	0.16965943	
350.4	0.19058516	0.16979278	
350.6	0.19050614	0.16992603	
350.8	0.19068963	0.17005918	
351	0.19093085	0.17019222	
351.2	0.19159415	0.17032517	
351.4	0.19126664	0.17045801	
351.6	0.19075934	0.17059076	
351.8	0.19113186	0.17072341	
352	0.1913422	0.17085595	
352.2	0.19064243	0.17098839	
352.4	0.19017275	0.17112074	
352.6	0.18980209	0.17125298	
352.8	0.19009975	0.17138513	
353	0.18964746	0.17151717	
353.2	0.1897665	0.17164912	
353.4	0.19015626	0.17178096	
353.6	0.19082071	0.17191271	
353.8	0.19091343	0.17204435	
354	0.19148978	0.1721759	
354.2	0.19202269	0.17230734	
354.4	0.19187851	0.17243869	
354.6	0.19163524	0.17256994	
354.8	0.19195037	0.17270109	
355	0.19200265	0.17283214	
355.2	0.19203758	0.17296309	
355.4	0.19197082	0.17309394	
355.6	0.19250227	0.17322469	
355.8	0.19318261	0.17335534	
356	0.19323218	0.1734859	
356.2	0.19299118	0.17361635	
356.4	0.1933056	0.17374671	
356.6	0.19382068	0.17387697	
356.8	0.19430539	0.17400713	
357	0.19466396	0.17413719	
357.2	0.1947384	0.17426716	
357.4	0.19513097	0.17439702	
357.6	0.19498692	0.17452679	
357.8	0.1950745	0.17465646	
358	0.19492852	0.17478603	
358.2	0.19521234	0.1749155	
358.4	0.19457716	0.17504487	
358.6	0.19448061	0.17517415	
358.8	0.19505498	0.17530333	
359	0.19511116	0.17543241	
359.2	0.19525486	0.1755614	
359.4	0.19536168	0.17569028	
359.6	0.19541926	0.17581907	
359.8	0.19568059	0.17594776	
360	0.19558013	0.17607636	
360.2	0.19537302	0.17620486	
360.4	0.19557652	0.17633326	
360.6	0.1957602	0.17646156	
360.8	0.19615881	0.17658976	
361	0.19621616	0.17671787	
361.2	0.19593385	0.17684588	
361.4	0.19562442	0.1769738	
361.6	0.19545127	0.17710162	
361.8	0.19597081	0.17722934	
362	0.19623488	0.17735697	
362.2	0.19629299	0.17748449	
362.4	0.19621174	0.17761193	
362.6	0.19625716	0.17773926	
362.8	0.19647984	0.1778665	
363	0.19660884	0.17799365	
363.2	0.19687522	0.17812069	
363.4	0.19708551	0.17824764	
363.6	0.19710511	0.1783745	
363.8	0.19716751	0.17850126	
364	0.1970563	0.17862792	
364.2	0.19677796	0.17875449	
364.4	0.19747137	0.17888096	
364.6	0.19777289	0.17900734	
364.8	0.19827659	0.17913362	
365	0.19858691	0.1792598	
365.2	0.19878377	0.17938589	
365.4	0.19869532	0.17951189	
365.6	0.19920076	0.17963779	
365.8	0.19988372	0.17976359	
366	0.19972565	0.1798893	
366.2	0.19908977	0.18001491	
366.4	0.1995104	0.18014043	
366.6	0.19929537	0.18026586	
366.8	0.19925045	0.18039119	
367	0.19968895	0.18051642	
367.2	0.19965445	0.18064156	
367.4	0.1996256	0.18076661	
367.6	0.19968204	0.18089156	
367.8	0.19972979	0.18101641	
368	0.19960494	0.18114117	
368.2	0.19983119	0.18126584	
368.4	0.20016894	0.18139041	
368.6	0.2003917	0.18151489	
368.8	0.20069449	0.18163928	
369	0.2005591	0.18176357	
369.2	0.20043544	0.18188777	
369.4	0.20033719	0.18201187	
369.6	0.20018695	0.18213588	
369.8	0.20007771	0.18225979	
370	0.19953153	0.18238361	
370.2	0.19978474	0.18250734	
370.4	0.20047552	0.18263098	
370.6	0.20005062	0.18275452	
370.8	0.200099	0.18287796	
371	0.20056658	0.18300132	
371.2	0.20050965	0.18312458	
371.4	0.20083389	0.18324775	
371.6	0.20118462	0.18337082	
371.8	0.20152079	0.1834938	
372	0.20160284	0.18361669	
372.2	0.20245004	0.18373948	
372.4	0.2024832	0.18386219	
372.6	0.20267941	0.1839848	
372.8	0.20280415	0.18410731	
373	0.20224491	0.18422974	
373.2	0.20224616	0.18435207	
373.4	0.202167	0.18447431	
373.6	0.20191308	0.18459646	
373.8	0.20244067	0.18471851	
374	0.20276704	0.18484047	
374.2	0.20313116	0.18496234	
374.4	0.20356666	0.18508412	
374.6	0.20359598	0.18520581	
374.8	0.20381863	0.1853274	
375	0.20394158	0.1854489	
375.2	0.20369522	0.18557031	
375.4	0.20376124	0.18569163	
375.6	0.20405285	0.18581286	
375.8	0.20446991	0.18593399	
376	0.20464212	0.18605503	
376.2	0.20483613	0.18617599	
376.4	0.20456533	0.18629685	
376.6	0.20449972	0.18641762	
376.8	0.20439384	0.18653829	
377	0.20426278	0.18665888	
377.2	0.20440703	0.18677937	
377.4	0.20474832	0.18689978	
377.6	0.20470775	0.18702009	
377.8	0.20523981	0.18714031	
378	0.20531591	0.18726044	
378.2	0.20508599	0.18738048	
378.4	0.2054332	0.18750043	
378.6	0.20491369	0.18762029	
378.8	0.20476494	0.18774006	
379	0.20453938	0.18785974	
379.2	0.20447201	0.18797932	
379.4	0.2047934	0.18809882	
379.6	0.20511103	0.18821823	
379.8	0.20557722	0.18833754	
380	0.20576826	0.18845677	
380.2	0.20582477	0.1885759	
380.4	0.20616373	0.18869495	
380.6	0.20644929	0.1888139	
380.8	0.20640021	0.18893277	
381	0.2067198	0.18905155	
381.2	0.20644512	0.18917023	
381.4	0.2065275	0.18928883	
381.6	0.20636603	0.18940733	
381.8	0.20624819	0.18952575	
382	0.20624819	0.18964409	
382.2	0.2054529	0.18961002	
382.4	0.20457742	0.18957597	
382.6	0.20361405	0.18954192	
382.8	0.20245397	0.18950788	
383	0.20155531	0.18947384	
383.2	0.20055912	0.18943981	
383.4	0.19992684	0.18940578	
383.6	0.19935997	0.18937176	
383.8	0.19891567	0.18933775	
384	0.19823813	0.18930374	
384.2	0.19777671	0.18926974	
384.4	0.19721156	0.18923575	
384.6	0.19678042	0.18920176	
384.8	0.19595175	0.18916778	
385	0.19525062	0.1891338	
385.2	0.19458816	0.18909983	
385.4	0.19435129	0.18906587	
385.6	0.1941178	0.18903191	
385.8	0.19376672	0.18899796	
386	0.19322797	0.18896401	
386.2	0.19299906	0.18893007	
386.4	0.19239054	0.18889614	
386.6	0.19208371	0.18886221	
386.8	0.19161209	0.18882829	
387	0.19150012	0.18879437	
387.2	0.19152977	0.18876046	
387.4	0.19153482	0.18872656	
387.6	0.19116879	0.18869266	
387.8	0.19077776	0.18865877	
388	0.18988644	0.18862489	
388.2	0.18947181	0.18859101	
388.4	0.18872208	0.18855714	
388.6	0.18844591	0.18852327	
388.8	0.18791599	0.18848941	
389	0.1877332	0.18845556	
389.2	0.18717925	0.18842171	
389.4	0.18717999	0.18838786	
389.6	0.1871217	0.18835403	
389.8	0.18652958	0.1883202	
390	0.18635675	0.18828637	
390.2	0.18655446	0.18825256	
390.4	0.18644176	0.18821874	
390.6	0.18651549	0.18818494	
390.8	0.18614621	0.18815114	
391	0.18613477	0.18811735	
391.2	0.18623622	0.18808356	
391.4	0.18608281	0.18804978	
391.6	0.18568241	0.188016	
391.8	0.18544057	0.18798223	
392	0.18501288	0.18794847	
392.2	0.18495598	0.18791471	
392.4	0.18463649	0.18788096	
392.6	0.18457867	0.18784721	
392.8	0.18334065	0.18781347	
393	0.18339676	0.18777974	
393.2	0.18291003	0.18774601	
393.4	0.18318273	0.18771229	
393.6	0.1832708	0.18767858	
393.8	0.18257213	0.18764487	
394	0.18235984	0.18761117	
394.2	0.18234812	0.18757747	
394.4	0.18205816	0.18754378	
394.6	0.1815058	0.1875101	
394.8	0.18100516	0.18747642	
395	0.18054933	0.18744274	
395.2	0.18008151	0.18740908	
395.4	0.18022836	0.18737542	
395.6	0.17986699	0.18734176	
395.8	0.17971888	0.18730811	
396	0.17999776	0.18727447	
396.2	0.17992138	0.18724084	
396.4	0.17946525	0.18720721	
396.6	0.17891834	0.18717358	
396.8	0.17850244	0.18713996	
397	0.17909585	0.18710635	
397.2	0.1786308	0.18707275	
397.4	0.17881265	0.18703915	
397.6	0.17872117	0.18700555	
397.8	0.17809249	0.18697196	
398	0.17792131	0.18693838	
398.2	0.17772585	0.18690481	
398.4	0.17682898	0.18687124	
398.6	0.17584671	0.18683767	
398.8	0.17540764	0.18680411	
399	0.17493118	0.18677056	
399.2	0.17487201	0.18673702	
399.4	0.17514029	0.18670348	
399.6	0.1747923	0.18666994	
399.8	0.17438415	0.18663642	
400	0.1743658	0.18660289	
400.2	0.17419156	0.18656938	
400.4	0.17431597	0.18653587	
400.6	0.17403152	0.18650237	
400.8	0.17386089	0.18646887	
401	0.17444179	0.18643538	
401.2	0.17448647	0.18640189	
401.4	0.17469097	0.18636841	
401.6	0.17499796	0.18633494	
401.8	0.17511066	0.18630147	
402	0.17525895	0.18626801	
402.2	0.175272	0.18623455	
402.4	0.17485734	0.1862011	
402.6	0.17520554	0.18616766	
402.8	0.17575198	0.18613422	
403	0.17578591	0.18610079	
403.2	0.17590245	0.18606737	
403.4	0.1760158	0.18603395	
403.6	0.17582655	0.18600053	
403.8	0.17519617	0.18596713	
404	0.17458523	0.18593372	
404.2	0.17448153	0.18590033	
404.4	0.17397339	0.18586694	
404.6	0.17340257	0.18583356	
404.8	0.17310501	0.18580018	
405	0.17289337	0.18576681	
405.2	0.17254687	0.18573344	
405.4	0.1722659	0.18570008	
405.6	0.17198257	0.18566673	
405.8	0.17138777	0.18563338	
406	0.17142925	0.18560004	
406.2	0.17125812	0.18556671	
406.4	0.17104689	0.18553338	
406.6	0.17158904	0.18550005	
406.8	0.1712282	0.18546673	
407	0.17160776	0.18543342	
407.2	0.17203591	0.18540012	
407.4	0.17216227	0.18536682	
407.6	0.17139753	0.18533352	
407.8	0.17038571	0.18530024	
408	0.17027383	0.18526695	
408.2	0.17036824	0.18523368	
408.4	0.17002195	0.18520041	
408.6	0.17068455	0.18516715	
408.8	0.17047263	0.18513389	
409	0.17036499	0.18510064	
409.2	0.17070672	0.18506739	
409.4	0.17032095	0.18503415	
409.6	0.1700778	0.18500092	
409.8	0.17024618	0.18496769	
410	0.17079131	0.18493447	
410.2	0.17054854	0.18490125	
410.4	0.17068307	0.18486804	
410.6	0.17091692	0.18483484	
410.8	0.17094599	0.18480164	
411	0.17146454	0.18476845	
411.2	0.17092706	0.18473526	
411.4	0.17045986	0.18470208	
411.6	0.16953776	0.18466891	
411.8	0.16911187	0.18463574	
412	0.1695464	0.18460258	
412.2	0.16909604	0.18456942	
412.4	0.16891115	0.18453627	
412.6	0.16967747	0.18450312	
412.8	0.16938538	0.18446999	
413	0.16900659	0.18443685	
413.2	0.16853137	0.18440373	
413.4	0.16831678	0.18437061	
413.6	0.16826421	0.18433749	
413.8	0.16798493	0.18430438	
414	0.1683382	0.18427128	
414.2	0.1681073	0.18423818	
414.4	0.16798674	0.18420509	
414.6	0.1680235	0.18417201	
414.8	0.16796691	0.18413893	
415	0.167851	0.18410586	
415.2	0.16756222	0.18407279	
415.4	0.16728275	0.18403973	
415.6	0.16689955	0.18400667	
415.8	0.1665728	0.18397362	
416	0.16646161	0.18394058	
416.2	0.16580799	0.18390754	
416.4	0.16532105	0.18387451	
416.6	0.16513501	0.18384149	
416.8	0.16472999	0.18380847	
417	0.16384367	0.18377545	
417.2	0.16323674	0.18374244	
417.4	0.1629204	0.18370944	
417.6	0.16262624	0.18367645	
417.8	0.16255755	0.18364346	
418	0.1626178	0.18361047	
418.2	0.16217609	0.18357749	
418.4	0.16198722	0.18354452	
418.6	0.16255222	0.18351156	
418.8	0.16323209	0.1834786	
419	0.16382729	0.18344564	
419.2	0.16406062	0.18341269	
419.4	0.16457346	0.18337975	
419.6	0.16527842	0.18334681	
419.8	0.16564511	0.18331388	
420	0.1660764	0.18328096	
420.2	0.16627572	0.18324804	
420.4	0.16661904	0.18321513	
420.6	0.16689781	0.18318222	
420.8	0.16685902	0.18314932	
421	0.16629168	0.18311642	
421.2	0.16628934	0.18308353	
421.4	0.16622342	0.18305065	
421.6	0.1663267	0.18301777	
421.8	0.16615129	0.1829849	
422	0.16559644	0.18295203	
422.2	0.16548006	0.18291917	
422.4	0.16569022	0.18288632	
422.6	0.16614212	0.18285347	
422.8	0.16596453	0.18282063	
423	0.16600109	0.18278779	
423.2	0.16629696	0.18275496	
423.4	0.16661713	0.18272214	
423.6	0.16638946	0.18268932	
423.8	0.16593979	0.18265651	
424	0.16563711	0.1826237	
424.2	0.16531412	0.1825909	
424.4	0.16484973	0.1825581	
424.6	0.16424379	0.18252532	
424.8	0.16304866	0.18249253	
425	0.16314493	0.18245975	
425.2	0.16309095	0.18242698	
425.4	0.1628117	0.18239422	
425.6	0.16276682	0.18236146	
425.8	0.16258685	0.1823287	
426	0.16261013	0.18229596	
426.2	0.16296952	0.18226321	
426.4	0.1631972	0.18223048	
426.6	0.16322432	0.18219775	
426.8	0.16313053	0.18216502	
427	0.16359223	0.1821323	
427.2	0.16358185	0.18209959	
427.4	0.16334532	0.18206689	
427.6	0.16313655	0.18203418	
427.8	0.1632272	0.18200149	
428	0.16338442	0.1819688	
428.2	0.16362074	0.18193612	
428.4	0.16339056	0.18190344	
428.6	0.16343363	0.18187077	
428.8	0.16323248	0.1818381	
429	0.16386976	0.18180544	
429.2	0.16364608	0.18177279	
429.4	0.16322598	0.18174014	
429.6	0.16298077	0.1817075	
429.8	0.16242127	0.18167486	
430	0.16211623	0.18164223	
430.2	0.16169108	0.18160961	
430.4	0.1614882	0.18157699	
430.6	0.16163739	0.18154437	
430.8	0.16081273	0.18151177	
431	0.16078329	0.18147917	
431.2	0.16097828	0.18144657	
431.4	0.16092024	0.18141398	
431.6	0.16128739	0.1813814	
431.8	0.16142506	0.18134882	
432	0.16195961	0.18131625	
432.2	0.16256079	0.18128368	
432.4	0.1628373	0.18125112	
432.6	0.16304512	0.18121857	
432.8	0.16337617	0.18118602	
433	0.16307994	0.18115348	
433.2	0.16304166	0.18112094	
433.4	0.1626612	0.18108841	
433.6	0.16185007	0.18105588	
433.8	0.16136656	0.18102336	
434	0.16079598	0.18099085	
434.2	0.16030697	0.18095834	
434.4	0.16018253	0.18092584	
434.6	0.15990091	0.18089335	
434.8	0.15926186	0.18086086	
435	0.15914385	0.18082837	
435.2	0.15888359	0.18079589	
435.4	0.15842936	0.18076342	
435.6	0.15886394	0.18073095	
435.8	0.15859129	0.18069849	
436	0.1593338	0.18066604	
436.2	0.15948558	0.18063359	
436.4	0.15955563	0.18060114	
436.6	0.15937734	0.18056871	
436.8	0.15977473	0.18053627	
437	0.15943719	0.18050385	
437.2	0.15964086	0.18047143	
437.4	0.15994836	0.18043901	
437.6	0.15976435	0.18040661	
437.8	0.16003228	0.1803742	
438	0.16076132	0.18034181	
438.2	0.16093996	0.18030942	
438.4	0.16161343	0.18027703	
438.6	0.16185466	0.18024465	
438.8	0.16228614	0.18021228	
439	0.16166896	0.18017991	
439.2	0.16180883	0.18014755	
439.4	0.16141514	0.18011519	
439.6	0.16101338	0.18008284	
439.8	0.1602605	0.1800505	
440	0.16019424	0.18001816	
440.2	0.15963802	0.17998582	
440.4	0.15880592	0.1799535	
440.6	0.15824116	0.17992118	
440.8	0.15816126	0.17988886	
441	0.15777231	0.17985655	
441.2	0.15745579	0.17982425	
441.4	0.15801258	0.17979195	
441.6	0.15829863	0.17975966	
441.8	0.15853821	0.17972737	
442	0.15907554	0.17969509	
442.2	0.15923899	0.17966281	
442.4	0.16007227	0.17963055	
442.6	0.16040013	0.17959828	
442.8	0.16109539	0.17956602	
443	0.16054636	0.17953377	
443.2	0.16094087	0.17950153	
443.4	0.16021486	0.17946929	
443.6	0.15977173	0.17943705	
443.8	0.15975435	0.17940482	
444	0.15994203	0.1793726	
444.2	0.15958187	0.17934038	
444.4	0.15943556	0.17930817	
444.6	0.15950697	0.17927597	
444.8	0.1595437	0.17924377	
445	0.15922624	0.17921157	
445.2	0.15932708	0.17917939	
445.4	0.15968978	0.1791472	
445.6	0.15937158	0.17911503	
445.8	0.15926746	0.17908286	
446	0.15962018	0.17905069	
446.2	0.15981251	0.17901853	
446.4	0.15980249	0.17898638	
446.6	0.1596853	0.17895423	
446.8	0.15997179	0.17892209	
447	0.1594325	0.17888995	
447.2	0.15963391	0.17885782	
447.4	0.15930539	0.1788257	
447.6	0.15926076	0.17879358	
447.8	0.15877298	0.17876147	
448	0.15856467	0.17872936	
448.2	0.15767972	0.17869726	
448.4	0.15738747	0.17866516	
448.6	0.15683013	0.17863307	
448.8	0.15617001	0.17860099	
449	0.15605059	0.17856891	
449.2	0.15626626	0.17853684	
449.4	0.15587187	0.17850477	
449.6	0.15622854	0.17847271	
449.8	0.15709807	0.17844065	
450	0.15743648	0.1784086	
450.2	0.15750254	0.17837656	
450.4	0.15792927	0.17834452	
450.6	0.15849283	0.17831249	
450.8	0.15908616	0.17828046	
451	0.1590912	0.17824844	
451.2	0.1596995	0.17821643	
451.4	0.15962455	0.17818442	
451.6	0.1596297	0.17815241	
451.8	0.15888213	0.17812042	
452	0.1590233	0.17808842	
452.2	0.15878892	0.17805644	
452.4	0.15859333	0.17802446	
452.6	0.15836174	0.17799248	
452.8	0.15778889	0.17796051	
453	0.15815713	0.17792855	
453.2	0.15802337	0.17789659	
453.4	0.15775652	0.17786464	
453.6	0.1579801	0.17783269	
453.8	0.15835456	0.17780075	
454	0.1584581	0.17776882	
454.2	0.15823928	0.17773689	
454.4	0.15814779	0.17770497	
454.6	0.15789445	0.17767305	
454.8	0.15733243	0.17764114	
455	0.15727972	0.17760923	
455.2	0.15711027	0.17757733	
455.4	0.1566222	0.17754544	
455.6	0.15656255	0.17751355	
455.8	0.15606373	0.17748167	
456	0.15596253	0.17744979	
456.2	0.15621239	0.17741792	
456.4	0.15619567	0.17738605	
456.6	0.15625713	0.17735419	
456.8	0.15597355	0.17732234	
457	0.15629746	0.17729049	
457.2	0.15594555	0.17725864	
457.4	0.15596201	0.17722681	
457.6	0.15639584	0.17719498	
457.8	0.15693829	0.17716315	
458	0.15693038	0.17713133	
458.2	0.15676965	0.17709952	
458.4	0.15675467	0.17706771	
458.6	0.15692751	0.1770359	
458.8	0.15722781	0.17700411	
459	0.15739684	0.17697231	
459.2	0.15725978	0.17694053	
459.4	0.15694011	0.17690875	
459.6	0.15651643	0.17687697	
459.8	0.15664157	0.17684521	
460	0.15701106	0.17681344	
460.2	0.15713816	0.17678169	
460.4	0.15669471	0.17674993	
460.6	0.15619746	0.17671819	
460.8	0.15620744	0.17668645	
461	0.15617122	0.17665471	
461.2	0.15569137	0.17662298	
461.4	0.1552077	0.17659126	
461.6	0.15484883	0.17655954	
461.8	0.15527567	0.17652783	
462	0.1551704	0.17649613	
462.2	0.15495741	0.17646443	
462.4	0.15503407	0.17643273	
462.6	0.15547827	0.17640104	
462.8	0.15539741	0.17636936	
463	0.15553043	0.17633768	
463.2	0.15631757	0.17630601	
463.4	0.15623899	0.17627434	
463.6	0.15656966	0.17624268	
463.8	0.15738384	0.17621103	
464	0.15759794	0.17617938	
464.2	0.15715721	0.17614773	
464.4	0.15725774	0.1761161	
464.6	0.15771171	0.17608446	
464.8	0.15770799	0.17605284	
465	0.15757944	0.17602122	
465.2	0.15678985	0.1759896	
465.4	0.15679943	0.17595799	
465.6	0.15717058	0.17592639	
465.8	0.15759491	0.17589479	
466	0.15703396	0.1758632	
466.2	0.15626049	0.17583161	
466.4	0.15613356	0.17580003	
466.6	0.15579944	0.17576846	
466.8	0.15563278	0.17573689	
467	0.15568362	0.17570532	
467.2	0.15550358	0.17567376	
467.4	0.15489592	0.17564221	
467.6	0.1548772	0.17561066	
467.8	0.15431212	0.17557912	
468	0.15417249	0.17554759	
468.2	0.15416015	0.17551606	
468.4	0.15411264	0.17548453	
468.6	0.15476069	0.17545302	
468.8	0.15476252	0.1754215	
469	0.15475468	0.17538999	
469.2	0.15441088	0.17535849	
469.4	0.15534719	0.175327	
469.6	0.15561821	0.17529551	
469.8	0.15551892	0.17526402	
470	0.15568867	0.17523254	
470.2	0.15504904	0.17520107	
470.4	0.15518173	0.1751696	
470.6	0.15548371	0.17513814	
470.8	0.1550961	0.17510668	
471	0.15547553	0.17507523	
471.2	0.15516238	0.17504379	
471.4	0.15480685	0.17501235	
471.6	0.15492286	0.17498091	
471.8	0.15473771	0.17494949	
472	0.15508418	0.17491806	
472.2	0.15499022	0.17488665	
472.4	0.15497821	0.17485524	
472.6	0.15517443	0.17482383	
472.8	0.15507146	0.17479243	
473	0.15427953	0.17476104	
473.2	0.15432387	0.17472965	
473.4	0.15466694	0.17469826	
473.6	0.15472241	0.17466689	
473.8	0.15442201	0.17463551	
474	0.1544585	0.17460415	
474.2	0.15398102	0.17457279	
474.4	0.15411059	0.17454143	
474.6	0.15461441	0.17451008	
474.8	0.15419304	0.17447874	
475	0.15494398	0.1744474	
475.2	0.15458103	0.17441607	
475.4	0.15464111	0.17438474	
475.6	0.15480228	0.17435342	
475.8	0.15462823	0.17432211	
476	0.15470237	0.1742908	
476.2	0.15448902	0.17425949	
476.4	0.15438045	0.17422819	
476.6	0.15463856	0.1741969	
476.8	0.15506291	0.17416561	
477	0.1543426	0.17413433	
477.2	0.15461533	0.17410306	
477.4	0.15468777	0.17407178	
477.6	0.15469154	0.17404052	
477.8	0.15477432	0.17400926	
478	0.15498924	0.17397801	
478.2	0.15480606	0.17394676	
478.4	0.15517182	0.17391552	
478.6	0.15526932	0.17388428	
478.8	0.15471731	0.17385305	
479	0.15468332	0.17382182	
479.2	0.1545786	0.1737906	
479.4	0.15403445	0.17375939	
479.6	0.15375176	0.17372818	
479.8	0.15370881	0.17369698	
480	0.1532957	0.17366578	
480.2	0.1532295	0.17363459	
480.4	0.15338428	0.1736034	
480.6	0.15331252	0.17357222	
480.8	0.15316826	0.17354104	
481	0.15278621	0.17350987	
481.2	0.152925	0.17347871	
481.4	0.15271589	0.17344755	
481.6	0.15298408	0.1734164	
481.8	0.15364144	0.17338525	
482	0.15375878	0.17335411	
482.2	0.15359925	0.17332297	
482.4	0.15369213	0.17329184	
482.6	0.15373246	0.17326072	
482.8	0.15364796	0.1732296	
483	0.15401452	0.17319849	
483.2	0.15391004	0.17316738	
483.4	0.15348836	0.17313628	
483.6	0.15340238	0.17310518	
483.8	0.15320879	0.17307409	
484	0.15352296	0.173043	
484.2	0.15377054	0.17301192	
484.4	0.15351385	0.17298085	
484.6	0.15341811	0.17294978	
484.8	0.15338211	0.17291871	
485	0.15300035	0.17288766	
485.2	0.15301192	0.1728566	
485.4	0.15309928	0.17282556	
485.6	0.15335904	0.17279452	
485.8	0.15334321	0.17276348	
486	0.15333709	0.17273245	
486.2	0.15331788	0.17270143	
486.4	0.15320065	0.17267041	
486.6	0.15349428	0.1726394	
486.8	0.15353217	0.17260839	
487	0.15374181	0.17257739	
487.2	0.1533388	0.17254639	
487.4	0.1530539	0.1725154	
487.6	0.15284961	0.17248441	
487.8	0.15270693	0.17245343	
488	0.15296189	0.17242246	
488.2	0.15286121	0.17239149	
488.4	0.15289227	0.17236053	
488.6	0.15331655	0.17232957	
488.8	0.1534088	0.17229862	
489	0.15380686	0.17226767	
489.2	0.15382214	0.17223673	
489.4	0.15367089	0.1722058	
489.6	0.15341497	0.17217487	
489.8	0.15327019	0.17214394	
490	0.15342531	0.17211302	
490.2	0.15346468	0.17208211	
490.4	0.15322746	0.1720512	
490.6	0.1528787	0.1720203	
490.8	0.1525889	0.1719894	
491	0.15221916	0.17195851	
491.2	0.15140813	0.17192763	
491.4	0.1508318	0.17189675	
491.6	0.15093453	0.17186587	
491.8	0.15081022	0.171835	
492	0.15121516	0.17180414	
492.2	0.15227858	0.17177328	
492.4	0.15284426	0.17174243	
492.6	0.15330173	0.17171158	
492.8	0.1534137	0.17168074	
493	0.15337795	0.17164991	
493.2	0.15315976	0.17161908	
493.4	0.15331789	0.17158825	
493.6	0.15380133	0.17155744	
493.8	0.15401971	0.17152662	
494	0.15418551	0.17149581	
494.2	0.15471395	0.17146501	
494.4	0.15442615	0.17143422	
494.6	0.15372882	0.17140342	
494.8	0.1533577	0.17137264	
495	0.15297171	0.17134186	
495.2	0.15281429	0.17131108	
495.4	0.15279241	0.17128031	
495.6	0.15280845	0.17124955	
495.8	0.15244544	0.17121879	
496	0.15224535	0.17118804	
496.2	0.15238111	0.17115729	
496.4	0.15192699	0.17112655	
496.6	0.15179867	0.17109582	
496.8	0.1514102	0.17106509	
497	0.15123297	0.17103436	
497.2	0.15167549	0.17100364	
497.4	0.15149531	0.17097293	
497.6	0.15200274	0.17094222	
497.8	0.15170033	0.17091152	
498	0.15201251	0.17088082	
498.2	0.15233124	0.17085013	
498.4	0.15180857	0.17081944	
498.6	0.15183587	0.17078876	
498.8	0.15163827	0.17075809	
499	0.15191856	0.17072742	
499.2	0.15195771	0.17069675	
499.4	0.15173687	0.17066609	
499.6	0.15142178	0.17063544	
499.8	0.15101787	0.17060479	
500	0.150561	0.17057415	
500.2	0.15054936	0.17054351	
500.4	0.15015317	0.17051288	
500.6	0.15036774	0.17048226	
500.8	0.15013585	0.17045164	
501	0.15061015	0.17042102	
501.2	0.15115752	0.17039041	
501.4	0.15061122	0.17035981	
501.6	0.15159295	0.17032921	
501.8	0.15172008	0.17029862	
502	0.15231358	0.17026803	
502.2	0.15251687	0.17023745	
502.4	0.15276016	0.17020687	
502.6	0.1530307	0.1701763	
502.8	0.15289376	0.17014574	
503	0.15322334	0.17011518	
503.2	0.15274597	0.17008462	
503.4	0.15247999	0.17005407	
503.6	0.15183866	0.17002353	
503.8	0.1515855	0.16999299	
504	0.15098763	0.16996246	
504.2	0.15077746	0.16993193	
504.4	0.14990289	0.16990141	
504.6	0.15003006	0.1698709	
504.8	0.14986844	0.16984039	
505	0.14979684	0.16980988	
505.2	0.14978224	0.16977938	
505.4	0.14986204	0.16974889	
505.6	0.15075504	0.1697184	
505.8	0.15133305	0.16968792	
506	0.1517078	0.16965744	
506.2	0.15217559	0.16962697	
506.4	0.15271469	0.1695965	
506.6	0.15288407	0.16956604	
506.8	0.15349539	0.16953558	
507	0.15334254	0.16950513	
507.2	0.15280647	0.16947469	
507.4	0.15260944	0.16944425	
507.6	0.15229688	0.16941382	
507.8	0.15174809	0.16938339	
508	0.15071342	0.16935296	
508.2	0.15042226	0.16932255	
508.4	0.14956438	0.16929213	
508.6	0.14943098	0.16926173	
508.8	0.14880515	0.16923133	
509	0.14857521	0.16920093	
509.2	0.14849218	0.16917054	
509.4	0.14851724	0.16914016	
509.6	0.14886665	0.16910978	
509.8	0.14936086	0.1690794	
510	0.14931036	0.16904904	
510.2	0.14990862	0.16901867	
510.4	0.15035284	0.16898832	
510.6	0.15033288	0.16895796	
510.8	0.15068694	0.16892762	
511	0.15046106	0.16889728	
511.2	0.15063276	0.16886694	
511.4	0.15045414	0.16883661	
511.6	0.15022894	0.16880629	
511.8	0.15006309	0.16877597	
512	0.15047048	0.16874565	
512.2	0.15104763	0.16871535	
512.4	0.15131498	0.16868504	
512.6	0.15153921	0.16865475	
512.8	0.1513102	0.16862445	
513	0.15107336	0.16859417	
513.2	0.15059704	0.16856389	
513.4	0.15013728	0.16853361	
513.6	0.14949222	0.16850334	
513.8	0.14892054	0.16847307	
514	0.14835018	0.16844282	
514.2	0.14799503	0.16841256	
514.4	0.14756448	0.16838231	
514.6	0.14719747	0.16835207	
514.8	0.14739901	0.16832183	
515	0.14752711	0.1682916	
515.2	0.14754983	0.16826137	
515.4	0.14794989	0.16823115	
515.6	0.14862179	0.16820094	
515.8	0.14978974	0.16817073	
516	0.15103145	0.16814052	
516.2	0.15218828	0.16811032	
516.4	0.1531079	0.16808013	
516.6	0.15320659	0.16804994	
516.8	0.15349873	0.16801976	
517	0.15309672	0.16798958	
517.2	0.15280573	0.1679594	
517.4	0.15255451	0.16792924	
517.6	0.15237031	0.16789908	
517.8	0.15204318	0.16786892	
518	0.15174231	0.16783877	
518.2	0.15096238	0.16780862	
518.4	0.15049217	0.16777848	
518.6	0.15040937	0.16774835	
518.8	0.15010504	0.16771822	
519	0.14984384	0.1676881	
519.2	0.14965665	0.16765798	
519.4	0.14992684	0.16762787	
519.6	0.14988252	0.16759776	
519.8	0.15065181	0.16756766	
520	0.15075424	0.16753756	
520.2	0.15096608	0.16750747	
520.4	0.15079073	0.16747738	
520.6	0.15057032	0.1674473	
520.8	0.15094552	0.16741723	
521	0.15057013	0.16738716	
521.2	0.15023568	0.16735709	
521.4	0.1501346	0.16732703	
521.6	0.15008551	0.16729698	
521.8	0.14977664	0.16726693	
522	0.1499189	0.16723689	
522.2	0.1492261	0.16720685	
522.4	0.14930059	0.16717682	
522.6	0.14926041	0.16714679	
522.8	0.14897396	0.16711677	
523	0.14871359	0.16708676	
523.2	0.14855341	0.16705675	
523.4	0.14887245	0.16702674	
523.6	0.14904456	0.16699674	
523.8	0.14963358	0.16696675	
524	0.14962907	0.16693676	
524.2	0.14994582	0.16690678	
524.4	0.14985658	0.1668768	
524.6	0.14986243	0.16684682	
524.8	0.1502057	0.16681686	
525	0.15001044	0.1667869	
525.2	0.14952395	0.16675694	
525.4	0.14969769	0.16672699	
525.6	0.15023422	0.16669704	
525.8	0.15021058	0.1666671	
526	0.15019135	0.16663717	
526.2	0.14964409	0.16660724	
526.4	0.14953047	0.16657731	
526.6	0.14948966	0.16654739	
526.8	0.14963809	0.16651748	
527	0.14982686	0.16648757	
527.2	0.14983334	0.16645767	
527.4	0.15027924	0.16642777	
527.6	0.15036795	0.16639788	
527.8	0.15044623	0.16636799	
528	0.15028002	0.16633811	
528.2	0.15044124	0.16630824	
528.4	0.15053253	0.16627837	
528.6	0.1508635	0.1662485	
528.8	0.1511681	0.16621864	
529	0.15092573	0.16618879	
529.2	0.15075269	0.16615894	
529.4	0.15090034	0.16612909	
529.6	0.15097927	0.16609926	
529.8	0.15074355	0.16606942	
530	0.15040797	0.1660396	
530.2	0.15019491	0.16600977	
530.4	0.1496919	0.16597996	
530.6	0.14960713	0.16595014	
530.8	0.14943765	0.16592034	
531	0.14921245	0.16589054	
531.2	0.148651	0.16586074	
531.4	0.14829754	0.16583095	
531.6	0.14822073	0.16580117	
531.8	0.14811634	0.16577139	
532	0.14826245	0.16574161	
532.2	0.14889231	0.16571185	
532.4	0.14913212	0.16568208	
532.6	0.14880246	0.16565232	
532.8	0.14878794	0.16562257	
533	0.14871381	0.16559282	
533.2	0.1487148	0.16556308	
533.4	0.14872574	0.16553335	
533.6	0.14907896	0.16550361	
533.8	0.14926706	0.16547389	
534	0.14903889	0.16544417	
534.2	0.14906929	0.16541445	
534.4	0.14916176	0.16538474	
534.6	0.14870964	0.16535504	
534.8	0.14919535	0.16532534	
535	0.14929867	0.16529564	
535.2	0.14978044	0.16526596	
535.4	0.1497667	0.16523627	
535.6	0.15024304	0.16520659	
535.8	0.15050916	0.16517692	
536	0.15057007	0.16514725	
536.2	0.15098295	0.16511759	
536.4	0.15050263	0.16508794	
536.6	0.14999068	0.16505828	
536.8	0.14976104	0.16502864	
537	0.1494384	0.164999	
537.2	0.14933765	0.16496936	
537.4	0.14972556	0.16493973	
537.6	0.14985248	0.16491011	
537.8	0.14906956	0.16488049	
538	0.14877528	0.16485087	
538.2	0.14847588	0.16482127	
538.4	0.14880329	0.16479166	
538.6	0.14870194	0.16476206	
538.8	0.14942425	0.16473247	
539	0.14919244	0.16470288	
539.2	0.1496398	0.1646733	
539.4	0.14927589	0.16464372	
539.6	0.14941432	0.16461415	
539.8	0.14895998	0.16458459	
540	0.14845013	0.16455503	
540.2	0.14848785	0.16452547	
540.4	0.14831625	0.16449592	
540.6	0.1481815	0.16446637	
540.8	0.14836727	0.16443684	
541	0.14890291	0.1644073	
541.2	0.14858154	0.16437777	
541.4	0.14868934	0.16434825	
541.6	0.14815196	0.16431873	
541.8	0.14746179	0.16428922	
542	0.14776624	0.16425971	
542.2	0.14754793	0.16423021	
542.4	0.14820353	0.16420071	
542.6	0.1482073	0.16417122	
542.8	0.1485646	0.16414173	
543	0.14850852	0.16411225	
543.2	0.1487344	0.16408277	
543.4	0.14896412	0.1640533	
543.6	0.14928563	0.16402384	
543.8	0.14922845	0.16399438	
544	0.14955174	0.16396492	
544.2	0.15003705	0.16393547	
544.4	0.15003091	0.16390603	
544.6	0.15006746	0.16387659	
544.8	0.15042046	0.16384715	
545	0.1505258	0.16381773	
545.2	0.15005447	0.1637883	
545.4	0.14979475	0.16375888	
545.6	0.14931311	0.16372947	
545.8	0.14866827	0.16370006	
546	0.14848277	0.16367066	
546.2	0.14783529	0.16364127	
546.4	0.148002	0.16361187	
546.6	0.14773829	0.16358249	
546.8	0.14740847	0.16355311	
547	0.14682361	0.16352373	
547.2	0.14686707	0.16349436	
547.4	0.14715698	0.163465	
547.6	0.1471675	0.16343564	
547.8	0.14706967	0.16340628	
548	0.14687949	0.16337693	
548.2	0.14692663	0.16334759	
548.4	0.14671398	0.16331825	
548.6	0.14661719	0.16328892	
548.8	0.14716436	0.16325959	
549	0.14795782	0.16323027	
549.2	0.14808296	0.16320095	
549.4	0.14793084	0.16317164	
549.6	0.14812869	0.16314233	
549.8	0.14802685	0.16311303	
550	0.14797589	0.16308373	
550.2	0.14788585	0.16305444	
550.4	0.14829233	0.16302515	
550.6	0.14835541	0.16299587	
550.8	0.14791074	0.1629666	
551	0.14823929	0.16293733	
551.2	0.14793864	0.16290806	
551.4	0.14817426	0.1628788	
551.6	0.14862895	0.16284955	
551.8	0.14832159	0.1628203	
552	0.14815088	0.16279105	
552.2	0.1481961	0.16276181	
552.4	0.14814406	0.16273258	
552.6	0.1484017	0.16270335	
552.8	0.14924148	0.16267413	
553	0.14954448	0.16264491	
553.2	0.14925418	0.1626157	
553.4	0.14880509	0.16258649	
553.6	0.14795829	0.16255729	
553.8	0.14765226	0.16252809	
554	0.14790182	0.1624989	
554.2	0.14806139	0.16246971	
554.4	0.14810144	0.16244053	
554.6	0.14801744	0.16241136	
554.8	0.14771818	0.16238219	
555	0.14816533	0.16235302	
555.2	0.14821667	0.16232386	
555.4	0.14860448	0.16229471	
555.6	0.14913516	0.16226556	
555.8	0.14900932	0.16223641	
556	0.14933991	0.16220727	
556.2	0.14970726	0.16217814	
556.4	0.14990489	0.16214901	
556.6	0.14996992	0.16211989	
556.8	0.14981708	0.16209077	
557	0.15000252	0.16206166	
557.2	0.14946197	0.16203255	
557.4	0.14906809	0.16200345	
557.6	0.14833346	0.16197435	
557.8	0.14810294	0.16194526	
558	0.14800586	0.16191617	
558.2	0.1471214	0.16188709	
558.4	0.14714456	0.16185801	
558.6	0.1468168	0.16182894	
558.8	0.14667501	0.16179987	
559	0.14650458	0.16177081	
559.2	0.14623392	0.16174176	
559.4	0.14595639	0.16171271	
559.6	0.14638095	0.16168366	
559.8	0.14639264	0.16165462	
560	0.14657896	0.16162559	
560.2	0.14688238	0.16159656	
560.4	0.14748366	0.16156753	
560.6	0.14795561	0.16153852	
560.8	0.14852827	0.1615095	
561	0.14869475	0.16148049	
561.2	0.14833315	0.16145149	
561.4	0.1482986	0.16142249	
561.6	0.14787107	0.1613935	
561.8	0.14786047	0.16136451	
562	0.14812087	0.16133553	
562.2	0.1480609	0.16130655	
562.4	0.14833733	0.16127758	
562.6	0.1478015	0.16124861	
562.8	0.14777725	0.16121965	
563	0.14794138	0.16119069	
563.2	0.14811099	0.16116174	
563.4	0.14848332	0.1611328	
563.6	0.14888346	0.16110385	
563.8	0.14898756	0.16107492	
564	0.14926566	0.16104599	
564.2	0.14903031	0.16101706	
564.4	0.14907586	0.16098814	
564.6	0.14865807	0.16095923	
564.8	0.14838446	0.16093032	
565	0.14783555	0.16090141	
565.2	0.14756652	0.16087251	
565.4	0.14710756	0.16084362	
565.6	0.14675188	0.16081473	
565.8	0.14668862	0.16078585	
566	0.14663405	0.16075697	
566.2	0.14644385	0.1607281	
566.4	0.1463739	0.16069923	
566.6	0.14648653	0.16067036	
566.8	0.14671853	0.16064151	
567	0.14719137	0.16061265	
567.2	0.14729562	0.16058381	
567.4	0.147341	0.16055496	
567.6	0.14714052	0.16052613	
567.8	0.14688068	0.16049729	
568	0.14690432	0.16046847	
568.2	0.14679499	0.16043965	
568.4	0.14732406	0.16041083	
568.6	0.14803132	0.16038202	
568.8	0.14825505	0.16035321	
569	0.14804114	0.16032441	
569.2	0.14806293	0.16029562	
569.4	0.14772321	0.16026682	
569.6	0.14763042	0.16023804	
569.8	0.14765882	0.16020926	
570	0.14779934	0.16018048	
570.2	0.14802027	0.16015171	
570.4	0.14814448	0.16012295	
570.6	0.14825936	0.16009419	
570.8	0.14810416	0.16006544	
571	0.14798521	0.16003669	
571.2	0.14772797	0.16000794	
571.4	0.14749469	0.1599792	
571.6	0.1477532	0.15995047	
571.8	0.14772964	0.15992174	
572	0.14781731	0.15989302	
572.2	0.14834708	0.1598643	
572.4	0.14857051	0.15983559	
572.6	0.14885221	0.15980688	
572.8	0.14848068	0.15977818	
573	0.14869395	0.15974948	
573.2	0.14863542	0.15972079	
573.4	0.14850333	0.1596921	
573.6	0.14828304	0.15966342	
573.8	0.14854915	0.15963474	
574	0.14854898	0.15960607	
574.2	0.14832874	0.1595774	
574.4	0.14781471	0.15954874	
574.6	0.14790271	0.15952008	
574.8	0.14756873	0.15949143	
575	0.14747148	0.15946278	
575.2	0.14744452	0.15943414	
575.4	0.14738234	0.15940551	
575.6	0.14735359	0.15937688	
575.8	0.14676792	0.15934825	
576	0.14599482	0.15931963	
576.2	0.14580699	0.15929102	
576.4	0.14506718	0.15926241	
576.6	0.14524116	0.1592338	
576.8	0.14561204	0.1592052	
577	0.1456773	0.15917661	
577.2	0.14562689	0.15914802	
577.4	0.14647589	0.15911943	
577.6	0.1464482	0.15909085	
577.8	0.14671609	0.15906228	
578	0.14678433	0.15903371	
578.2	0.1472149	0.15900515	
578.4	0.14756346	0.15897659	
578.6	0.14815974	0.15894803	
578.8	0.14830443	0.15891948	
579	0.14824231	0.15889094	
579.2	0.14855066	0.1588624	
579.4	0.14831616	0.15883387	
579.6	0.14775485	0.15880534	
579.8	0.1470335	0.15877682	
580	0.14638899	0.1587483	
580.2	0.14652378	0.15871979	
580.4	0.1465784	0.15869128	
580.6	0.14700848	0.15866278	
580.8	0.14729225	0.15863428	
581	0.14721999	0.15860579	
581.2	0.14788567	0.1585773	
581.4	0.14886039	0.15854882	
581.6	0.14868796	0.15852034	
581.8	0.14905867	0.15849187	
582	0.14906988	0.1584634	
582.2	0.14895988	0.15843494	
582.4	0.14892643	0.15840649	
582.6	0.14841492	0.15837804	
582.8	0.14794401	0.15834959	
583	0.14708406	0.15832115	
583.2	0.14731853	0.15829271	
583.4	0.14673952	0.15826428	
583.6	0.14641578	0.15823586	
583.8	0.14668441	0.15820744	
584	0.14692894	0.15817902	
584.2	0.14717351	0.15815061	
584.4	0.1471863	0.1581222	
584.6	0.14708722	0.1580938	
584.8	0.14716711	0.15806541	
585	0.14781081	0.15803702	
585.2	0.14817075	0.15800863	
585.4	0.14830317	0.15798025	
585.6	0.14782914	0.15795188	
585.8	0.14777664	0.15792351	
586	0.14737064	0.15789514	
586.2	0.14724914	0.15786679	
586.4	0.14728467	0.15783843	
586.6	0.14688565	0.15781008	
586.8	0.14690369	0.15778174	
587	0.14694602	0.1577534	
587.2	0.14719438	0.15772506	
587.4	0.14733497	0.15769674	
587.6	0.14714997	0.15766841	
587.8	0.14723697	0.15764009	
588	0.14764117	0.15761178	
588.2	0.14743573	0.15758347	
588.4	0.14729101	0.15755517	
588.6	0.14713567	0.15752687	
588.8	0.14729296	0.15749858	
589	0.14810625	0.15747029	
589.2	0.14789039	0.157442	
589.4	0.14783883	0.15741373	
589.6	0.14782741	0.15738545	
589.8	0.14802204	0.15735719	
590	0.14779314	0.15732892	
590.2	0.14721696	0.15730067	
590.4	0.14706322	0.15727241	
590.6	0.14700014	0.15724417	
590.8	0.14708566	0.15721592	
591	0.1468522	0.15718769	
591.2	0.1467677	0.15715945	
591.4	0.14682107	0.15713123	
591.6	0.14639877	0.157103	
591.8	0.14641236	0.15707479	
592	0.14683033	0.15704657	
592.2	0.14661281	0.15701837	
592.4	0.14678389	0.15699017	
592.6	0.1470049	0.15696197	
592.8	0.14756693	0.15693378	
593	0.14813424	0.15690559	
593.2	0.14791593	0.15687741	
593.4	0.14788822	0.15684923	
593.6	0.14776865	0.15682106	
593.8	0.14750689	0.15679289	
594	0.14704581	0.15676473	
594.2	0.14646381	0.15673658	
594.4	0.14700371	0.15670842	
594.6	0.14728081	0.15668028	
594.8	0.14765347	0.15665214	
595	0.14746332	0.156624	
595.2	0.14732964	0.15659587	
595.4	0.1475137	0.15656774	
595.6	0.14721615	0.15653962	
595.8	0.1470563	0.15651151	
596	0.1472512	0.1564834	
596.2	0.1466741	0.15645529	
596.4	0.14667588	0.15642719	
596.6	0.14667868	0.15639909	
596.8	0.14664778	0.156371	
597	0.1462804	0.15634292	
597.2	0.14599987	0.15631484	
597.4	0.14644622	0.15628676	
597.6	0.14644985	0.15625869	
597.8	0.14639311	0.15623062	
598	0.14660344	0.15620256	
598.2	0.14669597	0.15617451	
598.4	0.14778763	0.15614646	
598.6	0.14793411	0.15611841	
598.8	0.14828025	0.15609037	
599	0.14849608	0.15606234	
599.2	0.14886295	0.15603431	
599.4	0.14909433	0.15600628	
599.6	0.14899611	0.15597826	
599.8	0.14901303	0.15595025	
600	0.14884957	0.15592224	
600.2	0.1479675	0.15589423	
600.4	0.14812978	0.15586623	
600.6	0.14791361	0.15583824	
600.8	0.1480795	0.15581025	
601	0.14766179	0.15578226	
601.2	0.1473841	0.15575428	
601.4	0.14728856	0.15572631	
601.6	0.14710373	0.15569834	
601.8	0.1469064	0.15567037	
602	0.14684641	0.15564241	
602.2	0.14671452	0.15561446	
602.4	0.14665874	0.15558651	
602.6	0.14631592	0.15555856	
602.8	0.14651908	0.15553062	
603	0.14682995	0.15550269	
603.2	0.14707222	0.15547476	
603.4	0.14687244	0.15544683	
603.6	0.14701481	0.15541891	
603.8	0.14681494	0.155391	
604	0.14675864	0.15536309	
604.2	0.14696628	0.15533518	
604.4	0.14724536	0.15530728	
604.6	0.14753106	0.15527939	
604.8	0.14733496	0.1552515	
605	0.14685222	0.15522362	
605.2	0.14653827	0.15519574	
605.4	0.14649787	0.15516786	
605.6	0.1466388	0.15513999	
605.8	0.14601074	0.15511213	
606	0.14557971	0.15508427	
606.2	0.14567062	0.15505641	
606.4	0.14510761	0.15502856	
606.6	0.14539982	0.15500072	
606.8	0.14569135	0.15497288	
607	0.14586363	0.15494504	
607.2	0.14584962	0.15491722	
607.4	0.14591945	0.15488939	
607.6	0.14582906	0.15486157	
607.8	0.1461632	0.15483376	
608	0.14658291	0.15480595	
608.2	0.14726908	0.15477814	
608.4	0.14740042	0.15475034	
608.6	0.14774512	0.15472255	
608.8	0.14779266	0.15469476	
609	0.14847671	0.15466697	
609.2	0.14834474	0.15463919	
609.4	0.14864569	0.15461142	
609.6	0.14851119	0.15458365	
609.8	0.14834581	0.15455589	
610	0.14835884	0.15452813	
610.2	0.14838101	0.15450037	
610.4	0.14775551	0.15447262	
610.6	0.14785358	0.15444488	
610.8	0.14794202	0.15441714	
611	0.14783769	0.1543894	
611.2	0.14750837	0.15436167	
611.4	0.14749513	0.15433395	
611.6	0.14694418	0.15430623	
611.8	0.14661887	0.15427851	
612	0.14643073	0.1542508	
612.2	0.14670847	0.1542231	
612.4	0.14640011	0.1541954	
612.6	0.14652319	0.1541677	
612.8	0.14619047	0.15414001	
613	0.14629694	0.15411233	
613.2	0.14554871	0.15408465	
613.4	0.14613823	0.15405697	
613.6	0.14607203	0.1540293	
613.8	0.14656687	0.15400164	
614	0.14680307	0.15397398	
614.2	0.14677659	0.15394632	
614.4	0.14717017	0.15391867	
614.6	0.1472721	0.15389103	
614.8	0.1471857	0.15386339	
615	0.14683595	0.15383575	
615.2	0.14642613	0.15380812	
615.4	0.14623425	0.1537805	
615.6	0.1458449	0.15375288	
615.8	0.14559543	0.15372526	
616	0.14600106	0.15369765	
616.2	0.145785	0.15367004	
616.4	0.14545544	0.15364244	
616.6	0.14547684	0.15361485	
616.8	0.14515195	0.15358726	
617	0.14516338	0.15355967	
617.2	0.14525109	0.15353209	
617.4	0.14599289	0.15350452	
617.6	0.14579582	0.15347694	
617.8	0.14622848	0.15344938	
618	0.14645928	0.15342182	
618.2	0.1462949	0.15339426	
618.4	0.14633462	0.15336671	
618.6	0.14611909	0.15333916	
618.8	0.14581767	0.15331162	
619	0.14626419	0.15328409	
619.2	0.14604491	0.15325656	
619.4	0.14624196	0.15322903	
619.6	0.14618096	0.15320151	
619.8	0.14631014	0.15317399	
620	0.14651963	0.15314648	
620.2	0.14620121	0.15311897	
620.4	0.14636123	0.15309147	
620.6	0.14637261	0.15306398	
620.8	0.14636557	0.15303648	
621	0.14619582	0.153009	
621.2	0.14626681	0.15298152	
621.4	0.1460317	0.15295404	
621.6	0.14593178	0.15292657	
621.8	0.14626373	0.1528991	
