# Supplementary material for: Molecular basis for DNA recognition by the maternal pioneer transcription factor FoxH1
Source: Nat Commun. 2022 Nov 26;13:7279. doi: 10.1038/s41467-022-34925-y (PMC9701222; doi:10.1038/s41467-022-34925-y)
Supplement: Supplementary file 4 — Source Data [file 41467_2022_34925_MOESM4_ESM.zip › Sourcedata/BLIS/FoxH1/WT/GSC/NCP/F2Results.txt]

Conc1	7.813E-09	
Start1	172	
Stop1	621.8	
Kobs	0.000898127029999355	
Error Kobs	2.27026303217771E-05	
Koff	0	
Error Koff	0	
Time1	Data1	Fit1	
172	-0.00152109	0	
172.2	-0.0008813	0.00012599	
172.4	0.00005875	0.00025192	
172.6	0.0003096	0.00037779	
172.8	0.00094243	0.0005036	
173	0.00124973	0.00062936	
173.2	0.00150647	0.00075505	
173.4	0.00182526	0.00088069	
173.6	0.0024548	0.00100627	
173.8	0.00295669	0.00113179	
174	0.00291452	0.00125725	
174.2	0.00291911	0.00138265	
174.4	0.00270848	0.00150799	
174.6	0.00309224	0.00163327	
174.8	0.00417524	0.0017585	
175	0.00475856	0.00188367	
175.2	0.00541204	0.00200878	
175.4	0.00545868	0.00213382	
175.6	0.00582721	0.00225882	
175.8	0.00645138	0.00238375	
176	0.00712245	0.00250862	
176.2	0.00753881	0.00263344	
176.4	0.00813778	0.0027582	
176.6	0.00791461	0.0028829	
176.8	0.00808786	0.00300754	
177	0.00811542	0.00313212	
177.2	0.00819174	0.00325664	
177.4	0.00877405	0.00338111	
177.6	0.00945223	0.00350552	
177.8	0.00958632	0.00362987	
178	0.00917111	0.00375416	
178.2	0.00923243	0.00387839	
178.4	0.00990729	0.00400257	
178.6	0.01071888	0.00412668	
178.8	0.01125796	0.00425074	
179	0.01169981	0.00437474	
179.2	0.01209598	0.00449869	
179.4	0.01263719	0.00462257	
179.6	0.01314887	0.0047464	
179.8	0.01397845	0.00487017	
180	0.01439885	0.00499388	
180.2	0.01488331	0.00511753	
180.4	0.01548378	0.00524113	
180.6	0.01577295	0.00536466	
180.8	0.01629747	0.00548814	
181	0.01643846	0.00561156	
181.2	0.01693059	0.00573493	
181.4	0.01778301	0.00585824	
181.6	0.0181755	0.00598148	
181.8	0.0181946	0.00610468	
182	0.01782269	0.00622781	
182.2	0.01825196	0.00635088	
182.4	0.01863671	0.0064739	
182.6	0.01888259	0.00659686	
182.8	0.01925933	0.00671977	
183	0.02029844	0.00684261	
183.2	0.02041686	0.0069654	
183.4	0.0207315	0.00708813	
183.6	0.02064599	0.0072108	
183.8	0.02128567	0.00733342	
184	0.02140222	0.00745598	
184.2	0.02198703	0.00757848	
184.4	0.02250878	0.00770092	
184.6	0.02293226	0.00782331	
184.8	0.02323287	0.00794564	
185	0.02340586	0.00806791	
185.2	0.02420901	0.00819013	
185.4	0.02446746	0.00831229	
185.6	0.02455453	0.00843439	
185.8	0.02470436	0.00855643	
186	0.02463191	0.00867842	
186.2	0.02518901	0.00880035	
186.4	0.02547434	0.00892222	
186.6	0.02603569	0.00904403	
186.8	0.02609561	0.00916579	
187	0.02639606	0.00928749	
187.2	0.02639622	0.00940914	
187.4	0.02671607	0.00953072	
187.6	0.026937	0.00965226	
187.8	0.02777177	0.00977373	
188	0.02848626	0.00989515	
188.2	0.0292174	0.01001651	
188.4	0.02961712	0.01013781	
188.6	0.03005901	0.01025906	
188.8	0.03042795	0.01038025	
189	0.03044014	0.01050138	
189.2	0.03074447	0.01062246	
189.4	0.03091778	0.01074347	
189.6	0.03105118	0.01086444	
189.8	0.03134433	0.01098534	
190	0.03145732	0.01110619	
190.2	0.03218294	0.01122699	
190.4	0.03201766	0.01134773	
190.6	0.03195396	0.01146841	
190.8	0.03202114	0.01158903	
191	0.03233592	0.0117096	
191.2	0.03263396	0.01183011	
191.4	0.03282617	0.01195056	
191.6	0.03355585	0.01207096	
191.8	0.0341399	0.0121913	
192	0.03501429	0.01231159	
192.2	0.03532734	0.01243182	
192.4	0.03562706	0.01255199	
192.6	0.03581264	0.01267211	
192.8	0.03581348	0.01279217	
193	0.03565634	0.01291218	
193.2	0.03581391	0.01303212	
193.4	0.03579159	0.01315202	
193.6	0.03577542	0.01327185	
193.8	0.0365011	0.01339163	
194	0.03680452	0.01351136	
194.2	0.03711934	0.01363103	
194.4	0.03656745	0.01375064	
194.6	0.03647304	0.01387019	
194.8	0.03642887	0.01398969	
195	0.03644328	0.01410914	
195.2	0.03635703	0.01422853	
195.4	0.03696095	0.01434786	
195.6	0.03748443	0.01446714	
195.8	0.03797657	0.01458636	
196	0.0380321	0.01470552	
196.2	0.03796646	0.01482463	
196.4	0.03840093	0.01494369	
196.6	0.03833475	0.01506268	
196.8	0.0384574	0.01518163	
197	0.03879653	0.01530051	
197.2	0.03890803	0.01541935	
197.4	0.03967716	0.01553812	
197.6	0.04041735	0.01565684	
197.8	0.04164666	0.01577551	
198	0.04153265	0.01589411	
198.2	0.04141619	0.01601267	
198.4	0.04108395	0.01613117	
198.6	0.04128344	0.01624961	
198.8	0.04160297	0.016368	
199	0.0420259	0.01648633	
199.2	0.04218727	0.0166046	
199.4	0.04297614	0.01672282	
199.6	0.04266835	0.01684099	
199.8	0.04336515	0.0169591	
200	0.04326793	0.01707716	
200.2	0.04369453	0.01719516	
200.4	0.04397845	0.0173131	
200.6	0.04396427	0.01743099	
200.8	0.04422769	0.01754882	
201	0.04492206	0.0176666	
201.2	0.0452581	0.01778433	
201.4	0.0457623	0.017902	
201.6	0.04600641	0.01801961	
201.8	0.04642491	0.01813717	
202	0.04636147	0.01825467	
202.2	0.04612278	0.01837212	
202.4	0.04611523	0.01848952	
202.6	0.04657606	0.01860686	
202.8	0.0468124	0.01872414	
203	0.04680814	0.01884137	
203.2	0.04697916	0.01895855	
203.4	0.04738064	0.01907566	
203.6	0.04753037	0.01919273	
203.8	0.04785807	0.01930974	
204	0.04743228	0.0194267	
204.2	0.04714156	0.0195436	
204.4	0.04730322	0.01966044	
204.6	0.04736873	0.01977723	
204.8	0.04726598	0.01989397	
205	0.04733542	0.02001065	
205.2	0.04728677	0.02012728	
205.4	0.04771643	0.02024385	
205.6	0.04814449	0.02036037	
205.8	0.04870623	0.02047684	
206	0.04868545	0.02059324	
206.2	0.04875594	0.0207096	
206.4	0.04892374	0.0208259	
206.6	0.04882106	0.02094215	
206.8	0.04862684	0.02105834	
207	0.04892102	0.02117448	
207.2	0.04943796	0.02129056	
207.4	0.04925623	0.02140659	
207.6	0.04912567	0.02152256	
207.8	0.04875613	0.02163848	
208	0.04886883	0.02175435	
208.2	0.04880204	0.02187016	
208.4	0.0489802	0.02198592	
208.6	0.04921026	0.02210162	
208.8	0.04922065	0.02221727	
209	0.04945695	0.02233286	
209.2	0.04995102	0.02244841	
209.4	0.05029714	0.02256389	
209.6	0.05030029	0.02267933	
209.8	0.05057089	0.0227947	
210	0.05031009	0.02291003	
210.2	0.05082045	0.0230253	
210.4	0.05059738	0.02314052	
210.6	0.05036156	0.02325568	
210.8	0.05065173	0.02337079	
211	0.05137198	0.02348585	
211.2	0.05177632	0.02360085	
211.4	0.05149485	0.0237158	
211.6	0.05168722	0.02383069	
211.8	0.05172964	0.02394553	
212	0.05192522	0.02406032	
212.2	0.05172479	0.02417505	
212.4	0.0522624	0.02428973	
212.6	0.05239442	0.02440435	
212.8	0.05221436	0.02451893	
213	0.05217683	0.02463344	
213.2	0.05221873	0.02474791	
213.4	0.05238281	0.02486232	
213.6	0.05249474	0.02497668	
213.8	0.05274432	0.02509098	
214	0.05263965	0.02520523	
214.2	0.05276362	0.02531943	
214.4	0.05265079	0.02543357	
214.6	0.05277794	0.02554766	
214.8	0.05310094	0.0256617	
215	0.05355065	0.02577568	
215.2	0.05378877	0.02588962	
215.4	0.05367452	0.02600349	
215.6	0.05424185	0.02611732	
215.8	0.05429182	0.02623109	
216	0.05494158	0.0263448	
216.2	0.05559245	0.02645847	
216.4	0.05629884	0.02657208	
216.6	0.05607827	0.02668564	
216.8	0.05672621	0.02679914	
217	0.0571165	0.02691259	
217.2	0.05799817	0.02702599	
217.4	0.05790666	0.02713934	
217.6	0.05772379	0.02725263	
217.8	0.05781192	0.02736587	
218	0.05797819	0.02747905	
218.2	0.05761886	0.02759219	
218.4	0.05775761	0.02770527	
218.6	0.05787963	0.0278183	
218.8	0.05721045	0.02793127	
219	0.05690097	0.02804419	
219.2	0.05682841	0.02815706	
219.4	0.05685757	0.02826988	
219.6	0.05708168	0.02838264	
219.8	0.05684665	0.02849535	
220	0.05705278	0.02860801	
220.2	0.05719074	0.02872061	
220.4	0.05704692	0.02883317	
220.6	0.05674526	0.02894567	
220.8	0.05714313	0.02905811	
221	0.05756637	0.02917051	
221.2	0.05790043	0.02928285	
221.4	0.05765054	0.02939514	
221.6	0.05793998	0.02950738	
221.8	0.05884311	0.02961956	
222	0.05907089	0.02973169	
222.2	0.05883536	0.02984377	
222.4	0.05928609	0.0299558	
222.6	0.05895553	0.03006778	
222.8	0.05864716	0.0301797	
223	0.0585475	0.03029157	
223.2	0.05882486	0.03040339	
223.4	0.0588172	0.03051515	
223.6	0.05899348	0.03062686	
223.8	0.05922001	0.03073852	
224	0.05935209	0.03085013	
224.2	0.059316	0.03096169	
224.4	0.05904377	0.03107319	
224.6	0.05879014	0.03118464	
224.8	0.05907138	0.03129604	
225	0.05941076	0.03140739	
225.2	0.05921914	0.03151869	
225.4	0.05911903	0.03162993	
225.6	0.05913774	0.03174112	
225.8	0.05947211	0.03185226	
226	0.05916253	0.03196335	
226.2	0.05921379	0.03207438	
226.4	0.05945847	0.03218537	
226.6	0.05912444	0.0322963	
226.8	0.05935819	0.03240718	
227	0.05950229	0.03251801	
227.2	0.06037135	0.03262878	
227.4	0.06109982	0.03273951	
227.6	0.06147249	0.03285018	
227.8	0.0617353	0.0329608	
228	0.06136872	0.03307137	
228.2	0.06144975	0.03318189	
228.4	0.06141205	0.03329235	
228.6	0.06171709	0.03340276	
228.8	0.06212647	0.03351313	
229	0.06201134	0.03362344	
229.2	0.06201775	0.0337337	
229.4	0.061787	0.0338439	
229.6	0.06167299	0.03395406	
229.8	0.06204077	0.03406416	
230	0.06233796	0.03417422	
230.2	0.06236922	0.03428422	
230.4	0.06215294	0.03439417	
230.6	0.0620485	0.03450406	
230.8	0.06232414	0.03461391	
231	0.06211622	0.03472371	
231.2	0.06202402	0.03483345	
231.4	0.06211089	0.03494314	
231.6	0.06159813	0.03505278	
231.8	0.06143712	0.03516237	
232	0.06145819	0.03527191	
232.2	0.06202908	0.0353814	
232.4	0.06230176	0.03549084	
232.6	0.06291528	0.03560022	
232.8	0.06267385	0.03570956	
233	0.06257058	0.03581884	
233.2	0.06260889	0.03592807	
233.4	0.06259079	0.03603725	
233.6	0.06288459	0.03614638	
233.8	0.06354463	0.03625546	
234	0.06389772	0.03636449	
234.2	0.06415574	0.03647346	
234.4	0.0639583	0.03658239	
234.6	0.06374714	0.03669126	
234.8	0.06332486	0.03680009	
235	0.06300753	0.03690886	
235.2	0.06295731	0.03701758	
235.4	0.06370162	0.03712625	
235.6	0.06392246	0.03723487	
235.8	0.0637487	0.03734344	
236	0.06422496	0.03745196	
236.2	0.06479553	0.03756043	
236.4	0.06512752	0.03766884	
236.6	0.06476614	0.03777721	
236.8	0.06429995	0.03788552	
237	0.06444445	0.03799379	
237.2	0.06418321	0.038102	
237.4	0.06452483	0.03821017	
237.6	0.06487081	0.03831828	
237.8	0.06489504	0.03842634	
238	0.06522316	0.03853435	
238.2	0.06523238	0.03864231	
238.4	0.06509448	0.03875022	
238.6	0.06486492	0.03885808	
238.8	0.06513853	0.03896589	
239	0.06591441	0.03907365	
239.2	0.06622879	0.03918136	
239.4	0.06733988	0.03928902	
239.6	0.06681153	0.03939663	
239.8	0.06673687	0.03950419	
240	0.06716854	0.03961169	
240.2	0.06697637	0.03971915	
240.4	0.06692427	0.03982656	
240.6	0.06691157	0.03993391	
240.8	0.06683895	0.04004122	
241	0.06667193	0.04014848	
241.2	0.06643696	0.04025568	
241.4	0.06681968	0.04036284	
241.6	0.06703152	0.04046994	
241.8	0.066945	0.040577	
242	0.06721756	0.04068401	
242.2	0.06738888	0.04079096	
242.4	0.06760339	0.04089787	
242.6	0.06774278	0.04100472	
242.8	0.06811854	0.04111153	
243	0.06839845	0.04121828	
243.2	0.06851749	0.04132499	
243.4	0.06844744	0.04143164	
243.6	0.06740559	0.04153825	
243.8	0.06749008	0.04164481	
244	0.06742366	0.04175131	
244.2	0.06718736	0.04185777	
244.4	0.06736085	0.04196417	
244.6	0.06741681	0.04207053	
244.8	0.06713843	0.04217684	
245	0.06725044	0.04228309	
245.2	0.06719869	0.0423893	
245.4	0.06756664	0.04249546	
245.6	0.06795931	0.04260157	
245.8	0.06827598	0.04270762	
246	0.06843509	0.04281363	
246.2	0.06887482	0.04291959	
246.4	0.0696966	0.0430255	
246.6	0.07046156	0.04313136	
246.8	0.07085347	0.04323717	
247	0.07120203	0.04334293	
247.2	0.07145371	0.04344865	
247.4	0.07170531	0.04355431	
247.6	0.07133182	0.04365992	
247.8	0.0715628	0.04376548	
248	0.07205932	0.043871	
248.2	0.0717804	0.04397646	
248.4	0.07133074	0.04408188	
248.6	0.07121883	0.04418724	
248.8	0.07083522	0.04429256	
249	0.07056213	0.04439783	
249.2	0.07025542	0.04450304	
249.4	0.07012919	0.04460821	
249.6	0.07005698	0.04471333	
249.8	0.07008569	0.0448184	
250	0.06991819	0.04492342	
250.2	0.07039147	0.04502839	
250.4	0.07085834	0.04513332	
250.6	0.07072754	0.04523819	
250.8	0.07089272	0.04534302	
251	0.07104362	0.04544779	
251.2	0.07104332	0.04555252	
251.4	0.07102022	0.0456572	
251.6	0.07113687	0.04576183	
251.8	0.07176019	0.0458664	
252	0.07211511	0.04597094	
252.2	0.07207667	0.04607542	
252.4	0.07185955	0.04617985	
252.6	0.07203657	0.04628423	
252.8	0.07188172	0.04638857	
253	0.07217066	0.04649286	
253.2	0.07211273	0.04659709	
253.4	0.07159394	0.04670128	
253.6	0.07108382	0.04680542	
253.8	0.07114628	0.04690952	
254	0.07109325	0.04701356	
254.2	0.07109559	0.04711755	
254.4	0.07090374	0.0472215	
254.6	0.07104543	0.04732539	
254.8	0.0711147	0.04742924	
255	0.07154396	0.04753304	
255.2	0.07146998	0.04763679	
255.4	0.07161687	0.0477405	
255.6	0.07221718	0.04784415	
255.8	0.07251217	0.04794776	
256	0.07264419	0.04805131	
256.2	0.07290189	0.04815482	
256.4	0.07285706	0.04825828	
256.6	0.07300635	0.04836169	
256.8	0.07314441	0.04846506	
257	0.07326016	0.04856837	
257.2	0.07258403	0.04867164	
257.4	0.07190949	0.04877486	
257.6	0.07228948	0.04887803	
257.8	0.07239236	0.04898115	
258	0.07211489	0.04908422	
258.2	0.07247299	0.04918725	
258.4	0.07256374	0.04929023	
258.6	0.07249117	0.04939315	
258.8	0.07261682	0.04949604	
259	0.07298762	0.04959887	
259.2	0.07257673	0.04970165	
259.4	0.0723347	0.04980439	
259.6	0.07245121	0.04990708	
259.8	0.07310707	0.05000972	
260	0.07332926	0.05011231	
260.2	0.07352522	0.05021485	
260.4	0.07366727	0.05031735	
260.6	0.07388005	0.0504198	
260.8	0.07342355	0.0505222	
261	0.07306678	0.05062455	
261.2	0.0728735	0.05072686	
261.4	0.07347005	0.05082911	
261.6	0.07390674	0.05093132	
261.8	0.07349031	0.05103348	
262	0.07376623	0.0511356	
262.2	0.07449269	0.05123766	
262.4	0.07409095	0.05133968	
262.6	0.07405788	0.05144165	
262.8	0.07402389	0.05154357	
263	0.07405643	0.05164545	
263.2	0.07395313	0.05174728	
263.4	0.07394039	0.05184906	
263.6	0.07450668	0.05195079	
263.8	0.07473818	0.05205247	
264	0.07484154	0.05215411	
264.2	0.07511656	0.0522557	
264.4	0.07536171	0.05235724	
264.6	0.07519893	0.05245873	
264.8	0.0749014	0.05256018	
265	0.07524121	0.05266158	
265.2	0.07569354	0.05276293	
265.4	0.07666848	0.05286423	
265.6	0.07660965	0.05296549	
265.8	0.07702279	0.0530667	
266	0.07703663	0.05316786	
266.2	0.07714643	0.05326898	
266.4	0.07704422	0.05337005	
266.6	0.07691481	0.05347107	
266.8	0.07655924	0.05357204	
267	0.07689623	0.05367296	
267.2	0.07673029	0.05377384	
267.4	0.07691657	0.05387467	
267.6	0.07712469	0.05397546	
267.8	0.07716586	0.0540762	
268	0.07749545	0.05417689	
268.2	0.07775515	0.05427753	
268.4	0.07794333	0.05437812	
268.6	0.07781351	0.05447867	
268.8	0.07823727	0.05457917	
269	0.07849264	0.05467963	
269.2	0.07902475	0.05478004	
269.4	0.07972408	0.0548804	
269.6	0.07954649	0.05498071	
269.8	0.07969218	0.05508098	
270	0.07915876	0.0551812	
270.2	0.07948859	0.05528137	
270.4	0.07961915	0.0553815	
270.6	0.07925691	0.05548157	
270.8	0.07907896	0.05558161	
271	0.0792831	0.05568159	
271.2	0.0794148	0.05578153	
271.4	0.07996145	0.05588142	
271.6	0.07994931	0.05598127	
271.8	0.08023239	0.05608107	
272	0.07997016	0.05618082	
272.2	0.08000192	0.05628052	
272.4	0.08032217	0.05638018	
272.6	0.08026919	0.05647979	
272.8	0.08018996	0.05657936	
273	0.08040455	0.05667888	
273.2	0.08101627	0.05677835	
273.4	0.08105251	0.05687778	
273.6	0.08070549	0.05697716	
273.8	0.08050357	0.05707649	
274	0.08061712	0.05717577	
274.2	0.08055304	0.05727501	
274.4	0.08005102	0.05737421	
274.6	0.07968583	0.05747335	
274.8	0.07977816	0.05757246	
275	0.08047843	0.05767151	
275.2	0.08067485	0.05777052	
275.4	0.08086671	0.05786948	
275.6	0.08091373	0.05796839	
275.8	0.08120138	0.05806726	
276	0.08124257	0.05816609	
276.2	0.0816033	0.05826486	
276.4	0.08201298	0.05836359	
276.6	0.08197205	0.05846228	
276.8	0.08209551	0.05856091	
277	0.08302646	0.05865951	
277.2	0.08314236	0.05875805	
277.4	0.08281988	0.05885655	
277.6	0.08281661	0.058955	
277.8	0.0826503	0.05905341	
278	0.08263125	0.05915177	
278.2	0.08212705	0.05925009	
278.4	0.08161304	0.05934836	
278.6	0.0821553	0.05944658	
278.8	0.0824627	0.05954476	
279	0.08235952	0.05964289	
279.2	0.08176443	0.05974097	
279.4	0.08187444	0.05983901	
279.6	0.08190601	0.05993701	
279.8	0.08196169	0.06003496	
280	0.08194936	0.06013286	
280.2	0.08214958	0.06023071	
280.4	0.0826072	0.06032852	
280.6	0.08267588	0.06042629	
280.8	0.08296055	0.06052401	
281	0.08290566	0.06062168	
281.2	0.08282078	0.06071931	
281.4	0.0832659	0.06081689	
281.6	0.0834689	0.06091443	
281.8	0.08329327	0.06101192	
282	0.08375934	0.06110936	
282.2	0.08373352	0.06120676	
282.4	0.08359493	0.06130412	
282.6	0.08400916	0.06140142	
282.8	0.08404009	0.06149869	
283	0.08381521	0.0615959	
283.2	0.0834448	0.06169308	
283.4	0.08342801	0.0617902	
283.6	0.08326395	0.06188728	
283.8	0.08316921	0.06198432	
284	0.08314579	0.06208131	
284.2	0.08329529	0.06217825	
284.4	0.08301365	0.06227515	
284.6	0.08224889	0.06237201	
284.8	0.08227888	0.06246881	
285	0.08222874	0.06256558	
285.2	0.08305312	0.0626623	
285.4	0.08349646	0.06275897	
285.6	0.08284695	0.0628556	
285.8	0.08274826	0.06295218	
286	0.08288282	0.06304872	
286.2	0.08267301	0.06314521	
286.4	0.08264036	0.06324165	
286.6	0.0829342	0.06333806	
286.8	0.08299434	0.06343441	
287	0.08299119	0.06353072	
287.2	0.08284598	0.06362699	
287.4	0.08299915	0.06372321	
287.6	0.08342849	0.06381939	
287.8	0.08348476	0.06391552	
288	0.08342299	0.06401161	
288.2	0.08341103	0.06410765	
288.4	0.08378353	0.06420365	
288.6	0.08432423	0.0642996	
288.8	0.08503527	0.0643955	
289	0.08540776	0.06449137	
289.2	0.08580263	0.06458718	
289.4	0.0858316	0.06468296	
289.6	0.08568216	0.06477868	
289.8	0.08587253	0.06487437	
290	0.08594855	0.06497	
290.2	0.08589417	0.0650656	
290.4	0.08593047	0.06516115	
290.6	0.08580222	0.06525665	
290.8	0.08571117	0.06535211	
291	0.08617241	0.06544752	
291.2	0.08644263	0.06554289	
291.4	0.0867095	0.06563822	
291.6	0.08663439	0.0657335	
291.8	0.0865083	0.06582873	
292	0.08648807	0.06592393	
292.2	0.08655064	0.06601907	
292.4	0.08651122	0.06611417	
292.6	0.08643477	0.06620923	
292.8	0.08622288	0.06630425	
293	0.08618016	0.06639921	
293.2	0.08591565	0.06649414	
293.4	0.08562355	0.06658902	
293.6	0.08496104	0.06668386	
293.8	0.08436001	0.06677865	
294	0.08415224	0.06687339	
294.2	0.08401791	0.0669681	
294.4	0.08436775	0.06706275	
294.6	0.084865	0.06715737	
294.8	0.08544439	0.06725194	
295	0.08598222	0.06734646	
295.2	0.08654609	0.06744095	
295.4	0.08675945	0.06753538	
295.6	0.08679693	0.06762978	
295.8	0.08750987	0.06772412	
296	0.08769355	0.06781843	
296.2	0.0876732	0.06791269	
296.4	0.08781863	0.06800691	
296.6	0.08803791	0.06810108	
296.8	0.08764792	0.06819521	
297	0.08740389	0.06828929	
297.2	0.08713605	0.06838333	
297.4	0.08697178	0.06847733	
297.6	0.08654654	0.06857128	
297.8	0.08645534	0.06866519	
298	0.0867344	0.06875905	
298.2	0.08673598	0.06885287	
298.4	0.08719233	0.06894665	
298.6	0.08731987	0.06904038	
298.8	0.0870831	0.06913407	
299	0.08704666	0.06922772	
299.2	0.08739417	0.06932132	
299.4	0.08732003	0.06941487	
299.6	0.08784392	0.06950839	
299.8	0.08798571	0.06960186	
300	0.08804359	0.06969528	
300.2	0.08843423	0.06978867	
300.4	0.08878051	0.069882	
300.6	0.08932815	0.0699753	
300.8	0.08952698	0.07006855	
301	0.09027228	0.07016176	
301.2	0.09037428	0.07025492	
301.4	0.09023292	0.07034804	
301.6	0.0904078	0.07044112	
301.8	0.09026735	0.07053415	
302	0.09034903	0.07062714	
302.2	0.08998961	0.07072009	
302.4	0.0897861	0.07081299	
302.6	0.08970138	0.07090585	
302.8	0.08928304	0.07099867	
303	0.08916524	0.07109144	
303.2	0.08921149	0.07118417	
303.4	0.08913767	0.07127686	
303.6	0.08894044	0.0713695	
303.8	0.08857167	0.0714621	
304	0.08863155	0.07155465	
304.2	0.08888796	0.07164717	
304.4	0.08905579	0.07173964	
304.6	0.08932127	0.07183206	
304.8	0.08966027	0.07192445	
305	0.08925729	0.07201678	
305.2	0.08856466	0.07210908	
305.4	0.08847727	0.07220133	
305.6	0.08872522	0.07229354	
305.8	0.08843276	0.07238571	
306	0.08859372	0.07247783	
306.2	0.08892292	0.07256992	
306.4	0.08930938	0.07266195	
306.6	0.09010293	0.07275395	
306.8	0.0901481	0.0728459	
307	0.09104521	0.07293781	
307.2	0.09155733	0.07302967	
307.4	0.09162048	0.07312149	
307.6	0.09129314	0.07321327	
307.8	0.09161081	0.07330501	
308	0.09210015	0.0733967	
308.2	0.09236551	0.07348836	
308.4	0.0925112	0.07357996	
308.6	0.09278049	0.07367153	
308.8	0.09301038	0.07376305	
309	0.09212888	0.07385453	
309.2	0.09220205	0.07394597	
309.4	0.09230678	0.07403736	
309.6	0.09239295	0.07412871	
309.8	0.0924012	0.07422002	
310	0.09292795	0.07431128	
310.2	0.09331939	0.07440251	
310.4	0.09365839	0.07449369	
310.6	0.09373872	0.07458482	
310.8	0.09384173	0.07467592	
311	0.09399766	0.07476697	
311.2	0.09335458	0.07485798	
311.4	0.09271472	0.07494895	
311.6	0.09234532	0.07503987	
311.8	0.09260356	0.07513076	
312	0.09287182	0.07522159	
312.2	0.09265048	0.07531239	
312.4	0.09269079	0.07540315	
312.6	0.09296404	0.07549386	
312.8	0.09308781	0.07558453	
313	0.09312731	0.07567515	
313.2	0.09361769	0.07576574	
313.4	0.09370852	0.07585628	
313.6	0.09377478	0.07594678	
313.8	0.0938884	0.07603724	
314	0.09448743	0.07612765	
314.2	0.09454478	0.07621803	
314.4	0.09404454	0.07630836	
314.6	0.09376785	0.07639865	
314.8	0.09354064	0.07648889	
315	0.09319915	0.0765791	
315.2	0.09279212	0.07666926	
315.4	0.09248356	0.07675938	
315.6	0.09228422	0.07684946	
315.8	0.09258973	0.07693949	
316	0.09256676	0.07702948	
316.2	0.09233176	0.07711944	
316.4	0.09255779	0.07720934	
316.6	0.09319974	0.07729921	
316.8	0.09333845	0.07738904	
317	0.09342666	0.07747882	
317.2	0.09361418	0.07756856	
317.4	0.09378698	0.07765826	
317.6	0.09418159	0.07774792	
317.8	0.09427151	0.07783753	
318	0.09482905	0.0779271	
318.2	0.09472132	0.07801664	
318.4	0.0948005	0.07810612	
318.6	0.09539448	0.07819557	
318.8	0.09572631	0.07828498	
319	0.09615665	0.07837434	
319.2	0.09596268	0.07846366	
319.4	0.09638126	0.07855294	
319.6	0.09697685	0.07864218	
319.8	0.09778469	0.07873138	
320	0.0977986	0.07882053	
320.2	0.09768399	0.07890965	
320.4	0.09782548	0.07899872	
320.6	0.09776411	0.07908775	
320.8	0.09744189	0.07917674	
321	0.0970911	0.07926568	
321.2	0.096967	0.07935459	
321.4	0.09693716	0.07944345	
321.6	0.0968774	0.07953227	
321.8	0.09642549	0.07962105	
322	0.09639511	0.07970979	
322.2	0.09601161	0.07979849	
322.4	0.09621955	0.07988714	
322.6	0.0957916	0.07997576	
322.8	0.09559844	0.08006433	
323	0.09526551	0.08015286	
323.2	0.09523277	0.08024135	
323.4	0.09592061	0.0803298	
323.6	0.09614199	0.08041821	
323.8	0.09591195	0.08050657	
324	0.09551859	0.0805949	
324.2	0.09538187	0.08068318	
324.4	0.09548344	0.08077142	
324.6	0.09565647	0.08085962	
324.8	0.09588482	0.08094778	
325	0.09562011	0.0810359	
325.2	0.09564511	0.08112398	
325.4	0.09605912	0.08121201	
325.6	0.09648351	0.08130001	
325.8	0.09688555	0.08138796	
326	0.09708237	0.08147587	
326.2	0.09710305	0.08156374	
326.4	0.09765702	0.08165157	
326.6	0.09806302	0.08173936	
326.8	0.09832194	0.08182711	
327	0.09848853	0.08191481	
327.2	0.0988304	0.08200248	
327.4	0.09923407	0.0820901	
327.6	0.09921006	0.08217769	
327.8	0.09920617	0.08226523	
328	0.09904096	0.08235273	
328.2	0.09877697	0.08244019	
328.4	0.09876578	0.08252761	
328.6	0.0986929	0.08261499	
328.8	0.09863823	0.08270233	
329	0.09817873	0.08278963	
329.2	0.09798699	0.08287688	
329.4	0.09819546	0.0829641	
329.6	0.09817637	0.08305127	
329.8	0.09793662	0.08313841	
330	0.09751927	0.0832255	
330.2	0.09765571	0.08331255	
330.4	0.09809737	0.08339956	
330.6	0.0979871	0.08348653	
330.8	0.09768557	0.08357346	
331	0.09772733	0.08366035	
331.2	0.09742855	0.0837472	
331.4	0.09762379	0.08383401	
331.6	0.09701417	0.08392078	
331.8	0.09688331	0.08400751	
332	0.09650841	0.08409419	
332.2	0.09666614	0.08418084	
332.4	0.09711787	0.08426744	
332.6	0.09749164	0.08435401	
332.8	0.09764628	0.08444053	
333	0.09760713	0.08452702	
333.2	0.09756068	0.08461346	
333.4	0.09757851	0.08469986	
333.6	0.09781592	0.08478622	
333.8	0.09743407	0.08487255	
334	0.09762496	0.08495883	
334.2	0.09790064	0.08504507	
334.4	0.09800095	0.08513127	
334.6	0.0982329	0.08521743	
334.8	0.0988976	0.08530355	
335	0.0988593	0.08538963	
335.2	0.0985438	0.08547567	
335.4	0.09876343	0.08556167	
335.6	0.0987586	0.08564763	
335.8	0.09916441	0.08573355	
336	0.09961978	0.08581943	
336.2	0.10019941	0.08590527	
336.4	0.10128449	0.08599107	
336.6	0.10162265	0.08607682	
336.8	0.1018238	0.08616254	
337	0.10183555	0.08624822	
337.2	0.10142702	0.08633386	
337.4	0.10106558	0.08641946	
337.6	0.10099288	0.08650501	
337.8	0.10068302	0.08659053	
338	0.10078346	0.08667601	
338.2	0.10113968	0.08676145	
338.4	0.10132861	0.08684685	
338.6	0.10141169	0.0869322	
338.8	0.10133428	0.08701752	
339	0.10063474	0.0871028	
339.2	0.10108553	0.08718804	
339.4	0.10125772	0.08727324	
339.6	0.10175627	0.0873584	
339.8	0.1019737	0.08744351	
340	0.10285242	0.08752859	
340.2	0.10362659	0.08761363	
340.4	0.10430739	0.08769863	
340.6	0.10393779	0.08778359	
340.8	0.10425245	0.08786851	
341	0.10375276	0.08795339	
341.2	0.10307948	0.08803823	
341.4	0.10271115	0.08812303	
341.6	0.10250493	0.08820779	
341.8	0.10226445	0.08829251	
342	0.1020362	0.0883772	
342.2	0.1020169	0.08846184	
342.4	0.10105595	0.08854644	
342.6	0.10071728	0.088631	
342.8	0.09998595	0.08871553	
343	0.09993523	0.08880001	
343.2	0.10030389	0.08888445	
343.4	0.10017162	0.08896886	
343.6	0.10071462	0.08905322	
343.8	0.10069093	0.08913755	
344	0.10144567	0.08922184	
344.2	0.10148616	0.08930608	
344.4	0.10149867	0.08939029	
344.6	0.10181856	0.08947446	
344.8	0.10244407	0.08955859	
345	0.101929	0.08964268	
345.2	0.10149205	0.08972673	
345.4	0.10146835	0.08981074	
345.6	0.10121166	0.08989471	
345.8	0.10110046	0.08997864	
346	0.10137853	0.09006253	
346.2	0.10096764	0.09014639	
346.4	0.10017294	0.0902302	
346.6	0.09981538	0.09031398	
346.8	0.09963139	0.09039771	
347	0.10007445	0.09048141	
347.2	0.10054928	0.09056507	
347.4	0.10122652	0.09064869	
347.6	0.10201596	0.09073227	
347.8	0.10244315	0.09081581	
348	0.10291625	0.09089931	
348.2	0.1031434	0.09098277	
348.4	0.10357196	0.09106619	
348.6	0.10416966	0.09114958	
348.8	0.10419566	0.09123292	
349	0.10387597	0.09131623	
349.2	0.10401715	0.09139949	
349.4	0.10453688	0.09148272	
349.6	0.10482343	0.09156591	
349.8	0.10485376	0.09164906	
350	0.10519678	0.09173217	
350.2	0.10488424	0.09181524	
350.4	0.10438721	0.09189828	
350.6	0.10443009	0.09198127	
350.8	0.10460182	0.09206423	
351	0.10460061	0.09214715	
351.2	0.1051187	0.09223002	
351.4	0.10525968	0.09231286	
351.6	0.10558397	0.09239566	
351.8	0.10605212	0.09247843	
352	0.10572781	0.09256115	
352.2	0.10537426	0.09264383	
352.4	0.10513332	0.09272648	
352.6	0.10525599	0.09280909	
352.8	0.10525495	0.09289166	
353	0.10488034	0.09297419	
353.2	0.10471319	0.09305668	
353.4	0.10491881	0.09313913	
353.6	0.10523202	0.09322154	
353.8	0.10551612	0.09330392	
354	0.10570844	0.09338626	
354.2	0.10597895	0.09346856	
354.4	0.10605567	0.09355082	
354.6	0.10605433	0.09363304	
354.8	0.10632071	0.09371522	
355	0.10682089	0.09379736	
355.2	0.10692873	0.09387947	
355.4	0.10685373	0.09396154	
355.6	0.10718285	0.09404357	
355.8	0.1073205	0.09412556	
356	0.10686201	0.09420751	
356.2	0.10669357	0.09428943	
356.4	0.10693235	0.0943713	
356.6	0.10739051	0.09445314	
356.8	0.10698981	0.09453494	
357	0.10622713	0.0946167	
357.2	0.10641757	0.09469842	
357.4	0.1067619	0.09478011	
357.6	0.10678739	0.09486175	
357.8	0.10689987	0.09494336	
358	0.106804	0.09502493	
358.2	0.10738925	0.09510646	
358.4	0.107477	0.09518796	
358.6	0.10723315	0.09526941	
358.8	0.10739856	0.09535083	
359	0.10755675	0.09543221	
359.2	0.1069189	0.09551355	
359.4	0.10702454	0.09559486	
359.6	0.10693523	0.09567612	
359.8	0.10690694	0.09575735	
360	0.10691315	0.09583854	
360.2	0.10699117	0.09591969	
360.4	0.10734742	0.0960008	
360.6	0.10777249	0.09608188	
360.8	0.10801109	0.09616291	
361	0.10783989	0.09624391	
361.2	0.10815624	0.09632488	
361.4	0.10829512	0.0964058	
361.6	0.10843962	0.09648669	
361.8	0.10864627	0.09656753	
362	0.10895741	0.09664834	
362.2	0.10908123	0.09672912	
362.4	0.10892389	0.09680985	
362.6	0.10879841	0.09689055	
362.8	0.1086334	0.09697121	
363	0.10888145	0.09705183	
363.2	0.1085838	0.09713241	
363.4	0.10890259	0.09721296	
363.6	0.10889566	0.09729347	
363.8	0.10915344	0.09737394	
364	0.10938023	0.09745437	
364.2	0.10936155	0.09753476	
364.4	0.11002439	0.09761512	
364.6	0.11043882	0.09769544	
364.8	0.11081617	0.09777572	
365	0.11054672	0.09785597	
365.2	0.11102236	0.09793618	
365.4	0.11091265	0.09801635	
365.6	0.1104689	0.09809648	
365.8	0.10985238	0.09817657	
366	0.10942786	0.09825663	
366.2	0.10867398	0.09833665	
366.4	0.10865731	0.09841663	
366.6	0.10814708	0.09849658	
366.8	0.10793469	0.09857649	
367	0.10822952	0.09865636	
367.2	0.10820388	0.09873619	
367.4	0.10832884	0.09881598	
367.6	0.10839509	0.09889574	
367.8	0.10830011	0.09897546	
368	0.10856827	0.09905515	
368.2	0.10874836	0.09913479	
368.4	0.1096568	0.0992144	
368.6	0.11003523	0.09929397	
368.8	0.11061225	0.09937351	
369	0.11107876	0.09945301	
369.2	0.11175942	0.09953247	
369.4	0.11170545	0.09961189	
369.6	0.11138226	0.09969128	
369.8	0.11132003	0.09977062	
370	0.11131582	0.09984994	
370.2	0.11151915	0.09992921	
370.4	0.11214342	0.10000845	
370.6	0.11166255	0.10008765	
370.8	0.11171069	0.10016681	
371	0.11198336	0.10024594	
371.2	0.11142116	0.10032503	
371.4	0.11110843	0.10040408	
371.6	0.11117147	0.10048309	
371.8	0.1112842	0.10056207	
372	0.11145716	0.10064101	
372.2	0.11152911	0.10071992	
372.4	0.11148681	0.10079879	
372.6	0.11136648	0.10087762	
372.8	0.11192543	0.10095641	
373	0.11167712	0.10103517	
373.2	0.1118003	0.10111389	
373.4	0.11158862	0.10119257	
373.6	0.11112267	0.10127122	
373.8	0.11108478	0.10134983	
374	0.11121792	0.1014284	
374.2	0.11126704	0.10150694	
374.4	0.11117526	0.10158543	
374.6	0.11092323	0.1016639	
374.8	0.11052789	0.10174232	
375	0.11055796	0.10182071	
375.2	0.10998956	0.10189906	
375.4	0.11012068	0.10197738	
375.6	0.11046407	0.10205566	
375.8	0.11065058	0.1021339	
376	0.11049006	0.10221211	
376.2	0.11033211	0.10229028	
376.4	0.11028316	0.10236841	
376.6	0.11055456	0.10244651	
376.8	0.11097797	0.10252457	
377	0.11065988	0.10260259	
377.2	0.11083905	0.10268058	
377.4	0.11122052	0.10275853	
377.6	0.11162225	0.10283644	
377.8	0.11195445	0.10291432	
378	0.11229611	0.10299216	
378.2	0.11214111	0.10306996	
378.4	0.11256945	0.10314773	
378.6	0.1125749	0.10322546	
378.8	0.1122705	0.10330316	
379	0.11289003	0.10338082	
379.2	0.1132651	0.10345844	
379.4	0.11348516	0.10353602	
379.6	0.11421113	0.10361357	
379.8	0.1149316	0.10369109	
380	0.11520288	0.10376857	
380.2	0.11542591	0.10384601	
380.4	0.11580471	0.10392341	
380.6	0.11593451	0.10400078	
380.8	0.11577896	0.10407811	
381	0.11560321	0.10415541	
381.2	0.11537143	0.10423267	
381.4	0.11538166	0.10430989	
381.6	0.11508242	0.10438708	
381.8	0.11440238	0.10446423	
382	0.11440238	0.10454135	
382.2	0.11404311	0.10452258	
382.4	0.1136741	0.10450381	
382.6	0.11338715	0.10448504	
382.8	0.11312136	0.10446627	
383	0.11308343	0.10444751	
383.2	0.11263629	0.10442875	
383.4	0.11238164	0.10440999	
383.6	0.11205874	0.10439124	
383.8	0.11176658	0.10437249	
384	0.1112544	0.10435374	
384.2	0.11048646	0.104335	
384.4	0.11049516	0.10431626	
384.6	0.11036559	0.10429752	
384.8	0.11003583	0.10427879	
385	0.10915265	0.10426006	
385.2	0.10894565	0.10424133	
385.4	0.10885803	0.10422261	
385.6	0.10869195	0.10420389	
385.8	0.10813463	0.10418518	
386	0.1075481	0.10416646	
386.2	0.10728986	0.10414775	
386.4	0.10670486	0.10412905	
386.6	0.1065127	0.10411035	
386.8	0.10641865	0.10409165	
387	0.10642556	0.10407295	
387.2	0.10633033	0.10405426	
387.4	0.10631267	0.10403557	
387.6	0.10597164	0.10401688	
387.8	0.10558676	0.1039982	
388	0.10494067	0.10397952	
388.2	0.10480747	0.10396085	
388.4	0.10523953	0.10394217	
388.6	0.10486383	0.1039235	
388.8	0.10459995	0.10390484	
389	0.10425591	0.10388618	
389.2	0.10428518	0.10386752	
389.4	0.10458959	0.10384886	
389.6	0.10420502	0.10383021	
389.8	0.10443952	0.10381156	
390	0.10420148	0.10379292	
390.2	0.10418755	0.10377427	
390.4	0.10405255	0.10375563	
390.6	0.10414545	0.103737	
390.8	0.10391212	0.10371837	
391	0.10412391	0.10369974	
391.2	0.10449134	0.10368111	
391.4	0.10451841	0.10366249	
391.6	0.10463038	0.10364387	
391.8	0.10453268	0.10362526	
392	0.10429543	0.10360664	
392.2	0.10450452	0.10358804	
392.4	0.10407697	0.10356943	
392.6	0.10371305	0.10355083	
392.8	0.10316847	0.10353223	
393	0.10302703	0.10351363	
393.2	0.10282488	0.10349504	
393.4	0.10281818	0.10347645	
393.6	0.10249316	0.10345787	
393.8	0.10277939	0.10343929	
394	0.10193128	0.10342071	
394.2	0.10175094	0.10340213	
394.4	0.10157672	0.10338356	
394.6	0.1010318	0.10336499	
394.8	0.10105257	0.10334643	
395	0.10142904	0.10332786	
395.2	0.1012687	0.10330931	
395.4	0.10125878	0.10329075	
395.6	0.10114749	0.1032722	
395.8	0.10125622	0.10325365	
396	0.10105671	0.1032351	
396.2	0.10120386	0.10321656	
396.4	0.10083459	0.10319802	
396.6	0.10076483	0.10317949	
396.8	0.10046733	0.10316096	
397	0.10066405	0.10314243	
397.2	0.10037257	0.1031239	
397.4	0.10024062	0.10310538	
397.6	0.10040599	0.10308686	
397.8	0.09995554	0.10306835	
398	0.09922963	0.10304983	
398.2	0.09919569	0.10303133	
398.4	0.09888162	0.10301282	
398.6	0.0983022	0.10299432	
398.8	0.09797186	0.10297582	
399	0.09766872	0.10295732	
399.2	0.09730068	0.10293883	
399.4	0.09726619	0.10292034	
399.6	0.09696046	0.10290186	
399.8	0.09659502	0.10288338	
400	0.09643522	0.1028649	
400.2	0.09646828	0.10284642	
400.4	0.09659744	0.10282795	
400.6	0.09647452	0.10280948	
400.8	0.09613205	0.10279101	
401	0.09665354	0.10277255	
401.2	0.09635165	0.10275409	
401.4	0.09657421	0.10273564	
401.6	0.09656912	0.10271719	
401.8	0.09623871	0.10269874	
402	0.09612932	0.10268029	
402.2	0.09619914	0.10266185	
402.4	0.0957562	0.10264341	
402.6	0.09621347	0.10262497	
402.8	0.0964752	0.10260654	
403	0.09697436	0.10258811	
403.2	0.09716042	0.10256969	
403.4	0.09732439	0.10255126	
403.6	0.09684331	0.10253285	
403.8	0.09661193	0.10251443	
404	0.09666428	0.10249602	
404.2	0.09643189	0.10247761	
404.4	0.09640341	0.1024592	
404.6	0.09629828	0.1024408	
404.8	0.09605956	0.1024224	
405	0.09615711	0.102404	
405.2	0.09542597	0.10238561	
405.4	0.09538581	0.10236722	
405.6	0.09470734	0.10234884	
405.8	0.0944866	0.10233045	
406	0.09495335	0.10231207	
406.2	0.09537038	0.1022937	
406.4	0.09548927	0.10227532	
406.6	0.09618527	0.10225695	
406.8	0.0959952	0.10223859	
407	0.09652309	0.10222023	
407.2	0.09668526	0.10220187	
407.4	0.09663771	0.10218351	
407.6	0.0959152	0.10216516	
407.8	0.0957669	0.10214681	
408	0.09559918	0.10212846	
408.2	0.09529736	0.10211012	
408.4	0.09526887	0.10209178	
408.6	0.09522586	0.10207344	
408.8	0.09446685	0.10205511	
409	0.09390193	0.10203678	
409.2	0.09354473	0.10201845	
409.4	0.09379598	0.10200013	
409.6	0.0935231	0.10198181	
409.8	0.09358743	0.10196349	
410	0.09413523	0.10194518	
410.2	0.09414958	0.10192687	
410.4	0.09407597	0.10190856	
410.6	0.0940443	0.10189025	
410.8	0.09414871	0.10187195	
411	0.09473703	0.10185366	
411.2	0.0943906	0.10183536	
411.4	0.09440536	0.10181707	
411.6	0.09435993	0.10179879	
411.8	0.09457434	0.1017805	
412	0.0947967	0.10176222	
412.2	0.09462577	0.10174394	
412.4	0.0949362	0.10172567	
412.6	0.09467885	0.1017074	
412.8	0.09430478	0.10168913	
413	0.09385026	0.10167087	
413.2	0.09345712	0.10165261	
413.4	0.09355379	0.10163435	
413.6	0.0934359	0.10161609	
413.8	0.09287553	0.10159784	
414	0.09290597	0.10157959	
414.2	0.09242445	0.10156135	
414.4	0.09223483	0.10154311	
414.6	0.09260468	0.10152487	
414.8	0.0925082	0.10150664	
415	0.09275496	0.1014884	
415.2	0.09268554	0.10147018	
415.4	0.09285534	0.10145195	
415.6	0.09289221	0.10143373	
415.8	0.09301361	0.10141551	
416	0.09313044	0.10139729	
416.2	0.09297727	0.10137908	
416.4	0.09266135	0.10136087	
416.6	0.09190311	0.10134267	
416.8	0.09169596	0.10132447	
417	0.09086074	0.10130627	
417.2	0.09047933	0.10128807	
417.4	0.0904747	0.10126988	
417.6	0.09045273	0.10125169	
417.8	0.0899155	0.10123351	
418	0.08986309	0.10121532	
418.2	0.0898325	0.10119714	
418.4	0.09000635	0.10117897	
418.6	0.09075296	0.1011608	
418.8	0.09092342	0.10114263	
419	0.0913296	0.10112446	
419.2	0.09137889	0.1011063	
419.4	0.09162201	0.10108814	
419.6	0.09204433	0.10106998	
419.8	0.0921286	0.10105183	
420	0.09197474	0.10103368	
420.2	0.09190196	0.10101553	
420.4	0.0915127	0.10099739	
420.6	0.09127167	0.10097925	
420.8	0.09116732	0.10096111	
421	0.09048708	0.10094298	
421.2	0.0904411	0.10092485	
421.4	0.09025251	0.10090672	
421.6	0.09037258	0.1008886	
421.8	0.09029055	0.10087048	
422	0.0902326	0.10085236	
422.2	0.0906098	0.10083424	
422.4	0.09105181	0.10081613	
422.6	0.09175437	0.10079803	
422.8	0.09166141	0.10077992	
423	0.09183155	0.10076182	
423.2	0.09213765	0.10074372	
423.4	0.09241296	0.10072563	
423.6	0.09228345	0.10070754	
423.8	0.09195612	0.10068945	
424	0.09198065	0.10067136	
424.2	0.09200357	0.10065328	
424.4	0.09181075	0.10063521	
424.6	0.09159335	0.10061713	
424.8	0.09109497	0.10059906	
425	0.09116428	0.10058099	
425.2	0.09104917	0.10056292	
425.4	0.09048361	0.10054486	
425.6	0.0906512	0.1005268	
425.8	0.09000707	0.10050875	
426	0.08997165	0.1004907	
426.2	0.09024971	0.10047265	
426.4	0.09047049	0.1004546	
426.6	0.09031335	0.10043656	
426.8	0.09024752	0.10041852	
427	0.09058877	0.10040048	
427.2	0.09038397	0.10038245	
427.4	0.09041704	0.10036442	
427.6	0.09054555	0.10034639	
427.8	0.0910009	0.10032837	
428	0.09110482	0.10031035	
428.2	0.09142792	0.10029233	
428.4	0.09124742	0.10027432	
428.6	0.09126782	0.10025631	
428.8	0.09118773	0.1002383	
429	0.0913167	0.1002203	
429.2	0.09095683	0.1002023	
429.4	0.09047536	0.1001843	
429.6	0.09038468	0.10016631	
429.8	0.08973481	0.10014832	
430	0.089715	0.10013033	
430.2	0.08970096	0.10011235	
430.4	0.0893934	0.10009436	
430.6	0.08917703	0.10007639	
430.8	0.0888666	0.10005841	
431	0.08899937	0.10004044	
431.2	0.08926514	0.10002247	
431.4	0.08968463	0.10000451	
431.6	0.09014919	0.09998655	
431.8	0.09018082	0.09996859	
432	0.09033917	0.09995063	
432.2	0.09063738	0.09993268	
432.4	0.09045625	0.09991473	
432.6	0.09045413	0.09989679	
432.8	0.09062105	0.09987884	
433	0.09076768	0.0998609	
433.2	0.09093759	0.09984297	
433.4	0.09085682	0.09982504	
433.6	0.09090712	0.09980711	
433.8	0.09029179	0.09978918	
434	0.08961694	0.09977126	
434.2	0.08940345	0.09975334	
434.4	0.08898582	0.09973542	
434.6	0.08833681	0.09971751	
434.8	0.08774368	0.0996996	
435	0.0876218	0.09968169	
435.2	0.08745602	0.09966379	
435.4	0.08694516	0.09964588	
435.6	0.08691247	0.09962799	
435.8	0.08656407	0.09961009	
436	0.08688652	0.0995922	
436.2	0.08685679	0.09957431	
436.4	0.08694736	0.09955643	
436.6	0.08685832	0.09953855	
436.8	0.0875051	0.09952067	
437	0.08724829	0.0995028	
437.2	0.08728882	0.09948492	
437.4	0.08777915	0.09946706	
437.6	0.08799337	0.09944919	
437.8	0.08797257	0.09943133	
438	0.08900629	0.09941347	
438.2	0.08905327	0.09939561	
438.4	0.08937668	0.09937776	
438.6	0.08882341	0.09935991	
438.8	0.08897005	0.09934207	
439	0.08853845	0.09932422	
439.2	0.08838733	0.09930638	
439.4	0.08822819	0.09928855	
439.6	0.08813401	0.09927072	
439.8	0.08779363	0.09925289	
440	0.08754622	0.09923506	
440.2	0.08721079	0.09921724	
440.4	0.08669296	0.09919941	
440.6	0.08597367	0.0991816	
440.8	0.08575136	0.09916378	
441	0.08520929	0.09914597	
441.2	0.08544221	0.09912817	
441.4	0.08621646	0.09911036	
441.6	0.08674557	0.09909256	
441.8	0.08725665	0.09907476	
442	0.08782077	0.09905697	
442.2	0.08759744	0.09903918	
442.4	0.08806091	0.09902139	
442.6	0.08799959	0.0990036	
442.8	0.08814711	0.09898582	
443	0.08792764	0.09896804	
443.2	0.0881586	0.09895027	
443.4	0.08804524	0.09893249	
443.6	0.08727353	0.09891472	
443.8	0.08721627	0.09889696	
444	0.08697385	0.0988792	
444.2	0.08671096	0.09886144	
444.4	0.08622795	0.09884368	
444.6	0.08614686	0.09882593	
444.8	0.08622144	0.09880818	
445	0.08595047	0.09879043	
445.2	0.08600345	0.09877269	
445.4	0.08668747	0.09875495	
445.6	0.08677491	0.09873721	
445.8	0.08691684	0.09871947	
446	0.08734205	0.09870174	
446.2	0.08747617	0.09868401	
446.4	0.08798437	0.09866629	
446.6	0.08838673	0.09864857	
446.8	0.08882334	0.09863085	
447	0.08903496	0.09861314	
447.2	0.08923039	0.09859542	
447.4	0.08928782	0.09857772	
447.6	0.08929039	0.09856001	
447.8	0.08925668	0.09854231	
448	0.0891403	0.09852461	
448.2	0.08841154	0.09850691	
448.4	0.08778022	0.09848922	
448.6	0.08677202	0.09847153	
448.8	0.08565032	0.09845384	
449	0.08502031	0.09843616	
449.2	0.08450926	0.09841848	
449.4	0.08407632	0.0984008	
449.6	0.08367071	0.09838313	
449.8	0.08375762	0.09836546	
450	0.08372168	0.09834779	
450.2	0.08388041	0.09833013	
450.4	0.0842747	0.09831247	
450.6	0.08474031	0.09829481	
450.8	0.08491178	0.09827715	
451	0.0851518	0.0982595	
451.2	0.08572887	0.09824185	
451.4	0.08633123	0.09822421	
451.6	0.08682731	0.09820657	
451.8	0.08671729	0.09818893	
452	0.08700908	0.09817129	
452.2	0.08645506	0.09815366	
452.4	0.08619308	0.09813603	
452.6	0.08590387	0.09811841	
452.8	0.08589259	0.09810078	
453	0.08584828	0.09808316	
453.2	0.08541058	0.09806555	
453.4	0.08527769	0.09804793	
453.6	0.08548933	0.09803032	
453.8	0.08577025	0.09801271	
454	0.08585092	0.09799511	
454.2	0.08579095	0.09797751	
454.4	0.0855932	0.09795991	
454.6	0.08552895	0.09794232	
454.8	0.08504695	0.09792473	
455	0.08557939	0.09790714	
455.2	0.08557671	0.09788955	
455.4	0.0856653	0.09787197	
455.6	0.08582721	0.09785439	
455.8	0.08540388	0.09783682	
456	0.0851632	0.09781924	
456.2	0.08551233	0.09780168	
456.4	0.0859438	0.09778411	
456.6	0.08596623	0.09776655	
456.8	0.0862535	0.09774899	
457	0.08632176	0.09773143	
457.2	0.08625593	0.09771388	
457.4	0.08668096	0.09769633	
457.6	0.08696114	0.09767878	
457.8	0.08697116	0.09766123	
458	0.08668347	0.09764369	
458.2	0.08628343	0.09762616	
458.4	0.08615988	0.09760862	
458.6	0.08616552	0.09759109	
458.8	0.08656149	0.09757356	
459	0.08657815	0.09755604	
459.2	0.08592846	0.09753852	
459.4	0.08573226	0.097521	
459.6	0.08531034	0.09750348	
459.8	0.08490342	0.09748597	
460	0.08500273	0.09746846	
460.2	0.08512556	0.09745095	
460.4	0.08457711	0.09743345	
460.6	0.08424348	0.09741595	
460.8	0.0844316	0.09739845	
461	0.08416953	0.09738096	
461.2	0.08391362	0.09736347	
461.4	0.08360698	0.09734598	
461.6	0.08287589	0.0973285	
461.8	0.08275422	0.09731102	
462	0.08303333	0.09729354	
462.2	0.08294242	0.09727606	
462.4	0.08359347	0.09725859	
462.6	0.0841009	0.09724112	
462.8	0.08446478	0.09722366	
463	0.08447338	0.09720619	
463.2	0.08510828	0.09718874	
463.4	0.08544191	0.09717128	
463.6	0.08586704	0.09715383	
463.8	0.08624669	0.09713638	
464	0.08639075	0.09711893	
464.2	0.08606063	0.09710149	
464.4	0.08620364	0.09708405	
464.6	0.08642366	0.09706661	
464.8	0.08645238	0.09704918	
465	0.08642889	0.09703174	
465.2	0.08596336	0.09701432	
465.4	0.0857604	0.09699689	
465.6	0.08548343	0.09697947	
465.8	0.08547406	0.09696205	
466	0.08550056	0.09694464	
466.2	0.08509703	0.09692722	
466.4	0.08551761	0.09690982	
466.6	0.08518884	0.09689241	
466.8	0.08570089	0.09687501	
467	0.08603568	0.09685761	
467.2	0.0865672	0.09684021	
467.4	0.0863314	0.09682282	
467.6	0.0866876	0.09680543	
467.8	0.086134	0.09678804	
468	0.08638116	0.09677066	
468.2	0.08616686	0.09675328	
468.4	0.08591694	0.0967359	
468.6	0.08563892	0.09671852	
468.8	0.08562094	0.09670115	
469	0.08540169	0.09668378	
469.2	0.08497034	0.09666642	
469.4	0.0850153	0.09664906	
469.6	0.08485409	0.0966317	
469.8	0.08485585	0.09661434	
470	0.08532104	0.09659699	
470.2	0.084775	0.09657964	
470.4	0.08471535	0.09656229	
470.6	0.08472013	0.09654495	
470.8	0.08462814	0.09652761	
471	0.08446362	0.09651027	
471.2	0.08425774	0.09649294	
471.4	0.08392763	0.0964756	
471.6	0.08415689	0.09645828	
471.8	0.08387509	0.09644095	
472	0.08430464	0.09642363	
472.2	0.08376883	0.09640631	
472.4	0.0835109	0.096389	
472.6	0.08336304	0.09637168	
472.8	0.08328156	0.09635437	
473	0.08295587	0.09633707	
473.2	0.0830055	0.09631977	
473.4	0.08328265	0.09630247	
473.6	0.08341583	0.09628517	
473.8	0.08335344	0.09626788	
474	0.0831804	0.09625058	
474.2	0.08236799	0.0962333	
474.4	0.08281545	0.09621601	
474.6	0.08300917	0.09619873	
474.8	0.08250548	0.09618145	
475	0.08286883	0.09616418	
475.2	0.08294693	0.09614691	
475.4	0.08290406	0.09612964	
475.6	0.08289969	0.09611237	
475.8	0.0827483	0.09609511	
476	0.08289294	0.09607785	
476.2	0.08292965	0.09606059	
476.4	0.08285635	0.09604334	
476.6	0.08284497	0.09602609	
476.8	0.08308539	0.09600884	
477	0.08271996	0.0959916	
477.2	0.08299344	0.09597436	
477.4	0.08320103	0.09595712	
477.6	0.08360151	0.09593988	
477.8	0.08393192	0.09592265	
478	0.08379182	0.09590542	
478.2	0.08402876	0.0958882	
478.4	0.08452311	0.09587098	
478.6	0.08477782	0.09585376	
478.8	0.08411027	0.09583654	
479	0.08374049	0.09581933	
479.2	0.08334911	0.09580212	
479.4	0.08267566	0.09578491	
479.6	0.0825413	0.09576771	
479.8	0.08250775	0.09575051	
480	0.08252814	0.09573331	
480.2	0.08272234	0.09571611	
480.4	0.08239013	0.09569892	
480.6	0.08191264	0.09568173	
480.8	0.08195897	0.09566455	
481	0.08202678	0.09564737	
481.2	0.08267022	0.09563019	
481.4	0.08275941	0.09561301	
481.6	0.08313728	0.09559584	
481.8	0.08362556	0.09557867	
482	0.08411343	0.0955615	
482.2	0.08475815	0.09554434	
482.4	0.08491335	0.09552718	
482.6	0.08521604	0.09551002	
482.8	0.0842868	0.09549286	
483	0.08436775	0.09547571	
483.2	0.08437376	0.09545856	
483.4	0.08427053	0.09544142	
483.6	0.08414406	0.09542428	
483.8	0.08342152	0.09540714	
484	0.08348482	0.09539	
484.2	0.08337441	0.09537287	
484.4	0.08304677	0.09535574	
484.6	0.08265218	0.09533861	
484.8	0.08296391	0.09532149	
485	0.08263753	0.09530437	
485.2	0.08276534	0.09528725	
485.4	0.08295026	0.09527014	
485.6	0.08319153	0.09525303	
485.8	0.08381045	0.09523592	
486	0.0844485	0.09521881	
486.2	0.08460359	0.09520171	
486.4	0.08390557	0.09518461	
486.6	0.08404611	0.09516751	
486.8	0.08381308	0.09515042	
487	0.08386414	0.09513333	
487.2	0.08382144	0.09511624	
487.4	0.08338417	0.09509916	
487.6	0.08301847	0.09508208	
487.8	0.08237174	0.095065	
488	0.08271642	0.09504793	
488.2	0.08287702	0.09503086	
488.4	0.08285748	0.09501379	
488.6	0.0825595	0.09499672	
488.8	0.08260983	0.09497966	
489	0.08254529	0.0949626	
489.2	0.08290524	0.09494554	
489.4	0.08271199	0.09492849	
489.6	0.08247121	0.09491144	
489.8	0.08306061	0.09489439	
490	0.08320526	0.09487735	
490.2	0.08341526	0.09486031	
490.4	0.0832367	0.09484327	
490.6	0.08362285	0.09482624	
490.8	0.08320253	0.09480921	
491	0.08341637	0.09479218	
491.2	0.08289817	0.09477515	
491.4	0.08219867	0.09475813	
491.6	0.08233087	0.09474111	
491.8	0.08223038	0.09472409	
492	0.0824302	0.09470708	
492.2	0.08284096	0.09469007	
492.4	0.08290882	0.09467306	
492.6	0.08307486	0.09465606	
492.8	0.0829747	0.09463906	
493	0.08266507	0.09462206	
493.2	0.08249306	0.09460506	
493.4	0.08241752	0.09458807	
493.6	0.08307919	0.09457108	
493.8	0.08364407	0.0945541	
494	0.08363414	0.09453711	
494.2	0.08429986	0.09452013	
494.4	0.08401179	0.09450316	
494.6	0.08382252	0.09448618	
494.8	0.08358017	0.09446921	
495	0.08369513	0.09445225	
495.2	0.08324716	0.09443528	
495.4	0.08299459	0.09441832	
495.6	0.08308156	0.09440136	
495.8	0.08296911	0.09438441	
496	0.08268594	0.09436745	
496.2	0.0825254	0.09435051	
496.4	0.08197049	0.09433356	
496.6	0.08150982	0.09431662	
496.8	0.08079839	0.09429968	
497	0.08013449	0.09428274	
497.2	0.08015599	0.0942658	
497.4	0.07997442	0.09424887	
497.6	0.08006624	0.09423195	
497.8	0.08015829	0.09421502	
498	0.08018342	0.0941981	
498.2	0.08018171	0.09418118	
498.4	0.08036929	0.09416426	
498.6	0.08110035	0.09414735	
498.8	0.08083933	0.09413044	
499	0.0816566	0.09411353	
499.2	0.08233158	0.09409663	
499.4	0.08222884	0.09407973	
499.6	0.08232945	0.09406283	
499.8	0.08203659	0.09404594	
500	0.08165531	0.09402905	
500.2	0.08124321	0.09401216	
500.4	0.08041003	0.09399527	
500.6	0.08060891	0.09397839	
500.8	0.08026371	0.09396151	
501	0.08011823	0.09394463	
501.2	0.08032929	0.09392776	
501.4	0.07986102	0.09391089	
501.6	0.08032942	0.09389402	
501.8	0.08101797	0.09387716	
502	0.08134179	0.0938603	
502.2	0.08132661	0.09384344	
502.4	0.08166148	0.09382659	
502.6	0.08157497	0.09380973	
502.8	0.08145286	0.09379288	
503	0.08234976	0.09377604	
503.2	0.08247774	0.09375919	
503.4	0.08182149	0.09374235	
503.6	0.08093558	0.09372552	
503.8	0.08099223	0.09370868	
504	0.08089899	0.09369185	
504.2	0.08077329	0.09367502	
504.4	0.08050699	0.0936582	
504.6	0.08071806	0.09364138	
504.8	0.08043141	0.09362456	
505	0.08047818	0.09360774	
505.2	0.08050091	0.09359093	
505.4	0.08099043	0.09357412	
505.6	0.08140981	0.09355731	
505.8	0.08200484	0.09354051	
506	0.08198106	0.09352371	
506.2	0.08222024	0.09350691	
506.4	0.08234854	0.09349012	
506.6	0.08219703	0.09347333	
506.8	0.08273911	0.09345654	
507	0.08259973	0.09343975	
507.2	0.08238261	0.09342297	
507.4	0.08185038	0.09340619	
507.6	0.08151361	0.09338941	
507.8	0.08150338	0.09337264	
508	0.080883	0.09335587	
508.2	0.08051203	0.0933391	
508.4	0.08002459	0.09332234	
508.6	0.07966052	0.09330557	
508.8	0.07931313	0.09328882	
509	0.07933787	0.09327206	
509.2	0.07942074	0.09325531	
509.4	0.07972033	0.09323856	
509.6	0.07967072	0.09322181	
509.8	0.0802653	0.09320507	
510	0.08054294	0.09318833	
510.2	0.08138741	0.09317159	
510.4	0.08172847	0.09315486	
510.6	0.0818442	0.09313812	
510.8	0.08251181	0.0931214	
511	0.08249979	0.09310467	
511.2	0.08270554	0.09308795	
511.4	0.08256253	0.09307123	
511.6	0.08193956	0.09305451	
511.8	0.08197422	0.0930378	
512	0.08219175	0.09302109	
512.2	0.08207336	0.09300438	
512.4	0.08226675	0.09298768	
512.6	0.08244202	0.09297097	
512.8	0.08157391	0.09295428	
513	0.08122597	0.09293758	
513.2	0.08064748	0.09292089	
513.4	0.08007028	0.0929042	
513.6	0.07975404	0.09288751	
513.8	0.07959566	0.09287083	
514	0.07934511	0.09285415	
514.2	0.07953331	0.09283747	
514.4	0.07979063	0.0928208	
514.6	0.07989708	0.09280412	
514.8	0.0799369	0.09278746	
515	0.07992514	0.09277079	
515.2	0.08035602	0.09275413	
515.4	0.08029776	0.09273747	
515.6	0.0803053	0.09272081	
515.8	0.0809613	0.09270416	
516	0.08144001	0.09268751	
516.2	0.0818907	0.09267086	
516.4	0.08249915	0.09265422	
516.6	0.08229044	0.09263757	
516.8	0.08181695	0.09262094	
517	0.08188829	0.0926043	
517.2	0.08174058	0.09258767	
517.4	0.08156824	0.09257104	
517.6	0.08194587	0.09255441	
517.8	0.0820039	0.09253779	
518	0.08183313	0.09252117	
518.2	0.0818769	0.09250455	
518.4	0.08167677	0.09248794	
518.6	0.08158593	0.09247132	
518.8	0.08123348	0.09245471	
519	0.08135141	0.09243811	
519.2	0.08138064	0.09242151	
519.4	0.08096872	0.09240491	
519.6	0.08077258	0.09238831	
519.8	0.08077252	0.09237172	
520	0.0809615	0.09235513	
520.2	0.08061559	0.09233854	
520.4	0.08033433	0.09232195	
520.6	0.08042882	0.09230537	
520.8	0.08073653	0.09228879	
521	0.08049396	0.09227222	
521.2	0.08011548	0.09225564	
521.4	0.08008494	0.09223907	
521.6	0.08023261	0.09222251	
521.8	0.08039756	0.09220594	
522	0.08061634	0.09218938	
522.2	0.08025402	0.09217282	
522.4	0.08029659	0.09215627	
522.6	0.08016488	0.09213972	
522.8	0.08012	0.09212317	
523	0.08014504	0.09210662	
523.2	0.07988506	0.09209008	
523.4	0.08008306	0.09207354	
523.6	0.08019155	0.092057	
523.8	0.08010651	0.09204047	
524	0.08002905	0.09202393	
524.2	0.08014733	0.09200741	
524.4	0.08018486	0.09199088	
524.6	0.08058969	0.09197436	
524.8	0.08098025	0.09195784	
525	0.08081715	0.09194132	
525.2	0.08079043	0.09192481	
525.4	0.08114998	0.0919083	
525.6	0.08137384	0.09189179	
525.8	0.08144868	0.09187529	
526	0.08086515	0.09185878	
526.2	0.08013018	0.09184229	
526.4	0.08004026	0.09182579	
526.6	0.07966546	0.0918093	
526.8	0.07945739	0.09179281	
527	0.07947932	0.09177632	
527.2	0.07931819	0.09175984	
527.4	0.07942114	0.09174336	
527.6	0.07943341	0.09172688	
527.8	0.07922442	0.0917104	
528	0.0795021	0.09169393	
528.2	0.0800052	0.09167746	
528.4	0.07989614	0.091661	
528.6	0.08049988	0.09164453	
528.8	0.08088831	0.09162807	
529	0.08079074	0.09161161	
529.2	0.08125939	0.09159516	
529.4	0.08153043	0.09157871	
529.6	0.08147538	0.09156226	
529.8	0.08121698	0.09154582	
530	0.08068167	0.09152937	
530.2	0.08052428	0.09151293	
530.4	0.0802572	0.0914965	
530.6	0.07987947	0.09148006	
530.8	0.07969527	0.09146363	
531	0.07968012	0.0914472	
531.2	0.07925089	0.09143078	
531.4	0.07919542	0.09141436	
531.6	0.07936349	0.09139794	
531.8	0.07937892	0.09138152	
532	0.07989891	0.09136511	
532.2	0.08034097	0.0913487	
532.4	0.08059654	0.09133229	
532.6	0.08067	0.09131589	
532.8	0.08094085	0.09129949	
533	0.08130425	0.09128309	
533.2	0.08165472	0.09126669	
533.4	0.08166773	0.0912503	
533.6	0.08168748	0.09123391	
533.8	0.08146614	0.09121753	
534	0.08086193	0.09120114	
534.2	0.08097255	0.09118476	
534.4	0.08071725	0.09116838	
534.6	0.08024426	0.09115201	
534.8	0.08038811	0.09113564	
535	0.08018541	0.09111927	
535.2	0.0798479	0.0911029	
535.4	0.07997025	0.09108654	
535.6	0.07998924	0.09107018	
535.8	0.07974827	0.09105382	
536	0.08012895	0.09103747	
536.2	0.08015112	0.09102112	
536.4	0.07955769	0.09100477	
536.6	0.07921457	0.09098842	
536.8	0.07941983	0.09097208	
537	0.0791048	0.09095574	
537.2	0.07874528	0.09093941	
537.4	0.07876713	0.09092307	
537.6	0.07817438	0.09090674	
537.8	0.07784648	0.09089041	
538	0.07796397	0.09087409	
538.2	0.078065	0.09085777	
538.4	0.07793569	0.09084145	
538.6	0.07823738	0.09082513	
538.8	0.07869644	0.09080882	
539	0.07870508	0.09079251	
539.2	0.07895986	0.0907762	
539.4	0.0789011	0.0907599	
539.6	0.07931585	0.0907436	
539.8	0.07928083	0.0907273	
540	0.07944965	0.090711	
540.2	0.07897032	0.09069471	
540.4	0.07896015	0.09067842	
540.6	0.0791711	0.09066213	
540.8	0.0794852	0.09064585	
541	0.079562	0.09062957	
541.2	0.07922672	0.09061329	
541.4	0.07923807	0.09059702	
541.6	0.07899216	0.09058074	
541.8	0.07924719	0.09056448	
542	0.07956483	0.09054821	
542.2	0.07968828	0.09053195	
542.4	0.07999411	0.09051569	
542.6	0.08058842	0.09049943	
542.8	0.08104023	0.09048317	
543	0.0809022	0.09046692	
543.2	0.08103848	0.09045067	
543.4	0.08097772	0.09043443	
543.6	0.08133608	0.09041818	
543.8	0.08107973	0.09040194	
544	0.08074283	0.09038571	
544.2	0.08047885	0.09036947	
544.4	0.08039761	0.09035324	
544.6	0.08014029	0.09033701	
544.8	0.08020352	0.09032079	
545	0.07978852	0.09030457	
545.2	0.0792408	0.09028835	
545.4	0.07915732	0.09027213	
545.6	0.0789831	0.09025592	
545.8	0.07852565	0.09023971	
546	0.07847646	0.0902235	
546.2	0.07822592	0.09020729	
546.4	0.07835121	0.09019109	
546.6	0.07873402	0.09017489	
546.8	0.07877085	0.0901587	
547	0.07828618	0.0901425	
547.2	0.07853787	0.09012631	
547.4	0.07882049	0.09011012	
547.6	0.07853416	0.09009394	
547.8	0.07861037	0.09007776	
548	0.07841192	0.09006158	
548.2	0.07845851	0.0900454	
548.4	0.07839799	0.09002923	
548.6	0.07812394	0.09001306	
548.8	0.07808624	0.08999689	
549	0.07828926	0.08998073	
549.2	0.07870962	0.08996457	
549.4	0.07868495	0.08994841	
549.6	0.07833285	0.08993225	
549.8	0.07813134	0.0899161	
550	0.07822331	0.08989995	
550.2	0.07854425	0.0898838	
550.4	0.07913312	0.08986766	
550.6	0.07932476	0.08985152	
550.8	0.07948454	0.08983538	
551	0.07947763	0.08981925	
551.2	0.07953298	0.08980311	
551.4	0.07981983	0.08978698	
551.6	0.08021208	0.08977086	
551.8	0.08033571	0.08975473	
552	0.08045127	0.08973861	
552.2	0.08064621	0.08972249	
552.4	0.08048121	0.08970638	
552.6	0.08045128	0.08969027	
552.8	0.08099408	0.08967416	
553	0.08095978	0.08965805	
553.2	0.08073574	0.08964195	
553.4	0.08013469	0.08962585	
553.6	0.07960029	0.08960975	
553.8	0.07937428	0.08959366	
554	0.07961234	0.08957756	
554.2	0.07972352	0.08956147	
554.4	0.07916955	0.08954539	
554.6	0.07920042	0.08952931	
554.8	0.07917965	0.08951323	
555	0.07929332	0.08949715	
555.2	0.07972974	0.08948107	
555.4	0.07980709	0.089465	
555.6	0.08028652	0.08944893	
555.8	0.08009558	0.08943287	
556	0.08040863	0.0894168	
556.2	0.0807713	0.08940074	
556.4	0.08076764	0.08938469	
556.6	0.08095882	0.08936863	
556.8	0.08109311	0.08935258	
557	0.0807127	0.08933653	
557.2	0.08034042	0.08932049	
557.4	0.08001773	0.08930444	
557.6	0.0795342	0.0892884	
557.8	0.07915356	0.08927237	
558	0.07921175	0.08925633	
558.2	0.07849669	0.0892403	
558.4	0.07863998	0.08922427	
558.6	0.07910267	0.08920825	
558.8	0.07915274	0.08919223	
559	0.07949769	0.08917621	
559.2	0.07978628	0.08916019	
559.4	0.07964058	0.08914417	
559.6	0.07975149	0.08912816	
559.8	0.08021079	0.08911216	
560	0.08048522	0.08909615	
560.2	0.08054381	0.08908015	
560.4	0.08040607	0.08906415	
560.6	0.08051716	0.08904815	
560.8	0.08049819	0.08903216	
561	0.07990902	0.08901617	
561.2	0.07924915	0.08900018	
561.4	0.07896664	0.08898419	
561.6	0.07872556	0.08896821	
561.8	0.0782993	0.08895223	
562	0.07834963	0.08893625	
562.2	0.07827582	0.08892028	
562.4	0.07875642	0.08890431	
562.6	0.07883054	0.08888834	
562.8	0.07895326	0.08887238	
563	0.07945125	0.08885641	
563.2	0.07975522	0.08884045	
563.4	0.08012659	0.0888245	
563.6	0.07993869	0.08880854	
563.8	0.08065741	0.08879259	
564	0.08038492	0.08877665	
564.2	0.07959177	0.0887607	
564.4	0.07970416	0.08874476	
564.6	0.07983627	0.08872882	
564.8	0.08001875	0.08871288	
565	0.07978761	0.08869695	
565.2	0.07934049	0.08868102	
565.4	0.07919947	0.08866509	
565.6	0.07913495	0.08864916	
565.8	0.07882015	0.08863324	
566	0.07866451	0.08861732	
566.2	0.07882724	0.08860141	
566.4	0.07915015	0.08858549	
566.6	0.07951033	0.08856958	
566.8	0.07960585	0.08855367	
567	0.07968131	0.08853777	
567.2	0.08016207	0.08852187	
567.4	0.08023826	0.08850597	
567.6	0.07986064	0.08849007	
567.8	0.07969953	0.08847418	
568	0.07914591	0.08845829	
568.2	0.07911307	0.0884424	
568.4	0.08007149	0.08842651	
568.6	0.08037154	0.08841063	
568.8	0.08028433	0.08839475	
569	0.0800247	0.08837888	
569.2	0.08001468	0.088363	
569.4	0.07967424	0.08834713	
569.6	0.07953171	0.08833126	
569.8	0.07950106	0.0883154	
570	0.07947391	0.08829954	
570.2	0.0801844	0.08828368	
570.4	0.08031354	0.08826782	
570.6	0.08050824	0.08825197	
570.8	0.08040962	0.08823612	
571	0.08055313	0.08822027	
571.2	0.08078137	0.08820442	
571.4	0.08010847	0.08818858	
571.6	0.08009154	0.08817274	
571.8	0.07972115	0.0881569	
572	0.07943099	0.08814107	
572.2	0.07982301	0.08812524	
572.4	0.0799046	0.08810941	
572.6	0.07958476	0.08809359	
572.8	0.07923868	0.08807776	
573	0.07959947	0.08806194	
573.2	0.07911534	0.08804613	
573.4	0.07865237	0.08803031	
573.6	0.0787369	0.0880145	
573.8	0.07894306	0.08799869	
574	0.07856725	0.08798289	
574.2	0.07875116	0.08796709	
574.4	0.07846086	0.08795129	
574.6	0.07863074	0.08793549	
574.8	0.07822468	0.0879197	
575	0.07834957	0.0879039	
575.2	0.07798387	0.08788812	
575.4	0.07776673	0.08787233	
575.6	0.07817557	0.08785655	
575.8	0.0775439	0.08784077	
576	0.0777417	0.08782499	
576.2	0.07797296	0.08780922	
576.4	0.0781925	0.08779344	
576.6	0.07864239	0.08777768	
576.8	0.07889778	0.08776191	
577	0.07905925	0.08774615	
577.2	0.07897828	0.08773039	
577.4	0.07958825	0.08771463	
577.6	0.07932382	0.08769888	
577.8	0.07928118	0.08768312	
578	0.0791875	0.08766738	
578.2	0.07957541	0.08765163	
578.4	0.0798938	0.08763589	
578.6	0.07989257	0.08762015	
578.8	0.07950331	0.08760441	
579	0.07930323	0.08758867	
579.2	0.07925424	0.08757294	
579.4	0.07883982	0.08755721	
579.6	0.07867863	0.08754149	
579.8	0.07810242	0.08752576	
580	0.0781204	0.08751004	
580.2	0.07808255	0.08749433	
580.4	0.07862493	0.08747861	
580.6	0.07901311	0.0874629	
580.8	0.07887473	0.08744719	
581	0.07876776	0.08743148	
581.2	0.0788979	0.08741578	
581.4	0.07895569	0.08740008	
581.6	0.07871865	0.08738438	
581.8	0.07913704	0.08736869	
582	0.07907334	0.087353	
582.2	0.07900184	0.08733731	
582.4	0.07931278	0.08732162	
582.6	0.07903441	0.08730594	
582.8	0.07884334	0.08729025	
583	0.07857399	0.08727458	
583.2	0.07885053	0.0872589	
583.4	0.0782189	0.08724323	
583.6	0.07847247	0.08722756	
583.8	0.07829389	0.08721189	
584	0.07871526	0.08719623	
584.2	0.07917093	0.08718057	
584.4	0.07927227	0.08716491	
584.6	0.07927191	0.08714925	
584.8	0.0790692	0.0871336	
585	0.0791567	0.08711795	
585.2	0.07915427	0.0871023	
585.4	0.07923347	0.08708666	
585.6	0.07922151	0.08707102	
585.8	0.0791335	0.08705538	
586	0.07863093	0.08703974	
586.2	0.07900892	0.08702411	
586.4	0.07937612	0.08700848	
586.6	0.07948044	0.08699285	
586.8	0.07954964	0.08697723	
587	0.07965823	0.0869616	
587.2	0.07982493	0.08694599	
587.4	0.07975664	0.08693037	
587.6	0.07947286	0.08691476	
587.8	0.07913828	0.08689914	
588	0.07947405	0.08688354	
588.2	0.07898466	0.08686793	
588.4	0.07862452	0.08685233	
588.6	0.07841773	0.08683673	
588.8	0.07838512	0.08682113	
589	0.07891551	0.08680554	
589.2	0.07905171	0.08678995	
589.4	0.079064	0.08677436	
589.6	0.0788999	0.08675877	
589.8	0.07910828	0.08674319	
590	0.07926366	0.08672761	
590.2	0.07905871	0.08671203	
590.4	0.07862167	0.08669646	
590.6	0.07857428	0.08668089	
590.8	0.07880405	0.08666532	
591	0.07857629	0.08664975	
591.2	0.07873271	0.08663419	
591.4	0.07845471	0.08661863	
591.6	0.07798615	0.08660307	
591.8	0.07796812	0.08658752	
592	0.07844751	0.08657197	
592.2	0.07849551	0.08655642	
592.4	0.07858091	0.08654087	
592.6	0.07879409	0.08652533	
592.8	0.07913834	0.08650979	
593	0.07953356	0.08649425	
593.2	0.07946516	0.08647871	
593.4	0.07922578	0.08646318	
593.6	0.07916831	0.08644765	
593.8	0.07898187	0.08643213	
594	0.07858628	0.0864166	
594.2	0.0779738	0.08640108	
594.4	0.07804099	0.08638556	
594.6	0.07809095	0.08637005	
594.8	0.07830127	0.08635453	
595	0.07810516	0.08633902	
595.2	0.07823897	0.08632352	
595.4	0.07832715	0.08630801	
595.6	0.07835346	0.08629251	
595.8	0.0785671	0.08627701	
596	0.07916442	0.08626151	
596.2	0.07922343	0.08624602	
596.4	0.07968207	0.08623053	
596.6	0.07993101	0.08621504	
596.8	0.08005127	0.08619956	
597	0.07983289	0.08618408	
597.2	0.07953688	0.0861686	
597.4	0.07967758	0.08615312	
597.6	0.07929327	0.08613765	
597.8	0.07896484	0.08612217	
598	0.07895978	0.08610671	
598.2	0.07889427	0.08609124	
598.4	0.07922247	0.08607578	
598.6	0.07884713	0.08606032	
598.8	0.07904613	0.08604486	
599	0.0789396	0.08602941	
599.2	0.07930464	0.08601395	
599.4	0.07896093	0.08599851	
599.6	0.07904075	0.08598306	
599.8	0.0791458	0.08596762	
600	0.07927088	0.08595218	
600.2	0.07918004	0.08593674	
600.4	0.07927485	0.0859213	
600.6	0.07898522	0.08590587	
600.8	0.07890595	0.08589044	
601	0.07854643	0.08587501	
601.2	0.07848203	0.08585959	
601.4	0.07848234	0.08584417	
601.6	0.07794029	0.08582875	
601.8	0.07791978	0.08581333	
602	0.07769667	0.08579792	
602.2	0.07793383	0.08578251	
602.4	0.07813665	0.0857671	
602.6	0.07757218	0.0857517	
602.8	0.07775069	0.0857363	
603	0.07751719	0.0857209	
603.2	0.07737556	0.0857055	
603.4	0.0768422	0.08569011	
603.6	0.07708032	0.08567472	
603.8	0.07682337	0.08565933	
604	0.0766512	0.08564395	
604.2	0.07653406	0.08562856	
604.4	0.07692084	0.08561318	
604.6	0.07735393	0.08559781	
604.8	0.07770436	0.08558243	
605	0.07819914	0.08556706	
605.2	0.07830074	0.08555169	
605.4	0.07847784	0.08553633	
605.6	0.07855024	0.08552096	
605.8	0.07893863	0.0855056	
606	0.07893326	0.08549025	
606.2	0.07897344	0.08547489	
606.4	0.07882391	0.08545954	
606.6	0.07848956	0.08544419	
606.8	0.07854754	0.08542884	
607	0.07860001	0.0854135	
607.2	0.07850733	0.08539816	
607.4	0.07847167	0.08538282	
607.6	0.07835713	0.08536748	
607.8	0.07850125	0.08535215	
608	0.07855593	0.08533682	
608.2	0.07880742	0.08532149	
608.4	0.07935168	0.08530617	
608.6	0.07956479	0.08529085	
608.8	0.07994814	0.08527553	
609	0.08038593	0.08526021	
609.2	0.08040242	0.0852449	
609.4	0.08057735	0.08522959	
609.6	0.08051675	0.08521428	
609.8	0.08081567	0.08519897	
610	0.08049941	0.08518367	
610.2	0.08027833	0.08516837	
610.4	0.08004719	0.08515308	
610.6	0.07996666	0.08513778	
610.8	0.080222	0.08512249	
611	0.08039126	0.0851072	
611.2	0.07969683	0.08509191	
611.4	0.07914871	0.08507663	
611.6	0.07883836	0.08506135	
611.8	0.07858758	0.08504607	
612	0.07802386	0.0850308	
612.2	0.0781745	0.08501553	
612.4	0.07788711	0.08500026	
612.6	0.0772987	0.08498499	
612.8	0.07718972	0.08496972	
613	0.07725146	0.08495446	
613.2	0.07699535	0.0849392	
613.4	0.07721932	0.08492395	
613.6	0.07749629	0.0849087	
613.8	0.07802641	0.08489345	
614	0.07814349	0.0848782	
614.2	0.07825642	0.08486295	
614.4	0.07868545	0.08484771	
614.6	0.07902148	0.08483247	
614.8	0.07900803	0.08481723	
615	0.07904567	0.084802	
615.2	0.0783508	0.08478677	
615.4	0.07844749	0.08477154	
615.6	0.07858717	0.08475632	
615.8	0.07848616	0.08474109	
616	0.07835257	0.08472587	
616.2	0.07857146	0.08471065	
616.4	0.07783477	0.08469544	
616.6	0.07828474	0.08468023	
616.8	0.07869924	0.08466502	
617	0.07879237	0.08464981	
617.2	0.07928169	0.08463461	
617.4	0.07963394	0.08461941	
617.6	0.07943283	0.08460421	
617.8	0.07940479	0.08458901	
618	0.07944138	0.08457382	
618.2	0.07913009	0.08455863	
618.4	0.07915628	0.08454344	
618.6	0.07923693	0.08452826	
618.8	0.07889358	0.08451307	
619	0.07888161	0.0844979	
619.2	0.07844318	0.08448272	
619.4	0.0786043	0.08446754	
619.6	0.07823521	0.08445237	
619.8	0.07797407	0.08443721	
620	0.07787188	0.08442204	
620.2	0.07766328	0.08440688	
620.4	0.07760352	0.08439172	
620.6	0.077978	0.08437656	
620.8	0.07767124	0.0843614	
621	0.07743918	0.08434625	
621.2	0.07751153	0.0843311	
621.4	0.07685854	0.08431596	
621.6	0.07665753	0.08430081	
621.8	0.0767089	0.08428567	
