# Supplementary material for: Molecular basis for DNA recognition by the maternal pioneer transcription factor FoxH1
Source: Nat Commun. 2022 Nov 26;13:7279. doi: 10.1038/s41467-022-34925-y (PMC9701222; doi:10.1038/s41467-022-34925-y)
Supplement: Supplementary file 4 — Source Data [file 41467_2022_34925_MOESM4_ESM.zip › Sourcedata/BLIS/FoxH1/WT/GSC/NCP/G2Results.txt]

Conc1	3.906E-09	
Start1	172	
Stop1	621.8	
Kobs	0.000898127029999355	
Error Kobs	2.27026303217771E-05	
Koff	0	
Error Koff	0	
Time1	Data1	Fit1	
172	0.00151607	0	
172.2	0.00174072	0.00006448	
172.4	0.00167212	0.00012895	
172.6	0.00143006	0.00019339	
172.8	0.0015252	0.00025781	
173	0.00158099	0.00032221	
173.2	0.00174734	0.00038659	
173.4	0.00167048	0.00045094	
173.6	0.00169442	0.00051528	
173.8	0.00217221	0.0005796	
174	0.00226517	0.00064389	
174.2	0.00268664	0.00070817	
174.4	0.00293034	0.00077242	
174.6	0.0032595	0.00083665	
174.8	0.00380832	0.00090087	
175	0.00402009	0.00096506	
175.2	0.00437682	0.00102923	
175.4	0.00424582	0.00109338	
175.6	0.00442837	0.00115751	
175.8	0.00456237	0.00122162	
176	0.0051018	0.0012857	
176.2	0.00544598	0.00134977	
176.4	0.00570465	0.00141382	
176.6	0.00608712	0.00147784	
176.8	0.00644885	0.00154185	
177	0.00738079	0.00160583	
177.2	0.00736232	0.00166979	
177.4	0.00784665	0.00173374	
177.6	0.00807008	0.00179766	
177.8	0.00843212	0.00186156	
178	0.00831896	0.00192544	
178.2	0.00832867	0.0019893	
178.4	0.00822114	0.00205314	
178.6	0.00857419	0.00211696	
178.8	0.00832931	0.00218076	
179	0.00796315	0.00224453	
179.2	0.00758697	0.00230829	
179.4	0.00718542	0.00237202	
179.6	0.00697121	0.00243574	
179.8	0.00685928	0.00249943	
180	0.0070401	0.00256311	
180.2	0.00700755	0.00262676	
180.4	0.00758377	0.00269039	
180.6	0.00802829	0.00275401	
180.8	0.00851866	0.0028176	
181	0.00894759	0.00288117	
181.2	0.00876949	0.00294472	
181.4	0.00987617	0.00300825	
181.6	0.01006505	0.00307176	
181.8	0.01047127	0.00313525	
182	0.01020751	0.00319872	
182.2	0.01041205	0.00326216	
182.4	0.01106411	0.00332559	
182.6	0.01134159	0.003389	
182.8	0.01140952	0.00345238	
183	0.01239113	0.00351575	
183.2	0.01241285	0.00357909	
183.4	0.01275503	0.00364242	
183.6	0.01277192	0.00370572	
183.8	0.01295445	0.00376901	
184	0.01300657	0.00383227	
184.2	0.01355658	0.00389551	
184.4	0.01397479	0.00395873	
184.6	0.01430217	0.00402193	
184.8	0.01445649	0.00408512	
185	0.0146112	0.00414828	
185.2	0.01551679	0.00421142	
185.4	0.01577769	0.00427454	
185.6	0.01567327	0.00433764	
185.8	0.01609053	0.00440071	
186	0.01631458	0.00446377	
186.2	0.01718346	0.00452681	
186.4	0.0174	0.00458983	
186.6	0.01726743	0.00465283	
186.8	0.01761803	0.0047158	
187	0.01796654	0.00477876	
187.2	0.01742305	0.0048417	
187.4	0.01726542	0.00490461	
187.6	0.01672811	0.00496751	
187.8	0.0167747	0.00503038	
188	0.01702484	0.00509324	
188.2	0.01692503	0.00515607	
188.4	0.01698877	0.00521888	
188.6	0.01676298	0.00528168	
188.8	0.01667829	0.00534445	
189	0.01664257	0.0054072	
189.2	0.0168941	0.00546994	
189.4	0.01658113	0.00553265	
189.6	0.01705429	0.00559534	
189.8	0.01773449	0.00565801	
190	0.01829926	0.00572066	
190.2	0.01844297	0.0057833	
190.4	0.01847654	0.00584591	
190.6	0.01885857	0.0059085	
190.8	0.01899752	0.00597107	
191	0.01888376	0.00603362	
191.2	0.01877138	0.00609615	
191.4	0.01902694	0.00615866	
191.6	0.01962685	0.00622115	
191.8	0.01995278	0.00628362	
192	0.02045741	0.00634606	
192.2	0.02098228	0.00640849	
192.4	0.02149313	0.0064709	
192.6	0.02131322	0.00653329	
192.8	0.02172215	0.00659566	
193	0.02210665	0.00665801	
193.2	0.02269242	0.00672033	
193.4	0.02290728	0.00678264	
193.6	0.02339543	0.00684493	
193.8	0.02429096	0.0069072	
194	0.02476751	0.00696944	
194.2	0.02489236	0.00703167	
194.4	0.02476418	0.00709388	
194.6	0.02442605	0.00715606	
194.8	0.02392642	0.00721823	
195	0.02341926	0.00728038	
195.2	0.02310211	0.0073425	
195.4	0.02301632	0.00740461	
195.6	0.02309557	0.0074667	
195.8	0.02294909	0.00752876	
196	0.02287907	0.00759081	
196.2	0.02300878	0.00765283	
196.4	0.02295606	0.00771484	
196.6	0.0227909	0.00777682	
196.8	0.02318564	0.00783879	
197	0.02353895	0.00790074	
197.2	0.02402206	0.00796266	
197.4	0.0246705	0.00802457	
197.6	0.0253253	0.00808645	
197.8	0.02632286	0.00814832	
198	0.02587315	0.00821016	
198.2	0.02607279	0.00827199	
198.4	0.02601979	0.00833379	
198.6	0.02612388	0.00839558	
198.8	0.02579907	0.00845734	
199	0.02575605	0.00851909	
199.2	0.02572727	0.00858081	
199.4	0.02562286	0.00864252	
199.6	0.02543019	0.0087042	
199.8	0.0254766	0.00876587	
200	0.02519824	0.00882751	
200.2	0.0256881	0.00888914	
200.4	0.02594225	0.00895075	
200.6	0.02598732	0.00901233	
200.8	0.02666695	0.0090739	
201	0.0271719	0.00913544	
201.2	0.02773937	0.00919697	
201.4	0.02816476	0.00925847	
201.6	0.02828809	0.00931996	
201.8	0.0287254	0.00938143	
202	0.02899303	0.00944287	
202.2	0.02917116	0.0095043	
202.4	0.02923016	0.0095657	
202.6	0.02923874	0.00962709	
202.8	0.02931104	0.00968846	
203	0.02957467	0.0097498	
203.2	0.02945805	0.00981113	
203.4	0.02929311	0.00987244	
203.6	0.02934021	0.00993373	
203.8	0.02924691	0.00999499	
204	0.02888697	0.01005624	
204.2	0.02920219	0.01011747	
204.4	0.02915717	0.01017868	
204.6	0.02914259	0.01023986	
204.8	0.02940262	0.01030103	
205	0.02920972	0.01036218	
205.2	0.02902526	0.01042331	
205.4	0.02879766	0.01048442	
205.6	0.02862854	0.01054551	
205.8	0.02891765	0.01060658	
206	0.02919067	0.01066763	
206.2	0.0290738	0.01072866	
206.4	0.02935327	0.01078967	
206.6	0.02928528	0.01085066	
206.8	0.02946156	0.01091163	
207	0.02959249	0.01097258	
207.2	0.0298504	0.01103351	
207.4	0.02960493	0.01109442	
207.6	0.02953398	0.01115531	
207.8	0.02954971	0.01121618	
208	0.02979582	0.01127704	
208.2	0.03015162	0.01133787	
208.4	0.03023603	0.01139868	
208.6	0.02989618	0.01145947	
208.8	0.03016394	0.01152025	
209	0.03010353	0.011581	
209.2	0.03029298	0.01164173	
209.4	0.03019159	0.01170245	
209.6	0.03006961	0.01176314	
209.8	0.03075765	0.01182382	
210	0.03138398	0.01188447	
210.2	0.03159449	0.01194511	
210.4	0.03136057	0.01200573	
210.6	0.0313961	0.01206632	
210.8	0.0314999	0.0121269	
211	0.03212673	0.01218746	
211.2	0.03230393	0.01224799	
211.4	0.03243667	0.01230851	
211.6	0.03271853	0.01236901	
211.8	0.03273287	0.01242949	
212	0.03284616	0.01248995	
212.2	0.03263969	0.01255039	
212.4	0.03243264	0.01261081	
212.6	0.03191615	0.01267121	
212.8	0.03200164	0.01273159	
213	0.03168247	0.01279195	
213.2	0.03138794	0.0128523	
213.4	0.03105683	0.01291262	
213.6	0.03094312	0.01297292	
213.8	0.03147936	0.0130332	
214	0.03167095	0.01309347	
214.2	0.03135899	0.01315371	
214.4	0.03115045	0.01321394	
214.6	0.03148258	0.01327414	
214.8	0.03163824	0.01333433	
215	0.03239712	0.0133945	
215.2	0.03272586	0.01345464	
215.4	0.03275894	0.01351477	
215.6	0.03329978	0.01357488	
215.8	0.03350673	0.01363497	
216	0.0341327	0.01369504	
216.2	0.03507873	0.01375509	
216.4	0.03520976	0.01381512	
216.6	0.03515	0.01387513	
216.8	0.03570306	0.01393512	
217	0.03608178	0.01399509	
217.2	0.03660048	0.01405504	
217.4	0.03680783	0.01411498	
217.6	0.03654091	0.01417489	
217.8	0.03657786	0.01423478	
218	0.03659613	0.01429466	
218.2	0.03591417	0.01435451	
218.4	0.0359696	0.01441435	
218.6	0.03618882	0.01447417	
218.8	0.03566939	0.01453397	
219	0.03523547	0.01459374	
219.2	0.03453517	0.0146535	
219.4	0.03422493	0.01471324	
219.6	0.03455061	0.01477296	
219.8	0.03434242	0.01483266	
220	0.03443533	0.01489234	
220.2	0.03488562	0.01495201	
220.4	0.03442379	0.01501165	
220.6	0.03465199	0.01507127	
220.8	0.03465522	0.01513088	
221	0.03481847	0.01519046	
221.2	0.03489098	0.01525003	
221.4	0.0349262	0.01530957	
221.6	0.03426469	0.0153691	
221.8	0.03507939	0.01542861	
222	0.03489799	0.0154881	
222.2	0.03517504	0.01554757	
222.4	0.03547532	0.01560702	
222.6	0.03526161	0.01566645	
222.8	0.0346904	0.01572586	
223	0.0343887	0.01578525	
223.2	0.03498869	0.01584462	
223.4	0.03547068	0.01590398	
223.6	0.03547657	0.01596331	
223.8	0.03592758	0.01602263	
224	0.03610359	0.01608192	
224.2	0.03639221	0.0161412	
224.4	0.03624736	0.01620046	
224.6	0.03610644	0.0162597	
224.8	0.03616939	0.01631892	
225	0.03648235	0.01637812	
225.2	0.03634847	0.0164373	
225.4	0.03643855	0.01649646	
225.6	0.03602009	0.0165556	
225.8	0.03681262	0.01661473	
226	0.03664587	0.01667383	
226.2	0.03729698	0.01673292	
226.4	0.03732486	0.01679198	
226.6	0.03777703	0.01685103	
226.8	0.03789522	0.01691006	
227	0.0384499	0.01696907	
227.2	0.03922479	0.01702806	
227.4	0.03929134	0.01708703	
227.6	0.03908583	0.01714598	
227.8	0.03940675	0.01720491	
228	0.03907119	0.01726382	
228.2	0.03886304	0.01732272	
228.4	0.03859955	0.01738159	
228.6	0.03906707	0.01744045	
228.8	0.03908476	0.01749929	
229	0.03868852	0.01755811	
229.2	0.03851226	0.01761691	
229.4	0.03797587	0.01767569	
229.6	0.03766903	0.01773445	
229.8	0.03805468	0.01779319	
230	0.03814052	0.01785191	
230.2	0.03835491	0.01791062	
230.4	0.03840371	0.0179693	
230.6	0.0383764	0.01802797	
230.8	0.0381086	0.01808661	
231	0.03795808	0.01814524	
231.2	0.03775561	0.01820385	
231.4	0.03776103	0.01826244	
231.6	0.03759922	0.01832101	
231.8	0.03768271	0.01837956	
232	0.03782344	0.0184381	
232.2	0.03824088	0.01849661	
232.4	0.03863437	0.01855511	
232.6	0.03898939	0.01861358	
232.8	0.0388093	0.01867204	
233	0.03867829	0.01873048	
233.2	0.03873467	0.0187889	
233.4	0.03889652	0.0188473	
233.6	0.03924542	0.01890568	
233.8	0.03973001	0.01896404	
234	0.03986142	0.01902239	
234.2	0.04050368	0.01908071	
234.4	0.04042245	0.01913902	
234.6	0.04046536	0.01919731	
234.8	0.0403651	0.01925558	
235	0.04045877	0.01931383	
235.2	0.04048728	0.01937206	
235.4	0.0413161	0.01943027	
235.6	0.04190558	0.01948846	
235.8	0.0418091	0.01954664	
236	0.0424222	0.01960479	
236.2	0.0430184	0.01966293	
236.4	0.04299387	0.01972104	
236.6	0.04276919	0.01977914	
236.8	0.04277701	0.01983722	
237	0.04287419	0.01989529	
237.2	0.04258045	0.01995333	
237.4	0.04221869	0.02001135	
237.6	0.04170493	0.02006936	
237.8	0.04133773	0.02012734	
238	0.0410767	0.02018531	
238.2	0.04128516	0.02024326	
238.4	0.04057902	0.02030119	
238.6	0.04033965	0.0203591	
238.8	0.04018095	0.02041699	
239	0.0405836	0.02047487	
239.2	0.0406205	0.02053272	
239.4	0.04129109	0.02059056	
239.6	0.04099374	0.02064837	
239.8	0.0412651	0.02070617	
240	0.04177033	0.02076395	
240.2	0.0418331	0.02082171	
240.4	0.04194319	0.02087946	
240.6	0.04250173	0.02093718	
240.8	0.04242858	0.02099489	
241	0.04266688	0.02105257	
241.2	0.04167353	0.02111024	
241.4	0.04154151	0.02116789	
241.6	0.04198723	0.02122552	
241.8	0.04171372	0.02128313	
242	0.04190466	0.02134073	
242.2	0.04219811	0.0213983	
242.4	0.04250613	0.02145586	
242.6	0.04267038	0.02151339	
242.8	0.04280476	0.02157091	
243	0.04282148	0.02162841	
243.2	0.04305104	0.02168589	
243.4	0.04301725	0.02174336	
243.6	0.04256176	0.0218008	
243.8	0.04245717	0.02185823	
244	0.04213938	0.02191563	
244.2	0.04214827	0.02197302	
244.4	0.04257152	0.02203039	
244.6	0.04260696	0.02208774	
244.8	0.04226671	0.02214508	
245	0.04237652	0.02220239	
245.2	0.04178854	0.02225969	
245.4	0.04182519	0.02231696	
245.6	0.04222633	0.02237422	
245.8	0.04212696	0.02243146	
246	0.04234253	0.02248868	
246.2	0.04253839	0.02254589	
246.4	0.04273423	0.02260307	
246.6	0.04273446	0.02266024	
246.8	0.0431975	0.02271738	
247	0.04350514	0.02277451	
247.2	0.04365943	0.02283162	
247.4	0.04345807	0.02288872	
247.6	0.04291415	0.02294579	
247.8	0.04285907	0.02300284	
248	0.04329524	0.02305988	
248.2	0.04372712	0.0231169	
248.4	0.04365814	0.0231739	
248.6	0.04323291	0.02323088	
248.8	0.0434398	0.02328784	
249	0.04341357	0.02334479	
249.2	0.04291717	0.02340171	
249.4	0.04304348	0.02345862	
249.6	0.04355576	0.02351551	
249.8	0.04350636	0.02357238	
250	0.0432723	0.02362923	
250.2	0.04312224	0.02368607	
250.4	0.04350617	0.02374288	
250.6	0.04392245	0.02379968	
250.8	0.04452743	0.02385646	
251	0.0445901	0.02391322	
251.2	0.04436199	0.02396996	
251.4	0.04444305	0.02402668	
251.6	0.04451886	0.02408339	
251.8	0.04500941	0.02414007	
252	0.04556202	0.02419674	
252.2	0.04567124	0.02425339	
252.4	0.04506914	0.02431002	
252.6	0.04484998	0.02436664	
252.8	0.04465525	0.02442323	
253	0.04407828	0.02447981	
253.2	0.04358363	0.02453637	
253.4	0.04312136	0.02459291	
253.6	0.04268594	0.02464943	
253.8	0.04224308	0.02470593	
254	0.04235662	0.02476242	
254.2	0.04211241	0.02481889	
254.4	0.04231457	0.02487533	
254.6	0.04275003	0.02493176	
254.8	0.04301026	0.02498818	
255	0.04326643	0.02504457	
255.2	0.04351076	0.02510095	
255.4	0.0442275	0.0251573	
255.6	0.04476937	0.02521364	
255.8	0.04514538	0.02526996	
256	0.04537104	0.02532627	
256.2	0.0455595	0.02538255	
256.4	0.04553991	0.02543882	
256.6	0.04550049	0.02549506	
256.8	0.04513176	0.02555129	
257	0.04537374	0.02560751	
257.2	0.04513318	0.0256637	
257.4	0.04425221	0.02571987	
257.6	0.04471428	0.02577603	
257.8	0.04485165	0.02583217	
258	0.04473965	0.02588829	
258.2	0.04468043	0.02594439	
258.4	0.04501487	0.02600048	
258.6	0.04492713	0.02605654	
258.8	0.04480886	0.02611259	
259	0.04494728	0.02616862	
259.2	0.04462235	0.02622463	
259.4	0.0443834	0.02628063	
259.6	0.04405359	0.0263366	
259.8	0.04400889	0.02639256	
260	0.04404579	0.0264485	
260.2	0.04393093	0.02650442	
260.4	0.04381421	0.02656032	
260.6	0.04344752	0.02661621	
260.8	0.04326368	0.02667207	
261	0.04340955	0.02672792	
261.2	0.04335494	0.02678375	
261.4	0.04364997	0.02683957	
261.6	0.0443489	0.02689536	
261.8	0.04450504	0.02695114	
262	0.04472033	0.0270069	
262.2	0.04545319	0.02706264	
262.4	0.04586987	0.02711836	
262.6	0.0459668	0.02717406	
262.8	0.04620993	0.02722975	
263	0.04571047	0.02728542	
263.2	0.04541143	0.02734107	
263.4	0.04561685	0.0273967	
263.6	0.04587371	0.02745231	
263.8	0.04599869	0.02750791	
264	0.04602481	0.02756349	
264.2	0.04591156	0.02761905	
264.4	0.04634142	0.02767459	
264.6	0.04624835	0.02773012	
264.8	0.04638241	0.02778562	
265	0.04659454	0.02784111	
265.2	0.0469054	0.02789658	
265.4	0.04762156	0.02795203	
265.6	0.04747926	0.02800747	
265.8	0.04799418	0.02806288	
266	0.0482538	0.02811828	
266.2	0.04852769	0.02817366	
266.4	0.04884791	0.02822902	
266.6	0.04868741	0.02828437	
266.8	0.04827467	0.0283397	
267	0.04787042	0.02839501	
267.2	0.04814067	0.0284503	
267.4	0.04864567	0.02850557	
267.6	0.04833184	0.02856082	
267.8	0.04841109	0.02861606	
268	0.04854129	0.02867128	
268.2	0.04862689	0.02872648	
268.4	0.0487024	0.02878167	
268.6	0.04832945	0.02883683	
268.8	0.04823304	0.02889198	
269	0.04799366	0.02894711	
269.2	0.04798307	0.02900222	
269.4	0.0488577	0.02905732	
269.6	0.04899331	0.02911239	
269.8	0.04944693	0.02916745	
270	0.04929191	0.02922249	
270.2	0.04931377	0.02927752	
270.4	0.04942514	0.02933252	
270.6	0.04926325	0.02938751	
270.8	0.04882962	0.02944248	
271	0.04923571	0.02949743	
271.2	0.04927182	0.02955236	
271.4	0.04947431	0.02960728	
271.6	0.04898756	0.02966218	
271.8	0.04930314	0.02971706	
272	0.04891265	0.02977192	
272.2	0.0488608	0.02982677	
272.4	0.04890537	0.0298816	
272.6	0.04862606	0.02993641	
272.8	0.04853626	0.0299912	
273	0.04831843	0.03004597	
273.2	0.04881213	0.03010073	
273.4	0.04962998	0.03015547	
273.6	0.0496104	0.03021019	
273.8	0.0488641	0.03026489	
274	0.04894088	0.03031958	
274.2	0.04876551	0.03037425	
274.4	0.04800698	0.0304289	
274.6	0.0474808	0.03048353	
274.8	0.04731363	0.03053814	
275	0.04773567	0.03059274	
275.2	0.04748814	0.03064732	
275.4	0.0475198	0.03070188	
275.6	0.04752768	0.03075643	
275.8	0.0478393	0.03081095	
276	0.04786918	0.03086546	
276.2	0.04846233	0.03091995	
276.4	0.04873717	0.03097443	
276.6	0.04860707	0.03102888	
276.8	0.04877767	0.03108332	
277	0.04948135	0.03113774	
277.2	0.04997765	0.03119214	
277.4	0.05010243	0.03124653	
277.6	0.05020115	0.0313009	
277.8	0.0496988	0.03135525	
278	0.05010693	0.03140958	
278.2	0.04984854	0.0314639	
278.4	0.04929541	0.03151819	
278.6	0.05004969	0.03157247	
278.8	0.05060955	0.03162674	
279	0.05048389	0.03168098	
279.2	0.05026192	0.03173521	
279.4	0.05026319	0.03178942	
279.6	0.05053564	0.03184361	
279.8	0.05049458	0.03189778	
280	0.05041962	0.03195194	
280.2	0.0506238	0.03200608	
280.4	0.05040766	0.0320602	
280.6	0.0502141	0.03211431	
280.8	0.05009049	0.03216839	
281	0.04995124	0.03222246	
281.2	0.04976214	0.03227652	
281.4	0.04983381	0.03233055	
281.6	0.04969754	0.03238457	
281.8	0.04935869	0.03243857	
282	0.0494879	0.03249255	
282.2	0.04918277	0.03254651	
282.4	0.04925677	0.03260046	
282.6	0.04967177	0.03265439	
282.8	0.04964817	0.0327083	
283	0.04943963	0.0327622	
283.2	0.0491425	0.03281607	
283.4	0.04890729	0.03286993	
283.6	0.04893306	0.03292378	
283.8	0.04901352	0.0329776	
284	0.04898155	0.03303141	
284.2	0.04910949	0.0330852	
284.4	0.0489561	0.03313897	
284.6	0.04888282	0.03319273	
284.8	0.04869937	0.03324646	
285	0.04902983	0.03330018	
285.2	0.05006375	0.03335389	
285.4	0.05081549	0.03340757	
285.6	0.05067848	0.03346124	
285.8	0.05089463	0.03351489	
286	0.05083777	0.03356853	
286.2	0.05105038	0.03362214	
286.4	0.05141821	0.03367574	
286.6	0.05180088	0.03372932	
286.8	0.05241336	0.03378289	
287	0.05248345	0.03383643	
287.2	0.05233911	0.03388996	
287.4	0.05215105	0.03394347	
287.6	0.05219488	0.03399697	
287.8	0.05173929	0.03405045	
288	0.05103647	0.03410391	
288.2	0.05054152	0.03415735	
288.4	0.05042529	0.03421078	
288.6	0.05048654	0.03426418	
288.8	0.05084508	0.03431758	
289	0.05114354	0.03437095	
289.2	0.05140262	0.03442431	
289.4	0.05176345	0.03447764	
289.6	0.0513249	0.03453097	
289.8	0.05126724	0.03458427	
290	0.05111573	0.03463756	
290.2	0.05119877	0.03469083	
290.4	0.05109881	0.03474408	
290.6	0.05118773	0.03479732	
290.8	0.0516346	0.03485054	
291	0.05173369	0.03490374	
291.2	0.05204921	0.03495692	
291.4	0.05219213	0.03501009	
291.6	0.0516398	0.03506324	
291.8	0.05132573	0.03511637	
292	0.05150438	0.03516948	
292.2	0.05119298	0.03522258	
292.4	0.05154139	0.03527566	
292.6	0.05165596	0.03532873	
292.8	0.05165259	0.03538177	
293	0.0515361	0.0354348	
293.2	0.05129187	0.03548781	
293.4	0.05152672	0.03554081	
293.6	0.05120015	0.03559379	
293.8	0.05096256	0.03564675	
294	0.05086482	0.03569969	
294.2	0.05105902	0.03575262	
294.4	0.05148888	0.03580553	
294.6	0.05213833	0.03585842	
294.8	0.05267952	0.03591129	
295	0.05308567	0.03596415	
295.2	0.0537872	0.03601699	
295.4	0.05379697	0.03606982	
295.6	0.05340848	0.03612262	
295.8	0.05366974	0.03617541	
296	0.05351619	0.03622818	
296.2	0.05285637	0.03628094	
296.4	0.05297529	0.03633368	
296.6	0.0525391	0.0363864	
296.8	0.05218583	0.0364391	
297	0.05150953	0.03649179	
297.2	0.05104029	0.03654446	
297.4	0.05102413	0.03659711	
297.6	0.05074938	0.03664975	
297.8	0.05023304	0.03670237	
298	0.05017027	0.03675497	
298.2	0.05058878	0.03680755	
298.4	0.05109808	0.03686012	
298.6	0.05160417	0.03691267	
298.8	0.0515301	0.0369652	
299	0.05215896	0.03701772	
299.2	0.05239969	0.03707022	
299.4	0.0522335	0.0371227	
299.6	0.05309236	0.03717517	
299.8	0.05313418	0.03722762	
300	0.0528188	0.03728005	
300.2	0.05265146	0.03733246	
300.4	0.052522	0.03738486	
300.6	0.05260978	0.03743724	
300.8	0.05286186	0.03748961	
301	0.05271664	0.03754195	
301.2	0.05268412	0.03759428	
301.4	0.05238797	0.0376466	
301.6	0.05244015	0.03769889	
301.8	0.05224444	0.03775117	
302	0.05283629	0.03780343	
302.2	0.05350587	0.03785568	
302.4	0.05348443	0.03790791	
302.6	0.05391035	0.03796012	
302.8	0.05365703	0.03801231	
303	0.05413072	0.03806449	
303.2	0.05384582	0.03811665	
303.4	0.05381653	0.03816879	
303.6	0.05442497	0.03822092	
303.8	0.05387829	0.03827303	
304	0.05322262	0.03832513	
304.2	0.05293902	0.0383772	
304.4	0.05314778	0.03842926	
304.6	0.05348082	0.0384813	
304.8	0.05399072	0.03853333	
305	0.05363454	0.03858534	
305.2	0.0530715	0.03863733	
305.4	0.05289144	0.03868931	
305.6	0.05314235	0.03874126	
305.8	0.05343851	0.03879321	
306	0.05396423	0.03884513	
306.2	0.05398509	0.03889704	
306.4	0.05436735	0.03894893	
306.6	0.05506929	0.0390008	
306.8	0.05493647	0.03905266	
307	0.05539232	0.0391045	
307.2	0.05515904	0.03915633	
307.4	0.05522857	0.03920813	
307.6	0.05540791	0.03925993	
307.8	0.05540505	0.0393117	
308	0.05495947	0.03936346	
308.2	0.05484039	0.0394152	
308.4	0.05490756	0.03946692	
308.6	0.05494388	0.03951863	
308.8	0.05508444	0.03957032	
309	0.05418261	0.03962199	
309.2	0.05385218	0.03967365	
309.4	0.05386978	0.03972529	
309.6	0.0540095	0.03977691	
309.8	0.05438473	0.03982852	
310	0.0546093	0.03988011	
310.2	0.05473372	0.03993168	
310.4	0.05516693	0.03998323	
310.6	0.05500618	0.04003477	
310.8	0.05472134	0.0400863	
311	0.05498583	0.0401378	
311.2	0.0545964	0.04018929	
311.4	0.05446527	0.04024077	
311.6	0.05429549	0.04029222	
311.8	0.0540196	0.04034366	
312	0.05381039	0.04039508	
312.2	0.05358037	0.04044649	
312.4	0.05358463	0.04049788	
312.6	0.05392163	0.04054925	
312.8	0.05396831	0.04060061	
313	0.05387393	0.04065195	
313.2	0.05429791	0.04070327	
313.4	0.05441206	0.04075458	
313.6	0.05477249	0.04080587	
313.8	0.05491661	0.04085714	
314	0.05509365	0.0409084	
314.2	0.0552028	0.04095964	
314.4	0.05474301	0.04101086	
314.6	0.05464055	0.04106207	
314.8	0.05441084	0.04111326	
315	0.05465882	0.04116443	
315.2	0.05414121	0.04121559	
315.4	0.05399913	0.04126673	
315.6	0.05398361	0.04131786	
315.8	0.05397698	0.04136896	
316	0.05394657	0.04142005	
316.2	0.0538472	0.04147113	
316.4	0.05381391	0.04152219	
316.6	0.05450069	0.04157323	
316.8	0.05457886	0.04162425	
317	0.05452232	0.04167526	
317.2	0.05472545	0.04172625	
317.4	0.05539524	0.04177723	
317.6	0.05580524	0.04182819	
317.8	0.05562247	0.04187913	
318	0.05585087	0.04193006	
318.2	0.05601418	0.04198097	
318.4	0.056142	0.04203186	
318.6	0.05680484	0.04208273	
318.8	0.05725429	0.04213359	
319	0.05753103	0.04218444	
319.2	0.05733882	0.04223527	
319.4	0.05748686	0.04228608	
319.6	0.05776416	0.04233687	
319.8	0.05793545	0.04238765	
320	0.05756156	0.04243841	
320.2	0.05761866	0.04248915	
320.4	0.05729621	0.04253988	
320.6	0.05769791	0.04259059	
320.8	0.05729791	0.04264129	
321	0.05662933	0.04269197	
321.2	0.05647377	0.04274263	
321.4	0.05689999	0.04279328	
321.6	0.05669624	0.04284391	
321.8	0.05620376	0.04289452	
322	0.05628572	0.04294512	
322.2	0.05622314	0.0429957	
322.4	0.05650211	0.04304626	
322.6	0.05618183	0.04309681	
322.8	0.05623115	0.04314734	
323	0.0556732	0.04319786	
323.2	0.05525542	0.04324836	
323.4	0.05529709	0.04329884	
323.6	0.05522815	0.04334931	
323.8	0.05543825	0.04339976	
324	0.05512731	0.04345019	
324.2	0.05530407	0.04350061	
324.4	0.05542431	0.04355101	
324.6	0.05608886	0.04360139	
324.8	0.05598368	0.04365176	
325	0.05603627	0.04370211	
325.2	0.05626121	0.04375245	
325.4	0.05689113	0.04380277	
325.6	0.05722095	0.04385307	
325.8	0.0571984	0.04390336	
326	0.05758794	0.04395363	
326.2	0.05751239	0.04400388	
326.4	0.05794964	0.04405412	
326.6	0.05790955	0.04410434	
326.8	0.05824036	0.04415455	
327	0.05774896	0.04420474	
327.2	0.05726492	0.04425491	
327.4	0.05735535	0.04430507	
327.6	0.05685591	0.04435521	
327.8	0.05653937	0.04440533	
328	0.05620868	0.04445544	
328.2	0.05615859	0.04450553	
328.4	0.05613174	0.04455561	
328.6	0.05668184	0.04460567	
328.8	0.05685788	0.04465571	
329	0.05672955	0.04470574	
329.2	0.05611888	0.04475575	
329.4	0.05630961	0.04480574	
329.6	0.05644371	0.04485572	
329.8	0.05634096	0.04490568	
330	0.05641373	0.04495563	
330.2	0.05638937	0.04500556	
330.4	0.05679978	0.04505547	
330.6	0.05685351	0.04510537	
330.8	0.05682118	0.04515525	
331	0.05658989	0.04520512	
331.2	0.05639656	0.04525497	
331.4	0.05683085	0.0453048	
331.6	0.05602548	0.04535462	
331.8	0.05571458	0.04540442	
332	0.05609356	0.0454542	
332.2	0.05649545	0.04550397	
332.4	0.05710013	0.04555372	
332.6	0.05812532	0.04560346	
332.8	0.05818301	0.04565318	
333	0.05782902	0.04570288	
333.2	0.05770031	0.04575257	
333.4	0.05816178	0.04580224	
333.6	0.05818982	0.0458519	
333.8	0.05753359	0.04590154	
334	0.05738374	0.04595116	
334.2	0.05709849	0.04600077	
334.4	0.05710843	0.04605036	
334.6	0.05693774	0.04609994	
334.8	0.05717565	0.0461495	
335	0.05734756	0.04619904	
335.2	0.05748079	0.04624857	
335.4	0.05740155	0.04629808	
335.6	0.05669983	0.04634758	
335.8	0.05689965	0.04639705	
336	0.05718767	0.04644652	
336.2	0.05743456	0.04649597	
336.4	0.05795387	0.0465454	
336.6	0.05847873	0.04659481	
336.8	0.0588491	0.04664421	
337	0.05878597	0.04669359	
337.2	0.05878892	0.04674296	
337.4	0.05879731	0.04679231	
337.6	0.05855052	0.04684165	
337.8	0.05786819	0.04689097	
338	0.05815101	0.04694027	
338.2	0.05835233	0.04698956	
338.4	0.05861453	0.04703883	
338.6	0.05845777	0.04708809	
338.8	0.05893489	0.04713733	
339	0.05890311	0.04718655	
339.2	0.05909944	0.04723576	
339.4	0.0591712	0.04728495	
339.6	0.05924434	0.04733412	
339.8	0.05954013	0.04738328	
340	0.05955665	0.04743243	
340.2	0.05975666	0.04748156	
340.4	0.05976052	0.04753067	
340.6	0.05981126	0.04757976	
340.8	0.06003636	0.04762885	
341	0.05970936	0.04767791	
341.2	0.05997009	0.04772696	
341.4	0.05973044	0.04777599	
341.6	0.0596813	0.04782501	
341.8	0.0593345	0.04787401	
342	0.05951529	0.04792299	
342.2	0.05948752	0.04797196	
342.4	0.05898689	0.04802092	
342.6	0.05892104	0.04806986	
342.8	0.05916866	0.04811878	
343	0.05928142	0.04816768	
343.2	0.05909686	0.04821657	
343.4	0.05928768	0.04826545	
343.6	0.05939039	0.04831431	
343.8	0.05935967	0.04836315	
344	0.05952797	0.04841198	
344.2	0.05969335	0.04846079	
344.4	0.05982399	0.04850958	
344.6	0.05984112	0.04855836	
344.8	0.06027745	0.04860712	
345	0.06031442	0.04865587	
345.2	0.05981032	0.0487046	
345.4	0.05939799	0.04875332	
345.6	0.05938754	0.04880202	
345.8	0.05926509	0.04885071	
346	0.05976346	0.04889937	
346.2	0.05949094	0.04894803	
346.4	0.05915739	0.04899667	
346.6	0.05911926	0.04904529	
346.8	0.05874772	0.04909389	
347	0.05857387	0.04914248	
347.2	0.05844965	0.04919106	
347.4	0.05878463	0.04923962	
347.6	0.05928191	0.04928816	
347.8	0.05983947	0.04933669	
348	0.06029387	0.0493852	
348.2	0.06044107	0.0494337	
348.4	0.06059506	0.04948218	
348.6	0.06047153	0.04953064	
348.8	0.06075259	0.04957909	
349	0.06023912	0.04962752	
349.2	0.0599412	0.04967594	
349.4	0.06041827	0.04972434	
349.6	0.06084817	0.04977273	
349.8	0.06055679	0.0498211	
350	0.06085447	0.04986945	
350.2	0.06022993	0.04991779	
350.4	0.06022211	0.04996612	
350.6	0.06040596	0.05001442	
350.8	0.06053302	0.05006272	
351	0.06107604	0.05011099	
351.2	0.06150148	0.05015925	
351.4	0.06160095	0.0502075	
351.6	0.06194085	0.05025573	
351.8	0.06257104	0.05030394	
352	0.06225748	0.05035214	
352.2	0.06201202	0.05040032	
352.4	0.06192575	0.05044849	
352.6	0.06163915	0.05049664	
352.8	0.0616689	0.05054478	
353	0.06109823	0.0505929	
353.2	0.06083997	0.05064101	
353.4	0.06109438	0.0506891	
353.6	0.06126315	0.05073717	
353.8	0.06110188	0.05078523	
354	0.06142535	0.05083327	
354.2	0.06158205	0.0508813	
354.4	0.06228322	0.05092931	
354.6	0.06259825	0.05097731	
354.8	0.06287169	0.05102529	
355	0.06302231	0.05107325	
355.2	0.06291657	0.0511212	
355.4	0.06286914	0.05116913	
355.6	0.06325531	0.05121705	
355.8	0.06364233	0.05126496	
356	0.06324174	0.05131284	
356.2	0.06295645	0.05136072	
356.4	0.06288261	0.05140857	
356.6	0.06279069	0.05145641	
356.8	0.06277444	0.05150424	
357	0.06228557	0.05155205	
357.2	0.06210066	0.05159984	
357.4	0.06249487	0.05164762	
357.6	0.06215167	0.05169539	
357.8	0.06216652	0.05174313	
358	0.0618178	0.05179087	
358.2	0.06202735	0.05183858	
358.4	0.06216985	0.05188628	
358.6	0.06165179	0.05193397	
358.8	0.06187938	0.05198164	
359	0.0616997	0.0520293	
359.2	0.06149886	0.05207694	
359.4	0.06176463	0.05212456	
359.6	0.06156602	0.05217217	
359.8	0.06195793	0.05221977	
360	0.06251196	0.05226734	
360.2	0.06228728	0.05231491	
360.4	0.06236279	0.05236245	
360.6	0.06292282	0.05240999	
360.8	0.06354644	0.0524575	
361	0.06309924	0.052505	
361.2	0.06330262	0.05255249	
361.4	0.06343776	0.05259996	
361.6	0.06360984	0.05264742	
361.8	0.06409083	0.05269486	
362	0.06375563	0.05274228	
362.2	0.06386611	0.05278969	
362.4	0.06383995	0.05283708	
362.6	0.06375141	0.05288446	
362.8	0.06380319	0.05293183	
363	0.06383957	0.05297917	
363.2	0.06373581	0.05302651	
363.4	0.06388965	0.05307382	
363.6	0.06366168	0.05312113	
363.8	0.06433677	0.05316841	
364	0.06439642	0.05321568	
364.2	0.06360549	0.05326294	
364.4	0.0642635	0.05331018	
364.6	0.06456908	0.0533574	
364.8	0.06443812	0.05340461	
365	0.06393496	0.05345181	
365.2	0.06438212	0.05349899	
365.4	0.06431079	0.05354615	
365.6	0.06450104	0.0535933	
365.8	0.06402157	0.05364044	
366	0.06334856	0.05368755	
366.2	0.06303684	0.05373466	
366.4	0.06311036	0.05378175	
366.6	0.06307157	0.05382882	
366.8	0.06307757	0.05387588	
367	0.06328877	0.05392292	
367.2	0.06297013	0.05396995	
367.4	0.06269947	0.05401696	
367.6	0.06262655	0.05406395	
367.8	0.06245083	0.05411094	
368	0.06251392	0.0541579	
368.2	0.06229662	0.05420485	
368.4	0.06259466	0.05425179	
368.6	0.06240031	0.05429871	
368.8	0.06269682	0.05434561	
369	0.06301697	0.0543925	
369.2	0.06366879	0.05443938	
369.4	0.06357033	0.05448624	
369.6	0.06352763	0.05453308	
369.8	0.06331683	0.05457991	
370	0.06326545	0.05462673	
370.2	0.06342763	0.05467353	
370.4	0.06389518	0.05472031	
370.6	0.06397915	0.05476708	
370.8	0.06364088	0.05481383	
371	0.06374358	0.05486057	
371.2	0.06345098	0.0549073	
371.4	0.0635146	0.054954	
371.6	0.06386683	0.0550007	
371.8	0.06426325	0.05504737	
372	0.06468005	0.05509404	
372.2	0.06502428	0.05514069	
372.4	0.06519823	0.05518732	
372.6	0.06580457	0.05523394	
372.8	0.06599512	0.05528054	
373	0.06547324	0.05532713	
373.2	0.06572443	0.0553737	
373.4	0.0649862	0.05542026	
373.6	0.06464771	0.0554668	
373.8	0.06458919	0.05551333	
374	0.06448115	0.05555984	
374.2	0.06416897	0.05560633	
374.4	0.06415163	0.05565282	
374.6	0.06381561	0.05569928	
374.8	0.06320081	0.05574574	
375	0.06344603	0.05579217	
375.2	0.06287204	0.05583859	
375.4	0.06304957	0.055885	
375.6	0.06333783	0.05593139	
375.8	0.06392651	0.05597777	
376	0.06405255	0.05602413	
376.2	0.06420613	0.05607048	
376.4	0.06421718	0.05611681	
376.6	0.06408227	0.05616313	
376.8	0.06352026	0.05620943	
377	0.06350278	0.05625572	
377.2	0.06372419	0.05630199	
377.4	0.06356083	0.05634824	
377.6	0.06358364	0.05639449	
377.8	0.0638619	0.05644071	
378	0.06396159	0.05648693	
378.2	0.06383045	0.05653312	
378.4	0.06446078	0.0565793	
378.6	0.06472889	0.05662547	
378.8	0.06451496	0.05667162	
379	0.06514572	0.05671776	
379.2	0.06520784	0.05676388	
379.4	0.06528397	0.05680999	
379.6	0.06575778	0.05685608	
379.8	0.06633811	0.05690216	
380	0.06636795	0.05694822	
380.2	0.06635259	0.05699427	
380.4	0.0664077	0.0570403	
380.6	0.06611895	0.05708632	
380.8	0.0659171	0.05713232	
381	0.0659994	0.05717831	
381.2	0.06545272	0.05722429	
381.4	0.06520208	0.05727024	
381.6	0.06485639	0.05731619	
381.8	0.06454543	0.05736212	
382	0.06454543	0.05740803	
382.2	0.06414884	0.05739772	
382.4	0.06329186	0.05738741	
382.6	0.0631985	0.05737711	
382.8	0.06285551	0.0573668	
383	0.06285917	0.0573565	
383.2	0.06266323	0.05734619	
383.4	0.06279912	0.05733589	
383.6	0.06243415	0.0573256	
383.8	0.06250574	0.0573153	
384	0.06255588	0.05730501	
384.2	0.06229474	0.05729471	
384.4	0.06213727	0.05728442	
384.6	0.06243668	0.05727413	
384.8	0.06230879	0.05726385	
385	0.06171746	0.05725356	
385.2	0.06198188	0.05724328	
385.4	0.06189354	0.057233	
385.6	0.06225211	0.05722272	
385.8	0.06211307	0.05721244	
386	0.06186837	0.05720216	
386.2	0.06194315	0.05719189	
386.4	0.06171215	0.05718162	
386.6	0.06205001	0.05717135	
386.8	0.06158885	0.05716108	
387	0.06141996	0.05715081	
387.2	0.06063685	0.05714055	
387.4	0.06055167	0.05713028	
387.6	0.0599357	0.05712002	
387.8	0.0597663	0.05710976	
388	0.05930354	0.05709951	
388.2	0.05867158	0.05708925	
388.4	0.05868097	0.057079	
388.6	0.05888558	0.05706875	
388.8	0.05880447	0.0570585	
389	0.05880407	0.05704825	
389.2	0.05889062	0.057038	
389.4	0.05927761	0.05702776	
389.6	0.05965221	0.05701751	
389.8	0.05995923	0.05700727	
390	0.06033074	0.05699703	
390.2	0.06062762	0.0569868	
390.4	0.06059938	0.05697656	
390.6	0.06045826	0.05696633	
390.8	0.05979311	0.0569561	
391	0.05977015	0.05694587	
391.2	0.05985109	0.05693564	
391.4	0.06018847	0.05692541	
391.6	0.05997415	0.05691519	
391.8	0.05977889	0.05690496	
392	0.05937688	0.05689474	
392.2	0.05923735	0.05688453	
392.4	0.05929662	0.05687431	
392.6	0.05970387	0.05686409	
392.8	0.05906223	0.05685388	
393	0.05890203	0.05684367	
393.2	0.05856102	0.05683346	
393.4	0.0587113	0.05682325	
393.6	0.05842537	0.05681305	
393.8	0.05833069	0.05680284	
394	0.05821229	0.05679264	
394.2	0.05773315	0.05678244	
394.4	0.05727603	0.05677224	
394.6	0.05665925	0.05676204	
394.8	0.05615917	0.05675185	
395	0.05619606	0.05674165	
395.2	0.05573919	0.05673146	
395.4	0.05554344	0.05672127	
395.6	0.05511855	0.05671109	
395.8	0.05523302	0.0567009	
396	0.05541102	0.05669072	
396.2	0.05591327	0.05668053	
396.4	0.05586169	0.05667035	
396.6	0.05594991	0.05666018	
396.8	0.05570465	0.05665	
397	0.05580753	0.05663982	
397.2	0.05565334	0.05662965	
397.4	0.05558287	0.05661948	
397.6	0.05573734	0.05660931	
397.8	0.05553693	0.05659914	
398	0.05532467	0.05658898	
398.2	0.05501821	0.05657881	
398.4	0.05453414	0.05656865	
398.6	0.05408467	0.05655849	
398.8	0.05355579	0.05654833	
399	0.05350471	0.05653818	
399.2	0.05362746	0.05652802	
399.4	0.0539836	0.05651787	
399.6	0.05383911	0.05650772	
399.8	0.05418616	0.05649757	
400	0.05455588	0.05648742	
400.2	0.05473292	0.05647727	
400.4	0.05446753	0.05646713	
400.6	0.05423833	0.05645699	
400.8	0.05380162	0.05644685	
401	0.0538714	0.05643671	
401.2	0.05396991	0.05642657	
401.4	0.05400587	0.05641644	
401.6	0.05398916	0.05640631	
401.8	0.05356871	0.05639617	
402	0.05352862	0.05638604	
402.2	0.05381011	0.05637592	
402.4	0.05330261	0.05636579	
402.6	0.05338964	0.05635567	
402.8	0.053647	0.05634555	
403	0.05406598	0.05633543	
403.2	0.05434288	0.05632531	
403.4	0.0543356	0.05631519	
403.6	0.05391968	0.05630508	
403.8	0.0539086	0.05629496	
404	0.05354432	0.05628485	
404.2	0.05316614	0.05627474	
404.4	0.05244692	0.05626464	
404.6	0.05212157	0.05625453	
404.8	0.05203152	0.05624443	
405	0.05203592	0.05623432	
405.2	0.05185053	0.05622422	
405.4	0.05216875	0.05621413	
405.6	0.05214578	0.05620403	
405.8	0.05183182	0.05619393	
406	0.05235778	0.05618384	
406.2	0.05250542	0.05617375	
406.4	0.05245484	0.05616366	
406.6	0.0530645	0.05615357	
406.8	0.05304775	0.05614349	
407	0.05343484	0.0561334	
407.2	0.05406045	0.05612332	
407.4	0.05392397	0.05611324	
407.6	0.0534588	0.05610316	
407.8	0.05333866	0.05609309	
408	0.05317199	0.05608301	
408.2	0.05300664	0.05607294	
408.4	0.05305869	0.05606287	
408.6	0.05317799	0.0560528	
408.8	0.05302984	0.05604273	
409	0.05277573	0.05603266	
409.2	0.05274249	0.0560226	
409.4	0.05279927	0.05601254	
409.6	0.05233579	0.05600248	
409.8	0.05162384	0.05599242	
410	0.05223344	0.05598236	
410.2	0.05179978	0.05597231	
410.4	0.05156111	0.05596225	
410.6	0.05150003	0.0559522	
410.8	0.05129953	0.05594215	
411	0.05182168	0.05593211	
411.2	0.05143207	0.05592206	
411.4	0.05113623	0.05591202	
411.6	0.05083754	0.05590197	
411.8	0.05079139	0.05589193	
412	0.05102699	0.05588189	
412.2	0.05064678	0.05587186	
412.4	0.05140417	0.05586182	
412.6	0.05136197	0.05585179	
412.8	0.05163625	0.05584176	
413	0.0511026	0.05583173	
413.2	0.05045303	0.0558217	
413.4	0.05048145	0.05581167	
413.6	0.05018395	0.05580165	
413.8	0.04963323	0.05579163	
414	0.04995637	0.05578161	
414.2	0.04940274	0.05577159	
414.4	0.04921899	0.05576157	
414.6	0.04948668	0.05575155	
414.8	0.04947493	0.05574154	
415	0.04968257	0.05573153	
415.2	0.04963862	0.05572152	
415.4	0.04966941	0.05571151	
415.6	0.04976047	0.05570151	
415.8	0.04996854	0.0556915	
416	0.05034617	0.0556815	
416.2	0.05015163	0.0556715	
416.4	0.05080654	0.0556615	
416.6	0.05044163	0.0556515	
416.8	0.05017981	0.05564151	
417	0.04916786	0.05563151	
417.2	0.04909675	0.05562152	
417.4	0.04868863	0.05561153	
417.6	0.04842003	0.05560154	
417.8	0.04802377	0.05559155	
418	0.04792145	0.05558157	
418.2	0.04770244	0.05557159	
418.4	0.04792401	0.05556161	
418.6	0.04814356	0.05555163	
418.8	0.0483906	0.05554165	
419	0.04855716	0.05553167	
419.2	0.04872627	0.0555217	
419.4	0.04911757	0.05551173	
419.6	0.04991275	0.05550176	
419.8	0.05033071	0.05549179	
420	0.05065103	0.05548182	
420.2	0.05064409	0.05547186	
420.4	0.05078031	0.05546189	
420.6	0.05054635	0.05545193	
420.8	0.05030013	0.05544197	
421	0.04992107	0.05543201	
421.2	0.05007488	0.05542206	
421.4	0.04965519	0.0554121	
421.6	0.04972169	0.05540215	
421.8	0.04928319	0.0553922	
422	0.04916731	0.05538225	
422.2	0.04940982	0.0553723	
422.4	0.0498072	0.05536236	
422.6	0.04984006	0.05535241	
422.8	0.04965082	0.05534247	
423	0.04976189	0.05533253	
423.2	0.04982214	0.05532259	
423.4	0.05005796	0.05531266	
423.6	0.05032352	0.05530272	
423.8	0.05029894	0.05529279	
424	0.05008304	0.05528286	
424.2	0.04973069	0.05527293	
424.4	0.04944021	0.055263	
424.6	0.04933468	0.05525308	
424.8	0.04853389	0.05524315	
425	0.04859846	0.05523323	
425.2	0.04853596	0.05522331	
425.4	0.04828991	0.05521339	
425.6	0.04806108	0.05520347	
425.8	0.04797193	0.05519356	
426	0.04800144	0.05518365	
426.2	0.04846519	0.05517373	
426.4	0.04857224	0.05516383	
426.6	0.04874143	0.05515392	
426.8	0.04874671	0.05514401	
427	0.04890754	0.05513411	
427.2	0.04863714	0.0551242	
427.4	0.04888856	0.0551143	
427.6	0.04926631	0.0551044	
427.8	0.04905444	0.05509451	
428	0.04874806	0.05508461	
428.2	0.0490661	0.05507472	
428.4	0.04897103	0.05506483	
428.6	0.04912463	0.05505494	
428.8	0.04902333	0.05504505	
429	0.04893505	0.05503516	
429.2	0.04876306	0.05502528	
429.4	0.04868361	0.05501539	
429.6	0.04843601	0.05500551	
429.8	0.04835219	0.05499563	
430	0.04847294	0.05498575	
430.2	0.04852895	0.05497588	
430.4	0.04848541	0.054966	
430.6	0.04856793	0.05495613	
430.8	0.04790987	0.05494626	
431	0.04749901	0.05493639	
431.2	0.04781394	0.05492653	
431.4	0.04780617	0.05491666	
431.6	0.0481655	0.0549068	
431.8	0.04795241	0.05489693	
432	0.04819388	0.05488707	
432.2	0.04855773	0.05487722	
432.4	0.04844443	0.05486736	
432.6	0.04845525	0.05485751	
432.8	0.04888417	0.05484765	
433	0.04849152	0.0548378	
433.2	0.04930223	0.05482795	
433.4	0.04938792	0.0548181	
433.6	0.04902994	0.05480826	
433.8	0.04901545	0.05479841	
434	0.04869563	0.05478857	
434.2	0.04814523	0.05477873	
434.4	0.04804688	0.05476889	
434.6	0.04767719	0.05475906	
434.8	0.04678856	0.05474922	
435	0.04653196	0.05473939	
435.2	0.04678259	0.05472956	
435.4	0.046491	0.05471973	
435.6	0.04651802	0.0547099	
435.8	0.0462208	0.05470007	
436	0.04659396	0.05469025	
436.2	0.0464728	0.05468042	
436.4	0.04648252	0.0546706	
436.6	0.04677742	0.05466078	
436.8	0.04771517	0.05465097	
437	0.04741973	0.05464115	
437.2	0.04790214	0.05463134	
437.4	0.04798309	0.05462152	
437.6	0.04747097	0.05461171	
437.8	0.04745516	0.0546019	
438	0.0476377	0.0545921	
438.2	0.04755994	0.05458229	
438.4	0.04756738	0.05457249	
438.6	0.04721615	0.05456269	
438.8	0.046901	0.05455289	
439	0.04668596	0.05454309	
439.2	0.04700937	0.05453329	
439.4	0.04645144	0.0545235	
439.6	0.04583974	0.0545137	
439.8	0.04531106	0.05450391	
440	0.04528582	0.05449412	
440.2	0.04473895	0.05448434	
440.4	0.04451508	0.05447455	
440.6	0.04446669	0.05446477	
440.8	0.04453519	0.05445498	
441	0.04431906	0.0544452	
441.2	0.04422755	0.05443542	
441.4	0.04498121	0.05442565	
441.6	0.04538125	0.05441587	
441.8	0.04582329	0.0544061	
442	0.04637974	0.05439633	
442.2	0.04677856	0.05438656	
442.4	0.0470248	0.05437679	
442.6	0.04758151	0.05436702	
442.8	0.04805145	0.05435726	
443	0.04808947	0.05434749	
443.2	0.04839126	0.05433773	
443.4	0.04746358	0.05432797	
443.6	0.047009	0.05431821	
443.8	0.04681481	0.05430846	
444	0.0470814	0.0542987	
444.2	0.04659202	0.05428895	
444.4	0.04611752	0.0542792	
444.6	0.04611985	0.05426945	
444.8	0.04604709	0.0542597	
445	0.04537378	0.05424996	
445.2	0.04528324	0.05424022	
445.4	0.04606442	0.05423047	
445.6	0.04582849	0.05422073	
445.8	0.04548517	0.05421099	
446	0.04553941	0.05420126	
446.2	0.04585923	0.05419152	
446.4	0.04613149	0.05418179	
446.6	0.0464052	0.05417206	
446.8	0.04640795	0.05416233	
447	0.0462393	0.0541526	
447.2	0.04641807	0.05414287	
447.4	0.04640646	0.05413315	
447.6	0.04666963	0.05412343	
447.8	0.04663614	0.0541137	
448	0.04669613	0.05410399	
448.2	0.04619617	0.05409427	
448.4	0.04588753	0.05408455	
448.6	0.04533066	0.05407484	
448.8	0.04447284	0.05406513	
449	0.04423505	0.05405542	
449.2	0.0445054	0.05404571	
449.4	0.04428233	0.054036	
449.6	0.04418716	0.05402629	
449.8	0.04461191	0.05401659	
450	0.04484672	0.05400689	
450.2	0.04518221	0.05399719	
450.4	0.04523038	0.05398749	
450.6	0.04511423	0.05397779	
450.8	0.04515504	0.0539681	
451	0.04514824	0.05395841	
451.2	0.04566862	0.05394871	
451.4	0.0454088	0.05393902	
451.6	0.04519539	0.05392934	
451.8	0.0446623	0.05391965	
452	0.04449993	0.05390997	
452.2	0.0443295	0.05390028	
452.4	0.04396129	0.0538906	
452.6	0.04376094	0.05388092	
452.8	0.04375324	0.05387124	
453	0.04382253	0.05386157	
453.2	0.04370281	0.0538519	
453.4	0.04381935	0.05384222	
453.6	0.04426933	0.05383255	
453.8	0.04485317	0.05382288	
454	0.04513238	0.05381322	
454.2	0.04494443	0.05380355	
454.4	0.04521226	0.05379389	
454.6	0.04558857	0.05378423	
454.8	0.04525559	0.05377457	
455	0.04534047	0.05376491	
455.2	0.04537031	0.05375525	
455.4	0.04488649	0.0537456	
455.6	0.04497441	0.05373594	
455.8	0.04471793	0.05372629	
456	0.04477668	0.05371664	
456.2	0.04516646	0.05370699	
456.4	0.04519271	0.05369735	
456.6	0.04530612	0.0536877	
456.8	0.0451461	0.05367806	
457	0.04505283	0.05366842	
457.2	0.04514854	0.05365878	
457.4	0.04532536	0.05364914	
457.6	0.04525844	0.05363951	
457.8	0.04535882	0.05362987	
458	0.04525447	0.05362024	
458.2	0.04494105	0.05361061	
458.4	0.04532378	0.05360098	
458.6	0.04546514	0.05359135	
458.8	0.04531136	0.05358173	
459	0.04539212	0.0535721	
459.2	0.04521229	0.05356248	
459.4	0.04500637	0.05355286	
459.6	0.04475244	0.05354324	
459.8	0.04496094	0.05353362	
460	0.04503408	0.05352401	
460.2	0.04502839	0.0535144	
460.4	0.04475318	0.05350478	
460.6	0.04461916	0.05349517	
460.8	0.04464388	0.05348557	
461	0.04444828	0.05347596	
461.2	0.04424301	0.05346636	
461.4	0.04400445	0.05345675	
461.6	0.04367806	0.05344715	
461.8	0.04370722	0.05343755	
462	0.04402922	0.05342795	
462.2	0.04395178	0.05341836	
462.4	0.0444748	0.05340876	
462.6	0.04449213	0.05339917	
462.8	0.04428079	0.05338958	
463	0.0440748	0.05337999	
463.2	0.04422399	0.0533704	
463.4	0.04431231	0.05336082	
463.6	0.04452929	0.05335123	
463.8	0.04492641	0.05334165	
464	0.04490298	0.05333207	
464.2	0.04448633	0.05332249	
464.4	0.04470869	0.05331291	
464.6	0.04498546	0.05330334	
464.8	0.04530027	0.05329376	
465	0.04532171	0.05328419	
465.2	0.04515039	0.05327462	
465.4	0.04551399	0.05326505	
465.6	0.04545383	0.05325549	
465.8	0.04538708	0.05324592	
466	0.04530543	0.05323636	
466.2	0.04470235	0.0532268	
466.4	0.04497949	0.05321724	
466.6	0.04444319	0.05320768	
466.8	0.04476001	0.05319812	
467	0.04502995	0.05318857	
467.2	0.04496647	0.05317901	
467.4	0.04476111	0.05316946	
467.6	0.04465548	0.05315991	
467.8	0.04455972	0.05315036	
468	0.04479719	0.05314082	
468.2	0.04468238	0.05313127	
468.4	0.04518631	0.05312173	
468.6	0.04551104	0.05311219	
468.8	0.04589062	0.05310265	
469	0.04559374	0.05309311	
469.2	0.04527667	0.05308358	
469.4	0.04530781	0.05307404	
469.6	0.04505593	0.05306451	
469.8	0.04484826	0.05305498	
470	0.04535692	0.05304545	
470.2	0.04503195	0.05303592	
470.4	0.04513527	0.0530264	
470.6	0.04520225	0.05301687	
470.8	0.04516385	0.05300735	
471	0.04522454	0.05299783	
471.2	0.04459473	0.05298831	
471.4	0.04459261	0.05297879	
471.6	0.04490351	0.05296928	
471.8	0.04471575	0.05295976	
472	0.04474184	0.05295025	
472.2	0.04433484	0.05294074	
472.4	0.04445037	0.05293123	
472.6	0.04410052	0.05292172	
472.8	0.04367896	0.05291222	
473	0.04265069	0.05290272	
473.2	0.0425767	0.05289321	
473.4	0.0428186	0.05288371	
473.6	0.04318398	0.05287422	
473.8	0.04300859	0.05286472	
474	0.0432738	0.05285522	
474.2	0.04284435	0.05284573	
474.4	0.04334134	0.05283624	
474.6	0.0439349	0.05282675	
474.8	0.04369608	0.05281726	
475	0.04431168	0.05280777	
475.2	0.04399475	0.05279829	
475.4	0.04422293	0.05278881	
475.6	0.04360263	0.05277933	
475.8	0.04325569	0.05276985	
476	0.0432826	0.05276037	
476.2	0.04326032	0.05275089	
476.4	0.0431826	0.05274142	
476.6	0.04306383	0.05273194	
476.8	0.04337644	0.05272247	
477	0.04308201	0.052713	
477.2	0.04367507	0.05270354	
477.4	0.04414065	0.05269407	
477.6	0.04436867	0.05268461	
477.8	0.04431428	0.05267514	
478	0.04472515	0.05266568	
478.2	0.04461554	0.05265622	
478.4	0.04474602	0.05264676	
478.6	0.04467011	0.05263731	
478.8	0.04381221	0.05262785	
479	0.0432471	0.0526184	
479.2	0.04285281	0.05260895	
479.4	0.04259204	0.0525995	
479.6	0.04211025	0.05259006	
479.8	0.04235578	0.05258061	
480	0.04200869	0.05257117	
480.2	0.04206144	0.05256172	
480.4	0.04171027	0.05255228	
480.6	0.04162086	0.05254284	
480.8	0.04187605	0.05253341	
481	0.0417206	0.05252397	
481.2	0.04216577	0.05251454	
481.4	0.04255696	0.05250511	
481.6	0.04287008	0.05249568	
481.8	0.04369118	0.05248625	
482	0.04430269	0.05247682	
482.2	0.04456568	0.05246739	
482.4	0.04487678	0.05245797	
482.6	0.04508686	0.05244855	
482.8	0.04499257	0.05243913	
483	0.04535494	0.05242971	
483.2	0.04606782	0.05242029	
483.4	0.04600695	0.05241088	
483.6	0.0459035	0.05240146	
483.8	0.04579883	0.05239205	
484	0.04565654	0.05238264	
484.2	0.04503805	0.05237323	
484.4	0.04442702	0.05236383	
484.6	0.0440307	0.05235442	
484.8	0.04388914	0.05234502	
485	0.04328188	0.05233562	
485.2	0.0429491	0.05232622	
485.4	0.04285247	0.05231682	
485.6	0.04275419	0.05230742	
485.8	0.04303408	0.05229803	
486	0.04299358	0.05228863	
486.2	0.04297748	0.05227924	
486.4	0.04225488	0.05226985	
486.6	0.04247102	0.05226046	
486.8	0.04268808	0.05225108	
487	0.04256239	0.05224169	
487.2	0.04257761	0.05223231	
487.4	0.04203994	0.05222293	
487.6	0.04199451	0.05221355	
487.8	0.0417624	0.05220417	
488	0.04142514	0.05219479	
488.2	0.04155629	0.05218542	
488.4	0.0415847	0.05217605	
488.6	0.04193058	0.05216668	
488.8	0.0422443	0.05215731	
489	0.04201424	0.05214794	
489.2	0.04227945	0.05213857	
489.4	0.04245358	0.05212921	
489.6	0.04279843	0.05211984	
489.8	0.04338616	0.05211048	
490	0.04363736	0.05210112	
490.2	0.04384157	0.05209177	
490.4	0.04386373	0.05208241	
490.6	0.0439907	0.05207306	
490.8	0.04333813	0.0520637	
491	0.04302967	0.05205435	
491.2	0.04255939	0.052045	
491.4	0.04170151	0.05203565	
491.6	0.04171306	0.05202631	
491.8	0.04167422	0.05201696	
492	0.04207289	0.05200762	
492.2	0.04309546	0.05199828	
492.4	0.04297978	0.05198894	
492.6	0.04335102	0.0519796	
492.8	0.04321442	0.05197027	
493	0.04261794	0.05196093	
493.2	0.04283518	0.0519516	
493.4	0.0431851	0.05194227	
493.6	0.04380374	0.05193294	
493.8	0.04359657	0.05192361	
494	0.04345514	0.05191429	
494.2	0.04401037	0.05190496	
494.4	0.04401577	0.05189564	
494.6	0.04346094	0.05188632	
494.8	0.04322091	0.051877	
495	0.04329341	0.05186768	
495.2	0.04294909	0.05185837	
495.4	0.0430687	0.05184905	
495.6	0.04321843	0.05183974	
495.8	0.04300677	0.05183043	
496	0.04315667	0.05182112	
496.2	0.04297293	0.05181181	
496.4	0.04255432	0.0518025	
496.6	0.04236133	0.0517932	
496.8	0.04208048	0.0517839	
497	0.04174496	0.0517746	
497.2	0.04212616	0.0517653	
497.4	0.04170799	0.051756	
497.6	0.04162635	0.0517467	
497.8	0.04123257	0.05173741	
498	0.04155737	0.05172812	
498.2	0.0420987	0.05171883	
498.4	0.04193765	0.05170954	
498.6	0.04213417	0.05170025	
498.8	0.04206647	0.05169096	
499	0.04254091	0.05168168	
499.2	0.04251498	0.0516724	
499.4	0.04286966	0.05166312	
499.6	0.04260541	0.05165384	
499.8	0.04207117	0.05164456	
500	0.04198444	0.05163528	
500.2	0.04187818	0.05162601	
500.4	0.04168102	0.05161674	
500.6	0.04205294	0.05160747	
500.8	0.04192627	0.0515982	
501	0.04178998	0.05158893	
501.2	0.04176722	0.05157966	
501.4	0.04095566	0.0515704	
501.6	0.04177303	0.05156114	
501.8	0.04179786	0.05155188	
502	0.0420608	0.05154262	
502.2	0.04203852	0.05153336	
502.4	0.04210121	0.0515241	
502.6	0.04201429	0.05151485	
502.8	0.04177886	0.0515056	
503	0.0420619	0.05149635	
503.2	0.04178743	0.0514871	
503.4	0.04182489	0.05147785	
503.6	0.04125315	0.0514686	
503.8	0.04093955	0.05145936	
504	0.04144976	0.05145012	
504.2	0.04162571	0.05144088	
504.4	0.04131851	0.05143164	
504.6	0.04158857	0.0514224	
504.8	0.04116038	0.05141316	
505	0.04136155	0.05140393	
505.2	0.04128932	0.0513947	
505.4	0.04148919	0.05138547	
505.6	0.04203894	0.05137624	
505.8	0.04207071	0.05136701	
506	0.0421098	0.05135778	
506.2	0.04200619	0.05134856	
506.4	0.04218358	0.05133934	
506.6	0.04213842	0.05133011	
506.8	0.04261732	0.0513209	
507	0.04262055	0.05131168	
507.2	0.04240558	0.05130246	
507.4	0.04206879	0.05129325	
507.6	0.0420272	0.05128403	
507.8	0.04206311	0.05127482	
508	0.04166984	0.05126561	
508.2	0.04134768	0.05125641	
508.4	0.04116354	0.0512472	
508.6	0.0406952	0.051238	
508.8	0.04073301	0.05122879	
509	0.04085697	0.05121959	
509.2	0.04069879	0.05121039	
509.4	0.04069882	0.05120119	
509.6	0.04067208	0.051192	
509.8	0.04060686	0.0511828	
510	0.04077904	0.05117361	
510.2	0.04104652	0.05116442	
510.4	0.04136245	0.05115523	
510.6	0.04150175	0.05114604	
510.8	0.04159979	0.05113686	
511	0.04127269	0.05112767	
511.2	0.04095016	0.05111849	
511.4	0.04076902	0.05110931	
511.6	0.04066724	0.05110013	
511.8	0.04080352	0.05109095	
512	0.04106835	0.05108177	
512.2	0.04181057	0.0510726	
512.4	0.04184245	0.05106342	
512.6	0.04187434	0.05105425	
512.8	0.04204169	0.05104508	
513	0.04184538	0.05103591	
513.2	0.04177433	0.05102675	
513.4	0.04108665	0.05101758	
513.6	0.04068382	0.05100842	
513.8	0.04023023	0.05099926	
514	0.04011141	0.0509901	
514.2	0.04000295	0.05098094	
514.4	0.03986518	0.05097178	
514.6	0.0398136	0.05096263	
514.8	0.03958789	0.05095348	
515	0.03937911	0.05094432	
515.2	0.03924178	0.05093517	
515.4	0.03964442	0.05092603	
515.6	0.0401507	0.05091688	
515.8	0.04100583	0.05090773	
516	0.04152086	0.05089859	
516.2	0.04197578	0.05088945	
516.4	0.04202559	0.05088031	
516.6	0.04246272	0.05087117	
516.8	0.04237812	0.05086203	
517	0.04214942	0.0508529	
517.2	0.04190708	0.05084376	
517.4	0.04137978	0.05083463	
517.6	0.04145665	0.0508255	
517.8	0.04159421	0.05081637	
518	0.04207044	0.05080724	
518.2	0.04172631	0.05079812	
518.4	0.04147306	0.050789	
518.6	0.04126756	0.05077987	
518.8	0.04082165	0.05077075	
519	0.04056089	0.05076163	
519.2	0.04029057	0.05075252	
519.4	0.04040476	0.0507434	
519.6	0.04043484	0.05073429	
519.8	0.04027858	0.05072517	
520	0.04049401	0.05071606	
520.2	0.04046974	0.05070696	
520.4	0.0401058	0.05069785	
520.6	0.04026055	0.05068874	
520.8	0.03999548	0.05067964	
521	0.0396745	0.05067054	
521.2	0.03940437	0.05066143	
521.4	0.03927252	0.05065234	
521.6	0.03921991	0.05064324	
521.8	0.03979515	0.05063414	
522	0.0401095	0.05062505	
522.2	0.03988467	0.05061595	
522.4	0.04033702	0.05060686	
522.6	0.04043389	0.05059777	
522.8	0.04025261	0.05058869	
523	0.04002355	0.0505796	
523.2	0.03966355	0.05057052	
523.4	0.04007519	0.05056143	
523.6	0.04029316	0.05055235	
523.8	0.04039099	0.05054327	
524	0.04097796	0.05053419	
524.2	0.04104426	0.05052512	
524.4	0.04112415	0.05051604	
524.6	0.04109731	0.05050697	
524.8	0.04112616	0.0504979	
525	0.04089772	0.05048883	
525.2	0.04093776	0.05047976	
525.4	0.04123454	0.05047069	
525.6	0.04165963	0.05046163	
525.8	0.04207492	0.05045256	
526	0.04179985	0.0504435	
526.2	0.04156535	0.05043444	
526.4	0.04155491	0.05042538	
526.6	0.04110458	0.05041633	
526.8	0.04085478	0.05040727	
527	0.04071689	0.05039822	
527.2	0.04080659	0.05038917	
527.4	0.04118981	0.05038012	
527.6	0.04070369	0.05037107	
527.8	0.04075154	0.05036202	
528	0.04100121	0.05035297	
528.2	0.04131457	0.05034393	
528.4	0.0413058	0.05033489	
528.6	0.04194165	0.05032585	
528.8	0.04235897	0.05031681	
529	0.04246434	0.05030777	
529.2	0.04302298	0.05029874	
529.4	0.04317826	0.0502897	
529.6	0.04333271	0.05028067	
529.8	0.04290402	0.05027164	
530	0.04251437	0.05026261	
530.2	0.04225848	0.05025358	
530.4	0.04205002	0.05024456	
530.6	0.04146293	0.05023553	
530.8	0.04154139	0.05022651	
531	0.04109547	0.05021749	
531.2	0.04049368	0.05020847	
531.4	0.04003981	0.05019945	
531.6	0.03964508	0.05019043	
531.8	0.03957034	0.05018142	
532	0.03995735	0.05017241	
532.2	0.04043513	0.05016339	
532.4	0.0406705	0.05015438	
532.6	0.04090423	0.05014538	
532.8	0.04081835	0.05013637	
533	0.04092332	0.05012736	
533.2	0.04113712	0.05011836	
533.4	0.04119702	0.05010936	
533.6	0.04123599	0.05010036	
533.8	0.04114656	0.05009136	
534	0.04077124	0.05008236	
534.2	0.04078709	0.05007337	
534.4	0.04068371	0.05006438	
534.6	0.04017525	0.05005538	
534.8	0.04060874	0.05004639	
535	0.0400612	0.0500374	
535.2	0.03993223	0.05002842	
535.4	0.04016457	0.05001943	
535.6	0.04036143	0.05001045	
535.8	0.04054306	0.05000146	
536	0.04109078	0.04999248	
536.2	0.04076491	0.0499835	
536.4	0.04040652	0.04997453	
536.6	0.04045351	0.04996555	
536.8	0.04089881	0.04995658	
537	0.0409111	0.0499476	
537.2	0.0407781	0.04993863	
537.4	0.04084738	0.04992966	
537.6	0.04073295	0.0499207	
537.8	0.04076061	0.04991173	
538	0.04100021	0.04990277	
538.2	0.04100993	0.0498938	
538.4	0.0409923	0.04988484	
538.6	0.04112054	0.04987588	
538.8	0.04186118	0.04986692	
539	0.04142343	0.04985797	
539.2	0.04167543	0.04984901	
539.4	0.0416832	0.04984006	
539.6	0.04166392	0.04983111	
539.8	0.0410537	0.04982216	
540	0.04012933	0.04981321	
540.2	0.03935169	0.04980426	
540.4	0.03960982	0.04979532	
540.6	0.03962961	0.04978637	
540.8	0.03942909	0.04977743	
541	0.03955113	0.04976849	
541.2	0.03876426	0.04975955	
541.4	0.03884474	0.04975061	
541.6	0.03903132	0.04974168	
541.8	0.03943876	0.04973274	
542	0.03977396	0.04972381	
542.2	0.03955901	0.04971488	
542.4	0.03995963	0.04970595	
542.6	0.04042987	0.04969702	
542.8	0.04095631	0.0496881	
543	0.0407744	0.04967917	
543.2	0.0412118	0.04967025	
543.4	0.04131673	0.04966133	
543.6	0.04122734	0.04965241	
543.8	0.04080095	0.04964349	
544	0.04073749	0.04963457	
544.2	0.04077408	0.04962566	
544.4	0.04097678	0.04961675	
544.6	0.04061418	0.04960783	
544.8	0.04064784	0.04959892	
545	0.04075557	0.04959002	
545.2	0.04011239	0.04958111	
545.4	0.04031293	0.0495722	
545.6	0.04073572	0.0495633	
545.8	0.04075337	0.0495544	
546	0.04031233	0.0495455	
546.2	0.0402699	0.0495366	
546.4	0.0405846	0.0495277	
546.6	0.04081487	0.04951881	
546.8	0.04065216	0.04950991	
547	0.04001816	0.04950102	
547.2	0.03985624	0.04949213	
547.4	0.03956691	0.04948324	
547.6	0.03909235	0.04947435	
547.8	0.03904995	0.04946547	
548	0.03921054	0.04945658	
548.2	0.03942335	0.0494477	
548.4	0.03915121	0.04943882	
548.6	0.0389416	0.04942994	
548.8	0.03898219	0.04942106	
549	0.03931912	0.04941218	
549.2	0.03946698	0.04940331	
549.4	0.03971778	0.04939444	
549.6	0.04003384	0.04938556	
549.8	0.04008734	0.04937669	
550	0.04010768	0.04936783	
550.2	0.04054449	0.04935896	
550.4	0.04091453	0.04935009	
550.6	0.04118106	0.04934123	
550.8	0.04108813	0.04933237	
551	0.04099123	0.04932351	
551.2	0.04082524	0.04931465	
551.4	0.04099726	0.04930579	
551.6	0.04124634	0.04929693	
551.8	0.04131561	0.04928808	
552	0.04147098	0.04927923	
552.2	0.04129811	0.04927038	
552.4	0.04078398	0.04926153	
552.6	0.04098043	0.04925268	
552.8	0.04135478	0.04924383	
553	0.04137568	0.04923499	
553.2	0.04116717	0.04922615	
553.4	0.04060119	0.0492173	
553.6	0.03999319	0.04920846	
553.8	0.04007498	0.04919963	
554	0.04023058	0.04919079	
554.2	0.03970484	0.04918195	
554.4	0.03984878	0.04917312	
554.6	0.04007784	0.04916429	
554.8	0.03971965	0.04915546	
555	0.03987115	0.04914663	
555.2	0.0398655	0.0491378	
555.4	0.0396756	0.04912898	
555.6	0.03993681	0.04912015	
555.8	0.03992067	0.04911133	
556	0.03995116	0.04910251	
556.2	0.04001703	0.04909369	
556.4	0.04069075	0.04908487	
556.6	0.04100902	0.04907606	
556.8	0.04109816	0.04906724	
557	0.04078694	0.04905843	
557.2	0.04046796	0.04904962	
557.4	0.04005025	0.04904081	
557.6	0.03978688	0.049032	
557.8	0.03971657	0.04902319	
558	0.03918223	0.04901439	
558.2	0.03843047	0.04900558	
558.4	0.03933053	0.04899678	
558.6	0.03955506	0.04898798	
558.8	0.03982165	0.04897918	
559	0.0403311	0.04897039	
559.2	0.04018537	0.04896159	
559.4	0.03986541	0.0489528	
559.6	0.04048477	0.048944	
559.8	0.04051532	0.04893521	
560	0.04090611	0.04892642	
560.2	0.04139427	0.04891764	
560.4	0.04183326	0.04890885	
560.6	0.04179053	0.04890007	
560.8	0.04173486	0.04889128	
561	0.04102463	0.0488825	
561.2	0.04047906	0.04887372	
561.4	0.04025573	0.04886494	
561.6	0.04020445	0.04885617	
561.8	0.03969749	0.04884739	
562	0.03925813	0.04883862	
562.2	0.03945173	0.04882985	
562.4	0.04000598	0.04882108	
562.6	0.03986876	0.04881231	
562.8	0.03989913	0.04880354	
563	0.04004178	0.04879478	
563.2	0.03986834	0.04878601	
563.4	0.03985844	0.04877725	
563.6	0.04027012	0.04876849	
563.8	0.04064708	0.04875973	
564	0.0412025	0.04875097	
564.2	0.04052912	0.04874222	
564.4	0.04075929	0.04873346	
564.6	0.04070164	0.04872471	
564.8	0.04035591	0.04871596	
565	0.03990528	0.04870721	
565.2	0.04036978	0.04869846	
565.4	0.04046288	0.04868971	
565.6	0.040396	0.04868097	
565.8	0.03986593	0.04867222	
566	0.03984856	0.04866348	
566.2	0.04008276	0.04865474	
566.4	0.04016423	0.048646	
566.6	0.0398887	0.04863726	
566.8	0.03949584	0.04862853	
567	0.03967484	0.04861979	
567.2	0.03928098	0.04861106	
567.4	0.03938524	0.04860233	
567.6	0.03911063	0.0485936	
567.8	0.0390089	0.04858487	
568	0.03871408	0.04857615	
568.2	0.03867916	0.04856742	
568.4	0.03971624	0.0485587	
568.6	0.0399112	0.04854998	
568.8	0.04015626	0.04854126	
569	0.04051624	0.04853254	
569.2	0.0412657	0.04852382	
569.4	0.04102135	0.04851511	
569.6	0.04132283	0.04850639	
569.8	0.04165025	0.04849768	
570	0.04176614	0.04848897	
570.2	0.04213107	0.04848026	
570.4	0.04182954	0.04847155	
570.6	0.04143213	0.04846285	
570.8	0.04128788	0.04845414	
571	0.04134579	0.04844544	
571.2	0.04092356	0.04843674	
571.4	0.04049607	0.04842804	
571.6	0.03997706	0.04841934	
571.8	0.03994358	0.04841065	
572	0.03964833	0.04840195	
572.2	0.04034345	0.04839326	
572.4	0.04027048	0.04838456	
572.6	0.03993916	0.04837587	
572.8	0.03964557	0.04836719	
573	0.0400662	0.0483585	
573.2	0.03991353	0.04834981	
573.4	0.039299	0.04834113	
573.6	0.03966397	0.04833245	
573.8	0.03995717	0.04832377	
574	0.04000634	0.04831509	
574.2	0.04039558	0.04830641	
574.4	0.04003379	0.04829773	
574.6	0.04002891	0.04828906	
574.8	0.03989464	0.04828038	
575	0.03990572	0.04827171	
575.2	0.03973497	0.04826304	
575.4	0.03970252	0.04825437	
575.6	0.0400393	0.04824571	
575.8	0.03976722	0.04823704	
576	0.03962318	0.04822838	
576.2	0.03975097	0.04821972	
576.4	0.03921988	0.04821105	
576.6	0.03942612	0.0482024	
576.8	0.03941335	0.04819374	
577	0.03949697	0.04818508	
577.2	0.03913794	0.04817643	
577.4	0.03946463	0.04816777	
577.6	0.0396093	0.04815912	
577.8	0.03947061	0.04815047	
578	0.03928871	0.04814182	
578.2	0.03965193	0.04813318	
578.4	0.03983492	0.04812453	
578.6	0.03996569	0.04811589	
578.8	0.04030054	0.04810725	
579	0.04037101	0.04809861	
579.2	0.04074522	0.04808997	
579.4	0.04078177	0.04808133	
579.6	0.04067618	0.04807269	
579.8	0.0402718	0.04806406	
580	0.04046009	0.04805543	
580.2	0.04054332	0.0480468	
580.4	0.040808	0.04803817	
580.6	0.04123793	0.04802954	
580.8	0.04085904	0.04802091	
581	0.04077463	0.04801229	
581.2	0.04107955	0.04800366	
581.4	0.04139192	0.04799504	
581.6	0.04097793	0.04798642	
581.8	0.04096775	0.0479778	
582	0.04069426	0.04796919	
582.2	0.04080109	0.04796057	
582.4	0.04079345	0.04795196	
582.6	0.04037833	0.04794334	
582.8	0.0402072	0.04793473	
583	0.0394676	0.04792612	
583.2	0.03939252	0.04791751	
583.4	0.0390233	0.04790891	
583.6	0.03908294	0.0479003	
583.8	0.03918189	0.0478917	
584	0.03956227	0.0478831	
584.2	0.03965214	0.0478745	
584.4	0.03967272	0.0478659	
584.6	0.03941495	0.0478573	
584.8	0.03932712	0.04784871	
585	0.0399878	0.04784011	
585.2	0.03989047	0.04783152	
585.4	0.04006355	0.04782293	
585.6	0.03983519	0.04781434	
585.8	0.03990113	0.04780575	
586	0.03919529	0.04779716	
586.2	0.03931183	0.04778858	
586.4	0.03938111	0.04778	
586.6	0.0392584	0.04777142	
586.8	0.03920553	0.04776283	
587	0.0389288	0.04775426	
587.2	0.03894166	0.04774568	
587.4	0.0390954	0.0477371	
587.6	0.03868057	0.04772853	
587.8	0.03875863	0.04771996	
588	0.0391162	0.04771139	
588.2	0.03906708	0.04770282	
588.4	0.03900119	0.04769425	
588.6	0.03885046	0.04768568	
588.8	0.03936206	0.04767712	
589	0.03966472	0.04766855	
589.2	0.03966621	0.04765999	
589.4	0.03985897	0.04765143	
589.6	0.03977021	0.04764287	
589.8	0.03981332	0.04763432	
590	0.0394238	0.04762576	
590.2	0.03952001	0.04761721	
590.4	0.0395479	0.04760865	
590.6	0.03956297	0.0476001	
590.8	0.03926162	0.04759155	
591	0.03905462	0.04758301	
591.2	0.03877793	0.04757446	
591.4	0.03873831	0.04756592	
591.6	0.038241	0.04755737	
591.8	0.03866099	0.04754883	
592	0.03928883	0.04754029	
592.2	0.03949161	0.04753175	
592.4	0.03922381	0.04752321	
592.6	0.03897812	0.04751468	
592.8	0.03948234	0.04750614	
593	0.03945715	0.04749761	
593.2	0.03968397	0.04748908	
593.4	0.03930906	0.04748055	
593.6	0.03946433	0.04747202	
593.8	0.03936964	0.0474635	
594	0.03939908	0.04745497	
594.2	0.03960068	0.04744645	
594.4	0.03986176	0.04743793	
594.6	0.04005691	0.04742941	
594.8	0.04000285	0.04742089	
595	0.04033279	0.04741237	
595.2	0.04045148	0.04740386	
595.4	0.04072404	0.04739534	
595.6	0.0406786	0.04738683	
595.8	0.04088846	0.04737832	
596	0.04095734	0.04736981	
596.2	0.04025052	0.0473613	
596.4	0.03979633	0.04735279	
596.6	0.03948918	0.04734429	
596.8	0.03948613	0.04733578	
597	0.03886332	0.04732728	
597.2	0.038783	0.04731878	
597.4	0.03835875	0.04731028	
597.6	0.03829077	0.04730179	
597.8	0.03774461	0.04729329	
598	0.03788998	0.0472848	
598.2	0.0380976	0.0472763	
598.4	0.03879494	0.04726781	
598.6	0.03889832	0.04725932	
598.8	0.03907245	0.04725083	
599	0.03994215	0.04724235	
599.2	0.04078229	0.04723386	
599.4	0.04071231	0.04722538	
599.6	0.0410847	0.0472169	
599.8	0.04134354	0.04720842	
600	0.04161855	0.04719994	
600.2	0.04114579	0.04719146	
600.4	0.04108211	0.04718298	
600.6	0.04061004	0.04717451	
600.8	0.04007605	0.04716604	
601	0.03949905	0.04715756	
601.2	0.03906962	0.04714909	
601.4	0.03839134	0.04714063	
601.6	0.03811477	0.04713216	
601.8	0.03747023	0.04712369	
602	0.037526	0.04711523	
602.2	0.03795237	0.04710677	
602.4	0.03822174	0.04709831	
602.6	0.03789279	0.04708985	
602.8	0.03838748	0.04708139	
603	0.03887969	0.04707293	
603.2	0.03898679	0.04706448	
603.4	0.03872722	0.04705603	
603.6	0.03924028	0.04704757	
603.8	0.03951149	0.04703912	
604	0.03949819	0.04703067	
604.2	0.03958219	0.04702223	
604.4	0.03998918	0.04701378	
604.6	0.04002606	0.04700534	
604.8	0.03977031	0.0469969	
605	0.03984693	0.04698845	
605.2	0.03960213	0.04698001	
605.4	0.03955043	0.04697158	
605.6	0.0396178	0.04696314	
605.8	0.03938923	0.0469547	
606	0.03943767	0.04694627	
606.2	0.03977564	0.04693784	
606.4	0.03937747	0.04692941	
606.6	0.03933653	0.04692098	
606.8	0.03916535	0.04691255	
607	0.03902654	0.04690413	
607.2	0.03886695	0.0468957	
607.4	0.03888178	0.04688728	
607.6	0.03868353	0.04687886	
607.8	0.03901589	0.04687044	
608	0.03901532	0.04686202	
608.2	0.03921349	0.0468536	
608.4	0.03942466	0.04684519	
608.6	0.03938719	0.04683677	
608.8	0.0396199	0.04682836	
609	0.03986596	0.04681995	
609.2	0.03954128	0.04681154	
609.4	0.03969048	0.04680313	
609.6	0.03958961	0.04679473	
609.8	0.03994135	0.04678632	
610	0.04012027	0.04677792	
610.2	0.04041374	0.04676952	
610.4	0.04020482	0.04676112	
610.6	0.04030845	0.04675272	
610.8	0.04028184	0.04674432	
611	0.04060856	0.04673593	
611.2	0.04009911	0.04672753	
611.4	0.03998928	0.04671914	
611.6	0.03961632	0.04671075	
611.8	0.03947945	0.04670236	
612	0.03870266	0.04669397	
612.2	0.03899621	0.04668558	
612.4	0.03902741	0.0466772	
612.6	0.03910505	0.04666881	
612.8	0.03876405	0.04666043	
613	0.03831335	0.04665205	
613.2	0.03774884	0.04664367	
613.4	0.03803114	0.04663529	
613.6	0.03843866	0.04662692	
613.8	0.03942784	0.04661854	
614	0.03946165	0.04661017	
614.2	0.03967586	0.0466018	
614.4	0.0400086	0.04659343	
614.6	0.04010547	0.04658506	
614.8	0.04009324	0.04657669	
615	0.04008396	0.04656833	
615.2	0.03947097	0.04655996	
615.4	0.03970923	0.0465516	
615.6	0.03940761	0.04654324	
615.8	0.0391231	0.04653488	
616	0.03903939	0.04652652	
616.2	0.03937649	0.04651817	
616.4	0.03892499	0.04650981	
616.6	0.03921114	0.04650146	
616.8	0.03861061	0.0464931	
617	0.03878244	0.04648475	
617.2	0.03906102	0.0464764	
617.4	0.03965715	0.04646806	
617.6	0.03996113	0.04645971	
617.8	0.04035195	0.04645137	
618	0.04014283	0.04644302	
618.2	0.04002542	0.04643468	
618.4	0.03973374	0.04642634	
618.6	0.03949585	0.046418	
618.8	0.03950508	0.04640967	
619	0.03939532	0.04640133	
619.2	0.03889511	0.046393	
619.4	0.03894084	0.04638466	
619.6	0.03867073	0.04637633	
619.8	0.0387128	0.046368	
620	0.0388864	0.04635967	
620.2	0.03880096	0.04635135	
620.4	0.03886696	0.04634302	
620.6	0.03911593	0.0463347	
620.8	0.03910531	0.04632638	
621	0.03940696	0.04631806	
621.2	0.03945976	0.04630974	
621.4	0.03934279	0.04630142	
621.6	0.03931436	0.0462931	
621.8	0.03940224	0.04628479	
