# Supplementary material for: Molecular basis for DNA recognition by the maternal pioneer transcription factor FoxH1
Source: Nat Commun. 2022 Nov 26;13:7279. doi: 10.1038/s41467-022-34925-y (PMC9701222; doi:10.1038/s41467-022-34925-y)
Supplement: Supplementary file 4 — Source Data [file 41467_2022_34925_MOESM4_ESM.zip › Sourcedata/BLIS/FoxH1/WT/601/-6/DNA/A3Results.txt]

Conc1	1.25E-07	
Start1	390	
Stop1	809.8	
Kobs		
Error Kobs		
Koff		
Error Koff		
Time1	Data1	Fit1	
390	0.00219427		
390.2	0.00348521		
390.4	0.00482812		
390.6	0.00607248		
390.8	0.00750704		
391	0.00917895		
391.2	0.0111883		
391.4	0.01317282		
391.6	0.0151085		
391.8	0.01721014		
392	0.01907793		
392.2	0.02080445		
392.4	0.02252454		
392.6	0.02486381		
392.8	0.02686351		
393	0.02873895		
393.2	0.03061984		
393.4	0.03269597		
393.6	0.03441527		
393.8	0.035919		
394	0.03721733		
394.2	0.03895644		
394.4	0.04018098		
394.6	0.04133678		
394.8	0.04307162		
395	0.04427406		
395.2	0.04599708		
395.4	0.04762112		
395.6	0.04912155		
395.8	0.05052997		
396	0.05210297		
396.2	0.05351133		
396.4	0.05525009		
396.6	0.05645325		
396.8	0.05763322		
397	0.05893126		
397.2	0.05986041		
397.4	0.06078682		
397.6	0.06183784		
397.8	0.06216815		
398	0.06294202		
398.2	0.06379866		
398.4	0.06410632		
398.6	0.06473604		
398.8	0.06556474		
399	0.06589607		
399.2	0.06696058		
399.4	0.06775073		
399.6	0.06815584		
399.8	0.06858821		
400	0.069486		
400.2	0.07011071		
400.4	0.07085696		
400.6	0.07125747		
400.8	0.07232455		
401	0.073363		
401.2	0.07404377		
401.4	0.07438224		
401.6	0.07559181		
401.8	0.07600175		
402	0.0766816		
402.2	0.07723243		
402.4	0.07761838		
402.6	0.07877709		
402.8	0.07949668		
403	0.08010989		
403.2	0.08084422		
403.4	0.08156764		
403.6	0.0815473		
403.8	0.08222196		
404	0.08305426		
404.2	0.08358517		
404.4	0.08375167		
404.6	0.08483036		
404.8	0.08548137		
405	0.08597302		
405.2	0.08633701		
405.4	0.08673365		
405.6	0.08757727		
405.8	0.08788391		
406	0.08820371		
406.2	0.08885112		
406.4	0.08971505		
406.6	0.08987187		
406.8	0.09029138		
407	0.09061707		
407.2	0.09108225		
407.4	0.09125777		
407.6	0.09164141		
407.8	0.092494		
408	0.09278715		
408.2	0.09277439		
408.4	0.09278386		
408.6	0.09319035		
408.8	0.09316811		
409	0.093336		
409.2	0.09361201		
409.4	0.09407866		
409.6	0.09434048		
409.8	0.09484773		
410	0.09471163		
410.2	0.09528422		
410.4	0.09571874		
410.6	0.09542196		
410.8	0.09623904		
411	0.09610451		
411.2	0.09672195		
411.4	0.09718319		
411.6	0.09824537		
411.8	0.09852684		
412	0.09857407		
412.2	0.09909203		
412.4	0.09898257		
412.6	0.09882751		
412.8	0.09922505		
413	0.09912927		
413.2	0.09912481		
413.4	0.09907347		
413.6	0.0995693		
413.8	0.09987526		
414	0.10004662		
414.2	0.10013694		
414.4	0.10021607		
414.6	0.10047842		
414.8	0.10116976		
415	0.10152912		
415.2	0.10236811		
415.4	0.10275562		
415.6	0.10392833		
415.8	0.1046537		
416	0.10535871		
416.2	0.10629697		
416.4	0.10649026		
416.6	0.10657739		
416.8	0.1071789		
417	0.10712013		
417.2	0.10699296		
417.4	0.10684664		
417.6	0.10736388		
417.8	0.10748312		
418	0.10711514		
418.2	0.10704546		
418.4	0.10720432		
418.6	0.10711479		
418.8	0.10739041		
419	0.10735035		
419.2	0.10712135		
419.4	0.1071854		
419.6	0.10786787		
419.8	0.10804705		
420	0.10883591		
420.2	0.10933114		
420.4	0.11014299		
420.6	0.10997128		
420.8	0.11030236		
421	0.11046702		
421.2	0.11091493		
421.4	0.11110513		
421.6	0.11168819		
421.8	0.11214712		
422	0.11228197		
422.2	0.11260637		
422.4	0.11203985		
422.6	0.11197666		
422.8	0.11180627		
423	0.11125662		
423.2	0.11089898		
423.4	0.11116394		
423.6	0.11163948		
423.8	0.11153896		
424	0.11220023		
424.2	0.11213109		
424.4	0.11248844		
424.6	0.11231803		
424.8	0.11300098		
425	0.11350933		
425.2	0.11436785		
425.4	0.11504232		
425.6	0.1153645		
425.8	0.11559188		
426	0.11638316		
426.2	0.11660422		
426.4	0.11701066		
426.6	0.1174072		
426.8	0.11750027		
427	0.11760157		
427.2	0.1182474		
427.4	0.11850112		
427.6	0.11836633		
427.8	0.11819942		
428	0.11844675		
428.2	0.11857302		
428.4	0.11876938		
428.6	0.119017		
428.8	0.11859968		
429	0.1183924		
429.2	0.11857976		
429.4	0.11805402		
429.6	0.11754382		
429.8	0.11753603		
430	0.11782794		
430.2	0.11796775		
430.4	0.11787198		
430.6	0.11781085		
430.8	0.11841976		
431	0.1192684		
431.2	0.11968306		
431.4	0.11981846		
431.6	0.12056822		
431.8	0.12117788		
432	0.12182314		
432.2	0.12257788		
432.4	0.12305806		
432.6	0.12310267		
432.8	0.12326403		
433	0.12388606		
433.2	0.1237598		
433.4	0.12398028		
433.6	0.12447032		
433.8	0.12462325		
434	0.12530908		
434.2	0.12555438		
434.4	0.12515831		
434.6	0.12549513		
434.8	0.1258872		
435	0.12596859		
435.2	0.12549381		
435.4	0.12528944		
435.6	0.12553428		
435.8	0.12574531		
436	0.12608665		
436.2	0.12637662		
436.4	0.12640888		
436.6	0.12633074		
436.8	0.12679195		
437	0.12679691		
437.2	0.12689236		
437.4	0.12732786		
437.6	0.12744143		
437.8	0.12713105		
438	0.12712539		
438.2	0.12677344		
438.4	0.12665606		
438.6	0.12657932		
438.8	0.12698516		
439	0.12733322		
439.2	0.12780275		
439.4	0.12846221		
439.6	0.12916708		
439.8	0.12961245		
440	0.1297043		
440.2	0.13021329		
440.4	0.13049778		
440.6	0.13077912		
440.8	0.13150517		
441	0.1316938		
441.2	0.13145926		
441.4	0.13149839		
441.6	0.13136049		
441.8	0.13081903		
442	0.13084231		
442.2	0.13070612		
442.4	0.13075298		
442.6	0.13108285		
442.8	0.13166558		
443	0.13173304		
443.2	0.13239505		
443.4	0.13290515		
443.6	0.13278676		
443.8	0.13317696		
444	0.13360922		
444.2	0.13464664		
444.4	0.13517527		
444.6	0.13534751		
444.8	0.13637953		
445	0.13643335		
445.2	0.13631907		
445.4	0.13655417		
445.6	0.13607316		
445.8	0.13589987		
446	0.13615669		
446.2	0.13642644		
446.4	0.13652754		
446.6	0.13655623		
446.8	0.13677812		
447	0.1371488		
447.2	0.13784439		
447.4	0.13815771		
447.6	0.13792001		
447.8	0.13819471		
448	0.13866771		
448.2	0.13913795		
448.4	0.13887646		
448.6	0.1386453		
448.8	0.13915501		
449	0.13874158		
449.2	0.13821689		
449.4	0.13828222		
449.6	0.13811322		
449.8	0.1385619		
450	0.1391863		
450.2	0.13927137		
450.4	0.13931776		
450.6	0.13973682		
450.8	0.14067531		
451	0.14143196		
451.2	0.14190799		
451.4	0.14222734		
451.6	0.14204657		
451.8	0.14250977		
452	0.14371894		
452.2	0.14397346		
452.4	0.14428259		
452.6	0.1445772		
452.8	0.14475015		
453	0.14497352		
453.2	0.14492874		
453.4	0.14553893		
453.6	0.14606316		
453.8	0.14636551		
454	0.1465517		
454.2	0.1462877		
454.4	0.14621314		
454.6	0.14579847		
454.8	0.1459652		
455	0.1458349		
455.2	0.14565988		
455.4	0.14588582		
455.6	0.14568725		
455.8	0.1458977		
456	0.14587722		
456.2	0.14573309		
456.4	0.14557095		
456.6	0.14566276		
456.8	0.14541157		
457	0.14612598		
457.2	0.14646835		
457.4	0.14715508		
457.6	0.14772334		
457.8	0.14808038		
458	0.14848945		
458.2	0.14853899		
458.4	0.14834749		
458.6	0.14833238		
458.8	0.14858524		
459	0.14919693		
459.2	0.14976939		
459.4	0.14994946		
459.6	0.15002844		
459.8	0.15026046		
460	0.15045844		
460.2	0.15085346		
460.4	0.15110921		
460.6	0.15154772		
460.8	0.15143423		
461	0.15164263		
461.2	0.15188924		
461.4	0.15233246		
461.6	0.15222528		
461.8	0.15255215		
462	0.15241284		
462.2	0.15230388		
462.4	0.15198688		
462.6	0.15197662		
462.8	0.15165107		
463	0.15180884		
463.2	0.15168545		
463.4	0.15186759		
463.6	0.15238674		
463.8	0.15274813		
464	0.1529151		
464.2	0.15318959		
464.4	0.15366492		
464.6	0.15391781		
464.8	0.15459952		
465	0.15475579		
465.2	0.15532995		
465.4	0.15564225		
465.6	0.1557215		
465.8	0.15634901		
466	0.15669125		
466.2	0.15663652		
466.4	0.15624731		
466.6	0.15588273		
466.8	0.15589927		
467	0.15577966		
467.2	0.1556686		
467.4	0.15585466		
467.6	0.15590774		
467.8	0.15584928		
468	0.15590327		
468.2	0.15595593		
468.4	0.15627462		
468.6	0.15688327		
468.8	0.15781498		
469	0.15762224		
469.2	0.15771459		
469.4	0.15810088		
469.6	0.15826962		
469.8	0.15862844		
470	0.15910498		
470.2	0.15912052		
470.4	0.15949032		
470.6	0.15970788		
470.8	0.16016851		
471	0.15991367		
471.2	0.16021001		
471.4	0.16102598		
471.6	0.16130428		
471.8	0.1610469		
472	0.16108898		
472.2	0.16104634		
472.4	0.16128295		
472.6	0.16182275		
472.8	0.16185376		
473	0.1615874		
473.2	0.1615164		
473.4	0.161807		
473.6	0.16183585		
473.8	0.16247534		
474	0.16261906		
474.2	0.16252596		
474.4	0.16208573		
474.6	0.16169218		
474.8	0.16171553		
475	0.16136759		
475.2	0.16182662		
475.4	0.16220628		
475.6	0.16204558		
475.8	0.16192969		
476	0.16212147		
476.2	0.16232171		
476.4	0.16244149		
476.6	0.16309388		
476.8	0.16287094		
477	0.16291998		
477.2	0.1632806		
477.4	0.16397165		
477.6	0.16436565		
477.8	0.16473207		
478	0.16506221		
478.2	0.16549348		
478.4	0.16554796		
478.6	0.16609185		
478.8	0.16636232		
479	0.16653511		
479.2	0.1678944		
479.4	0.16827076		
479.6	0.1687067		
479.8	0.16837444		
480	0.16804396		
480.2	0.16787364		
480.4	0.16749488		
480.6	0.16743214		
480.8	0.16702657		
481	0.16711021		
481.2	0.16801714		
481.4	0.16813911		
481.6	0.16776193		
481.8	0.16838707		
482	0.16892431		
482.2	0.16941607		
482.4	0.16936283		
482.6	0.16947082		
482.8	0.16967937		
483	0.17023043		
483.2	0.17094868		
483.4	0.17088789		
483.6	0.17050404		
483.8	0.17011844		
484	0.17034585		
484.2	0.17096961		
484.4	0.17122689		
484.6	0.17161823		
484.8	0.17212299		
485	0.1728356		
485.2	0.17310108		
485.4	0.17283407		
485.6	0.17328505		
485.8	0.17423965		
486	0.17403222		
486.2	0.17375124		
486.4	0.1735223		
486.6	0.17324597		
486.8	0.17343271		
487	0.17340736		
487.2	0.17326705		
487.4	0.1731217		
487.6	0.1731577		
487.8	0.17363888		
488	0.17411585		
488.2	0.17462663		
488.4	0.17468733		
488.6	0.17546196		
488.8	0.17606676		
489	0.17642375		
489.2	0.17677292		
489.4	0.17692829		
489.6	0.17725299		
489.8	0.17749189		
490	0.17709517		
490.2	0.1770233		
490.4	0.17692921		
490.6	0.17663714		
490.8	0.17640771		
491	0.1760664		
491.2	0.17578402		
491.4	0.17609411		
491.6	0.17623811		
491.8	0.17645238		
492	0.17715321		
492.2	0.17724597		
492.4	0.17767585		
492.6	0.17850753		
492.8	0.17860405		
493	0.17814492		
493.2	0.17838019		
493.4	0.17793999		
493.6	0.17833427		
493.8	0.17905667		
494	0.17910769		
494.2	0.17963668		
494.4	0.17943896		
494.6	0.17985266		
494.8	0.17982201		
495	0.18040009		
495.2	0.1812194		
495.4	0.18168962		
495.6	0.18157144		
495.8	0.18219959		
496	0.18234782		
496.2	0.18215779		
496.4	0.18259075		
496.6	0.18266567		
496.8	0.1826539		
497	0.18208046		
497.2	0.18228842		
497.4	0.18280589		
497.6	0.18302651		
497.8	0.18297814		
498	0.18305334		
498.2	0.18332368		
498.4	0.18306015		
498.6	0.18348887		
498.8	0.18374303		
499	0.18417265		
499.2	0.18458681		
499.4	0.18449082		
499.6	0.18429874		
499.8	0.18454962		
500	0.18467448		
500.2	0.18484826		
500.4	0.1850497		
500.6	0.18499447		
500.8	0.18499199		
501	0.18500894		
501.2	0.18513833		
501.4	0.1857783		
501.6	0.18548037		
501.8	0.18536103		
502	0.18583211		
502.2	0.18569133		
502.4	0.18562806		
502.6	0.1860228		
502.8	0.18680619		
503	0.18688792		
503.2	0.18715943		
503.4	0.18735987		
503.6	0.18741348		
503.8	0.18769565		
504	0.1885487		
504.2	0.18881722		
504.4	0.18902824		
504.6	0.18882806		
504.8	0.18872066		
505	0.18947009		
505.2	0.18930997		
505.4	0.1898603		
505.6	0.18978091		
505.8	0.1897527		
506	0.19003553		
506.2	0.19014903		
506.4	0.1903099		
506.6	0.19057719		
506.8	0.19120582		
507	0.19096134		
507.2	0.19112479		
507.4	0.19121963		
507.6	0.19121157		
507.8	0.19089654		
508	0.19139306		
508.2	0.19128338		
508.4	0.19113202		
508.6	0.19047045		
508.8	0.19036056		
509	0.19034793		
509.2	0.19011602		
509.4	0.19067699		
509.6	0.19075313		
509.8	0.190567		
510	0.19091418		
510.2	0.19059484		
510.4	0.19079936		
510.6	0.19147048		
510.8	0.1918511		
511	0.19193792		
511.2	0.19237438		
511.4	0.19278608		
511.6	0.19283096		
511.8	0.19296476		
512	0.19409862		
512.2	0.19477487		
512.4	0.19524094		
512.6	0.19525007		
512.8	0.19579599		
513	0.19609073		
513.2	0.19649276		
513.4	0.19669026		
513.6	0.19637847		
513.8	0.19593464		
514	0.19641439		
514.2	0.19596439		
514.4	0.19640575		
514.6	0.19646338		
514.8	0.19629711		
515	0.19638347		
515.2	0.19648177		
515.4	0.19676499		
515.6	0.1962314		
515.8	0.19660206		
516	0.19725705		
516.2	0.19742026		
516.4	0.19753039		
516.6	0.19753503		
516.8	0.19772308		
517	0.19811103		
517.2	0.19805461		
517.4	0.1981863		
517.6	0.19844765		
517.8	0.19904557		
518	0.19971948		
518.2	0.2000191		
518.4	0.20041398		
518.6	0.20079566		
518.8	0.20099446		
519	0.20092608		
519.2	0.20096585		
519.4	0.2012954		
519.6	0.2011728		
519.8	0.20176402		
520	0.20213301		
520.2	0.20201543		
520.4	0.20190735		
520.6	0.20189938		
520.8	0.20193469		
521	0.20244351		
521.2	0.20218543		
521.4	0.20248659		
521.6	0.20253605		
521.8	0.20309725		
522	0.20370362		
522.2	0.20415602		
522.4	0.20415047		
522.6	0.20419126		
522.8	0.20465333		
523	0.20460933		
523.2	0.20507012		
523.4	0.20525913		
523.6	0.20551583		
523.8	0.2054267		
524	0.20564223		
524.2	0.20553948		
524.4	0.20600318		
524.6	0.20560252		
524.8	0.20596475		
525	0.20641205		
525.2	0.2064095		
525.4	0.20646977		
525.6	0.20676871		
525.8	0.20704918		
526	0.20671442		
526.2	0.20670283		
526.4	0.20629767		
526.6	0.20583367		
526.8	0.20586371		
527	0.20523931		
527.2	0.20481374		
527.4	0.20373388		
527.6	0.20346118		
527.8	0.20279719		
528	0.20299017		
528.2	0.20322044		
528.4	0.20355896		
528.6	0.20374108		
528.8	0.20469571		
529	0.20512379		
529.2	0.2059758		
529.4	0.20664548		
529.6	0.20776221		
529.8	0.20816525		
530	0.20882483		
530.2	0.20948354		
530.4	0.20941287		
530.6	0.20946496		
530.8	0.20957845		
531	0.20999367		
531.2	0.20962674		
531.4	0.20949019		
531.6	0.20993588		
531.8	0.20982426		
532	0.21028561		
532.2	0.21050237		
532.4	0.2111358		
532.6	0.21161211		
532.8	0.21175936		
533	0.21188046		
533.2	0.21271698		
533.4	0.21283631		
533.6	0.21344531		
533.8	0.21340088		
534	0.21331616		
534.2	0.21341744		
534.4	0.21310541		
534.6	0.21314636		
534.8	0.21363964		
535	0.21415965		
535.2	0.21403649		
535.4	0.21398757		
535.6	0.21421009		
535.8	0.21475196		
536	0.21489205		
536.2	0.21481441		
536.4	0.21536934		
536.6	0.21545767		
536.8	0.2157523		
537	0.21568002		
537.2	0.21649169		
537.4	0.21628075		
537.6	0.21654108		
537.8	0.2162517		
538	0.21645844		
538.2	0.21680022		
538.4	0.21686263		
538.6	0.21717466		
538.8	0.21772545		
539	0.21772146		
539.2	0.21794613		
539.4	0.21787302		
539.6	0.2184926		
539.8	0.21866097		
540	0.21804047		
540.2	0.2179876		
540.4	0.21818944		
540.6	0.21807238		
540.8	0.21784324		
541	0.21772833		
541.2	0.21834323		
541.4	0.21836087		
541.6	0.21844592		
541.8	0.21872601		
542	0.21980379		
542.2	0.21985475		
542.4	0.22029649		
542.6	0.22068335		
542.8	0.22101742		
543	0.22141936		
543.2	0.22207721		
543.4	0.22220898		
543.6	0.22258148		
543.8	0.22264297		
544	0.22256555		
544.2	0.22284079		
544.4	0.22260854		
544.6	0.22249375		
544.8	0.22249689		
545	0.22263054		
545.2	0.22273423		
545.4	0.22277741		
545.6	0.22247869		
545.8	0.22230529		
546	0.22273987		
546.2	0.22206403		
546.4	0.22214525		
546.6	0.22235872		
546.8	0.22203073		
547	0.22244148		
547.2	0.22253922		
547.4	0.22231103		
547.6	0.22228176		
547.8	0.22261466		
548	0.22271476		
548.2	0.22301867		
548.4	0.22303939		
548.6	0.22338622		
548.8	0.22318197		
549	0.22345615		
549.2	0.22375115		
549.4	0.2240012		
549.6	0.22427486		
549.8	0.2246802		
550	0.22555898		
550.2	0.22530194		
550.4	0.22570066		
550.6	0.22599742		
550.8	0.22602514		
551	0.2261514		
551.2	0.22662064		
551.4	0.22647689		
551.6	0.22637641		
551.8	0.22719015		
552	0.22772302		
552.2	0.22827314		
552.4	0.22859796		
552.6	0.22899994		
552.8	0.22896377		
553	0.22938828		
553.2	0.22984026		
553.4	0.22985746		
553.6	0.22997633		
553.8	0.2296497		
554	0.22966313		
554.2	0.22972193		
554.4	0.23005353		
554.6	0.22972894		
554.8	0.22919267		
555	0.22908464		
555.2	0.22916808		
555.4	0.22822291		
555.6	0.22829823		
555.8	0.22881264		
556	0.22878504		
556.2	0.22870497		
556.4	0.22872268		
556.6	0.22919435		
556.8	0.22901531		
557	0.2292887		
557.2	0.22998168		
557.4	0.22978914		
557.6	0.22975991		
557.8	0.23030154		
558	0.23153125		
558.2	0.23232051		
558.4	0.23266868		
558.6	0.23278829		
558.8	0.23251197		
559	0.23325834		
559.2	0.23348074		
559.4	0.23355485		
559.6	0.23373046		
559.8	0.23379999		
560	0.23386199		
560.2	0.23375965		
560.4	0.23449902		
560.6	0.23465327		
560.8	0.23457803		
561	0.23456919		
561.2	0.23400246		
561.4	0.23321917		
561.6	0.23329358		
561.8	0.23375467		
562	0.23415608		
562.2	0.23418422		
562.4	0.23419591		
562.6	0.23409245		
562.8	0.23400965		
563	0.23435351		
563.2	0.23475256		
563.4	0.23539689		
563.6	0.23593046		
563.8	0.23654033		
564	0.23646927		
564.2	0.23673549		
564.4	0.2370944		
564.6	0.23665417		
564.8	0.23665096		
565	0.23647017		
565.2	0.23632225		
565.4	0.23638508		
565.6	0.23707369		
565.8	0.23719617		
566	0.23719166		
566.2	0.23719721		
566.4	0.23695747		
566.6	0.23683503		
566.8	0.23655064		
567	0.23677699		
567.2	0.2372745		
567.4	0.23790731		
567.6	0.23813354		
567.8	0.23808906		
568	0.23776763		
568.2	0.23795448		
568.4	0.23770669		
568.6	0.2376655		
568.8	0.23791154		
569	0.2380554		
569.2	0.23805862		
569.4	0.23796948		
569.6	0.23815451		
569.8	0.23794595		
570	0.23794595		
570.2	0.23824933		
570.4	0.23867502		
570.6	0.23869022		
570.8	0.23874861		
571	0.23932182		
571.2	0.23956912		
571.4	0.23978685		
571.6	0.23991781		
571.8	0.23972314		
572	0.23951407		
572.2	0.23940561		
572.4	0.23947743		
572.6	0.23921456		
572.8	0.23836663		
573	0.23791766		
573.2	0.23711338		
573.4	0.23648598		
573.6	0.23619919		
573.8	0.2356293		
574	0.23573904		
574.2	0.23540813		
574.4	0.2348725		
574.6	0.2340994		
574.8	0.23408307		
575	0.2341795		
575.2	0.23410982		
575.4	0.23411285		
575.6	0.2333119		
575.8	0.23244203		
576	0.23264341		
576.2	0.23285132		
576.4	0.23276296		
576.6	0.23211069		
576.8	0.23175556		
577	0.23194031		
577.2	0.23173902		
577.4	0.23151899		
577.6	0.23162938		
577.8	0.23178131		
578	0.23145735		
578.2	0.23098099		
578.4	0.23052755		
578.6	0.23057869		
578.8	0.23023091		
579	0.22980108		
579.2	0.2295714		
579.4	0.22890664		
579.6	0.22808112		
579.8	0.2280829		
580	0.22819268		
580.2	0.22776365		
580.4	0.22733647		
580.6	0.22691325		
580.8	0.22648322		
581	0.22649161		
581.2	0.22561102		
581.4	0.22510798		
581.6	0.22495083		
581.8	0.22441412		
582	0.22409797		
582.2	0.22434164		
582.4	0.22414752		
582.6	0.22444647		
582.8	0.22372538		
583	0.22372097		
583.2	0.22399408		
583.4	0.22454571		
583.6	0.22500225		
583.8	0.22535438		
584	0.22484959		
584.2	0.22465472		
584.4	0.22421141		
584.6	0.22358563		
584.8	0.22328182		
585	0.2225841		
585.2	0.22208811		
585.4	0.22204596		
585.6	0.22167323		
585.8	0.22122686		
586	0.22133313		
586.2	0.22118843		
586.4	0.22088037		
586.6	0.22071019		
586.8	0.2201767		
587	0.22046303		
587.2	0.22084526		
587.4	0.22106269		
587.6	0.22109846		
587.8	0.22063045		
588	0.21996161		
588.2	0.21996844		
588.4	0.22021267		
588.6	0.21984892		
588.8	0.21990092		
589	0.21963747		
589.2	0.22034992		
589.4	0.21992699		
589.6	0.22004666		
589.8	0.21989427		
590	0.2198627		
590.2	0.21953058		
590.4	0.21986117		
590.6	0.21955684		
590.8	0.22018416		
591	0.22002944		
591.2	0.21971129		
591.4	0.21932378		
591.6	0.2192981		
591.8	0.21897418		
592	0.21881198		
592.2	0.21893167		
592.4	0.21868352		
592.6	0.21789007		
592.8	0.21754577		
593	0.21732699		
593.2	0.21705079		
593.4	0.21614599		
593.6	0.21610374		
593.8	0.21617959		
594	0.21635487		
594.2	0.21634591		
594.4	0.21696911		
594.6	0.21711164		
594.8	0.21745446		
595	0.21661585		
595.2	0.21664698		
595.4	0.21628091		
595.6	0.21610628		
595.8	0.21580328		
596	0.21526846		
596.2	0.21476067		
596.4	0.21413531		
596.6	0.21391456		
596.8	0.21361848		
597	0.2138334		
597.2	0.21315415		
597.4	0.21310485		
597.6	0.21339566		
597.8	0.21411997		
598	0.21440077		
598.2	0.2142518		
598.4	0.21441375		
598.6	0.21483743		
598.8	0.21494539		
599	0.21476657		
599.2	0.21444444		
599.4	0.21421208		
599.6	0.21403932		
599.8	0.21413277		
600	0.21395368		
600.2	0.21380781		
600.4	0.21419515		
600.6	0.21395777		
600.8	0.21396635		
601	0.21391212		
601.2	0.21325591		
601.4	0.21307699		
601.6	0.21294736		
601.8	0.21334651		
602	0.21296184		
602.2	0.21272883		
602.4	0.21280704		
602.6	0.21330928		
602.8	0.21299623		
603	0.21281152		
603.2	0.21311387		
603.4	0.21336171		
603.6	0.21355684		
603.8	0.21318348		
604	0.21298125		
604.2	0.21305277		
604.4	0.2130627		
604.6	0.21264505		
604.8	0.21268977		
605	0.21230075		
605.2	0.21205281		
605.4	0.21241052		
605.6	0.21315549		
605.8	0.21330549		
606	0.21273598		
606.2	0.21291478		
606.4	0.21281164		
606.6	0.21268872		
606.8	0.21224381		
607	0.21222369		
607.2	0.21217532		
607.4	0.21200247		
607.6	0.21195175		
607.8	0.21116102		
608	0.21096703		
608.2	0.21050785		
608.4	0.2102996		
608.6	0.21002525		
608.8	0.20987293		
609	0.20997573		
609.2	0.21005762		
609.4	0.21060437		
609.6	0.21019574		
609.8	0.20949447		
610	0.20980724		
610.2	0.20993174		
610.4	0.20981051		
610.6	0.20953358		
610.8	0.20961714		
611	0.2100192		
611.2	0.20987316		
611.4	0.21022471		
611.6	0.20973194		
611.8	0.20955566		
612	0.20916307		
612.2	0.20933097		
612.4	0.20962727		
612.6	0.20938902		
612.8	0.20942439		
613	0.20943792		
613.2	0.20893216		
613.4	0.20908036		
613.6	0.20845718		
613.8	0.20834296		
614	0.20862818		
614.2	0.20811892		
614.4	0.20795169		
614.6	0.20774594		
614.8	0.20714206		
615	0.20690999		
615.2	0.20686039		
615.4	0.20692665		
615.6	0.20704655		
615.8	0.20743108		
616	0.20754197		
616.2	0.20801537		
616.4	0.20769732		
616.6	0.20735422		
616.8	0.20811678		
617	0.2084305		
617.2	0.20808309		
617.4	0.20815498		
617.6	0.20762299		
617.8	0.20737587		
618	0.20738259		
618.2	0.20699708		
618.4	0.20667069		
618.6	0.20633755		
618.8	0.20595371		
619	0.2062592		
619.2	0.20669002		
619.4	0.20682339		
619.6	0.20743113		
619.8	0.20751006		
620	0.20769124		
620.2	0.20768889		
620.4	0.20751423		
620.6	0.207589		
620.8	0.20839003		
621	0.20822615		
621.2	0.2080697		
621.4	0.20808849		
621.6	0.20795918		
621.8	0.20796416		
622	0.20770396		
622.2	0.20745162		
622.4	0.20725231		
622.6	0.20725529		
622.8	0.20699155		
623	0.20664005		
623.2	0.20657232		
623.4	0.20689101		
623.6	0.2066586		
623.8	0.20625508		
624	0.20618072		
624.2	0.20581124		
624.4	0.20539287		
624.6	0.20537918		
624.8	0.20564613		
625	0.20561248		
625.2	0.20563316		
625.4	0.20528234		
625.6	0.20510395		
625.8	0.20473487		
626	0.2041199		
626.2	0.20409308		
626.4	0.20443239		
626.6	0.20485845		
626.8	0.20482386		
627	0.2048106		
627.2	0.20499516		
627.4	0.20536086		
627.6	0.20506095		
627.8	0.20533921		
628	0.20536355		
628.2	0.20535345		
628.4	0.20518261		
628.6	0.20551941		
628.8	0.20572088		
629	0.20597582		
629.2	0.20572857		
629.4	0.2054633		
629.6	0.20529572		
629.8	0.2047126		
630	0.20455957		
630.2	0.20437227		
630.4	0.20476605		
630.6	0.20522497		
630.8	0.20512231		
631	0.20458637		
631.2	0.20448635		
631.4	0.20452988		
631.6	0.20426081		
631.8	0.20453705		
632	0.20409117		
632.2	0.20402388		
632.4	0.20420443		
632.6	0.20398214		
632.8	0.20407112		
633	0.20440064		
633.2	0.20380196		
633.4	0.20390026		
633.6	0.20399723		
633.8	0.20397041		
634	0.20369191		
634.2	0.20349524		
634.4	0.20428486		
634.6	0.20449135		
634.8	0.20388622		
635	0.20353828		
635.2	0.20358157		
635.4	0.20325592		
635.6	0.20265367		
635.8	0.20272267		
636	0.20200963		
636.2	0.20173905		
636.4	0.20180472		
636.6	0.20113445		
636.8	0.20118971		
637	0.20133554		
637.2	0.20154721		
637.4	0.20189391		
637.6	0.20244041		
637.8	0.20264134		
638	0.20296583		
638.2	0.20353159		
638.4	0.20379978		
638.6	0.20394835		
638.8	0.20424286		
639	0.2043833		
639.2	0.20404436		
639.4	0.20401298		
639.6	0.20404815		
639.8	0.20414092		
640	0.20353978		
640.2	0.20323872		
640.4	0.20288026		
640.6	0.20266051		
640.8	0.20292009		
641	0.20266446		
641.2	0.20244524		
641.4	0.2020654		
641.6	0.20175095		
641.8	0.20098746		
642	0.20047489		
642.2	0.19996979		
642.4	0.19982397		
642.6	0.20037966		
642.8	0.20028024		
643	0.20018009		
643.2	0.20009957		
643.4	0.20025052		
643.6	0.19971192		
643.8	0.19959166		
644	0.19940789		
644.2	0.19942504		
644.4	0.19934681		
644.6	0.19984231		
644.8	0.19992148		
645	0.19940176		
645.2	0.19932092		
645.4	0.19921167		
645.6	0.19882651		
645.8	0.19856884		
646	0.19864834		
646.2	0.1993278		
646.4	0.19958845		
646.6	0.20008351		
646.8	0.20039216		
647	0.20057614		
647.2	0.20068771		
647.4	0.20090938		
647.6	0.20049795		
647.8	0.20102627		
648	0.20054231		
648.2	0.200487		
648.4	0.20023891		
648.6	0.20004257		
648.8	0.19939395		
649	0.19899111		
649.2	0.19883215		
649.4	0.19870491		
649.6	0.1988353		
649.8	0.19857949		
650	0.19824199		
650.2	0.19826555		
650.4	0.19833841		
650.6	0.19902299		
650.8	0.19956444		
651	0.19993474		
651.2	0.20041798		
651.4	0.20049776		
651.6	0.20060456		
651.8	0.20107095		
652	0.20072925		
652.2	0.20114414		
652.4	0.20087587		
652.6	0.20065972		
652.8	0.20022015		
653	0.20045594		
653.2	0.20036654		
653.4	0.20066697		
653.6	0.20038375		
653.8	0.19990979		
654	0.19948692		
654.2	0.19946548		
654.4	0.19949042		
654.6	0.19933569		
654.8	0.19904566		
655	0.19905203		
655.2	0.19894509		
655.4	0.19896716		
655.6	0.19950122		
655.8	0.19949962		
656	0.19964533		
656.2	0.19993109		
656.4	0.19970329		
656.6	0.19994259		
656.8	0.19968803		
657	0.19986801		
657.2	0.19988238		
657.4	0.20017648		
657.6	0.19954502		
657.8	0.1994759		
658	0.19893614		
658.2	0.19861137		
658.4	0.19814692		
658.6	0.19766153		
658.8	0.19767651		
659	0.19760431		
659.2	0.19766416		
659.4	0.19767962		
659.6	0.19751767		
659.8	0.19710791		
660	0.19700806		
660.2	0.19749522		
660.4	0.19724078		
660.6	0.19723466		
660.8	0.19696737		
661	0.19657822		
661.2	0.19629334		
661.4	0.19587018		
661.6	0.19602624		
661.8	0.19643954		
662	0.1961763		
662.2	0.196332		
662.4	0.19674512		
662.6	0.19654494		
662.8	0.1973122		
663	0.19691721		
663.2	0.19703623		
663.4	0.19690556		
663.6	0.19690242		
663.8	0.19696283		
664	0.19770045		
664.2	0.19851926		
664.4	0.19831009		
664.6	0.19839243		
664.8	0.19803446		
665	0.19740736		
665.2	0.19779574		
665.4	0.19783044		
665.6	0.19804725		
665.8	0.19769925		
666	0.19733738		
666.2	0.19700834		
666.4	0.19704924		
666.6	0.19637158		
666.8	0.19614804		
667	0.19529965		
667.2	0.19489184		
667.4	0.19475117		
667.6	0.19497367		
667.8	0.19528596		
668	0.19592694		
668.2	0.19630381		
668.4	0.19633781		
668.6	0.19604272		
668.8	0.19529816		
669	0.1952431		
669.2	0.19591132		
669.4	0.1953265		
669.6	0.19536411		
669.8	0.19548249		
670	0.1954259		
670.2	0.19493358		
670.4	0.19535442		
670.6	0.19563241		
670.8	0.1955158		
671	0.19560175		
671.2	0.19568957		
671.4	0.19588846		
671.6	0.19595522		
671.8	0.19646732		
672	0.19643716		
672.2	0.19644311		
672.4	0.19616898		
672.6	0.19567787		
672.8	0.19519182		
673	0.19535386		
673.2	0.19513452		
673.4	0.19413958		
673.6	0.19462775		
673.8	0.19455281		
674	0.19442535		
674.2	0.1942951		
674.4	0.19523407		
674.6	0.19562479		
674.8	0.19541783		
675	0.19561488		
675.2	0.19543959		
675.4	0.1950499		
675.6	0.19480634		
675.8	0.19497588		
676	0.19489548		
676.2	0.19506528		
676.4	0.19537732		
676.6	0.19481482		
676.8	0.19433532		
677	0.19373611		
677.2	0.19353195		
677.4	0.193721		
677.6	0.19410457		
677.8	0.19365769		
678	0.1936828		
678.2	0.19348099		
678.4	0.19373807		
678.6	0.1937098		
678.8	0.19333799		
679	0.19325228		
679.2	0.19336481		
679.4	0.19324346		
679.6	0.19294977		
679.8	0.19324764		
680	0.19323482		
680.2	0.19326285		
680.4	0.19354765		
680.6	0.19348232		
680.8	0.19375568		
681	0.19396434		
681.2	0.19404719		
681.4	0.19406374		
681.6	0.19375455		
681.8	0.19297753		
682	0.19294888		
682.2	0.19258414		
682.4	0.19225647		
682.6	0.1919106		
682.8	0.19137149		
683	0.19097281		
683.2	0.19131993		
683.4	0.19086287		
683.6	0.19094374		
683.8	0.19132024		
684	0.19135335		
684.2	0.19176661		
684.4	0.19227926		
684.6	0.1925728		
684.8	0.19295042		
685	0.1930549		
685.2	0.19352605		
685.4	0.19405727		
685.6	0.19406379		
685.8	0.19418818		
686	0.19497384		
686.2	0.19504676		
686.4	0.19501231		
686.6	0.1947785		
686.8	0.19469259		
687	0.19437682		
687.2	0.19457602		
687.4	0.1940903		
687.6	0.19405376		
687.8	0.19327184		
688	0.19277872		
688.2	0.1921732		
688.4	0.19144939		
688.6	0.19104969		
688.8	0.19065895		
689	0.18999495		
689.2	0.19022472		
689.4	0.18945092		
689.6	0.18975238		
689.8	0.19018457		
690	0.19034552		
690.2	0.19074435		
690.4	0.19093359		
690.6	0.19141991		
690.8	0.19205512		
691	0.19189636		
691.2	0.19253792		
691.4	0.19280004		
691.6	0.19316409		
691.8	0.19295046		
692	0.1932676		
692.2	0.19264944		
692.4	0.19233544		
692.6	0.19207997		
692.8	0.19180555		
693	0.19171714		
693.2	0.19176417		
693.4	0.19130305		
693.6	0.19158171		
693.8	0.19129943		
694	0.19119316		
694.2	0.19130639		
694.4	0.19120826		
694.6	0.191589		
694.8	0.19162053		
695	0.1911777		
695.2	0.19176985		
695.4	0.1916628		
695.6	0.19144588		
695.8	0.19148721		
696	0.19142268		
696.2	0.19130049		
696.4	0.19118238		
696.6	0.19129464		
696.8	0.19168416		
697	0.19167103		
697.2	0.19119155		
697.4	0.19150451		
697.6	0.19127365		
697.8	0.19110052		
698	0.1910622		
698.2	0.19080122		
698.4	0.19084591		
698.6	0.1908159		
698.8	0.19072212		
699	0.19045289		
699.2	0.19006352		
699.4	0.19003133		
699.6	0.18972574		
699.8	0.18993778		
700	0.18962788		
700.2	0.1894269		
700.4	0.18895472		
700.6	0.18940703		
700.8	0.18928803		
701	0.18892006		
701.2	0.18886143		
701.4	0.18938859		
701.6	0.18912701		
701.8	0.1894791		
702	0.18998286		
702.2	0.19021799		
702.4	0.19063274		
702.6	0.19080536		
702.8	0.19131964		
703	0.19135222		
703.2	0.19143656		
703.4	0.19193732		
703.6	0.19151718		
703.8	0.19146479		
704	0.1917464		
704.2	0.19125462		
704.4	0.19143087		
704.6	0.19161117		
704.8	0.19068578		
705	0.19059928		
705.2	0.19073082		
705.4	0.19056456		
705.6	0.19037447		
705.8	0.19037122		
706	0.18993783		
706.2	0.18956761		
706.4	0.18910647		
706.6	0.18860463		
706.8	0.18870234		
707	0.188619		
707.2	0.18879043		
707.4	0.1886303		
707.6	0.18836546		
707.8	0.18818989		
708	0.1883998		
708.2	0.18781434		
708.4	0.1882751		
708.6	0.18831648		
708.8	0.18835908		
709	0.18922029		
709.2	0.18960441		
709.4	0.18946348		
709.6	0.1895077		
709.8	0.18924055		
710	0.18921189		
710.2	0.18948933		
710.4	0.18948025		
710.6	0.18942614		
710.8	0.18935983		
711	0.1895862		
711.2	0.18942798		
711.4	0.18939047		
711.6	0.18905195		
711.8	0.18886766		
712	0.18848781		
712.2	0.1884418		
712.4	0.18852303		
712.6	0.18818973		
712.8	0.18792215		
713	0.18778111		
713.2	0.18758295		
713.4	0.18735795		
713.6	0.18734234		
713.8	0.1871845		
714	0.18696102		
714.2	0.18654738		
714.4	0.18643524		
714.6	0.18604693		
714.8	0.18556267		
715	0.18587118		
715.2	0.1859121		
715.4	0.18636305		
715.6	0.18635854		
715.8	0.18679447		
716	0.18707214		
716.2	0.18741524		
716.4	0.18746506		
716.6	0.18709753		
716.8	0.18767384		
717	0.18837845		
717.2	0.18874408		
717.4	0.18955001		
717.6	0.1892154		
717.8	0.18892401		
718	0.18869198		
718.2	0.1884436		
718.4	0.18826607		
718.6	0.18815239		
718.8	0.18789742		
719	0.18790171		
719.2	0.18750294		
719.4	0.18751695		
719.6	0.18740038		
719.8	0.1875801		
720	0.1874709		
720.2	0.18690581		
720.4	0.18742405		
720.6	0.18749007		
720.8	0.18748934		
721	0.18755029		
721.2	0.18767568		
721.4	0.18806153		
721.6	0.18762682		
721.8	0.18773083		
722	0.18743932		
722.2	0.18685044		
722.4	0.18670491		
722.6	0.1865716		
722.8	0.18603113		
723	0.18642502		
723.2	0.18615544		
723.4	0.18645209		
723.6	0.18683377		
723.8	0.18691466		
724	0.18711693		
724.2	0.18715449		
724.4	0.18717149		
724.6	0.18732599		
724.8	0.18716946		
725	0.18761666		
725.2	0.18756426		
725.4	0.18738383		
725.6	0.18713131		
725.8	0.1870043		
726	0.18651177		
726.2	0.18591471		
726.4	0.18570837		
726.6	0.18518156		
726.8	0.18570728		
727	0.1859712		
727.2	0.1856149		
727.4	0.1859203		
727.6	0.18604116		
727.8	0.18561146		
728	0.18601822		
728.2	0.18583039		
728.4	0.18586423		
728.6	0.18634412		
728.8	0.18585728		
729	0.1859145		
729.2	0.18579379		
729.4	0.18602725		
729.6	0.18631199		
729.8	0.18677823		
730	0.18633768		
730.2	0.1858359		
730.4	0.18582713		
730.6	0.18554784		
730.8	0.18551803		
731	0.18528184		
731.2	0.18549956		
731.4	0.18572925		
731.6	0.18570478		
731.8	0.18572123		
732	0.18616827		
732.2	0.18584057		
732.4	0.18618346		
732.6	0.18656454		
732.8	0.18635528		
733	0.1868342		
733.2	0.18687241		
733.4	0.18693694		
733.6	0.18713982		
733.8	0.18704761		
734	0.18635362		
734.2	0.1862428		
734.4	0.18611332		
734.6	0.18574908		
734.8	0.18566561		
735	0.1855769		
735.2	0.18598619		
735.4	0.18650362		
735.6	0.18669639		
735.8	0.18664695		
736	0.18696537		
736.2	0.18713508		
736.4	0.18743102		
736.6	0.18695356		
736.8	0.18626013		
737	0.18599731		
737.2	0.18553084		
737.4	0.18565493		
737.6	0.18534999		
737.8	0.18487848		
738	0.1846448		
738.2	0.18472064		
738.4	0.18461975		
738.6	0.1843252		
738.8	0.18444979		
739	0.18412854		
739.2	0.18521598		
739.4	0.18497506		
739.6	0.18542067		
739.8	0.18546986		
740	0.1858192		
740.2	0.18586412		
740.4	0.18596992		
740.6	0.18571544		
740.8	0.18593431		
741	0.1856941		
741.2	0.18569889		
741.4	0.18595674		
741.6	0.18554997		
741.8	0.18569668		
742	0.18642762		
742.2	0.18661195		
742.4	0.18675515		
742.6	0.18645232		
742.8	0.1865085		
743	0.185879		
743.2	0.18599946		
743.4	0.18576251		
743.6	0.1861636		
743.8	0.1854241		
744	0.18522363		
744.2	0.18509573		
744.4	0.18480806		
744.6	0.18448765		
744.8	0.18422231		
745	0.1837729		
745.2	0.18402016		
745.4	0.18411715		
745.6	0.18448685		
745.8	0.18470176		
746	0.18527715		
746.2	0.18493861		
746.4	0.18504994		
746.6	0.18483839		
746.8	0.18511622		
747	0.18443227		
747.2	0.18441348		
747.4	0.18430669		
747.6	0.18431127		
747.8	0.18406299		
748	0.18416618		
748.2	0.18421284		
748.4	0.18408836		
748.6	0.18393539		
748.8	0.18380295		
749	0.18391426		
749.2	0.18432947		
749.4	0.18411131		
749.6	0.18455282		
749.8	0.18433333		
750	0.18458281		
750.2	0.18436281		
750.4	0.18430309		
750.6	0.18446212		
750.8	0.18429932		
751	0.1841407		
751.2	0.18409219		
751.4	0.18422837		
751.6	0.18432863		
751.8	0.18399022		
752	0.18361036		
752.2	0.18356295		
752.4	0.18349051		
752.6	0.18285446		
752.8	0.18301997		
753	0.18288212		
753.2	0.18286888		
753.4	0.18291329		
753.6	0.18272673		
753.8	0.18270437		
754	0.18254088		
754.2	0.18248621		
754.4	0.18264355		
754.6	0.18272642		
754.8	0.18292067		
755	0.18299394		
755.2	0.18232854		
755.4	0.18232472		
755.6	0.18182372		
755.8	0.18173401		
756	0.18189806		
756.2	0.18143931		
756.4	0.18175665		
756.6	0.18152241		
756.8	0.18210211		
757	0.18226683		
757.2	0.18234018		
757.4	0.18207237		
757.6	0.18221708		
757.8	0.18260219		
758	0.18260286		
758.2	0.18248058		
758.4	0.18273522		
758.6	0.18314322		
758.8	0.18333002		
759	0.18307146		
759.2	0.1829902		
759.4	0.18322892		
759.6	0.18280528		
759.8	0.18336349		
760	0.18385167		
760.2	0.1832258		
760.4	0.18346434		
760.6	0.18339135		
760.8	0.1834151		
761	0.18330547		
761.2	0.18287832		
761.4	0.1831935		
761.6	0.18388117		
761.8	0.18398015		
762	0.18403725		
762.2	0.18379808		
762.4	0.18383484		
762.6	0.18405159		
762.8	0.18371642		
763	0.18373948		
763.2	0.18376614		
763.4	0.18397432		
763.6	0.18363092		
763.8	0.18412107		
764	0.18408147		
764.2	0.18301797		
764.4	0.18272049		
764.6	0.18274119		
764.8	0.183046		
765	0.18291792		
765.2	0.18277921		
765.4	0.18328229		
765.6	0.18290881		
765.8	0.18270634		
766	0.18222003		
766.2	0.18239394		
766.4	0.18233656		
766.6	0.18286804		
766.8	0.18282997		
767	0.18300648		
767.2	0.18317365		
767.4	0.18289344		
767.6	0.18278153		
767.8	0.18282479		
768	0.18282701		
768.2	0.18256529		
768.4	0.18287142		
768.6	0.18288195		
768.8	0.18333495		
769	0.18290628		
769.2	0.18258267		
769.4	0.18283753		
769.6	0.18231872		
769.8	0.18236996		
770	0.18277702		
770.2	0.18351604		
770.4	0.18321368		
770.6	0.1835187		
770.8	0.18351999		
771	0.18310167		
771.2	0.1829413		
771.4	0.18254344		
771.6	0.18247476		
771.8	0.18225196		
772	0.1820489		
772.2	0.18187645		
772.4	0.18197895		
772.6	0.18175618		
772.8	0.18200379		
773	0.18205639		
773.2	0.18182798		
773.4	0.18235147		
773.6	0.18225814		
773.8	0.18206941		
774	0.18265662		
774.2	0.18279534		
774.4	0.18231882		
774.6	0.18238556		
774.8	0.18171692		
775	0.18125123		
775.2	0.18132318		
775.4	0.18091887		
775.6	0.18121903		
775.8	0.18117565		
776	0.18108765		
776.2	0.18126579		
776.4	0.18127574		
776.6	0.18105826		
776.8	0.18126909		
777	0.18189172		
777.2	0.18176899		
777.4	0.18194743		
777.6	0.18183496		
777.8	0.18208338		
778	0.18266072		
778.2	0.18255113		
778.4	0.18221232		
778.6	0.18176868		
778.8	0.1811414		
779	0.1814047		
779.2	0.18084469		
779.4	0.18076967		
779.6	0.18126758		
779.8	0.18105622		
780	0.18095161		
780.2	0.18101087		
780.4	0.1806681		
780.6	0.18086716		
780.8	0.18069076		
781	0.18112527		
781.2	0.18053528		
781.4	0.18049469		
781.6	0.18073416		
781.8	0.18112891		
782	0.18127678		
782.2	0.18144481		
782.4	0.18156581		
782.6	0.18212878		
782.8	0.18255392		
783	0.18301321		
783.2	0.18286492		
783.4	0.18322004		
783.6	0.18308296		
783.8	0.18294455		
784	0.18304414		
784.2	0.18286979		
784.4	0.18190942		
784.6	0.18168516		
784.8	0.18101194		
785	0.18070655		
785.2	0.18002798		
785.4	0.17945151		
785.6	0.17909674		
785.8	0.17887635		
786	0.17906356		
786.2	0.17871655		
786.4	0.17910333		
786.6	0.17972637		
786.8	0.17985347		
787	0.17960622		
787.2	0.17957822		
787.4	0.17939653		
787.6	0.17920359		
787.8	0.17968792		
788	0.17991701		
788.2	0.17964788		
788.4	0.17911229		
788.6	0.17963331		
788.8	0.1799851		
789	0.17984903		
789.2	0.17995552		
789.4	0.18004571		
789.6	0.18060208		
789.8	0.18061719		
790	0.18062659		
790.2	0.18058125		
790.4	0.18096939		
790.6	0.18107028		
790.8	0.18137604		
791	0.18126163		
791.2	0.18164104		
791.4	0.18154485		
791.6	0.18140206		
791.8	0.18101887		
792	0.18049995		
792.2	0.18038096		
792.4	0.18012978		
792.6	0.1800988		
792.8	0.17982197		
793	0.17940727		
793.2	0.17933465		
793.4	0.1793182		
793.6	0.17905034		
793.8	0.17845847		
794	0.17891299		
794.2	0.17938638		
794.4	0.1795946		
794.6	0.17965703		
794.8	0.17990964		
795	0.18001252		
795.2	0.179692		
795.4	0.17940877		
795.6	0.17919406		
795.8	0.17894084		
796	0.17871277		
796.2	0.179395		
796.4	0.17885473		
796.6	0.17862547		
796.8	0.1785268		
797	0.17910542		
797.2	0.17917845		
797.4	0.17913161		
797.6	0.17897449		
797.8	0.17908286		
798	0.17960558		
798.2	0.18006873		
798.4	0.1797135		
798.6	0.17974305		
798.8	0.17948835		
799	0.17944973		
799.2	0.17938722		
799.4	0.17967335		
799.6	0.17937208		
799.8	0.17959869		
800	0.17887984		
800.2	0.1790749		
800.4	0.17908864		
800.6	0.17908671		
800.8	0.17905036		
801	0.17918017		
801.2	0.17876534		
801.4	0.17850205		
801.6	0.17882912		
801.8	0.17869431		
802	0.17889879		
802.2	0.17947038		
802.4	0.17938543		
802.6	0.18035224		
802.8	0.18031948		
803	0.18048923		
803.2	0.18080331		
803.4	0.18090543		
803.6	0.18051261		
803.8	0.18049844		
804	0.17975464		
804.2	0.17963705		
804.4	0.1796785		
804.6	0.17897841		
804.8	0.17913853		
805	0.17880778		
805.2	0.17868105		
805.4	0.17803821		
805.6	0.177901		
805.8	0.17728799		
806	0.17691772		
806.2	0.17718558		
806.4	0.17721917		
806.6	0.17776313		
806.8	0.17765564		
807	0.17755124		
807.2	0.17796278		
807.4	0.17760796		
807.6	0.17724686		
807.8	0.17732892		
808	0.17742335		
808.2	0.17770974		
808.4	0.17835602		
808.6	0.17888285		
808.8	0.17942584		
809	0.17941378		
809.2	0.17947859		
809.4	0.17938743		
809.6	0.17982412		
809.8	0.17992289		
