# Supplementary material for: Molecular basis for DNA recognition by the maternal pioneer transcription factor FoxH1
Source: Nat Commun. 2022 Nov 26;13:7279. doi: 10.1038/s41467-022-34925-y (PMC9701222; doi:10.1038/s41467-022-34925-y)
Supplement: Supplementary file 4 — Source Data [file 41467_2022_34925_MOESM4_ESM.zip › Sourcedata/BLIS/FoxH1/WT/601/-6/DNA/B3Results.txt]

Conc1	6.25E-08	
Start1	390	
Stop1	809.8	
Kobs	0.00106348962270051	
Error Kobs	1.62112141918361E-05	
Koff	0	
Error Koff	0	
Time1	Data1	Fit1	
390	0.0032141	0	
390.2	0.00377139	0.00066314	
390.4	0.00420789	0.00132318	
390.6	0.00470664	0.00198011	
390.8	0.00519505	0.00263397	
391	0.00560312	0.00328477	
391.2	0.00622167	0.00393251	
391.4	0.00681286	0.00457722	
391.6	0.00750349	0.0052189	
391.8	0.00834161	0.00585758	
392	0.00909415	0.00649326	
392.2	0.00982012	0.00712596	
392.4	0.01077033	0.0077557	
392.6	0.01196742	0.00838248	
392.8	0.01309281	0.00900633	
393	0.01452913	0.00962725	
393.2	0.01564034	0.01024526	
393.4	0.0164528	0.01086037	
393.6	0.01709034	0.0114726	
393.8	0.01801529	0.01208196	
394	0.01925972	0.01268846	
394.2	0.02040185	0.01329212	
394.4	0.02120942	0.01389295	
394.6	0.02196856	0.01449097	
394.8	0.02274699	0.01508618	
395	0.02299466	0.0156786	
395.2	0.02395722	0.01626824	
395.4	0.02485681	0.01685512	
395.6	0.02567117	0.01743924	
395.8	0.02602902	0.01802063	
396	0.0269311	0.01859929	
396.2	0.02766757	0.01917524	
396.4	0.02845066	0.01974849	
396.6	0.02895806	0.02031906	
396.8	0.02933422	0.02088695	
397	0.03005039	0.02145217	
397.2	0.03072432	0.02201475	
397.4	0.03148273	0.02257469	
397.6	0.03237317	0.023132	
397.8	0.03283511	0.0236867	
398	0.03371257	0.0242388	
398.2	0.03472051	0.02478832	
398.4	0.03525854	0.02533525	
398.6	0.03581002	0.02587962	
398.8	0.036648	0.02642145	
399	0.03710936	0.02696073	
399.2	0.03835723	0.02749748	
399.4	0.03917049	0.02803171	
399.6	0.03926528	0.02856345	
399.8	0.03954936	0.02909269	
400	0.04063951	0.02961944	
400.2	0.04088358	0.03014373	
400.4	0.04106934	0.03066556	
400.6	0.04139777	0.03118495	
400.8	0.04236529	0.0317019	
401	0.04304604	0.03221642	
401.2	0.04435905	0.03272854	
401.4	0.04497736	0.03323825	
401.6	0.04595456	0.03374558	
401.8	0.04625177	0.03425052	
402	0.04699046	0.0347531	
402.2	0.04772992	0.03525332	
402.4	0.04817565	0.0357512	
402.6	0.04916291	0.03624675	
402.8	0.04984394	0.03673997	
403	0.05056742	0.03723088	
403.2	0.05138904	0.03771948	
403.4	0.05184618	0.0382058	
403.6	0.05172575	0.03868984	
403.8	0.05228533	0.0391716	
404	0.05245143	0.03965111	
404.2	0.05197894	0.04012837	
404.4	0.05212958	0.0406034	
404.6	0.0526396	0.04107619	
404.8	0.05260224	0.04154678	
405	0.05270502	0.04201515	
405.2	0.05370139	0.04248133	
405.4	0.05348437	0.04294532	
405.6	0.05451008	0.04340714	
405.8	0.05508354	0.04386679	
406	0.05589391	0.04432429	
406.2	0.05651716	0.04477965	
406.4	0.05765404	0.04523287	
406.6	0.05829027	0.04568396	
406.8	0.05911121	0.04613294	
407	0.05995423	0.04657982	
407.2	0.06034387	0.0470246	
407.4	0.06060356	0.04746729	
407.6	0.06097719	0.04790791	
407.8	0.06110994	0.04834647	
408	0.06078742	0.04878296	
408.2	0.06043837	0.04921742	
408.4	0.06081031	0.04964983	
408.6	0.06051939	0.05008022	
408.8	0.06030688	0.05050859	
409	0.06068332	0.05093495	
409.2	0.06095957	0.05135932	
409.4	0.06163064	0.05178169	
409.6	0.06277136	0.05220208	
409.8	0.06350523	0.05262051	
410	0.06376435	0.05303697	
410.2	0.06420428	0.05345148	
410.4	0.06492967	0.05386405	
410.6	0.06515741	0.05427468	
410.8	0.06594825	0.05468339	
411	0.06604948	0.05509018	
411.2	0.0665426	0.05549506	
411.4	0.0670438	0.05589805	
411.6	0.06785683	0.05629915	
411.8	0.06775437	0.05669836	
412	0.06775527	0.05709571	
412.2	0.06791234	0.05749119	
412.4	0.06776007	0.05788482	
412.6	0.06758624	0.0582766	
412.8	0.06779666	0.05866655	
413	0.06802147	0.05905467	
413.2	0.06851513	0.05944097	
413.4	0.06909041	0.05982546	
413.6	0.06915609	0.06020814	
413.8	0.06920862	0.06058903	
414	0.06865508	0.06096814	
414.2	0.06846434	0.06134547	
414.4	0.06857984	0.06172103	
414.6	0.06859294	0.06209483	
414.8	0.06879702	0.06246688	
415	0.06905002	0.06283718	
415.2	0.06983682	0.06320575	
415.4	0.07018852	0.06357259	
415.6	0.07117698	0.06393771	
415.8	0.07149505	0.06430111	
416	0.07199759	0.06466282	
416.2	0.07283144	0.06502283	
416.4	0.07322102	0.06538115	
416.6	0.07386659	0.06573779	
416.8	0.07466397	0.06609276	
417	0.07524331	0.06644607	
417.2	0.07577361	0.06679771	
417.4	0.07545467	0.06714772	
417.6	0.07572529	0.06749608	
417.8	0.07597446	0.0678428	
418	0.0757693	0.0681879	
418.2	0.07580394	0.06853139	
418.4	0.07604477	0.06887326	
418.6	0.07569853	0.06921353	
418.8	0.07589748	0.06955221	
419	0.07590392	0.06988929	
419.2	0.07594288	0.0702248	
419.4	0.07578191	0.07055874	
419.6	0.07623946	0.07089111	
419.8	0.07618228	0.07122192	
420	0.07673733	0.07155118	
420.2	0.07698212	0.07187889	
420.4	0.07781732	0.07220508	
420.6	0.07768818	0.07252973	
420.8	0.07784804	0.07285286	
421	0.07778373	0.07317447	
421.2	0.07812353	0.07349458	
421.4	0.07822497	0.07381318	
421.6	0.07896357	0.0741303	
421.8	0.07923354	0.07444592	
422	0.07908325	0.07476007	
422.2	0.07954272	0.07507274	
422.4	0.07947352	0.07538395	
422.6	0.07915473	0.0756937	
422.8	0.07918457	0.076002	
423	0.0788623	0.07630885	
423.2	0.07907586	0.07661426	
423.4	0.07948409	0.07691825	
423.6	0.08021022	0.0772208	
423.8	0.0802579	0.07752194	
424	0.08089433	0.07782167	
424.2	0.08101217	0.07811999	
424.4	0.08128505	0.07841691	
424.6	0.08064255	0.07871244	
424.8	0.0808857	0.07900659	
425	0.08093363	0.07929935	
425.2	0.08153984	0.07959075	
425.4	0.08155492	0.07988078	
425.6	0.08170919	0.08016945	
425.8	0.0820294	0.08045676	
426	0.08277716	0.08074273	
426.2	0.08292321	0.08102736	
426.4	0.08289589	0.08131065	
426.6	0.08303009	0.08159262	
426.8	0.08305652	0.08187326	
427	0.08295791	0.08215259	
427.2	0.08351381	0.08243061	
427.4	0.08345243	0.08270732	
427.6	0.08321662	0.08298274	
427.8	0.08311334	0.08325687	
428	0.08321863	0.08352971	
428.2	0.08331139	0.08380127	
428.4	0.08277324	0.08407156	
428.6	0.08278398	0.08434058	
428.8	0.0824725	0.08460834	
429	0.08217043	0.08487485	
429.2	0.08279241	0.08514011	
429.4	0.08239094	0.08540412	
429.6	0.08277301	0.0856669	
429.8	0.08330739	0.08592844	
430	0.08331534	0.08618876	
430.2	0.08322317	0.08644785	
430.4	0.08361929	0.08670574	
430.6	0.08422219	0.08696241	
430.8	0.0846509	0.08721788	
431	0.08485285	0.08747215	
431.2	0.08542069	0.08772523	
431.4	0.08534128	0.08797713	
431.6	0.08537527	0.08822784	
431.8	0.08607165	0.08847738	
432	0.08636038	0.08872575	
432.2	0.08703386	0.08897295	
432.4	0.08701736	0.089219	
432.6	0.08715112	0.08946389	
432.8	0.08686178	0.08970763	
433	0.08699127	0.08995024	
433.2	0.0871077	0.0901917	
433.4	0.08704716	0.09043203	
433.6	0.08747696	0.09067124	
433.8	0.08726155	0.09090932	
434	0.08746229	0.09114629	
434.2	0.08798484	0.09138215	
434.4	0.08758062	0.0916169	
434.6	0.0878786	0.09185055	
434.8	0.08791385	0.0920831	
435	0.08751373	0.09231457	
435.2	0.08767971	0.09254495	
435.4	0.08741993	0.09277425	
435.6	0.08733284	0.09300247	
435.8	0.08781221	0.09322963	
436	0.08810641	0.09345572	
436.2	0.08806933	0.09368075	
436.4	0.08822779	0.09390472	
436.6	0.08835796	0.09412765	
436.8	0.08856158	0.09434953	
437	0.08918702	0.09457037	
437.2	0.09009413	0.09479018	
437.4	0.09060747	0.09500895	
437.6	0.09093388	0.0952267	
437.8	0.09127017	0.09544343	
438	0.0915777	0.09565914	
438.2	0.09151044	0.09587384	
438.4	0.09110197	0.09608754	
438.6	0.09160489	0.09630023	
438.8	0.09193925	0.09651193	
439	0.09217361	0.09672263	
439.2	0.09185963	0.09693234	
439.4	0.09141093	0.09714108	
439.6	0.09126845	0.09734883	
439.8	0.09064161	0.09755561	
440	0.09029846	0.09776142	
440.2	0.09043939	0.09796627	
440.4	0.09095627	0.09817015	
440.6	0.09089981	0.09837308	
440.8	0.09125531	0.09857506	
441	0.09132952	0.09877609	
441.2	0.09094015	0.09897618	
441.4	0.09081821	0.09917533	
441.6	0.0907122	0.09937355	
441.8	0.09047732	0.09957084	
442	0.0900814	0.0997672	
442.2	0.09031507	0.09996264	
442.4	0.09031362	0.10015717	
442.6	0.09081444	0.10035079	
442.8	0.09098948	0.10054349	
443	0.09096786	0.1007353	
443.2	0.09089028	0.1009262	
443.4	0.09138279	0.10111621	
443.6	0.09203422	0.10130533	
443.8	0.09219164	0.10149356	
444	0.09334642	0.10168091	
444.2	0.09469178	0.10186738	
444.4	0.09515011	0.10205298	
444.6	0.09550781	0.10223771	
444.8	0.09646041	0.10242157	
445	0.09630005	0.10260457	
445.2	0.09596334	0.10278671	
445.4	0.09619187	0.102968	
445.6	0.09573442	0.10314844	
445.8	0.09549724	0.10332803	
446	0.09536115	0.10350678	
446.2	0.09547767	0.10368469	
446.4	0.09494487	0.10386177	
446.6	0.09495856	0.10403802	
446.8	0.0949793	0.10421344	
447	0.09514748	0.10438804	
447.2	0.09576454	0.10456182	
447.4	0.0961998	0.10473478	
447.6	0.09661166	0.10490694	
447.8	0.09636699	0.10507829	
448	0.09689308	0.10524883	
448.2	0.09680466	0.10541858	
448.4	0.09647118	0.10558753	
448.6	0.09628926	0.10575569	
448.8	0.09663942	0.10592306	
449	0.09607472	0.10608964	
449.2	0.09567176	0.10625544	
449.4	0.09579879	0.10642047	
449.6	0.0955651	0.10658472	
449.8	0.09511027	0.10674821	
450	0.0952455	0.10691092	
450.2	0.09554562	0.10707288	
450.4	0.09540738	0.10723407	
450.6	0.09618391	0.10739451	
450.8	0.09661285	0.1075542	
451	0.09728045	0.10771314	
451.2	0.09784982	0.10787133	
451.4	0.09828588	0.10802878	
451.6	0.09801877	0.10818549	
451.8	0.09805507	0.10834147	
452	0.09883958	0.10849672	
452.2	0.09897357	0.10865124	
452.4	0.09958486	0.10880503	
452.6	0.10019364	0.10895811	
452.8	0.10040144	0.10911047	
453	0.10027696	0.10926211	
453.2	0.10013998	0.10941304	
453.4	0.10051964	0.10956326	
453.6	0.10059941	0.10971278	
453.8	0.10039704	0.1098616	
454	0.10082608	0.11000972	
454.2	0.1009254	0.11015715	
454.4	0.1007339	0.11030389	
454.6	0.10055649	0.11044993	
454.8	0.10046904	0.1105953	
455	0.10064083	0.11073998	
455.2	0.10061918	0.11088398	
455.4	0.10059464	0.11102731	
455.6	0.10028794	0.11116997	
455.8	0.1004904	0.11131196	
456	0.1004292	0.11145328	
456.2	0.09989676	0.11159394	
456.4	0.0997266	0.11173394	
456.6	0.09947569	0.11187328	
456.8	0.09909432	0.11201197	
457	0.09949065	0.11215001	
457.2	0.0999264	0.11228741	
457.4	0.10043334	0.11242416	
457.6	0.1002842	0.11256026	
457.8	0.10023639	0.11269574	
458	0.1005387	0.11283057	
458.2	0.10086533	0.11296477	
458.4	0.10109794	0.11309835	
458.6	0.10175663	0.11323129	
458.8	0.10241872	0.11336362	
459	0.10334771	0.11349532	
459.2	0.10390295	0.11362641	
459.4	0.10348436	0.11375688	
459.6	0.10336974	0.11388674	
459.8	0.10351739	0.114016	
460	0.1033332	0.11414464	
460.2	0.10316476	0.11427268	
460.4	0.10315491	0.11440013	
460.6	0.10317218	0.11452697	
460.8	0.10323851	0.11465322	
461	0.10284553	0.11477888	
461.2	0.10272636	0.11490395	
461.4	0.10245783	0.11502843	
461.6	0.10259625	0.11515233	
461.8	0.10291691	0.11527565	
462	0.10287645	0.11539839	
462.2	0.10323527	0.11552056	
462.4	0.10324148	0.11564215	
462.6	0.10387608	0.11576317	
462.8	0.10410243	0.11588363	
463	0.10453924	0.11600352	
463.2	0.10445038	0.11612285	
463.4	0.10490034	0.11624162	
463.6	0.10568908	0.11635983	
463.8	0.10610755	0.11647749	
464	0.10589748	0.11659459	
464.2	0.10622837	0.11671115	
464.4	0.10615483	0.11682716	
464.6	0.10626244	0.11694263	
464.8	0.10619976	0.11705756	
465	0.1060374	0.11717194	
465.2	0.10645673	0.1172858	
465.4	0.10661043	0.11739911	
465.6	0.10685057	0.1175119	
465.8	0.10700707	0.11762416	
466	0.10710151	0.11773589	
466.2	0.10694182	0.1178471	
466.4	0.10647599	0.11795778	
466.6	0.10627303	0.11806795	
466.8	0.10650914	0.1181776	
467	0.10648151	0.11828674	
467.2	0.10665239	0.11839536	
467.4	0.10680181	0.11850348	
467.6	0.10649739	0.11861109	
467.8	0.10642275	0.11871819	
468	0.10628579	0.11882479	
468.2	0.10630095	0.1189309	
468.4	0.10582161	0.1190365	
468.6	0.10582055	0.11914161	
468.8	0.10595631	0.11924623	
469	0.10610575	0.11935036	
469.2	0.10597293	0.11945399	
469.4	0.10638845	0.11955715	
469.6	0.10648818	0.11965982	
469.8	0.10669994	0.11976201	
470	0.10685903	0.11986371	
470.2	0.1065938	0.11996495	
470.4	0.10694133	0.1200657	
470.6	0.10719881	0.12016599	
470.8	0.10793877	0.12026581	
471	0.10791919	0.12036515	
471.2	0.10849458	0.12046403	
471.4	0.10901012	0.12056245	
471.6	0.10956892	0.12066041	
471.8	0.10952371	0.12075791	
472	0.10923912	0.12085495	
472.2	0.10943782	0.12095153	
472.4	0.10955983	0.12104767	
472.6	0.11023414	0.12114335	
472.8	0.11037557	0.12123858	
473	0.11028761	0.12133337	
473.2	0.11051939	0.12142771	
473.4	0.11100341	0.12152161	
473.6	0.11097899	0.12161507	
473.8	0.11140024	0.12170809	
474	0.11142244	0.12180068	
474.2	0.1113831	0.12189283	
474.4	0.11093401	0.12198455	
474.6	0.11072694	0.12207584	
474.8	0.11076255	0.1221667	
475	0.11035992	0.12225714	
475.2	0.11046511	0.12234715	
475.4	0.11001474	0.12243674	
475.6	0.1096822	0.12252591	
475.8	0.10918117	0.12261467	
476	0.10953584	0.122703	
476.2	0.1099052	0.12279092	
476.4	0.10964746	0.12287843	
476.6	0.10963909	0.12296553	
476.8	0.10966921	0.12305222	
477	0.10975916	0.12313851	
477.2	0.11022254	0.12322439	
477.4	0.11107283	0.12330987	
477.6	0.11134735	0.12339495	
477.8	0.11124636	0.12347962	
478	0.11133065	0.1235639	
478.2	0.11187158	0.12364779	
478.4	0.11195193	0.12373128	
478.6	0.11221712	0.12381439	
478.8	0.11222113	0.1238971	
479	0.11178911	0.12397942	
479.2	0.1122248	0.12406136	
479.4	0.11219858	0.12414291	
479.6	0.11242708	0.12422409	
479.8	0.1125826	0.12430488	
480	0.11289185	0.12438529	
480.2	0.11284349	0.12446533	
480.4	0.11292098	0.12454499	
480.6	0.11291921	0.12462427	
480.8	0.11336415	0.12470319	
481	0.11350243	0.12478173	
481.2	0.11411625	0.12485991	
481.4	0.11491693	0.12493772	
481.6	0.11462425	0.12501517	
481.8	0.11483416	0.12509225	
482	0.11528751	0.12516897	
482.2	0.11555813	0.12524533	
482.4	0.11527245	0.12532134	
482.6	0.11455219	0.12539699	
482.8	0.11456366	0.12547228	
483	0.11448859	0.12554722	
483.2	0.11466049	0.12562181	
483.4	0.11439651	0.12569605	
483.6	0.11409254	0.12576994	
483.8	0.11446643	0.12584348	
484	0.11441493	0.12591668	
484.2	0.11478975	0.12598954	
484.4	0.11491214	0.12606205	
484.6	0.11496689	0.12613423	
484.8	0.11551858	0.12620606	
485	0.11599212	0.12627756	
485.2	0.11603487	0.12634873	
485.4	0.11587112	0.12641956	
485.6	0.11578407	0.12649006	
485.8	0.11565326	0.12656023	
486	0.11535598	0.12663007	
486.2	0.11520702	0.12669958	
486.4	0.11519393	0.12676877	
486.6	0.11453708	0.12683763	
486.8	0.11507614	0.12690617	
487	0.11559614	0.12697439	
487.2	0.11574249	0.12704229	
487.4	0.11568921	0.12710987	
487.6	0.1156626	0.12717713	
487.8	0.11636269	0.12724408	
488	0.1160019	0.12731071	
488.2	0.11611206	0.12737703	
488.4	0.11586698	0.12744304	
488.6	0.11671328	0.12750874	
488.8	0.11715228	0.12757414	
489	0.11740013	0.12763922	
489.2	0.11751608	0.127704	
489.4	0.1174078	0.12776848	
489.6	0.1178977	0.12783266	
489.8	0.11806748	0.12789653	
490	0.11849342	0.12796011	
490.2	0.11888549	0.12802339	
490.4	0.11922443	0.12808637	
490.6	0.11901299	0.12814905	
490.8	0.11950092	0.12821144	
491	0.11929842	0.12827354	
491.2	0.1185247	0.12833535	
491.4	0.11880229	0.12839687	
491.6	0.11872764	0.1284581	
491.8	0.11822275	0.12851904	
492	0.11790523	0.1285797	
492.2	0.11771258	0.12864007	
492.4	0.11767342	0.12870016	
492.6	0.11824037	0.12875997	
492.8	0.11797008	0.1288195	
493	0.1176503	0.12887874	
493.2	0.11769377	0.12893771	
493.4	0.11753715	0.12899641	
493.6	0.11832633	0.12905483	
493.8	0.11892605	0.12911297	
494	0.11916764	0.12917085	
494.2	0.11989836	0.12922845	
494.4	0.11979011	0.12928578	
494.6	0.11986298	0.12934284	
494.8	0.11969592	0.12939964	
495	0.12001206	0.12945617	
495.2	0.12089942	0.12951243	
495.4	0.12177225	0.12956843	
495.6	0.12170569	0.12962417	
495.8	0.12169478	0.12967964	
496	0.12233262	0.12973486	
496.2	0.12215766	0.12978982	
496.4	0.12238826	0.12984452	
496.6	0.12280675	0.12989896	
496.8	0.1226276	0.12995315	
497	0.12245087	0.13000708	
497.2	0.12221278	0.13006076	
497.4	0.12209908	0.13011419	
497.6	0.12238651	0.13016737	
497.8	0.12214997	0.1302203	
498	0.12207727	0.13027298	
498.2	0.12210888	0.13032542	
498.4	0.1212937	0.13037761	
498.6	0.12114624	0.13042955	
498.8	0.12101781	0.13048125	
499	0.12164994	0.13053271	
499.2	0.12198856	0.13058393	
499.4	0.12181919	0.1306349	
499.6	0.12204013	0.13068564	
499.8	0.12262099	0.13073614	
500	0.12316104	0.13078641	
500.2	0.12316373	0.13083643	
500.4	0.12349936	0.13088623	
500.6	0.12409975	0.13093579	
500.8	0.12385394	0.13098512	
501	0.12443996	0.13103421	
501.2	0.12455557	0.13108308	
501.4	0.12538666	0.13113171	
501.6	0.12571447	0.13118012	
501.8	0.12567922	0.13122831	
502	0.1253027	0.13127626	
502.2	0.12485169	0.13132399	
502.4	0.12467315	0.1313715	
502.6	0.12483824	0.13141879	
502.8	0.12516148	0.13146585	
503	0.12480316	0.13151269	
503.2	0.12452052	0.13155932	
503.4	0.12450042	0.13160572	
503.6	0.12440609	0.13165191	
503.8	0.1245492	0.13169788	
504	0.12452968	0.13174363	
504.2	0.12464834	0.13178917	
504.4	0.12486171	0.1318345	
504.6	0.12520613	0.13187961	
504.8	0.12527945	0.13192452	
505	0.126099	0.13196921	
505.2	0.12631594	0.13201369	
505.4	0.12721448	0.13205797	
505.6	0.12698892	0.13210203	
505.8	0.12693675	0.13214589	
506	0.12703236	0.13218955	
506.2	0.12725606	0.132233	
506.4	0.12729174	0.13227625	
506.6	0.12740167	0.13231929	
506.8	0.12726586	0.13236213	
507	0.12701665	0.13240477	
507.2	0.12724541	0.13244721	
507.4	0.12730147	0.13248945	
507.6	0.12685032	0.1325315	
507.8	0.12626691	0.13257335	
508	0.12637471	0.132615	
508.2	0.12621773	0.13265645	
508.4	0.12589029	0.13269771	
508.6	0.12538162	0.13273878	
508.8	0.12554241	0.13277966	
509	0.12540624	0.13282034	
509.2	0.12529466	0.13286083	
509.4	0.12586358	0.13290114	
509.6	0.12541476	0.13294125	
509.8	0.12556721	0.13298118	
510	0.12587209	0.13302092	
510.2	0.12555113	0.13306047	
510.4	0.12579814	0.13309984	
510.6	0.12661972	0.13313902	
510.8	0.1270342	0.13317802	
511	0.1281693	0.13321683	
511.2	0.1285716	0.13325547	
511.4	0.12850942	0.13329392	
511.6	0.12819176	0.13333219	
511.8	0.12833071	0.13337029	
512	0.1288633	0.1334082	
512.2	0.12924403	0.13344594	
512.4	0.12952214	0.1334835	
512.6	0.12891301	0.13352088	
512.8	0.12928416	0.13355809	
513	0.12875329	0.13359513	
513.2	0.12824826	0.13363199	
513.4	0.12839954	0.13366868	
513.6	0.12769103	0.13370519	
513.8	0.12725089	0.13374154	
514	0.12750728	0.13377771	
514.2	0.12748539	0.13381372	
514.4	0.12757734	0.13384955	
514.6	0.12776933	0.13388522	
514.8	0.12775784	0.13392072	
515	0.12822032	0.13395606	
515.2	0.12816793	0.13399122	
515.4	0.12824981	0.13402623	
515.6	0.12838263	0.13406107	
515.8	0.12883526	0.13409574	
516	0.12899751	0.13413026	
516.2	0.12946817	0.13416461	
516.4	0.12954694	0.1341988	
516.6	0.12937434	0.13423283	
516.8	0.12984455	0.1342667	
517	0.13010852	0.13430042	
517.2	0.13000308	0.13433397	
517.4	0.13062191	0.13436737	
517.6	0.13092621	0.13440061	
517.8	0.13091932	0.13443369	
518	0.1313058	0.13446662	
518.2	0.13135189	0.1344994	
518.4	0.13118599	0.13453202	
518.6	0.13098817	0.13456449	
518.8	0.13102918	0.13459681	
519	0.13097379	0.13462897	
519.2	0.13138606	0.13466099	
519.4	0.13172938	0.13469285	
519.6	0.13201384	0.13472456	
519.8	0.13201797	0.13475613	
520	0.13218235	0.13478755	
520.2	0.13212907	0.13481882	
520.4	0.13204167	0.13484994	
520.6	0.13204082	0.13488092	
520.8	0.13227614	0.13491175	
521	0.13267966	0.13494244	
521.2	0.13239488	0.13497299	
521.4	0.13250984	0.13500339	
521.6	0.13227417	0.13503365	
521.8	0.13222068	0.13506377	
522	0.13270169	0.13509374	
522.2	0.13306077	0.13512358	
522.4	0.13309868	0.13515327	
522.6	0.13291995	0.13518283	
522.8	0.13341613	0.13521225	
523	0.13354025	0.13524153	
523.2	0.13449616	0.13527067	
523.4	0.13486055	0.13529968	
523.6	0.13525075	0.13532855	
523.8	0.13489807	0.13535728	
524	0.1351434	0.13538588	
524.2	0.13492863	0.13541435	
524.4	0.1349047	0.13544268	
524.6	0.13492935	0.13547088	
524.8	0.13525269	0.13549895	
525	0.13563608	0.13552688	
525.2	0.13580231	0.13555469	
525.4	0.13582805	0.13558236	
525.6	0.13610411	0.13560991	
525.8	0.13619755	0.13563732	
526	0.13560979	0.13566461	
526.2	0.13555591	0.13569177	
526.4	0.13511919	0.1357188	
526.6	0.13414039	0.13574571	
526.8	0.13386321	0.13577249	
527	0.13323062	0.13579914	
527.2	0.13330348	0.13582567	
527.4	0.1327346	0.13585207	
527.6	0.13230785	0.13587835	
527.8	0.13168666	0.13590451	
528	0.13157461	0.13593054	
528.2	0.13151607	0.13595646	
528.4	0.13191261	0.13598225	
528.6	0.13231992	0.13600792	
528.8	0.13304047	0.13603347	
529	0.13330745	0.1360589	
529.2	0.13393106	0.13608421	
529.4	0.13438048	0.1361094	
529.6	0.13471491	0.13613448	
529.8	0.13470404	0.13615943	
530	0.13507773	0.13618427	
530.2	0.13615804	0.13620899	
530.4	0.13589619	0.1362336	
530.6	0.13584815	0.13625809	
530.8	0.13590374	0.13628247	
531	0.13582883	0.13630673	
531.2	0.13593531	0.13633088	
531.4	0.13539541	0.13635492	
531.6	0.1351969	0.13637884	
531.8	0.1345994	0.13640265	
532	0.13505413	0.13642635	
532.2	0.13493434	0.13644994	
532.4	0.13550291	0.13647342	
532.6	0.13532251	0.13649679	
532.8	0.13572993	0.13652004	
533	0.13571313	0.13654319	
533.2	0.13668823	0.13656623	
533.4	0.13695586	0.13658917	
533.6	0.13711179	0.13661199	
533.8	0.13724519	0.13663471	
534	0.13760756	0.13665732	
534.2	0.13818918	0.13667983	
534.4	0.13765631	0.13670223	
534.6	0.13769244	0.13672452	
534.8	0.13822171	0.13674671	
535	0.13851523	0.1367688	
535.2	0.13852116	0.13679078	
535.4	0.13830551	0.13681266	
535.6	0.13868975	0.13683444	
535.8	0.13892352	0.13685611	
536	0.13931678	0.13687769	
536.2	0.13897517	0.13689916	
536.4	0.13958625	0.13692053	
536.6	0.13947165	0.1369418	
536.8	0.13975306	0.13696298	
537	0.13949941	0.13698405	
537.2	0.13999823	0.13700502	
537.4	0.13972735	0.1370259	
537.6	0.13932445	0.13704668	
537.8	0.13939395	0.13706736	
538	0.13969852	0.13708794	
538.2	0.14025106	0.13710843	
538.4	0.14021656	0.13712882	
538.6	0.14088002	0.13714911	
538.8	0.14161973	0.13716931	
539	0.14175969	0.13718942	
539.2	0.14199984	0.13720943	
539.4	0.14212585	0.13722935	
539.6	0.14289556	0.13724917	
539.8	0.14313442	0.1372689	
540	0.14273995	0.13728854	
540.2	0.14258176	0.13730809	
540.4	0.14251295	0.13732754	
540.6	0.14221235	0.1373469	
540.8	0.1417452	0.13736618	
541	0.14160096	0.13738536	
541.2	0.14122346	0.13740445	
541.4	0.14084982	0.13742346	
541.6	0.14070356	0.13744237	
541.8	0.1412842	0.13746119	
542	0.1413893	0.13747993	
542.2	0.14110257	0.13749858	
542.4	0.14134521	0.13751714	
542.6	0.14153407	0.13753562	
542.8	0.14166655	0.13755401	
543	0.14228099	0.13757231	
543.2	0.14228241	0.13759052	
543.4	0.14280586	0.13760865	
543.6	0.14338752	0.1376267	
543.8	0.14363816	0.13764466	
544	0.14347234	0.13766254	
544.2	0.14326404	0.13768033	
544.4	0.14346646	0.13769804	
544.6	0.14322013	0.13771567	
544.8	0.14320891	0.13773321	
545	0.1433764	0.13775067	
545.2	0.14311458	0.13776805	
545.4	0.14379339	0.13778535	
545.6	0.14374462	0.13780257	
545.8	0.14344611	0.13781971	
546	0.14349309	0.13783676	
546.2	0.14355626	0.13785374	
546.4	0.14412252	0.13787064	
546.6	0.14397887	0.13788745	
546.8	0.14386737	0.13790419	
547	0.14410874	0.13792085	
547.2	0.1440789	0.13793744	
547.4	0.14433566	0.13795394	
547.6	0.144107	0.13797037	
547.8	0.14418944	0.13798672	
548	0.14379246	0.13800299	
548.2	0.14373969	0.13801919	
548.4	0.14401109	0.13803531	
548.6	0.14419102	0.13805136	
548.8	0.14431537	0.13806733	
549	0.14418217	0.13808322	
549.2	0.14406972	0.13809904	
549.4	0.14417532	0.13811479	
549.6	0.14408417	0.13813046	
549.8	0.14410515	0.13814606	
550	0.14477733	0.13816159	
550.2	0.14468425	0.13817704	
550.4	0.14462463	0.13819242	
550.6	0.1444918	0.13820773	
550.8	0.14457896	0.13822297	
551	0.14434794	0.13823814	
551.2	0.14462694	0.13825323	
551.4	0.14445321	0.13826825	
551.6	0.14432408	0.13828321	
551.8	0.14443014	0.13829809	
552	0.14476258	0.13831291	
552.2	0.14526215	0.13832765	
552.4	0.14581313	0.13834233	
552.6	0.14646866	0.13835693	
552.8	0.14614387	0.13837147	
553	0.14641691	0.13838594	
553.2	0.14691935	0.13840034	
553.4	0.14706339	0.13841468	
553.6	0.14737172	0.13842894	
553.8	0.14728642	0.13844314	
554	0.14748681	0.13845728	
554.2	0.14756554	0.13847134	
554.4	0.14779234	0.13848535	
554.6	0.14735894	0.13849928	
554.8	0.14680496	0.13851315	
555	0.14648781	0.13852696	
555.2	0.14668495	0.1385407	
555.4	0.14605734	0.13855438	
555.6	0.14600779	0.13856799	
555.8	0.14618828	0.13858154	
556	0.14626057	0.13859502	
556.2	0.14628049	0.13860844	
556.4	0.14628593	0.1386218	
556.6	0.14682443	0.1386351	
556.8	0.14663681	0.13864833	
557	0.14725628	0.1386615	
557.2	0.14739705	0.13867461	
557.4	0.14705048	0.13868766	
557.6	0.14741248	0.13870065	
557.8	0.14776375	0.13871358	
558	0.1484525	0.13872644	
558.2	0.14907446	0.13873925	
558.4	0.14904905	0.13875199	
558.6	0.14860822	0.13876468	
558.8	0.14841529	0.13877731	
559	0.14903236	0.13878987	
559.2	0.14913928	0.13880238	
559.4	0.14949182	0.13881483	
559.6	0.14971712	0.13882722	
559.8	0.1498958	0.13883956	
560	0.15011691	0.13885183	
560.2	0.1504218	0.13886405	
560.4	0.15085917	0.13887621	
560.6	0.15156062	0.13888831	
560.8	0.15165934	0.13890036	
561	0.15194326	0.13891235	
561.2	0.15158927	0.13892429	
561.4	0.15099009	0.13893616	
561.6	0.15114771	0.13894799	
561.8	0.15145857	0.13895975	
562	0.15150579	0.13897147	
562.2	0.15128683	0.13898312	
562.4	0.15093814	0.13899473	
562.6	0.15088407	0.13900627	
562.8	0.15085105	0.13901777	
563	0.15068698	0.13902921	
563.2	0.15065755	0.13904059	
563.4	0.15119584	0.13905193	
563.6	0.15071662	0.13906321	
563.8	0.15101598	0.13907443	
564	0.15099384	0.13908561	
564.2	0.15100805	0.13909673	
564.4	0.15086442	0.1391078	
564.6	0.1503436	0.13911882	
564.8	0.14977335	0.13912978	
565	0.1494723	0.1391407	
565.2	0.14905565	0.13915156	
565.4	0.14870487	0.13916238	
565.6	0.14943319	0.13917314	
565.8	0.15014713	0.13918385	
566	0.15007376	0.13919451	
566.2	0.15093615	0.13920512	
566.4	0.15164857	0.13921568	
566.6	0.15210983	0.1392262	
566.8	0.15205252	0.13923666	
567	0.15230781	0.13924707	
567.2	0.15262931	0.13925744	
567.4	0.15329425	0.13926775	
567.6	0.15349718	0.13927802	
567.8	0.15390165	0.13928824	
568	0.15373086	0.13929841	
568.2	0.15358534	0.13930854	
568.4	0.15302011	0.13931862	
568.6	0.15246858	0.13932865	
568.8	0.15226485	0.13933863	
569	0.15213097	0.13934856	
569.2	0.15187849	0.13935845	
569.4	0.15172924	0.1393683	
569.6	0.15183817	0.13937809	
569.8	0.15169382	0.13938784	
570	0.15169382	0.13939755	
570.2	0.15190906	0.1393679	
570.4	0.15213862	0.13933826	
570.6	0.1522709	0.13930863	
570.8	0.1523014	0.139279	
571	0.15251881	0.13924938	
571.2	0.15250399	0.13921977	
571.4	0.15259884	0.13919016	
571.6	0.15243631	0.13916056	
571.8	0.15215182	0.13913096	
572	0.15211399	0.13910137	
572.2	0.15233755	0.13907179	
572.4	0.15247638	0.13904221	
572.6	0.15221842	0.13901264	
572.8	0.15166044	0.13898307	
573	0.15155667	0.13895352	
573.2	0.15130661	0.13892396	
573.4	0.15114487	0.13889442	
573.6	0.15116431	0.13886488	
573.8	0.15079609	0.13883535	
574	0.15078961	0.13880582	
574.2	0.15074641	0.1387763	
574.4	0.15034271	0.13874678	
574.6	0.14981839	0.13871728	
574.8	0.14921752	0.13868777	
575	0.14886361	0.13865828	
575.2	0.14890926	0.13862879	
575.4	0.14862429	0.13859931	
575.6	0.14764333	0.13856983	
575.8	0.147385	0.13854036	
576	0.14761871	0.13851089	
576.2	0.14780715	0.13848144	
576.4	0.14726701	0.13845199	
576.6	0.1462792	0.13842254	
576.8	0.14595433	0.1383931	
577	0.1463619	0.13836367	
577.2	0.14633205	0.13833424	
577.4	0.1467527	0.13830482	
577.6	0.14710268	0.13827541	
577.8	0.14751126	0.138246	
578	0.14784815	0.1382166	
578.2	0.14764912	0.1381872	
578.4	0.1476712	0.13815781	
578.6	0.14788498	0.13812843	
578.8	0.14754091	0.13809905	
579	0.14774707	0.13806968	
579.2	0.14796617	0.13804032	
579.4	0.14737827	0.13801096	
579.6	0.14698036	0.13798161	
579.8	0.14703144	0.13795227	
580	0.14682156	0.13792293	
580.2	0.14632996	0.13789359	
580.4	0.14564741	0.13786427	
580.6	0.14522666	0.13783495	
580.8	0.14504796	0.13780563	
581	0.14528727	0.13777633	
581.2	0.14446185	0.13774702	
581.4	0.14420797	0.13771773	
581.6	0.14403326	0.13768844	
581.8	0.14361573	0.13765916	
582	0.14321893	0.13762988	
582.2	0.14313801	0.13760061	
582.4	0.1432616	0.13757134	
582.6	0.14357727	0.13754209	
582.8	0.14313847	0.13751283	
583	0.14314919	0.13748359	
583.2	0.1432239	0.13745435	
583.4	0.14355703	0.13742512	
583.6	0.14367016	0.13739589	
583.8	0.14345442	0.13736667	
584	0.14324427	0.13733745	
584.2	0.1435819	0.13730825	
584.4	0.14372208	0.13727904	
584.6	0.14359878	0.13724985	
584.8	0.14353501	0.13722066	
585	0.14308381	0.13719148	
585.2	0.14256532	0.1371623	
585.4	0.14230235	0.13713313	
585.6	0.14200966	0.13710396	
585.8	0.14142145	0.1370748	
586	0.14139666	0.13704565	
586.2	0.14117353	0.1370165	
586.4	0.14116629	0.13698736	
586.6	0.14124156	0.13695823	
586.8	0.14074501	0.1369291	
587	0.14107446	0.13689998	
587.2	0.14126114	0.13687087	
587.4	0.14087447	0.13684176	
587.6	0.14045008	0.13681265	
587.8	0.14053168	0.13678356	
588	0.14029943	0.13675447	
588.2	0.1408228	0.13672538	
588.4	0.14049478	0.13669631	
588.6	0.14023868	0.13666723	
588.8	0.13998999	0.13663817	
589	0.13972012	0.13660911	
589.2	0.14010636	0.13658005	
589.4	0.13974238	0.13655101	
589.6	0.13989018	0.13652197	
589.8	0.13946313	0.13649293	
590	0.13950335	0.1364639	
590.2	0.13892147	0.13643488	
590.4	0.13946614	0.13640586	
590.6	0.13967469	0.13637685	
590.8	0.14027081	0.13634785	
591	0.14034844	0.13631885	
591.2	0.14022705	0.13628986	
591.4	0.13999041	0.13626087	
591.6	0.14027094	0.1362319	
591.8	0.14030357	0.13620292	
592	0.13961434	0.13617396	
592.2	0.13967154	0.13614499	
592.4	0.13912394	0.13611604	
592.6	0.13927766	0.13608709	
592.8	0.13864944	0.13605815	
593	0.13902415	0.13602921	
593.2	0.13905174	0.13600028	
593.4	0.13833038	0.13597136	
593.6	0.13812396	0.13594244	
593.8	0.13797879	0.13591353	
594	0.1380371	0.13588462	
594.2	0.13795129	0.13585572	
594.4	0.13866474	0.13582683	
594.6	0.13891546	0.13579794	
594.8	0.13908787	0.13576906	
595	0.13875485	0.13574019	
595.2	0.13941372	0.13571132	
595.4	0.13891743	0.13568246	
595.6	0.13874334	0.1356536	
595.8	0.13879921	0.13562475	
596	0.13867653	0.13559591	
596.2	0.13869468	0.13556707	
596.4	0.13851607	0.13553824	
596.6	0.13841016	0.13550941	
596.8	0.13780047	0.13548059	
597	0.13836619	0.13545178	
597.2	0.13757236	0.13542297	
597.4	0.13718073	0.13539417	
597.6	0.13688388	0.13536538	
597.8	0.13691358	0.13533659	
598	0.13694253	0.1353078	
598.2	0.13680739	0.13527903	
598.4	0.13703273	0.13525026	
598.6	0.13708806	0.13522149	
598.8	0.13721739	0.13519273	
599	0.13719037	0.13516398	
599.2	0.13741305	0.13513524	
599.4	0.1368981	0.1351065	
599.6	0.13727716	0.13507776	
599.8	0.13808197	0.13504903	
600	0.138126	0.13502031	
600.2	0.13823486	0.1349916	
600.4	0.13827817	0.13496289	
600.6	0.1380717	0.13493419	
600.8	0.13809712	0.13490549	
601	0.13837658	0.1348768	
601.2	0.13753963	0.13484811	
601.4	0.13752513	0.13481943	
601.6	0.13705665	0.13479076	
601.8	0.13756782	0.13476209	
602	0.13729608	0.13473343	
602.2	0.13683676	0.13470478	
602.4	0.1369587	0.13467613	
602.6	0.13688366	0.13464749	
602.8	0.13676815	0.13461885	
603	0.13636794	0.13459022	
603.2	0.13644947	0.1345616	
603.4	0.13617048	0.13453298	
603.6	0.13668096	0.13450437	
603.8	0.13687468	0.13447576	
604	0.13649088	0.13444716	
604.2	0.13638152	0.13441857	
604.4	0.13614964	0.13438998	
604.6	0.13601687	0.1343614	
604.8	0.13620045	0.13433282	
605	0.13601409	0.13430426	
605.2	0.13557738	0.13427569	
605.4	0.13595379	0.13424713	
605.6	0.13619907	0.13421858	
605.8	0.13632971	0.13419004	
606	0.13544642	0.1341615	
606.2	0.13548854	0.13413297	
606.4	0.1354572	0.13410444	
606.6	0.13576425	0.13407592	
606.8	0.13506998	0.1340474	
607	0.13508874	0.1340189	
607.2	0.13524035	0.13399039	
607.4	0.13476888	0.1339619	
607.6	0.13525563	0.13393341	
607.8	0.13484957	0.13390492	
608	0.13489018	0.13387644	
608.2	0.1348616	0.13384797	
608.4	0.13524357	0.13381951	
608.6	0.13537304	0.13379105	
608.8	0.13556701	0.13376259	
609	0.13536628	0.13373414	
609.2	0.13585193	0.1337057	
609.4	0.13627294	0.13367727	
609.6	0.13585602	0.13364884	
609.8	0.13539677	0.13362041	
610	0.1354709	0.13359199	
610.2	0.13577221	0.13356358	
610.4	0.13585576	0.13353518	
610.6	0.13584677	0.13350678	
610.8	0.13537325	0.13347838	
611	0.13549806	0.13345	
611.2	0.13509352	0.13342161	
611.4	0.13485693	0.13339324	
611.6	0.13472438	0.13336487	
611.8	0.13448736	0.13333651	
612	0.13446507	0.13330815	
612.2	0.13386301	0.1332798	
612.4	0.13413278	0.13325145	
612.6	0.13323016	0.13322311	
612.8	0.13269694	0.13319478	
613	0.13281814	0.13316645	
613.2	0.13277268	0.13313813	
613.4	0.13240697	0.13310982	
613.6	0.131819	0.13308151	
613.8	0.13221495	0.1330532	
614	0.13320268	0.13302491	
614.2	0.13346471	0.13299662	
614.4	0.13338606	0.13296833	
614.6	0.13311729	0.13294005	
614.8	0.1331388	0.13291178	
615	0.13293492	0.13288351	
615.2	0.1331347	0.13285525	
615.4	0.13333724	0.132827	
615.6	0.13317115	0.13279875	
615.8	0.13331781	0.1327705	
616	0.13304351	0.13274227	
616.2	0.13291394	0.13271404	
616.4	0.13288108	0.13268581	
616.6	0.13205559	0.13265759	
616.8	0.13218001	0.13262938	
617	0.13266047	0.13260117	
617.2	0.13211892	0.13257297	
617.4	0.13222704	0.13254478	
617.6	0.13220704	0.13251659	
617.8	0.13248989	0.1324884	
618	0.13269413	0.13246023	
618.2	0.13201545	0.13243206	
618.4	0.13146462	0.13240389	
618.6	0.13104342	0.13237573	
618.8	0.13134948	0.13234758	
619	0.13143283	0.13231943	
619.2	0.13178209	0.13229129	
619.4	0.1319988	0.13226316	
619.6	0.13221391	0.13223503	
619.8	0.13263773	0.1322069	
620	0.13283027	0.13217879	
620.2	0.13325914	0.13215067	
620.4	0.13302831	0.13212257	
620.6	0.13262558	0.13209447	
620.8	0.13310378	0.13206638	
621	0.13384466	0.13203829	
621.2	0.13392133	0.13201021	
621.4	0.13445952	0.13198213	
621.6	0.13487695	0.13195406	
621.8	0.13540852	0.131926	
622	0.13522681	0.13189794	
622.2	0.13523955	0.13186989	
622.4	0.13512592	0.13184185	
622.6	0.13487516	0.13181381	
622.8	0.13462493	0.13178577	
623	0.13377159	0.13175775	
623.2	0.13305472	0.13172972	
623.4	0.13238979	0.13170171	
623.6	0.13190581	0.1316737	
623.8	0.13153707	0.13164569	
624	0.13082898	0.1316177	
624.2	0.13022122	0.13158971	
624.4	0.12910489	0.13156172	
624.6	0.12863107	0.13153374	
624.8	0.1289035	0.13150577	
625	0.12894552	0.1314778	
625.2	0.1289111	0.13144984	
625.4	0.12921188	0.13142188	
625.6	0.12990385	0.13139393	
625.8	0.13040568	0.13136598	
626	0.13047923	0.13133805	
626.2	0.13113175	0.13131011	
626.4	0.13198407	0.13128219	
626.6	0.13226796	0.13125427	
626.8	0.13222679	0.13122635	
627	0.13194041	0.13119844	
627.2	0.1318028	0.13117054	
627.4	0.13183374	0.13114264	
627.6	0.13196533	0.13111475	
627.8	0.13196244	0.13108687	
628	0.13147301	0.13105899	
628.2	0.13128228	0.13103112	
628.4	0.13043811	0.13100325	
628.6	0.1305513	0.13097539	
628.8	0.13019548	0.13094753	
629	0.1303348	0.13091968	
629.2	0.1301836	0.13089184	
629.4	0.13008436	0.130864	
629.6	0.13031158	0.13083617	
629.8	0.13010243	0.13080835	
630	0.12992688	0.13078053	
630.2	0.13001909	0.13075271	
630.4	0.13034151	0.1307249	
630.6	0.13038742	0.1306971	
630.8	0.13004748	0.13066931	
631	0.12956816	0.13064152	
631.2	0.12933435	0.13061373	
631.4	0.12898737	0.13058595	
631.6	0.12888011	0.13055818	
631.8	0.12890076	0.13053042	
632	0.12856539	0.13050265	
632.2	0.1287255	0.1304749	
632.4	0.12871019	0.13044715	
632.6	0.12888898	0.13041941	
632.8	0.12878676	0.13039167	
633	0.12922211	0.13036394	
633.2	0.12918093	0.13033621	
633.4	0.12956209	0.1303085	
633.6	0.12971533	0.13028078	
633.8	0.1301845	0.13025307	
634	0.13024148	0.13022537	
634.2	0.13062684	0.13019768	
634.4	0.13098512	0.13016999	
634.6	0.13110088	0.1301423	
634.8	0.13031667	0.13011463	
635	0.13018634	0.13008695	
635.2	0.12991739	0.13005929	
635.4	0.1293688	0.13003163	
635.6	0.12883827	0.13000397	
635.8	0.12887581	0.12997632	
636	0.12801719	0.12994868	
636.2	0.12804699	0.12992104	
636.4	0.12785274	0.12989341	
636.6	0.12748452	0.12986579	
636.8	0.12779205	0.12983817	
637	0.12828758	0.12981056	
637.2	0.12897834	0.12978295	
637.4	0.12953093	0.12975535	
637.6	0.12987429	0.12972775	
637.8	0.13024326	0.12970016	
638	0.13006041	0.12967258	
638.2	0.13034085	0.129645	
638.4	0.13030695	0.12961743	
638.6	0.13004164	0.12958986	
638.8	0.13022172	0.1295623	
639	0.13063544	0.12953474	
639.2	0.13048736	0.1295072	
639.4	0.13010757	0.12947965	
639.6	0.12984276	0.12945212	
639.8	0.13009782	0.12942458	
640	0.12913663	0.12939706	
640.2	0.12878443	0.12936954	
640.4	0.12811785	0.12934203	
640.6	0.1280309	0.12931452	
640.8	0.12775898	0.12928702	
641	0.12732322	0.12925952	
641.2	0.12710883	0.12923203	
641.4	0.12682384	0.12920454	
641.6	0.12610344	0.12917707	
641.8	0.12580693	0.12914959	
642	0.12518845	0.12912213	
642.2	0.12522163	0.12909467	
642.4	0.12549463	0.12906721	
642.6	0.12596194	0.12903976	
642.8	0.12633424	0.12901232	
643	0.1263742	0.12898488	
643.2	0.12620241	0.12895745	
643.4	0.12674072	0.12893002	
643.6	0.12671518	0.1289026	
643.8	0.12693867	0.12887519	
644	0.12675164	0.12884778	
644.2	0.12650724	0.12882038	
644.4	0.1264814	0.12879298	
644.6	0.12663733	0.12876559	
644.8	0.12633275	0.1287382	
645	0.12640731	0.12871082	
645.2	0.12670125	0.12868345	
645.4	0.1269013	0.12865608	
645.6	0.12669848	0.12862872	
645.8	0.12673851	0.12860136	
646	0.12674219	0.12857401	
646.2	0.12737123	0.12854667	
646.4	0.12794445	0.12851933	
646.6	0.12832118	0.128492	
646.8	0.12843476	0.12846467	
647	0.12791317	0.12843735	
647.2	0.12767504	0.12841003	
647.4	0.12828506	0.12838272	
647.6	0.12787713	0.12835542	
647.8	0.12817588	0.12832812	
648	0.12801207	0.12830083	
648.2	0.12757831	0.12827354	
648.4	0.12747689	0.12824626	
648.6	0.12749216	0.12821899	
648.8	0.12732265	0.12819172	
649	0.12768266	0.12816445	
649.2	0.12767839	0.1281372	
649.4	0.12776857	0.12810995	
649.6	0.12772826	0.1280827	
649.8	0.12740597	0.12805546	
650	0.12723312	0.12802823	
650.2	0.12716886	0.128001	
650.4	0.12697876	0.12797377	
650.6	0.12722612	0.12794656	
650.8	0.12673383	0.12791935	
651	0.12593864	0.12789214	
651.2	0.12595734	0.12786494	
651.4	0.12606523	0.12783775	
651.6	0.12593968	0.12781056	
651.8	0.12642526	0.12778338	
652	0.12626941	0.1277562	
652.2	0.12657628	0.12772903	
652.4	0.12702793	0.12770187	
652.6	0.12679224	0.12767471	
652.8	0.12668479	0.12764755	
653	0.12673705	0.12762041	
653.2	0.12688713	0.12759327	
653.4	0.12712712	0.12756613	
653.6	0.12672561	0.127539	
653.8	0.12671104	0.12751187	
654	0.12637025	0.12748476	
654.2	0.12636915	0.12745764	
654.4	0.12644955	0.12743054	
654.6	0.12670105	0.12740343	
654.8	0.12599845	0.12737634	
655	0.12610768	0.12734925	
655.2	0.12641471	0.12732217	
655.4	0.12677639	0.12729509	
655.6	0.12752947	0.12726801	
655.8	0.12787733	0.12724095	
656	0.12817084	0.12721389	
656.2	0.12846237	0.12718683	
656.4	0.1284094	0.12715978	
656.6	0.1282435	0.12713274	
656.8	0.12850143	0.1271057	
657	0.1291427	0.12707867	
657.2	0.12938255	0.12705164	
657.4	0.12935985	0.12702462	
657.6	0.12873682	0.12699761	
657.8	0.12884871	0.1269706	
658	0.12803312	0.12694359	
658.2	0.12801953	0.1269166	
658.4	0.1279076	0.1268896	
658.6	0.12711998	0.12686262	
658.8	0.12708371	0.12683564	
659	0.12684721	0.12680866	
659.2	0.12670011	0.12678169	
659.4	0.12647756	0.12675473	
659.6	0.12604362	0.12672777	
659.8	0.12560456	0.12670082	
660	0.12509722	0.12667387	
660.2	0.12488528	0.12664693	
660.4	0.12501018	0.12662	
660.6	0.12492792	0.12659307	
660.8	0.12514239	0.12656615	
661	0.12487679	0.12653923	
661.2	0.12393347	0.12651232	
661.4	0.12391159	0.12648541	
661.6	0.12362062	0.12645851	
661.8	0.12380194	0.12643162	
662	0.12383465	0.12640473	
662.2	0.12406624	0.12637784	
662.4	0.12447955	0.12635097	
662.6	0.12436572	0.12632409	
662.8	0.12540132	0.12629723	
663	0.12513919	0.12627037	
663.2	0.12559779	0.12624351	
663.4	0.12573085	0.12621666	
663.6	0.12594256	0.12618982	
663.8	0.1259334	0.12616298	
664	0.12597175	0.12613615	
664.2	0.12654967	0.12610933	
664.4	0.12650641	0.12608251	
664.6	0.12615734	0.12605569	
664.8	0.1263337	0.12602888	
665	0.12547731	0.12600208	
665.2	0.12562005	0.12597528	
665.4	0.12534985	0.12594849	
665.6	0.12473167	0.1259217	
665.8	0.12442462	0.12589492	
666	0.12464744	0.12586815	
666.2	0.12462182	0.12584138	
666.4	0.12444875	0.12581462	
666.6	0.12426208	0.12578786	
666.8	0.12449596	0.12576111	
667	0.12445528	0.12573436	
667.2	0.12423223	0.12570762	
667.4	0.12411337	0.12568088	
667.6	0.12403729	0.12565416	
667.8	0.12394676	0.12562743	
668	0.12426855	0.12560071	
668.2	0.12414521	0.125574	
668.4	0.12362423	0.1255473	
668.6	0.12349324	0.12552059	
668.8	0.12302109	0.1254939	
669	0.12294339	0.12546721	
669.2	0.12338582	0.12544053	
669.4	0.12268121	0.12541385	
669.6	0.12269928	0.12538718	
669.8	0.12297747	0.12536051	
670	0.12333758	0.12533385	
670.2	0.12304829	0.12530719	
670.4	0.12314753	0.12528054	
670.6	0.12376628	0.1252539	
670.8	0.12424058	0.12522726	
671	0.12491395	0.12520063	
671.2	0.12511458	0.125174	
671.4	0.12552247	0.12514738	
671.6	0.12590829	0.12512076	
671.8	0.12623009	0.12509415	
672	0.126489	0.12506755	
672.2	0.12610204	0.12504095	
672.4	0.12604453	0.12501436	
672.6	0.12602318	0.12498777	
672.8	0.12552204	0.12496119	
673	0.12531524	0.12493461	
673.2	0.12480838	0.12490804	
673.4	0.12377252	0.12488148	
673.6	0.1234805	0.12485492	
673.8	0.12302003	0.12482836	
674	0.12236008	0.12480182	
674.2	0.12226401	0.12477527	
674.4	0.12271287	0.12474874	
674.6	0.12276653	0.12472221	
674.8	0.1230806	0.12469568	
675	0.12329888	0.12466916	
675.2	0.12355382	0.12464265	
675.4	0.12329749	0.12461614	
675.6	0.1234697	0.12458964	
675.8	0.12375987	0.12456314	
676	0.12400778	0.12453665	
676.2	0.1244425	0.12451016	
676.4	0.12488936	0.12448368	
676.6	0.12459223	0.12445721	
676.8	0.12457515	0.12443074	
677	0.12418836	0.12440427	
677.2	0.12404217	0.12437782	
677.4	0.12405686	0.12435136	
677.6	0.12393441	0.12432492	
677.8	0.12354014	0.12429848	
678	0.12307986	0.12427204	
678.2	0.12349692	0.12424561	
678.4	0.1234041	0.12421919	
678.6	0.12315062	0.12419277	
678.8	0.12297277	0.12416636	
679	0.12313062	0.12413995	
679.2	0.12319216	0.12411355	
679.4	0.12325505	0.12408715	
679.6	0.12317958	0.12406076	
679.8	0.12365532	0.12403438	
680	0.12355176	0.124008	
680.2	0.12398469	0.12398162	
680.4	0.12392486	0.12395526	
680.6	0.12413248	0.12392889	
680.8	0.12428678	0.12390254	
681	0.12395249	0.12387619	
681.2	0.12375436	0.12384984	
681.4	0.12391332	0.1238235	
681.6	0.12335668	0.12379717	
681.8	0.12268244	0.12377084	
682	0.12257201	0.12374452	
682.2	0.12280554	0.1237182	
682.4	0.12244902	0.12369189	
682.6	0.12216891	0.12366558	
682.8	0.12202694	0.12363928	
683	0.12246306	0.12361299	
683.2	0.12257791	0.1235867	
683.4	0.12270101	0.12356041	
683.6	0.12261086	0.12353413	
683.8	0.12285452	0.12350786	
684	0.12234254	0.12348159	
684.2	0.12257909	0.12345533	
684.4	0.12262183	0.12342908	
684.6	0.12234077	0.12340283	
684.8	0.12256645	0.12337658	
685	0.12249197	0.12335034	
685.2	0.12293791	0.12332411	
685.4	0.12343113	0.12329788	
685.6	0.12324319	0.12327166	
685.8	0.12345348	0.12324544	
686	0.12406411	0.12321923	
686.2	0.12381223	0.12319302	
686.4	0.12393261	0.12316682	
686.6	0.12382076	0.12314063	
686.8	0.12373812	0.12311444	
687	0.12385894	0.12308826	
687.2	0.12357853	0.12306208	
687.4	0.12321113	0.12303591	
687.6	0.1228032	0.12300974	
687.8	0.12215102	0.12298358	
688	0.12169429	0.12295742	
688.2	0.12149619	0.12293127	
688.4	0.12068482	0.12290513	
688.6	0.12050898	0.12287899	
688.8	0.12091226	0.12285286	
689	0.12099587	0.12282673	
689.2	0.12130968	0.12280061	
689.4	0.12124692	0.12277449	
689.6	0.12117634	0.12274838	
689.8	0.12160248	0.12272227	
690	0.12181942	0.12269617	
690.2	0.12146764	0.12267008	
690.4	0.12187576	0.12264399	
690.6	0.12187093	0.12261791	
690.8	0.12201582	0.12259183	
691	0.12161619	0.12256576	
691.2	0.12183641	0.12253969	
691.4	0.12204261	0.12251363	
691.6	0.12224635	0.12248757	
691.8	0.12191547	0.12246152	
692	0.122101	0.12243548	
692.2	0.12160291	0.12240944	
692.4	0.12142493	0.12238341	
692.6	0.12219392	0.12235738	
692.8	0.12223871	0.12233136	
693	0.12242161	0.12230534	
693.2	0.12212099	0.12227933	
693.4	0.12197948	0.12225332	
693.6	0.12196252	0.12222732	
693.8	0.12196451	0.12220133	
694	0.12182905	0.12217534	
694.2	0.1212808	0.12214935	
694.4	0.1213192	0.12212338	
694.6	0.12129158	0.1220974	
694.8	0.12106714	0.12207144	
695	0.12030386	0.12204548	
695.2	0.12093871	0.12201952	
695.4	0.12079345	0.12199357	
695.6	0.12040201	0.12196762	
695.8	0.12050238	0.12194168	
696	0.1204813	0.12191575	
696.2	0.12066248	0.12188982	
696.4	0.12098705	0.1218639	
696.6	0.12148164	0.12183798	
696.8	0.12138664	0.12181207	
697	0.12157559	0.12178616	
697.2	0.121414	0.12176026	
697.4	0.12185366	0.12173437	
697.6	0.12187082	0.12170848	
697.8	0.12203037	0.12168259	
698	0.1222084	0.12165671	
698.2	0.12201339	0.12163084	
698.4	0.12212238	0.12160497	
698.6	0.12210618	0.12157911	
698.8	0.12238781	0.12155325	
699	0.12213523	0.1215274	
699.2	0.12216932	0.12150156	
699.4	0.12211126	0.12147572	
699.6	0.12197907	0.12144988	
699.8	0.12232974	0.12142405	
700	0.12195727	0.12139823	
700.2	0.12246452	0.12137241	
700.4	0.12201594	0.1213466	
700.6	0.12207732	0.12132079	
700.8	0.12204208	0.12129499	
701	0.12152865	0.12126919	
701.2	0.12137795	0.1212434	
701.4	0.1216464	0.12121761	
701.6	0.12133245	0.12119183	
701.8	0.1212037	0.12116606	
702	0.12105655	0.12114029	
702.2	0.12082028	0.12111453	
702.4	0.12098327	0.12108877	
702.6	0.12075616	0.12106302	
702.8	0.12131093	0.12103727	
703	0.12055623	0.12101153	
703.2	0.12061167	0.12098579	
703.4	0.12119499	0.12096006	
703.6	0.12076068	0.12093433	
703.8	0.12045501	0.12090862	
704	0.12076739	0.1208829	
704.2	0.12060101	0.12085719	
704.4	0.1206234	0.12083149	
704.6	0.12052888	0.12080579	
704.8	0.12017535	0.1207801	
705	0.11993482	0.12075441	
705.2	0.12014652	0.12072873	
705.4	0.12002113	0.12070305	
705.6	0.11996064	0.12067738	
705.8	0.11962191	0.12065172	
706	0.11952515	0.12062606	
706.2	0.11950138	0.1206004	
706.4	0.11954407	0.12057476	
706.6	0.1188911	0.12054911	
706.8	0.1191544	0.12052347	
707	0.11900746	0.12049784	
707.2	0.11973625	0.12047222	
707.4	0.12004991	0.12044659	
707.6	0.11978766	0.12042098	
707.8	0.11978369	0.12039537	
708	0.12013671	0.12036976	
708.2	0.11993691	0.12034416	
708.4	0.12039403	0.12031857	
708.6	0.11986597	0.12029298	
708.8	0.12015462	0.1202674	
709	0.12040971	0.12024182	
709.2	0.12041415	0.12021625	
709.4	0.12040088	0.12019068	
709.6	0.12028521	0.12016512	
709.8	0.11994495	0.12013956	
710	0.12008567	0.12011401	
710.2	0.12042577	0.12008846	
710.4	0.12037901	0.12006293	
710.6	0.12027114	0.12003739	
710.8	0.12054795	0.12001186	
711	0.12079721	0.11998634	
711.2	0.12107303	0.11996082	
711.4	0.12141559	0.11993531	
711.6	0.12086526	0.1199098	
711.8	0.12046912	0.1198843	
712	0.12006889	0.1198588	
712.2	0.11982133	0.11983331	
712.4	0.11971445	0.11980783	
712.6	0.11934021	0.11978234	
712.8	0.11949989	0.11975687	
713	0.11909144	0.1197314	
713.2	0.11874903	0.11970594	
713.4	0.11875172	0.11968048	
713.6	0.11823822	0.11965503	
713.8	0.11797456	0.11962958	
714	0.11766072	0.11960414	
714.2	0.11712515	0.1195787	
714.4	0.11688588	0.11955327	
714.6	0.11666973	0.11952784	
714.8	0.11660336	0.11950242	
715	0.11652211	0.11947701	
715.2	0.11655851	0.1194516	
715.4	0.11680644	0.11942619	
715.6	0.11647851	0.11940079	
715.8	0.11705174	0.1193754	
716	0.11699499	0.11935001	
716.2	0.11728757	0.11932463	
716.4	0.11749001	0.11929925	
716.6	0.11763004	0.11927388	
716.8	0.11798955	0.11924851	
717	0.11854527	0.11922315	
717.2	0.11887091	0.11919779	
717.4	0.1196367	0.11917244	
717.6	0.11933288	0.1191471	
717.8	0.11958417	0.11912176	
718	0.11959821	0.11909643	
718.2	0.1194685	0.1190711	
718.4	0.12002119	0.11904577	
718.6	0.12020526	0.11902045	
718.8	0.12018912	0.11899514	
719	0.12002834	0.11896983	
719.2	0.12005181	0.11894453	
719.4	0.12011351	0.11891924	
719.6	0.12038603	0.11889394	
719.8	0.1203472	0.11886866	
720	0.11996299	0.11884338	
720.2	0.11941192	0.1188181	
720.4	0.11937595	0.11879283	
720.6	0.11929322	0.11876757	
720.8	0.11936119	0.11874231	
721	0.11949026	0.11871706	
721.2	0.11925676	0.11869181	
721.4	0.11977505	0.11866657	
721.6	0.11949364	0.11864133	
721.8	0.11961828	0.1186161	
722	0.11928246	0.11859087	
722.2	0.11914565	0.11856565	
722.4	0.11915204	0.11854043	
722.6	0.1186	0.11851522	
722.8	0.11817183	0.11849002	
723	0.11822104	0.11846482	
723.2	0.11796328	0.11843962	
723.4	0.11785403	0.11841443	
723.6	0.1180015	0.11838925	
723.8	0.1174191	0.11836407	
724	0.11770963	0.1183389	
724.2	0.11734126	0.11831373	
724.4	0.11756502	0.11828857	
724.6	0.11782426	0.11826341	
724.8	0.11795047	0.11823826	
725	0.11839792	0.11821311	
725.2	0.11835545	0.11818797	
725.4	0.11864707	0.11816284	
725.6	0.11842366	0.11813771	
725.8	0.11865525	0.11811258	
726	0.11864506	0.11808746	
726.2	0.11906835	0.11806235	
726.4	0.11883171	0.11803724	
726.6	0.11873367	0.11801213	
726.8	0.11901421	0.11798704	
727	0.11890233	0.11796194	
727.2	0.11881498	0.11793686	
727.4	0.11900063	0.11791177	
727.6	0.11887463	0.1178867	
727.8	0.11859651	0.11786162	
728	0.11931501	0.11783656	
728.2	0.11887049	0.1178115	
728.4	0.1190123	0.11778644	
728.6	0.11915229	0.11776139	
728.8	0.11829874	0.11773635	
729	0.11821058	0.11771131	
729.2	0.11750008	0.11768627	
729.4	0.11729098	0.11766124	
729.6	0.11710946	0.11763622	
729.8	0.11713842	0.1176112	
730	0.11683067	0.11758619	
730.2	0.11650907	0.11756118	
730.4	0.11619747	0.11753618	
730.6	0.11614215	0.11751118	
730.8	0.1156277	0.11748619	
731	0.11593169	0.1174612	
731.2	0.11627081	0.11743622	
731.4	0.1169707	0.11741125	
731.6	0.11719531	0.11738628	
731.8	0.11749139	0.11736131	
732	0.11811934	0.11733635	
732.2	0.11799308	0.1173114	
732.4	0.11830463	0.11728645	
732.6	0.11844705	0.1172615	
732.8	0.11807583	0.11723656	
733	0.11844774	0.11721163	
733.2	0.11778044	0.1171867	
733.4	0.11720029	0.11716178	
733.6	0.1171462	0.11713686	
733.8	0.11695501	0.11711195	
734	0.11619966	0.11708704	
734.2	0.11575301	0.11706214	
734.4	0.11593129	0.11703725	
734.6	0.11598889	0.11701236	
734.8	0.11574143	0.11698747	
735	0.11652281	0.11696259	
735.2	0.11698195	0.11693771	
735.4	0.11747354	0.11691284	
735.6	0.11777728	0.11688798	
735.8	0.11815071	0.11686312	
736	0.11875258	0.11683827	
736.2	0.11892429	0.11681342	
736.4	0.11910501	0.11678858	
736.6	0.11887712	0.11676374	
736.8	0.11862114	0.1167389	
737	0.1185722	0.11671408	
737.2	0.11796096	0.11668925	
737.4	0.11809926	0.11666444	
737.6	0.11812564	0.11663963	
737.8	0.11757217	0.11661482	
738	0.11741947	0.11659002	
738.2	0.11752723	0.11656522	
738.4	0.11767899	0.11654043	
738.6	0.11748351	0.11651565	
738.8	0.11718722	0.11649087	
739	0.11713112	0.11646609	
739.2	0.117612	0.11644132	
739.4	0.11725342	0.11641656	
739.6	0.11771806	0.1163918	
739.8	0.11815758	0.11636705	
740	0.11822199	0.1163423	
740.2	0.11776483	0.11631755	
740.4	0.11749281	0.11629282	
740.6	0.11713125	0.11626808	
740.8	0.11769805	0.11624336	
741	0.11756867	0.11621863	
741.2	0.11751665	0.11619392	
741.4	0.11761687	0.11616921	
741.6	0.11712957	0.1161445	
741.8	0.11693505	0.1161198	
742	0.117292	0.1160951	
742.2	0.11712096	0.11607041	
742.4	0.11727651	0.11604573	
742.6	0.11705913	0.11602105	
742.8	0.11698007	0.11599637	
743	0.11620987	0.1159717	
743.2	0.11637805	0.11594704	
743.4	0.11625361	0.11592238	
743.6	0.1168177	0.11589773	
743.8	0.11663408	0.11587308	
744	0.11640372	0.11584843	
744.2	0.11608191	0.1158238	
744.4	0.11593166	0.11579916	
744.6	0.11591395	0.11577454	
744.8	0.11600659	0.11574991	
745	0.11543308	0.1157253	
745.2	0.11563644	0.11570068	
745.4	0.11579203	0.11567608	
745.6	0.11602601	0.11565148	
745.8	0.1161499	0.11562688	
746	0.11649648	0.11560229	
746.2	0.1165188	0.1155777	
746.4	0.11688259	0.11555312	
746.6	0.11673463	0.11552855	
746.8	0.11696176	0.11550398	
747	0.11646532	0.11547941	
747.2	0.11694443	0.11545485	
747.4	0.11736853	0.1154303	
747.6	0.11734601	0.11540575	
747.8	0.11713163	0.1153812	
748	0.11771515	0.11535667	
748.2	0.11754909	0.11533213	
748.4	0.11740776	0.1153076	
748.6	0.11703195	0.11528308	
748.8	0.11648861	0.11525856	
749	0.11622309	0.11523405	
749.2	0.11650944	0.11520954	
749.4	0.11631167	0.11518504	
749.6	0.11676283	0.11516054	
749.8	0.11639389	0.11513605	
750	0.11627001	0.11511157	
750.2	0.11579627	0.11508708	
750.4	0.11576455	0.11506261	
750.6	0.11597279	0.11503814	
750.8	0.11602693	0.11501367	
751	0.11599419	0.11498921	
751.2	0.11594487	0.11496476	
751.4	0.11606163	0.1149403	
751.6	0.1160324	0.11491586	
751.8	0.1160916	0.11489142	
752	0.11658853	0.11486699	
752.2	0.116596	0.11484256	
752.4	0.11655411	0.11481813	
752.6	0.1161847	0.11479371	
752.8	0.11620352	0.1147693	
753	0.1162822	0.11474489	
753.2	0.11646689	0.11472049	
753.4	0.1163657	0.11469609	
753.6	0.11650967	0.1146717	
753.8	0.11639811	0.11464731	
754	0.11595339	0.11462293	
754.2	0.11551396	0.11459855	
754.4	0.11548974	0.11457418	
754.6	0.11596995	0.11454981	
754.8	0.11596628	0.11452545	
755	0.1157701	0.11450109	
755.2	0.11524155	0.11447674	
755.4	0.11524906	0.11445239	
755.6	0.11486247	0.11442805	
755.8	0.11475816	0.11440372	
756	0.11526428	0.11437938	
756.2	0.11494684	0.11435506	
756.4	0.11479953	0.11433074	
756.6	0.11458228	0.11430642	
756.8	0.11480682	0.11428211	
757	0.11498422	0.11425781	
757.2	0.11519328	0.11423351	
757.4	0.11501598	0.11420921	
757.6	0.11497327	0.11418492	
757.8	0.11536502	0.11416064	
758	0.11514579	0.11413636	
758.2	0.11512512	0.11411209	
758.4	0.11573069	0.11408782	
758.6	0.11648927	0.11406355	
758.8	0.11681106	0.1140393	
759	0.11646646	0.11401504	
759.2	0.1165497	0.11399079	
759.4	0.11685429	0.11396655	
759.6	0.11619664	0.11394231	
759.8	0.11658283	0.11391808	
760	0.11681703	0.11389385	
760.2	0.11657551	0.11386963	
760.4	0.11649253	0.11384541	
760.6	0.11611983	0.1138212	
760.8	0.11590661	0.11379699	
761	0.11548754	0.11377279	
761.2	0.11490757	0.1137486	
761.4	0.1145475	0.1137244	
761.6	0.1148071	0.11370022	
761.8	0.11502414	0.11367604	
762	0.11504355	0.11365186	
762.2	0.11509826	0.11362769	
762.4	0.11565771	0.11360352	
762.6	0.11618293	0.11357936	
762.8	0.11681441	0.11355521	
763	0.11703317	0.11353106	
763.2	0.11741855	0.11350691	
763.4	0.11754224	0.11348277	
763.6	0.1174249	0.11345864	
763.8	0.11772916	0.11343451	
764	0.11804347	0.11341038	
764.2	0.11774136	0.11338626	
764.4	0.11716049	0.11336215	
764.6	0.11704016	0.11333804	
764.8	0.11683129	0.11331393	
765	0.11608479	0.11328984	
765.2	0.11561529	0.11326574	
765.4	0.11568731	0.11324165	
765.6	0.11578692	0.11321757	
765.8	0.1154404	0.11319349	
766	0.11494471	0.11316942	
766.2	0.1152175	0.11314535	
766.4	0.11555693	0.11312129	
766.6	0.11575522	0.11309723	
766.8	0.11595484	0.11307317	
767	0.1163616	0.11304913	
767.2	0.11613276	0.11302508	
767.4	0.11604065	0.11300105	
767.6	0.11622288	0.11297701	
767.8	0.11613718	0.11295299	
768	0.1166886	0.11292896	
768.2	0.11632157	0.11290495	
768.4	0.11662654	0.11288093	
768.6	0.11669613	0.11285693	
768.8	0.1165657	0.11283293	
769	0.11586132	0.11280893	
769.2	0.1159857	0.11278494	
769.4	0.11613732	0.11276095	
769.6	0.11594305	0.11273697	
769.8	0.11514755	0.11271299	
770	0.11493241	0.11268902	
770.2	0.11523532	0.11266505	
770.4	0.11491592	0.11264109	
770.6	0.11456935	0.11261714	
770.8	0.11468829	0.11259319	
771	0.11499962	0.11256924	
771.2	0.11474444	0.1125453	
771.4	0.11504959	0.11252136	
771.6	0.11531991	0.11249743	
771.8	0.11565348	0.11247351	
772	0.11569889	0.11244959	
772.2	0.11563162	0.11242567	
772.4	0.11548935	0.11240176	
772.6	0.11481897	0.11237786	
772.8	0.11449424	0.11235396	
773	0.11439887	0.11233006	
773.2	0.11444261	0.11230617	
773.4	0.11395505	0.11228229	
773.6	0.11362685	0.11225841	
773.8	0.11330382	0.11223453	
774	0.11401864	0.11221066	
774.2	0.11417472	0.1121868	
774.4	0.11358092	0.11216294	
774.6	0.11386138	0.11213909	
774.8	0.11413781	0.11211524	
775	0.11475383	0.11209139	
775.2	0.11508203	0.11206755	
775.4	0.11544825	0.11204372	
775.6	0.11612713	0.11201989	
775.8	0.11607893	0.11199607	
776	0.11594669	0.11197225	
776.2	0.11607218	0.11194844	
776.4	0.11566484	0.11192463	
776.6	0.11543387	0.11190082	
776.8	0.1155016	0.11187702	
777	0.11582163	0.11185323	
777.2	0.11519341	0.11182944	
777.4	0.11497149	0.11180566	
777.6	0.11494346	0.11178188	
777.8	0.11531518	0.11175811	
778	0.11540228	0.11173434	
778.2	0.11500447	0.11171058	
778.4	0.11466836	0.11168682	
778.6	0.11468792	0.11166306	
778.8	0.11442061	0.11163932	
779	0.11458688	0.11161557	
779.2	0.11454215	0.11159184	
779.4	0.11502999	0.1115681	
779.6	0.11567105	0.11154438	
779.8	0.1157882	0.11152065	
780	0.11619744	0.11149694	
780.2	0.11653544	0.11147322	
780.4	0.11634439	0.11144951	
780.6	0.11642977	0.11142581	
780.8	0.11619776	0.11140211	
781	0.11597752	0.11137842	
781.2	0.11553817	0.11135473	
781.4	0.11540588	0.11133105	
781.6	0.11523635	0.11130738	
781.8	0.1154137	0.1112837	
782	0.11524331	0.11126004	
782.2	0.11536233	0.11123637	
782.4	0.11532174	0.11121272	
782.6	0.1152702	0.11118906	
782.8	0.11567049	0.11116542	
783	0.11577669	0.11114177	
783.2	0.11587725	0.11111814	
783.4	0.11627834	0.11109451	
783.6	0.11615222	0.11107088	
783.8	0.11621759	0.11104726	
784	0.11643774	0.11102364	
784.2	0.11615864	0.11100003	
784.4	0.11572485	0.11097642	
784.6	0.11562063	0.11095282	
784.8	0.11496991	0.11092922	
785	0.11461873	0.11090563	
785.2	0.11427228	0.11088204	
785.4	0.11329484	0.11085846	
785.6	0.11291305	0.11083488	
785.8	0.11311646	0.11081131	
786	0.11293797	0.11078775	
786.2	0.11275453	0.11076418	
786.4	0.11327857	0.11074063	
786.6	0.11335641	0.11071707	
786.8	0.113628	0.11069353	
787	0.11320323	0.11066999	
787.2	0.11327527	0.11064645	
787.4	0.11322107	0.11062292	
787.6	0.11285842	0.11059939	
787.8	0.11301129	0.11057587	
788	0.11317436	0.11055235	
788.2	0.11251596	0.11052884	
788.4	0.11228946	0.11050533	
788.6	0.1127332	0.11048183	
788.8	0.11284688	0.11045834	
789	0.11278351	0.11043484	
789.2	0.11272286	0.11041136	
789.4	0.11268546	0.11038788	
789.6	0.11336707	0.1103644	
789.8	0.11351007	0.11034093	
790	0.11324079	0.11031746	
790.2	0.11352688	0.110294	
790.4	0.11431337	0.11027054	
790.6	0.1140136	0.11024709	
790.8	0.11466505	0.11022364	
791	0.11471787	0.1102002	
791.2	0.11500168	0.11017676	
791.4	0.1149294	0.11015333	
791.6	0.11470309	0.11012991	
791.8	0.11413033	0.11010648	
792	0.11417205	0.11008307	
792.2	0.11370413	0.11005965	
792.4	0.11334288	0.11003625	
792.6	0.11339767	0.11001285	
792.8	0.1130097	0.10998945	
793	0.11272084	0.10996606	
793.2	0.11283265	0.10994267	
793.4	0.11306125	0.10991929	
793.6	0.1129464	0.10989591	
793.8	0.11263635	0.10987254	
794	0.11313158	0.10984917	
794.2	0.1136969	0.10982581	
794.4	0.11414663	0.10980245	
794.6	0.11441619	0.1097791	
794.8	0.11520439	0.10975575	
795	0.11562707	0.10973241	
795.2	0.11562351	0.10970907	
795.4	0.11578958	0.10968574	
795.6	0.11496593	0.10966241	
795.8	0.1141671	0.10963909	
796	0.11392224	0.10961577	
796.2	0.11340528	0.10959246	
796.4	0.11286061	0.10956915	
796.6	0.1128296	0.10954585	
796.8	0.1128673	0.10952255	
797	0.11297231	0.10949926	
797.2	0.11317612	0.10947597	
797.4	0.1130754	0.10945269	
797.6	0.11343454	0.10942941	
797.8	0.11372163	0.10940614	
798	0.11405402	0.10938287	
798.2	0.11460982	0.10935961	
798.4	0.11457253	0.10933635	
798.6	0.11472338	0.1093131	
798.8	0.11462585	0.10928985	
799	0.11467461	0.1092666	
799.2	0.11470146	0.10924337	
799.4	0.1147349	0.10922013	
799.6	0.11369278	0.1091969	
799.8	0.11411984	0.10917368	
800	0.11362222	0.10915046	
800.2	0.11348215	0.10912725	
800.4	0.1136443	0.10910404	
800.6	0.11380889	0.10908084	
800.8	0.11375769	0.10905764	
801	0.11333657	0.10903444	
801.2	0.11341802	0.10901125	
801.4	0.11284687	0.10898807	
801.6	0.11311587	0.10896489	
801.8	0.11304662	0.10894172	
802	0.11344037	0.10891855	
802.2	0.11379419	0.10889538	
802.4	0.11371637	0.10887222	
802.6	0.11404362	0.10884907	
802.8	0.11459264	0.10882592	
803	0.11487298	0.10880278	
803.2	0.11523195	0.10877964	
803.4	0.11516741	0.1087565	
803.6	0.1149034	0.10873337	
803.8	0.1148852	0.10871025	
804	0.11408279	0.10868713	
804.2	0.11391467	0.10866401	
804.4	0.11420742	0.1086409	
804.6	0.11439031	0.1086178	
804.8	0.1140924	0.1085947	
805	0.11328817	0.1085716	
805.2	0.11323597	0.10854851	
805.4	0.11264343	0.10852542	
805.6	0.1126258	0.10850234	
805.8	0.11227814	0.10847927	
806	0.11193627	0.1084562	
806.2	0.11203273	0.10843313	
806.4	0.11234921	0.10841007	
806.6	0.11304246	0.10838701	
806.8	0.11301808	0.10836396	
807	0.11297993	0.10834092	
807.2	0.11350892	0.10831787	
807.4	0.11347016	0.10829484	
807.6	0.1134489	0.10827181	
807.8	0.11351176	0.10824878	
808	0.11384989	0.10822576	
808.2	0.11413564	0.10820274	
808.4	0.11470226	0.10817973	
808.6	0.11508739	0.10815672	
808.8	0.11484704	0.10813372	
809	0.11460324	0.10811072	
809.2	0.1147328	0.10808773	
809.4	0.11446555	0.10806474	
809.6	0.11420871	0.10804176	
809.8	0.11394727	0.10801878	
