# Supplementary material for: Molecular basis for DNA recognition by the maternal pioneer transcription factor FoxH1
Source: Nat Commun. 2022 Nov 26;13:7279. doi: 10.1038/s41467-022-34925-y (PMC9701222; doi:10.1038/s41467-022-34925-y)
Supplement: Supplementary file 4 — Source Data [file 41467_2022_34925_MOESM4_ESM.zip › Sourcedata/BLIS/FoxH1/WT/601/-6/DNA/C3Results.txt]

Conc1	3.125E-08	
Start1	390	
Stop1	809.8	
Kobs	0.00106348962270051	
Error Kobs	1.62112141918361E-05	
Koff	0	
Error Koff	0	
Time1	Data1	Fit1	
390	-0.00429552	0	
390.2	-0.00359414	0.00027276	
390.4	-0.00299781	0.00054485	
390.6	-0.00239817	0.00081628	
390.8	-0.00178685	0.00108704	
391	-0.00117308	0.00135713	
391.2	-0.00056376	0.00162656	
391.4	0.00020169	0.00189534	
391.6	0.00059243	0.00216345	
391.8	0.00104099	0.0024309	
392	0.00138876	0.0026977	
392.2	0.00151522	0.00296385	
392.4	0.00261992	0.00322934	
392.6	0.00302125	0.00349418	
392.8	0.00280039	0.00375837	
393	0.00346088	0.00402191	
393.2	0.00377128	0.00428481	
393.4	0.00435689	0.00454706	
393.6	0.00443131	0.00480867	
393.8	0.00469555	0.00506963	
394	0.0054099	0.00532996	
394.2	0.00609474	0.00558965	
394.4	0.00664402	0.0058487	
394.6	0.00686984	0.00610711	
394.8	0.00764885	0.0063649	
395	0.00783439	0.00662205	
395.2	0.00810739	0.00687856	
395.4	0.00852931	0.00713445	
395.6	0.0087224	0.00738972	
395.8	0.00894646	0.00764435	
396	0.00950476	0.00789836	
396.2	0.00962354	0.00815175	
396.4	0.01032752	0.00840452	
396.6	0.01002101	0.00865666	
396.8	0.01020097	0.00890819	
397	0.01123741	0.0091591	
397.2	0.01173226	0.0094094	
397.4	0.01245755	0.00965908	
397.6	0.01320863	0.00990815	
397.8	0.01387191	0.01015661	
398	0.01467836	0.01040446	
398.2	0.01522578	0.0106517	
398.4	0.01576357	0.01089833	
398.6	0.01576067	0.01114436	
398.8	0.01628993	0.01138979	
399	0.01615173	0.01163461	
399.2	0.01660753	0.01187884	
399.4	0.01744785	0.01212246	
399.6	0.01792733	0.01236549	
399.8	0.01761102	0.01260792	
400	0.01793016	0.01284976	
400.2	0.0175905	0.013091	
400.4	0.0176064	0.01333165	
400.6	0.01740017	0.01357171	
400.8	0.01794992	0.01381119	
401	0.01834666	0.01405007	
401.2	0.01912341	0.01428837	
401.4	0.01949797	0.01452609	
401.6	0.0199859	0.01476322	
401.8	0.01983807	0.01499977	
402	0.01994381	0.01523574	
402.2	0.01998319	0.01547113	
402.4	0.01980016	0.01570594	
402.6	0.02000708	0.01594018	
402.8	0.02031071	0.01617384	
403	0.02055492	0.01640693	
403.2	0.02106533	0.01663945	
403.4	0.02202634	0.0168714	
403.6	0.02183162	0.01710278	
403.8	0.02133839	0.01733359	
404	0.02182226	0.01756384	
404.2	0.02196276	0.01779352	
404.4	0.02220899	0.01802263	
404.6	0.02279149	0.01825119	
404.8	0.02333538	0.01847918	
405	0.02311836	0.01870662	
405.2	0.02385848	0.0189335	
405.4	0.02368503	0.01915982	
405.6	0.02386136	0.01938558	
405.8	0.02467409	0.0196108	
406	0.02482406	0.01983546	
406.2	0.02536783	0.02005957	
406.4	0.02598323	0.02028312	
406.6	0.02625599	0.02050614	
406.8	0.02717163	0.0207286	
407	0.02771094	0.02095052	
407.2	0.02818362	0.02117189	
407.4	0.02880634	0.02139272	
407.6	0.02912275	0.02161301	
407.8	0.02926522	0.02183276	
408	0.0301471	0.02205197	
408.2	0.03041081	0.02227064	
408.4	0.0307595	0.02248878	
408.6	0.03081685	0.02270638	
408.8	0.03087096	0.02292345	
409	0.0304543	0.02313998	
409.2	0.03082168	0.02335598	
409.4	0.03091546	0.02357146	
409.6	0.03137107	0.0237864	
409.8	0.03239247	0.02400082	
410	0.03187333	0.02421471	
410.2	0.03246898	0.02442808	
410.4	0.03245458	0.02464092	
410.6	0.03221106	0.02485325	
410.8	0.03283721	0.02506505	
411	0.03232401	0.02527633	
411.2	0.03264459	0.02548709	
411.4	0.03306337	0.02569734	
411.6	0.03375093	0.02590707	
411.8	0.03398905	0.02611629	
412	0.03449976	0.02632499	
412.2	0.03498331	0.02653318	
412.4	0.03506363	0.02674086	
412.6	0.03464614	0.02694803	
412.8	0.03509842	0.0271547	
413	0.03438082	0.02736085	
413.2	0.03431151	0.0275665	
413.4	0.03427923	0.02777165	
413.6	0.03506099	0.02797629	
413.8	0.03556382	0.02818043	
414	0.03521433	0.02838407	
414.2	0.03510946	0.02858721	
414.4	0.03465119	0.02878986	
414.6	0.03511672	0.028992	
414.8	0.0358375	0.02919365	
415	0.03603374	0.02939481	
415.2	0.03678437	0.02959547	
415.4	0.03736005	0.02979564	
415.6	0.03846372	0.02999532	
415.8	0.03903783	0.0301945	
416	0.03948298	0.03039321	
416.2	0.04041843	0.03059142	
416.4	0.04013894	0.03078914	
416.6	0.04006588	0.03098639	
416.8	0.04040915	0.03118314	
417	0.03986644	0.03137942	
417.2	0.04035986	0.03157521	
417.4	0.04021786	0.03177053	
417.6	0.0407418	0.03196536	
417.8	0.04070993	0.03215972	
418	0.04026551	0.0323536	
418.2	0.04063144	0.032547	
418.4	0.0409729	0.03273993	
418.6	0.04144328	0.03293239	
418.8	0.04151449	0.03312437	
419	0.04144832	0.03331589	
419.2	0.04225848	0.03350693	
419.4	0.04245935	0.03369751	
419.6	0.04284318	0.03388761	
419.8	0.0432729	0.03407726	
420	0.04403264	0.03426643	
420.2	0.04474465	0.03445515	
420.4	0.04507631	0.0346434	
420.6	0.0450017	0.03483118	
420.8	0.04497583	0.03501851	
421	0.04481762	0.03520538	
421.2	0.04499677	0.03539179	
421.4	0.04496258	0.03557774	
421.6	0.04518302	0.03576324	
421.8	0.04541385	0.03594828	
422	0.04509663	0.03613286	
422.2	0.04563525	0.036317	
422.4	0.04533284	0.03650068	
422.6	0.04520374	0.03668391	
422.8	0.04525978	0.0368667	
423	0.04541956	0.03704903	
423.2	0.04573154	0.03723092	
423.4	0.04553514	0.03741236	
423.6	0.04631076	0.03759336	
423.8	0.0465514	0.03777391	
424	0.04727506	0.03795402	
424.2	0.04758031	0.03813369	
424.4	0.04763586	0.03831291	
424.6	0.04749017	0.0384917	
424.8	0.0475864	0.03867005	
425	0.04758298	0.03884796	
425.2	0.04825288	0.03902544	
425.4	0.04869448	0.03920248	
425.6	0.04881779	0.03937908	
425.8	0.04923653	0.03955525	
426	0.04986416	0.03973099	
426.2	0.0503029	0.0399063	
426.4	0.05075675	0.04008118	
426.6	0.0510389	0.04025563	
426.8	0.05079512	0.04042965	
427	0.05051747	0.04060325	
427.2	0.05095678	0.04077642	
427.4	0.05082112	0.04094916	
427.6	0.05080401	0.04112149	
427.8	0.05063857	0.04129338	
428	0.05090955	0.04146486	
428.2	0.0509953	0.04163592	
428.4	0.05108893	0.04180655	
428.6	0.05142551	0.04197677	
428.8	0.05123785	0.04214657	
429	0.05108366	0.04231596	
429.2	0.05164323	0.04248493	
429.4	0.05164601	0.04265348	
429.6	0.05222194	0.04282162	
429.8	0.05275118	0.04298935	
430	0.05353732	0.04315667	
430.2	0.05384524	0.04332357	
430.4	0.05403694	0.04349007	
430.6	0.0536553	0.04365616	
430.8	0.05355269	0.04382184	
431	0.05385701	0.04398711	
431.2	0.05471392	0.04415198	
431.4	0.05462149	0.04431645	
431.6	0.05512982	0.04448051	
431.8	0.0554453	0.04464417	
432	0.05559006	0.04480743	
432.2	0.05621872	0.04497029	
432.4	0.05632368	0.04513274	
432.6	0.05617063	0.0452948	
432.8	0.05568728	0.04545647	
433	0.05554073	0.04561773	
433.2	0.05544947	0.0457786	
433.4	0.0556885	0.04593908	
433.6	0.05589147	0.04609916	
433.8	0.05587849	0.04625885	
434	0.05604042	0.04641815	
434.2	0.05614209	0.04657705	
434.4	0.05506776	0.04673557	
434.6	0.05483558	0.0468937	
434.8	0.05502044	0.04705144	
435	0.0552094	0.04720879	
435.2	0.05563297	0.04736576	
435.4	0.05549824	0.04752234	
435.6	0.05561957	0.04767854	
435.8	0.05579712	0.04783436	
436	0.05601023	0.04798979	
436.2	0.05672845	0.04814484	
436.4	0.05686381	0.04829951	
436.6	0.05663258	0.04845381	
436.8	0.05687667	0.04860772	
437	0.0576532	0.04876126	
437.2	0.05821009	0.04891442	
437.4	0.05868187	0.0490672	
437.6	0.05860683	0.04921961	
437.8	0.05890595	0.04937164	
438	0.0589802	0.04952331	
438.2	0.05897791	0.0496746	
438.4	0.05820208	0.04982552	
438.6	0.05856322	0.04997607	
438.8	0.05880754	0.05012625	
439	0.05873801	0.05027606	
439.2	0.05882852	0.0504255	
439.4	0.0585265	0.05057458	
439.6	0.05853429	0.05072329	
439.8	0.05850815	0.05087164	
440	0.05849558	0.05101962	
440.2	0.05909785	0.05116724	
440.4	0.05877523	0.0513145	
440.6	0.05853778	0.0514614	
440.8	0.05931164	0.05160793	
441	0.05954078	0.05175411	
441.2	0.05917529	0.05189993	
441.4	0.05900733	0.05204539	
441.6	0.05891706	0.0521905	
441.8	0.05872827	0.05233524	
442	0.0587882	0.05247964	
442.2	0.05878472	0.05262368	
442.4	0.05872723	0.05276736	
442.6	0.05933662	0.0529107	
442.8	0.05952592	0.05305368	
443	0.05968941	0.05319631	
443.2	0.06054624	0.05333859	
443.4	0.06052127	0.05348052	
443.6	0.06088514	0.05362211	
443.8	0.06115973	0.05376334	
444	0.06152791	0.05390423	
444.2	0.06226477	0.05404478	
444.4	0.0622232	0.05418498	
444.6	0.06220528	0.05432484	
444.8	0.06272077	0.05446435	
445	0.06228477	0.05460352	
445.2	0.06218534	0.05474235	
445.4	0.06229596	0.05488084	
445.6	0.06183139	0.05501899	
445.8	0.06157339	0.0551568	
446	0.06196892	0.05529427	
446.2	0.06221792	0.05543141	
446.4	0.06185161	0.05556821	
446.6	0.06203313	0.05570467	
446.8	0.06213304	0.0558408	
447	0.06248609	0.05597659	
447.2	0.06317326	0.05611206	
447.4	0.0631574	0.05624719	
447.6	0.06331027	0.05638198	
447.8	0.06315556	0.05651645	
448	0.06356863	0.05665059	
448.2	0.0635576	0.0567844	
448.4	0.06308685	0.05691788	
448.6	0.06306102	0.05705103	
448.8	0.06372039	0.05718386	
449	0.06369977	0.05731636	
449.2	0.06405633	0.05744853	
449.4	0.06402472	0.05758039	
449.6	0.06438145	0.05771191	
449.8	0.06467467	0.05784312	
450	0.06509379	0.057974	
450.2	0.06529923	0.05810457	
450.4	0.06462132	0.05823481	
450.6	0.06506107	0.05836473	
450.8	0.06550324	0.05849434	
451	0.06579521	0.05862362	
451.2	0.06606949	0.05875259	
451.4	0.06596531	0.05888124	
451.6	0.06573149	0.05900958	
451.8	0.06560927	0.0591376	
452	0.06614306	0.05926531	
452.2	0.06603434	0.05939271	
452.4	0.06642188	0.05951979	
452.6	0.0671664	0.05964656	
452.8	0.06729944	0.05977302	
453	0.06742788	0.05989917	
453.2	0.06756038	0.06002501	
453.4	0.06779945	0.06015055	
453.6	0.0685384	0.06027577	
453.8	0.06832902	0.06040069	
454	0.06852259	0.0605253	
454.2	0.0684725	0.0606496	
454.4	0.06795182	0.0607736	
454.6	0.06742707	0.0608973	
454.8	0.06741111	0.06102069	
455	0.06699908	0.06114378	
455.2	0.06679338	0.06126657	
455.4	0.06701355	0.06138905	
455.6	0.06714462	0.06151124	
455.8	0.06702141	0.06163313	
456	0.06707292	0.06175471	
456.2	0.06712978	0.061876	
456.4	0.06681683	0.061997	
456.6	0.0664748	0.06211769	
456.8	0.06628154	0.06223809	
457	0.06700267	0.06235819	
457.2	0.06704099	0.062478	
457.4	0.06799238	0.06259752	
457.6	0.06847212	0.06271674	
457.8	0.06869062	0.06283567	
458	0.06887244	0.06295431	
458.2	0.06860275	0.06307265	
458.4	0.06844174	0.06319071	
458.6	0.06837326	0.06330848	
458.8	0.06880919	0.06342596	
459	0.06913331	0.06354315	
459.2	0.06955285	0.06366005	
459.4	0.06955147	0.06377666	
459.6	0.06983992	0.06389299	
459.8	0.06986036	0.06400904	
460	0.06951615	0.0641248	
460.2	0.06920994	0.06424027	
460.4	0.06908583	0.06435547	
460.6	0.06929941	0.06447038	
460.8	0.06925306	0.06458501	
461	0.06921786	0.06469935	
461.2	0.069231	0.06481342	
461.4	0.07002042	0.06492721	
461.6	0.06974112	0.06504071	
461.8	0.06983293	0.06515394	
462	0.06950061	0.0652669	
462.2	0.06906153	0.06537957	
462.4	0.06919431	0.06549197	
462.6	0.06962442	0.06560409	
462.8	0.06956735	0.06571594	
463	0.0694689	0.06582751	
463.2	0.06960159	0.06593881	
463.4	0.07012253	0.06604984	
463.6	0.07096931	0.06616059	
463.8	0.07089273	0.06627108	
464	0.07091906	0.06638129	
464.2	0.07139362	0.06649123	
464.4	0.07181193	0.0666009	
464.6	0.07150436	0.0667103	
464.8	0.07108906	0.06681944	
465	0.07095843	0.0669283	
465.2	0.07095652	0.0670369	
465.4	0.07115791	0.06714524	
465.6	0.07103509	0.0672533	
465.8	0.07153911	0.06736111	
466	0.07164776	0.06746864	
466.2	0.07147283	0.06757592	
466.4	0.07154717	0.06768293	
466.6	0.07129743	0.06778968	
466.8	0.0712304	0.06789616	
467	0.0709546	0.06800239	
467.2	0.07166992	0.06810836	
467.4	0.07197198	0.06821406	
467.6	0.07220505	0.06831951	
467.8	0.07222006	0.06842469	
468	0.07263433	0.06852962	
468.2	0.07212593	0.06863429	
468.4	0.07185161	0.06873871	
468.6	0.07177734	0.06884287	
468.8	0.07185729	0.06894677	
469	0.0715365	0.06905042	
469.2	0.0714429	0.06915381	
469.4	0.0719176	0.06925696	
469.6	0.07218413	0.06935984	
469.8	0.07232942	0.06946248	
470	0.07232624	0.06956486	
470.2	0.07238468	0.069667	
470.4	0.07242092	0.06976888	
470.6	0.07257201	0.06987051	
470.8	0.07284025	0.06997189	
471	0.07251846	0.07007303	
471.2	0.07329909	0.07017391	
471.4	0.0734187	0.07027455	
471.6	0.07366381	0.07037494	
471.8	0.07319439	0.07047509	
472	0.0727733	0.07057499	
472.2	0.07232707	0.07067464	
472.4	0.07231862	0.07077405	
472.6	0.07243616	0.07087322	
472.8	0.07179342	0.07097214	
473	0.0715481	0.07107083	
473.2	0.07180621	0.07116926	
473.4	0.0723216	0.07126746	
473.6	0.07264394	0.07136542	
473.8	0.07297693	0.07146313	
474	0.07365838	0.07156061	
474.2	0.07437679	0.07165785	
474.4	0.07403752	0.07175485	
474.6	0.07384641	0.07185161	
474.8	0.07397187	0.07194813	
475	0.07406486	0.07204442	
475.2	0.07458462	0.07214047	
475.4	0.073961	0.07223628	
475.6	0.07368169	0.07233186	
475.8	0.07324853	0.07242721	
476	0.07310016	0.07252232	
476.2	0.07302164	0.0726172	
476.4	0.07255861	0.07271185	
476.6	0.07258149	0.07280626	
476.8	0.07263873	0.07290044	
477	0.07291804	0.07299439	
477.2	0.07360761	0.07308811	
477.4	0.07413727	0.07318161	
477.6	0.07445429	0.07327487	
477.8	0.0741786	0.0733679	
478	0.07493953	0.0734607	
478.2	0.07522576	0.07355328	
478.4	0.07503657	0.07364563	
478.6	0.07496068	0.07373775	
478.8	0.07539751	0.07382965	
479	0.07520133	0.07392132	
479.2	0.07513117	0.07401277	
479.4	0.07436471	0.07410399	
479.6	0.0745522	0.07419499	
479.8	0.07448417	0.07428577	
480	0.0746596	0.07437632	
480.2	0.07482285	0.07446665	
480.4	0.07486807	0.07455676	
480.6	0.07505115	0.07464665	
480.8	0.07533604	0.07473632	
481	0.07544159	0.07482577	
481.2	0.07619876	0.07491499	
481.4	0.0759634	0.075004	
481.6	0.07607099	0.0750928	
481.8	0.07605977	0.07518137	
482	0.07692248	0.07526973	
482.2	0.07703785	0.07535787	
482.4	0.07691149	0.07544579	
482.6	0.07653653	0.0755335	
482.8	0.07681777	0.07562099	
483	0.07655009	0.07570827	
483.2	0.07637352	0.07579533	
483.4	0.07581819	0.07588218	
483.6	0.07633211	0.07596882	
483.8	0.0766051	0.07605524	
484	0.07665062	0.07614146	
484.2	0.07717977	0.07622746	
484.4	0.07716561	0.07631325	
484.6	0.07731109	0.07639883	
484.8	0.07754541	0.0764842	
485	0.07779101	0.07656936	
485.2	0.07735108	0.07665431	
485.4	0.07673871	0.07673906	
485.6	0.07683459	0.07682359	
485.8	0.07692486	0.07690792	
486	0.07699399	0.07699204	
486.2	0.0766882	0.07707596	
486.4	0.07706173	0.07715967	
486.6	0.07655985	0.07724317	
486.8	0.07683421	0.07732647	
487	0.07705104	0.07740957	
487.2	0.07738878	0.07749246	
487.4	0.07752223	0.07757514	
487.6	0.07841795	0.07765763	
487.8	0.07867363	0.07773991	
488	0.07907314	0.07782199	
488.2	0.07950895	0.07790387	
488.4	0.07932681	0.07798555	
488.6	0.07945567	0.07806703	
488.8	0.07951306	0.07814831	
489	0.07925871	0.07822939	
489.2	0.07893783	0.07831027	
489.4	0.0786277	0.07839095	
489.6	0.07877587	0.07847143	
489.8	0.07910217	0.07855172	
490	0.07955966	0.07863181	
490.2	0.07969071	0.0787117	
490.4	0.07998391	0.0787914	
490.6	0.07927468	0.0788709	
490.8	0.07954163	0.07895021	
491	0.0798122	0.07902932	
491.2	0.0797416	0.07910824	
491.4	0.07984729	0.07918696	
491.6	0.07986359	0.07926549	
491.8	0.07967294	0.07934383	
492	0.08007538	0.07942198	
492.2	0.0794784	0.07949994	
492.4	0.07927758	0.0795777	
492.6	0.07941382	0.07965527	
492.8	0.07893237	0.07973266	
493	0.07783916	0.07980985	
493.2	0.0777271	0.07988685	
493.4	0.07721951	0.07996367	
493.6	0.07775967	0.08004029	
493.8	0.07846814	0.08011673	
494	0.07875724	0.08019298	
494.2	0.07883459	0.08026905	
494.4	0.07796226	0.08034492	
494.6	0.07822765	0.08042062	
494.8	0.07838914	0.08049612	
495	0.07903135	0.08057144	
495.2	0.079231	0.08064658	
495.4	0.07938892	0.08072153	
495.6	0.07928465	0.0807963	
495.8	0.07974938	0.08087088	
496	0.08018101	0.08094528	
496.2	0.08028196	0.0810195	
496.4	0.08070302	0.08109354	
496.6	0.08082267	0.08116739	
496.8	0.08040628	0.08124107	
497	0.08038927	0.08131456	
497.2	0.08111055	0.08138787	
497.4	0.08153517	0.08146101	
497.6	0.08206724	0.08153396	
497.8	0.08213237	0.08160673	
498	0.08215235	0.08167933	
498.2	0.08194683	0.08175175	
498.4	0.08092633	0.08182399	
498.6	0.08169642	0.08189605	
498.8	0.08143223	0.08196794	
499	0.08192591	0.08203965	
499.2	0.08181155	0.08211118	
499.4	0.08149614	0.08218254	
499.6	0.08174225	0.08225373	
499.8	0.0819799	0.08232474	
500	0.08182937	0.08239557	
500.2	0.08197313	0.08246623	
500.4	0.08195384	0.08253672	
500.6	0.08191201	0.08260704	
500.8	0.08199785	0.08267718	
501	0.08198015	0.08274715	
501.2	0.08245308	0.08281695	
501.4	0.08282484	0.08288658	
501.6	0.08247803	0.08295603	
501.8	0.08235519	0.08302532	
502	0.08228417	0.08309444	
502.2	0.08165376	0.08316338	
502.4	0.08126681	0.08323216	
502.6	0.08178574	0.08330077	
502.8	0.08160509	0.08336921	
503	0.08191022	0.08343749	
503.2	0.08182283	0.08350559	
503.4	0.08190661	0.08357353	
503.6	0.08245994	0.0836413	
503.8	0.08239152	0.08370891	
504	0.08277876	0.08377635	
504.2	0.08337829	0.08384362	
504.4	0.08350422	0.08391073	
504.6	0.08341849	0.08397768	
504.8	0.0834442	0.08404446	
505	0.08384069	0.08411108	
505.2	0.0846147	0.08417753	
505.4	0.08505937	0.08424382	
505.6	0.08498285	0.08430995	
505.8	0.08531982	0.08437591	
506	0.0853069	0.08444172	
506.2	0.08498998	0.08450736	
506.4	0.08463894	0.08457284	
506.6	0.0846095	0.08463816	
506.8	0.08412071	0.08470333	
507	0.08415361	0.08476833	
507.2	0.0840139	0.08483317	
507.4	0.08386488	0.08489785	
507.6	0.08413798	0.08496237	
507.8	0.08365454	0.08502674	
508	0.08387689	0.08509095	
508.2	0.08360591	0.085155	
508.4	0.08336613	0.08521889	
508.6	0.08315798	0.08528263	
508.8	0.08358071	0.08534621	
509	0.08349273	0.08540963	
509.2	0.08372202	0.0854729	
509.4	0.08428505	0.08553601	
509.6	0.084236	0.08559897	
509.8	0.08427098	0.08566178	
510	0.08423818	0.08572443	
510.2	0.08372956	0.08578692	
510.4	0.08406294	0.08584927	
510.6	0.08464835	0.08591146	
510.8	0.08487083	0.08597349	
511	0.08579094	0.08603538	
511.2	0.08585936	0.08609711	
511.4	0.08608715	0.0861587	
511.6	0.08620614	0.08622013	
511.8	0.08643865	0.08628141	
512	0.0871711	0.08634254	
512.2	0.08757927	0.08640352	
512.4	0.08782366	0.08646435	
512.6	0.08745268	0.08652503	
512.8	0.08720965	0.08658556	
513	0.08628871	0.08664595	
513.2	0.08583881	0.08670618	
513.4	0.0853846	0.08676627	
513.6	0.08418742	0.08682621	
513.8	0.08329884	0.08688601	
514	0.08310403	0.08694565	
514.2	0.08268448	0.08700515	
514.4	0.08316409	0.08706451	
514.6	0.08370112	0.08712372	
514.8	0.08395138	0.08718278	
515	0.08404683	0.0872417	
515.2	0.08375545	0.08730048	
515.4	0.08460798	0.08735911	
515.6	0.08477408	0.0874176	
515.8	0.08560729	0.08747594	
516	0.0861039	0.08753414	
516.2	0.08636557	0.0875922	
516.4	0.08674946	0.08765011	
516.6	0.08675169	0.08770789	
516.8	0.08671076	0.08776552	
517	0.0871205	0.08782301	
517.2	0.08675593	0.08788036	
517.4	0.08661092	0.08793756	
517.6	0.08632709	0.08799463	
517.8	0.0865999	0.08805156	
518	0.08676475	0.08810835	
518.2	0.0871874	0.088165	
518.4	0.08720651	0.08822151	
518.6	0.08714631	0.08827788	
518.8	0.08683498	0.08833411	
519	0.08633367	0.08839021	
519.2	0.08649383	0.08844617	
519.4	0.08699763	0.08850199	
519.6	0.08647125	0.08855767	
519.8	0.08663771	0.08861322	
520	0.08678485	0.08866863	
520.2	0.08677301	0.0887239	
520.4	0.08698342	0.08877904	
520.6	0.08660967	0.08883405	
520.8	0.08693232	0.08888892	
521	0.08751506	0.08894365	
521.2	0.08713321	0.08899825	
521.4	0.08762176	0.08905272	
521.6	0.08773036	0.08910705	
521.8	0.08825567	0.08916125	
522	0.08863054	0.08921532	
522.2	0.08915434	0.08926925	
522.4	0.08881127	0.08932305	
522.6	0.08874052	0.08937672	
522.8	0.08911038	0.08943026	
523	0.08895938	0.08948367	
523.2	0.08906569	0.08953694	
523.4	0.08903612	0.08959009	
523.6	0.08936228	0.0896431	
523.8	0.0890567	0.08969599	
524	0.08870178	0.08974874	
524.2	0.08839753	0.08980137	
524.4	0.08864453	0.08985386	
524.6	0.08872329	0.08990623	
524.8	0.08915852	0.08995847	
525	0.0896323	0.09001058	
525.2	0.09001079	0.09006257	
525.4	0.09042154	0.09011442	
525.6	0.09049753	0.09016615	
525.8	0.09043267	0.09021775	
526	0.09012353	0.09026923	
526.2	0.08980582	0.09032058	
526.4	0.08908969	0.0903718	
526.6	0.08870055	0.0904229	
526.8	0.08837943	0.09047387	
527	0.08747556	0.09052471	
527.2	0.08718068	0.09057544	
527.4	0.0865148	0.09062604	
527.6	0.0864441	0.09067651	
527.8	0.08573009	0.09072686	
528	0.08558965	0.09077709	
528.2	0.08566607	0.09082719	
528.4	0.08638198	0.09087717	
528.6	0.08670521	0.09092703	
528.8	0.08717522	0.09097676	
529	0.0880758	0.09102638	
529.2	0.08877081	0.09107587	
529.4	0.089079	0.09112524	
529.6	0.0892894	0.09117449	
529.8	0.08916911	0.09122362	
530	0.08938364	0.09127262	
530.2	0.08974867	0.09132151	
530.4	0.08974	0.09137028	
530.6	0.08977972	0.09141893	
530.8	0.08943073	0.09146746	
531	0.08941282	0.09151587	
531.2	0.08933671	0.09156416	
531.4	0.0892937	0.09161233	
531.6	0.08946292	0.09166039	
531.8	0.08951493	0.09170832	
532	0.08955656	0.09175614	
532.2	0.08959364	0.09180384	
532.4	0.09044944	0.09185143	
532.6	0.0903527	0.0918989	
532.8	0.09048795	0.09194625	
533	0.09107653	0.09199348	
533.2	0.09152257	0.0920406	
533.4	0.09150922	0.09208761	
533.6	0.09131124	0.0921345	
533.8	0.09108265	0.09218127	
534	0.09054113	0.09222793	
534.2	0.09089906	0.09227447	
534.4	0.09033365	0.0923209	
534.6	0.0900214	0.09236722	
534.8	0.0902288	0.09241342	
535	0.09042589	0.09245951	
535.2	0.08987516	0.09250549	
535.4	0.09012712	0.09255135	
535.6	0.09032688	0.09259711	
535.8	0.09079151	0.09264274	
536	0.09057772	0.09268827	
536.2	0.09066902	0.09273369	
536.4	0.0911602	0.09277899	
536.6	0.09084039	0.09282418	
536.8	0.09142845	0.09286927	
537	0.0915487	0.09291424	
537.2	0.09215251	0.0929591	
537.4	0.09168767	0.09300385	
537.6	0.09124306	0.09304849	
537.8	0.09132986	0.09309302	
538	0.09139716	0.09313745	
538.2	0.09175169	0.09318176	
538.4	0.09160552	0.09322597	
538.6	0.09185563	0.09327006	
538.8	0.09240512	0.09331405	
539	0.09267811	0.09335793	
539.2	0.09287787	0.0934017	
539.4	0.09334367	0.09344537	
539.6	0.09392724	0.09348893	
539.8	0.09401843	0.09353238	
540	0.09351945	0.09357573	
540.2	0.09368583	0.09361896	
540.4	0.09337262	0.0936621	
540.6	0.09300981	0.09370512	
540.8	0.09329483	0.09374804	
541	0.09293618	0.09379086	
541.2	0.09322249	0.09383357	
541.4	0.09258283	0.09387618	
541.6	0.09261283	0.09391868	
541.8	0.09306248	0.09396108	
542	0.09312468	0.09400337	
542.2	0.09260163	0.09404556	
542.4	0.09318764	0.09408765	
542.6	0.09359393	0.09412963	
542.8	0.09444604	0.09417151	
543	0.09466189	0.09421329	
543.2	0.09501559	0.09425496	
543.4	0.09544912	0.09429654	
543.6	0.09565771	0.09433801	
543.8	0.09575306	0.09437938	
544	0.0958359	0.09442064	
544.2	0.0961908	0.09446181	
544.4	0.09598915	0.09450288	
544.6	0.09600699	0.09454384	
544.8	0.09601552	0.0945847	
545	0.09545797	0.09462547	
545.2	0.09541632	0.09466613	
545.4	0.09546435	0.0947067	
545.6	0.09521011	0.09474716	
545.8	0.09482244	0.09478753	
546	0.09443713	0.09482779	
546.2	0.09382882	0.09486796	
546.4	0.09440241	0.09490803	
546.6	0.09462802	0.094948	
546.8	0.0946191	0.09498787	
547	0.09454552	0.09502765	
547.2	0.09492305	0.09506733	
547.4	0.09506595	0.09510691	
547.6	0.0947616	0.09514639	
547.8	0.09502468	0.09518578	
548	0.09509397	0.09522507	
548.2	0.09479351	0.09526426	
548.4	0.09432186	0.09530336	
548.6	0.09412133	0.09534236	
548.8	0.09387487	0.09538126	
549	0.09384958	0.09542007	
549.2	0.0937692	0.09545879	
549.4	0.0935896	0.09549741	
549.6	0.09348707	0.09553593	
549.8	0.09338095	0.09557436	
550	0.09325225	0.0956127	
550.2	0.09325515	0.09565094	
550.4	0.09392163	0.09568909	
550.6	0.09448082	0.09572715	
550.8	0.09508208	0.09576511	
551	0.09517936	0.09580298	
551.2	0.095706	0.09584075	
551.4	0.09583332	0.09587844	
551.6	0.09574524	0.09591603	
551.8	0.09586921	0.09595353	
552	0.09615568	0.09599093	
552.2	0.09657813	0.09602825	
552.4	0.09687217	0.09606547	
552.6	0.09730313	0.0961026	
552.8	0.0970812	0.09613964	
553	0.09709076	0.09617659	
553.2	0.09704061	0.09621345	
553.4	0.09699271	0.09625022	
553.6	0.09707933	0.0962869	
553.8	0.09670252	0.09632349	
554	0.09674131	0.09635999	
554.2	0.09706865	0.0963964	
554.4	0.09732903	0.09643272	
554.6	0.09741423	0.09646895	
554.8	0.09715361	0.09650509	
555	0.09669427	0.09654114	
555.2	0.09694696	0.09657711	
555.4	0.09605632	0.09661299	
555.6	0.09609311	0.09664878	
555.8	0.09590924	0.09668448	
556	0.09611134	0.09672009	
556.2	0.09642342	0.09675562	
556.4	0.09568554	0.09679106	
556.6	0.09572673	0.09682641	
556.8	0.09493339	0.09686167	
557	0.09473579	0.09689685	
557.2	0.0948058	0.09693195	
557.4	0.09447689	0.09696695	
557.6	0.09460085	0.09700187	
557.8	0.09494044	0.09703671	
558	0.09557762	0.09707146	
558.2	0.09537347	0.09710612	
558.4	0.09549253	0.0971407	
558.6	0.09544497	0.0971752	
558.8	0.09546792	0.09720961	
559	0.09601383	0.09724393	
559.2	0.09670886	0.09727817	
559.4	0.09682198	0.09731233	
559.6	0.09732957	0.0973464	
559.8	0.09762184	0.09738039	
560	0.09833565	0.0974143	
560.2	0.09853143	0.09744812	
560.4	0.09841913	0.09748186	
560.6	0.09889248	0.09751552	
560.8	0.09872224	0.0975491	
561	0.09893651	0.09758259	
561.2	0.09887185	0.097616	
561.4	0.09827048	0.09764933	
561.6	0.09818007	0.09768258	
561.8	0.09792719	0.09771574	
562	0.09810197	0.09774883	
562.2	0.09751327	0.09778183	
562.4	0.09740762	0.09781475	
562.6	0.09761217	0.09784759	
562.8	0.0977553	0.09788035	
563	0.09800273	0.09791303	
563.2	0.0986328	0.09794563	
563.4	0.09869338	0.09797815	
563.6	0.09873982	0.0980106	
563.8	0.09920842	0.09804296	
564	0.09935695	0.09807524	
564.2	0.09932583	0.09810744	
564.4	0.09887443	0.09813956	
564.6	0.09846211	0.09817161	
564.8	0.09798354	0.09820357	
565	0.09760257	0.09823546	
565.2	0.09748523	0.09826727	
565.4	0.09715433	0.098299	
565.6	0.09767148	0.09833066	
565.8	0.09780979	0.09836223	
566	0.09849271	0.09839373	
566.2	0.09866459	0.09842515	
566.4	0.09883596	0.0984565	
566.6	0.09931603	0.09848776	
566.8	0.09926817	0.09851895	
567	0.09993511	0.09855007	
567.2	0.10042339	0.09858111	
567.4	0.10069823	0.09861207	
567.6	0.10097473	0.09864295	
567.8	0.10101054	0.09867376	
568	0.10080083	0.0987045	
568.2	0.10034779	0.09873516	
568.4	0.09969538	0.09876574	
568.6	0.09956958	0.09879625	
568.8	0.09957024	0.09882668	
569	0.09970038	0.09885704	
569.2	0.10002059	0.09888733	
569.4	0.09996217	0.09891754	
569.6	0.10029106	0.09894767	
569.8	0.10029637	0.09897774	
570	0.10029637	0.09900773	
570.2	0.10110577	0.09898667	
570.4	0.10163172	0.09896562	
570.6	0.10221706	0.09894457	
570.8	0.10239949	0.09892353	
571	0.10277785	0.09890249	
571.2	0.10303859	0.09888146	
571.4	0.10316864	0.09886043	
571.6	0.10305328	0.0988394	
571.8	0.10302779	0.09881838	
572	0.10313673	0.09879736	
572.2	0.10288847	0.09877635	
572.4	0.10300424	0.09875535	
572.6	0.10241838	0.09873434	
572.8	0.10225434	0.09871334	
573	0.10241304	0.09869235	
573.2	0.10252718	0.09867136	
573.4	0.1024388	0.09865038	
573.6	0.10279588	0.0986294	
573.8	0.10274749	0.09860842	
574	0.10327057	0.09858745	
574.2	0.10301159	0.09856648	
574.4	0.10227119	0.09854552	
574.6	0.10180127	0.09852456	
574.8	0.10097068	0.09850361	
575	0.10045371	0.09848266	
575.2	0.10039602	0.09846171	
575.4	0.10004451	0.09844077	
575.6	0.09948768	0.09841984	
575.8	0.09923247	0.0983989	
576	0.09946037	0.09837798	
576.2	0.09989105	0.09835706	
576.4	0.10014366	0.09833614	
576.6	0.09995909	0.09831522	
576.8	0.10060154	0.09829431	
577	0.10128964	0.09827341	
577.2	0.10163605	0.09825251	
577.4	0.10193677	0.09823161	
577.6	0.10247756	0.09821072	
577.8	0.1027085	0.09818983	
578	0.10277325	0.09816895	
578.2	0.10208793	0.09814807	
578.4	0.10141494	0.0981272	
578.6	0.10145195	0.09810633	
578.8	0.10085862	0.09808547	
579	0.10071766	0.09806461	
579.2	0.1006896	0.09804375	
579.4	0.1003914	0.0980229	
579.6	0.10010649	0.09800205	
579.8	0.10008007	0.09798121	
580	0.10024904	0.09796037	
580.2	0.10026092	0.09793954	
580.4	0.09975173	0.09791871	
580.6	0.09903915	0.09789788	
580.8	0.0988933	0.09787706	
581	0.0986209	0.09785625	
581.2	0.09760739	0.09783543	
581.4	0.09772884	0.09781463	
581.6	0.09753983	0.09779382	
581.8	0.09701506	0.09777303	
582	0.0969509	0.09775223	
582.2	0.09681251	0.09773144	
582.4	0.09670905	0.09771066	
582.6	0.09757338	0.09768988	
582.8	0.09718677	0.0976691	
583	0.09760692	0.09764833	
583.2	0.09828863	0.09762756	
583.4	0.0992269	0.0976068	
583.6	0.09942966	0.09758604	
583.8	0.09952746	0.09756529	
584	0.09907444	0.09754454	
584.2	0.09899756	0.09752379	
584.4	0.09886834	0.09750305	
584.6	0.09838581	0.09748231	
584.8	0.09832718	0.09746158	
585	0.09747307	0.09744085	
585.2	0.09688844	0.09742013	
585.4	0.09690605	0.09739941	
585.6	0.09645975	0.0973787	
585.8	0.09614508	0.09735799	
586	0.09653161	0.09733728	
586.2	0.09636925	0.09731658	
586.4	0.09640153	0.09729588	
586.6	0.09687997	0.09727519	
586.8	0.0965034	0.0972545	
587	0.09710583	0.09723382	
587.2	0.09762914	0.09721314	
587.4	0.09746914	0.09719247	
587.6	0.09730201	0.0971718	
587.8	0.0970834	0.09715113	
588	0.09648514	0.09713047	
588.2	0.09677464	0.09710981	
588.4	0.09684455	0.09708916	
588.6	0.09656772	0.09706851	
588.8	0.09603549	0.09704786	
589	0.09562432	0.09702722	
589.2	0.09573416	0.09700659	
589.4	0.09542714	0.09698596	
589.6	0.09576197	0.09696533	
589.8	0.09579883	0.09694471	
590	0.09585232	0.09692409	
590.2	0.09543023	0.09690348	
590.4	0.09577948	0.09688287	
590.6	0.09577466	0.09686227	
590.8	0.09619025	0.09684167	
591	0.09625586	0.09682107	
591.2	0.09633358	0.09680048	
591.4	0.09607718	0.09677989	
591.6	0.09599517	0.09675931	
591.8	0.0959229	0.09673873	
592	0.09561928	0.09671816	
592.2	0.09609457	0.09669759	
592.4	0.09594418	0.09667702	
592.6	0.09567852	0.09665646	
592.8	0.09485675	0.0966359	
593	0.09529088	0.09661535	
593.2	0.09514843	0.0965948	
593.4	0.09491434	0.09657426	
593.6	0.09490645	0.09655372	
593.8	0.09493559	0.09653319	
594	0.09467066	0.09651266	
594.2	0.0946587	0.09649213	
594.4	0.09526857	0.09647161	
594.6	0.09587606	0.09645109	
594.8	0.09620411	0.09643058	
595	0.09602396	0.09641007	
595.2	0.09654283	0.09638957	
595.4	0.09619157	0.09636907	
595.6	0.09606297	0.09634857	
595.8	0.09644832	0.09632808	
596	0.09639563	0.09630759	
596.2	0.09621266	0.09628711	
596.4	0.09583806	0.09626663	
596.6	0.09567103	0.09624616	
596.8	0.09522042	0.09622569	
597	0.09585685	0.09620523	
597.2	0.0951107	0.09618477	
597.4	0.09472163	0.09616431	
597.6	0.09422736	0.09614386	
597.8	0.09421769	0.09612341	
598	0.09385653	0.09610297	
598.2	0.09341298	0.09608253	
598.4	0.09359441	0.0960621	
598.6	0.09416295	0.09604167	
598.8	0.09400236	0.09602124	
599	0.09429965	0.09600082	
599.2	0.09446583	0.0959804	
599.4	0.09423403	0.09595999	
599.6	0.09420835	0.09593958	
599.8	0.09466708	0.09591918	
600	0.09486706	0.09589878	
600.2	0.09476059	0.09587838	
600.4	0.09551085	0.09585799	
600.6	0.09582759	0.0958376	
600.8	0.09599905	0.09581722	
601	0.096034	0.09579684	
601.2	0.09516296	0.09577647	
601.4	0.09465339	0.0957561	
601.6	0.09369609	0.09573574	
601.8	0.09391496	0.09571537	
602	0.0932409	0.09569502	
602.2	0.09273979	0.09567467	
602.4	0.0927424	0.09565432	
602.6	0.09269533	0.09563398	
602.8	0.09255306	0.09561364	
603	0.09242572	0.0955933	
603.2	0.0919027	0.09557297	
603.4	0.09175318	0.09555265	
603.6	0.09177239	0.09553232	
603.8	0.09236675	0.09551201	
604	0.09248567	0.09549169	
604.2	0.09280424	0.09547138	
604.4	0.09320509	0.09545108	
604.6	0.09340751	0.09543078	
604.8	0.09365838	0.09541048	
605	0.09329244	0.09539019	
605.2	0.09303862	0.09536991	
605.4	0.09328182	0.09534962	
605.6	0.09371514	0.09532934	
605.8	0.09422265	0.09530907	
606	0.09335993	0.0952888	
606.2	0.09356682	0.09526853	
606.4	0.09333396	0.09524827	
606.6	0.0935473	0.09522802	
606.8	0.09309236	0.09520776	
607	0.0927905	0.09518752	
607.2	0.09232857	0.09516727	
607.4	0.09278043	0.09514703	
607.6	0.09296043	0.0951268	
607.8	0.09308308	0.09510657	
608	0.09288156	0.09508634	
608.2	0.09292354	0.09506612	
608.4	0.09290068	0.0950459	
608.6	0.093208	0.09502568	
608.8	0.09331871	0.09500547	
609	0.09266145	0.09498527	
609.2	0.09331596	0.09496507	
609.4	0.09399482	0.09494487	
609.6	0.09352438	0.09492468	
609.8	0.09301425	0.09490449	
610	0.09309141	0.09488431	
610.2	0.09297008	0.09486413	
610.4	0.09254112	0.09484395	
610.6	0.09238708	0.09482378	
610.8	0.0918143	0.09480361	
611	0.09217937	0.09478345	
611.2	0.09191348	0.09476329	
611.4	0.09227433	0.09474314	
611.6	0.0918284	0.09472299	
611.8	0.09205406	0.09470285	
612	0.09200463	0.0946827	
612.2	0.09186161	0.09466257	
612.4	0.09207007	0.09464244	
612.6	0.09227515	0.09462231	
612.8	0.09249401	0.09460218	
613	0.09231106	0.09458206	
613.2	0.09283199	0.09456195	
613.4	0.09258804	0.09454184	
613.6	0.09197178	0.09452173	
613.8	0.0922704	0.09450163	
614	0.09279695	0.09448153	
614.2	0.09242699	0.09446144	
614.4	0.09244896	0.09444135	
614.6	0.09235508	0.09442126	
614.8	0.09212461	0.09440118	
615	0.0919993	0.0943811	
615.2	0.09199215	0.09436103	
615.4	0.09225183	0.09434096	
615.6	0.09225756	0.0943209	
615.8	0.09286885	0.09430084	
616	0.09300421	0.09428078	
616.2	0.09297009	0.09426073	
616.4	0.0930096	0.09424069	
616.6	0.09269322	0.09422064	
616.8	0.0928028	0.0942006	
617	0.0926127	0.09418057	
617.2	0.09206852	0.09416054	
617.4	0.09195946	0.09414051	
617.6	0.09168045	0.09412049	
617.8	0.09138794	0.09410048	
618	0.09145272	0.09408046	
618.2	0.09101152	0.09406045	
618.4	0.09070808	0.09404045	
618.6	0.09033681	0.09402045	
618.8	0.09016275	0.09400045	
619	0.09034565	0.09398046	
619.2	0.09118125	0.09396048	
619.4	0.09107196	0.09394049	
619.6	0.0915046	0.09392051	
619.8	0.09170273	0.09390054	
620	0.09174788	0.09388057	
620.2	0.09158616	0.0938606	
620.4	0.09172084	0.09384064	
620.6	0.09156149	0.09382068	
620.8	0.09174003	0.09380073	
621	0.092042	0.09378078	
621.2	0.09196047	0.09376084	
621.4	0.09244601	0.0937409	
621.6	0.09275903	0.09372096	
621.8	0.09339578	0.09370103	
622	0.0939739	0.0936811	
622.2	0.09434343	0.09366118	
622.4	0.09454901	0.09364126	
622.6	0.09466659	0.09362134	
622.8	0.09429461	0.09360143	
623	0.09427693	0.09358152	
623.2	0.09400238	0.09356162	
623.4	0.09315939	0.09354172	
623.6	0.09317486	0.09352183	
623.8	0.09210113	0.09350194	
624	0.09177063	0.09348205	
624.2	0.09166747	0.09346217	
624.4	0.09157946	0.09344229	
624.6	0.09104464	0.09342242	
624.8	0.0910434	0.09340255	
625	0.09129633	0.09338269	
625.2	0.09128816	0.09336283	
625.4	0.09124501	0.09334297	
625.6	0.09147217	0.09332312	
625.8	0.09129391	0.09330327	
626	0.09094687	0.09328343	
626.2	0.09070171	0.09326359	
626.4	0.09066783	0.09324376	
626.6	0.09039303	0.09322393	
626.8	0.09010719	0.0932041	
627	0.09029522	0.09318428	
627.2	0.09018403	0.09316446	
627.4	0.09032654	0.09314465	
627.6	0.09063855	0.09312484	
627.8	0.09033794	0.09310503	
628	0.09077235	0.09308523	
628.2	0.09131034	0.09306543	
628.4	0.09111809	0.09304564	
628.6	0.09107365	0.09302585	
628.8	0.09110572	0.09300607	
629	0.09151286	0.09298629	
629.2	0.09160764	0.09296651	
629.4	0.09170895	0.09294674	
629.6	0.09160591	0.09292697	
629.8	0.09126913	0.09290721	
630	0.09131339	0.09288745	
630.2	0.09120817	0.09286769	
630.4	0.09146145	0.09284794	
630.6	0.09152249	0.0928282	
630.8	0.09172339	0.09280845	
631	0.09140994	0.09278872	
631.2	0.09116279	0.09276898	
631.4	0.09114169	0.09274925	
631.6	0.09121081	0.09272953	
631.8	0.09083548	0.09270981	
632	0.09071416	0.09269009	
632.2	0.09071128	0.09267038	
632.4	0.09034076	0.09265067	
632.6	0.09015093	0.09263096	
632.8	0.09046257	0.09261126	
633	0.09096906	0.09259157	
633.2	0.09060796	0.09257187	
633.4	0.09075842	0.09255219	
633.6	0.09054761	0.0925325	
633.8	0.09091404	0.09251282	
634	0.09093944	0.09249315	
634.2	0.0908867	0.09247348	
634.4	0.09139581	0.09245381	
634.6	0.0913284	0.09243415	
634.8	0.09088891	0.09241449	
635	0.09043822	0.09239484	
635.2	0.08996654	0.09237519	
635.4	0.08954615	0.09235554	
635.6	0.0893674	0.0923359	
635.8	0.08944421	0.09231626	
636	0.08916609	0.09229663	
636.2	0.08895608	0.092277	
636.4	0.08875261	0.09225737	
636.6	0.08844674	0.09223775	
636.8	0.08848519	0.09221814	
637	0.08824514	0.09219852	
637.2	0.08844125	0.09217891	
637.4	0.08909983	0.09215931	
637.6	0.0894448	0.09213971	
637.8	0.09009893	0.09212011	
638	0.09016995	0.09210052	
638.2	0.09090412	0.09208094	
638.4	0.09134755	0.09206135	
638.6	0.09092985	0.09204177	
638.8	0.09096595	0.0920222	
639	0.09103192	0.09200263	
639.2	0.0906015	0.09198306	
639.4	0.09097398	0.0919635	
639.6	0.09126069	0.09194394	
639.8	0.09154363	0.09192438	
640	0.09096031	0.09190483	
640.2	0.09034244	0.09188529	
640.4	0.08982403	0.09186575	
640.6	0.08928362	0.09184621	
640.8	0.08928076	0.09182668	
641	0.08858001	0.09180715	
641.2	0.08856102	0.09178762	
641.4	0.08834611	0.0917681	
641.6	0.08809296	0.09174858	
641.8	0.08839876	0.09172907	
642	0.08816855	0.09170956	
642.2	0.08850717	0.09169006	
642.4	0.08847538	0.09167056	
642.6	0.08884161	0.09165106	
642.8	0.08903096	0.09163157	
643	0.08929834	0.09161208	
643.2	0.0895826	0.0915926	
643.4	0.0900913	0.09157312	
643.6	0.08960682	0.09155364	
643.8	0.08980005	0.09153417	
644	0.0891173	0.09151471	
644.2	0.08863319	0.09149524	
644.4	0.08816674	0.09147578	
644.6	0.08821407	0.09145633	
644.8	0.087953	0.09143688	
645	0.08732927	0.09141743	
645.2	0.08783385	0.09139799	
645.4	0.08805741	0.09137855	
645.6	0.08814948	0.09135912	
645.8	0.08819326	0.09133969	
646	0.0881699	0.09132026	
646.2	0.08850569	0.09130084	
646.4	0.08900454	0.09128142	
646.6	0.08951147	0.09126201	
646.8	0.08935651	0.0912426	
647	0.0894544	0.0912232	
647.2	0.0894409	0.0912038	
647.4	0.08965554	0.0911844	
647.6	0.08924607	0.09116501	
647.8	0.08958511	0.09114562	
648	0.08888651	0.09112623	
648.2	0.0885275	0.09110685	
648.4	0.08880313	0.09108748	
648.6	0.08900329	0.0910681	
648.8	0.08879919	0.09104874	
649	0.0892351	0.09102937	
649.2	0.0891941	0.09101001	
649.4	0.08915845	0.09099066	
649.6	0.08916227	0.09097131	
649.8	0.08925842	0.09095196	
650	0.08952983	0.09093262	
650.2	0.08925211	0.09091328	
650.4	0.08917568	0.09089394	
650.6	0.08913422	0.09087461	
650.8	0.08848364	0.09085528	
651	0.08805527	0.09083596	
651.2	0.08804775	0.09081664	
651.4	0.08745478	0.09079733	
651.6	0.08682883	0.09077802	
651.8	0.08745683	0.09075871	
652	0.08699463	0.09073941	
652.2	0.08731538	0.09072011	
652.4	0.08797191	0.09070082	
652.6	0.08745008	0.09068153	
652.8	0.08783262	0.09066224	
653	0.08849621	0.09064296	
653.2	0.0887018	0.09062368	
653.4	0.08940036	0.09060441	
653.6	0.08977877	0.09058514	
653.8	0.08973793	0.09056587	
654	0.08965082	0.09054661	
654.2	0.08970653	0.09052736	
654.4	0.08966072	0.0905081	
654.6	0.08970933	0.09048885	
654.8	0.08893358	0.09046961	
655	0.08842053	0.09045037	
655.2	0.08866993	0.09043113	
655.4	0.08828857	0.0904119	
655.6	0.08903098	0.09039267	
655.8	0.08979668	0.09037345	
656	0.08951949	0.09035423	
656.2	0.08990164	0.09033501	
656.4	0.09002321	0.0903158	
656.6	0.08989789	0.09029659	
656.8	0.09042707	0.09027739	
657	0.09086233	0.09025819	
657.2	0.09039199	0.09023899	
657.4	0.09012947	0.0902198	
657.6	0.08983392	0.09020061	
657.8	0.08987654	0.09018143	
658	0.08964075	0.09016225	
658.2	0.08956687	0.09014307	
658.4	0.08909372	0.0901239	
658.6	0.08852958	0.09010474	
658.8	0.08799571	0.09008557	
659	0.08788165	0.09006641	
659.2	0.087952	0.09004726	
659.4	0.08774004	0.09002811	
659.6	0.08760443	0.09000896	
659.8	0.08760796	0.08998982	
660	0.08722181	0.08997068	
660.2	0.08750758	0.08995155	
660.4	0.08732313	0.08993242	
660.6	0.08695392	0.08991329	
660.8	0.08715705	0.08989417	
661	0.08671521	0.08987505	
661.2	0.08634144	0.08985593	
661.4	0.08653704	0.08983682	
661.6	0.08689647	0.08981772	
661.8	0.08706084	0.08979862	
662	0.08683424	0.08977952	
662.2	0.08714332	0.08976042	
662.4	0.08754547	0.08974133	
662.6	0.08711346	0.08972225	
662.8	0.08718061	0.08970317	
663	0.08678775	0.08968409	
663.2	0.08661054	0.08966502	
663.4	0.08682056	0.08964595	
663.6	0.08656452	0.08962688	
663.8	0.08655865	0.08960782	
664	0.08674036	0.08958876	
664.2	0.08738953	0.08956971	
664.4	0.08724798	0.08955066	
664.6	0.08716941	0.08953161	
664.8	0.08740522	0.08951257	
665	0.08744324	0.08949354	
665.2	0.0883545	0.0894745	
665.4	0.08819181	0.08945547	
665.6	0.08816965	0.08943645	
665.8	0.08782549	0.08941743	
666	0.08822986	0.08939841	
666.2	0.0883431	0.0893794	
666.4	0.08782892	0.08936039	
666.6	0.08697219	0.08934138	
666.8	0.08646062	0.08932238	
667	0.08569455	0.08930339	
667.2	0.08517682	0.08928439	
667.4	0.08507919	0.08926541	
667.6	0.08474456	0.08924642	
667.8	0.08489896	0.08922744	
668	0.08554114	0.08920846	
668.2	0.08593815	0.08918949	
668.4	0.08550593	0.08917052	
668.6	0.08589524	0.08915156	
668.8	0.08581389	0.0891326	
669	0.08604834	0.08911364	
669.2	0.08628189	0.08909469	
669.4	0.08586036	0.08907574	
669.6	0.08639745	0.0890568	
669.8	0.08671131	0.08903786	
670	0.0870596	0.08901892	
670.2	0.08658265	0.08899999	
670.4	0.08670973	0.08898106	
670.6	0.08709022	0.08896214	
670.8	0.08739762	0.08894322	
671	0.08722558	0.0889243	
671.2	0.0875604	0.08890539	
671.4	0.08839678	0.08888648	
671.6	0.08886264	0.08886758	
671.8	0.08941983	0.08884868	
672	0.0895906	0.08882978	
672.2	0.0892642	0.08881089	
672.4	0.08895246	0.088792	
672.6	0.08887871	0.08877312	
672.8	0.0881188	0.08875424	
673	0.08812836	0.08873536	
673.2	0.0880043	0.08871649	
673.4	0.08709463	0.08869762	
673.6	0.08709689	0.08867876	
673.8	0.0868455	0.0886599	
674	0.08643556	0.08864104	
674.2	0.0860045	0.08862219	
674.4	0.0863261	0.08860334	
674.6	0.08581454	0.0885845	
674.8	0.08551157	0.08856566	
675	0.08549453	0.08854682	
675.2	0.08578452	0.08852799	
675.4	0.08568728	0.08850916	
675.6	0.08537147	0.08849034	
675.8	0.0852798	0.08847152	
676	0.08517083	0.08845271	
676.2	0.08509104	0.08843389	
676.4	0.08568576	0.08841509	
676.6	0.08530101	0.08839628	
676.8	0.08548138	0.08837748	
677	0.08526431	0.08835869	
677.2	0.08493662	0.0883399	
677.4	0.08482607	0.08832111	
677.6	0.08541554	0.08830232	
677.8	0.08573455	0.08828354	
678	0.08562141	0.08826477	
678.2	0.08552207	0.088246	
678.4	0.0856773	0.08822723	
678.6	0.0855327	0.08820847	
678.8	0.0854224	0.08818971	
679	0.08603298	0.08817095	
679.2	0.08574989	0.0881522	
679.4	0.08543957	0.08813345	
679.6	0.08519066	0.08811471	
679.8	0.08556717	0.08809597	
680	0.08550905	0.08807723	
680.2	0.08558929	0.0880585	
680.4	0.08563902	0.08803977	
680.6	0.08546682	0.08802105	
680.8	0.0857493	0.08800233	
681	0.08558047	0.08798361	
681.2	0.08549078	0.0879649	
681.4	0.08591496	0.08794619	
681.6	0.08624425	0.08792749	
681.8	0.08579607	0.08790879	
682	0.08592554	0.08789009	
682.2	0.08623789	0.0878714	
682.4	0.08625703	0.08785271	
682.6	0.08619479	0.08783403	
682.8	0.08610038	0.08781535	
683	0.08632455	0.08779667	
683.2	0.08589536	0.087778	
683.4	0.08558671	0.08775933	
683.6	0.08570699	0.08774067	
683.8	0.08615863	0.08772201	
684	0.08576449	0.08770335	
684.2	0.08572248	0.0876847	
684.4	0.08555326	0.08766605	
684.6	0.08596473	0.0876474	
684.8	0.08634136	0.08762876	
685	0.08636423	0.08761013	
685.2	0.08653516	0.0875915	
685.4	0.08720928	0.08757287	
685.6	0.08698735	0.08755424	
685.8	0.08702721	0.08753562	
686	0.08763758	0.087517	
686.2	0.08760735	0.08749839	
686.4	0.08752813	0.08747978	
686.6	0.08750112	0.08746118	
686.8	0.08721856	0.08744258	
687	0.08704527	0.08742398	
687.2	0.08691271	0.08740539	
687.4	0.08646342	0.0873868	
687.6	0.0863133	0.08736821	
687.8	0.08578015	0.08734963	
688	0.08526166	0.08733106	
688.2	0.08499516	0.08731248	
688.4	0.08440435	0.08729391	
688.6	0.08449601	0.08727535	
688.8	0.0848235	0.08725679	
689	0.08453855	0.08723823	
689.2	0.08470374	0.08721968	
689.4	0.08441399	0.08720113	
689.6	0.0841385	0.08718258	
689.8	0.08430871	0.08716404	
690	0.08388379	0.0871455	
690.2	0.08372759	0.08712697	
690.4	0.08393626	0.08710844	
690.6	0.08409433	0.08708991	
690.8	0.08405145	0.08707139	
691	0.08413534	0.08705287	
691.2	0.0842861	0.08703436	
691.4	0.08420201	0.08701585	
691.6	0.08455544	0.08699734	
691.8	0.0844883	0.08697884	
692	0.08506863	0.08696034	
692.2	0.08508067	0.08694185	
692.4	0.08510981	0.08692336	
692.6	0.08563766	0.08690487	
692.8	0.08560501	0.08688639	
693	0.08546256	0.08686791	
693.2	0.08543998	0.08684944	
693.4	0.08518173	0.08683096	
693.6	0.08495702	0.0868125	
693.8	0.08477872	0.08679403	
694	0.08463619	0.08677558	
694.2	0.08464792	0.08675712	
694.4	0.08485809	0.08673867	
694.6	0.08470473	0.08672022	
694.8	0.08460893	0.08670178	
695	0.08431868	0.08668334	
695.2	0.08449405	0.0866649	
695.4	0.08449524	0.08664647	
695.6	0.08435011	0.08662805	
695.8	0.08453877	0.08660962	
696	0.08519439	0.0865912	
696.2	0.08528243	0.08657279	
696.4	0.08513379	0.08655437	
696.6	0.08487159	0.08653597	
696.8	0.0846353	0.08651756	
697	0.08476069	0.08649916	
697.2	0.08461234	0.08648077	
697.4	0.08441925	0.08646237	
697.6	0.08398969	0.08644399	
697.8	0.08401774	0.0864256	
698	0.08387666	0.08640722	
698.2	0.08396819	0.08638884	
698.4	0.08364885	0.08637047	
698.6	0.08317248	0.0863521	
698.8	0.0836039	0.08633374	
699	0.08369463	0.08631538	
699.2	0.08393069	0.08629702	
699.4	0.08422911	0.08627867	
699.6	0.08439986	0.08626032	
699.8	0.08502987	0.08624197	
700	0.08521292	0.08622363	
700.2	0.08524366	0.08620529	
700.4	0.08506037	0.08618696	
700.6	0.08525995	0.08616863	
700.8	0.08510179	0.0861503	
701	0.0847465	0.08613198	
701.2	0.08484365	0.08611366	
701.4	0.08503535	0.08609535	
701.6	0.08469769	0.08607704	
701.8	0.08478523	0.08605873	
702	0.0846491	0.08604043	
702.2	0.08486883	0.08602213	
702.4	0.08464569	0.08600383	
702.6	0.08493838	0.08598554	
702.8	0.08570259	0.08596726	
703	0.08551167	0.08594897	
703.2	0.08576027	0.08593069	
703.4	0.08622966	0.08591242	
703.6	0.0859693	0.08589415	
703.8	0.08531009	0.08587588	
704	0.08476264	0.08585762	
704.2	0.08420425	0.08583936	
704.4	0.08429396	0.0858211	
704.6	0.08385021	0.08580285	
704.8	0.08302574	0.0857846	
705	0.08318138	0.08576636	
705.2	0.08367037	0.08574812	
705.4	0.08350061	0.08572988	
705.6	0.08336425	0.08571165	
705.8	0.08392247	0.08569342	
706	0.08399906	0.08567519	
706.2	0.08432519	0.08565697	
706.4	0.0838707	0.08563876	
706.6	0.08396655	0.08562054	
706.8	0.08393077	0.08560233	
707	0.08395223	0.08558413	
707.2	0.08431069	0.08556593	
707.4	0.08391016	0.08554773	
707.6	0.0831269	0.08552953	
707.8	0.08247343	0.08551134	
708	0.08235261	0.08549316	
708.2	0.08243865	0.08547498	
708.4	0.08250274	0.0854568	
708.6	0.08240021	0.08543862	
708.8	0.0826068	0.08542045	
709	0.08314827	0.08540228	
709.2	0.08386354	0.08538412	
709.4	0.08409494	0.08536596	
709.6	0.08456696	0.08534781	
709.8	0.08495454	0.08532966	
710	0.0849676	0.08531151	
710.2	0.08509506	0.08529336	
710.4	0.08490473	0.08527523	
710.6	0.08518477	0.08525709	
710.8	0.08483337	0.08523896	
711	0.08508755	0.08522083	
711.2	0.08498638	0.0852027	
711.4	0.0846572	0.08518458	
711.6	0.08419073	0.08516647	
711.8	0.08426397	0.08514835	
712	0.08372925	0.08513025	
712.2	0.0835611	0.08511214	
712.4	0.08312696	0.08509404	
712.6	0.08333536	0.08507594	
712.8	0.08319014	0.08505785	
713	0.0828551	0.08503976	
713.2	0.08294292	0.08502167	
713.4	0.08308345	0.08500359	
713.6	0.0831407	0.08498551	
713.8	0.08303192	0.08496744	
714	0.08274672	0.08494937	
714.2	0.08269586	0.0849313	
714.4	0.0824462	0.08491324	
714.6	0.08222912	0.08489518	
714.8	0.08197361	0.08487712	
715	0.08232237	0.08485907	
715.2	0.08217002	0.08484103	
715.4	0.08196358	0.08482298	
715.6	0.08204296	0.08480494	
715.8	0.08207596	0.08478691	
716	0.08214455	0.08476887	
716.2	0.08212034	0.08475085	
716.4	0.08210704	0.08473282	
716.6	0.08194925	0.0847148	
716.8	0.08207065	0.08469678	
717	0.08239744	0.08467877	
717.2	0.08298016	0.08466076	
717.4	0.08362629	0.08464276	
717.6	0.08319272	0.08462476	
717.8	0.08257628	0.08460676	
718	0.08258179	0.08458876	
718.2	0.08233904	0.08457077	
718.4	0.08228661	0.08455279	
718.6	0.08229467	0.08453481	
718.8	0.08262674	0.08451683	
719	0.08275242	0.08449885	
719.2	0.08290494	0.08448088	
719.4	0.08329809	0.08446292	
719.6	0.08355799	0.08444495	
719.8	0.08388833	0.08442699	
720	0.08472625	0.08440904	
720.2	0.08424471	0.08439109	
720.4	0.08477724	0.08437314	
720.6	0.08459136	0.08435519	
720.8	0.08466414	0.08433725	
721	0.08491324	0.08431932	
721.2	0.08457708	0.08430138	
721.4	0.08422499	0.08428346	
721.6	0.08359631	0.08426553	
721.8	0.08298564	0.08424761	
722	0.08245837	0.08422969	
722.2	0.08186367	0.08421178	
722.4	0.08196653	0.08419387	
722.6	0.08137959	0.08417596	
722.8	0.08118353	0.08415806	
723	0.08132314	0.08414016	
723.2	0.08153503	0.08412227	
723.4	0.08192926	0.08410438	
723.6	0.08201437	0.08408649	
723.8	0.08199419	0.08406861	
724	0.08199348	0.08405073	
724.2	0.08165397	0.08403285	
724.4	0.08140245	0.08401498	
724.6	0.08100627	0.08399711	
724.8	0.08107734	0.08397925	
725	0.0817513	0.08396139	
725.2	0.0816877	0.08394353	
725.4	0.0817024	0.08392568	
725.6	0.08180435	0.08390783	
725.8	0.08148112	0.08388998	
726	0.08141922	0.08387214	
726.2	0.0816011	0.08385431	
726.4	0.08185695	0.08383647	
726.6	0.08136715	0.08381864	
726.8	0.08201523	0.08380082	
727	0.08286493	0.08378299	
727.2	0.08281861	0.08376517	
727.4	0.08317385	0.08374736	
727.6	0.08306305	0.08372955	
727.8	0.08222017	0.08371174	
728	0.08244528	0.08369394	
728.2	0.08205371	0.08367614	
728.4	0.08187725	0.08365834	
728.6	0.08172011	0.08364055	
728.8	0.08164219	0.08362276	
729	0.08155785	0.08360498	
729.2	0.08122271	0.0835872	
729.4	0.08099037	0.08356942	
729.6	0.08130363	0.08355165	
729.8	0.08133309	0.08353388	
730	0.08088246	0.08351611	
730.2	0.08034372	0.08349835	
730.4	0.08000518	0.08348059	
730.6	0.07986148	0.08346284	
730.8	0.08005105	0.08344509	
731	0.08032561	0.08342734	
731.2	0.08070232	0.0834096	
731.4	0.08115518	0.08339186	
731.6	0.08137423	0.08337412	
731.8	0.08111634	0.08335639	
732	0.08200595	0.08333866	
732.2	0.08239053	0.08332094	
732.4	0.08270703	0.08330322	
732.6	0.08302157	0.0832855	
732.8	0.08334074	0.08326779	
733	0.08368056	0.08325008	
733.2	0.08388009	0.08323238	
733.4	0.08381043	0.08321467	
733.6	0.08426974	0.08319698	
733.8	0.08400078	0.08317928	
734	0.08277588	0.08316159	
734.2	0.08245246	0.08314391	
734.4	0.0820494	0.08312622	
734.6	0.08195499	0.08310854	
734.8	0.08155698	0.08309087	
735	0.08169318	0.0830732	
735.2	0.08159612	0.08305553	
735.4	0.0814987	0.08303787	
735.6	0.08157674	0.08302021	
735.8	0.08195307	0.08300255	
736	0.08247809	0.0829849	
736.2	0.08247143	0.08296725	
736.4	0.08244508	0.0829496	
736.6	0.08254278	0.08293196	
736.8	0.08242882	0.08291432	
737	0.08243602	0.08289669	
737.2	0.08237607	0.08287906	
737.4	0.0822662	0.08286143	
737.6	0.08232702	0.08284381	
737.8	0.08225847	0.08282619	
738	0.082081	0.08280858	
738.2	0.08214957	0.08279097	
738.4	0.08216787	0.08277336	
738.6	0.08186889	0.08275576	
738.8	0.08185327	0.08273816	
739	0.08200656	0.08272056	
739.2	0.08268421	0.08270297	
739.4	0.08310043	0.08268538	
739.6	0.08330878	0.08266779	
739.8	0.08364532	0.08265021	
740	0.08325666	0.08263263	
740.2	0.08341997	0.08261506	
740.4	0.08342086	0.08259749	
740.6	0.08320639	0.08257992	
740.8	0.0831571	0.08256236	
741	0.08258892	0.0825448	
741.2	0.08214897	0.08252725	
741.4	0.08193588	0.08250969	
741.6	0.08187012	0.08249215	
741.8	0.08193297	0.0824746	
742	0.08245158	0.08245706	
742.2	0.08249949	0.08243953	
742.4	0.08307508	0.08242199	
742.6	0.08300229	0.08240446	
742.8	0.08373182	0.08238694	
743	0.08389583	0.08236942	
743.2	0.08446733	0.0823519	
743.4	0.08429103	0.08233438	
743.6	0.08435777	0.08231687	
743.8	0.08430857	0.08229937	
744	0.08427912	0.08228186	
744.2	0.0844316	0.08226436	
744.4	0.08371522	0.08224687	
744.6	0.08318899	0.08222938	
744.8	0.08252635	0.08221189	
745	0.08174966	0.0821944	
745.2	0.08111781	0.08217692	
745.4	0.08104732	0.08215945	
745.6	0.08108051	0.08214197	
745.8	0.0810011	0.0821245	
746	0.08145895	0.08210704	
746.2	0.08149724	0.08208958	
746.4	0.08159003	0.08207212	
746.6	0.08136501	0.08205466	
746.8	0.08175582	0.08203721	
747	0.08161004	0.08201976	
747.2	0.0819349	0.08200232	
747.4	0.08188932	0.08198488	
747.6	0.08199736	0.08196744	
747.8	0.08186246	0.08195001	
748	0.08186965	0.08193258	
748.2	0.08171189	0.08191516	
748.4	0.08117587	0.08189774	
748.6	0.0805831	0.08188032	
748.8	0.08019843	0.08186291	
749	0.07968465	0.0818455	
749.2	0.07953682	0.08182809	
749.4	0.07975922	0.08181069	
749.6	0.08030644	0.08179329	
749.8	0.08032625	0.08177589	
750	0.08082133	0.0817585	
750.2	0.08090948	0.08174111	
750.4	0.08089977	0.08172373	
750.6	0.08114636	0.08170635	
750.8	0.08147987	0.08168897	
751	0.08167617	0.0816716	
751.2	0.0814202	0.08165423	
751.4	0.08110809	0.08163686	
751.6	0.08105193	0.0816195	
751.8	0.08084789	0.08160214	
752	0.08071953	0.08158479	
752.2	0.08078521	0.08156744	
752.4	0.08022089	0.08155009	
752.6	0.07984028	0.08153274	
752.8	0.07949718	0.0815154	
753	0.07897752	0.08149807	
753.2	0.07901584	0.08148074	
753.4	0.07916645	0.08146341	
753.6	0.07912994	0.08144608	
753.8	0.07936931	0.08142876	
754	0.07950936	0.08141144	
754.2	0.07935772	0.08139413	
754.4	0.07953467	0.08137682	
754.6	0.07988608	0.08135951	
754.8	0.08040618	0.08134221	
755	0.08068655	0.08132491	
755.2	0.08050241	0.08130761	
755.4	0.08080721	0.08129032	
755.6	0.08081974	0.08127303	
755.8	0.08108446	0.08125575	
756	0.08120409	0.08123847	
756.2	0.08100924	0.08122119	
756.4	0.08057172	0.08120391	
756.6	0.08037343	0.08118664	
756.8	0.07992798	0.08116938	
757	0.07965246	0.08115211	
757.2	0.0794762	0.08113486	
757.4	0.07922065	0.0811176	
757.6	0.07938561	0.08110035	
757.8	0.08011655	0.0810831	
758	0.08022324	0.08106586	
758.2	0.08032064	0.08104862	
758.4	0.08074688	0.08103138	
758.6	0.08163012	0.08101415	
758.8	0.08240148	0.08099692	
759	0.08265106	0.08097969	
759.2	0.08262778	0.08096247	
759.4	0.08302966	0.08094525	
759.6	0.08274066	0.08092803	
759.8	0.0831662	0.08091082	
760	0.08329693	0.08089361	
760.2	0.08260893	0.08087641	
760.4	0.08226294	0.08085921	
760.6	0.08233654	0.08084201	
760.8	0.08158563	0.08082482	
761	0.08097418	0.08080763	
761.2	0.08090065	0.08079044	
761.4	0.08090073	0.08077326	
761.6	0.08127598	0.08075608	
761.8	0.08115913	0.08073891	
762	0.08095423	0.08072174	
762.2	0.08068786	0.08070457	
762.4	0.0809259	0.08068741	
762.6	0.08110069	0.08067025	
762.8	0.08134433	0.08065309	
763	0.08157543	0.08063594	
763.2	0.08187512	0.08061879	
763.4	0.08273532	0.08060164	
763.6	0.08285144	0.0805845	
763.8	0.08294594	0.08056736	
764	0.08320859	0.08055023	
764.2	0.08275468	0.0805331	
764.4	0.08270321	0.08051597	
764.6	0.08312935	0.08049884	
764.8	0.08290363	0.08048172	
765	0.08264876	0.08046461	
765.2	0.08285605	0.0804475	
765.4	0.0825032	0.08043039	
765.6	0.08214595	0.08041328	
765.8	0.08158162	0.08039618	
766	0.08107062	0.08037908	
766.2	0.08066721	0.08036199	
766.4	0.08054083	0.08034489	
766.6	0.08058839	0.08032781	
766.8	0.08087315	0.08031072	
767	0.08129381	0.08029364	
767.2	0.08127652	0.08027657	
767.4	0.08105458	0.08025949	
767.6	0.08114672	0.08024242	
767.8	0.08087397	0.08022536	
768	0.08122301	0.0802083	
768.2	0.08100931	0.08019124	
768.4	0.08093498	0.08017418	
768.6	0.08105926	0.08015713	
768.8	0.08122189	0.08014009	
769	0.08099227	0.08012304	
769.2	0.0812273	0.080106	
769.4	0.08148205	0.08008897	
769.6	0.08146477	0.08007193	
769.8	0.08103646	0.0800549	
770	0.08078366	0.08003788	
770.2	0.08109238	0.08002086	
770.4	0.08119023	0.08000384	
770.6	0.08138977	0.07998682	
770.8	0.08152173	0.07996981	
771	0.0812467	0.0799528	
771.2	0.08103666	0.0799358	
771.4	0.08081188	0.0799188	
771.6	0.08118103	0.0799018	
771.8	0.08105039	0.07988481	
772	0.08087091	0.07986782	
772.2	0.08065644	0.07985083	
772.4	0.08050512	0.07983385	
772.6	0.07997845	0.07981687	
772.8	0.08010427	0.0797999	
773	0.08041923	0.07978293	
773.2	0.08049693	0.07976596	
773.4	0.08050016	0.07974899	
773.6	0.08022522	0.07973203	
773.8	0.07968695	0.07971508	
774	0.08003346	0.07969812	
774.2	0.08039719	0.07968117	
774.4	0.0797795	0.07966423	
774.6	0.08003582	0.07964728	
774.8	0.07992724	0.07963034	
775	0.07958092	0.07961341	
775.2	0.07991003	0.07959648	
775.4	0.08006999	0.07957955	
775.6	0.08072851	0.07956262	
775.8	0.08078717	0.0795457	
776	0.08043176	0.07952879	
776.2	0.08041428	0.07951187	
776.4	0.08051762	0.07949496	
776.6	0.08015959	0.07947806	
776.8	0.08052185	0.07946115	
777	0.08133608	0.07944425	
777.2	0.08080825	0.07942736	
777.4	0.08074011	0.07941047	
777.6	0.08073277	0.07939358	
777.8	0.08069182	0.07937669	
778	0.08078833	0.07935981	
778.2	0.08039422	0.07934293	
778.4	0.07977017	0.07932606	
778.6	0.07984029	0.07930919	
778.8	0.07911347	0.07929232	
779	0.07880562	0.07927546	
779.2	0.07868742	0.0792586	
779.4	0.07871887	0.07924174	
779.6	0.07897984	0.07922489	
779.8	0.07899114	0.07920804	
780	0.07912844	0.07919119	
780.2	0.07951503	0.07917435	
780.4	0.07978273	0.07915751	
780.6	0.07983265	0.07914068	
780.8	0.07980586	0.07912385	
781	0.08039426	0.07910702	
781.2	0.07977081	0.07909019	
781.4	0.07986478	0.07907337	
781.6	0.08011059	0.07905656	
781.8	0.08043746	0.07903974	
782	0.08039464	0.07902293	
782.2	0.0807385	0.07900613	
782.4	0.08050219	0.07898932	
782.6	0.08122861	0.07897253	
782.8	0.0811759	0.07895573	
783	0.08091972	0.07893894	
783.2	0.08100561	0.07892215	
783.4	0.08099506	0.07890537	
783.6	0.08124061	0.07888858	
783.8	0.0812521	0.07887181	
784	0.08130528	0.07885503	
784.2	0.08091219	0.07883826	
784.4	0.08065879	0.07882149	
784.6	0.08027813	0.07880473	
784.8	0.0795572	0.07878797	
785	0.07920016	0.07877122	
785.2	0.07836701	0.07875446	
785.4	0.07783954	0.07873771	
785.6	0.07807969	0.07872097	
785.8	0.07791237	0.07870423	
786	0.07796692	0.07868749	
786.2	0.07787168	0.07867075	
786.4	0.07790348	0.07865402	
786.6	0.07864942	0.07863729	
786.8	0.078387	0.07862057	
787	0.07818815	0.07860385	
787.2	0.07855025	0.07858713	
787.4	0.07901784	0.07857042	
787.6	0.07916109	0.07855371	
787.8	0.07932749	0.078537	
788	0.07958587	0.0785203	
788.2	0.07941476	0.0785036	
788.4	0.07956311	0.0784869	
788.6	0.07973718	0.07847021	
788.8	0.08000758	0.07845352	
789	0.07982844	0.07843684	
789.2	0.07990884	0.07842016	
789.4	0.08020958	0.07840348	
789.6	0.08059018	0.0783868	
789.8	0.08028643	0.07837013	
790	0.08002885	0.07835347	
790.2	0.08010307	0.0783368	
790.4	0.08030559	0.07832014	
790.6	0.08023398	0.07830348	
790.8	0.08080614	0.07828683	
791	0.08092882	0.07827018	
791.2	0.08099083	0.07825354	
791.4	0.0811664	0.07823689	
791.6	0.0805062	0.07822025	
791.8	0.08024215	0.07820362	
792	0.08032862	0.07818699	
792.2	0.08015761	0.07817036	
792.4	0.08011788	0.07815373	
792.6	0.08020478	0.07813711	
792.8	0.08006182	0.07812049	
793	0.07946141	0.07810388	
793.2	0.07935834	0.07808727	
793.4	0.07928794	0.07807066	
793.6	0.079141	0.07805406	
793.8	0.07901031	0.07803746	
794	0.07945596	0.07802086	
794.2	0.07976874	0.07800427	
794.4	0.07973763	0.07798768	
794.6	0.07974588	0.07797109	
794.8	0.08038146	0.07795451	
795	0.08025839	0.07793793	
795.2	0.07996421	0.07792136	
795.4	0.07998139	0.07790478	
795.6	0.0793899	0.07788821	
795.8	0.07900291	0.07787165	
796	0.07815517	0.07785509	
796.2	0.07816399	0.07783853	
796.4	0.07791902	0.07782198	
796.6	0.07783113	0.07780543	
796.8	0.07767611	0.07778888	
797	0.07789702	0.07777233	
797.2	0.07828578	0.07775579	
797.4	0.07844517	0.07773926	
797.6	0.07878343	0.07772272	
797.8	0.07901027	0.07770619	
798	0.07918519	0.07768967	
798.2	0.07895802	0.07767315	
798.4	0.07896033	0.07765663	
798.6	0.07863818	0.07764011	
798.8	0.07912124	0.0776236	
799	0.07920672	0.07760709	
799.2	0.07927336	0.07759058	
799.4	0.07947736	0.07757408	
799.6	0.07881099	0.07755759	
799.8	0.07885783	0.07754109	
800	0.07833625	0.0775246	
800.2	0.07909264	0.07750811	
800.4	0.07929826	0.07749163	
800.6	0.07957883	0.07747515	
800.8	0.07991093	0.07745867	
801	0.08006981	0.0774422	
801.2	0.07982309	0.07742573	
801.4	0.0795669	0.07740926	
801.6	0.0795964	0.0773928	
801.8	0.07939316	0.07737634	
802	0.07915393	0.07735988	
802.2	0.07938405	0.07734343	
802.4	0.07953374	0.07732698	
802.6	0.07978102	0.07731053	
802.8	0.08019731	0.07729409	
803	0.07979343	0.07727765	
803.2	0.0798808	0.07726122	
803.4	0.079917	0.07724479	
803.6	0.07944443	0.07722836	
803.8	0.07945831	0.07721193	
804	0.07901086	0.07719551	
804.2	0.0790171	0.0771791	
804.4	0.07908634	0.07716268	
804.6	0.07899696	0.07714627	
804.8	0.0792726	0.07712986	
805	0.07864587	0.07711346	
805.2	0.07854321	0.07709706	
805.4	0.07860604	0.07708066	
805.6	0.07826229	0.07706427	
805.8	0.07764563	0.07704788	
806	0.07740837	0.07703149	
806.2	0.07763601	0.07701511	
806.4	0.07748577	0.07699873	
806.6	0.07738729	0.07698236	
806.8	0.07652915	0.07696598	
807	0.07607976	0.07694962	
807.2	0.07665123	0.07693325	
807.4	0.07637714	0.07691689	
807.6	0.07599856	0.07690053	
807.8	0.07606841	0.07688418	
808	0.07632523	0.07686782	
808.2	0.07663957	0.07685148	
808.4	0.0772623	0.07683513	
808.6	0.0780026	0.07681879	
808.8	0.0786196	0.07680245	
809	0.07866327	0.07678612	
809.2	0.07921124	0.07676979	
809.4	0.07945489	0.07675346	
809.6	0.07946782	0.07673714	
809.8	0.07957729	0.07672082	
