# Supplementary material for: Molecular basis for DNA recognition by the maternal pioneer transcription factor FoxH1
Source: Nat Commun. 2022 Nov 26;13:7279. doi: 10.1038/s41467-022-34925-y (PMC9701222; doi:10.1038/s41467-022-34925-y)
Supplement: Supplementary file 4 — Source Data [file 41467_2022_34925_MOESM4_ESM.zip › Sourcedata/BLIS/FoxH1/WT/601/-6/DNA/D3Results.txt]

Conc1	1.563E-08	
Start1	390	
Stop1	809.8	
Kobs	0.00106348962270051	
Error Kobs	1.62112141918361E-05	
Koff	0	
Error Koff	0	
Time1	Data1	Fit1	
390	0.00132669	0	
390.2	0.00192805	0.00013753	
390.4	0.00213679	0.00027487	
390.6	0.00242599	0.00041203	
390.8	0.00272388	0.00054901	
391	0.00286476	0.00068581	
391.2	0.0030123	0.00082242	
391.4	0.00308795	0.00095885	
391.6	0.00353313	0.0010951	
391.8	0.00348652	0.00123117	
392	0.00363379	0.00136705	
392.2	0.00384452	0.00150276	
392.4	0.00418256	0.00163828	
392.6	0.00450093	0.00177362	
392.8	0.00500187	0.00190878	
393	0.00586166	0.00204377	
393.2	0.006009	0.00217857	
393.4	0.00613165	0.00231319	
393.6	0.00640759	0.00244763	
393.8	0.00674021	0.0025819	
394	0.00695657	0.00271598	
394.2	0.00685253	0.00284989	
394.4	0.00685461	0.00298361	
394.6	0.00709761	0.00311716	
394.8	0.00730165	0.00325053	
395	0.00721693	0.00338372	
395.2	0.00761417	0.00351674	
395.4	0.00803329	0.00364958	
395.6	0.00843422	0.00378224	
395.8	0.00824932	0.00391472	
396	0.00933326	0.00404702	
396.2	0.0100486	0.00417916	
396.4	0.01034459	0.00431111	
396.6	0.01055553	0.00444289	
396.8	0.01053605	0.00457449	
397	0.01092462	0.00470592	
397.2	0.01090533	0.00483717	
397.4	0.0110923	0.00496824	
397.6	0.01137708	0.00509914	
397.8	0.01097447	0.00522987	
398	0.01066203	0.00536042	
398.2	0.01068436	0.0054908	
398.4	0.0109058	0.00562101	
398.6	0.01072972	0.00575104	
398.8	0.01084485	0.00588089	
399	0.01097023	0.00601058	
399.2	0.01140871	0.00614009	
399.4	0.01155711	0.00626943	
399.6	0.01115924	0.00639859	
399.8	0.01131974	0.00652759	
400	0.01199425	0.00665641	
400.2	0.01202627	0.00678506	
400.4	0.01210931	0.00691354	
400.6	0.01230461	0.00704184	
400.8	0.01234106	0.00716998	
401	0.01306206	0.00729795	
401.2	0.01336578	0.00742574	
401.4	0.0134001	0.00755336	
401.6	0.01365793	0.00768082	
401.8	0.01323369	0.0078081	
402	0.01292157	0.00793521	
402.2	0.01312026	0.00806216	
402.4	0.01281527	0.00818893	
402.6	0.01308196	0.00831554	
402.8	0.01322359	0.00844198	
403	0.01331312	0.00856825	
403.2	0.01327622	0.00869434	
403.4	0.01296046	0.00882028	
403.6	0.01273072	0.00894604	
403.8	0.01293903	0.00907164	
404	0.01319655	0.00919707	
404.2	0.01362679	0.00932233	
404.4	0.01396277	0.00944742	
404.6	0.01441321	0.00957235	
404.8	0.01469887	0.00969711	
405	0.01522711	0.0098217	
405.2	0.01566994	0.00994613	
405.4	0.01569274	0.01007039	
405.6	0.01597487	0.01019449	
405.8	0.01646369	0.01031842	
406	0.0166098	0.01044219	
406.2	0.01705227	0.01056579	
406.4	0.01740986	0.01068922	
406.6	0.01761539	0.0108125	
406.8	0.01768495	0.0109356	
407	0.01787696	0.01105854	
407.2	0.01793073	0.01118132	
407.4	0.01792576	0.01130394	
407.6	0.01820927	0.01142639	
407.8	0.01825854	0.01154868	
408	0.01823776	0.0116708	
408.2	0.01836352	0.01179276	
408.4	0.01841771	0.01191456	
408.6	0.01815068	0.0120362	
408.8	0.01811615	0.01215768	
409	0.01824393	0.01227899	
409.2	0.01848489	0.01240014	
409.4	0.01847811	0.01252113	
409.6	0.01904516	0.01264196	
409.8	0.01952508	0.01276262	
410	0.01894861	0.01288313	
410.2	0.0190566	0.01300347	
410.4	0.01920249	0.01312366	
410.6	0.01902634	0.01324368	
410.8	0.01929235	0.01336355	
411	0.01918825	0.01348325	
411.2	0.01937875	0.0136028	
411.4	0.01982931	0.01372218	
411.6	0.02022642	0.01384141	
411.8	0.02057316	0.01396047	
412	0.02053395	0.01407938	
412.2	0.02086961	0.01419813	
412.4	0.0205641	0.01431672	
412.6	0.02019535	0.01443516	
412.8	0.02032222	0.01455343	
413	0.02010453	0.01467155	
413.2	0.02040376	0.01478951	
413.4	0.02069078	0.01490731	
413.6	0.02103145	0.01502496	
413.8	0.02082899	0.01514245	
414	0.02058187	0.01525978	
414.2	0.02066006	0.01537695	
414.4	0.0205546	0.01549397	
414.6	0.02071789	0.01561084	
414.8	0.02096067	0.01572754	
415	0.02093977	0.01584409	
415.2	0.02137708	0.01596049	
415.4	0.02189783	0.01607673	
415.6	0.02264757	0.01619282	
415.8	0.02311966	0.01630875	
416	0.02327084	0.01642452	
416.2	0.02350298	0.01654015	
416.4	0.02353816	0.01665561	
416.6	0.02343028	0.01677093	
416.8	0.02374609	0.01688609	
417	0.02373654	0.01700109	
417.2	0.02383822	0.01711595	
417.4	0.02365665	0.01723065	
417.6	0.02387387	0.01734519	
417.8	0.02388945	0.01745959	
418	0.02375564	0.01757383	
418.2	0.02362788	0.01768792	
418.4	0.02385836	0.01780185	
418.6	0.02382255	0.01791564	
418.8	0.02416358	0.01802927	
419	0.02409879	0.01814275	
419.2	0.0243688	0.01825608	
419.4	0.02429622	0.01836926	
419.6	0.02495952	0.01848229	
419.8	0.0250113	0.01859517	
420	0.0258188	0.0187079	
420.2	0.02614428	0.01882047	
420.4	0.02666181	0.0189329	
420.6	0.02613911	0.01904517	
420.8	0.02633154	0.0191573	
421	0.02576879	0.01926928	
421.2	0.02581193	0.01938111	
421.4	0.02602857	0.01949278	
421.6	0.0262955	0.01960431	
421.8	0.02622069	0.0197157	
422	0.02571282	0.01982693	
422.2	0.02602437	0.01993801	
422.4	0.02617679	0.02004895	
422.6	0.0263795	0.02015974	
422.8	0.02642125	0.02027038	
423	0.02608145	0.02038087	
423.2	0.02581369	0.02049121	
423.4	0.02596732	0.02060141	
423.6	0.02678351	0.02071146	
423.8	0.0268239	0.02082137	
424	0.02719178	0.02093112	
424.2	0.02688233	0.02104074	
424.4	0.02669694	0.0211502	
424.6	0.02613578	0.02125952	
424.8	0.02638267	0.02136869	
425	0.02589483	0.02147772	
425.2	0.02639668	0.0215866	
425.4	0.0264615	0.02169534	
425.6	0.02653593	0.02180393	
425.8	0.02665678	0.02191238	
426	0.02743288	0.02202068	
426.2	0.02782874	0.02212884	
426.4	0.02796279	0.02223685	
426.6	0.02799027	0.02234472	
426.8	0.02783786	0.02245245	
427	0.02773243	0.02256003	
427.2	0.02826542	0.02266747	
427.4	0.02855989	0.02277477	
427.6	0.02877458	0.02288192	
427.8	0.0289267	0.02298893	
428	0.02904359	0.0230958	
428.2	0.02965671	0.02320252	
428.4	0.02975887	0.0233091	
428.6	0.0300171	0.02341554	
428.8	0.02967406	0.02352184	
429	0.02941683	0.023628	
429.2	0.02993021	0.02373401	
429.4	0.02974763	0.02383988	
429.6	0.02979664	0.02394561	
429.8	0.0298494	0.02405121	
430	0.02993568	0.02415666	
430.2	0.0295158	0.02426196	
430.4	0.02905168	0.02436713	
430.6	0.02913289	0.02447216	
430.8	0.02915976	0.02457705	
431	0.0294055	0.0246818	
431.2	0.02985338	0.02478641	
431.4	0.02968837	0.02489088	
431.6	0.02992559	0.02499521	
431.8	0.03010636	0.0250994	
432	0.03035326	0.02520345	
432.2	0.03088582	0.02530736	
432.4	0.03028598	0.02541114	
432.6	0.03002729	0.02551478	
432.8	0.02950945	0.02561827	
433	0.02954926	0.02572163	
433.2	0.02972082	0.02582486	
433.4	0.02999313	0.02592794	
433.6	0.03054264	0.02603089	
433.8	0.03106548	0.0261337	
434	0.03180472	0.02623637	
434.2	0.0325063	0.0263389	
434.4	0.03231834	0.0264413	
434.6	0.03289919	0.02654357	
434.8	0.03279674	0.02664569	
435	0.03269588	0.02674768	
435.2	0.03266272	0.02684953	
435.4	0.03243229	0.02695125	
435.6	0.0321728	0.02705283	
435.8	0.0324247	0.02715428	
436	0.03265291	0.02725559	
436.2	0.03229646	0.02735677	
436.4	0.03170441	0.02745781	
436.6	0.03124928	0.02755872	
436.8	0.03107612	0.02765949	
437	0.03136515	0.02776013	
437.2	0.03232983	0.02786063	
437.4	0.03291968	0.027961	
437.6	0.03329922	0.02806123	
437.8	0.03364038	0.02816134	
438	0.03389417	0.0282613	
438.2	0.03332783	0.02836114	
438.4	0.03307517	0.02846084	
438.6	0.03335685	0.02856041	
438.8	0.03346615	0.02865985	
439	0.03346549	0.02875915	
439.2	0.03379039	0.02885832	
439.4	0.03412984	0.02895736	
439.6	0.03440704	0.02905627	
439.8	0.0346805	0.02915504	
440	0.0344585	0.02925368	
440.2	0.03445348	0.02935219	
440.4	0.03436937	0.02945057	
440.6	0.03408375	0.02954882	
440.8	0.03466407	0.02964694	
441	0.03512949	0.02974493	
441.2	0.03496686	0.02984278	
441.4	0.03470879	0.02994051	
441.6	0.0344869	0.0300381	
441.8	0.03437671	0.03013557	
442	0.03454888	0.0302329	
442.2	0.03402432	0.03033011	
442.4	0.03418351	0.03042719	
442.6	0.03450031	0.03052413	
442.8	0.03426762	0.03062095	
443	0.03413792	0.03071764	
443.2	0.03477063	0.0308142	
443.4	0.03514416	0.03091063	
443.6	0.03555377	0.03100693	
443.8	0.03596362	0.0311031	
444	0.03622544	0.03119914	
444.2	0.03720696	0.03129506	
444.4	0.03758633	0.03139085	
444.6	0.03787543	0.03148651	
444.8	0.03851984	0.03158204	
445	0.03845171	0.03167745	
445.2	0.03800884	0.03177273	
445.4	0.03800142	0.03186788	
445.6	0.03783103	0.03196291	
445.8	0.0378326	0.0320578	
446	0.03768917	0.03215257	
446.2	0.03707834	0.03224722	
446.4	0.03676415	0.03234174	
446.6	0.03664894	0.03243613	
446.8	0.03652506	0.0325304	
447	0.03672848	0.03262454	
447.2	0.03734778	0.03271855	
447.4	0.03758054	0.03281244	
447.6	0.03793036	0.03290621	
447.8	0.03797407	0.03299985	
448	0.03874536	0.03309336	
448.2	0.03870554	0.03318675	
448.4	0.03857818	0.03328002	
448.6	0.0386027	0.03337316	
448.8	0.03881579	0.03346618	
449	0.03840811	0.03355907	
449.2	0.0379533	0.03365184	
449.4	0.03793207	0.03374449	
449.6	0.03794363	0.03383701	
449.8	0.03788851	0.03392941	
450	0.03768484	0.03402168	
450.2	0.03772909	0.03411383	
450.4	0.03744593	0.03420586	
450.6	0.03783715	0.03429777	
450.8	0.0379568	0.03438955	
451	0.03814958	0.03448122	
451.2	0.03887285	0.03457275	
451.4	0.03918005	0.03466417	
451.6	0.0392467	0.03475547	
451.8	0.03973026	0.03484664	
452	0.0410235	0.03493769	
452.2	0.04107603	0.03502862	
452.4	0.04203034	0.03511943	
452.6	0.04287292	0.03521012	
452.8	0.04309172	0.03530069	
453	0.04341909	0.03539113	
453.2	0.04318281	0.03548146	
453.4	0.04331617	0.03557166	
453.6	0.04373584	0.03566175	
453.8	0.0434575	0.03575171	
454	0.04327139	0.03584156	
454.2	0.04275608	0.03593128	
454.4	0.04210151	0.03602089	
454.6	0.04154722	0.03611037	
454.8	0.04121381	0.03619974	
455	0.04100777	0.03628899	
455.2	0.0416263	0.03637812	
455.4	0.04219651	0.03646713	
455.6	0.04203829	0.03655602	
455.8	0.0424696	0.03664479	
456	0.04274537	0.03673344	
456.2	0.04274921	0.03682198	
456.4	0.04259577	0.03691039	
456.6	0.04260839	0.03699869	
456.8	0.04257009	0.03708688	
457	0.04317386	0.03717494	
457.2	0.04297579	0.03726289	
457.4	0.04360404	0.03735072	
457.6	0.04425513	0.03743843	
457.8	0.04408443	0.03752602	
458	0.04388678	0.0376135	
458.2	0.04344857	0.03770086	
458.4	0.04346323	0.03778811	
458.6	0.04384387	0.03787524	
458.8	0.04435006	0.03796225	
459	0.04511931	0.03804915	
459.2	0.04580854	0.03813593	
459.4	0.04579534	0.03822259	
459.6	0.04533283	0.03830914	
459.8	0.04491401	0.03839557	
460	0.04437641	0.03848189	
460.2	0.04431395	0.0385681	
460.4	0.04390133	0.03865419	
460.6	0.04381292	0.03874016	
460.8	0.04391923	0.03882602	
461	0.04345617	0.03891176	
461.2	0.04312467	0.03899739	
461.4	0.04331543	0.03908291	
461.6	0.04348393	0.03916831	
461.8	0.04343754	0.0392536	
462	0.04300794	0.03933877	
462.2	0.04305269	0.03942383	
462.4	0.04314219	0.03950878	
462.6	0.04364368	0.03959361	
462.8	0.0437529	0.03967833	
463	0.04420906	0.03976294	
463.2	0.04423367	0.03984744	
463.4	0.04498596	0.03993182	
463.6	0.04583462	0.04001609	
463.8	0.04573424	0.04010025	
464	0.04633323	0.04018429	
464.2	0.04716843	0.04026822	
464.4	0.0473585	0.04035205	
464.6	0.04754037	0.04043575	
464.8	0.04789129	0.04051935	
465	0.04777724	0.04060284	
465.2	0.04831052	0.04068621	
465.4	0.04841037	0.04076948	
465.6	0.04880085	0.04085263	
465.8	0.04877577	0.04093567	
466	0.04836056	0.0410186	
466.2	0.04805278	0.04110142	
466.4	0.04758135	0.04118413	
466.6	0.04704497	0.04126673	
466.8	0.047102	0.04134922	
467	0.04654169	0.0414316	
467.2	0.04664038	0.04151387	
467.4	0.04676824	0.04159603	
467.6	0.04679658	0.04167808	
467.8	0.04650276	0.04176002	
468	0.04683474	0.04184185	
468.2	0.04698494	0.04192357	
468.4	0.04684075	0.04200519	
468.6	0.04698093	0.04208669	
468.8	0.04731482	0.04216809	
469	0.04739282	0.04224937	
469.2	0.04748661	0.04233055	
469.4	0.0477271	0.04241162	
469.6	0.04791374	0.04249258	
469.8	0.04769517	0.04257344	
470	0.04749274	0.04265418	
470.2	0.04763471	0.04273482	
470.4	0.04756859	0.04281535	
470.6	0.04765312	0.04289578	
470.8	0.04791561	0.04297609	
471	0.04769838	0.0430563	
471.2	0.04832128	0.04313641	
471.4	0.04864734	0.0432164	
471.6	0.04881131	0.04329629	
471.8	0.048863	0.04337607	
472	0.04870787	0.04345575	
472.2	0.04832863	0.04353532	
472.4	0.04829793	0.04361478	
472.6	0.04844399	0.04369414	
472.8	0.04815032	0.04377339	
473	0.04812738	0.04385254	
473.2	0.04814337	0.04393158	
473.4	0.04833584	0.04401051	
473.6	0.04820731	0.04408934	
473.8	0.0482678	0.04416807	
474	0.04855499	0.04424669	
474.2	0.04894298	0.0443252	
474.4	0.0487576	0.04440361	
474.6	0.04900527	0.04448192	
474.8	0.04948073	0.04456012	
475	0.05014481	0.04463822	
475.2	0.05059916	0.04471621	
475.4	0.05051903	0.0447941	
475.6	0.05023901	0.04487188	
475.8	0.05042791	0.04494956	
476	0.05015981	0.04502714	
476.2	0.04985231	0.04510461	
476.4	0.04983765	0.04518199	
476.6	0.05002789	0.04525925	
476.8	0.04989619	0.04533642	
477	0.04985085	0.04541348	
477.2	0.05009609	0.04549044	
477.4	0.05049871	0.04556729	
477.6	0.05073425	0.04564405	
477.8	0.05041236	0.0457207	
478	0.0507873	0.04579725	
478.2	0.05111917	0.04587369	
478.4	0.05111886	0.04595004	
478.6	0.05145836	0.04602628	
478.8	0.05154073	0.04610242	
479	0.0515836	0.04617846	
479.2	0.05196815	0.0462544	
479.4	0.05155535	0.04633024	
479.6	0.05159303	0.04640597	
479.8	0.05158161	0.04648161	
480	0.05089784	0.04655714	
480.2	0.05059204	0.04663258	
480.4	0.0504203	0.04670791	
480.6	0.05043395	0.04678314	
480.8	0.05051208	0.04685827	
481	0.05056223	0.0469333	
481.2	0.05126375	0.04700824	
481.4	0.05164942	0.04708307	
481.6	0.05173447	0.0471578	
481.8	0.05191912	0.04723243	
482	0.05247578	0.04730696	
482.2	0.05302933	0.0473814	
482.4	0.05323333	0.04745573	
482.6	0.05324678	0.04752997	
482.8	0.05389148	0.0476041	
483	0.0545982	0.04767814	
483.2	0.05532678	0.04775208	
483.4	0.05491341	0.04782592	
483.6	0.05495117	0.04789966	
483.8	0.05546188	0.0479733	
484	0.05564098	0.04804685	
484.2	0.05620634	0.04812029	
484.4	0.05614802	0.04819364	
484.6	0.05603481	0.04826689	
484.8	0.05641213	0.04834004	
485	0.05657789	0.0484131	
485.2	0.05616941	0.04848606	
485.4	0.05566624	0.04855892	
485.6	0.05531424	0.04863168	
485.8	0.0549765	0.04870435	
486	0.05440159	0.04877692	
486.2	0.05435162	0.04884939	
486.4	0.05424572	0.04892177	
486.6	0.05383274	0.04899405	
486.8	0.05414335	0.04906623	
487	0.05410008	0.04913832	
487.2	0.05432849	0.04921031	
487.4	0.05399927	0.0492822	
487.6	0.05434075	0.049354	
487.8	0.05468411	0.0494257	
488	0.05464129	0.04949731	
488.2	0.05431999	0.04956882	
488.4	0.05403854	0.04964024	
488.6	0.05446053	0.04971156	
488.8	0.05477281	0.04978279	
489	0.05474446	0.04985392	
489.2	0.05480439	0.04992495	
489.4	0.05459811	0.0499959	
489.6	0.05492867	0.05006674	
489.8	0.05478715	0.05013749	
490	0.05487773	0.05020815	
490.2	0.05533057	0.05027872	
490.4	0.05562328	0.05034919	
490.6	0.05566256	0.05041956	
490.8	0.0557684	0.05048984	
491	0.05568725	0.05056003	
491.2	0.05541516	0.05063013	
491.4	0.0555293	0.05070013	
491.6	0.0552836	0.05077004	
491.8	0.05499163	0.05083985	
492	0.05556432	0.05090957	
492.2	0.05508748	0.0509792	
492.4	0.0555058	0.05104874	
492.6	0.05595442	0.05111818	
492.8	0.05529515	0.05118753	
493	0.05472373	0.05125679	
493.2	0.05471224	0.05132595	
493.4	0.0542688	0.05139502	
493.6	0.05494433	0.05146401	
493.8	0.05511909	0.05153289	
494	0.05545567	0.05160169	
494.2	0.05628427	0.0516704	
494.4	0.05600373	0.05173901	
494.6	0.05595828	0.05180753	
494.8	0.05579802	0.05187596	
495	0.0560015	0.0519443	
495.2	0.05673972	0.05201255	
495.4	0.05731987	0.05208071	
495.6	0.05737965	0.05214877	
495.8	0.05787626	0.05221675	
496	0.05828493	0.05228463	
496.2	0.0581319	0.05235243	
496.4	0.05852406	0.05242013	
496.6	0.05839243	0.05248775	
496.8	0.05822219	0.05255527	
497	0.05818527	0.0526227	
497.2	0.05871295	0.05269005	
497.4	0.05938135	0.0527573	
497.6	0.05970087	0.05282447	
497.8	0.05965035	0.05289154	
498	0.05998815	0.05295852	
498.2	0.06011296	0.05302542	
498.4	0.05919067	0.05309223	
498.6	0.05938151	0.05315894	
498.8	0.05951101	0.05322557	
499	0.06008368	0.05329211	
499.2	0.06037808	0.05335856	
499.4	0.05973861	0.05342492	
499.6	0.05987733	0.0534912	
499.8	0.05988162	0.05355738	
500	0.05975779	0.05362348	
500.2	0.05987595	0.05368949	
500.4	0.05976124	0.05375541	
500.6	0.0596585	0.05382124	
500.8	0.05968734	0.05388699	
501	0.05958196	0.05395264	
501.2	0.05960951	0.05401821	
501.4	0.06025324	0.0540837	
501.6	0.06005662	0.05414909	
501.8	0.06022578	0.0542144	
502	0.06020808	0.05427962	
502.2	0.06017728	0.05434475	
502.4	0.05994424	0.0544098	
502.6	0.06031985	0.05447476	
502.8	0.06060577	0.05453963	
503	0.06056946	0.05460442	
503.2	0.06020093	0.05466912	
503.4	0.06018493	0.05473374	
503.6	0.06065837	0.05479826	
503.8	0.06060295	0.05486271	
504	0.06110368	0.05492706	
504.2	0.06162478	0.05499133	
504.4	0.0614631	0.05505552	
504.6	0.06139526	0.05511961	
504.8	0.06132648	0.05518363	
505	0.06176801	0.05524756	
505.2	0.06200143	0.0553114	
505.4	0.06265446	0.05537516	
505.6	0.06200057	0.05543883	
505.8	0.06173952	0.05550242	
506	0.06115378	0.05556592	
506.2	0.06093603	0.05562934	
506.4	0.06026429	0.05569267	
506.6	0.06000706	0.05575592	
506.8	0.05997292	0.05581908	
507	0.05986982	0.05588216	
507.2	0.05988178	0.05594516	
507.4	0.06013166	0.05600807	
507.6	0.06016451	0.0560709	
507.8	0.06015162	0.05613365	
508	0.06094523	0.05619631	
508.2	0.06097016	0.05625888	
508.4	0.06120223	0.05632138	
508.6	0.06123725	0.05638379	
508.8	0.06152536	0.05644612	
509	0.06171626	0.05650836	
509.2	0.06170531	0.05657052	
509.4	0.06194499	0.0566326	
509.6	0.06147348	0.0566946	
509.8	0.06145535	0.05675651	
510	0.06123902	0.05681834	
510.2	0.0609012	0.05688009	
510.4	0.060672	0.05694175	
510.6	0.06081311	0.05700333	
510.8	0.06084253	0.05706484	
511	0.0614563	0.05712625	
511.2	0.06135067	0.05718759	
511.4	0.06167219	0.05724885	
511.6	0.0615295	0.05731002	
511.8	0.06160423	0.05737111	
512	0.06221211	0.05743212	
512.2	0.06252911	0.05749305	
512.4	0.06301729	0.0575539	
512.6	0.0627057	0.05761467	
512.8	0.062942	0.05767535	
513	0.06301527	0.05773596	
513.2	0.0630303	0.05779648	
513.4	0.06321762	0.05785692	
513.6	0.06274071	0.05791729	
513.8	0.06221355	0.05797757	
514	0.06227708	0.05803777	
514.2	0.06156195	0.05809789	
514.4	0.06128448	0.05815793	
514.6	0.06123846	0.05821789	
514.8	0.06179384	0.05827777	
515	0.06194297	0.05833758	
515.2	0.06137635	0.0583973	
515.4	0.06204759	0.05845694	
515.6	0.06171796	0.0585165	
515.8	0.06227424	0.05857598	
516	0.06294075	0.05863539	
516.2	0.06344745	0.05869471	
516.4	0.06383144	0.05875396	
516.6	0.06394054	0.05881312	
516.8	0.0644586	0.05887221	
517	0.06487047	0.05893122	
517.2	0.06465056	0.05899015	
517.4	0.06490806	0.059049	
517.6	0.06489847	0.05910777	
517.8	0.06499309	0.05916647	
518	0.06501094	0.05922508	
518.2	0.06453977	0.05928362	
518.4	0.06427324	0.05934208	
518.6	0.06391806	0.05940046	
518.8	0.0639371	0.05945876	
519	0.06314514	0.05951699	
519.2	0.06348013	0.05957514	
519.4	0.06389742	0.05963321	
519.6	0.06328291	0.0596912	
519.8	0.06350577	0.05974912	
520	0.06385294	0.05980696	
520.2	0.06388977	0.05986472	
520.4	0.06402007	0.0599224	
520.6	0.06386028	0.05998001	
520.8	0.06410164	0.06003754	
521	0.06441006	0.060095	
521.2	0.06429496	0.06015238	
521.4	0.06463765	0.06020968	
521.6	0.06446706	0.0602669	
521.8	0.06442124	0.06032405	
522	0.06402701	0.06038112	
522.2	0.06391426	0.06043812	
522.4	0.06340478	0.06049504	
522.6	0.06344381	0.06055188	
522.8	0.06398536	0.06060865	
523	0.06389522	0.06066534	
523.2	0.06427	0.06072196	
523.4	0.06425113	0.0607785	
523.6	0.06419545	0.06083497	
523.8	0.06415164	0.06089136	
524	0.06444365	0.06094767	
524.2	0.06427674	0.06100391	
524.4	0.06444173	0.06106008	
524.6	0.06422211	0.06111617	
524.8	0.06466012	0.06117218	
525	0.06536267	0.06122812	
525.2	0.06577079	0.06128399	
525.4	0.06599978	0.06133978	
525.6	0.06657357	0.0613955	
525.8	0.06671771	0.06145114	
526	0.06631136	0.06150671	
526.2	0.06675423	0.06156221	
526.4	0.06646165	0.06161763	
526.6	0.06677876	0.06167297	
526.8	0.06676504	0.06172825	
527	0.06624441	0.06178345	
527.2	0.06648546	0.06183857	
527.4	0.06603401	0.06189362	
527.6	0.06552636	0.0619486	
527.8	0.06502897	0.06200351	
528	0.06448545	0.06205834	
528.2	0.06424864	0.0621131	
528.4	0.06421847	0.06216778	
528.6	0.06390768	0.0622224	
528.8	0.06441498	0.06227694	
529	0.06508418	0.06233141	
529.2	0.06579356	0.0623858	
529.4	0.06610991	0.06244012	
529.6	0.06678729	0.06249437	
529.8	0.06661378	0.06254855	
530	0.06646855	0.06260265	
530.2	0.06708753	0.06265669	
530.4	0.06669564	0.06271065	
530.6	0.06719746	0.06276454	
530.8	0.06713747	0.06281835	
531	0.06715917	0.0628721	
531.2	0.06704414	0.06292577	
531.4	0.06672431	0.06297938	
531.6	0.06664477	0.06303291	
531.8	0.06648744	0.06308637	
532	0.06622165	0.06313975	
532.2	0.06624716	0.06319307	
532.4	0.06626123	0.06324632	
532.6	0.06597836	0.06329949	
532.8	0.06630124	0.06335259	
533	0.06667306	0.06340563	
533.2	0.06735835	0.06345859	
533.4	0.06738887	0.06351148	
533.6	0.06761637	0.0635643	
533.8	0.06730484	0.06361705	
534	0.06691464	0.06366973	
534.2	0.06746633	0.06372234	
534.4	0.0673492	0.06377488	
534.6	0.06741296	0.06382735	
534.8	0.06767532	0.06387975	
535	0.06754886	0.06393208	
535.2	0.06734614	0.06398434	
535.4	0.06714326	0.06403653	
535.6	0.06733815	0.06408865	
535.8	0.06736897	0.0641407	
536	0.06696189	0.06419268	
536.2	0.06663565	0.0642446	
536.4	0.06696466	0.06429644	
536.6	0.06708317	0.06434821	
536.8	0.06781118	0.06439992	
537	0.06801389	0.06445155	
537.2	0.06874851	0.06450312	
537.4	0.0687168	0.06455462	
537.6	0.06887546	0.06460605	
537.8	0.06871488	0.06465741	
538	0.06910224	0.0647087	
538.2	0.06967682	0.06475993	
538.4	0.06999862	0.06481108	
538.6	0.07022149	0.06486217	
538.8	0.07060891	0.06491319	
539	0.07030831	0.06496414	
539.2	0.07040705	0.06501502	
539.4	0.07027212	0.06506584	
539.6	0.07040172	0.06511659	
539.8	0.07019891	0.06516727	
540	0.06967834	0.06521788	
540.2	0.06946261	0.06526843	
540.4	0.06945657	0.0653189	
540.6	0.06956478	0.06536931	
540.8	0.06950455	0.06541966	
541	0.06918992	0.06546993	
541.2	0.06916788	0.06552014	
541.4	0.06887773	0.06557028	
541.6	0.06876377	0.06562036	
541.8	0.06883796	0.06567037	
542	0.06943581	0.06572031	
542.2	0.06902834	0.06577018	
542.4	0.06966331	0.06581999	
542.6	0.06919057	0.06586973	
542.8	0.06937095	0.06591941	
543	0.06968675	0.06596902	
543.2	0.0695502	0.06601856	
543.4	0.06983664	0.06606804	
543.6	0.06950766	0.06611745	
543.8	0.06963373	0.0661668	
544	0.06917027	0.06621607	
544.2	0.06879363	0.06626529	
544.4	0.06867567	0.06631444	
544.6	0.06848463	0.06636352	
544.8	0.0680296	0.06641254	
545	0.06785761	0.06646149	
545.2	0.06765688	0.06651037	
545.4	0.06803446	0.0665592	
545.6	0.06800484	0.06660795	
545.8	0.06796632	0.06665664	
546	0.06802569	0.06670527	
546.2	0.06733783	0.06675383	
546.4	0.06794311	0.06680233	
546.6	0.0679318	0.06685076	
546.8	0.06838867	0.06689913	
547	0.06866184	0.06694743	
547.2	0.06863066	0.06699567	
547.4	0.06889076	0.06704384	
547.6	0.06856913	0.06709195	
547.8	0.06901171	0.06714	
548	0.06875627	0.06718798	
548.2	0.06867645	0.06723589	
548.4	0.06880706	0.06728375	
548.6	0.06881352	0.06733154	
548.8	0.06860669	0.06737926	
549	0.06893985	0.06742693	
549.2	0.06905072	0.06747453	
549.4	0.06933626	0.06752206	
549.6	0.06902529	0.06756953	
549.8	0.06933678	0.06761694	
550	0.06918019	0.06766429	
550.2	0.06923155	0.06771157	
550.4	0.06996292	0.06775879	
550.6	0.07036795	0.06780594	
550.8	0.0704296	0.06785304	
551	0.07073557	0.06790007	
551.2	0.07068227	0.06794704	
551.4	0.07069423	0.06799394	
551.6	0.07073443	0.06804078	
551.8	0.07077414	0.06808756	
552	0.07103017	0.06813428	
552.2	0.07132429	0.06818094	
552.4	0.07183209	0.06822753	
552.6	0.07182019	0.06827406	
552.8	0.07137721	0.06832053	
553	0.07163623	0.06836694	
553.2	0.0716087	0.06841328	
553.4	0.07162846	0.06845956	
553.6	0.07100698	0.06850579	
553.8	0.07122252	0.06855195	
554	0.07070177	0.06859804	
554.2	0.07094028	0.06864408	
554.4	0.07088134	0.06869006	
554.6	0.07058643	0.06873597	
554.8	0.06999214	0.06878182	
555	0.06985433	0.06882762	
555.2	0.06968567	0.06887335	
555.4	0.06941486	0.06891902	
555.6	0.06968261	0.06896462	
555.8	0.0699596	0.06901017	
556	0.07016878	0.06905566	
556.2	0.07020171	0.06910109	
556.4	0.07021366	0.06914645	
556.6	0.07041134	0.06919176	
556.8	0.07052892	0.069237	
557	0.07110583	0.06928219	
557.2	0.07161695	0.06932731	
557.4	0.07167364	0.06937238	
557.6	0.07153396	0.06941738	
557.8	0.07225787	0.06946232	
558	0.07248343	0.06950721	
558.2	0.07252023	0.06955203	
558.4	0.07232279	0.0695968	
558.6	0.07195904	0.0696415	
558.8	0.07154346	0.06968615	
559	0.07166663	0.06973073	
559.2	0.07197112	0.06977526	
559.4	0.0721166	0.06981972	
559.6	0.07237821	0.06986413	
559.8	0.07236719	0.06990848	
560	0.07210433	0.06995277	
560.2	0.07192269	0.069997	
560.4	0.07222028	0.07004117	
560.6	0.07277521	0.07008528	
560.8	0.07264504	0.07012934	
561	0.0731011	0.07017333	
561.2	0.07301829	0.07021727	
561.4	0.0727536	0.07026114	
561.6	0.07275227	0.07030496	
561.8	0.07336818	0.07034872	
562	0.07365281	0.07039242	
562.2	0.07333164	0.07043607	
562.4	0.07309389	0.07047965	
562.6	0.07322993	0.07052318	
562.8	0.07321736	0.07056665	
563	0.0733123	0.07061006	
563.2	0.0739323	0.07065341	
563.4	0.07413648	0.07069671	
563.6	0.07402294	0.07073995	
563.8	0.07440276	0.07078313	
564	0.07395309	0.07082625	
564.2	0.0733638	0.07086932	
564.4	0.07331327	0.07091232	
564.6	0.07218256	0.07095527	
564.8	0.0716045	0.07099817	
565	0.07133763	0.071041	
565.2	0.07063854	0.07108378	
565.4	0.07067967	0.0711265	
565.6	0.07092415	0.07116917	
565.8	0.07134549	0.07121177	
566	0.07151384	0.07125433	
566.2	0.07152925	0.07129682	
566.4	0.07195377	0.07133926	
566.6	0.07235804	0.07138164	
566.8	0.07193686	0.07142396	
567	0.07233431	0.07146623	
567.2	0.07296629	0.07150844	
567.4	0.07369649	0.0715506	
567.6	0.07430147	0.0715927	
567.8	0.0745785	0.07163474	
568	0.07419908	0.07167672	
568.2	0.07380471	0.07171866	
568.4	0.07348766	0.07176053	
568.6	0.07279629	0.07180235	
568.8	0.07284982	0.07184411	
569	0.07240969	0.07188582	
569.2	0.07211001	0.07192747	
569.4	0.07200546	0.07196907	
569.6	0.07166124	0.07201061	
569.8	0.0714243	0.07205209	
570	0.0714243	0.07209353	
570.2	0.07154786	0.0720782	
570.4	0.07192136	0.07206287	
570.6	0.07198586	0.07204754	
570.8	0.07181373	0.07203222	
571	0.07191027	0.0720169	
571.2	0.07195503	0.07200158	
571.4	0.07187701	0.07198627	
571.6	0.07168761	0.07197096	
571.8	0.07146615	0.07195566	
572	0.0712798	0.07194035	
572.2	0.07091332	0.07192505	
572.4	0.07111259	0.07190976	
572.6	0.07118916	0.07189446	
572.8	0.07103615	0.07187917	
573	0.07103653	0.07186388	
573.2	0.07065105	0.0718486	
573.4	0.0704643	0.07183332	
573.6	0.07036657	0.07181804	
573.8	0.07009144	0.07180277	
574	0.07053393	0.0717875	
574.2	0.07031762	0.07177223	
574.4	0.07034956	0.07175697	
574.6	0.0702271	0.07174171	
574.8	0.07020025	0.07172645	
575	0.0706204	0.07171119	
575.2	0.07120459	0.07169594	
575.4	0.07157453	0.0716807	
575.6	0.07144752	0.07166545	
575.8	0.07140198	0.07165021	
576	0.07165402	0.07163497	
576.2	0.07185478	0.07161974	
576.4	0.07181634	0.0716045	
576.6	0.07126898	0.07158928	
576.8	0.07108191	0.07157405	
577	0.07130684	0.07155883	
577.2	0.07089516	0.07154361	
577.4	0.07083303	0.07152839	
577.6	0.07075472	0.07151318	
577.8	0.07082931	0.07149797	
578	0.07114334	0.07148277	
578.2	0.07055752	0.07146756	
578.4	0.07026487	0.07145236	
578.6	0.0702458	0.07143717	
578.8	0.07008722	0.07142198	
579	0.07012507	0.07140679	
579.2	0.07036756	0.0713916	
579.4	0.07027163	0.07137642	
579.6	0.0698405	0.07136124	
579.8	0.07003437	0.07134606	
580	0.07036348	0.07133089	
580.2	0.07001068	0.07131572	
580.4	0.06945338	0.07130055	
580.6	0.06882355	0.07128538	
580.8	0.06905574	0.07127022	
581	0.06966822	0.07125507	
581.2	0.0689001	0.07123991	
581.4	0.069122	0.07122476	
581.6	0.06926157	0.07120961	
581.8	0.06927765	0.07119447	
582	0.0695573	0.07117933	
582.2	0.06929133	0.07116419	
582.4	0.06879113	0.07114905	
582.6	0.06925669	0.07113392	
582.8	0.06905192	0.07111879	
583	0.06856559	0.07110367	
583.2	0.068715	0.07108855	
583.4	0.0693439	0.07107343	
583.6	0.06926748	0.07105831	
583.8	0.06917545	0.0710432	
584	0.06841619	0.07102809	
584.2	0.0677215	0.07101299	
584.4	0.06724857	0.07099788	
584.6	0.06700961	0.07098278	
584.8	0.06732511	0.07096769	
585	0.06676336	0.07095259	
585.2	0.0661514	0.0709375	
585.4	0.06637136	0.07092242	
585.6	0.06628256	0.07090733	
585.8	0.06633009	0.07089225	
586	0.06682377	0.07087718	
586.2	0.06666121	0.0708621	
586.4	0.06647061	0.07084703	
586.6	0.0669688	0.07083196	
586.8	0.06654328	0.0708169	
587	0.06667272	0.07080184	
587.2	0.06762725	0.07078678	
587.4	0.06792204	0.07077173	
587.6	0.06730787	0.07075668	
587.8	0.06671438	0.07074163	
588	0.06612645	0.07072658	
588.2	0.06605597	0.07071154	
588.4	0.06621935	0.0706965	
588.6	0.06578338	0.07068147	
588.8	0.0654506	0.07066643	
589	0.06563254	0.07065141	
589.2	0.06593413	0.07063638	
589.4	0.06603017	0.07062136	
589.6	0.06632506	0.07060634	
589.8	0.06655804	0.07059132	
590	0.06652604	0.07057631	
590.2	0.06612075	0.0705613	
590.4	0.06647349	0.07054629	
590.6	0.06692479	0.07053129	
590.8	0.0675773	0.07051629	
591	0.06781953	0.07050129	
591.2	0.06811066	0.0704863	
591.4	0.06760825	0.07047131	
591.6	0.06761312	0.07045632	
591.8	0.06712988	0.07044133	
592	0.06671224	0.07042635	
592.2	0.06651525	0.07041138	
592.4	0.06628473	0.0703964	
592.6	0.06588217	0.07038143	
592.8	0.06559514	0.07036646	
593	0.06604766	0.0703515	
593.2	0.06563559	0.07033653	
593.4	0.06516892	0.07032158	
593.6	0.06469094	0.07030662	
593.8	0.06487116	0.07029167	
594	0.06461318	0.07027672	
594.2	0.06480901	0.07026177	
594.4	0.06561449	0.07024683	
594.6	0.06638155	0.07023189	
594.8	0.06665723	0.07021695	
595	0.06647899	0.07020202	
595.2	0.06674102	0.07018709	
595.4	0.06636149	0.07017216	
595.6	0.06681433	0.07015724	
595.8	0.06655514	0.07014232	
596	0.06627437	0.0701274	
596.2	0.06642465	0.07011249	
596.4	0.06618106	0.07009757	
596.6	0.06607589	0.07008267	
596.8	0.06568326	0.07006776	
597	0.0664296	0.07005286	
597.2	0.06589905	0.07003796	
597.4	0.06544461	0.07002307	
597.6	0.06539132	0.07000817	
597.8	0.06568313	0.06999328	
598	0.06575113	0.0699784	
598.2	0.06625304	0.06996352	
598.4	0.06680722	0.06994864	
598.6	0.06713335	0.06993376	
598.8	0.06682752	0.06991889	
599	0.0671939	0.06990402	
599.2	0.06722359	0.06988915	
599.4	0.06741895	0.06987429	
599.6	0.06763629	0.06985943	
599.8	0.06744877	0.06984457	
600	0.06754663	0.06982971	
600.2	0.06769213	0.06981486	
600.4	0.06777606	0.06980002	
600.6	0.0678976	0.06978517	
600.8	0.06803834	0.06977033	
601	0.06834435	0.06975549	
601.2	0.06759468	0.06974065	
601.4	0.06734021	0.06972582	
601.6	0.06659765	0.06971099	
601.8	0.06643601	0.06969617	
602	0.06601939	0.06968135	
602.2	0.06585314	0.06966653	
602.4	0.06594599	0.06965171	
602.6	0.0653744	0.0696369	
602.8	0.06548914	0.06962209	
603	0.06534089	0.06960728	
603.2	0.06531029	0.06959248	
603.4	0.06484321	0.06957768	
603.6	0.06448131	0.06956288	
603.8	0.06441014	0.06954808	
604	0.06444254	0.06953329	
604.2	0.06465378	0.0695185	
604.4	0.06484682	0.06950372	
604.6	0.06498967	0.06948894	
604.8	0.06546098	0.06947416	
605	0.06584878	0.06945938	
605.2	0.0657254	0.06944461	
605.4	0.0664972	0.06942984	
605.6	0.06681841	0.06941508	
605.8	0.06730093	0.06940031	
606	0.06700587	0.06938555	
606.2	0.06759474	0.0693708	
606.4	0.06769618	0.06935604	
606.6	0.06752058	0.06934129	
606.8	0.06695196	0.06932655	
607	0.06639322	0.0693118	
607.2	0.0661605	0.06929706	
607.4	0.06531297	0.06928232	
607.6	0.06500856	0.06926759	
607.8	0.06416594	0.06925286	
608	0.06351619	0.06923813	
608.2	0.06308223	0.0692234	
608.4	0.06257968	0.06920868	
608.6	0.06253602	0.06919396	
608.8	0.06286446	0.06917925	
609	0.06306324	0.06916453	
609.2	0.06341583	0.06914982	
609.4	0.06443833	0.06913512	
609.6	0.06444055	0.06912041	
609.8	0.06446785	0.06910571	
610	0.06483469	0.06909102	
610.2	0.0653283	0.06907632	
610.4	0.06578432	0.06906163	
610.6	0.06575022	0.06904694	
610.8	0.06554118	0.06903226	
611	0.06623267	0.06901758	
611.2	0.06607644	0.0690029	
611.4	0.06592724	0.06898823	
611.6	0.06523416	0.06897355	
611.8	0.06509742	0.06895888	
612	0.06470978	0.06894422	
612.2	0.06425206	0.06892956	
612.4	0.06438643	0.0689149	
612.6	0.06412478	0.06890024	
612.8	0.06427291	0.06888559	
613	0.0645826	0.06887094	
613.2	0.06434119	0.06885629	
613.4	0.06403051	0.06884164	
613.6	0.06353293	0.068827	
613.8	0.06378445	0.06881237	
614	0.06440072	0.06879773	
614.2	0.06430662	0.0687831	
614.4	0.06428524	0.06876847	
614.6	0.06413815	0.06875385	
614.8	0.06379815	0.06873922	
615	0.06330792	0.0687246	
615.2	0.06316674	0.06870999	
615.4	0.06327817	0.06869538	
615.6	0.06321587	0.06868077	
615.8	0.0635281	0.06866616	
616	0.06352975	0.06865156	
616.2	0.06361581	0.06863695	
616.4	0.06390313	0.06862236	
616.6	0.06386184	0.06860776	
616.8	0.06450525	0.06859317	
617	0.06517251	0.06857858	
617.2	0.06501968	0.068564	
617.4	0.06518896	0.06854942	
617.6	0.06558803	0.06853484	
617.8	0.06635605	0.06852026	
618	0.06646727	0.06850569	
618.2	0.06610356	0.06849112	
618.4	0.06625481	0.06847655	
618.6	0.0662448	0.06846199	
618.8	0.06566793	0.06844743	
619	0.06529096	0.06843287	
619.2	0.06600467	0.06841832	
619.4	0.06620327	0.06840377	
619.6	0.06645241	0.06838922	
619.8	0.06628839	0.06837468	
620	0.06659359	0.06836013	
620.2	0.06629802	0.0683456	
620.4	0.06615586	0.06833106	
620.6	0.06591347	0.06831653	
620.8	0.06597273	0.068302	
621	0.0662505	0.06828747	
621.2	0.06610313	0.06827295	
621.4	0.06616116	0.06825843	
621.6	0.06646608	0.06824391	
621.8	0.06689002	0.0682294	
622	0.06629046	0.06821489	
622.2	0.06641971	0.06820038	
622.4	0.06633033	0.06818588	
622.6	0.06636214	0.06817137	
622.8	0.06559627	0.06815688	
623	0.06525577	0.06814238	
623.2	0.06536143	0.06812789	
623.4	0.06491947	0.0681134	
623.6	0.06480667	0.06809891	
623.8	0.06426009	0.06808443	
624	0.06403874	0.06806995	
624.2	0.06372372	0.06805547	
624.4	0.06353447	0.068041	
624.6	0.06304379	0.06802653	
624.8	0.06307204	0.06801206	
625	0.06333564	0.0679976	
625.2	0.06312334	0.06798314	
625.4	0.06319342	0.06796868	
625.6	0.06346217	0.06795422	
625.8	0.06358972	0.06793977	
626	0.06346289	0.06792532	
626.2	0.06394752	0.06791088	
626.4	0.06400535	0.06789643	
626.6	0.06408866	0.06788199	
626.8	0.06363991	0.06786756	
627	0.06387079	0.06785312	
627.2	0.06369239	0.06783869	
627.4	0.0636537	0.06782426	
627.6	0.06429898	0.06780984	
627.8	0.06442433	0.06779542	
628	0.06441453	0.067781	
628.2	0.06487325	0.06776658	
628.4	0.06462765	0.06775217	
628.6	0.06446126	0.06773776	
628.8	0.06453578	0.06772336	
629	0.06470056	0.06770895	
629.2	0.06432538	0.06769455	
629.4	0.06437766	0.06768016	
629.6	0.06391944	0.06766576	
629.8	0.06355403	0.06765137	
630	0.06331896	0.06763698	
630.2	0.06295166	0.0676226	
630.4	0.06289987	0.06760822	
630.6	0.0628217	0.06759384	
630.8	0.06277673	0.06757946	
631	0.06256174	0.06756509	
631.2	0.06263521	0.06755072	
631.4	0.0629735	0.06753636	
631.6	0.06371499	0.06752199	
631.8	0.06361334	0.06750763	
632	0.06351402	0.06749327	
632.2	0.06422177	0.06747892	
632.4	0.06453807	0.06746457	
632.6	0.06466807	0.06745022	
632.8	0.06455055	0.06743588	
633	0.06489667	0.06742153	
633.2	0.06456822	0.0674072	
633.4	0.06454088	0.06739286	
633.6	0.06390869	0.06737853	
633.8	0.06409937	0.0673642	
634	0.06404766	0.06734987	
634.2	0.06402394	0.06733555	
634.4	0.06424086	0.06732123	
634.6	0.06419262	0.06730691	
634.8	0.06369813	0.06729259	
635	0.06367834	0.06727828	
635.2	0.06396965	0.06726397	
635.4	0.06367194	0.06724967	
635.6	0.06350886	0.06723537	
635.8	0.06365755	0.06722107	
636	0.06348036	0.06720677	
636.2	0.06389016	0.06719248	
636.4	0.06385385	0.06717819	
636.6	0.06375928	0.0671639	
636.8	0.06342052	0.06714962	
637	0.06367967	0.06713533	
637.2	0.0641865	0.06712106	
637.4	0.0644069	0.06710678	
637.6	0.06442489	0.06709251	
637.8	0.06490121	0.06707824	
638	0.06487871	0.06706398	
638.2	0.06519862	0.06704971	
638.4	0.06519269	0.06703545	
638.6	0.0651959	0.0670212	
638.8	0.06497782	0.06700694	
639	0.06508142	0.06699269	
639.2	0.06468571	0.06697844	
639.4	0.06439945	0.0669642	
639.6	0.06411286	0.06694996	
639.8	0.06435709	0.06693572	
640	0.06329369	0.06692148	
640.2	0.06318842	0.06690725	
640.4	0.06256828	0.06689302	
640.6	0.06266177	0.06687879	
640.8	0.06200253	0.06686457	
641	0.06158426	0.06685035	
641.2	0.06185724	0.06683613	
641.4	0.06144197	0.06682192	
641.6	0.06118369	0.06680771	
641.8	0.06152659	0.0667935	
642	0.06164181	0.06677929	
642.2	0.06190895	0.06676509	
642.4	0.06191388	0.06675089	
642.6	0.06233908	0.0667367	
642.8	0.06236004	0.0667225	
643	0.06209897	0.06670831	
643.2	0.06235387	0.06669413	
643.4	0.06235961	0.06667994	
643.6	0.06199833	0.06666576	
643.8	0.06233658	0.06665158	
644	0.06194513	0.06663741	
644.2	0.06209743	0.06662323	
644.4	0.06138317	0.06660907	
644.6	0.06170064	0.0665949	
644.8	0.06141665	0.06658074	
645	0.06114263	0.06656658	
645.2	0.06184579	0.06655242	
645.4	0.06208375	0.06653826	
645.6	0.06228252	0.06652411	
645.8	0.06270836	0.06650997	
646	0.0628102	0.06649582	
646.2	0.06298803	0.06648168	
646.4	0.06302885	0.06646754	
646.6	0.06368367	0.0664534	
646.8	0.06375124	0.06643927	
647	0.06330786	0.06642514	
647.2	0.06380054	0.06641101	
647.4	0.06371428	0.06639689	
647.6	0.06380212	0.06638277	
647.8	0.06433536	0.06636865	
648	0.06372087	0.06635454	
648.2	0.06371072	0.06634042	
648.4	0.06320151	0.06632631	
648.6	0.06390874	0.06631221	
648.8	0.06374452	0.06629811	
649	0.06374033	0.06628401	
649.2	0.06375188	0.06626991	
649.4	0.06335412	0.06625581	
649.6	0.06296807	0.06624172	
649.8	0.06268858	0.06622764	
650	0.06237805	0.06621355	
650.2	0.06215252	0.06619947	
650.4	0.06177183	0.06618539	
650.6	0.0619626	0.06617131	
650.8	0.06210803	0.06615724	
651	0.06155818	0.06614317	
651.2	0.06218075	0.0661291	
651.4	0.06228853	0.06611504	
651.6	0.06251265	0.06610098	
651.8	0.06282843	0.06608692	
652	0.06260399	0.06607287	
652.2	0.06353998	0.06605881	
652.4	0.06385452	0.06604476	
652.6	0.0641926	0.06603072	
652.8	0.06390138	0.06601668	
653	0.06399887	0.06600264	
653.2	0.06390101	0.0659886	
653.4	0.06386858	0.06597456	
653.6	0.06353534	0.06596053	
653.8	0.06339929	0.0659465	
654	0.06280363	0.06593248	
654.2	0.0622972	0.06591846	
654.4	0.06200124	0.06590444	
654.6	0.06243653	0.06589042	
654.8	0.06229808	0.06587641	
655	0.06166285	0.0658624	
655.2	0.06206626	0.06584839	
655.4	0.06205346	0.06583439	
655.6	0.06251381	0.06582039	
655.8	0.06262254	0.06580639	
656	0.0628508	0.06579239	
656.2	0.06345884	0.0657784	
656.4	0.06325782	0.06576441	
656.6	0.06359387	0.06575042	
656.8	0.06406929	0.06573644	
657	0.06489583	0.06572246	
657.2	0.06514683	0.06570848	
657.4	0.06497711	0.06569451	
657.6	0.06452471	0.06568054	
657.8	0.06490553	0.06566657	
658	0.06429768	0.0656526	
658.2	0.06392166	0.06563864	
658.4	0.06397692	0.06562468	
658.6	0.0639327	0.06561072	
658.8	0.06350237	0.06559677	
659	0.06306741	0.06558282	
659.2	0.06292733	0.06556887	
659.4	0.06295789	0.06555492	
659.6	0.0625206	0.06554098	
659.8	0.06160074	0.06552704	
660	0.06131621	0.06551311	
660.2	0.06164462	0.06549917	
660.4	0.06142311	0.06548524	
660.6	0.06192026	0.06547132	
660.8	0.06231688	0.06545739	
661	0.06236855	0.06544347	
661.2	0.06184116	0.06542955	
661.4	0.06186311	0.06541564	
661.6	0.06219016	0.06540173	
661.8	0.06264173	0.06538782	
662	0.06240106	0.06537391	
662.2	0.06244204	0.06536001	
662.4	0.06285121	0.06534611	
662.6	0.06244713	0.06533221	
662.8	0.06243801	0.06531832	
663	0.06149317	0.06530442	
663.2	0.06170686	0.06529053	
663.4	0.06166919	0.06527665	
663.6	0.06130863	0.06526277	
663.8	0.0610111	0.06524889	
664	0.06180722	0.06523501	
664.2	0.06247252	0.06522114	
664.4	0.06246267	0.06520726	
664.6	0.06278882	0.0651934	
664.8	0.06295415	0.06517953	
665	0.06288253	0.06516567	
665.2	0.0632602	0.06515181	
665.4	0.06339928	0.06513795	
665.6	0.06365947	0.0651241	
665.8	0.06340664	0.06511025	
666	0.06376165	0.0650964	
666.2	0.06336613	0.06508256	
666.4	0.0629145	0.06506872	
666.6	0.06226397	0.06505488	
666.8	0.06190271	0.06504104	
667	0.06132288	0.06502721	
667.2	0.06119424	0.06501338	
667.4	0.06096982	0.06499955	
667.6	0.06092567	0.06498573	
667.8	0.06088098	0.06497191	
668	0.06163369	0.06495809	
668.2	0.0614357	0.06494428	
668.4	0.06153289	0.06493047	
668.6	0.06133617	0.06491666	
668.8	0.06068064	0.06490285	
669	0.06098264	0.06488905	
669.2	0.06128742	0.06487525	
669.4	0.06095759	0.06486145	
669.6	0.06139114	0.06484765	
669.8	0.06135169	0.06483386	
670	0.06188765	0.06482007	
670.2	0.0616159	0.06480629	
670.4	0.06151813	0.06479251	
670.6	0.06168141	0.06477873	
670.8	0.06193367	0.06476495	
671	0.06234402	0.06475118	
671.2	0.06262939	0.0647374	
671.4	0.06280891	0.06472364	
671.6	0.06273579	0.06470987	
671.8	0.06316072	0.06469611	
672	0.06308451	0.06468235	
672.2	0.06282722	0.06466859	
672.4	0.06275538	0.06465484	
672.6	0.06187488	0.06464109	
672.8	0.061326	0.06462734	
673	0.06157275	0.0646136	
673.2	0.061121	0.06459986	
673.4	0.06020716	0.06458612	
673.6	0.06088424	0.06457238	
673.8	0.06056904	0.06455865	
674	0.06053028	0.06454492	
674.2	0.06026053	0.06453119	
674.4	0.06057464	0.06451747	
674.6	0.06039408	0.06450375	
674.8	0.06087243	0.06449003	
675	0.06102025	0.06447631	
675.2	0.06104583	0.0644626	
675.4	0.06037299	0.06444889	
675.6	0.06046842	0.06443518	
675.8	0.06067112	0.06442148	
676	0.06058133	0.06440778	
676.2	0.06080673	0.06439408	
676.4	0.06052709	0.06438039	
676.6	0.06021486	0.06436669	
676.8	0.06029909	0.064353	
677	0.06021616	0.06433932	
677.2	0.06006756	0.06432563	
677.4	0.06020446	0.06431195	
677.6	0.06104969	0.06429828	
677.8	0.06070404	0.0642846	
678	0.06109201	0.06427093	
678.2	0.06134835	0.06425726	
678.4	0.06162675	0.0642436	
678.6	0.0610768	0.06422993	
678.8	0.06116614	0.06421627	
679	0.061084	0.06420261	
679.2	0.06096642	0.06418896	
679.4	0.06079056	0.06417531	
679.6	0.06095948	0.06416166	
679.8	0.06122954	0.06414802	
680	0.06074833	0.06413437	
680.2	0.06059598	0.06412073	
680.4	0.06028499	0.0641071	
680.6	0.06074802	0.06409346	
680.8	0.06084809	0.06407983	
681	0.06087362	0.0640662	
681.2	0.06068395	0.06405258	
681.4	0.0607405	0.06403895	
681.6	0.06122897	0.06402534	
681.8	0.06104644	0.06401172	
682	0.06118926	0.0639981	
682.2	0.06115669	0.06398449	
682.4	0.06095708	0.06397089	
682.6	0.06067954	0.06395728	
682.8	0.06075061	0.06394368	
683	0.06087	0.06393008	
683.2	0.06062809	0.06391648	
683.4	0.06057141	0.06390289	
683.6	0.06030164	0.0638893	
683.8	0.06022568	0.06387571	
684	0.05953437	0.06386213	
684.2	0.05956567	0.06384854	
684.4	0.05958428	0.06383497	
684.6	0.05995919	0.06382139	
684.8	0.0600727	0.06380782	
685	0.06009094	0.06379425	
685.2	0.06063016	0.06378068	
685.4	0.06133164	0.06376711	
685.6	0.06133495	0.06375355	
685.8	0.06141302	0.06373999	
686	0.06224274	0.06372644	
686.2	0.06274847	0.06371288	
686.4	0.06342552	0.06369933	
686.6	0.06384825	0.06368579	
686.8	0.06404292	0.06367224	
687	0.06397472	0.0636587	
687.2	0.06332719	0.06364516	
687.4	0.0628539	0.06363163	
687.6	0.06212037	0.06361809	
687.8	0.06152144	0.06360456	
688	0.06097759	0.06359104	
688.2	0.06030501	0.06357751	
688.4	0.05946137	0.06356399	
688.6	0.05894229	0.06355047	
688.8	0.05848162	0.06353696	
689	0.05817746	0.06352344	
689.2	0.05851022	0.06350993	
689.4	0.05797831	0.06349643	
689.6	0.05804127	0.06348292	
689.8	0.05901009	0.06346942	
690	0.05944901	0.06345592	
690.2	0.05949288	0.06344243	
690.4	0.0601732	0.06342894	
690.6	0.06055286	0.06341545	
690.8	0.06065254	0.06340196	
691	0.06073712	0.06338848	
691.2	0.06100074	0.06337499	
691.4	0.06148438	0.06336152	
691.6	0.061899	0.06334804	
691.8	0.06217403	0.06333457	
692	0.0623538	0.0633211	
692.2	0.06180056	0.06330763	
692.4	0.06150661	0.06329417	
692.6	0.06121204	0.06328071	
692.8	0.06094342	0.06326725	
693	0.06101618	0.06325379	
693.2	0.06097716	0.06324034	
693.4	0.06062465	0.06322689	
693.6	0.06049963	0.06321344	
693.8	0.06005709	0.0632	
694	0.05946723	0.06318656	
694.2	0.05895721	0.06317312	
694.4	0.05930054	0.06315968	
694.6	0.05940939	0.06314625	
694.8	0.05943025	0.06313282	
695	0.05974601	0.0631194	
695.2	0.06024075	0.06310597	
695.4	0.0601723	0.06309255	
695.6	0.06050226	0.06307913	
695.8	0.0607482	0.06306572	
696	0.06114867	0.0630523	
696.2	0.06149809	0.0630389	
696.4	0.06155985	0.06302549	
696.6	0.06138631	0.06301208	
696.8	0.0613011	0.06299868	
697	0.06131388	0.06298528	
697.2	0.06113717	0.06297189	
697.4	0.06120784	0.0629585	
697.6	0.060895	0.06294511	
697.8	0.06065646	0.06293172	
698	0.06054128	0.06291834	
698.2	0.06059327	0.06290496	
698.4	0.06064404	0.06289158	
698.6	0.06030428	0.0628782	
698.8	0.06055509	0.06286483	
699	0.06048258	0.06285146	
699.2	0.06027238	0.06283809	
699.4	0.06023492	0.06282473	
699.6	0.0605426	0.06281137	
699.8	0.06051442	0.06279801	
700	0.06041615	0.06278465	
700.2	0.0603792	0.0627713	
700.4	0.05991994	0.06275795	
700.6	0.06015532	0.0627446	
700.8	0.06038959	0.06273126	
701	0.06074817	0.06271792	
701.2	0.06091405	0.06270458	
701.4	0.06153094	0.06269124	
701.6	0.0613814	0.06267791	
701.8	0.06113928	0.06266458	
702	0.06107565	0.06265125	
702.2	0.06119202	0.06263793	
702.4	0.06116867	0.06262461	
702.6	0.06114151	0.06261129	
702.8	0.0620396	0.06259797	
703	0.06179171	0.06258466	
703.2	0.06232545	0.06257135	
703.4	0.06285951	0.06255804	
703.6	0.06258002	0.06254474	
703.8	0.062004	0.06253144	
704	0.06193341	0.06251814	
704.2	0.06198238	0.06250484	
704.4	0.06247926	0.06249155	
704.6	0.06300368	0.06247826	
704.8	0.06250474	0.06246497	
705	0.06247151	0.06245168	
705.2	0.06239871	0.0624384	
705.4	0.06214151	0.06242512	
705.6	0.06150107	0.06241185	
705.8	0.06095747	0.06239857	
706	0.06031557	0.0623853	
706.2	0.06049293	0.06237204	
706.4	0.05980912	0.06235877	
706.6	0.05971916	0.06234551	
706.8	0.05982984	0.06233225	
707	0.05975444	0.06231899	
707.2	0.0601593	0.06230574	
707.4	0.05984958	0.06229249	
707.6	0.05927019	0.06227924	
707.8	0.05911263	0.06226599	
708	0.05917239	0.06225275	
708.2	0.05913925	0.06223951	
708.4	0.05926597	0.06222628	
708.6	0.05920913	0.06221304	
708.8	0.05887171	0.06219981	
709	0.05935466	0.06218658	
709.2	0.05950245	0.06217336	
709.4	0.05954334	0.06216013	
709.6	0.05981635	0.06214691	
709.8	0.06011251	0.0621337	
710	0.06024743	0.06212048	
710.2	0.06068748	0.06210727	
710.4	0.06034268	0.06209406	
710.6	0.06092897	0.06208086	
710.8	0.06046092	0.06206765	
711	0.06041322	0.06205445	
711.2	0.06042043	0.06204126	
711.4	0.06013415	0.06202806	
711.6	0.05962993	0.06201487	
711.8	0.05938244	0.06200168	
712	0.0586806	0.06198849	
712.2	0.05834102	0.06197531	
712.4	0.05826775	0.06196213	
712.6	0.05835507	0.06194895	
712.8	0.05827868	0.06193578	
713	0.05814806	0.0619226	
713.2	0.05810531	0.06190944	
713.4	0.0585061	0.06189627	
713.6	0.05886206	0.0618831	
713.8	0.05930429	0.06186994	
714	0.05904748	0.06185679	
714.2	0.05853536	0.06184363	
714.4	0.05823535	0.06183048	
714.6	0.05795194	0.06181733	
714.8	0.05734316	0.06180418	
715	0.05685883	0.06179104	
715.2	0.05707029	0.0617779	
715.4	0.05692085	0.06176476	
715.6	0.05668535	0.06175162	
715.8	0.05694885	0.06173849	
716	0.05714075	0.06172536	
716.2	0.0572061	0.06171223	
716.4	0.05727401	0.06169911	
716.6	0.05702543	0.06168598	
716.8	0.05762269	0.06167286	
717	0.05785193	0.06165975	
717.2	0.05830985	0.06164663	
717.4	0.05906045	0.06163352	
717.6	0.05945364	0.06162042	
717.8	0.05970837	0.06160731	
718	0.05957404	0.06159421	
718.2	0.05952077	0.06158111	
718.4	0.05981439	0.06156801	
718.6	0.060105	0.06155492	
718.8	0.0600216	0.06154183	
719	0.05976928	0.06152874	
719.2	0.05984924	0.06151565	
719.4	0.06044764	0.06150257	
719.6	0.06060668	0.06148949	
719.8	0.06078848	0.06147641	
720	0.06075959	0.06146334	
720.2	0.06003307	0.06145027	
720.4	0.06012609	0.0614372	
720.6	0.05987301	0.06142413	
720.8	0.05957768	0.06141107	
721	0.05920997	0.06139801	
721.2	0.05928998	0.06138495	
721.4	0.05901633	0.06137189	
721.6	0.05897118	0.06135884	
721.8	0.05901214	0.06134579	
722	0.05896439	0.06133275	
722.2	0.05873622	0.0613197	
722.4	0.0586378	0.06130666	
722.6	0.05822034	0.06129362	
722.8	0.05767797	0.06128059	
723	0.05774055	0.06126755	
723.2	0.05798295	0.06125452	
723.4	0.05876835	0.0612415	
723.6	0.05887528	0.06122847	
723.8	0.05866874	0.06121545	
724	0.05897332	0.06120243	
724.2	0.05869797	0.06118941	
724.4	0.05820916	0.0611764	
724.6	0.0583938	0.06116339	
724.8	0.05821982	0.06115038	
725	0.0584974	0.06113738	
725.2	0.05887493	0.06112437	
725.4	0.0590888	0.06111138	
725.6	0.05925117	0.06109838	
725.8	0.05935954	0.06108538	
726	0.05933028	0.06107239	
726.2	0.05904606	0.0610594	
726.4	0.05886805	0.06104642	
726.6	0.05845462	0.06103344	
726.8	0.05890173	0.06102046	
727	0.05928884	0.06100748	
727.2	0.05948338	0.0609945	
727.4	0.05964136	0.06098153	
727.6	0.0597469	0.06096856	
727.8	0.05914176	0.06095559	
728	0.05914128	0.06094263	
728.2	0.05855429	0.06092967	
728.4	0.05817365	0.06091671	
728.6	0.05854918	0.06090376	
728.8	0.05798299	0.0608908	
729	0.05792524	0.06087785	
729.2	0.05791461	0.06086491	
729.4	0.05763641	0.06085196	
729.6	0.05734378	0.06083902	
729.8	0.05721613	0.06082608	
730	0.05707591	0.06081315	
730.2	0.05672599	0.06080021	
730.4	0.05670065	0.06078728	
730.6	0.0566657	0.06077435	
730.8	0.05694371	0.06076143	
731	0.05739958	0.06074851	
731.2	0.05803183	0.06073559	
731.4	0.0583261	0.06072267	
731.6	0.05862604	0.06070975	
731.8	0.05867953	0.06069684	
732	0.05899905	0.06068393	
732.2	0.05933238	0.06067103	
732.4	0.0593254	0.06065813	
732.6	0.05948845	0.06064522	
732.8	0.05941525	0.06063233	
733	0.05964317	0.06061943	
733.2	0.05909838	0.06060654	
733.4	0.05894529	0.06059365	
733.6	0.0591327	0.06058076	
733.8	0.05908812	0.06056788	
734	0.05850957	0.060555	
734.2	0.05826235	0.06054212	
734.4	0.05809876	0.06052924	
734.6	0.05820209	0.06051637	
734.8	0.05805398	0.0605035	
735	0.05837812	0.06049063	
735.2	0.05844617	0.06047777	
735.4	0.0585895	0.06046491	
735.6	0.05892002	0.06045205	
735.8	0.0592912	0.06043919	
736	0.0596139	0.06042634	
736.2	0.05961965	0.06041348	
736.4	0.05947666	0.06040064	
736.6	0.05920947	0.06038779	
736.8	0.05914565	0.06037495	
737	0.0591912	0.06036211	
737.2	0.05861941	0.06034927	
737.4	0.05898872	0.06033643	
737.6	0.05862696	0.0603236	
737.8	0.05860893	0.06031077	
738	0.05828277	0.06029795	
738.2	0.05823827	0.06028512	
738.4	0.0582192	0.0602723	
738.6	0.05839839	0.06025948	
738.8	0.05816193	0.06024667	
739	0.05804092	0.06023385	
739.2	0.05841952	0.06022104	
739.4	0.05881231	0.06020824	
739.6	0.05942442	0.06019543	
739.8	0.06005568	0.06018263	
740	0.06018679	0.06016983	
740.2	0.06019297	0.06015703	
740.4	0.06044579	0.06014424	
740.6	0.06050411	0.06013145	
740.8	0.06063762	0.06011866	
741	0.0604309	0.06010587	
741.2	0.06016251	0.06009309	
741.4	0.06010283	0.06008031	
741.6	0.05949526	0.06006753	
741.8	0.05962972	0.06005476	
742	0.06003082	0.06004199	
742.2	0.05989224	0.06002922	
742.4	0.05996642	0.06001645	
742.6	0.05992246	0.06000369	
742.8	0.06006377	0.05999093	
743	0.05957824	0.05997817	
743.2	0.06003076	0.05996541	
743.4	0.05991061	0.05995266	
743.6	0.06003949	0.05993991	
743.8	0.05994686	0.05992716	
744	0.05987027	0.05991441	
744.2	0.05970024	0.05990167	
744.4	0.05943248	0.05988893	
744.6	0.05891055	0.0598762	
744.8	0.05859519	0.05986346	
745	0.05840244	0.05985073	
745.2	0.05818871	0.059838	
745.4	0.05825759	0.05982527	
745.6	0.05867045	0.05981255	
745.8	0.05918307	0.05979983	
746	0.05961988	0.05978711	
746.2	0.05948943	0.0597744	
746.4	0.05959393	0.05976169	
746.6	0.05962844	0.05974898	
746.8	0.05987335	0.05973627	
747	0.05931415	0.05972356	
747.2	0.05912648	0.05971086	
747.4	0.05889505	0.05969816	
747.6	0.05892233	0.05968547	
747.8	0.05872737	0.05967277	
748	0.05918903	0.05966008	
748.2	0.05894706	0.05964739	
748.4	0.05861807	0.05963471	
748.6	0.05824161	0.05962203	
748.8	0.05836678	0.05960935	
749	0.05832678	0.05959667	
749.2	0.05806726	0.05958399	
749.4	0.05807136	0.05957132	
749.6	0.05817358	0.05955865	
749.8	0.05792095	0.05954599	
750	0.05746535	0.05953332	
750.2	0.05734168	0.05952066	
750.4	0.05704854	0.059508	
750.6	0.05741054	0.05949535	
750.8	0.05743112	0.05948269	
751	0.05751506	0.05947004	
751.2	0.05726566	0.05945739	
751.4	0.05745766	0.05944475	
751.6	0.0573151	0.05943211	
751.8	0.05742856	0.05941947	
752	0.05794044	0.05940683	
752.2	0.05780506	0.0593942	
752.4	0.05760981	0.05938156	
752.6	0.0576084	0.05936893	
752.8	0.05791325	0.05935631	
753	0.05783529	0.05934368	
753.2	0.05792463	0.05933106	
753.4	0.05824382	0.05931845	
753.6	0.05831622	0.05930583	
753.8	0.05868898	0.05929322	
754	0.05859417	0.05928061	
754.2	0.05873848	0.059268	
754.4	0.05892566	0.05925539	
754.6	0.05953147	0.05924279	
754.8	0.05958308	0.05923019	
755	0.05983631	0.0592176	
755.2	0.05928117	0.059205	
755.4	0.05899356	0.05919241	
755.6	0.05865629	0.05917982	
755.8	0.05865038	0.05916724	
756	0.05865329	0.05915465	
756.2	0.05832561	0.05914207	
756.4	0.05816009	0.05912949	
756.6	0.05782433	0.05911692	
756.8	0.05783987	0.05910435	
757	0.05774457	0.05909178	
757.2	0.05776761	0.05907921	
757.4	0.05736067	0.05906664	
757.6	0.05737643	0.05905408	
757.8	0.0574614	0.05904152	
758	0.05744404	0.05902897	
758.2	0.05703343	0.05901641	
758.4	0.05691612	0.05900386	
758.6	0.05753445	0.05899131	
758.8	0.05798692	0.05897877	
759	0.05790335	0.05896622	
759.2	0.05781803	0.05895368	
759.4	0.05770013	0.05894114	
759.6	0.05752373	0.05892861	
759.8	0.0579857	0.05891608	
760	0.05830532	0.05890355	
760.2	0.05812186	0.05889102	
760.4	0.05817777	0.05887849	
760.6	0.0580056	0.05886597	
760.8	0.05782498	0.05885345	
761	0.05774435	0.05884094	
761.2	0.0576703	0.05882842	
761.4	0.05775887	0.05881591	
761.6	0.05826707	0.0588034	
761.8	0.05868118	0.0587909	
762	0.05862187	0.05877839	
762.2	0.05807606	0.05876589	
762.4	0.05829277	0.05875339	
762.6	0.05863239	0.0587409	
762.8	0.05841936	0.0587284	
763	0.05814989	0.05871591	
763.2	0.05851707	0.05870343	
763.4	0.0586083	0.05869094	
763.6	0.05893522	0.05867846	
763.8	0.05952419	0.05866598	
764	0.05970392	0.0586535	
764.2	0.05932387	0.05864103	
764.4	0.05954546	0.05862856	
764.6	0.05962083	0.05861609	
764.8	0.05944492	0.05860362	
765	0.05946089	0.05859116	
765.2	0.05949109	0.0585787	
765.4	0.05976646	0.05856624	
765.6	0.05987403	0.05855379	
765.8	0.05978512	0.05854133	
766	0.05906656	0.05852888	
766.2	0.05880985	0.05851643	
766.4	0.05853996	0.05850399	
766.6	0.05802097	0.05849155	
766.8	0.05790556	0.05847911	
767	0.05800934	0.05846667	
767.2	0.05810313	0.05845424	
767.4	0.05803715	0.0584418	
767.6	0.05792588	0.05842937	
767.8	0.05783526	0.05841695	
768	0.05821614	0.05840452	
768.2	0.05814404	0.0583921	
768.4	0.05850642	0.05837968	
768.6	0.05865746	0.05836727	
768.8	0.05865736	0.05835486	
769	0.05857426	0.05834245	
769.2	0.05851755	0.05833004	
769.4	0.05914883	0.05831763	
769.6	0.05938178	0.05830523	
769.8	0.05907976	0.05829283	
770	0.05884887	0.05828043	
770.2	0.05902371	0.05826804	
770.4	0.05861193	0.05825564	
770.6	0.05850246	0.05824325	
770.8	0.05888383	0.05823087	
771	0.05891574	0.05821848	
771.2	0.05905845	0.0582061	
771.4	0.05909887	0.05819372	
771.6	0.05886845	0.05818135	
771.8	0.05912889	0.05816897	
772	0.05915026	0.0581566	
772.2	0.05897357	0.05814423	
772.4	0.0588783	0.05813187	
772.6	0.05870761	0.0581195	
772.8	0.05824194	0.05810714	
773	0.05823244	0.05809479	
773.2	0.05792063	0.05808243	
773.4	0.05807893	0.05807008	
773.6	0.0576607	0.05805773	
773.8	0.05694275	0.05804538	
774	0.05749032	0.05803304	
774.2	0.05747057	0.05802069	
774.4	0.05680713	0.05800835	
774.6	0.05710545	0.05799602	
774.8	0.05730874	0.05798368	
775	0.05724833	0.05797135	
775.2	0.05736175	0.05795902	
775.4	0.057135	0.0579467	
775.6	0.0574745	0.05793437	
775.8	0.05764631	0.05792205	
776	0.0574827	0.05790973	
776.2	0.05758289	0.05789742	
776.4	0.05731842	0.0578851	
776.6	0.05713747	0.05787279	
776.8	0.05700993	0.05786048	
777	0.05746488	0.05784818	
777.2	0.05705026	0.05783588	
777.4	0.05738576	0.05782357	
777.6	0.05771551	0.05781128	
777.8	0.05850125	0.05779898	
778	0.05901957	0.05778669	
778.2	0.05850635	0.0577744	
778.4	0.05826226	0.05776211	
778.6	0.05798325	0.05774983	
778.8	0.05763731	0.05773755	
779	0.0574677	0.05772527	
779.2	0.05734131	0.05771299	
779.4	0.0573185	0.05770072	
779.6	0.0580035	0.05768844	
779.8	0.05817071	0.05767618	
780	0.05794407	0.05766391	
780.2	0.05784922	0.05765165	
780.4	0.05770327	0.05763938	
780.6	0.05746766	0.05762713	
780.8	0.05747318	0.05761487	
781	0.0578876	0.05760262	
781.2	0.05808509	0.05759037	
781.4	0.05888169	0.05757812	
781.6	0.05955215	0.05756587	
781.8	0.05967428	0.05755363	
782	0.05944777	0.05754139	
782.2	0.05944499	0.05752915	
782.4	0.05930136	0.05751692	
782.6	0.05942257	0.05750468	
782.8	0.05958895	0.05749245	
783	0.05974857	0.05748023	
783.2	0.05981204	0.057468	
783.4	0.05959587	0.05745578	
783.6	0.05953417	0.05744356	
783.8	0.05915775	0.05743134	
784	0.05886053	0.05741913	
784.2	0.05864143	0.05740692	
784.4	0.05833201	0.05739471	
784.6	0.05788235	0.0573825	
784.8	0.05749458	0.0573703	
785	0.05723545	0.0573581	
785.2	0.05712435	0.0573459	
785.4	0.05686524	0.0573337	
785.6	0.05657114	0.05732151	
785.8	0.056164	0.05730932	
786	0.05624377	0.05729713	
786.2	0.05586347	0.05728495	
786.4	0.05589131	0.05727276	
786.6	0.05615815	0.05726058	
786.8	0.05617428	0.0572484	
787	0.05619994	0.05723623	
787.2	0.05602403	0.05722406	
787.4	0.05544179	0.05721189	
787.6	0.05533482	0.05719972	
787.8	0.05543176	0.05718755	
788	0.05578974	0.05717539	
788.2	0.05561577	0.05716323	
788.4	0.05568893	0.05715107	
788.6	0.0558904	0.05713892	
788.8	0.05624053	0.05712677	
789	0.05636985	0.05711462	
789.2	0.05679863	0.05710247	
789.4	0.05723441	0.05709033	
789.6	0.05755822	0.05707818	
789.8	0.05786925	0.05706605	
790	0.05760887	0.05705391	
790.2	0.05765867	0.05704178	
790.4	0.05820729	0.05702964	
790.6	0.05860401	0.05701751	
790.8	0.05919329	0.05700539	
791	0.05909979	0.05699326	
791.2	0.05943191	0.05698114	
791.4	0.05947415	0.05696903	
791.6	0.05902028	0.05695691	
791.8	0.0585679	0.0569448	
792	0.05865086	0.05693269	
792.2	0.05805844	0.05692058	
792.4	0.05800846	0.05690847	
792.6	0.05773857	0.05689637	
792.8	0.05770628	0.05688427	
793	0.05734043	0.05687217	
793.2	0.05749597	0.05686008	
793.4	0.05737635	0.05684798	
793.6	0.05710633	0.05683589	
793.8	0.05683375	0.0568238	
794	0.05658231	0.05681172	
794.2	0.05672062	0.05679964	
794.4	0.05667169	0.05678756	
794.6	0.05679694	0.05677548	
794.8	0.0572127	0.05676341	
795	0.05741206	0.05675133	
795.2	0.05778662	0.05673926	
795.4	0.05802371	0.0567272	
795.6	0.0575466	0.05671513	
795.8	0.05756998	0.05670307	
796	0.05719347	0.05669101	
796.2	0.05721095	0.05667895	
796.4	0.05756312	0.0566669	
796.6	0.05761976	0.05665485	
796.8	0.05813719	0.0566428	
797	0.05788318	0.05663075	
797.2	0.05790673	0.05661871	
797.4	0.05783778	0.05660667	
797.6	0.05784544	0.05659463	
797.8	0.05793434	0.05658259	
798	0.05789045	0.05657056	
798.2	0.05789624	0.05655853	
798.4	0.05771888	0.0565465	
798.6	0.05746072	0.05653447	
798.8	0.05773009	0.05652245	
799	0.05774504	0.05651043	
799.2	0.05790062	0.05649841	
799.4	0.05839558	0.05648639	
799.6	0.05798039	0.05647438	
799.8	0.05838007	0.05646237	
800	0.05779433	0.05645036	
800.2	0.05851161	0.05643836	
800.4	0.05852792	0.05642635	
800.6	0.05807404	0.05641435	
800.8	0.05816484	0.05640235	
801	0.05807035	0.05639036	
801.2	0.05806392	0.05637837	
801.4	0.05801777	0.05636638	
801.6	0.05787027	0.05635439	
801.8	0.05804092	0.0563424	
802	0.05793686	0.05633042	
802.2	0.05792527	0.05631844	
802.4	0.0579208	0.05630646	
802.6	0.05803139	0.05629449	
802.8	0.05852774	0.05628252	
803	0.05868454	0.05627055	
803.2	0.05875921	0.05625858	
803.4	0.05915957	0.05624661	
803.6	0.05893787	0.05623465	
803.8	0.05886889	0.05622269	
804	0.05808348	0.05621073	
804.2	0.0585378	0.05619878	
804.4	0.05816382	0.05618683	
804.6	0.05804646	0.05617488	
804.8	0.05823488	0.05616293	
805	0.05801347	0.05615099	
805.2	0.05718481	0.05613904	
805.4	0.05695576	0.05612711	
805.6	0.05643974	0.05611517	
805.8	0.05614071	0.05610323	
806	0.05554531	0.0560913	
806.2	0.055688	0.05607937	
806.4	0.05575567	0.05606745	
806.6	0.05553951	0.05605552	
806.8	0.05516711	0.0560436	
807	0.05515072	0.05603168	
807.2	0.05540274	0.05601976	
807.4	0.05530973	0.05600785	
807.6	0.05528825	0.05599594	
807.8	0.05541512	0.05598403	
808	0.05566754	0.05597212	
808.2	0.05618618	0.05596022	
808.4	0.05632526	0.05594832	
808.6	0.05675359	0.05593642	
808.8	0.05681232	0.05592452	
809	0.05689417	0.05591263	
809.2	0.05670521	0.05590074	
809.4	0.05683102	0.05588885	
809.6	0.05663681	0.05587696	
809.8	0.05654723	0.05586508	
