# Supplementary material for: Molecular basis for DNA recognition by the maternal pioneer transcription factor FoxH1
Source: Nat Commun. 2022 Nov 26;13:7279. doi: 10.1038/s41467-022-34925-y (PMC9701222; doi:10.1038/s41467-022-34925-y)
Supplement: Supplementary file 4 — Source Data [file 41467_2022_34925_MOESM4_ESM.zip › Sourcedata/BLIS/FoxH1/WT/601/-6/DNA/E3Results.txt]

Conc1	7.813E-09	
Start1	390	
Stop1	809.8	
Kobs	0.00106348962270051	
Error Kobs	1.62112141918361E-05	
Koff	0	
Error Koff	0	
Time1	Data1	Fit1	
390	0.00078553	0	
390.2	0.000831	0.00006722	
390.4	0.00050737	0.00013439	
390.6	0.00001124	0.00020151	
390.8	-0.0002591	0.00026858	
391	-0.00017493	0.00033559	
391.2	-0.00029811	0.00040255	
391.4	0.00006634	0.00046946	
391.6	0.00013595	0.00053632	
391.8	0.00037461	0.00060313	
392	0.00035841	0.00066989	
392.2	0.00057025	0.00073659	
392.4	0.00047757	0.00080324	
392.6	0.00025957	0.00086985	
392.8	0.00022201	0.00093639	
393	0.00057279	0.00100289	
393.2	0.0006467	0.00106934	
393.4	0.00090941	0.00113573	
393.6	0.00067844	0.00120208	
393.8	0.00098271	0.00126837	
394	0.00077422	0.00133461	
394.2	0.00055967	0.0014008	
394.4	0.00010231	0.00146694	
394.6	-0.00006107	0.00153303	
394.8	0.00009609	0.00159907	
395	0.00043933	0.00166505	
395.2	0.00081414	0.00173099	
395.4	0.00154797	0.00179687	
395.6	0.00173236	0.0018627	
395.8	0.00171196	0.00192849	
396	0.00191474	0.00199422	
396.2	0.00239933	0.0020599	
396.4	0.00267261	0.00212553	
396.6	0.00284832	0.0021911	
396.8	0.00311443	0.00225663	
397	0.00349514	0.00232211	
397.2	0.00352121	0.00238754	
397.4	0.00374963	0.00245291	
397.6	0.00358369	0.00251824	
397.8	0.00332914	0.00258351	
398	0.00299315	0.00264874	
398.2	0.00289144	0.00271391	
398.4	0.00266136	0.00277904	
398.6	0.00240068	0.00284411	
398.8	0.00246698	0.00290913	
399	0.00282069	0.0029741	
399.2	0.00289969	0.00303903	
399.4	0.00278504	0.0031039	
399.6	0.00271949	0.00316872	
399.8	0.00243377	0.00323349	
400	0.00276013	0.00329822	
400.2	0.00277418	0.00336289	
400.4	0.00294222	0.00342751	
400.6	0.00288596	0.00349208	
400.8	0.00326104	0.0035566	
401	0.00352769	0.00362108	
401.2	0.00405534	0.0036855	
401.4	0.00391891	0.00374987	
401.6	0.00405547	0.00381419	
401.8	0.00403495	0.00387847	
402	0.0042742	0.00394269	
402.2	0.00423801	0.00400686	
402.4	0.00448467	0.00407099	
402.6	0.0045844	0.00413506	
402.8	0.00500971	0.00419909	
403	0.00520667	0.00426306	
403.2	0.0047185	0.00432699	
403.4	0.0050722	0.00439086	
403.6	0.00517518	0.00445469	
403.8	0.00491915	0.00451847	
404	0.00521936	0.0045822	
404.2	0.00493516	0.00464588	
404.4	0.00479927	0.00470951	
404.6	0.00526033	0.00477309	
404.8	0.00556147	0.00483662	
405	0.00548594	0.0049001	
405.2	0.00573941	0.00496353	
405.4	0.00529934	0.00502692	
405.6	0.00563885	0.00509025	
405.8	0.00592458	0.00515354	
406	0.00568297	0.00521678	
406.2	0.00552301	0.00527997	
406.4	0.00603462	0.00534311	
406.6	0.00592295	0.0054062	
406.8	0.0064013	0.00546924	
407	0.00647108	0.00553223	
407.2	0.00643534	0.00559518	
407.4	0.00661145	0.00565807	
407.6	0.0062073	0.00572092	
407.8	0.00600485	0.00578372	
408	0.00629401	0.00584647	
408.2	0.0057574	0.00590917	
408.4	0.00644965	0.00597182	
408.6	0.00666835	0.00603443	
408.8	0.00652468	0.00609698	
409	0.00647664	0.00615949	
409.2	0.00656308	0.00622195	
409.4	0.00680983	0.00628436	
409.6	0.00719208	0.00634672	
409.8	0.00759096	0.00640904	
410	0.00701465	0.00647131	
410.2	0.00742072	0.00653352	
410.4	0.00788109	0.00659569	
410.6	0.00782503	0.00665782	
410.8	0.00793802	0.00671989	
411	0.00790244	0.00678192	
411.2	0.00795352	0.0068439	
411.4	0.00777907	0.00690583	
411.6	0.00769522	0.00696771	
411.8	0.00788473	0.00702954	
412	0.00796291	0.00709133	
412.2	0.0080334	0.00715307	
412.4	0.00832227	0.00721476	
412.6	0.00763268	0.0072764	
412.8	0.00795544	0.007338	
413	0.00767581	0.00739955	
413.2	0.00780941	0.00746105	
413.4	0.00779076	0.0075225	
413.6	0.00805581	0.00758391	
413.8	0.007773	0.00764527	
414	0.00767642	0.00770658	
414.2	0.00771106	0.00776784	
414.4	0.00707978	0.00782906	
414.6	0.00716706	0.00789022	
414.8	0.00742524	0.00795135	
415	0.0077522	0.00801242	
415.2	0.00801621	0.00807345	
415.4	0.00782351	0.00813443	
415.6	0.00809454	0.00819536	
415.8	0.00852847	0.00825624	
416	0.00847587	0.00831708	
416.2	0.00897978	0.00837787	
416.4	0.00898853	0.00843862	
416.6	0.00908176	0.00849932	
416.8	0.00935624	0.00855997	
417	0.00924272	0.00862057	
417.2	0.00971939	0.00868113	
417.4	0.00935815	0.00874164	
417.6	0.00988316	0.0088021	
417.8	0.01021265	0.00886251	
418	0.01006361	0.00892288	
418.2	0.00985471	0.00898321	
418.4	0.009561	0.00904348	
418.6	0.00970627	0.00910371	
418.8	0.00977303	0.0091639	
419	0.00959543	0.00922403	
419.2	0.00961678	0.00928412	
419.4	0.00940177	0.00934417	
419.6	0.00972109	0.00940416	
419.8	0.0094896	0.00946411	
420	0.00976699	0.00952402	
420.2	0.01015241	0.00958388	
420.4	0.01054525	0.00964369	
420.6	0.01050214	0.00970345	
420.8	0.01020128	0.00976317	
421	0.01021074	0.00982285	
421.2	0.01079001	0.00988247	
421.4	0.01113209	0.00994205	
421.6	0.01159735	0.01000159	
421.8	0.01174648	0.01006108	
422	0.01125578	0.01012052	
422.2	0.01146638	0.01017992	
422.4	0.01107705	0.01023927	
422.6	0.01096852	0.01029857	
422.8	0.01062657	0.01035783	
423	0.01041045	0.01041705	
423.2	0.01022769	0.01047621	
423.4	0.01017085	0.01053533	
423.6	0.010355	0.01059441	
423.8	0.00990732	0.01065344	
424	0.01024126	0.01071243	
424.2	0.00992314	0.01077137	
424.4	0.00976876	0.01083026	
424.6	0.00957036	0.01088911	
424.8	0.01002249	0.01094791	
425	0.01001203	0.01100667	
425.2	0.01056842	0.01106538	
425.4	0.01060568	0.01112404	
425.6	0.01042566	0.01118267	
425.8	0.01090697	0.01124124	
426	0.01114149	0.01129977	
426.2	0.01159018	0.01135826	
426.4	0.01157256	0.0114167	
426.6	0.01149037	0.01147509	
426.8	0.01142599	0.01153344	
427	0.01141151	0.01159174	
427.2	0.01180835	0.01165	
427.4	0.01179225	0.01170822	
427.6	0.01192965	0.01176639	
427.8	0.0121223	0.01182451	
428	0.01242247	0.01188259	
428.2	0.01261259	0.01194062	
428.4	0.01283762	0.01199861	
428.6	0.01309234	0.01205656	
428.8	0.01292975	0.01211446	
429	0.01205814	0.01217231	
429.2	0.01226376	0.01223012	
429.4	0.01196321	0.01228789	
429.6	0.0120847	0.01234561	
429.8	0.01239483	0.01240329	
430	0.01213338	0.01246092	
430.2	0.01253731	0.01251851	
430.4	0.01209359	0.01257605	
430.6	0.01252702	0.01263355	
430.8	0.01264357	0.012691	
431	0.01263536	0.01274841	
431.2	0.01323249	0.01280577	
431.4	0.01328953	0.0128631	
431.6	0.01395228	0.01292037	
431.8	0.01466342	0.0129776	
432	0.01444204	0.01303479	
432.2	0.01448183	0.01309193	
432.4	0.01430325	0.01314903	
432.6	0.01373855	0.01320609	
432.8	0.01342835	0.0132631	
433	0.01321408	0.01332007	
433.2	0.01353126	0.01337699	
433.4	0.01383268	0.01343387	
433.6	0.01407801	0.0134907	
433.8	0.01419966	0.01354749	
434	0.01472086	0.01360424	
434.2	0.01506031	0.01366094	
434.4	0.01483826	0.0137176	
434.6	0.01539085	0.01377422	
434.8	0.01525493	0.01383079	
435	0.01528017	0.01388732	
435.2	0.01536674	0.0139438	
435.4	0.01505306	0.01400024	
435.6	0.01529636	0.01405664	
435.8	0.01521068	0.01411299	
436	0.01461659	0.0141693	
436.2	0.01435756	0.01422557	
436.4	0.01424631	0.01428179	
436.6	0.01375031	0.01433797	
436.8	0.01380574	0.01439411	
437	0.01382666	0.0144502	
437.2	0.01454795	0.01450625	
437.4	0.01514051	0.01456226	
437.6	0.01507706	0.01461822	
437.8	0.01526246	0.01467414	
438	0.01579012	0.01473001	
438.2	0.01560573	0.01478585	
438.4	0.01585269	0.01484164	
438.6	0.0158441	0.01489738	
438.8	0.015906	0.01495308	
439	0.01572004	0.01500875	
439.2	0.01535569	0.01506436	
439.4	0.0154382	0.01511994	
439.6	0.01575929	0.01517547	
439.8	0.01531374	0.01523096	
440	0.01505951	0.0152864	
440.2	0.01516765	0.0153418	
440.4	0.01508737	0.01539716	
440.6	0.01492196	0.01545248	
440.8	0.0150713	0.01550775	
441	0.01506625	0.01556299	
441.2	0.01480896	0.01561817	
441.4	0.01479206	0.01567332	
441.6	0.01459372	0.01572842	
441.8	0.01491309	0.01578348	
442	0.0147661	0.0158385	
442.2	0.01474503	0.01589348	
442.4	0.01503524	0.01594841	
442.6	0.01491932	0.0160033	
442.8	0.01545629	0.01605815	
443	0.01566392	0.01611296	
443.2	0.0160675	0.01616772	
443.4	0.01653692	0.01622244	
443.6	0.01696337	0.01627712	
443.8	0.01755544	0.01633176	
444	0.01794554	0.01638635	
444.2	0.01863443	0.0164409	
444.4	0.01864922	0.01649541	
444.6	0.01843535	0.01654988	
444.8	0.01832636	0.0166043	
445	0.01822612	0.01665869	
445.2	0.01769927	0.01671303	
445.4	0.01779844	0.01676733	
445.6	0.01737622	0.01682159	
445.8	0.01711443	0.0168758	
446	0.0165596	0.01692998	
446.2	0.01664216	0.01698411	
446.4	0.01643511	0.0170382	
446.6	0.01594489	0.01709224	
446.8	0.01615374	0.01714625	
447	0.01582125	0.01720022	
447.2	0.01628296	0.01725414	
447.4	0.01652753	0.01730802	
447.6	0.01677757	0.01736186	
447.8	0.01684093	0.01741566	
448	0.0167743	0.01746941	
448.2	0.01658895	0.01752313	
448.4	0.01604792	0.0175768	
448.6	0.01590564	0.01763043	
448.8	0.01639252	0.01768402	
449	0.01674973	0.01773757	
449.2	0.01674284	0.01779108	
449.4	0.01699531	0.01784454	
449.6	0.01700585	0.01789797	
449.8	0.01703695	0.01795135	
450	0.01719973	0.01800469	
450.2	0.01724137	0.01805799	
450.4	0.01682666	0.01811125	
450.6	0.01680932	0.01816447	
450.8	0.01718791	0.01821765	
451	0.01786436	0.01827078	
451.2	0.01842539	0.01832388	
451.4	0.01865918	0.01837693	
451.6	0.01837752	0.01842995	
451.8	0.01845697	0.01848292	
452	0.0189463	0.01853585	
452.2	0.01877359	0.01858874	
452.4	0.01903682	0.01864159	
452.6	0.01983206	0.0186944	
452.8	0.01989309	0.01874716	
453	0.02046909	0.01879989	
453.2	0.02071771	0.01885258	
453.4	0.02121765	0.01890522	
453.6	0.02165927	0.01895783	
453.8	0.02178402	0.01901039	
454	0.02200016	0.01906291	
454.2	0.0219408	0.01911539	
454.4	0.02151875	0.01916784	
454.6	0.02128051	0.01922024	
454.8	0.02173427	0.0192726	
455	0.02191261	0.01932492	
455.2	0.02168121	0.0193772	
455.4	0.02169441	0.01942944	
455.6	0.02141011	0.01948164	
455.8	0.02122738	0.0195338	
456	0.02064642	0.01958591	
456.2	0.01974601	0.01963799	
456.4	0.01927162	0.01969003	
456.6	0.01891684	0.01974203	
456.8	0.01859884	0.01979398	
457	0.01924053	0.0198459	
457.2	0.01945172	0.01989778	
457.4	0.02016634	0.01994962	
457.6	0.02060578	0.02000141	
457.8	0.02029887	0.02005317	
458	0.02030481	0.02010489	
458.2	0.02027184	0.02015656	
458.4	0.01982809	0.0202082	
458.6	0.02035942	0.0202598	
458.8	0.02103723	0.02031135	
459	0.02121237	0.02036287	
459.2	0.02151889	0.02041435	
459.4	0.02160664	0.02046579	
459.6	0.02224447	0.02051718	
459.8	0.02228627	0.02056854	
460	0.02211912	0.02061986	
460.2	0.02188311	0.02067114	
460.4	0.02238919	0.02072238	
460.6	0.02245534	0.02077358	
460.8	0.02254361	0.02082474	
461	0.02199214	0.02087586	
461.2	0.02152719	0.02092694	
461.4	0.02128212	0.02097798	
461.6	0.02071359	0.02102898	
461.8	0.0203927	0.02107994	
462	0.02001178	0.02113087	
462.2	0.01978157	0.02118175	
462.4	0.0192438	0.02123259	
462.6	0.01983486	0.0212834	
462.8	0.0195529	0.02133416	
463	0.01969346	0.02138489	
463.2	0.01963641	0.02143558	
463.4	0.02033073	0.02148622	
463.6	0.02107467	0.02153683	
463.8	0.02161803	0.0215874	
464	0.02169283	0.02163793	
464.2	0.02219242	0.02168842	
464.4	0.02273169	0.02173888	
464.6	0.02246965	0.02178929	
464.8	0.0219774	0.02183966	
465	0.02177701	0.02189	
465.2	0.02218395	0.0219403	
465.4	0.02296525	0.02199055	
465.6	0.02334493	0.02204077	
465.8	0.02395049	0.02209095	
466	0.02402237	0.02214109	
466.2	0.02356969	0.0221912	
466.4	0.02318819	0.02224126	
466.6	0.02319989	0.02229128	
466.8	0.02285708	0.02234127	
467	0.02239013	0.02239122	
467.2	0.02223641	0.02244113	
467.4	0.02227327	0.022491	
467.6	0.02228189	0.02254083	
467.8	0.02235808	0.02259062	
468	0.02223999	0.02264038	
468.2	0.02182969	0.02269009	
468.4	0.02160957	0.02273977	
468.6	0.02152002	0.02278941	
468.8	0.02123806	0.02283901	
469	0.02162882	0.02288858	
469.2	0.02222513	0.0229381	
469.4	0.022669	0.02298759	
469.6	0.02260981	0.02303703	
469.8	0.02292323	0.02308644	
470	0.02224053	0.02313581	
470.2	0.0220639	0.02318515	
470.4	0.0228336	0.02323444	
470.6	0.02293825	0.0232837	
470.8	0.02326751	0.02333292	
471	0.02296505	0.0233821	
471.2	0.02364868	0.02343124	
471.4	0.0239112	0.02348035	
471.6	0.02443533	0.02352941	
471.8	0.02380355	0.02357844	
472	0.02365118	0.02362743	
472.2	0.02315189	0.02367639	
472.4	0.02291074	0.0237253	
472.6	0.02242655	0.02377418	
472.8	0.02209403	0.02382302	
473	0.02218262	0.02387182	
473.2	0.02236407	0.02392059	
473.4	0.02263155	0.02396931	
473.6	0.02302581	0.024018	
473.8	0.02310057	0.02406665	
474	0.02312043	0.02411526	
474.2	0.02376601	0.02416384	
474.4	0.02345776	0.02421238	
474.6	0.02289303	0.02426088	
474.8	0.02270682	0.02430934	
475	0.02208806	0.02435777	
475.2	0.0230595	0.02440616	
475.4	0.02272873	0.02445451	
475.6	0.0224625	0.02450282	
475.8	0.02235078	0.0245511	
476	0.02243761	0.02459934	
476.2	0.02220675	0.02464754	
476.4	0.02163859	0.0246957	
476.6	0.02203894	0.02474383	
476.8	0.02254008	0.02479192	
477	0.02276788	0.02483997	
477.2	0.02327323	0.02488799	
477.4	0.02441289	0.02493597	
477.6	0.02480823	0.02498391	
477.8	0.02434892	0.02503181	
478	0.02479587	0.02507968	
478.2	0.02470794	0.02512751	
478.4	0.02421074	0.0251753	
478.6	0.0239314	0.02522306	
478.8	0.02400613	0.02527078	
479	0.02399816	0.02531846	
479.2	0.02478482	0.02536611	
479.4	0.02420695	0.02541372	
479.6	0.02471142	0.02546129	
479.8	0.02461458	0.02550882	
480	0.02357813	0.02555632	
480.2	0.02312401	0.02560378	
480.4	0.02294654	0.02565121	
480.6	0.02334078	0.0256986	
480.8	0.02329049	0.02574595	
481	0.02327769	0.02579326	
481.2	0.02420227	0.02584054	
481.4	0.024693	0.02588778	
481.6	0.02465839	0.02593499	
481.8	0.02432343	0.02598216	
482	0.02481294	0.02602929	
482.2	0.02499786	0.02607639	
482.4	0.02511113	0.02612344	
482.6	0.02581188	0.02617047	
482.8	0.02657856	0.02621745	
483	0.02675933	0.02626441	
483.2	0.02686355	0.02631132	
483.4	0.02686823	0.0263582	
483.6	0.02688777	0.02640504	
483.8	0.0270411	0.02645184	
484	0.02680072	0.02649861	
484.2	0.02719742	0.02654535	
484.4	0.02734464	0.02659204	
484.6	0.02735161	0.0266387	
484.8	0.02717032	0.02668533	
485	0.0274333	0.02673192	
485.2	0.02710781	0.02677847	
485.4	0.0261129	0.02682499	
485.6	0.02594379	0.02687147	
485.8	0.02540654	0.02691791	
486	0.02518802	0.02696432	
486.2	0.02551777	0.02701069	
486.4	0.0258897	0.02705703	
486.6	0.02565579	0.02710333	
486.8	0.02589632	0.0271496	
487	0.02647382	0.02719583	
487.2	0.02699421	0.02724202	
487.4	0.02748704	0.02728818	
487.6	0.02812274	0.0273343	
487.8	0.02902593	0.02738039	
488	0.0291106	0.02742644	
488.2	0.02918429	0.02747246	
488.4	0.02866655	0.02751844	
488.6	0.02857415	0.02756438	
488.8	0.0286159	0.02761029	
489	0.02838531	0.02765616	
489.2	0.02767828	0.027702	
489.4	0.02721451	0.0277478	
489.6	0.0271564	0.02779357	
489.8	0.02623249	0.0278393	
490	0.02616703	0.027885	
490.2	0.02615376	0.02793066	
490.4	0.02580013	0.02797629	
490.6	0.0256505	0.02802188	
490.8	0.02609954	0.02806743	
491	0.02597635	0.02811295	
491.2	0.02575557	0.02815844	
491.4	0.02618493	0.02820389	
491.6	0.02647822	0.0282493	
491.8	0.02690125	0.02829468	
492	0.02731138	0.02834002	
492.2	0.0267889	0.02838533	
492.4	0.0273283	0.02843061	
492.6	0.02768933	0.02847585	
492.8	0.027581	0.02852105	
493	0.0269975	0.02856622	
493.2	0.02683042	0.02861136	
493.4	0.02644992	0.02865645	
493.6	0.0268322	0.02870152	
493.8	0.02716133	0.02874655	
494	0.02765872	0.02879154	
494.2	0.02788872	0.0288365	
494.4	0.02772896	0.02888143	
494.6	0.0278473	0.02892632	
494.8	0.02762709	0.02897118	
495	0.02792707	0.029016	
495.2	0.02883127	0.02906078	
495.4	0.02955711	0.02910554	
495.6	0.02976799	0.02915025	
495.8	0.03021897	0.02919494	
496	0.03014979	0.02923958	
496.2	0.0301703	0.0292842	
496.4	0.03054723	0.02932878	
496.6	0.03015157	0.02937332	
496.8	0.03018776	0.02941783	
497	0.02987878	0.02946231	
497.2	0.02951738	0.02950675	
497.4	0.02962099	0.02955116	
497.6	0.03002122	0.02959553	
497.8	0.02952295	0.02963987	
498	0.02922518	0.02968417	
498.2	0.02921704	0.02972844	
498.4	0.02865083	0.02977268	
498.6	0.028824	0.02981688	
498.8	0.02895398	0.02986105	
499	0.02958117	0.02990518	
499.2	0.03008523	0.02994928	
499.4	0.03030851	0.02999334	
499.6	0.03057331	0.03003737	
499.8	0.0307451	0.03008137	
500	0.03103622	0.03012533	
500.2	0.03111628	0.03016926	
500.4	0.03139284	0.03021316	
500.6	0.03168693	0.03025702	
500.8	0.03145821	0.03030085	
501	0.03138092	0.03034464	
501.2	0.03139588	0.0303884	
501.4	0.03226048	0.03043212	
501.6	0.03190681	0.03047582	
501.8	0.03146144	0.03051947	
502	0.03119444	0.0305631	
502.2	0.03086926	0.03060669	
502.4	0.03081098	0.03065024	
502.6	0.03033367	0.03069377	
502.8	0.03075654	0.03073726	
503	0.0308865	0.03078071	
503.2	0.0304927	0.03082413	
503.4	0.03050199	0.03086752	
503.6	0.03053203	0.03091088	
503.8	0.03047961	0.0309542	
504	0.03046632	0.03099749	
504.2	0.0305621	0.03104074	
504.4	0.0304946	0.03108396	
504.6	0.03039249	0.03112715	
504.8	0.03036283	0.0311703	
505	0.03142115	0.03121343	
505.2	0.0319782	0.03125651	
505.4	0.03278317	0.03129957	
505.6	0.0325966	0.03134259	
505.8	0.03252587	0.03138558	
506	0.03241079	0.03142853	
506.2	0.03254825	0.03147145	
506.4	0.0322233	0.03151434	
506.6	0.03170207	0.03155719	
506.8	0.03243557	0.03160002	
507	0.03195117	0.0316428	
507.2	0.03153326	0.03168556	
507.4	0.03170882	0.03172828	
507.6	0.03158625	0.03177097	
507.8	0.03119973	0.03181363	
508	0.03099982	0.03185625	
508.2	0.03095561	0.03189884	
508.4	0.03061291	0.0319414	
508.6	0.03077343	0.03198392	
508.8	0.0311341	0.03202642	
509	0.03148104	0.03206888	
509.2	0.03156662	0.0321113	
509.4	0.03248003	0.03215369	
509.6	0.03239506	0.03219605	
509.8	0.03225808	0.03223838	
510	0.03196455	0.03228068	
510.2	0.031678	0.03232294	
510.4	0.03191527	0.03236517	
510.6	0.03231404	0.03240737	
510.8	0.03308925	0.03244953	
511	0.03352413	0.03249166	
511.2	0.03393748	0.03253376	
511.4	0.03405522	0.03257583	
511.6	0.03376206	0.03261786	
511.8	0.03358996	0.03265986	
512	0.03386037	0.03270183	
512.2	0.03430636	0.03274377	
512.4	0.0346094	0.03278567	
512.6	0.03412546	0.03282755	
512.8	0.0343305	0.03286939	
513	0.03396816	0.03291119	
513.2	0.03355172	0.03295297	
513.4	0.03368383	0.03299471	
513.6	0.03255592	0.03303642	
513.8	0.03177936	0.0330781	
514	0.03150143	0.03311974	
514.2	0.03114751	0.03316136	
514.4	0.03124584	0.03320294	
514.6	0.03126958	0.03324449	
514.8	0.03199114	0.033286	
515	0.03226028	0.03332749	
515.2	0.03182313	0.03336894	
515.4	0.03155964	0.03341036	
515.6	0.03148335	0.03345175	
515.8	0.03210084	0.03349311	
516	0.03256707	0.03353443	
516.2	0.03319288	0.03357573	
516.4	0.03371223	0.03361699	
516.6	0.03395239	0.03365822	
516.8	0.03448583	0.03369941	
517	0.03467535	0.03374058	
517.2	0.03486924	0.03378171	
517.4	0.03526614	0.03382281	
517.6	0.03497345	0.03386388	
517.8	0.03506389	0.03390492	
518	0.03478388	0.03394593	
518.2	0.03452094	0.0339869	
518.4	0.03432502	0.03402785	
518.6	0.0342671	0.03406876	
518.8	0.03388649	0.03410964	
519	0.03339706	0.03415049	
519.2	0.03323608	0.0341913	
519.4	0.03310713	0.03423209	
519.6	0.03309017	0.03427284	
519.8	0.03299825	0.03431356	
520	0.03291071	0.03435425	
520.2	0.03302503	0.03439491	
520.4	0.03317604	0.03443554	
520.6	0.03352723	0.03447614	
520.8	0.03368485	0.0345167	
521	0.03414133	0.03455723	
521.2	0.03419335	0.03459774	
521.4	0.0341514	0.03463821	
521.6	0.03360908	0.03467865	
521.8	0.03355403	0.03471905	
522	0.03363536	0.03475943	
522.2	0.03441494	0.03479978	
522.4	0.03392385	0.03484009	
522.6	0.03403269	0.03488037	
522.8	0.03471833	0.03492063	
523	0.03523577	0.03496085	
523.2	0.03571568	0.03500104	
523.4	0.0355276	0.0350412	
523.6	0.03556343	0.03508132	
523.8	0.03542918	0.03512142	
524	0.03600163	0.03516149	
524.2	0.03597107	0.03520152	
524.4	0.03679719	0.03524153	
524.6	0.03705513	0.0352815	
524.8	0.03666999	0.03532144	
525	0.03680691	0.03536135	
525.2	0.03659189	0.03540123	
525.4	0.03637405	0.03544108	
525.6	0.03608141	0.0354809	
525.8	0.03596037	0.03552069	
526	0.0355991	0.03556044	
526.2	0.03545208	0.03560017	
526.4	0.03457208	0.03563987	
526.6	0.03442538	0.03567953	
526.8	0.03472135	0.03571917	
527	0.03411245	0.03575877	
527.2	0.03386804	0.03579834	
527.4	0.03340582	0.03583788	
527.6	0.0331464	0.0358774	
527.8	0.03300279	0.03591688	
528	0.03346641	0.03595633	
528.2	0.03344998	0.03599575	
528.4	0.0342433	0.03603514	
528.6	0.03432393	0.0360745	
528.8	0.03463496	0.03611383	
529	0.03554954	0.03615313	
529.2	0.03592431	0.03619239	
529.4	0.03634656	0.03623163	
529.6	0.0366553	0.03627084	
529.8	0.03650435	0.03631002	
530	0.03623706	0.03634916	
530.2	0.03689713	0.03638828	
530.4	0.03684552	0.03642736	
530.6	0.03715664	0.03646642	
530.8	0.03722663	0.03650545	
531	0.03691301	0.03654444	
531.2	0.03661226	0.03658341	
531.4	0.03601017	0.03662234	
531.6	0.0357554	0.03666125	
531.8	0.03534031	0.03670012	
532	0.0352587	0.03673897	
532.2	0.0349726	0.03677778	
532.4	0.03538677	0.03681657	
532.6	0.03507616	0.03685532	
532.8	0.0351214	0.03689405	
533	0.03542321	0.03693274	
533.2	0.03581024	0.03697141	
533.4	0.03601687	0.03701004	
533.6	0.03611547	0.03704865	
533.8	0.03589057	0.03708723	
534	0.0359878	0.03712577	
534.2	0.03696005	0.03716429	
534.4	0.03674418	0.03720277	
534.6	0.03676917	0.03724123	
534.8	0.0370187	0.03727966	
535	0.037412	0.03731805	
535.2	0.03719048	0.03735642	
535.4	0.03674826	0.03739476	
535.6	0.03695812	0.03743307	
535.8	0.0370696	0.03747135	
536	0.03684193	0.03750959	
536.2	0.0370911	0.03754781	
536.4	0.03708552	0.037586	
536.6	0.03702405	0.03762416	
536.8	0.03737166	0.03766229	
537	0.03729207	0.0377004	
537.2	0.03773435	0.03773847	
537.4	0.03760341	0.03777651	
537.6	0.03696712	0.03781452	
537.8	0.03690021	0.03785251	
538	0.03738804	0.03789046	
538.2	0.03765435	0.03792838	
538.4	0.03749927	0.03796628	
538.6	0.03770766	0.03800415	
538.8	0.03832256	0.03804198	
539	0.03836106	0.03807979	
539.2	0.03818937	0.03811757	
539.4	0.03815441	0.03815532	
539.6	0.0386416	0.03819304	
539.8	0.03907164	0.03823073	
540	0.03877233	0.03826839	
540.2	0.03869841	0.03830602	
540.4	0.03852977	0.03834363	
540.6	0.03924881	0.0383812	
540.8	0.03930582	0.03841875	
541	0.03940839	0.03845626	
541.2	0.03994793	0.03849375	
541.4	0.03980252	0.03853121	
541.6	0.03970905	0.03856864	
541.8	0.04033838	0.03860604	
542	0.04049744	0.03864341	
542.2	0.04001615	0.03868075	
542.4	0.04003639	0.03871806	
542.6	0.03983156	0.03875535	
542.8	0.03995523	0.03879261	
543	0.04009207	0.03882983	
543.2	0.0399393	0.03886703	
543.4	0.0402378	0.0389042	
543.6	0.0401579	0.03894134	
543.8	0.04038058	0.03897845	
544	0.0400911	0.03901554	
544.2	0.03997658	0.03905259	
544.4	0.04011629	0.03908962	
544.6	0.04053781	0.03912662	
544.8	0.04051586	0.03916358	
545	0.04052281	0.03920052	
545.2	0.04056684	0.03923744	
545.4	0.0407411	0.03927432	
545.6	0.04048666	0.03931117	
545.8	0.04029562	0.039348	
546	0.0400147	0.0393848	
546.2	0.03976031	0.03942157	
546.4	0.03996199	0.03945831	
546.6	0.04000407	0.03949502	
546.8	0.04013264	0.03953171	
547	0.04057711	0.03956836	
547.2	0.04054346	0.03960499	
547.4	0.04075881	0.03964159	
547.6	0.04020693	0.03967816	
547.8	0.04044378	0.0397147	
548	0.04031978	0.03975121	
548.2	0.03975001	0.0397877	
548.4	0.03983121	0.03982416	
548.6	0.03987685	0.03986059	
548.8	0.03952251	0.03989699	
549	0.03968552	0.03993336	
549.2	0.03943989	0.03996971	
549.4	0.03936263	0.04000602	
549.6	0.03934108	0.04004231	
549.8	0.03980108	0.04007857	
550	0.03997361	0.04011481	
550.2	0.04016339	0.04015101	
550.4	0.04052469	0.04018719	
550.6	0.04046699	0.04022334	
550.8	0.04049794	0.04025946	
551	0.04048408	0.04029555	
551.2	0.04045557	0.04033162	
551.4	0.04029107	0.04036765	
551.6	0.04022992	0.04040366	
551.8	0.04029612	0.04043965	
552	0.04041605	0.0404756	
552.2	0.04049481	0.04051152	
552.4	0.04084991	0.04054742	
552.6	0.04071681	0.04058329	
552.8	0.04052156	0.04061914	
553	0.04083742	0.04065495	
553.2	0.04084393	0.04069074	
553.4	0.04088586	0.0407265	
553.6	0.04083678	0.04076223	
553.8	0.04110185	0.04079793	
554	0.04113318	0.04083361	
554.2	0.041209	0.04086926	
554.4	0.04136629	0.04090488	
554.6	0.04092849	0.04094047	
554.8	0.04028686	0.04097604	
555	0.04004312	0.04101158	
555.2	0.04013688	0.04104709	
555.4	0.03979542	0.04108258	
555.6	0.03993029	0.04111803	
555.8	0.03964292	0.04115346	
556	0.03941341	0.04118886	
556.2	0.03917713	0.04122424	
556.4	0.03869349	0.04125958	
556.6	0.03895048	0.0412949	
556.8	0.03825847	0.0413302	
557	0.03884962	0.04136546	
557.2	0.03911629	0.0414007	
557.4	0.03891358	0.04143591	
557.6	0.03896311	0.04147109	
557.8	0.03992543	0.04150625	
558	0.04053734	0.04154138	
558.2	0.04093924	0.04157648	
558.4	0.04117391	0.04161155	
558.6	0.04125861	0.0416466	
558.8	0.04115681	0.04168162	
559	0.04206689	0.04171662	
559.2	0.04267103	0.04175158	
559.4	0.04319264	0.04178652	
559.6	0.04296988	0.04182143	
559.8	0.04315894	0.04185632	
560	0.04314616	0.04189118	
560.2	0.04296016	0.04192601	
560.4	0.04322982	0.04196081	
560.6	0.04316809	0.04199559	
560.8	0.04243498	0.04203034	
561	0.04289748	0.04206506	
561.2	0.04236544	0.04209976	
561.4	0.04168656	0.04213443	
561.6	0.04166853	0.04216907	
561.8	0.04193648	0.04220369	
562	0.04214377	0.04223828	
562.2	0.04210448	0.04227284	
562.4	0.04212276	0.04230738	
562.6	0.04235307	0.04234189	
562.8	0.04244957	0.04237637	
563	0.04246695	0.04241083	
563.2	0.04296117	0.04244526	
563.4	0.04304437	0.04247966	
563.6	0.04265912	0.04251404	
563.8	0.04313155	0.04254839	
564	0.04269829	0.04258271	
564.2	0.04237503	0.04261701	
564.4	0.04213261	0.04265128	
564.6	0.04106045	0.04268552	
564.8	0.04081751	0.04271974	
565	0.04061289	0.04275393	
565.2	0.04031704	0.04278809	
565.4	0.04010174	0.04282223	
565.6	0.04104612	0.04285634	
565.8	0.04124029	0.04289043	
566	0.04140329	0.04292449	
566.2	0.04159297	0.04295852	
566.4	0.04206819	0.04299252	
566.6	0.04246739	0.0430265	
566.8	0.04236278	0.04306046	
567	0.0424266	0.04309438	
567.2	0.04295105	0.04312829	
567.4	0.04310608	0.04316216	
567.6	0.04311592	0.04319601	
567.8	0.04293561	0.04322983	
568	0.04267332	0.04326363	
568.2	0.04247864	0.0432974	
568.4	0.04216112	0.04333114	
568.6	0.0420436	0.04336486	
568.8	0.04253366	0.04339855	
569	0.04258818	0.04343222	
569.2	0.04282559	0.04346586	
569.4	0.04315554	0.04349947	
569.6	0.04371281	0.04353306	
569.8	0.04374246	0.04356662	
570	0.04374246	0.04360016	
570.2	0.04378064	0.04359089	
570.4	0.04421892	0.04358162	
570.6	0.04433387	0.04357235	
570.8	0.04404333	0.04356308	
571	0.0441424	0.04355382	
571.2	0.04434594	0.04354455	
571.4	0.04460667	0.04353529	
571.6	0.04452302	0.04352604	
571.8	0.04437844	0.04351678	
572	0.04451293	0.04350752	
572.2	0.04413785	0.04349827	
572.4	0.04442901	0.04348902	
572.6	0.0446699	0.04347977	
572.8	0.04402635	0.04347052	
573	0.04333153	0.04346128	
573.2	0.04315343	0.04345203	
573.4	0.04280014	0.04344279	
573.6	0.04297101	0.04343355	
573.8	0.04280986	0.04342432	
574	0.04344136	0.04341508	
574.2	0.0433096	0.04340585	
574.4	0.04334118	0.04339662	
574.6	0.04313103	0.04338739	
574.8	0.0427701	0.04337816	
575	0.04317818	0.04336894	
575.2	0.0438127	0.04335971	
575.4	0.04409597	0.04335049	
575.6	0.04337005	0.04334127	
575.8	0.04342012	0.04333205	
576	0.04357762	0.04332284	
576.2	0.04403173	0.04331362	
576.4	0.0447827	0.04330441	
576.6	0.04445649	0.0432952	
576.8	0.04446255	0.04328599	
577	0.04474355	0.04327679	
577.2	0.04440883	0.04326758	
577.4	0.04449604	0.04325838	
577.6	0.04478415	0.04324918	
577.8	0.04451789	0.04323998	
578	0.04432911	0.04323079	
578.2	0.04373373	0.04322159	
578.4	0.04341913	0.0432124	
578.6	0.0434326	0.04320321	
578.8	0.04295661	0.04319402	
579	0.04296438	0.04318484	
579.2	0.04266747	0.04317565	
579.4	0.0421846	0.04316647	
579.6	0.04180505	0.04315729	
579.8	0.04220283	0.04314811	
580	0.0420461	0.04313894	
580.2	0.04281942	0.04312976	
580.4	0.0425149	0.04312059	
580.6	0.04235753	0.04311142	
580.8	0.04271694	0.04310225	
581	0.04257967	0.04309308	
581.2	0.04150596	0.04308392	
581.4	0.04193903	0.04307475	
581.6	0.04159391	0.04306559	
581.8	0.04114913	0.04305643	
582	0.04138813	0.04304728	
582.2	0.04165207	0.04303812	
582.4	0.04148408	0.04302897	
582.6	0.04196562	0.04301982	
582.8	0.04178721	0.04301067	
583	0.04193537	0.04300152	
583.2	0.04217847	0.04299238	
583.4	0.04310101	0.04298323	
583.6	0.04318061	0.04297409	
583.8	0.04335746	0.04296495	
584	0.04296915	0.04295581	
584.2	0.04386485	0.04294668	
584.4	0.04381732	0.04293754	
584.6	0.04395401	0.04292841	
584.8	0.04418603	0.04291928	
585	0.04370446	0.04291015	
585.2	0.04313757	0.04290103	
585.4	0.04319156	0.0428919	
585.6	0.04282143	0.04288278	
585.8	0.04246247	0.04287366	
586	0.04277496	0.04286454	
586.2	0.04262441	0.04285543	
586.4	0.04262953	0.04284631	
586.6	0.04266956	0.0428372	
586.8	0.04272471	0.04282809	
587	0.04300632	0.04281898	
587.2	0.0432016	0.04280988	
587.4	0.04291499	0.04280077	
587.6	0.04248032	0.04279167	
587.8	0.04245119	0.04278257	
588	0.04210677	0.04277347	
588.2	0.04272182	0.04276437	
588.4	0.04231345	0.04275528	
588.6	0.04203949	0.04274618	
588.8	0.04171071	0.04273709	
589	0.04158515	0.042728	
589.2	0.04132273	0.04271892	
589.4	0.04110657	0.04270983	
589.6	0.04155673	0.04270075	
589.8	0.0411451	0.04269167	
590	0.04109606	0.04268259	
590.2	0.0409226	0.04267351	
590.4	0.04136358	0.04266443	
590.6	0.04162432	0.04265536	
590.8	0.04263518	0.04264629	
591	0.04254051	0.04263722	
591.2	0.04253424	0.04262815	
591.4	0.04214066	0.04261909	
591.6	0.04218271	0.04261002	
591.8	0.0418096	0.04260096	
592	0.04176397	0.0425919	
592.2	0.04158807	0.04258284	
592.4	0.04092138	0.04257378	
592.6	0.04145275	0.04256473	
592.8	0.04129268	0.04255568	
593	0.04139351	0.04254663	
593.2	0.04133282	0.04253758	
593.4	0.04092503	0.04252853	
593.6	0.04072258	0.04251949	
593.8	0.04066397	0.04251044	
594	0.04081017	0.0425014	
594.2	0.04113046	0.04249236	
594.4	0.04215664	0.04248333	
594.6	0.04299185	0.04247429	
594.8	0.04330177	0.04246526	
595	0.04274501	0.04245623	
595.2	0.04296691	0.0424472	
595.4	0.0427531	0.04243817	
595.6	0.04255766	0.04242915	
595.8	0.04251614	0.04242012	
596	0.04275326	0.0424111	
596.2	0.04241718	0.04240208	
596.4	0.04232282	0.04239306	
596.6	0.04275172	0.04238405	
596.8	0.04185744	0.04237503	
597	0.0418364	0.04236602	
597.2	0.04132233	0.04235701	
597.4	0.04045982	0.042348	
597.6	0.04023331	0.042339	
597.8	0.04092331	0.04232999	
598	0.04071696	0.04232099	
598.2	0.04069334	0.04231199	
598.4	0.04065502	0.04230299	
598.6	0.0407124	0.04229399	
598.8	0.04053869	0.042285	
599	0.04058285	0.042276	
599.2	0.04097169	0.04226701	
599.4	0.04122829	0.04225802	
599.6	0.04135649	0.04224904	
599.8	0.04187575	0.04224005	
600	0.04218219	0.04223107	
600.2	0.04202665	0.04222209	
600.4	0.04246021	0.04221311	
600.6	0.04251542	0.04220413	
600.8	0.04267855	0.04219515	
601	0.04260482	0.04218618	
601.2	0.04165077	0.04217721	
601.4	0.0411322	0.04216824	
601.6	0.04098292	0.04215927	
601.8	0.0412262	0.0421503	
602	0.04073452	0.04214134	
602.2	0.04061859	0.04213238	
602.4	0.04044243	0.04212342	
602.6	0.04043106	0.04211446	
602.8	0.04072726	0.0421055	
603	0.04032011	0.04209655	
603.2	0.04050811	0.04208759	
603.4	0.04042763	0.04207864	
603.6	0.04063869	0.04206969	
603.8	0.04094762	0.04206075	
604	0.0407515	0.0420518	
604.2	0.04146975	0.04204286	
604.4	0.0418332	0.04203392	
604.6	0.04190604	0.04202498	
604.8	0.04212791	0.04201604	
605	0.04149103	0.0420071	
605.2	0.04085381	0.04199817	
605.4	0.0408146	0.04198924	
605.6	0.04147485	0.04198031	
605.8	0.04145958	0.04197138	
606	0.04130723	0.04196245	
606.2	0.04143476	0.04195353	
606.4	0.04136984	0.04194461	
606.6	0.04088759	0.04193568	
606.8	0.0406565	0.04192677	
607	0.0403289	0.04191785	
607.2	0.04014896	0.04190893	
607.4	0.03990322	0.04190002	
607.6	0.03995054	0.04189111	
607.8	0.03976741	0.0418822	
608	0.03951649	0.04187329	
608.2	0.03953584	0.04186439	
608.4	0.03940203	0.04185548	
608.6	0.03929018	0.04184658	
608.8	0.03908876	0.04183768	
609	0.03897967	0.04182879	
609.2	0.03918508	0.04181989	
609.4	0.0396226	0.041811	
609.6	0.03976255	0.0418021	
609.8	0.03946872	0.04179321	
610	0.0401001	0.04178432	
610.2	0.04019433	0.04177544	
610.4	0.04056512	0.04176655	
610.6	0.04052827	0.04175767	
610.8	0.04085323	0.04174879	
611	0.04093825	0.04173991	
611.2	0.04023167	0.04173103	
611.4	0.0407091	0.04172216	
611.6	0.04042182	0.04171329	
611.8	0.04069312	0.04170441	
612	0.0402603	0.04169554	
612.2	0.03981081	0.04168668	
612.4	0.04035348	0.04167781	
612.6	0.03987708	0.04166895	
612.8	0.04014742	0.04166009	
613	0.04072655	0.04165123	
613.2	0.04068211	0.04164237	
613.4	0.04072477	0.04163351	
613.6	0.04032016	0.04162466	
613.8	0.04043569	0.0416158	
614	0.04112317	0.04160695	
614.2	0.04103798	0.0415981	
614.4	0.04127373	0.04158926	
614.6	0.04119926	0.04158041	
614.8	0.04067652	0.04157157	
615	0.03982189	0.04156273	
615.2	0.04029678	0.04155389	
615.4	0.04069064	0.04154505	
615.6	0.04064497	0.04153622	
615.8	0.04095164	0.04152738	
616	0.04061058	0.04151855	
616.2	0.04049491	0.04150972	
616.4	0.04086729	0.04150089	
616.6	0.04033608	0.04149207	
616.8	0.04060365	0.04148324	
617	0.04069952	0.04147442	
617.2	0.04025426	0.0414656	
617.4	0.04019638	0.04145678	
617.6	0.03999419	0.04144796	
617.8	0.04023982	0.04143915	
618	0.04053783	0.04143034	
618.2	0.0403391	0.04142152	
618.4	0.04002131	0.04141271	
618.6	0.03967156	0.04140391	
618.8	0.03919442	0.0413951	
619	0.03969417	0.0413863	
619.2	0.04112399	0.0413775	
619.4	0.04113873	0.0413687	
619.6	0.04190399	0.0413599	
619.8	0.04197885	0.0413511	
620	0.04205067	0.04134231	
620.2	0.04216239	0.04133352	
620.4	0.04207438	0.04132472	
620.6	0.04183121	0.04131594	
620.8	0.04185309	0.04130715	
621	0.0421347	0.04129836	
621.2	0.04175282	0.04128958	
621.4	0.04182913	0.0412808	
621.6	0.04209828	0.04127202	
621.8	0.04244696	0.04126324	
622	0.04217924	0.04125447	
622.2	0.04214527	0.04124569	
622.4	0.04144689	0.04123692	
622.6	0.04120854	0.04122815	
622.8	0.04097192	0.04121938	
623	0.0411812	0.04121062	
623.2	0.0413656	0.04120185	
623.4	0.04077904	0.04119309	
623.6	0.04076498	0.04118433	
623.8	0.04012386	0.04117557	
624	0.04007263	0.04116681	
624.2	0.03981734	0.04115806	
624.4	0.03962192	0.0411493	
624.6	0.03971985	0.04114055	
624.8	0.03942781	0.0411318	
625	0.03957072	0.04112306	
625.2	0.03941511	0.04111431	
625.4	0.03938839	0.04110557	
625.6	0.03970993	0.04109682	
625.8	0.04013171	0.04108808	
626	0.03976943	0.04107934	
626.2	0.03986323	0.04107061	
626.4	0.04001639	0.04106187	
626.6	0.04008183	0.04105314	
626.8	0.03989425	0.04104441	
627	0.0401813	0.04103568	
627.2	0.03988753	0.04102695	
627.4	0.03976993	0.04101823	
627.6	0.04005494	0.0410095	
627.8	0.04016892	0.04100078	
628	0.04043096	0.04099206	
628.2	0.04053759	0.04098334	
628.4	0.04015851	0.04097463	
628.6	0.04009308	0.04096591	
628.8	0.03992049	0.0409572	
629	0.0400658	0.04094849	
629.2	0.04019669	0.04093978	
629.4	0.04025998	0.04093108	
629.6	0.04073484	0.04092237	
629.8	0.04081274	0.04091367	
630	0.04081737	0.04090497	
630.2	0.04088451	0.04089627	
630.4	0.04131775	0.04088757	
630.6	0.04085568	0.04087887	
630.8	0.04086488	0.04087018	
631	0.04060935	0.04086149	
631.2	0.04012018	0.0408528	
631.4	0.04069544	0.04084411	
631.6	0.04072945	0.04083542	
631.8	0.04074078	0.04082674	
632	0.04087294	0.04081805	
632.2	0.04069012	0.04080937	
632.4	0.040465	0.04080069	
632.6	0.04073457	0.04079202	
632.8	0.04080675	0.04078334	
633	0.04092957	0.04077467	
633.2	0.04097886	0.040766	
633.4	0.04104876	0.04075733	
633.6	0.04132882	0.04074866	
633.8	0.04180647	0.04073999	
634	0.04164176	0.04073133	
634.2	0.04169809	0.04072267	
634.4	0.04199617	0.040714	
634.6	0.0413764	0.04070535	
634.8	0.0409276	0.04069669	
635	0.04037479	0.04068803	
635.2	0.04012804	0.04067938	
635.4	0.04014545	0.04067073	
635.6	0.03963183	0.04066208	
635.8	0.0401222	0.04065343	
636	0.0399166	0.04064478	
636.2	0.03947061	0.04063614	
636.4	0.03960838	0.0406275	
636.6	0.03931875	0.04061886	
636.8	0.03948421	0.04061022	
637	0.03927908	0.04060158	
637.2	0.03970306	0.04059295	
637.4	0.03996703	0.04058431	
637.6	0.04026473	0.04057568	
637.8	0.04045261	0.04056705	
638	0.0403639	0.04055843	
638.2	0.04083809	0.0405498	
638.4	0.04081105	0.04054118	
638.6	0.04003432	0.04053255	
638.8	0.03995056	0.04052393	
639	0.04011237	0.04051532	
639.2	0.03995778	0.0405067	
639.4	0.04026925	0.04049808	
639.6	0.04014611	0.04048947	
639.8	0.04081065	0.04048086	
640	0.04014247	0.04047225	
640.2	0.04019795	0.04046364	
640.4	0.04046887	0.04045504	
640.6	0.04069487	0.04044643	
640.8	0.04087198	0.04043783	
641	0.04053815	0.04042923	
641.2	0.04054116	0.04042063	
641.4	0.04089142	0.04041204	
641.6	0.04065588	0.04040344	
641.8	0.04069154	0.04039485	
642	0.04056428	0.04038626	
642.2	0.04007576	0.04037767	
642.4	0.03994	0.04036908	
642.6	0.03972314	0.0403605	
642.8	0.03965495	0.04035191	
643	0.03942815	0.04034333	
643.2	0.03911381	0.04033475	
643.4	0.03886061	0.04032617	
643.6	0.03790132	0.0403176	
643.8	0.03856031	0.04030902	
644	0.03799466	0.04030045	
644.2	0.03806833	0.04029188	
644.4	0.03794683	0.04028331	
644.6	0.03811862	0.04027474	
644.8	0.03782023	0.04026618	
645	0.03811811	0.04025761	
645.2	0.03854831	0.04024905	
645.4	0.03926172	0.04024049	
645.6	0.03921661	0.04023193	
645.8	0.03925833	0.04022338	
646	0.03936012	0.04021482	
646.2	0.03948453	0.04020627	
646.4	0.04024103	0.04019772	
646.6	0.04039011	0.04018917	
646.8	0.04045117	0.04018062	
647	0.04072322	0.04017208	
647.2	0.04078972	0.04016353	
647.4	0.04068783	0.04015499	
647.6	0.04083267	0.04014645	
647.8	0.04177463	0.04013791	
648	0.04099605	0.04012938	
648.2	0.04107005	0.04012084	
648.4	0.04073278	0.04011231	
648.6	0.04044508	0.04010378	
648.8	0.04003326	0.04009525	
649	0.03982151	0.04008672	
649.2	0.03940016	0.0400782	
649.4	0.03943548	0.04006967	
649.6	0.03950468	0.04006115	
649.8	0.03887083	0.04005263	
650	0.03856276	0.04004411	
650.2	0.03793233	0.0400356	
650.4	0.0380174	0.04002708	
650.6	0.03818024	0.04001857	
650.8	0.03840672	0.04001006	
651	0.0387189	0.04000155	
651.2	0.03878444	0.03999304	
651.4	0.03889855	0.03998454	
651.6	0.03934472	0.03997603	
651.8	0.03964848	0.03996753	
652	0.03930232	0.03995903	
652.2	0.04008958	0.03995053	
652.4	0.03985583	0.03994204	
652.6	0.03972216	0.03993354	
652.8	0.03975409	0.03992505	
653	0.04010941	0.03991656	
653.2	0.04064535	0.03990807	
653.4	0.04114589	0.03989958	
653.6	0.04138114	0.0398911	
653.8	0.04095553	0.03988261	
654	0.0405242	0.03987413	
654.2	0.04016523	0.03986565	
654.4	0.04044024	0.03985717	
654.6	0.0405341	0.03984869	
654.8	0.04026675	0.03984022	
655	0.0402334	0.03983175	
655.2	0.03993817	0.03982327	
655.4	0.0402378	0.03981481	
655.6	0.04050708	0.03980634	
655.8	0.04040334	0.03979787	
656	0.04050383	0.03978941	
656.2	0.04079547	0.03978095	
656.4	0.04025604	0.03977249	
656.6	0.04075681	0.03976403	
656.8	0.04099593	0.03975557	
657	0.04167686	0.03974711	
657.2	0.04183409	0.03973866	
657.4	0.0418742	0.03973021	
657.6	0.04179413	0.03972176	
657.8	0.04137646	0.03971331	
658	0.04068132	0.03970487	
658.2	0.04034118	0.03969642	
658.4	0.04052686	0.03968798	
658.6	0.03971088	0.03967954	
658.8	0.03964365	0.0396711	
659	0.03928333	0.03966266	
659.2	0.03874615	0.03965423	
659.4	0.03855564	0.03964579	
659.6	0.03773999	0.03963736	
659.8	0.03732586	0.03962893	
660	0.03720644	0.0396205	
660.2	0.03718393	0.03961208	
660.4	0.03726613	0.03960365	
660.6	0.03816278	0.03959523	
660.8	0.03827847	0.03958681	
661	0.03857778	0.03957839	
661.2	0.03856326	0.03956997	
661.4	0.03847526	0.03956156	
661.6	0.03881731	0.03955314	
661.8	0.03891737	0.03954473	
662	0.03889389	0.03953632	
662.2	0.03899422	0.03952791	
662.4	0.0395696	0.03951951	
662.6	0.03905905	0.0395111	
662.8	0.03942697	0.0395027	
663	0.03885898	0.0394943	
663.2	0.03880881	0.0394859	
663.4	0.03901403	0.0394775	
663.6	0.03860763	0.03946911	
663.8	0.03872142	0.03946071	
664	0.03945054	0.03945232	
664.2	0.03993778	0.03944393	
664.4	0.04049332	0.03943554	
664.6	0.04051507	0.03942715	
664.8	0.04030126	0.03941877	
665	0.04038605	0.03941038	
665.2	0.04094919	0.039402	
665.4	0.04032023	0.03939362	
665.6	0.0403539	0.03938524	
665.8	0.03990319	0.03937687	
666	0.03970354	0.03936849	
666.2	0.039727	0.03936012	
666.4	0.03945612	0.03935175	
666.6	0.03908051	0.03934338	
666.8	0.03858983	0.03933501	
667	0.03813776	0.03932665	
667.2	0.03780347	0.03931828	
667.4	0.03777467	0.03930992	
667.6	0.03739233	0.03930156	
667.8	0.03793115	0.0392932	
668	0.03871039	0.03928485	
668.2	0.03845992	0.03927649	
668.4	0.03848839	0.03926814	
668.6	0.03826156	0.03925979	
668.8	0.03818437	0.03925144	
669	0.03836732	0.03924309	
669.2	0.0387545	0.03923474	
669.4	0.03772556	0.0392264	
669.6	0.03795927	0.03921806	
669.8	0.03808369	0.03920972	
670	0.03831704	0.03920138	
670.2	0.03890329	0.03919304	
670.4	0.03886526	0.03918471	
670.6	0.03919807	0.03917637	
670.8	0.03929474	0.03916804	
671	0.03956222	0.03915971	
671.2	0.04008595	0.03915138	
671.4	0.04044755	0.03914305	
671.6	0.04069946	0.03913473	
671.8	0.04154608	0.03912641	
672	0.04143106	0.03911809	
672.2	0.04097528	0.03910977	
672.4	0.04101643	0.03910145	
672.6	0.04064738	0.03909313	
672.8	0.04018896	0.03908482	
673	0.04002507	0.03907651	
673.2	0.03948473	0.0390682	
673.4	0.03828401	0.03905989	
673.6	0.03818972	0.03905158	
673.8	0.03819703	0.03904327	
674	0.03812044	0.03903497	
674.2	0.03799134	0.03902667	
674.4	0.03831228	0.03901837	
674.6	0.03779806	0.03901007	
674.8	0.03787932	0.03900177	
675	0.03823351	0.03899348	
675.2	0.03817362	0.03898519	
675.4	0.03762374	0.0389769	
675.6	0.038109	0.03896861	
675.8	0.0385237	0.03896032	
676	0.0379281	0.03895203	
676.2	0.03820509	0.03894375	
676.4	0.0385688	0.03893547	
676.6	0.0382058	0.03892719	
676.8	0.03866288	0.03891891	
677	0.03826385	0.03891063	
677.2	0.03788745	0.03890235	
677.4	0.03812099	0.03889408	
677.6	0.03844134	0.03888581	
677.8	0.03855422	0.03887754	
678	0.0386406	0.03886927	
678.2	0.03860042	0.038861	
678.4	0.03895816	0.03885274	
678.6	0.03834396	0.03884448	
678.8	0.0383891	0.03883621	
679	0.0385586	0.03882796	
679.2	0.0379782	0.0388197	
679.4	0.03775203	0.03881144	
679.6	0.03771191	0.03880319	
679.8	0.03790072	0.03879493	
680	0.0375118	0.03878668	
680.2	0.03803539	0.03877844	
680.4	0.03808884	0.03877019	
680.6	0.03809624	0.03876194	
680.8	0.0388209	0.0387537	
681	0.03840407	0.03874546	
681.2	0.03850961	0.03873722	
681.4	0.0390439	0.03872898	
681.6	0.03900236	0.03872074	
681.8	0.03900185	0.03871251	
682	0.0394974	0.03870427	
682.2	0.03953205	0.03869604	
682.4	0.03958428	0.03868781	
682.6	0.03959667	0.03867958	
682.8	0.03932491	0.03867136	
683	0.03927128	0.03866313	
683.2	0.03869047	0.03865491	
683.4	0.03814932	0.03864669	
683.6	0.03807398	0.03863847	
683.8	0.03867536	0.03863025	
684	0.03807261	0.03862204	
684.2	0.03812676	0.03861382	
684.4	0.03791307	0.03860561	
684.6	0.03795215	0.0385974	
684.8	0.03797228	0.03858919	
685	0.03758703	0.03858099	
685.2	0.03810129	0.03857278	
685.4	0.03860714	0.03856458	
685.6	0.0382915	0.03855637	
685.8	0.03883813	0.03854817	
686	0.03950344	0.03853998	
686.2	0.03956396	0.03853178	
686.4	0.04014097	0.03852359	
686.6	0.0403401	0.03851539	
686.8	0.04005096	0.0385072	
687	0.04019444	0.03849901	
687.2	0.03960758	0.03849082	
687.4	0.03914648	0.03848264	
687.6	0.03912149	0.03847445	
687.8	0.03875678	0.03846627	
688	0.03816723	0.03845809	
688.2	0.03758892	0.03844991	
688.4	0.03704414	0.03844173	
688.6	0.03687886	0.03843356	
688.8	0.03659988	0.03842538	
689	0.03659347	0.03841721	
689.2	0.03681317	0.03840904	
689.4	0.03651001	0.03840087	
689.6	0.03670678	0.03839271	
689.8	0.03731306	0.03838454	
690	0.03758063	0.03837638	
690.2	0.0379152	0.03836822	
690.4	0.03864288	0.03836006	
690.6	0.03874319	0.0383519	
690.8	0.03886384	0.03834374	
691	0.03901921	0.03833559	
691.2	0.03924551	0.03832743	
691.4	0.03935427	0.03831928	
691.6	0.03963968	0.03831113	
691.8	0.03964452	0.03830298	
692	0.03970555	0.03829484	
692.2	0.03897393	0.03828669	
692.4	0.038974	0.03827855	
692.6	0.0390597	0.03827041	
692.8	0.03891936	0.03826227	
693	0.03915889	0.03825413	
693.2	0.03933336	0.038246	
693.4	0.03908419	0.03823786	
693.6	0.03940847	0.03822973	
693.8	0.03881572	0.0382216	
694	0.03848405	0.03821347	
694.2	0.03860638	0.03820535	
694.4	0.03838554	0.03819722	
694.6	0.03807311	0.0381891	
694.8	0.03815335	0.03818097	
695	0.03804679	0.03817285	
695.2	0.03852716	0.03816474	
695.4	0.03825296	0.03815662	
695.6	0.03834157	0.0381485	
695.8	0.03827981	0.03814039	
696	0.03826245	0.03813228	
696.2	0.03834535	0.03812417	
696.4	0.03845134	0.03811606	
696.6	0.03868005	0.03810796	
696.8	0.03873627	0.03809985	
697	0.03896229	0.03809175	
697.2	0.03897633	0.03808365	
697.4	0.03894894	0.03807555	
697.6	0.03913354	0.03806745	
697.8	0.03862119	0.03805935	
698	0.03847154	0.03805126	
698.2	0.03863534	0.03804317	
698.4	0.03802672	0.03803508	
698.6	0.03751599	0.03802699	
698.8	0.0380976	0.0380189	
699	0.03758304	0.03801081	
699.2	0.03772601	0.03800273	
699.4	0.03762414	0.03799465	
699.6	0.03741092	0.03798657	
699.8	0.03769279	0.03797849	
700	0.03775669	0.03797041	
700.2	0.03789962	0.03796234	
700.4	0.03761191	0.03795426	
700.6	0.03763175	0.03794619	
700.8	0.03772997	0.03793812	
701	0.03806887	0.03793005	
701.2	0.03826999	0.03792198	
701.4	0.03843349	0.03791392	
701.6	0.03833654	0.03790586	
701.8	0.0380479	0.03789779	
702	0.03785181	0.03788973	
702.2	0.03777952	0.03788168	
702.4	0.03751109	0.03787362	
702.6	0.03766895	0.03786557	
702.8	0.03810337	0.03785751	
703	0.03749474	0.03784946	
703.2	0.03827348	0.03784141	
703.4	0.03866514	0.03783336	
703.6	0.0385597	0.03782532	
703.8	0.03863437	0.03781727	
704	0.03844431	0.03780923	
704.2	0.03798151	0.03780119	
704.4	0.03827205	0.03779315	
704.6	0.03842035	0.03778511	
704.8	0.03843457	0.03777708	
705	0.03839498	0.03776904	
705.2	0.03851977	0.03776101	
705.4	0.03845685	0.03775298	
705.6	0.03830947	0.03774495	
705.8	0.03775196	0.03773692	
706	0.03708618	0.0377289	
706.2	0.03672727	0.03772087	
706.4	0.03623558	0.03771285	
706.6	0.03622967	0.03770483	
706.8	0.03608274	0.03769681	
707	0.03627952	0.03768879	
707.2	0.0370014	0.03768078	
707.4	0.0368528	0.03767276	
707.6	0.03656926	0.03766475	
707.8	0.03634042	0.03765674	
708	0.03627529	0.03764873	
708.2	0.03618973	0.03764073	
708.4	0.03681371	0.03763272	
708.6	0.03679874	0.03762472	
708.8	0.03669738	0.03761671	
709	0.03696863	0.03760871	
709.2	0.03743034	0.03760072	
709.4	0.03735375	0.03759272	
709.6	0.03697956	0.03758472	
709.8	0.03642455	0.03757673	
710	0.0364593	0.03756874	
710.2	0.03677231	0.03756075	
710.4	0.03694942	0.03755276	
710.6	0.03698273	0.03754477	
710.8	0.0367071	0.03753679	
711	0.03685946	0.03752881	
711.2	0.03689768	0.03752083	
711.4	0.0372941	0.03751285	
711.6	0.03729178	0.03750487	
711.8	0.03737313	0.03749689	
712	0.03702983	0.03748892	
712.2	0.03744135	0.03748094	
712.4	0.03732995	0.03747297	
712.6	0.03740419	0.037465	
712.8	0.03734692	0.03745703	
713	0.03755575	0.03744907	
713.2	0.03777865	0.0374411	
713.4	0.03785643	0.03743314	
713.6	0.03803423	0.03742518	
713.8	0.03789881	0.03741722	
714	0.03773986	0.03740926	
714.2	0.03724299	0.03740131	
714.4	0.03669965	0.03739335	
714.6	0.03580756	0.0373854	
714.8	0.03542279	0.03737745	
715	0.0350816	0.0373695	
715.2	0.03483324	0.03736155	
715.4	0.03526144	0.03735361	
715.6	0.03476123	0.03734566	
715.8	0.03501099	0.03733772	
716	0.03508946	0.03732978	
716.2	0.03510934	0.03732184	
716.4	0.03466875	0.0373139	
716.6	0.03488581	0.03730597	
716.8	0.03550729	0.03729803	
717	0.03629098	0.0372901	
717.2	0.03683353	0.03728217	
717.4	0.03747806	0.03727424	
717.6	0.03775791	0.03726631	
717.8	0.03757697	0.03725839	
718	0.03749508	0.03725046	
718.2	0.03737707	0.03724254	
718.4	0.03756865	0.03723462	
718.6	0.03797654	0.0372267	
718.8	0.03823561	0.03721878	
719	0.03829618	0.03721087	
719.2	0.03865521	0.03720296	
719.4	0.03920907	0.03719504	
719.6	0.03920618	0.03718713	
719.8	0.03943375	0.03717922	
720	0.03946494	0.03717132	
720.2	0.03828745	0.03716341	
720.4	0.03814138	0.03715551	
720.6	0.03810593	0.03714761	
720.8	0.03790302	0.03713971	
721	0.03812479	0.03713181	
721.2	0.03797944	0.03712391	
721.4	0.03770014	0.03711601	
721.6	0.03730424	0.03710812	
721.8	0.03701393	0.03710023	
722	0.03639504	0.03709234	
722.2	0.03632021	0.03708445	
722.4	0.03646745	0.03707656	
722.6	0.03652826	0.03706868	
722.8	0.03602332	0.03706079	
723	0.03614711	0.03705291	
723.2	0.03623408	0.03704503	
723.4	0.03671103	0.03703715	
723.6	0.03702138	0.03702928	
723.8	0.03692832	0.0370214	
724	0.03709287	0.03701353	
724.2	0.03665721	0.03700566	
724.4	0.03684532	0.03699779	
724.6	0.0368913	0.03698992	
724.8	0.03711743	0.03698205	
725	0.03798822	0.03697418	
725.2	0.03805281	0.03696632	
725.4	0.03811821	0.03695846	
725.6	0.03808081	0.0369506	
725.8	0.0381012	0.03694274	
726	0.03799675	0.03693488	
726.2	0.03799077	0.03692703	
726.4	0.03742502	0.03691918	
726.6	0.03709874	0.03691132	
726.8	0.03688185	0.03690347	
727	0.03701377	0.03689563	
727.2	0.03702969	0.03688778	
727.4	0.03718386	0.03687993	
727.6	0.03732348	0.03687209	
727.8	0.03699581	0.03686425	
728	0.03675444	0.03685641	
728.2	0.03625985	0.03684857	
728.4	0.03603167	0.03684073	
728.6	0.03585188	0.0368329	
728.8	0.03580718	0.03682506	
729	0.03585148	0.03681723	
729.2	0.03584135	0.0368094	
729.4	0.03600564	0.03680157	
729.6	0.03640056	0.03679375	
729.8	0.03654467	0.03678592	
730	0.03602869	0.0367781	
730.2	0.03542514	0.03677028	
730.4	0.03541486	0.03676246	
730.6	0.03574071	0.03675464	
730.8	0.03556213	0.03674682	
731	0.03608426	0.03673901	
731.2	0.03622582	0.03673119	
731.4	0.03626223	0.03672338	
731.6	0.03666375	0.03671557	
731.8	0.03639103	0.03670776	
732	0.03629479	0.03669996	
732.2	0.03678177	0.03669215	
732.4	0.03661657	0.03668435	
732.6	0.03667552	0.03667654	
732.8	0.03712026	0.03666874	
733	0.0372717	0.03666095	
733.2	0.03752078	0.03665315	
733.4	0.03744687	0.03664535	
733.6	0.03756103	0.03663756	
733.8	0.03719849	0.03662977	
734	0.03644852	0.03662198	
734.2	0.03679072	0.03661419	
734.4	0.0371163	0.0366064	
734.6	0.03711549	0.03659862	
734.8	0.0369589	0.03659083	
735	0.03711077	0.03658305	
735.2	0.03709188	0.03657527	
735.4	0.03727412	0.03656749	
735.6	0.03785036	0.03655972	
735.8	0.03775525	0.03655194	
736	0.03835257	0.03654417	
736.2	0.03832091	0.03653639	
736.4	0.03767847	0.03652862	
736.6	0.03748393	0.03652086	
736.8	0.03719631	0.03651309	
737	0.03668283	0.03650532	
737.2	0.03624534	0.03649756	
737.4	0.03600238	0.0364898	
737.6	0.0361542	0.03648204	
737.8	0.03618609	0.03647428	
738	0.03588731	0.03646652	
738.2	0.03639517	0.03645877	
738.4	0.03638939	0.03645101	
738.6	0.03608614	0.03644326	
738.8	0.03622738	0.03643551	
739	0.03608667	0.03642776	
739.2	0.03684298	0.03642001	
739.4	0.03692045	0.03641227	
739.6	0.03786176	0.03640452	
739.8	0.03771139	0.03639678	
740	0.03770898	0.03638904	
740.2	0.03720308	0.0363813	
740.4	0.03727504	0.03637356	
740.6	0.03691113	0.03636583	
740.8	0.03728311	0.03635809	
741	0.03709679	0.03635036	
741.2	0.03723423	0.03634263	
741.4	0.03756979	0.0363349	
741.6	0.03753577	0.03632717	
741.8	0.03757561	0.03631945	
742	0.03797707	0.03631172	
742.2	0.0383718	0.036304	
742.4	0.03831955	0.03629628	
742.6	0.03845528	0.03628856	
742.8	0.03913504	0.03628084	
743	0.03855114	0.03627313	
743.2	0.03889305	0.03626541	
743.4	0.03867333	0.0362577	
743.6	0.0387312	0.03624999	
743.8	0.0380942	0.03624228	
744	0.03759005	0.03623457	
744.2	0.0373872	0.03622686	
744.4	0.03703112	0.03621916	
744.6	0.03625043	0.03621146	
744.8	0.03593811	0.03620376	
745	0.03537772	0.03619606	
745.2	0.0352399	0.03618836	
745.4	0.03524772	0.03618066	
745.6	0.03564103	0.03617297	
745.8	0.03593262	0.03616527	
746	0.03654647	0.03615758	
746.2	0.03697356	0.03614989	
746.4	0.03760953	0.0361422	
746.6	0.03832149	0.03613452	
746.8	0.03852242	0.03612683	
747	0.03787701	0.03611915	
747.2	0.03773918	0.03611147	
747.4	0.03781108	0.03610379	
747.6	0.03775091	0.03609611	
747.8	0.03750101	0.03608843	
748	0.0368838	0.03608076	
748.2	0.0367558	0.03607308	
748.4	0.03637624	0.03606541	
748.6	0.03575186	0.03605774	
748.8	0.03564238	0.03605007	
749	0.03594725	0.03604241	
749.2	0.03583363	0.03603474	
749.4	0.0366868	0.03602708	
749.6	0.03709832	0.03601942	
749.8	0.03695175	0.03601176	
750	0.03737059	0.0360041	
750.2	0.03765344	0.03599644	
750.4	0.0376605	0.03598878	
750.6	0.03805098	0.03598113	
750.8	0.0377733	0.03597348	
751	0.03762948	0.03596583	
751.2	0.03726638	0.03595818	
751.4	0.03729882	0.03595053	
751.6	0.0368705	0.03594288	
751.8	0.03632725	0.03593524	
752	0.0360592	0.0359276	
752.2	0.03645435	0.03591996	
752.4	0.03649591	0.03591232	
752.6	0.03581622	0.03590468	
752.8	0.03630803	0.03589704	
753	0.03643281	0.03588941	
753.2	0.03636123	0.03588178	
753.4	0.03668668	0.03587415	
753.6	0.03618124	0.03586652	
753.8	0.03649444	0.03585889	
754	0.03635573	0.03585126	
754.2	0.03651385	0.03584364	
754.4	0.03682325	0.03583601	
754.6	0.03722922	0.03582839	
754.8	0.03715784	0.03582077	
755	0.03710835	0.03581315	
755.2	0.03629474	0.03580554	
755.4	0.03604322	0.03579792	
755.6	0.03549815	0.03579031	
755.8	0.03570829	0.0357827	
756	0.03589934	0.03577509	
756.2	0.03569044	0.03576748	
756.4	0.03564996	0.03575987	
756.6	0.03527443	0.03575227	
756.8	0.03600412	0.03574466	
757	0.03578513	0.03573706	
757.2	0.03565904	0.03572946	
757.4	0.03523077	0.03572186	
757.6	0.03543826	0.03571427	
757.8	0.03569914	0.03570667	
758	0.03562562	0.03569908	
758.2	0.03586543	0.03569148	
758.4	0.03620551	0.03568389	
758.6	0.03661342	0.0356763	
758.8	0.03697114	0.03566872	
759	0.03677454	0.03566113	
759.2	0.03624134	0.03565355	
759.4	0.03615077	0.03564596	
759.6	0.0356463	0.03563838	
759.8	0.03639341	0.0356308	
760	0.03653356	0.03562323	
760.2	0.03631687	0.03561565	
760.4	0.03645772	0.03560807	
760.6	0.03614096	0.0356005	
760.8	0.03580753	0.03559293	
761	0.03503635	0.03558536	
761.2	0.03486567	0.03557779	
761.4	0.03484288	0.03557023	
761.6	0.03539216	0.03556266	
761.8	0.0352971	0.0355551	
762	0.03528462	0.03554754	
762.2	0.03533147	0.03553998	
762.4	0.03554041	0.03553242	
762.6	0.03604376	0.03552486	
762.8	0.03627027	0.03551731	
763	0.03639824	0.03550975	
763.2	0.03624496	0.0355022	
763.4	0.03647504	0.03549465	
763.6	0.0365963	0.0354871	
763.8	0.03748321	0.03547955	
764	0.03776987	0.03547201	
764.2	0.03738596	0.03546446	
764.4	0.03715496	0.03545692	
764.6	0.03718032	0.03544938	
764.8	0.03720291	0.03544184	
765	0.03734919	0.0354343	
765.2	0.03739253	0.03542677	
765.4	0.0373787	0.03541923	
765.6	0.03736053	0.0354117	
765.8	0.03684079	0.03540417	
766	0.03621221	0.03539664	
766.2	0.0364472	0.03538911	
766.4	0.03626903	0.03538159	
766.6	0.03656865	0.03537406	
766.8	0.0367099	0.03536654	
767	0.03690178	0.03535902	
767.2	0.03687147	0.0353515	
767.4	0.03647314	0.03534398	
767.6	0.03633359	0.03533646	
767.8	0.0366712	0.03532895	
768	0.03700714	0.03532143	
768.2	0.03715104	0.03531392	
768.4	0.03792024	0.03530641	
768.6	0.03809842	0.0352989	
768.8	0.03793053	0.03529139	
769	0.0376918	0.03528389	
769.2	0.03739777	0.03527638	
769.4	0.03764038	0.03526888	
769.6	0.03739695	0.03526138	
769.8	0.03702879	0.03525388	
770	0.03712091	0.03524638	
770.2	0.03762045	0.03523889	
770.4	0.03744225	0.03523139	
770.6	0.03744618	0.0352239	
770.8	0.03790988	0.03521641	
771	0.03775929	0.03520892	
771.2	0.03758595	0.03520143	
771.4	0.03718011	0.03519394	
771.6	0.03715838	0.03518646	
771.8	0.03764495	0.03517898	
772	0.03794889	0.03517149	
772.2	0.0377156	0.03516401	
772.4	0.0377808	0.03515654	
772.6	0.03698734	0.03514906	
772.8	0.0365706	0.03514158	
773	0.03681312	0.03513411	
773.2	0.0369208	0.03512664	
773.4	0.03708534	0.03511917	
773.6	0.03685725	0.0351117	
773.8	0.03694281	0.03510423	
774	0.03739794	0.03509677	
774.2	0.03764606	0.0350893	
774.4	0.03712649	0.03508184	
774.6	0.03723823	0.03507438	
774.8	0.03735963	0.03506692	
775	0.03689195	0.03505946	
775.2	0.0367325	0.035052	
775.4	0.03654242	0.03504455	
775.6	0.03704315	0.0350371	
775.8	0.0372154	0.03502964	
776	0.03741265	0.03502219	
776.2	0.03735943	0.03501475	
776.4	0.03707043	0.0350073	
776.6	0.03683257	0.03499985	
776.8	0.03670414	0.03499241	
777	0.03733835	0.03498497	
777.2	0.03727478	0.03497753	
777.4	0.03734036	0.03497009	
777.6	0.03711385	0.03496265	
777.8	0.03761049	0.03495522	
778	0.03735035	0.03494778	
778.2	0.03696368	0.03494035	
778.4	0.03687583	0.03493292	
778.6	0.03668786	0.03492549	
778.8	0.03621663	0.03491806	
779	0.03551617	0.03491064	
779.2	0.03474967	0.03490321	
779.4	0.03491991	0.03489579	
779.6	0.03556224	0.03488837	
779.8	0.03550981	0.03488095	
780	0.03550488	0.03487353	
780.2	0.03521196	0.03486611	
780.4	0.03506976	0.0348587	
780.6	0.03505817	0.03485128	
780.8	0.03454194	0.03484387	
781	0.03536741	0.03483646	
781.2	0.03506255	0.03482905	
781.4	0.03534014	0.03482164	
781.6	0.03581233	0.03481424	
781.8	0.03653475	0.03480683	
782	0.03658805	0.03479943	
782.2	0.03724686	0.03479203	
782.4	0.03791387	0.03478463	
782.6	0.03779808	0.03477723	
782.8	0.03764172	0.03476984	
783	0.03713092	0.03476244	
783.2	0.03682823	0.03475505	
783.4	0.03722974	0.03474766	
783.6	0.03720262	0.03474027	
783.8	0.03687576	0.03473288	
784	0.03666171	0.03472549	
784.2	0.03657284	0.03471811	
784.4	0.0361194	0.03471072	
784.6	0.03513461	0.03470334	
784.8	0.03445724	0.03469596	
785	0.03408887	0.03468858	
785.2	0.03343604	0.0346812	
785.4	0.03364331	0.03467383	
785.6	0.03369125	0.03466645	
785.8	0.03379844	0.03465908	
786	0.03399478	0.03465171	
786.2	0.0337725	0.03464434	
786.4	0.03374135	0.03463697	
786.6	0.03375356	0.03462961	
786.8	0.0334994	0.03462224	
787	0.03353503	0.03461488	
787.2	0.03349846	0.03460752	
787.4	0.03356717	0.03460016	
787.6	0.0336296	0.0345928	
787.8	0.03381746	0.03458544	
788	0.03447017	0.03457809	
788.2	0.03417327	0.03457073	
788.4	0.03385215	0.03456338	
788.6	0.03397651	0.03455603	
788.8	0.03461651	0.03454868	
789	0.03417252	0.03454133	
789.2	0.03491311	0.03453399	
789.4	0.03537119	0.03452664	
789.6	0.03560301	0.0345193	
789.8	0.03570923	0.03451196	
790	0.03558152	0.03450462	
790.2	0.03580144	0.03449728	
790.4	0.03603257	0.03448994	
790.6	0.03621912	0.03448261	
790.8	0.03661823	0.03447527	
791	0.03711047	0.03446794	
791.2	0.03749079	0.03446061	
791.4	0.03730827	0.03445328	
791.6	0.03720998	0.03444595	
791.8	0.03704336	0.03443863	
792	0.03714308	0.0344313	
792.2	0.03649581	0.03442398	
792.4	0.03601833	0.03441666	
792.6	0.03550838	0.03440934	
792.8	0.03525296	0.03440202	
793	0.03395887	0.03439471	
793.2	0.03450643	0.03438739	
793.4	0.03465134	0.03438008	
793.6	0.03420937	0.03437277	
793.8	0.03402423	0.03436546	
794	0.0345757	0.03435815	
794.2	0.03506818	0.03435084	
794.4	0.03519094	0.03434353	
794.6	0.03571615	0.03433623	
794.8	0.03615177	0.03432893	
795	0.03656707	0.03432163	
795.2	0.03681814	0.03431433	
795.4	0.0368517	0.03430703	
795.6	0.03678093	0.03429973	
795.8	0.03651528	0.03429244	
796	0.03586737	0.03428515	
796.2	0.03557377	0.03427785	
796.4	0.03491571	0.03427056	
796.6	0.03461108	0.03426328	
796.8	0.0347821	0.03425599	
797	0.03523843	0.0342487	
797.2	0.03582782	0.03424142	
797.4	0.0354549	0.03423414	
797.6	0.03524166	0.03422686	
797.8	0.03566833	0.03421958	
798	0.03612922	0.0342123	
798.2	0.03649439	0.03420502	
798.4	0.03665015	0.03419775	
798.6	0.03670566	0.03419048	
798.8	0.03673983	0.0341832	
799	0.03730729	0.03417593	
799.2	0.03762774	0.03416867	
799.4	0.03783979	0.0341614	
799.6	0.03724757	0.03415413	
799.8	0.03714642	0.03414687	
800	0.03654145	0.03413961	
800.2	0.03647784	0.03413235	
800.4	0.03593357	0.03412509	
800.6	0.03598521	0.03411783	
800.8	0.0360208	0.03411057	
801	0.03616898	0.03410332	
801.2	0.03533578	0.03409607	
801.4	0.03519057	0.03408882	
801.6	0.03554297	0.03408157	
801.8	0.03550083	0.03407432	
802	0.03549918	0.03406707	
802.2	0.03577232	0.03405983	
802.4	0.03578731	0.03405258	
802.6	0.03636381	0.03404534	
802.8	0.03706888	0.0340381	
803	0.03715977	0.03403086	
803.2	0.03726305	0.03402362	
803.4	0.03697203	0.03401639	
803.6	0.03663842	0.03400915	
803.8	0.03635744	0.03400192	
804	0.03595561	0.03399469	
804.2	0.03592094	0.03398746	
804.4	0.0357164	0.03398023	
804.6	0.03598817	0.033973	
804.8	0.03619227	0.03396578	
805	0.03588694	0.03395855	
805.2	0.03595175	0.03395133	
805.4	0.0359698	0.03394411	
805.6	0.03565158	0.03393689	
805.8	0.03470441	0.03392967	
806	0.03427439	0.03392246	
806.2	0.03443383	0.03391524	
806.4	0.03456886	0.03390803	
806.6	0.03491974	0.03390082	
806.8	0.03469683	0.03389361	
807	0.03424411	0.0338864	
807.2	0.0344983	0.0338792	
807.4	0.03392912	0.03387199	
807.6	0.0338394	0.03386479	
807.8	0.03397137	0.03385758	
808	0.03434764	0.03385038	
808.2	0.03455571	0.03384318	
808.4	0.03476922	0.03383599	
808.6	0.03521427	0.03382879	
808.8	0.03536412	0.0338216	
809	0.03518795	0.0338144	
809.2	0.03533993	0.03380721	
809.4	0.03488204	0.03380002	
809.6	0.03460223	0.03379283	
809.8	0.03413454	0.03378565	
