# Supplementary material for: Molecular basis for DNA recognition by the maternal pioneer transcription factor FoxH1
Source: Nat Commun. 2022 Nov 26;13:7279. doi: 10.1038/s41467-022-34925-y (PMC9701222; doi:10.1038/s41467-022-34925-y)
Supplement: Supplementary file 4 — Source Data [file 41467_2022_34925_MOESM4_ESM.zip › Sourcedata/BLIS/FoxH1/WT/601/-6/DNA/F3Results.txt]

Conc1	3.906E-09	
Start1	390	
Stop1	809.8	
Kobs	0.00106348962270051	
Error Kobs	1.62112141918361E-05	
Koff	0	
Error Koff	0	
Time1	Data1	Fit1	
390	0.00074258	0	
390.2	0.00117317	0.00002505	
390.4	0.00109057	0.00005008	
390.6	0.00120863	0.0000751	
390.8	0.00150856	0.00010011	
391	0.00170984	0.00012511	
391.2	0.00173665	0.0001501	
391.4	0.00199033	0.00017507	
391.6	0.00240734	0.00020003	
391.8	0.00250263	0.00022498	
392	0.002501	0.00024992	
392.2	0.00256972	0.00027484	
392.4	0.00255348	0.00029975	
392.6	0.00228784	0.00032465	
392.8	0.00197793	0.00034954	
393	0.00179012	0.00037441	
393.2	0.00164551	0.00039928	
393.4	0.00159507	0.00042413	
393.6	0.00139774	0.00044897	
393.8	0.00103051	0.00047379	
394	0.00080246	0.00049861	
394.2	0.00088099	0.00052341	
394.4	0.00078598	0.0005482	
394.6	0.00116214	0.00057297	
394.8	0.0015342	0.00059774	
395	0.00155005	0.00062249	
395.2	0.00196056	0.00064723	
395.4	0.00246366	0.00067196	
395.6	0.0029271	0.00069668	
395.8	0.00284243	0.00072138	
396	0.00335191	0.00074607	
396.2	0.00386513	0.00077075	
396.4	0.00368295	0.00079542	
396.6	0.00361678	0.00082007	
396.8	0.00354644	0.00084472	
397	0.00371486	0.00086935	
397.2	0.00356209	0.00089396	
397.4	0.00348431	0.00091857	
397.6	0.00365165	0.00094317	
397.8	0.00354847	0.00096775	
398	0.00376552	0.00099232	
398.2	0.00403447	0.00101688	
398.4	0.00370285	0.00104142	
398.6	0.00327071	0.00106596	
398.8	0.0030848	0.00109048	
399	0.00270184	0.00111499	
399.2	0.00267386	0.00113949	
399.4	0.00246654	0.00116397	
399.6	0.00234403	0.00118844	
399.8	0.00213173	0.00121291	
400	0.0026801	0.00123735	
400.2	0.00267033	0.00126179	
400.4	0.00248181	0.00128622	
400.6	0.00270052	0.00131063	
400.8	0.00292238	0.00133503	
401	0.00317662	0.00135942	
401.2	0.00405609	0.0013838	
401.4	0.00417307	0.00140816	
401.6	0.00491024	0.00143252	
401.8	0.00502245	0.00145686	
402	0.00521676	0.00148119	
402.2	0.00513242	0.0015055	
402.4	0.00449336	0.00152981	
402.6	0.00462081	0.0015541	
402.8	0.00469066	0.00157838	
403	0.00436778	0.00160265	
403.2	0.00424772	0.00162691	
403.4	0.0040051	0.00165115	
403.6	0.00354508	0.00167539	
403.8	0.0031448	0.00169961	
404	0.00314901	0.00172382	
404.2	0.00276695	0.00174802	
404.4	0.00269463	0.0017722	
404.6	0.00258908	0.00179638	
404.8	0.00239025	0.00182054	
405	0.00222742	0.00184469	
405.2	0.00283716	0.00186882	
405.4	0.00250213	0.00189295	
405.6	0.0027251	0.00191706	
405.8	0.0028127	0.00194117	
406	0.00309196	0.00196526	
406.2	0.00327067	0.00198934	
406.4	0.00313594	0.0020134	
406.6	0.00292533	0.00203746	
406.8	0.00319116	0.0020615	
407	0.00333512	0.00208553	
407.2	0.00335822	0.00210955	
407.4	0.00344379	0.00213356	
407.6	0.00347354	0.00215755	
407.8	0.00385319	0.00218154	
408	0.00411063	0.00220551	
408.2	0.00418436	0.00222947	
408.4	0.00459003	0.00225342	
408.6	0.00455659	0.00227735	
408.8	0.00463089	0.00230128	
409	0.00466318	0.00232519	
409.2	0.0054137	0.00234909	
409.4	0.00538591	0.00237298	
409.6	0.00572247	0.00239686	
409.8	0.00625232	0.00242072	
410	0.00587034	0.00244458	
410.2	0.00587758	0.00246842	
410.4	0.00572648	0.00249225	
410.6	0.00542381	0.00251607	
410.8	0.00587384	0.00253988	
411	0.00561427	0.00256367	
411.2	0.00562076	0.00258745	
411.4	0.00562393	0.00261123	
411.6	0.00573456	0.00263499	
411.8	0.00602224	0.00265873	
412	0.00580532	0.00268247	
412.2	0.00563285	0.0027062	
412.4	0.0053561	0.00272991	
412.6	0.00487865	0.00275361	
412.8	0.00455712	0.0027773	
413	0.00403388	0.00280098	
413.2	0.00396359	0.00282465	
413.4	0.0036621	0.0028483	
413.6	0.00404778	0.00287194	
413.8	0.00375828	0.00289558	
414	0.00338814	0.00291919	
414.2	0.00339058	0.0029428	
414.4	0.0030926	0.0029664	
414.6	0.00305684	0.00298998	
414.8	0.00362402	0.00301356	
415	0.00381071	0.00303712	
415.2	0.00410663	0.00306067	
415.4	0.00438914	0.00308421	
415.6	0.00499508	0.00310774	
415.8	0.00564699	0.00313125	
416	0.00565237	0.00315475	
416.2	0.00584591	0.00317825	
416.4	0.00590711	0.00320173	
416.6	0.0059225	0.0032252	
416.8	0.00591006	0.00324865	
417	0.00564716	0.0032721	
417.2	0.00571347	0.00329553	
417.4	0.00574108	0.00331896	
417.6	0.00572923	0.00334237	
417.8	0.00590183	0.00336577	
418	0.00564671	0.00338915	
418.2	0.00499933	0.00341253	
418.4	0.00522324	0.0034359	
418.6	0.00510686	0.00345925	
418.8	0.00554741	0.00348259	
419	0.00510018	0.00350592	
419.2	0.00490299	0.00352924	
419.4	0.0049652	0.00355255	
419.6	0.00468636	0.00357584	
419.8	0.00504721	0.00359913	
420	0.00516221	0.0036224	
420.2	0.00552939	0.00364566	
420.4	0.00584549	0.00366891	
420.6	0.00561385	0.00369215	
420.8	0.00567512	0.00371538	
421	0.00557751	0.0037386	
421.2	0.00589193	0.0037618	
421.4	0.00582425	0.00378499	
421.6	0.00609998	0.00380817	
421.8	0.00648359	0.00383134	
422	0.00599319	0.0038545	
422.2	0.00635479	0.00387765	
422.4	0.00656822	0.00390079	
422.6	0.00635163	0.00392391	
422.8	0.0060086	0.00394702	
423	0.0053234	0.00397012	
423.2	0.0051933	0.00399321	
423.4	0.00515214	0.00401629	
423.6	0.00516919	0.00403936	
423.8	0.00525055	0.00406242	
424	0.00517889	0.00408546	
424.2	0.00517642	0.00410849	
424.4	0.00525208	0.00413152	
424.6	0.00486896	0.00415453	
424.8	0.00529823	0.00417753	
425	0.00503257	0.00420051	
425.2	0.00534028	0.00422349	
425.4	0.00521881	0.00424646	
425.6	0.00543558	0.00426941	
425.8	0.00550628	0.00429235	
426	0.00584893	0.00431528	
426.2	0.00597004	0.0043382	
426.4	0.00563202	0.00436111	
426.6	0.00559068	0.00438401	
426.8	0.00494767	0.0044069	
427	0.00478272	0.00442977	
427.2	0.00549074	0.00445264	
427.4	0.00545763	0.00447549	
427.6	0.00528554	0.00449833	
427.8	0.00513585	0.00452116	
428	0.0051559	0.00454398	
428.2	0.00548573	0.00456678	
428.4	0.00535623	0.00458958	
428.6	0.00554804	0.00461237	
428.8	0.00556027	0.00463514	
429	0.00514576	0.0046579	
429.2	0.0055002	0.00468065	
429.4	0.0051974	0.00470339	
429.6	0.00513278	0.00472612	
429.8	0.00478278	0.00474884	
430	0.00454213	0.00477154	
430.2	0.00449535	0.00479424	
430.4	0.00450959	0.00481692	
430.6	0.00451509	0.0048396	
430.8	0.00491166	0.00486226	
431	0.00547143	0.00488491	
431.2	0.00595437	0.00490755	
431.4	0.00578013	0.00493018	
431.6	0.00625254	0.00495279	
431.8	0.00672459	0.0049754	
432	0.00678521	0.00499799	
432.2	0.00733647	0.00502058	
432.4	0.00758223	0.00504315	
432.6	0.00790917	0.00506571	
432.8	0.00768348	0.00508826	
433	0.00761724	0.0051108	
433.2	0.00748186	0.00513333	
433.4	0.00766546	0.00515584	
433.6	0.00745503	0.00517835	
433.8	0.00702198	0.00520084	
434	0.00733404	0.00522333	
434.2	0.00748141	0.0052458	
434.4	0.00727115	0.00526826	
434.6	0.00719225	0.00529071	
434.8	0.00708014	0.00531315	
435	0.00641282	0.00533558	
435.2	0.00587214	0.005358	
435.4	0.00573844	0.0053804	
435.6	0.005669	0.0054028	
435.8	0.00561875	0.00542518	
436	0.00536936	0.00544755	
436.2	0.00595453	0.00546992	
436.4	0.0060807	0.00549227	
436.6	0.00574733	0.00551461	
436.8	0.00587362	0.00553693	
437	0.00625439	0.00555925	
437.2	0.00701321	0.00558156	
437.4	0.00765709	0.00560386	
437.6	0.00788897	0.00562614	
437.8	0.00832138	0.00564841	
438	0.00876228	0.00567068	
438.2	0.00850744	0.00569293	
438.4	0.00816521	0.00571517	
438.6	0.00794363	0.0057374	
438.8	0.0076919	0.00575962	
439	0.00765589	0.00578183	
439.2	0.00735253	0.00580402	
439.4	0.00700031	0.00582621	
439.6	0.00666232	0.00584838	
439.8	0.00615742	0.00587055	
440	0.00565419	0.0058927	
440.2	0.00566154	0.00591485	
440.4	0.00511656	0.00593698	
440.6	0.00496547	0.0059591	
440.8	0.0054651	0.00598121	
441	0.00538495	0.00600331	
441.2	0.0050817	0.00602539	
441.4	0.00531129	0.00604747	
441.6	0.00546862	0.00606954	
441.8	0.00546753	0.00609159	
442	0.00524788	0.00611364	
442.2	0.00487976	0.00613567	
442.4	0.00489047	0.00615769	
442.6	0.00531586	0.0061797	
442.8	0.00573173	0.00620171	
443	0.00584366	0.0062237	
443.2	0.00614119	0.00624567	
443.4	0.00628421	0.00626764	
443.6	0.00653339	0.0062896	
443.8	0.0067246	0.00631155	
444	0.00729929	0.00633348	
444.2	0.00770848	0.00635541	
444.4	0.00822205	0.00637732	
444.6	0.00822023	0.00639923	
444.8	0.00897992	0.00642112	
445	0.0087336	0.006443	
445.2	0.00849937	0.00646487	
445.4	0.00875803	0.00648673	
445.6	0.00865586	0.00650858	
445.8	0.00854604	0.00653042	
446	0.00864219	0.00655225	
446.2	0.00861165	0.00657407	
446.4	0.00876745	0.00659587	
446.6	0.00869568	0.00661767	
446.8	0.00904152	0.00663945	
447	0.00867747	0.00666123	
447.2	0.00886824	0.00668299	
447.4	0.00859844	0.00670474	
447.6	0.00845034	0.00672649	
447.8	0.00791513	0.00674822	
448	0.00828374	0.00676994	
448.2	0.00804185	0.00679165	
448.4	0.00759186	0.00681335	
448.6	0.00705377	0.00683504	
448.8	0.0074319	0.00685671	
449	0.00691402	0.00687838	
449.2	0.00632771	0.00690004	
449.4	0.00683097	0.00692168	
449.6	0.00732308	0.00694332	
449.8	0.00744025	0.00696494	
450	0.00797596	0.00698656	
450.2	0.00801608	0.00700816	
450.4	0.00824278	0.00702975	
450.6	0.00853521	0.00705134	
450.8	0.00902606	0.00707291	
451	0.00892799	0.00709447	
451.2	0.00925931	0.00711602	
451.4	0.00927648	0.00713756	
451.6	0.00870165	0.00715909	
451.8	0.00885674	0.0071806	
452	0.00948488	0.00720211	
452.2	0.00935732	0.00722361	
452.4	0.00963307	0.0072451	
452.6	0.0098616	0.00726657	
452.8	0.00982259	0.00728804	
453	0.01012464	0.00730949	
453.2	0.0098782	0.00733093	
453.4	0.01028127	0.00735237	
453.6	0.01066381	0.00737379	
453.8	0.010516	0.0073952	
454	0.01056322	0.00741661	
454.2	0.01039399	0.007438	
454.4	0.01003356	0.00745938	
454.6	0.00960389	0.00748075	
454.8	0.00930211	0.00750211	
455	0.0089641	0.00752346	
455.2	0.00887551	0.00754479	
455.4	0.00899023	0.00756612	
455.6	0.00859286	0.00758744	
455.8	0.00867056	0.00760875	
456	0.0081443	0.00763004	
456.2	0.00817831	0.00765133	
456.4	0.00789958	0.00767261	
456.6	0.00761906	0.00769387	
456.8	0.00765582	0.00771512	
457	0.00860637	0.00773637	
457.2	0.00839091	0.0077576	
457.4	0.00905607	0.00777883	
457.6	0.00958599	0.00780004	
457.8	0.00963882	0.00782124	
458	0.00972184	0.00784243	
458.2	0.00972014	0.00786361	
458.4	0.00942694	0.00788478	
458.6	0.00943976	0.00790594	
458.8	0.0094787	0.00792709	
459	0.01003871	0.00794823	
459.2	0.01035592	0.00796936	
459.4	0.0104628	0.00799048	
459.6	0.01051935	0.00801159	
459.8	0.01034369	0.00803269	
460	0.01043936	0.00805378	
460.2	0.01061691	0.00807485	
460.4	0.01093847	0.00809592	
460.6	0.01129167	0.00811698	
460.8	0.01155291	0.00813802	
461	0.01165136	0.00815906	
461.2	0.01127701	0.00818008	
461.4	0.01189888	0.0082011	
461.6	0.01133381	0.0082221	
461.8	0.01132471	0.0082431	
462	0.01075633	0.00826408	
462.2	0.01040778	0.00828505	
462.4	0.00974036	0.00830602	
462.6	0.00948048	0.00832697	
462.8	0.00894457	0.00834791	
463	0.00884113	0.00836884	
463.2	0.00846539	0.00838977	
463.4	0.00865139	0.00841068	
463.6	0.00930065	0.00843158	
463.8	0.00926915	0.00845247	
464	0.00954269	0.00847335	
464.2	0.00950553	0.00849422	
464.4	0.00971356	0.00851508	
464.6	0.0096076	0.00853593	
464.8	0.0095378	0.00855677	
465	0.00978286	0.0085776	
465.2	0.01022768	0.00859842	
465.4	0.01050473	0.00861923	
465.6	0.0101446	0.00864003	
465.8	0.0107532	0.00866081	
466	0.01095072	0.00868159	
466.2	0.01077511	0.00870236	
466.4	0.01045527	0.00872312	
466.6	0.01008009	0.00874386	
466.8	0.01025818	0.0087646	
467	0.01005265	0.00878533	
467.2	0.01015088	0.00880604	
467.4	0.01033826	0.00882675	
467.6	0.01047872	0.00884745	
467.8	0.01046882	0.00886813	
468	0.01043674	0.00888881	
468.2	0.01024467	0.00890947	
468.4	0.01034518	0.00893013	
468.6	0.01039001	0.00895077	
468.8	0.01072992	0.00897141	
469	0.0110296	0.00899203	
469.2	0.01092674	0.00901265	
469.4	0.01080172	0.00903325	
469.6	0.01044841	0.00905385	
469.8	0.01052962	0.00907443	
470	0.0105211	0.00909501	
470.2	0.01054179	0.00911557	
470.4	0.01050287	0.00913612	
470.6	0.01074091	0.00915667	
470.8	0.01121503	0.0091772	
471	0.01080977	0.00919772	
471.2	0.01139197	0.00921824	
471.4	0.0117578	0.00923874	
471.6	0.01184414	0.00925923	
471.8	0.01143967	0.00927972	
472	0.01121574	0.00930019	
472.2	0.01098266	0.00932065	
472.4	0.0108565	0.0093411	
472.6	0.01073605	0.00936155	
472.8	0.01051423	0.00938198	
473	0.00993656	0.0094024	
473.2	0.00927948	0.00942281	
473.4	0.00926866	0.00944322	
473.6	0.0089151	0.00946361	
473.8	0.00904699	0.00948399	
474	0.009408	0.00950436	
474.2	0.00999746	0.00952472	
474.4	0.00950047	0.00954508	
474.6	0.00948128	0.00956542	
474.8	0.00987378	0.00958575	
475	0.00990812	0.00960607	
475.2	0.01084095	0.00962638	
475.4	0.0110151	0.00964669	
475.6	0.01039757	0.00966698	
475.8	0.01042961	0.00968726	
476	0.01119469	0.00970753	
476.2	0.01108265	0.00972779	
476.4	0.01099186	0.00974805	
476.6	0.01100887	0.00976829	
476.8	0.0108812	0.00978852	
477	0.01059909	0.00980874	
477.2	0.01069554	0.00982895	
477.4	0.01120293	0.00984916	
477.6	0.01084273	0.00986935	
477.8	0.01051109	0.00988953	
478	0.01101825	0.0099097	
478.2	0.01078639	0.00992986	
478.4	0.01053701	0.00995002	
478.6	0.01050299	0.00997016	
478.8	0.01084183	0.00999029	
479	0.01048742	0.01001041	
479.2	0.01103589	0.01003053	
479.4	0.01039397	0.01005063	
479.6	0.01033772	0.01007072	
479.8	0.01074067	0.01009081	
480	0.01067279	0.01011088	
480.2	0.01039075	0.01013094	
480.4	0.01047427	0.01015099	
480.6	0.01054397	0.01017104	
480.8	0.01059161	0.01019107	
481	0.01064294	0.01021109	
481.2	0.01144059	0.01023111	
481.4	0.01159607	0.01025111	
481.6	0.01163716	0.01027111	
481.8	0.01152502	0.01029109	
482	0.01218094	0.01031106	
482.2	0.01219327	0.01033103	
482.4	0.01210866	0.01035098	
482.6	0.01164362	0.01037093	
482.8	0.01160712	0.01039086	
483	0.01158075	0.01041079	
483.2	0.01188035	0.0104307	
483.4	0.01156037	0.01045061	
483.6	0.01168112	0.0104705	
483.8	0.01188321	0.01049039	
484	0.01189558	0.01051027	
484.2	0.0125429	0.01053013	
484.4	0.01253285	0.01054999	
484.6	0.01226808	0.01056984	
484.8	0.01269658	0.01058967	
485	0.01283993	0.0106095	
485.2	0.01311857	0.01062932	
485.4	0.01261603	0.01064912	
485.6	0.01290805	0.01066892	
485.8	0.01295175	0.01068871	
486	0.01259982	0.01070849	
486.2	0.01200306	0.01072826	
486.4	0.01150391	0.01074802	
486.6	0.01130329	0.01076776	
486.8	0.01109064	0.0107875	
487	0.01140809	0.01080723	
487.2	0.01126922	0.01082695	
487.4	0.01099452	0.01084666	
487.6	0.01097615	0.01086636	
487.8	0.01121295	0.01088605	
488	0.01098455	0.01090574	
488.2	0.01111828	0.01092541	
488.4	0.01070826	0.01094507	
488.6	0.01112612	0.01096472	
488.8	0.01171321	0.01098436	
489	0.01198832	0.011004	
489.2	0.01247262	0.01102362	
489.4	0.01209065	0.01104323	
489.6	0.01240239	0.01106283	
489.8	0.01208259	0.01108243	
490	0.01134501	0.01110201	
490.2	0.01122824	0.01112159	
490.4	0.01121634	0.01114115	
490.6	0.01113395	0.01116071	
490.8	0.01097091	0.01118025	
491	0.01105306	0.01119979	
491.2	0.01077785	0.01121932	
491.4	0.01086316	0.01123883	
491.6	0.01078745	0.01125834	
491.8	0.01082689	0.01127784	
492	0.01127326	0.01129732	
492.2	0.01172248	0.0113168	
492.4	0.01229255	0.01133627	
492.6	0.01304836	0.01135573	
492.8	0.01311912	0.01137518	
493	0.01297516	0.01139462	
493.2	0.0127476	0.01141405	
493.4	0.01193375	0.01143347	
493.6	0.01246166	0.01145288	
493.8	0.01263152	0.01147228	
494	0.01224932	0.01149168	
494.2	0.01236417	0.01151106	
494.4	0.01201946	0.01153043	
494.6	0.01206656	0.01154979	
494.8	0.01164841	0.01156915	
495	0.01186632	0.01158849	
495.2	0.01216017	0.01160783	
495.4	0.01207015	0.01162715	
495.6	0.01194195	0.01164647	
495.8	0.01201665	0.01166577	
496	0.01218416	0.01168507	
496.2	0.01219209	0.01170436	
496.4	0.01225302	0.01172363	
496.6	0.01212487	0.0117429	
496.8	0.01191645	0.01176216	
497	0.01183433	0.01178141	
497.2	0.01200944	0.01180065	
497.4	0.01242044	0.01181988	
497.6	0.01296931	0.0118391	
497.8	0.01270732	0.01185831	
498	0.01269935	0.01187751	
498.2	0.01277304	0.01189671	
498.4	0.01208268	0.01191589	
498.6	0.01196591	0.01193506	
498.8	0.01228103	0.01195423	
499	0.01272158	0.01197338	
499.2	0.01279206	0.01199253	
499.4	0.01287497	0.01201166	
499.6	0.01287836	0.01203079	
499.8	0.01279671	0.0120499	
500	0.01281748	0.01206901	
500.2	0.01281798	0.01208811	
500.4	0.01297645	0.0121072	
500.6	0.01318612	0.01212628	
500.8	0.01324724	0.01214535	
501	0.01327424	0.01216441	
501.2	0.01337351	0.01218346	
501.4	0.01389452	0.0122025	
501.6	0.0137137	0.01222153	
501.8	0.01376263	0.01224055	
502	0.01375038	0.01225957	
502.2	0.01337695	0.01227857	
502.4	0.01342296	0.01229756	
502.6	0.01404325	0.01231655	
502.8	0.0148612	0.01233553	
503	0.01436745	0.01235449	
503.2	0.01407722	0.01237345	
503.4	0.01426975	0.0123924	
503.6	0.01396067	0.01241134	
503.8	0.01388598	0.01243026	
504	0.01369493	0.01244918	
504.2	0.01395477	0.01246809	
504.4	0.0137436	0.012487	
504.6	0.01310812	0.01250589	
504.8	0.01232496	0.01252477	
505	0.01231409	0.01254364	
505.2	0.01238412	0.01256251	
505.4	0.01292881	0.01258136	
505.6	0.01285808	0.01260021	
505.8	0.01295745	0.01261904	
506	0.01289841	0.01263787	
506.2	0.0133278	0.01265669	
506.4	0.01386408	0.0126755	
506.6	0.01382527	0.01269429	
506.8	0.01387787	0.01271308	
507	0.01342902	0.01273186	
507.2	0.01360505	0.01275064	
507.4	0.01402856	0.0127694	
507.6	0.01398126	0.01278815	
507.8	0.01374643	0.01280689	
508	0.01382115	0.01282563	
508.2	0.01423514	0.01284435	
508.4	0.01382688	0.01286307	
508.6	0.01304347	0.01288177	
508.8	0.01295822	0.01290047	
509	0.01333712	0.01291916	
509.2	0.01328936	0.01293784	
509.4	0.01380293	0.01295651	
509.6	0.01345674	0.01297517	
509.8	0.01332491	0.01299382	
510	0.01304944	0.01301246	
510.2	0.01276776	0.01303109	
510.4	0.01306591	0.01304972	
510.6	0.0133106	0.01306833	
510.8	0.01395096	0.01308694	
511	0.01438084	0.01310553	
511.2	0.0147171	0.01312412	
511.4	0.01479498	0.0131427	
511.6	0.01464675	0.01316127	
511.8	0.01499048	0.01317983	
512	0.01557377	0.01319838	
512.2	0.01605545	0.01321692	
512.4	0.0161931	0.01323545	
512.6	0.01560046	0.01325397	
512.8	0.01566073	0.01327249	
513	0.01554007	0.01329099	
513.2	0.01509595	0.01330949	
513.4	0.01492635	0.01332797	
513.6	0.01442896	0.01334645	
513.8	0.01392291	0.01336492	
514	0.01381091	0.01338338	
514.2	0.01352924	0.01340183	
514.4	0.01408892	0.01342027	
514.6	0.01416503	0.0134387	
514.8	0.01428337	0.01345712	
515	0.01430516	0.01347553	
515.2	0.01390571	0.01349394	
515.4	0.01398529	0.01351233	
515.6	0.01383916	0.01353072	
515.8	0.01445203	0.0135491	
516	0.01458478	0.01356747	
516.2	0.01476933	0.01358583	
516.4	0.01482301	0.01360418	
516.6	0.01443433	0.01362252	
516.8	0.01436166	0.01364085	
517	0.0149478	0.01365917	
517.2	0.01497995	0.01367749	
517.4	0.01524195	0.01369579	
517.6	0.01565357	0.01371409	
517.8	0.01576423	0.01373237	
518	0.01582065	0.01375065	
518.2	0.01567702	0.01376892	
518.4	0.01542276	0.01378718	
518.6	0.01508648	0.01380543	
518.8	0.01467079	0.01382367	
519	0.01462842	0.01384191	
519.2	0.01462447	0.01386013	
519.4	0.01495283	0.01387834	
519.6	0.01458522	0.01389655	
519.8	0.01455207	0.01391475	
520	0.01431632	0.01393294	
520.2	0.01399022	0.01395111	
520.4	0.01408723	0.01396928	
520.6	0.01408191	0.01398745	
520.8	0.01466397	0.0140056	
521	0.01551569	0.01402374	
521.2	0.01538528	0.01404188	
521.4	0.01572536	0.01406	
521.6	0.01577044	0.01407812	
521.8	0.01592734	0.01409622	
522	0.01600375	0.01411432	
522.2	0.01642506	0.01413241	
522.4	0.01610376	0.01415049	
522.6	0.01620392	0.01416857	
522.8	0.01657925	0.01418663	
523	0.01710081	0.01420468	
523.2	0.01732819	0.01422273	
523.4	0.01718921	0.01424076	
523.6	0.01704492	0.01425879	
523.8	0.01648975	0.01427681	
524	0.01679704	0.01429482	
524.2	0.01656353	0.01431282	
524.4	0.01638662	0.01433081	
524.6	0.01570739	0.01434879	
524.8	0.01559852	0.01436677	
525	0.01557192	0.01438473	
525.2	0.01508666	0.01440269	
525.4	0.01500876	0.01442064	
525.6	0.01519317	0.01443858	
525.8	0.01514999	0.01445651	
526	0.01480322	0.01447443	
526.2	0.01464895	0.01449234	
526.4	0.01381007	0.01451024	
526.6	0.0134757	0.01452814	
526.8	0.01355113	0.01454602	
527	0.01319228	0.0145639	
527.2	0.01321109	0.01458177	
527.4	0.01277594	0.01459963	
527.6	0.01297789	0.01461748	
527.8	0.01299617	0.01463532	
528	0.01334052	0.01465315	
528.2	0.01318332	0.01467097	
528.4	0.0135235	0.01468879	
528.6	0.01420372	0.0147066	
528.8	0.01494097	0.01472439	
529	0.01563599	0.01474218	
529.2	0.01640016	0.01475996	
529.4	0.01706716	0.01477773	
529.6	0.01777701	0.0147955	
529.8	0.01743944	0.01481325	
530	0.01727557	0.014831	
530.2	0.01749676	0.01484873	
530.4	0.01669065	0.01486646	
530.6	0.01680573	0.01488418	
530.8	0.01615026	0.01490189	
531	0.01578837	0.01491959	
531.2	0.01528379	0.01493728	
531.4	0.01481334	0.01495497	
531.6	0.01497362	0.01497264	
531.8	0.01474825	0.01499031	
532	0.01450918	0.01500797	
532.2	0.01444092	0.01502561	
532.4	0.01511934	0.01504325	
532.6	0.01511958	0.01506089	
532.8	0.01503382	0.01507851	
533	0.01542889	0.01509612	
533.2	0.0163062	0.01511373	
533.4	0.01671778	0.01513133	
533.6	0.01700124	0.01514891	
533.8	0.01654411	0.01516649	
534	0.01656383	0.01518407	
534.2	0.01709329	0.01520163	
534.4	0.01652234	0.01521918	
534.6	0.016453	0.01523673	
534.8	0.01621628	0.01525426	
535	0.0166517	0.01527179	
535.2	0.0161748	0.01528931	
535.4	0.01583555	0.01530682	
535.6	0.01563223	0.01532432	
535.8	0.01535435	0.01534181	
536	0.01477148	0.0153593	
536.2	0.01441802	0.01537677	
536.4	0.01462343	0.01539424	
536.6	0.01424817	0.0154117	
536.8	0.01444226	0.01542915	
537	0.01469928	0.01544659	
537.2	0.01547425	0.01546403	
537.4	0.01542722	0.01548145	
537.6	0.01504209	0.01549887	
537.8	0.01475302	0.01551627	
538	0.01542308	0.01553367	
538.2	0.01577638	0.01555106	
538.4	0.01597204	0.01556844	
538.6	0.01627957	0.01558581	
538.8	0.01675588	0.01560318	
539	0.01712874	0.01562053	
539.2	0.01700936	0.01563788	
539.4	0.01712706	0.01565522	
539.6	0.01778445	0.01567255	
539.8	0.01844631	0.01568987	
540	0.01821844	0.01570719	
540.2	0.01827318	0.01572449	
540.4	0.01815746	0.01574179	
540.6	0.01806279	0.01575907	
540.8	0.01770692	0.01577635	
541	0.01773971	0.01579362	
541.2	0.01753302	0.01581088	
541.4	0.01696847	0.01582814	
541.6	0.01675839	0.01584538	
541.8	0.01696325	0.01586262	
542	0.01748105	0.01587985	
542.2	0.01691688	0.01589707	
542.4	0.01697865	0.01591428	
542.6	0.01665352	0.01593148	
542.8	0.01653145	0.01594867	
543	0.01680887	0.01596586	
543.2	0.01669094	0.01598303	
543.4	0.01719822	0.0160002	
543.6	0.01761748	0.01601736	
543.8	0.01756367	0.01603451	
544	0.01719969	0.01605166	
544.2	0.01697568	0.01606879	
544.4	0.01692418	0.01608592	
544.6	0.01680794	0.01610304	
544.8	0.01640365	0.01612014	
545	0.0167174	0.01613725	
545.2	0.01650822	0.01615434	
545.4	0.01681831	0.01617142	
545.6	0.01709006	0.0161885	
545.8	0.01772964	0.01620556	
546	0.01780785	0.01622262	
546.2	0.01747773	0.01623967	
546.4	0.01772317	0.01625672	
546.6	0.01806132	0.01627375	
546.8	0.01810091	0.01629077	
547	0.0183795	0.01630779	
547.2	0.01830687	0.0163248	
547.4	0.01835939	0.0163418	
547.6	0.01793955	0.01635879	
547.8	0.01764557	0.01637577	
548	0.0177942	0.01639275	
548.2	0.01719708	0.01640972	
548.4	0.01714976	0.01642667	
548.6	0.01664394	0.01644362	
548.8	0.01634004	0.01646056	
549	0.0163614	0.0164775	
549.2	0.01584281	0.01649442	
549.4	0.01606465	0.01651134	
549.6	0.01644662	0.01652825	
549.8	0.01682552	0.01654515	
550	0.01667237	0.01656204	
550.2	0.01677436	0.01657892	
550.4	0.01732184	0.0165958	
550.6	0.01749688	0.01661266	
550.8	0.01746586	0.01662952	
551	0.01718662	0.01664637	
551.2	0.01693756	0.01666321	
551.4	0.01672041	0.01668004	
551.6	0.0165501	0.01669687	
551.8	0.01683614	0.01671369	
552	0.01705937	0.01673049	
552.2	0.01679803	0.01674729	
552.4	0.01693427	0.01676409	
552.6	0.01654545	0.01678087	
552.8	0.01654642	0.01679764	
553	0.01642082	0.01681441	
553.2	0.01631512	0.01683117	
553.4	0.01625302	0.01684792	
553.6	0.01611706	0.01686466	
553.8	0.01610431	0.0168814	
554	0.01629996	0.01689812	
554.2	0.01641398	0.01691484	
554.4	0.01666063	0.01693155	
554.6	0.01636912	0.01694825	
554.8	0.01627949	0.01696494	
555	0.01591777	0.01698163	
555.2	0.01619809	0.0169983	
555.4	0.01636062	0.01701497	
555.6	0.01658641	0.01703163	
555.8	0.01681537	0.01704828	
556	0.01676932	0.01706492	
556.2	0.01683656	0.01708156	
556.4	0.0166182	0.01709819	
556.6	0.0170268	0.01711481	
556.8	0.01752056	0.01713142	
557	0.01748001	0.01714802	
557.2	0.01744674	0.01716461	
557.4	0.01742069	0.0171812	
557.6	0.01780009	0.01719778	
557.8	0.01859091	0.01721435	
558	0.01952214	0.01723091	
558.2	0.01982366	0.01724746	
558.4	0.01977941	0.01726401	
558.6	0.0197979	0.01728054	
558.8	0.01938501	0.01729707	
559	0.01950217	0.01731359	
559.2	0.01985532	0.0173301	
559.4	0.02007908	0.01734661	
559.6	0.01962187	0.01736311	
559.8	0.01951106	0.01737959	
560	0.01940353	0.01739607	
560.2	0.01926859	0.01741255	
560.4	0.01964319	0.01742901	
560.6	0.02016164	0.01744546	
560.8	0.0198957	0.01746191	
561	0.01965835	0.01747835	
561.2	0.0193423	0.01749478	
561.4	0.01880471	0.01751121	
561.6	0.01874146	0.01752762	
561.8	0.0194352	0.01754403	
562	0.01965083	0.01756043	
562.2	0.0191458	0.01757682	
562.4	0.01877048	0.0175932	
562.6	0.01896923	0.01760958	
562.8	0.01877134	0.01762594	
563	0.0194463	0.0176423	
563.2	0.01978649	0.01765865	
563.4	0.01996812	0.01767499	
563.6	0.01962979	0.01769133	
563.8	0.02009797	0.01770765	
564	0.01985735	0.01772397	
564.2	0.01969326	0.01774028	
564.4	0.02003788	0.01775659	
564.6	0.01904158	0.01777288	
564.8	0.01817266	0.01778917	
565	0.01796862	0.01780544	
565.2	0.01733309	0.01782171	
565.4	0.01691727	0.01783798	
565.6	0.01777629	0.01785423	
565.8	0.01830919	0.01787048	
566	0.01789276	0.01788671	
566.2	0.01801118	0.01790294	
566.4	0.01864777	0.01791917	
566.6	0.01880978	0.01793538	
566.8	0.01884219	0.01795159	
567	0.01908998	0.01796778	
567.2	0.01910788	0.01798397	
567.4	0.01947514	0.01800016	
567.6	0.01970694	0.01801633	
567.8	0.01958548	0.0180325	
568	0.01894857	0.01804865	
568.2	0.01848428	0.0180648	
568.4	0.01806405	0.01808095	
568.6	0.0172823	0.01809708	
568.8	0.01723957	0.01811321	
569	0.01737862	0.01812933	
569.2	0.01726182	0.01814544	
569.4	0.01738739	0.01816154	
569.6	0.01771967	0.01817763	
569.8	0.01753955	0.01819372	
570	0.01753955	0.0182098	
570.2	0.01765398	0.01820593	
570.4	0.01762409	0.01820206	
570.6	0.01751274	0.01819818	
570.8	0.01757152	0.01819431	
571	0.0179835	0.01819045	
571.2	0.01814059	0.01818658	
571.4	0.01831041	0.01818271	
571.6	0.01814355	0.01817884	
571.8	0.0180416	0.01817498	
572	0.01807672	0.01817111	
572.2	0.01789457	0.01816725	
572.4	0.017801	0.01816338	
572.6	0.01785572	0.01815952	
572.8	0.01740052	0.01815566	
573	0.01721778	0.0181518	
573.2	0.01681296	0.01814794	
573.4	0.01658231	0.01814408	
573.6	0.01659072	0.01814022	
573.8	0.0165671	0.01813636	
574	0.01687909	0.0181325	
574.2	0.01657487	0.01812865	
574.4	0.01626455	0.01812479	
574.6	0.01608262	0.01812094	
574.8	0.01655209	0.01811708	
575	0.01649415	0.01811323	
575.2	0.01655147	0.01810938	
575.4	0.01718389	0.01810552	
575.6	0.01665233	0.01810167	
575.8	0.01670516	0.01809782	
576	0.01702393	0.01809398	
576.2	0.01725321	0.01809013	
576.4	0.01749348	0.01808628	
576.6	0.01756352	0.01808243	
576.8	0.01794741	0.01807859	
577	0.01830174	0.01807474	
577.2	0.01812606	0.0180709	
577.4	0.01837627	0.01806706	
577.6	0.01858186	0.01806321	
577.8	0.0192275	0.01805937	
578	0.01940761	0.01805553	
578.2	0.01868858	0.01805169	
578.4	0.01844275	0.01804785	
578.6	0.01837781	0.01804401	
578.8	0.01836353	0.01804018	
579	0.01800106	0.01803634	
579.2	0.01844373	0.0180325	
579.4	0.01892769	0.01802867	
579.6	0.01843144	0.01802483	
579.8	0.01873733	0.018021	
580	0.01897817	0.01801717	
580.2	0.01875744	0.01801334	
580.4	0.01832698	0.0180095	
580.6	0.01805504	0.01800567	
580.8	0.01764347	0.01800185	
581	0.01727447	0.01799802	
581.2	0.01628763	0.01799419	
581.4	0.01650811	0.01799036	
581.6	0.01659966	0.01798654	
581.8	0.01665064	0.01798271	
582	0.0166409	0.01797889	
582.2	0.01667452	0.01797506	
582.4	0.01652171	0.01797124	
582.6	0.0169912	0.01796742	
582.8	0.01680291	0.0179636	
583	0.01687103	0.01795978	
583.2	0.01755977	0.01795596	
583.4	0.01823689	0.01795214	
583.6	0.01862504	0.01794832	
583.8	0.01892017	0.0179445	
584	0.01870247	0.01794069	
584.2	0.01887747	0.01793687	
584.4	0.01863254	0.01793306	
584.6	0.01848695	0.01792924	
584.8	0.01822202	0.01792543	
585	0.01761476	0.01792162	
585.2	0.0172372	0.01791781	
585.4	0.01728835	0.01791399	
585.6	0.01689624	0.01791018	
585.8	0.01679442	0.01790638	
586	0.01682436	0.01790257	
586.2	0.01662268	0.01789876	
586.4	0.01613211	0.01789495	
586.6	0.01607523	0.01789115	
586.8	0.01533288	0.01788734	
587	0.01565305	0.01788354	
587.2	0.01628644	0.01787973	
587.4	0.01616141	0.01787593	
587.6	0.01634015	0.01787213	
587.8	0.01628365	0.01786833	
588	0.01608211	0.01786453	
588.2	0.01651959	0.01786073	
588.4	0.01634359	0.01785693	
588.6	0.01631015	0.01785313	
588.8	0.01611423	0.01784934	
589	0.01592838	0.01784554	
589.2	0.01617793	0.01784175	
589.4	0.01599868	0.01783795	
589.6	0.01625558	0.01783416	
589.8	0.01622086	0.01783036	
590	0.01573107	0.01782657	
590.2	0.01544318	0.01782278	
590.4	0.01571939	0.01781899	
590.6	0.01570247	0.0178152	
590.8	0.01617985	0.01781141	
591	0.01678689	0.01780762	
591.2	0.01703702	0.01780384	
591.4	0.01664203	0.01780005	
591.6	0.01703381	0.01779626	
591.8	0.01712118	0.01779248	
592	0.01719593	0.0177887	
592.2	0.01777998	0.01778491	
592.4	0.01765655	0.01778113	
592.6	0.01790349	0.01777735	
592.8	0.01787972	0.01777357	
593	0.01828033	0.01776979	
593.2	0.01821869	0.01776601	
593.4	0.01781079	0.01776223	
593.6	0.01724335	0.01775845	
593.8	0.01699529	0.01775468	
594	0.01711426	0.0177509	
594.2	0.0170539	0.01774712	
594.4	0.01789642	0.01774335	
594.6	0.01827763	0.01773958	
594.8	0.01898022	0.0177358	
595	0.01905072	0.01773203	
595.2	0.01932284	0.01772826	
595.4	0.01882131	0.01772449	
595.6	0.01863318	0.01772072	
595.8	0.01854889	0.01771695	
596	0.0183812	0.01771318	
596.2	0.01814531	0.01770942	
596.4	0.01739896	0.01770565	
596.6	0.0174182	0.01770189	
596.8	0.01663531	0.01769812	
597	0.0165965	0.01769436	
597.2	0.01577407	0.01769059	
597.4	0.01510047	0.01768683	
597.6	0.01480532	0.01768307	
597.8	0.01536945	0.01767931	
598	0.0155911	0.01767555	
598.2	0.01538001	0.01767179	
598.4	0.01613962	0.01766803	
598.6	0.01685173	0.01766427	
598.8	0.01728526	0.01766052	
599	0.01776909	0.01765676	
599.2	0.01756924	0.01765301	
599.4	0.01709587	0.01764925	
599.6	0.01720755	0.0176455	
599.8	0.01763228	0.01764174	
600	0.01780086	0.01763799	
600.2	0.01769161	0.01763424	
600.4	0.01791135	0.01763049	
600.6	0.01806462	0.01762674	
600.8	0.01793516	0.01762299	
601	0.01775801	0.01761925	
601.2	0.01715112	0.0176155	
601.4	0.0167772	0.01761175	
601.6	0.01628507	0.01760801	
601.8	0.01617523	0.01760426	
602	0.01561345	0.01760052	
602.2	0.01558909	0.01759677	
602.4	0.01601031	0.01759303	
602.6	0.01606744	0.01758929	
602.8	0.01597253	0.01758555	
603	0.0160562	0.01758181	
603.2	0.01567809	0.01757807	
603.4	0.01618457	0.01757433	
603.6	0.01672446	0.01757059	
603.8	0.01696365	0.01756686	
604	0.01711348	0.01756312	
604.2	0.01730859	0.01755939	
604.4	0.01750206	0.01755565	
604.6	0.01769529	0.01755192	
604.8	0.01747339	0.01754818	
605	0.01693122	0.01754445	
605.2	0.01660984	0.01754072	
605.4	0.01646322	0.01753699	
605.6	0.01665067	0.01753326	
605.8	0.01649205	0.01752953	
606	0.01574793	0.0175258	
606.2	0.01622963	0.01752208	
606.4	0.01602116	0.01751835	
606.6	0.01547546	0.01751462	
606.8	0.01551328	0.0175109	
607	0.01568426	0.01750718	
607.2	0.0157196	0.01750345	
607.4	0.01617593	0.01749973	
607.6	0.01615902	0.01749601	
607.8	0.01621693	0.01749229	
608	0.01622756	0.01748857	
608.2	0.01640972	0.01748485	
608.4	0.01649851	0.01748113	
608.6	0.01669791	0.01747741	
608.8	0.01637139	0.01747369	
609	0.01631115	0.01746998	
609.2	0.01681279	0.01746626	
609.4	0.01726916	0.01746255	
609.6	0.01723763	0.01745883	
609.8	0.01658806	0.01745512	
610	0.01671643	0.01745141	
610.2	0.01686084	0.0174477	
610.4	0.01674381	0.01744399	
610.6	0.01650642	0.01744028	
610.8	0.01692546	0.01743657	
611	0.01699433	0.01743286	
611.2	0.01674359	0.01742915	
611.4	0.01707761	0.01742544	
611.6	0.01682891	0.01742174	
611.8	0.01696646	0.01741803	
612	0.01686871	0.01741433	
612.2	0.01648402	0.01741063	
612.4	0.01658735	0.01740692	
612.6	0.01654643	0.01740322	
612.8	0.01632631	0.01739952	
613	0.01665268	0.01739582	
613.2	0.01684703	0.01739212	
613.4	0.01688936	0.01738842	
613.6	0.01657229	0.01738472	
613.8	0.01670895	0.01738103	
614	0.01739422	0.01737733	
614.2	0.01705306	0.01737363	
614.4	0.01738215	0.01736994	
614.6	0.01697031	0.01736624	
614.8	0.01682519	0.01736255	
615	0.0164895	0.01735886	
615.2	0.01641025	0.01735517	
615.4	0.01642866	0.01735148	
615.6	0.0165278	0.01734778	
615.8	0.01675227	0.0173441	
616	0.01680839	0.01734041	
616.2	0.01651421	0.01733672	
616.4	0.01658744	0.01733303	
616.6	0.01654902	0.01732935	
616.8	0.01642312	0.01732566	
617	0.01711775	0.01732198	
617.2	0.01676792	0.01731829	
617.4	0.01665753	0.01731461	
617.6	0.0165827	0.01731093	
617.8	0.01684091	0.01730724	
618	0.01686862	0.01730356	
618.2	0.01643196	0.01729988	
618.4	0.0163585	0.0172962	
618.6	0.01582537	0.01729253	
618.8	0.01554491	0.01728885	
619	0.01552442	0.01728517	
619.2	0.01620886	0.01728149	
619.4	0.01654264	0.01727782	
619.6	0.01747293	0.01727414	
619.8	0.01758152	0.01727047	
620	0.01743162	0.0172668	
620.2	0.01736135	0.01726313	
620.4	0.0172642	0.01725945	
620.6	0.01726053	0.01725578	
620.8	0.017474	0.01725211	
621	0.01796396	0.01724844	
621.2	0.01746396	0.01724478	
621.4	0.01720578	0.01724111	
621.6	0.01755198	0.01723744	
621.8	0.01797436	0.01723378	
622	0.01788748	0.01723011	
622.2	0.01803688	0.01722645	
622.4	0.01795968	0.01722278	
622.6	0.01777103	0.01721912	
622.8	0.0173012	0.01721546	
623	0.0174304	0.0172118	
623.2	0.01763123	0.01720814	
623.4	0.01748741	0.01720448	
623.6	0.01737568	0.01720082	
623.8	0.01647871	0.01719716	
624	0.01583247	0.0171935	
624.2	0.01591032	0.01718985	
624.4	0.01552216	0.01718619	
624.6	0.01531528	0.01718253	
624.8	0.01504616	0.01717888	
625	0.01519404	0.01717523	
625.2	0.01504845	0.01717157	
625.4	0.0149096	0.01716792	
625.6	0.01549383	0.01716427	
625.8	0.01588502	0.01716062	
626	0.01607574	0.01715697	
626.2	0.01652829	0.01715332	
626.4	0.01703472	0.01714967	
626.6	0.01733342	0.01714603	
626.8	0.01735879	0.01714238	
627	0.01777448	0.01713873	
627.2	0.01789934	0.01713509	
627.4	0.01769391	0.01713144	
627.6	0.01742425	0.0171278	
627.8	0.01697722	0.01712416	
628	0.01716548	0.01712052	
628.2	0.0173237	0.01711688	
628.4	0.01664941	0.01711324	
628.6	0.01653897	0.0171096	
628.8	0.01618123	0.01710596	
629	0.01665302	0.01710232	
629.2	0.01615834	0.01709868	
629.4	0.01633852	0.01709505	
629.6	0.01650484	0.01709141	
629.8	0.01619814	0.01708777	
630	0.01671633	0.01708414	
630.2	0.01709077	0.01708051	
630.4	0.01760997	0.01707687	
630.6	0.01772642	0.01707324	
630.8	0.01772724	0.01706961	
631	0.01741128	0.01706598	
631.2	0.01729214	0.01706235	
631.4	0.0169401	0.01705872	
631.6	0.01707208	0.0170551	
631.8	0.01730404	0.01705147	
632	0.01710277	0.01704784	
632.2	0.01698821	0.01704422	
632.4	0.01667732	0.01704059	
632.6	0.01642025	0.01703697	
632.8	0.01602351	0.01703334	
633	0.01608771	0.01702972	
633.2	0.01542422	0.0170261	
633.4	0.01585633	0.01702248	
633.6	0.01526036	0.01701886	
633.8	0.01548639	0.01701524	
634	0.01600841	0.01701162	
634.2	0.01629746	0.017008	
634.4	0.01703202	0.01700438	
634.6	0.01719751	0.01700077	
634.8	0.01694427	0.01699715	
635	0.01704506	0.01699354	
635.2	0.01714327	0.01698992	
635.4	0.01696218	0.01698631	
635.6	0.01715131	0.0169827	
635.8	0.017411	0.01697909	
636	0.0168251	0.01697547	
636.2	0.01687951	0.01697186	
636.4	0.01686322	0.01696825	
636.6	0.01634532	0.01696465	
636.8	0.01659339	0.01696104	
637	0.01686375	0.01695743	
637.2	0.01711511	0.01695382	
637.4	0.01748142	0.01695022	
637.6	0.01765078	0.01694661	
637.8	0.01815708	0.01694301	
638	0.01813376	0.01693941	
638.2	0.01847771	0.0169358	
638.4	0.01859934	0.0169322	
638.6	0.01804888	0.0169286	
638.8	0.01773918	0.016925	
639	0.01798504	0.0169214	
639.2	0.0174504	0.0169178	
639.4	0.01747023	0.0169142	
639.6	0.01763416	0.01691061	
639.8	0.01782617	0.01690701	
640	0.01731824	0.01690342	
640.2	0.01716852	0.01689982	
640.4	0.01718512	0.01689623	
640.6	0.01723001	0.01689263	
640.8	0.01742848	0.01688904	
641	0.01706381	0.01688545	
641.2	0.0169766	0.01688186	
641.4	0.01679515	0.01687827	
641.6	0.01651365	0.01687468	
641.8	0.01625885	0.01687109	
642	0.01605733	0.0168675	
642.2	0.01606198	0.01686391	
642.4	0.01597914	0.01686033	
642.6	0.01619805	0.01685674	
642.8	0.01652595	0.01685316	
643	0.01657756	0.01684957	
643.2	0.01651159	0.01684599	
643.4	0.0165334	0.01684241	
643.6	0.01608424	0.01683882	
643.8	0.01614835	0.01683524	
644	0.015874	0.01683166	
644.2	0.01574812	0.01682808	
644.4	0.01570143	0.0168245	
644.6	0.01588442	0.01682092	
644.8	0.01553176	0.01681735	
645	0.01533561	0.01681377	
645.2	0.01565343	0.01681019	
645.4	0.01566171	0.01680662	
645.6	0.01535291	0.01680305	
645.8	0.01552626	0.01679947	
646	0.01527677	0.0167959	
646.2	0.01509493	0.01679233	
646.4	0.01513583	0.01678876	
646.6	0.01528644	0.01678518	
646.8	0.01546069	0.01678162	
647	0.01489135	0.01677805	
647.2	0.01495438	0.01677448	
647.4	0.01508045	0.01677091	
647.6	0.01545083	0.01676734	
647.8	0.01638997	0.01676378	
648	0.01635876	0.01676021	
648.2	0.01649767	0.01675665	
648.4	0.01711102	0.01675308	
648.6	0.01725705	0.01674952	
648.8	0.01740421	0.01674596	
649	0.01771421	0.0167424	
649.2	0.0177517	0.01673884	
649.4	0.01724338	0.01673528	
649.6	0.0168405	0.01673172	
649.8	0.01649911	0.01672816	
650	0.01577855	0.0167246	
650.2	0.01540027	0.01672104	
650.4	0.01529788	0.01671749	
650.6	0.01496495	0.01671393	
650.8	0.01481283	0.01671038	
651	0.01445511	0.01670682	
651.2	0.01512989	0.01670327	
651.4	0.01518513	0.01669972	
651.6	0.01536878	0.01669617	
651.8	0.01597777	0.01669262	
652	0.01570312	0.01668907	
652.2	0.0162727	0.01668552	
652.4	0.01665549	0.01668197	
652.6	0.0160688	0.01667842	
652.8	0.01662063	0.01667487	
653	0.01719945	0.01667133	
653.2	0.01767627	0.01666778	
653.4	0.01815149	0.01666424	
653.6	0.01843198	0.01666069	
653.8	0.01836983	0.01665715	
654	0.01818199	0.01665361	
654.2	0.01801083	0.01665007	
654.4	0.0175666	0.01664652	
654.6	0.01737673	0.01664298	
654.8	0.01736577	0.01663944	
655	0.01741845	0.01663591	
655.2	0.01741773	0.01663237	
655.4	0.01719613	0.01662883	
655.6	0.01737417	0.01662529	
655.8	0.01746286	0.01662176	
656	0.01720703	0.01661822	
656.2	0.01706874	0.01661469	
656.4	0.01667928	0.01661115	
656.6	0.01644128	0.01660762	
656.8	0.0170347	0.01660409	
657	0.01751701	0.01660056	
657.2	0.01801978	0.01659703	
657.4	0.01788527	0.0165935	
657.6	0.01748312	0.01658997	
657.8	0.01760134	0.01658644	
658	0.01757493	0.01658291	
658.2	0.01742156	0.01657939	
658.4	0.01730487	0.01657586	
658.6	0.01697753	0.01657234	
658.8	0.0173123	0.01656881	
659	0.01729341	0.01656529	
659.2	0.01722165	0.01656176	
659.4	0.01720167	0.01655824	
659.6	0.01647012	0.01655472	
659.8	0.01596705	0.0165512	
660	0.01569476	0.01654768	
660.2	0.01570834	0.01654416	
660.4	0.01569776	0.01654064	
660.6	0.01550863	0.01653712	
660.8	0.01541513	0.01653361	
661	0.01532584	0.01653009	
661.2	0.01509875	0.01652658	
661.4	0.01462794	0.01652306	
661.6	0.01484972	0.01651955	
661.8	0.0154478	0.01651603	
662	0.0152817	0.01651252	
662.2	0.01511442	0.01650901	
662.4	0.01527596	0.0165055	
662.6	0.0151477	0.01650199	
662.8	0.01555231	0.01649848	
663	0.01517125	0.01649497	
663.2	0.01547292	0.01649146	
663.4	0.01522029	0.01648795	
663.6	0.01498386	0.01648445	
663.8	0.01510873	0.01648094	
664	0.01610611	0.01647744	
664.2	0.0168709	0.01647393	
664.4	0.01669855	0.01647043	
664.6	0.01650177	0.01646693	
664.8	0.0163552	0.01646342	
665	0.01622276	0.01645992	
665.2	0.01667332	0.01645642	
665.4	0.01646677	0.01645292	
665.6	0.0161697	0.01644942	
665.8	0.01572261	0.01644592	
666	0.01559252	0.01644243	
666.2	0.01508976	0.01643893	
666.4	0.01489258	0.01643543	
666.6	0.01438039	0.01643194	
666.8	0.01364701	0.01642844	
667	0.01352292	0.01642495	
667.2	0.01341769	0.01642146	
667.4	0.01340169	0.01641796	
667.6	0.01357205	0.01641447	
667.8	0.01374648	0.01641098	
668	0.01461567	0.01640749	
668.2	0.01456608	0.016404	
668.4	0.01440459	0.01640051	
668.6	0.01466249	0.01639702	
668.8	0.01440468	0.01639354	
669	0.01490864	0.01639005	
669.2	0.01522748	0.01638656	
669.4	0.01469747	0.01638308	
669.6	0.0149636	0.0163796	
669.8	0.01521224	0.01637611	
670	0.01538733	0.01637263	
670.2	0.01476996	0.01636915	
670.4	0.01530837	0.01636567	
670.6	0.01552157	0.01636219	
670.8	0.01589066	0.01635871	
671	0.01639596	0.01635523	
671.2	0.01693098	0.01635175	
671.4	0.01748506	0.01634827	
671.6	0.01727728	0.01634479	
671.8	0.01782197	0.01634132	
672	0.01812574	0.01633784	
672.2	0.01799065	0.01633437	
672.4	0.01781362	0.01633089	
672.6	0.01758489	0.01632742	
672.8	0.01663046	0.01632395	
673	0.01693733	0.01632048	
673.2	0.01648549	0.01631701	
673.4	0.01581974	0.01631353	
673.6	0.01618781	0.01631007	
673.8	0.01568706	0.0163066	
674	0.0151814	0.01630313	
674.2	0.01523784	0.01629966	
674.4	0.01589307	0.01629619	
674.6	0.01542514	0.01629273	
674.8	0.01595853	0.01628926	
675	0.01576334	0.0162858	
675.2	0.01607227	0.01628234	
675.4	0.01555885	0.01627887	
675.6	0.01519725	0.01627541	
675.8	0.01564797	0.01627195	
676	0.01499368	0.01626849	
676.2	0.01505952	0.01626503	
676.4	0.01504105	0.01626157	
676.6	0.01456103	0.01625811	
676.8	0.0144926	0.01625465	
677	0.01466082	0.0162512	
677.2	0.0144683	0.01624774	
677.4	0.01469468	0.01624429	
677.6	0.0152313	0.01624083	
677.8	0.01529285	0.01623738	
678	0.01543364	0.01623392	
678.2	0.01570528	0.01623047	
678.4	0.01583933	0.01622702	
678.6	0.01539107	0.01622357	
678.8	0.01585805	0.01622012	
679	0.01580134	0.01621667	
679.2	0.01565487	0.01621322	
679.4	0.0153222	0.01620977	
679.6	0.01519002	0.01620632	
679.8	0.01538251	0.01620288	
680	0.01489031	0.01619943	
680.2	0.01521208	0.01619599	
680.4	0.01515491	0.01619254	
680.6	0.01546132	0.0161891	
680.8	0.01547871	0.01618565	
681	0.01550017	0.01618221	
681.2	0.01562075	0.01617877	
681.4	0.01609558	0.01617533	
681.6	0.01588287	0.01617189	
681.8	0.01584008	0.01616845	
682	0.0158732	0.01616501	
682.2	0.01612697	0.01616157	
682.4	0.01589064	0.01615814	
682.6	0.01568167	0.0161547	
682.8	0.0157967	0.01615126	
683	0.0156134	0.01614783	
683.2	0.0154166	0.01614439	
683.4	0.01504492	0.01614096	
683.6	0.01501403	0.01613753	
683.8	0.01517352	0.0161341	
684	0.01460804	0.01613067	
684.2	0.01434603	0.01612723	
684.4	0.01453444	0.0161238	
684.6	0.01499637	0.01612038	
684.8	0.01450974	0.01611695	
685	0.01469881	0.01611352	
685.2	0.01500849	0.01611009	
685.4	0.0154759	0.01610667	
685.6	0.01531289	0.01610324	
685.8	0.01581527	0.01609982	
686	0.01625848	0.01609639	
686.2	0.01619777	0.01609297	
686.4	0.01626625	0.01608955	
686.6	0.01656846	0.01608612	
686.8	0.01633936	0.0160827	
687	0.01657046	0.01607928	
687.2	0.01636653	0.01607586	
687.4	0.01559689	0.01607244	
687.6	0.01570884	0.01606903	
687.8	0.01517329	0.01606561	
688	0.01451146	0.01606219	
688.2	0.01440226	0.01605878	
688.4	0.01410002	0.01605536	
688.6	0.01378267	0.01605195	
688.8	0.01315704	0.01604853	
689	0.01280064	0.01604512	
689.2	0.0129407	0.01604171	
689.4	0.01260478	0.01603829	
689.6	0.0124691	0.01603488	
689.8	0.01298394	0.01603147	
690	0.01288659	0.01602806	
690.2	0.01296926	0.01602466	
690.4	0.0140733	0.01602125	
690.6	0.01474287	0.01601784	
690.8	0.01485121	0.01601443	
691	0.01535042	0.01601103	
691.2	0.01563834	0.01600762	
691.4	0.01604345	0.01600422	
691.6	0.01643089	0.01600081	
691.8	0.01619802	0.01599741	
692	0.01638559	0.01599401	
692.2	0.01598753	0.01599061	
692.4	0.01602746	0.01598721	
692.6	0.01593796	0.01598381	
692.8	0.01572228	0.01598041	
693	0.01559922	0.01597701	
693.2	0.01584322	0.01597361	
693.4	0.01584815	0.01597021	
693.6	0.01557521	0.01596682	
693.8	0.01569132	0.01596342	
694	0.01556977	0.01596003	
694.2	0.01569453	0.01595663	
694.4	0.01622424	0.01595324	
694.6	0.01619168	0.01594985	
694.8	0.01596143	0.01594645	
695	0.01583051	0.01594306	
695.2	0.01569223	0.01593967	
695.4	0.01497656	0.01593628	
695.6	0.01459009	0.01593289	
695.8	0.01451846	0.0159295	
696	0.01480229	0.01592612	
696.2	0.01494471	0.01592273	
696.4	0.01514229	0.01591934	
696.6	0.01507644	0.01591596	
696.8	0.01537751	0.01591257	
697	0.01560033	0.01590919	
697.2	0.01560298	0.0159058	
697.4	0.01610196	0.01590242	
697.6	0.01573347	0.01589904	
697.8	0.01616089	0.01589566	
698	0.01623922	0.01589228	
698.2	0.01619109	0.0158889	
698.4	0.01621736	0.01588552	
698.6	0.01547645	0.01588214	
698.8	0.01567647	0.01587876	
699	0.01519973	0.01587538	
699.2	0.01490358	0.01587201	
699.4	0.01505621	0.01586863	
699.6	0.01550141	0.01586526	
699.8	0.015484	0.01586188	
700	0.01553227	0.01585851	
700.2	0.01544651	0.01585514	
700.4	0.01513979	0.01585177	
700.6	0.01513483	0.01584839	
700.8	0.0149409	0.01584502	
701	0.01483105	0.01584165	
701.2	0.01517575	0.01583829	
701.4	0.01577064	0.01583492	
701.6	0.0152952	0.01583155	
701.8	0.01523694	0.01582818	
702	0.01463123	0.01582482	
702.2	0.01476368	0.01582145	
702.4	0.01492005	0.01581809	
702.6	0.01467129	0.01581472	
702.8	0.01584715	0.01581136	
703	0.01553501	0.015808	
703.2	0.01624122	0.01580463	
703.4	0.01695313	0.01580127	
703.6	0.01652975	0.01579791	
703.8	0.01606794	0.01579455	
704	0.01591394	0.01579119	
704.2	0.01558539	0.01578783	
704.4	0.015907	0.01578448	
704.6	0.015845	0.01578112	
704.8	0.01558051	0.01577776	
705	0.01578155	0.01577441	
705.2	0.0161314	0.01577105	
705.4	0.01557497	0.0157677	
705.6	0.01453973	0.01576435	
705.8	0.01432092	0.01576099	
706	0.01377771	0.01575764	
706.2	0.01395747	0.01575429	
706.4	0.01352734	0.01575094	
706.6	0.01299418	0.01574759	
706.8	0.01307411	0.01574424	
707	0.01282121	0.01574089	
707.2	0.01339205	0.01573754	
707.4	0.01331714	0.0157342	
707.6	0.01300989	0.01573085	
707.8	0.01302781	0.0157275	
708	0.01337441	0.01572416	
708.2	0.01382846	0.01572082	
708.4	0.01456736	0.01571747	
708.6	0.01460147	0.01571413	
708.8	0.01479027	0.01571079	
709	0.01537101	0.01570745	
709.2	0.01556564	0.01570411	
709.4	0.0152675	0.01570077	
709.6	0.01510609	0.01569743	
709.8	0.01541148	0.01569409	
710	0.01547023	0.01569075	
710.2	0.01566894	0.01568741	
710.4	0.01555649	0.01568408	
710.6	0.01528374	0.01568074	
710.8	0.01474429	0.01567741	
711	0.01463225	0.01567407	
711.2	0.01498424	0.01567074	
711.4	0.01533394	0.01566741	
711.6	0.01545759	0.01566407	
711.8	0.01538233	0.01566074	
712	0.01464033	0.01565741	
712.2	0.01440572	0.01565408	
712.4	0.01422214	0.01565075	
712.6	0.01404769	0.01564742	
712.8	0.01441811	0.0156441	
713	0.01406542	0.01564077	
713.2	0.01386583	0.01563744	
713.4	0.01415607	0.01563412	
713.6	0.01386514	0.01563079	
713.8	0.01350435	0.01562747	
714	0.01349913	0.01562414	
714.2	0.0132346	0.01562082	
714.4	0.01337225	0.0156175	
714.6	0.01333392	0.01561418	
714.8	0.01298199	0.01561086	
715	0.01310846	0.01560754	
715.2	0.01415751	0.01560422	
715.4	0.01470504	0.0156009	
715.6	0.01458787	0.01559758	
715.8	0.01498823	0.01559426	
716	0.01483645	0.01559095	
716.2	0.015585	0.01558763	
716.4	0.01556256	0.01558432	
716.6	0.01532386	0.015581	
716.8	0.01589212	0.01557769	
717	0.01583985	0.01557438	
717.2	0.01565847	0.01557106	
717.4	0.0160066	0.01556775	
717.6	0.01529435	0.01556444	
717.8	0.01485814	0.01556113	
718	0.01485917	0.01555782	
718.2	0.01485576	0.01555451	
718.4	0.01523305	0.0155512	
718.6	0.01547687	0.0155479	
718.8	0.01520963	0.01554459	
719	0.01528563	0.01554128	
719.2	0.01608139	0.01553798	
719.4	0.01606793	0.01553467	
719.6	0.01610177	0.01553137	
719.8	0.01657188	0.01552807	
720	0.01675526	0.01552477	
720.2	0.01656819	0.01552146	
720.4	0.01686568	0.01551816	
720.6	0.01678085	0.01551486	
720.8	0.01663527	0.01551156	
721	0.0163755	0.01550826	
721.2	0.01598608	0.01550497	
721.4	0.01610866	0.01550167	
721.6	0.0154961	0.01549837	
721.8	0.0151373	0.01549507	
722	0.01495677	0.01549178	
722.2	0.01490246	0.01548848	
722.4	0.01500128	0.01548519	
722.6	0.0146515	0.0154819	
722.8	0.01402223	0.0154786	
723	0.01430851	0.01547531	
723.2	0.01426166	0.01547202	
723.4	0.01419473	0.01546873	
723.6	0.01479463	0.01546544	
723.8	0.01461955	0.01546215	
724	0.01526944	0.01545886	
724.2	0.01515744	0.01545558	
724.4	0.01521259	0.01545229	
724.6	0.01480128	0.015449	
724.8	0.01448627	0.01544572	
725	0.01471931	0.01544243	
725.2	0.01481518	0.01543915	
725.4	0.01486595	0.01543586	
725.6	0.01463476	0.01543258	
725.8	0.01462413	0.0154293	
726	0.0147739	0.01542602	
726.2	0.01459551	0.01542274	
726.4	0.01412692	0.01541946	
726.6	0.01369446	0.01541618	
726.8	0.0138644	0.0154129	
727	0.01432946	0.01540962	
727.2	0.01424352	0.01540634	
727.4	0.01471559	0.01540307	
727.6	0.01520098	0.01539979	
727.8	0.01447912	0.01539652	
728	0.01518893	0.01539324	
728.2	0.01441937	0.01538997	
728.4	0.0139872	0.0153867	
728.6	0.01400534	0.01538342	
728.8	0.01368717	0.01538015	
729	0.01359927	0.01537688	
729.2	0.01365851	0.01537361	
729.4	0.01348747	0.01537034	
729.6	0.01351503	0.01536707	
729.8	0.01372548	0.0153638	
730	0.01350227	0.01536054	
730.2	0.0128269	0.01535727	
730.4	0.01246438	0.015354	
730.6	0.01250562	0.01535074	
730.8	0.01265382	0.01534747	
731	0.01301934	0.01534421	
731.2	0.01375009	0.01534095	
731.4	0.01404208	0.01533768	
731.6	0.01448616	0.01533442	
731.8	0.01452323	0.01533116	
732	0.0151188	0.0153279	
732.2	0.01481252	0.01532464	
732.4	0.01502949	0.01532138	
732.6	0.01519341	0.01531812	
732.8	0.01541514	0.01531486	
733	0.01552857	0.01531161	
733.2	0.01542863	0.01530835	
733.4	0.01494945	0.01530509	
733.6	0.0151526	0.01530184	
733.8	0.01506241	0.01529859	
734	0.01423728	0.01529533	
734.2	0.01406819	0.01529208	
734.4	0.01406469	0.01528883	
734.6	0.01420641	0.01528557	
734.8	0.01403855	0.01528232	
735	0.0140967	0.01527907	
735.2	0.01462301	0.01527582	
735.4	0.01449181	0.01527258	
735.6	0.01529726	0.01526933	
735.8	0.01556728	0.01526608	
736	0.01596343	0.01526283	
736.2	0.01609362	0.01525959	
736.4	0.01603997	0.01525634	
736.6	0.01557906	0.0152531	
736.8	0.01566692	0.01524985	
737	0.01514966	0.01524661	
737.2	0.01502936	0.01524337	
737.4	0.01507842	0.01524013	
737.6	0.01521934	0.01523688	
737.8	0.01502389	0.01523364	
738	0.01476183	0.0152304	
738.2	0.01474634	0.01522716	
738.4	0.01488987	0.01522393	
738.6	0.01473512	0.01522069	
738.8	0.01446924	0.01521745	
739	0.01440176	0.01521422	
739.2	0.01487768	0.01521098	
739.4	0.01427017	0.01520774	
739.6	0.01484102	0.01520451	
739.8	0.01498043	0.01520128	
740	0.01507877	0.01519804	
740.2	0.01500227	0.01519481	
740.4	0.01500863	0.01519158	
740.6	0.01476203	0.01518835	
740.8	0.01501758	0.01518512	
741	0.01464753	0.01518189	
741.2	0.01492342	0.01517866	
741.4	0.01503086	0.01517543	
741.6	0.01467378	0.01517221	
741.8	0.01442509	0.01516898	
742	0.01511889	0.01516575	
742.2	0.01517336	0.01516253	
742.4	0.01557451	0.0151593	
742.6	0.01551706	0.01515608	
742.8	0.01586431	0.01515285	
743	0.01555889	0.01514963	
743.2	0.01603649	0.01514641	
743.4	0.01572445	0.01514319	
743.6	0.01636483	0.01513997	
743.8	0.01668598	0.01513675	
744	0.01658004	0.01513353	
744.2	0.01653045	0.01513031	
744.4	0.01610925	0.01512709	
744.6	0.0153857	0.01512388	
744.8	0.0150349	0.01512066	
745	0.01442267	0.01511744	
745.2	0.01430506	0.01511423	
745.4	0.01422313	0.01511101	
745.6	0.01403983	0.0151078	
745.8	0.01388943	0.01510459	
746	0.01461123	0.01510137	
746.2	0.0145035	0.01509816	
746.4	0.01496	0.01509495	
746.6	0.01534629	0.01509174	
746.8	0.0161081	0.01508853	
747	0.01588132	0.01508532	
747.2	0.01652114	0.01508211	
747.4	0.01618304	0.01507891	
747.6	0.01626405	0.0150757	
747.8	0.01642969	0.01507249	
748	0.01590101	0.01506929	
748.2	0.01538727	0.01506608	
748.4	0.01500593	0.01506288	
748.6	0.01445421	0.01505968	
748.8	0.01420146	0.01505647	
749	0.01388565	0.01505327	
749.2	0.01357105	0.01505007	
749.4	0.01338271	0.01504687	
749.6	0.01366917	0.01504367	
749.8	0.01375502	0.01504047	
750	0.0141917	0.01503727	
750.2	0.01390071	0.01503407	
750.4	0.01400282	0.01503088	
750.6	0.01430585	0.01502768	
750.8	0.01428876	0.01502448	
751	0.01412243	0.01502129	
751.2	0.01438122	0.01501809	
751.4	0.01408763	0.0150149	
751.6	0.01423742	0.01501171	
751.8	0.01424043	0.01500851	
752	0.01374667	0.01500532	
752.2	0.01375118	0.01500213	
752.4	0.01412889	0.01499894	
752.6	0.01363257	0.01499575	
752.8	0.01380148	0.01499256	
753	0.01385477	0.01498937	
753.2	0.01348564	0.01498618	
753.4	0.01381468	0.014983	
753.6	0.01410336	0.01497981	
753.8	0.01417336	0.01497662	
754	0.01384852	0.01497344	
754.2	0.01325981	0.01497025	
754.4	0.0134878	0.01496707	
754.6	0.01388573	0.01496389	
754.8	0.01439034	0.0149607	
755	0.01457921	0.01495752	
755.2	0.0147634	0.01495434	
755.4	0.01465529	0.01495116	
755.6	0.01491754	0.01494798	
755.8	0.01512681	0.0149448	
756	0.01515178	0.01494162	
756.2	0.01511624	0.01493845	
756.4	0.01518366	0.01493527	
756.6	0.0147264	0.01493209	
756.8	0.0150383	0.01492892	
757	0.01470031	0.01492574	
757.2	0.01443068	0.01492257	
757.4	0.01404973	0.01491939	
757.6	0.01421556	0.01491622	
757.8	0.01437568	0.01491305	
758	0.01450388	0.01490988	
758.2	0.01429498	0.01490671	
758.4	0.01483367	0.01490354	
758.6	0.01536437	0.01490037	
758.8	0.01615943	0.0148972	
759	0.01581872	0.01489403	
759.2	0.01609812	0.01489086	
759.4	0.01620224	0.01488769	
759.6	0.01597978	0.01488453	
759.8	0.01648287	0.01488136	
760	0.01646978	0.0148782	
760.2	0.0162614	0.01487503	
760.4	0.01618147	0.01487187	
760.6	0.01583053	0.01486871	
760.8	0.0152826	0.01486555	
761	0.01466568	0.01486238	
761.2	0.01449827	0.01485922	
761.4	0.01422395	0.01485606	
761.6	0.01494186	0.0148529	
761.8	0.01502064	0.01484974	
762	0.0150843	0.01484659	
762.2	0.01457808	0.01484343	
762.4	0.0148248	0.01484027	
762.6	0.01507352	0.01483712	
762.8	0.01574759	0.01483396	
763	0.01553899	0.01483081	
763.2	0.0158654	0.01482765	
763.4	0.01611335	0.0148245	
763.6	0.01592048	0.01482134	
763.8	0.01650457	0.01481819	
764	0.01640493	0.01481504	
764.2	0.01619911	0.01481189	
764.4	0.01578194	0.01480874	
764.6	0.01553391	0.01480559	
764.8	0.01509647	0.01480244	
765	0.0151668	0.01479929	
765.2	0.01528563	0.01479615	
765.4	0.01540831	0.014793	
765.6	0.01510281	0.01478985	
765.8	0.01469523	0.01478671	
766	0.01436997	0.01478356	
766.2	0.01422831	0.01478042	
766.4	0.01459407	0.01477728	
766.6	0.01483424	0.01477413	
766.8	0.01514534	0.01477099	
767	0.01512973	0.01476785	
767.2	0.01530635	0.01476471	
767.4	0.01526217	0.01476157	
767.6	0.01525202	0.01475843	
767.8	0.01541485	0.01475529	
768	0.01580167	0.01475215	
768.2	0.01566637	0.01474902	
768.4	0.01551475	0.01474588	
768.6	0.01522651	0.01474274	
768.8	0.01525869	0.01473961	
769	0.01521274	0.01473647	
769.2	0.0152673	0.01473334	
769.4	0.01518148	0.0147302	
769.6	0.01452382	0.01472707	
769.8	0.01431671	0.01472394	
770	0.01455038	0.01472081	
770.2	0.01474318	0.01471768	
770.4	0.01443828	0.01471455	
770.6	0.01430456	0.01471142	
770.8	0.01484767	0.01470829	
771	0.01502742	0.01470516	
771.2	0.0152853	0.01470203	
771.4	0.01565819	0.01469891	
771.6	0.0159492	0.01469578	
771.8	0.01607315	0.01469266	
772	0.0160648	0.01468953	
772.2	0.01556182	0.01468641	
772.4	0.01549851	0.01468328	
772.6	0.01511164	0.01468016	
772.8	0.01500941	0.01467704	
773	0.01495544	0.01467392	
773.2	0.01444654	0.0146708	
773.4	0.01388708	0.01466768	
773.6	0.01337265	0.01466456	
773.8	0.01315447	0.01466144	
774	0.01361067	0.01465832	
774.2	0.01329173	0.0146552	
774.4	0.01247181	0.01465209	
774.6	0.01291244	0.01464897	
774.8	0.01299215	0.01464585	
775	0.01285028	0.01464274	
775.2	0.01309646	0.01463962	
775.4	0.01342788	0.01463651	
775.6	0.01367599	0.0146334	
775.8	0.01360724	0.01463029	
776	0.01398226	0.01462717	
776.2	0.01436123	0.01462406	
776.4	0.0146506	0.01462095	
776.6	0.01449666	0.01461784	
776.8	0.01462222	0.01461474	
777	0.0153155	0.01461163	
777.2	0.01487478	0.01460852	
777.4	0.01504489	0.01460541	
777.6	0.01516168	0.01460231	
777.8	0.01533897	0.0145992	
778	0.01541828	0.0145961	
778.2	0.01485007	0.01459299	
778.4	0.01493026	0.01458989	
778.6	0.01489774	0.01458679	
778.8	0.01451595	0.01458368	
779	0.01424518	0.01458058	
779.2	0.01385792	0.01457748	
779.4	0.013888	0.01457438	
779.6	0.01406757	0.01457128	
779.8	0.01431705	0.01456818	
780	0.01457647	0.01456508	
780.2	0.01468438	0.01456199	
780.4	0.01428555	0.01455889	
780.6	0.01410511	0.01455579	
780.8	0.01396568	0.0145527	
781	0.01426206	0.0145496	
781.2	0.01368391	0.01454651	
781.4	0.01375701	0.01454341	
781.6	0.01390086	0.01454032	
781.8	0.01408281	0.01453723	
782	0.01431247	0.01453414	
782.2	0.01473425	0.01453105	
782.4	0.01521928	0.01452796	
782.6	0.01544175	0.01452487	
782.8	0.01581966	0.01452178	
783	0.01602679	0.01451869	
783.2	0.01626809	0.0145156	
783.4	0.01663222	0.01451251	
783.6	0.01675357	0.01450943	
783.8	0.0162707	0.01450634	
784	0.0162306	0.01450326	
784.2	0.01577675	0.01450017	
784.4	0.01522657	0.01449709	
784.6	0.01510498	0.014494	
784.8	0.01465172	0.01449092	
785	0.01442143	0.01448784	
785.2	0.01347348	0.01448476	
785.4	0.01302798	0.01448168	
785.6	0.01248634	0.0144786	
785.8	0.01215747	0.01447552	
786	0.01215129	0.01447244	
786.2	0.01185615	0.01446936	
786.4	0.01204686	0.01446629	
786.6	0.01253192	0.01446321	
786.8	0.01253386	0.01446013	
787	0.01253657	0.01445706	
787.2	0.01235836	0.01445398	
787.4	0.01226588	0.01445091	
787.6	0.01215632	0.01444784	
787.8	0.01222383	0.01444476	
788	0.01297583	0.01444169	
788.2	0.01294681	0.01443862	
788.4	0.01332939	0.01443555	
788.6	0.01407044	0.01443248	
788.8	0.01464965	0.01442941	
789	0.0144496	0.01442634	
789.2	0.01436324	0.01442327	
789.4	0.01469601	0.0144202	
789.6	0.01478241	0.01441714	
789.8	0.01519015	0.01441407	
790	0.01503949	0.01441101	
790.2	0.0150774	0.01440794	
790.4	0.01544833	0.01440488	
790.6	0.01586826	0.01440181	
790.8	0.01592478	0.01439875	
791	0.01578629	0.01439569	
791.2	0.01552146	0.01439263	
791.4	0.01534561	0.01438957	
791.6	0.01493111	0.01438651	
791.8	0.01456182	0.01438345	
792	0.01454844	0.01438039	
792.2	0.01445453	0.01437733	
792.4	0.01401772	0.01437427	
792.6	0.01380762	0.01437121	
792.8	0.01352903	0.01436816	
793	0.01296306	0.0143651	
793.2	0.01327627	0.01436205	
793.4	0.01324985	0.01435899	
793.6	0.01325799	0.01435594	
793.8	0.01350566	0.01435289	
794	0.01365081	0.01434983	
794.2	0.01381873	0.01434678	
794.4	0.01384674	0.01434373	
794.6	0.01442442	0.01434068	
794.8	0.01434559	0.01433763	
795	0.01424237	0.01433458	
795.2	0.01448875	0.01433153	
795.4	0.01482104	0.01432848	
795.6	0.01472509	0.01432544	
795.8	0.01459216	0.01432239	
796	0.01425833	0.01431934	
796.2	0.01423964	0.0143163	
796.4	0.01374484	0.01431325	
796.6	0.01387567	0.01431021	
796.8	0.01428433	0.01430717	
797	0.01444947	0.01430412	
797.2	0.01453619	0.01430108	
797.4	0.01440023	0.01429804	
797.6	0.01463241	0.014295	
797.8	0.01440175	0.01429196	
798	0.01409074	0.01428892	
798.2	0.0138794	0.01428588	
798.4	0.01393225	0.01428284	
798.6	0.01425569	0.0142798	
798.8	0.01409908	0.01427677	
799	0.01413347	0.01427373	
799.2	0.0145454	0.01427069	
799.4	0.01464929	0.01426766	
799.6	0.01432839	0.01426463	
799.8	0.01457555	0.01426159	
800	0.01401051	0.01425856	
800.2	0.01436058	0.01425553	
800.4	0.01429887	0.01425249	
800.6	0.01429741	0.01424946	
800.8	0.01439158	0.01424643	
801	0.0140748	0.0142434	
801.2	0.01405347	0.01424037	
801.4	0.01443375	0.01423735	
801.6	0.01480958	0.01423432	
801.8	0.01472508	0.01423129	
802	0.0150485	0.01422826	
802.2	0.01584852	0.01422524	
802.4	0.01633456	0.01422221	
802.6	0.01710655	0.01421919	
802.8	0.01751753	0.01421616	
803	0.01749005	0.01421314	
803.2	0.01768866	0.01421012	
803.4	0.01735468	0.01420709	
803.6	0.01699386	0.01420407	
803.8	0.01656133	0.01420105	
804	0.01553179	0.01419803	
804.2	0.01534002	0.01419501	
804.4	0.01491699	0.01419199	
804.6	0.01456698	0.01418898	
804.8	0.01444043	0.01418596	
805	0.01368752	0.01418294	
805.2	0.01330326	0.01417992	
805.4	0.01320763	0.01417691	
805.6	0.01256989	0.01417389	
805.8	0.01180602	0.01417088	
806	0.01163362	0.01416787	
806.2	0.01224417	0.01416485	
806.4	0.01239482	0.01416184	
806.6	0.01261248	0.01415883	
806.8	0.01204137	0.01415582	
807	0.01147519	0.01415281	
807.2	0.01161974	0.0141498	
807.4	0.01133255	0.01414679	
807.6	0.0115704	0.01414378	
807.8	0.01194107	0.01414077	
808	0.01253577	0.01413776	
808.2	0.01319762	0.01413476	
808.4	0.01387397	0.01413175	
808.6	0.01447539	0.01412874	
808.8	0.0148574	0.01412574	
809	0.01494246	0.01412274	
809.2	0.01514628	0.01411973	
809.4	0.01537303	0.01411673	
809.6	0.0153263	0.01411373	
809.8	0.01546571	0.01411072	
