# Supplementary material for: Molecular basis for DNA recognition by the maternal pioneer transcription factor FoxH1
Source: Nat Commun. 2022 Nov 26;13:7279. doi: 10.1038/s41467-022-34925-y (PMC9701222; doi:10.1038/s41467-022-34925-y)
Supplement: Supplementary file 4 — Source Data [file 41467_2022_34925_MOESM4_ESM.zip › Sourcedata/BLIS/FoxH1/WT/601/-6/DNA/G3Results.txt]

Conc1	1.953E-09	
Start1	390	
Stop1	809.8	
Kobs		
Error Kobs		
Koff		
Error Koff		
Time1	Data1	Fit1	
390	0.00181913		
390.2	0.00219179		
390.4	0.00209269		
390.6	0.00203603		
390.8	0.00157668		
391	0.00114734		
391.2	0.00096606		
391.4	0.0005973		
391.6	0.00052616		
391.8	0.00042955		
392	-0.00012797		
392.2	-0.0001836		
392.4	0.00003214		
392.6	-0.00006577		
392.8	-0.0001018		
393	0.00017438		
393.2	0.00072445		
393.4	0.00075176		
393.6	0.00090251		
393.8	0.00091836		
394	0.00144818		
394.2	0.00169468		
394.4	0.00150075		
394.6	0.00153303		
394.8	0.00155331		
395	0.00150706		
395.2	0.00192692		
395.4	0.0022096		
395.6	0.00257171		
395.8	0.00240209		
396	0.00250988		
396.2	0.00306418		
396.4	0.00309343		
396.6	0.00281885		
396.8	0.00245849		
397	0.00239667		
397.2	0.00186885		
397.4	0.00181686		
397.6	0.00201519		
397.8	0.0017407		
398	0.0018667		
398.2	0.00203314		
398.4	0.00213086		
398.6	0.00200847		
398.8	0.00216918		
399	0.00215582		
399.2	0.00206491		
399.4	0.00199899		
399.6	0.00161392		
399.8	0.00118696		
400	0.00149836		
400.2	0.00153979		
400.4	0.00156629		
400.6	0.00133215		
400.8	0.00127427		
401	0.00172481		
401.2	0.00240856		
401.4	0.00271057		
401.6	0.0033608		
401.8	0.00301776		
402	0.00352215		
402.2	0.00337085		
402.4	0.0033505		
402.6	0.00341799		
402.8	0.00342259		
403	0.00282364		
403.2	0.00191079		
403.4	0.00203054		
403.6	0.00135424		
403.8	0.0009495		
404	0.0012556		
404.2	0.00170979		
404.4	0.00197156		
404.6	0.00231706		
404.8	0.00257728		
405	0.00263272		
405.2	0.00309473		
405.4	0.00272709		
405.6	0.0028667		
405.8	0.00265822		
406	0.00313151		
406.2	0.0030862		
406.4	0.00341792		
406.6	0.00288558		
406.8	0.00248832		
407	0.00209214		
407.2	0.00186466		
407.4	0.00191254		
407.6	0.00154002		
407.8	0.00166511		
408	0.00176855		
408.2	0.00221701		
408.4	0.00222865		
408.6	0.00206915		
408.8	0.00169516		
409	0.00168491		
409.2	0.00220909		
409.4	0.00197887		
409.6	0.00217549		
409.8	0.00253358		
410	0.00218718		
410.2	0.00237466		
410.4	0.00243727		
410.6	0.00154346		
410.8	0.00191148		
411	0.00173893		
411.2	0.00181691		
411.4	0.00185079		
411.6	0.00238248		
411.8	0.00249904		
412	0.00245489		
412.2	0.00317118		
412.4	0.00276289		
412.6	0.0022674		
412.8	0.0022674		
413	0.00205093		
413.2	0.00197481		
413.4	0.00128696		
413.6	0.00149935		
413.8	0.0012611		
414	0.00085958		
414.2	0.00071878		
414.4	0.00047946		
414.6	0.00038258		
414.8	0.00114346		
415	0.0011207		
415.2	0.00150103		
415.4	0.00172233		
415.6	0.00243059		
415.8	0.00279358		
416	0.00317459		
416.2	0.00352547		
416.4	0.00325508		
416.6	0.00318051		
416.8	0.00361759		
417	0.0035161		
417.2	0.00322963		
417.4	0.00294663		
417.6	0.0030887		
417.8	0.00295538		
418	0.00278811		
418.2	0.00281296		
418.4	0.00323323		
418.6	0.00322402		
418.8	0.0034589		
419	0.00351736		
419.2	0.00354349		
419.4	0.00313229		
419.6	0.00308008		
419.8	0.00350677		
420	0.00382669		
420.2	0.00368245		
420.4	0.00429429		
420.6	0.00399288		
420.8	0.00375801		
421	0.00340001		
421.2	0.00326664		
421.4	0.0032811		
421.6	0.00347432		
421.8	0.00385101		
422	0.00336061		
422.2	0.0036661		
422.4	0.00321321		
422.6	0.00284988		
422.8	0.00261576		
423	0.00221536		
423.2	0.00182862		
423.4	0.00165759		
423.6	0.00190604		
423.8	0.00227338		
424	0.00251838		
424.2	0.00207493		
424.4	0.00246056		
424.6	0.00192293		
424.8	0.00201619		
425	0.00217627		
425.2	0.00265021		
425.4	0.00256828		
425.6	0.00295336		
425.8	0.00336305		
426	0.00343167		
426.2	0.00376671		
426.4	0.00379174		
426.6	0.00323201		
426.8	0.0031211		
427	0.00338668		
427.2	0.00385998		
427.4	0.00384897		
427.6	0.00371308		
427.8	0.0039866		
428	0.00377169		
428.2	0.0038545		
428.4	0.00402565		
428.6	0.00374729		
428.8	0.00350891		
429	0.00311175		
429.2	0.00320994		
429.4	0.00254778		
429.6	0.00279549		
429.8	0.00285792		
430	0.0024149		
430.2	0.00223998		
430.4	0.00201576		
430.6	0.00177281		
430.8	0.0025305		
431	0.00279306		
431.2	0.00318556		
431.4	0.00358035		
431.6	0.00371267		
431.8	0.00396151		
432	0.00401925		
432.2	0.00444053		
432.4	0.00402763		
432.6	0.00397676		
432.8	0.00344821		
433	0.00323169		
433.2	0.00300548		
433.4	0.00281702		
433.6	0.00287274		
433.8	0.00251805		
434	0.00245258		
434.2	0.00277514		
434.4	0.00246973		
434.6	0.00305456		
434.8	0.00342512		
435	0.00307428		
435.2	0.00330536		
435.4	0.00337375		
435.6	0.00314412		
435.8	0.0035504		
436	0.00395208		
436.2	0.0041513		
436.4	0.00392629		
436.6	0.0037091		
436.8	0.00332196		
437	0.00344445		
437.2	0.00373978		
437.4	0.0041334		
437.6	0.00395527		
437.8	0.00394765		
438	0.00450064		
438.2	0.00394256		
438.4	0.00346689		
438.6	0.00373576		
438.8	0.00384656		
439	0.00368543		
439.2	0.00345139		
439.4	0.00351791		
439.6	0.00374947		
439.8	0.00366884		
440	0.00359801		
440.2	0.00372601		
440.4	0.00338716		
440.6	0.00336653		
440.8	0.00390155		
441	0.00404654		
441.2	0.00423201		
441.4	0.00436888		
441.6	0.00370421		
441.8	0.00333257		
442	0.0032953		
442.2	0.00244268		
442.4	0.00254891		
442.6	0.00299421		
442.8	0.00303966		
443	0.00303393		
443.2	0.00299434		
443.4	0.00331345		
443.6	0.00379928		
443.8	0.00384483		
444	0.00466219		
444.2	0.00580785		
444.4	0.0063687		
444.6	0.00654553		
444.8	0.00715928		
445	0.00687815		
445.2	0.00628017		
445.4	0.00593637		
445.6	0.00534523		
445.8	0.0054173		
446	0.00553776		
446.2	0.00536571		
446.4	0.00492687		
446.6	0.0047091		
446.8	0.00498081		
447	0.00513383		
447.2	0.00542271		
447.4	0.00539045		
447.6	0.0057285		
447.8	0.00564196		
448	0.00613785		
448.2	0.00604356		
448.4	0.00538493		
448.6	0.00519602		
448.8	0.00523682		
449	0.00470542		
449.2	0.00425686		
449.4	0.00439883		
449.6	0.00452996		
449.8	0.00455774		
450	0.00452365		
450.2	0.0040604		
450.4	0.00341829		
450.6	0.00385431		
450.8	0.00423136		
451	0.00456605		
451.2	0.00458611		
451.4	0.00434317		
451.6	0.00404754		
451.8	0.00389837		
452	0.00440796		
452.2	0.00432324		
452.4	0.00453975		
452.6	0.0053006		
452.8	0.00527367		
453	0.00543942		
453.2	0.00547079		
453.4	0.00608049		
453.6	0.00686958		
453.8	0.00695852		
454	0.00717976		
454.2	0.00698518		
454.4	0.00646179		
454.6	0.00610167		
454.8	0.00615904		
455	0.00631047		
455.2	0.00575296		
455.4	0.00600136		
455.6	0.00565203		
455.8	0.0054144		
456	0.00479976		
456.2	0.00437023		
456.4	0.0039224		
456.6	0.00363918		
456.8	0.00330514		
457	0.00364317		
457.2	0.00341253		
457.4	0.00404744		
457.6	0.00450395		
457.8	0.00440857		
458	0.00468661		
458.2	0.00434312		
458.4	0.00410594		
458.6	0.00456594		
458.8	0.00543689		
459	0.0063471		
459.2	0.00667408		
459.4	0.0068417		
459.6	0.00685162		
459.8	0.00670333		
460	0.0062017		
460.2	0.00645306		
460.4	0.00607498		
460.6	0.00605037		
460.8	0.00580125		
461	0.00518587		
461.2	0.00440204		
461.4	0.00461918		
461.6	0.00396483		
461.8	0.00395197		
462	0.00382161		
462.2	0.00331152		
462.4	0.00284662		
462.6	0.00268034		
462.8	0.00277767		
463	0.00315456		
463.2	0.00280484		
463.4	0.00350942		
463.6	0.00403833		
463.8	0.00413104		
464	0.00406534		
464.2	0.0047234		
464.4	0.00497763		
464.6	0.0052917		
464.8	0.00516194		
465	0.00510796		
465.2	0.00553132		
465.4	0.00611989		
465.6	0.00616658		
465.8	0.00709204		
466	0.00748327		
466.2	0.00676651		
466.4	0.00609593		
466.6	0.00580551		
466.8	0.00644648		
467	0.0066468		
467.2	0.00667563		
467.4	0.00707289		
467.6	0.00696354		
467.8	0.00704386		
468	0.00695853		
468.2	0.00683807		
468.4	0.00628482		
468.6	0.00608216		
468.8	0.00593671		
469	0.00542214		
469.2	0.00511661		
469.4	0.00533449		
469.6	0.00512697		
469.8	0.00510322		
470	0.00453387		
470.2	0.00389209		
470.4	0.00386042		
470.6	0.00362978		
470.8	0.00414697		
471	0.00413513		
471.2	0.00469377		
471.4	0.00548966		
471.6	0.00600736		
471.8	0.00599		
472	0.00584555		
472.2	0.00541464		
472.4	0.00523088		
472.6	0.00527544		
472.8	0.00487848		
473	0.00478741		
473.2	0.00513772		
473.4	0.00571926		
473.6	0.0057816		
473.8	0.00618872		
474	0.00613585		
474.2	0.00628096		
474.4	0.00568821		
474.6	0.00513717		
474.8	0.0051736		
475	0.00549936		
475.2	0.00627199		
475.4	0.00608215		
475.6	0.00572406		
475.8	0.00560659		
476	0.00550737		
476.2	0.0048135		
476.4	0.00422358		
476.6	0.00407585		
476.8	0.00400104		
477	0.00391992		
477.2	0.00411961		
477.4	0.00466236		
477.6	0.00461672		
477.8	0.00459345		
478	0.00464162		
478.2	0.00478569		
478.4	0.0047487		
478.6	0.00506132		
478.8	0.00540304		
479	0.00547606		
479.2	0.00603469		
479.4	0.00534279		
479.6	0.00574265		
479.8	0.00570354		
480	0.00529013		
480.2	0.00490749		
480.4	0.00487498		
480.6	0.00468635		
480.8	0.0048935		
481	0.00470846		
481.2	0.0057174		
481.4	0.00614398		
481.6	0.00612934		
481.8	0.00641625		
482	0.00726934		
482.2	0.00744906		
482.4	0.00722166		
482.6	0.00735447		
482.8	0.00743515		
483	0.00731092		
483.2	0.0076293		
483.4	0.00662224		
483.6	0.00688042		
483.8	0.00694898		
484	0.00705981		
484.2	0.00752416		
484.4	0.00702555		
484.6	0.00659148		
484.8	0.00712676		
485	0.00732629		
485.2	0.00746525		
485.4	0.00693208		
485.6	0.00677915		
485.8	0.00642201		
486	0.00595714		
486.2	0.00498044		
486.4	0.00482803		
486.6	0.00472465		
486.8	0.00478655		
487	0.00514285		
487.2	0.00546468		
487.4	0.0052135		
487.6	0.00592729		
487.8	0.00634444		
488	0.00613793		
488.2	0.00644338		
488.4	0.00581313		
488.6	0.00625039		
488.8	0.00671251		
489	0.00670061		
489.2	0.00656247		
489.4	0.00621263		
489.6	0.00603682		
489.8	0.00557197		
490	0.00547924		
490.2	0.00553635		
490.4	0.00606003		
490.6	0.00610576		
490.8	0.00605064		
491	0.00622435		
491.2	0.00643263		
491.4	0.00650444		
491.6	0.00664429		
491.8	0.00655446		
492	0.00659888		
492.2	0.0065216		
492.4	0.00642675		
492.6	0.0069274		
492.8	0.00673326		
493	0.00592294		
493.2	0.00567821		
493.4	0.00537778		
493.6	0.00546495		
493.8	0.00588489		
494	0.00611519		
494.2	0.00629812		
494.4	0.00580956		
494.6	0.00592023		
494.8	0.00579371		
495	0.00638227		
495.2	0.00713058		
495.4	0.00750819		
495.6	0.00755062		
495.8	0.00753944		
496	0.00797261		
496.2	0.00832455		
496.4	0.00864453		
496.6	0.00861281		
496.8	0.00822779		
497	0.00791556		
497.2	0.00785144		
497.4	0.00822812		
497.6	0.00798234		
497.8	0.00755127		
498	0.0069903		
498.2	0.00685524		
498.4	0.0061399		
498.6	0.00664214		
498.8	0.00640848		
499	0.00652404		
499.2	0.00693253		
499.4	0.00703487		
499.6	0.00711584		
499.8	0.00712481		
500	0.00755436		
500.2	0.00765236		
500.4	0.00757607		
500.6	0.00743176		
500.8	0.00715155		
501	0.00708618		
501.2	0.00681708		
501.4	0.00750668		
501.6	0.00703843		
501.8	0.00682556		
502	0.00703112		
502.2	0.00700938		
502.4	0.00700094		
502.6	0.00745606		
502.8	0.00767843		
503	0.00799343		
503.2	0.0082179		
503.4	0.00806071		
503.6	0.00810747		
503.8	0.00783196		
504	0.0084484		
504.2	0.00871155		
504.4	0.00852787		
504.6	0.0082326		
504.8	0.00812455		
505	0.0083832		
505.2	0.00848555		
505.4	0.00930998		
505.6	0.00913527		
505.8	0.0088203		
506	0.00898196		
506.2	0.00892906		
506.4	0.0087241		
506.6	0.00864646		
506.8	0.00894515		
507	0.00851968		
507.2	0.00797194		
507.4	0.00807892		
507.6	0.00794252		
507.8	0.00740789		
508	0.00785187		
508.2	0.00765147		
508.4	0.00718513		
508.6	0.00686489		
508.8	0.00689933		
509	0.00645445		
509.2	0.00635483		
509.4	0.00666827		
509.6	0.006499		
509.8	0.00584411		
510	0.00592583		
510.2	0.00561481		
510.4	0.00529834		
510.6	0.00593017		
510.8	0.0062365		
511	0.00631323		
511.2	0.00632747		
511.4	0.00681092		
511.6	0.00648694		
511.8	0.00648892		
512	0.00728791		
512.2	0.00733645		
512.4	0.00751392		
512.6	0.0072423		
512.8	0.0073443		
513	0.00724359		
513.2	0.00702502		
513.4	0.00655745		
513.6	0.0062715		
513.8	0.00568088		
514	0.00554086		
514.2	0.00548534		
514.4	0.0058249		
514.6	0.00645756		
514.8	0.00661664		
515	0.00660289		
515.2	0.00641578		
515.4	0.00738165		
515.6	0.00762219		
515.8	0.00809731		
516	0.00882113		
516.2	0.00900004		
516.4	0.00931365		
516.6	0.00941195		
516.8	0.00965151		
517	0.01007022		
517.2	0.00933865		
517.4	0.009516		
517.6	0.0094295		
517.8	0.00939956		
518	0.00902216		
518.2	0.00897209		
518.4	0.00852815		
518.6	0.00799352		
518.8	0.00721963		
519	0.00685285		
519.2	0.00722002		
519.4	0.00755916		
519.6	0.00730881		
519.8	0.00668294		
520	0.00685438		
520.2	0.00641697		
520.4	0.00618459		
520.6	0.00622174		
520.8	0.00638996		
521	0.00688406		
521.2	0.00633698		
521.4	0.00679334		
521.6	0.00606067		
521.8	0.00637577		
522	0.00648782		
522.2	0.00663222		
522.4	0.00655386		
522.6	0.0066833		
522.8	0.00730874		
523	0.00803012		
523.2	0.00860491		
523.4	0.00853885		
523.6	0.00870504		
523.8	0.008261		
524	0.00866082		
524.2	0.00818549		
524.4	0.00830565		
524.6	0.00833701		
524.8	0.00851743		
525	0.00854462		
525.2	0.00832291		
525.4	0.00849048		
525.6	0.00870495		
525.8	0.00926157		
526	0.00907928		
526.2	0.00891552		
526.4	0.008566		
526.6	0.00806584		
526.8	0.00789662		
527	0.0074296		
527.2	0.00696284		
527.4	0.00577735		
527.6	0.00544429		
527.8	0.00504647		
528	0.00453471		
528.2	0.00406026		
528.4	0.00441256		
528.6	0.00469		
528.8	0.00477439		
529	0.00538541		
529.2	0.00634856		
529.4	0.00672347		
529.6	0.00774363		
529.8	0.0078288		
530	0.00784398		
530.2	0.00833501		
530.4	0.00841638		
530.6	0.0083428		
530.8	0.00821145		
531	0.00831196		
531.2	0.00813493		
531.4	0.00813085		
531.6	0.00815782		
531.8	0.0080174		
532	0.00785451		
532.2	0.00783903		
532.4	0.0082558		
532.6	0.00826121		
532.8	0.00803998		
533	0.00865942		
533.2	0.00921241		
533.4	0.00910445		
533.6	0.00917405		
533.8	0.00877715		
534	0.00821016		
534.2	0.00840191		
534.4	0.00801538		
534.6	0.00789992		
534.8	0.00828884		
535	0.00881417		
535.2	0.0085766		
535.4	0.00830812		
535.6	0.00818058		
535.8	0.00864269		
536	0.00838434		
536.2	0.00786895		
536.4	0.00806516		
536.6	0.00817973		
536.8	0.00834431		
537	0.0084714		
537.2	0.0086863		
537.4	0.00827789		
537.6	0.00763112		
537.8	0.00736664		
538	0.00732511		
538.2	0.00785253		
538.4	0.00826842		
538.6	0.00906165		
538.8	0.00967707		
539	0.00977228		
539.2	0.01000266		
539.4	0.01053016		
539.6	0.01092265		
539.8	0.01117069		
540	0.01069514		
540.2	0.01066779		
540.4	0.01064626		
540.6	0.01046941		
540.8	0.00990269		
541	0.00914284		
541.2	0.00877713		
541.4	0.00829958		
541.6	0.0078229		
541.8	0.00812035		
542	0.00870414		
542.2	0.0085281		
542.4	0.00873186		
542.6	0.00886691		
542.8	0.00898072		
543	0.00892586		
543.2	0.00933075		
543.4	0.01007127		
543.6	0.01010358		
543.8	0.01066675		
544	0.01048565		
544.2	0.01016594		
544.4	0.00982014		
544.6	0.00961983		
544.8	0.00901371		
545	0.00866762		
545.2	0.00848117		
545.4	0.0086895		
545.6	0.00836963		
545.8	0.00811555		
546	0.00828167		
546.2	0.00804193		
546.4	0.00804372		
546.6	0.00827931		
546.8	0.0082702		
547	0.00831529		
547.2	0.00886054		
547.4	0.00930879		
547.6	0.00867368		
547.8	0.00853696		
548	0.00850795		
548.2	0.00838252		
548.4	0.00837538		
548.6	0.00806884		
548.8	0.00752188		
549	0.00780701		
549.2	0.00759641		
549.4	0.00790609		
549.6	0.00760617		
549.8	0.00796446		
550	0.00848727		
550.2	0.00861025		
550.4	0.00889234		
550.6	0.00951124		
550.8	0.00975765		
551	0.00965607		
551.2	0.0100317		
551.4	0.00985599		
551.6	0.00952447		
551.8	0.00980299		
552	0.01071319		
552.2	0.01086824		
552.4	0.01087407		
552.6	0.01083691		
552.8	0.01069749		
553	0.01081445		
553.2	0.01074894		
553.4	0.0104403		
553.6	0.00973778		
553.8	0.01003608		
554	0.00993861		
554.2	0.00990867		
554.4	0.01015784		
554.6	0.01013849		
554.8	0.01000044		
555	0.00984704		
555.2	0.00975186		
555.4	0.00973868		
555.6	0.01010196		
555.8	0.01074337		
556	0.01079716		
556.2	0.01053603		
556.4	0.00999911		
556.6	0.01013927		
556.8	0.00988308		
557	0.00943635		
557.2	0.00920515		
557.4	0.00843547		
557.6	0.00823548		
557.8	0.00873148		
558	0.00913003		
558.2	0.00917277		
558.4	0.00925749		
558.6	0.00949595		
558.8	0.0094591		
559	0.00995892		
559.2	0.00998612		
559.4	0.01063417		
559.6	0.01072739		
559.8	0.01053195		
560	0.00994352		
560.2	0.01012382		
560.4	0.01018225		
560.6	0.01036459		
560.8	0.01019606		
561	0.0098148		
561.2	0.00902838		
561.4	0.00842458		
561.6	0.00821706		
561.8	0.008265		
562	0.00870019		
562.2	0.00815247		
562.4	0.00823622		
562.6	0.00854527		
562.8	0.0087701		
563	0.00963684		
563.2	0.00965772		
563.4	0.00968838		
563.6	0.00988184		
563.8	0.01015936		
564	0.01018773		
564.2	0.01051018		
564.4	0.01067084		
564.6	0.01002851		
564.8	0.00992793		
565	0.00959954		
565.2	0.0088191		
565.4	0.0084123		
565.6	0.00869646		
565.8	0.0085391		
566	0.00881754		
566.2	0.00865411		
566.4	0.00934689		
566.6	0.00923459		
566.8	0.00927437		
567	0.00974517		
567.2	0.00955411		
567.4	0.00957041		
567.6	0.01008178		
567.8	0.01011132		
568	0.00988461		
568.2	0.0098049		
568.4	0.00954237		
568.6	0.0089616		
568.8	0.00904975		
569	0.00883884		
569.2	0.00838287		
569.4	0.00819673		
569.6	0.00836144		
569.8	0.0080854		
570	0.0080854		
570.2	0.00837396		
570.4	0.00892855		
570.6	0.00916146		
570.8	0.00932149		
571	0.0097322		
571.2	0.0104583		
571.4	0.01052636		
571.6	0.01048669		
571.8	0.01027603		
572	0.01045823		
572.2	0.01019823		
572.4	0.01081209		
572.6	0.0106892		
572.8	0.01047575		
573	0.01072472		
573.2	0.01045757		
573.4	0.01029595		
573.6	0.01027408		
573.8	0.01030679		
574	0.01060879		
574.2	0.01028779		
574.4	0.00994142		
574.6	0.01003171		
574.8	0.0098487		
575	0.00965388		
575.2	0.00981411		
575.4	0.00929838		
575.6	0.0086661		
575.8	0.00839984		
576	0.00900929		
576.2	0.0088705		
576.4	0.00871411		
576.6	0.0083083		
576.8	0.00860406		
577	0.00927201		
577.2	0.00914976		
577.4	0.00956523		
577.6	0.0099071		
577.8	0.01039754		
578	0.01055295		
578.2	0.01030084		
578.4	0.01004377		
578.6	0.01034218		
578.8	0.01001864		
579	0.00966781		
579.2	0.00954644		
579.4	0.0096446		
579.6	0.0091232		
579.8	0.00952605		
580	0.0099978		
580.2	0.0098881		
580.4	0.00925247		
580.6	0.00894769		
580.8	0.00869681		
581	0.00870772		
581.2	0.00787661		
581.4	0.00811588		
581.6	0.0077364		
581.8	0.0075429		
582	0.0074444		
582.2	0.00718902		
582.4	0.00688452		
582.6	0.00721239		
582.8	0.00729048		
583	0.00712007		
583.2	0.00737448		
583.4	0.0084197		
583.6	0.00867749		
583.8	0.00925365		
584	0.0086535		
584.2	0.00844405		
584.4	0.00812014		
584.6	0.00778857		
584.8	0.00792326		
585	0.00775809		
585.2	0.00750068		
585.4	0.00747996		
585.6	0.00715117		
585.8	0.00749856		
586	0.00784008		
586.2	0.00789855		
586.4	0.00813922		
586.6	0.00836701		
586.8	0.00824841		
587	0.00886717		
587.2	0.00950052		
587.4	0.00941632		
587.6	0.00928342		
587.8	0.0085784		
588	0.00755201		
588.2	0.0078125		
588.4	0.00814595		
588.6	0.00766094		
588.8	0.00781745		
589	0.00750744		
589.2	0.00740567		
589.4	0.00707821		
589.6	0.00784858		
589.8	0.00790109		
590	0.00746952		
590.2	0.00696238		
590.4	0.0072941		
590.6	0.00758879		
590.8	0.00781884		
591	0.008312		
591.2	0.00838545		
591.4	0.00805796		
591.6	0.00819157		
591.8	0.00804141		
592	0.00822928		
592.2	0.00874944		
592.4	0.00882765		
592.6	0.00878169		
592.8	0.00884818		
593	0.00912426		
593.2	0.00936698		
593.4	0.00931292		
593.6	0.00963361		
593.8	0.00925021		
594	0.00906351		
594.2	0.00914136		
594.4	0.0099724		
594.6	0.01050194		
594.8	0.01035852		
595	0.01012962		
595.2	0.01035944		
595.4	0.00963165		
595.6	0.00916466		
595.8	0.00916811		
596	0.00939217		
596.2	0.00893564		
596.4	0.00851528		
596.6	0.00863218		
596.8	0.00817812		
597	0.00815109		
597.2	0.00765011		
597.4	0.00712879		
597.6	0.00694338		
597.8	0.00698882		
598	0.00701805		
598.2	0.00698685		
598.4	0.00717749		
598.6	0.00733658		
598.8	0.00709762		
599	0.00692915		
599.2	0.00702652		
599.4	0.00690212		
599.6	0.00706452		
599.8	0.0075216		
600	0.00796761		
600.2	0.00782846		
600.4	0.00820785		
600.6	0.00835651		
600.8	0.0084107		
601	0.00860199		
601.2	0.00795734		
601.4	0.00766322		
601.6	0.00745529		
601.8	0.00777907		
602	0.00736541		
602.2	0.0071012		
602.4	0.00721239		
602.6	0.00745015		
602.8	0.00731144		
603	0.00746968		
603.2	0.0081801		
603.4	0.0083999		
603.6	0.00824121		
603.8	0.00837214		
604	0.00847284		
604.2	0.00873567		
604.4	0.00892365		
604.6	0.00936528		
604.8	0.00948459		
605	0.00911987		
605.2	0.00843499		
605.4	0.00869058		
605.6	0.00891267		
605.8	0.00886619		
606	0.0080952		
606.2	0.00845277		
606.4	0.00867356		
606.6	0.00850707		
606.8	0.0082614		
607	0.00826182		
607.2	0.00836834		
607.4	0.00797641		
607.6	0.00769484		
607.8	0.00727123		
608	0.00717791		
608.2	0.00691501		
608.4	0.00678199		
608.6	0.00687828		
608.8	0.00672653		
609	0.00674562		
609.2	0.00691568		
609.4	0.00741717		
609.6	0.0072717		
609.8	0.00678363		
610	0.007285		
610.2	0.00785051		
610.4	0.00777266		
610.6	0.00746519		
610.8	0.00774681		
611	0.00798149		
611.2	0.00800976		
611.4	0.00757314		
611.6	0.00699749		
611.8	0.00701421		
612	0.00718604		
612.2	0.00690231		
612.4	0.00714898		
612.6	0.00713899		
612.8	0.00726547		
613	0.00755724		
613.2	0.00747247		
613.4	0.00769428		
613.6	0.00732203		
613.8	0.00739494		
614	0.0080158		
614.2	0.00754965		
614.4	0.00725892		
614.6	0.00698662		
614.8	0.0070352		
615	0.00654011		
615.2	0.00634889		
615.4	0.00619589		
615.6	0.00679579		
615.8	0.00717322		
616	0.00742315		
616.2	0.0073402		
616.4	0.00726243		
616.6	0.00721564		
616.8	0.0074457		
617	0.00777161		
617.2	0.00732541		
617.4	0.00765877		
617.6	0.00768603		
617.8	0.00781269		
618	0.00788586		
618.2	0.00729628		
618.4	0.0073712		
618.6	0.00713869		
618.8	0.0071794		
619	0.00730889		
619.2	0.00816872		
619.4	0.00856448		
619.6	0.00894848		
619.8	0.0086717		
620	0.0091778		
620.2	0.00936963		
620.4	0.00917015		
620.6	0.00916289		
620.8	0.00898254		
621	0.00925864		
621.2	0.00957936		
621.4	0.00987663		
621.6	0.01000381		
621.8	0.01018103		
622	0.00975631		
622.2	0.00946597		
622.4	0.00925319		
622.6	0.00910754		
622.8	0.00867124		
623	0.00846452		
623.2	0.0085532		
623.4	0.00841581		
623.6	0.0082692		
623.8	0.00771342		
624	0.00798418		
624.2	0.0079692		
624.4	0.00748433		
624.6	0.00757992		
624.8	0.0077878		
625	0.00808843		
625.2	0.00834951		
625.4	0.00820017		
625.6	0.00841282		
625.8	0.00829106		
626	0.00805689		
626.2	0.00819147		
626.4	0.00837111		
626.6	0.0084656		
626.8	0.00846732		
627	0.00847642		
627.2	0.00867538		
627.4	0.00872735		
627.6	0.00892869		
627.8	0.0085394		
628	0.0088295		
628.2	0.00883957		
628.4	0.00846426		
628.6	0.00864647		
628.8	0.00855682		
629	0.00828953		
629.2	0.00832495		
629.4	0.00832071		
629.6	0.00827066		
629.8	0.00800625		
630	0.00862564		
630.2	0.00834884		
630.4	0.00842931		
630.6	0.00816405		
630.8	0.00847529		
631	0.0077826		
631.2	0.00773988		
631.4	0.00783381		
631.6	0.0081824		
631.8	0.00790424		
632	0.00768551		
632.2	0.00826905		
632.4	0.00848817		
632.6	0.00843384		
632.8	0.00847324		
633	0.00857244		
633.2	0.00875493		
633.4	0.00889008		
633.6	0.00921708		
633.8	0.00971829		
634	0.00986185		
634.2	0.00950059		
634.4	0.01015283		
634.6	0.00992853		
634.8	0.00980447		
635	0.00955351		
635.2	0.0092669		
635.4	0.00896653		
635.6	0.00861145		
635.8	0.0086189		
636	0.00793144		
636.2	0.00825206		
636.4	0.0078165		
636.6	0.0075802		
636.8	0.00768664		
637	0.00773364		
637.2	0.00781751		
637.4	0.00793142		
637.6	0.00793143		
637.8	0.00807374		
638	0.00788993		
638.2	0.00829873		
638.4	0.00878722		
638.6	0.00876674		
638.8	0.00901364		
639	0.00912636		
639.2	0.00881706		
639.4	0.00912796		
639.6	0.00911583		
639.8	0.00965137		
640	0.00915754		
640.2	0.00951379		
640.4	0.0089943		
640.6	0.00910489		
640.8	0.00884433		
641	0.00798438		
641.2	0.00756263		
641.4	0.00711604		
641.6	0.00631702		
641.8	0.00607019		
642	0.00609305		
642.2	0.0061513		
642.4	0.00639438		
642.6	0.0067876		
642.8	0.00668363		
643	0.00666496		
643.2	0.00686278		
643.4	0.00714825		
643.6	0.00715034		
643.8	0.00763814		
644	0.00767293		
644.2	0.00761549		
644.4	0.00680914		
644.6	0.00684379		
644.8	0.00675528		
645	0.00642359		
645.2	0.00683833		
645.4	0.00688155		
645.6	0.00695349		
645.8	0.00709967		
646	0.00725656		
646.2	0.00726041		
646.4	0.00746581		
646.6	0.00788705		
646.8	0.00816826		
647	0.00806795		
647.2	0.00828386		
647.4	0.00866009		
647.6	0.00879521		
647.8	0.00905332		
648	0.00930006		
648.2	0.00921476		
648.4	0.00885902		
648.6	0.00873571		
648.8	0.00873828		
649	0.00842233		
649.2	0.00829948		
649.4	0.00777925		
649.6	0.00827644		
649.8	0.00774078		
650	0.00734173		
650.2	0.00724998		
650.4	0.00769057		
650.6	0.00785883		
650.8	0.00780372		
651	0.00746214		
651.2	0.00754772		
651.4	0.00808159		
651.6	0.00811071		
651.8	0.00857693		
652	0.00859721		
652.2	0.00869215		
652.4	0.00891439		
652.6	0.0081556		
652.8	0.0079857		
653	0.00763701		
653.2	0.00746035		
653.4	0.00755567		
653.6	0.0079899		
653.8	0.00730746		
654	0.00731209		
654.2	0.00718263		
654.4	0.00760119		
654.6	0.00707493		
654.8	0.00650484		
655	0.00650957		
655.2	0.00690601		
655.4	0.00768099		
655.6	0.00787725		
655.8	0.00864998		
656	0.00900342		
656.2	0.00975381		
656.4	0.00973732		
656.6	0.0095945		
656.8	0.00999719		
657	0.00977586		
657.2	0.0100808		
657.4	0.01012688		
657.6	0.00971295		
657.8	0.00986086		
658	0.00991359		
658.2	0.00995598		
658.4	0.00974077		
658.6	0.00883702		
658.8	0.00870591		
659	0.00820318		
659.2	0.00785939		
659.4	0.00765212		
659.6	0.00728655		
659.8	0.00705578		
660	0.00668876		
660.2	0.00697923		
660.4	0.00693155		
660.6	0.00734619		
660.8	0.00730232		
661	0.00707611		
661.2	0.00682338		
661.4	0.00671585		
661.6	0.00698507		
661.8	0.00781102		
662	0.00790115		
662.2	0.0078244		
662.4	0.00819959		
662.6	0.00784706		
662.8	0.00810583		
663	0.00690797		
663.2	0.00674779		
663.4	0.0066147		
663.6	0.00651918		
663.8	0.00626376		
664	0.007003		
664.2	0.00779295		
664.4	0.00791755		
664.6	0.0077716		
664.8	0.00809599		
665	0.00790747		
665.2	0.0082082		
665.4	0.00824664		
665.6	0.00828221		
665.8	0.00819854		
666	0.00817469		
666.2	0.00794028		
666.4	0.00812872		
666.6	0.00745949		
666.8	0.00705452		
667	0.00632267		
667.2	0.00580141		
667.4	0.00578622		
667.6	0.00574448		
667.8	0.00571629		
668	0.00659078		
668.2	0.00684628		
668.4	0.00700405		
668.6	0.00698594		
668.8	0.0068391		
669	0.00698172		
669.2	0.00717363		
669.4	0.00660373		
669.6	0.00702895		
669.8	0.00678799		
670	0.00698739		
670.2	0.00645543		
670.4	0.00650413		
670.6	0.00652117		
670.8	0.00646194		
671	0.00672726		
671.2	0.00711419		
671.4	0.00776557		
671.6	0.00793222		
671.8	0.00845589		
672	0.00889975		
672.2	0.00873848		
672.4	0.00851797		
672.6	0.00780441		
672.8	0.00712317		
673	0.0071565		
673.2	0.00667874		
673.4	0.00614883		
673.6	0.00601737		
673.8	0.00552186		
674	0.0051284		
674.2	0.00504999		
674.4	0.00518111		
674.6	0.00487985		
674.8	0.00546908		
675	0.00581576		
675.2	0.00614368		
675.4	0.00582313		
675.6	0.00594964		
675.8	0.00613401		
676	0.00632963		
676.2	0.00689802		
676.4	0.00701519		
676.6	0.00682215		
676.8	0.00705321		
677	0.0070913		
677.2	0.00712464		
677.4	0.00730985		
677.6	0.00771638		
677.8	0.00802931		
678	0.00803762		
678.2	0.00835658		
678.4	0.0083095		
678.6	0.00829758		
678.8	0.00826505		
679	0.00819008		
679.2	0.00770008		
679.4	0.00767001		
679.6	0.00742402		
679.8	0.00740945		
680	0.00717651		
680.2	0.0073641		
680.4	0.0072079		
680.6	0.00718846		
680.8	0.00740407		
681	0.00763702		
681.2	0.00783483		
681.4	0.00815052		
681.6	0.0086135		
681.8	0.00812466		
682	0.00818174		
682.2	0.00836574		
682.4	0.00850372		
682.6	0.00829104		
682.8	0.00806742		
683	0.00816192		
683.2	0.00751255		
683.4	0.00719981		
683.6	0.00648133		
683.8	0.00685767		
684	0.00631645		
684.2	0.00681216		
684.4	0.00689938		
684.6	0.00685123		
684.8	0.00736807		
685	0.00775325		
685.2	0.00808247		
685.4	0.00828582		
685.6	0.00841218		
685.8	0.00822314		
686	0.00891648		
686.2	0.00902694		
686.4	0.00900891		
686.6	0.00926115		
686.8	0.00919362		
687	0.00900739		
687.2	0.00823074		
687.4	0.00751487		
687.6	0.00727999		
687.8	0.00711028		
688	0.00637598		
688.2	0.00585775		
688.4	0.00505818		
688.6	0.00494839		
688.8	0.00492945		
689	0.00465802		
689.2	0.00485281		
689.4	0.00449514		
689.6	0.00509436		
689.8	0.00572983		
690	0.00615099		
690.2	0.00646258		
690.4	0.00715668		
690.6	0.00806381		
690.8	0.00823113		
691	0.0083831		
691.2	0.00846322		
691.4	0.00864337		
691.6	0.009023		
691.8	0.00865117		
692	0.00843083		
692.2	0.00748345		
692.4	0.00716029		
692.6	0.00721203		
692.8	0.00673294		
693	0.00656366		
693.2	0.00655033		
693.4	0.0064473		
693.6	0.00666745		
693.8	0.0061802		
694	0.00613301		
694.2	0.00601953		
694.4	0.00634753		
694.6	0.00636045		
694.8	0.00660726		
695	0.00668666		
695.2	0.00718796		
695.4	0.00705349		
695.6	0.00704991		
695.8	0.00693581		
696	0.00696213		
696.2	0.0069254		
696.4	0.00705437		
696.6	0.00763069		
696.8	0.00795023		
697	0.00819168		
697.2	0.00800257		
697.4	0.00814474		
697.6	0.00783183		
697.8	0.0076997		
698	0.00787104		
698.2	0.00771949		
698.4	0.00787464		
698.6	0.00752995		
698.8	0.00802447		
699	0.00757105		
699.2	0.00730409		
699.4	0.00703897		
699.6	0.0069298		
699.8	0.00682258		
700	0.00645782		
700.2	0.00664104		
700.4	0.00626125		
700.6	0.00669387		
700.8	0.0065898		
701	0.00609641		
701.2	0.00635549		
701.4	0.0067135		
701.6	0.00681706		
701.8	0.00705753		
702	0.00698483		
702.2	0.00718619		
702.4	0.00762471		
702.6	0.00738592		
702.8	0.00816456		
703	0.00788337		
703.2	0.00824499		
703.4	0.00868316		
703.6	0.00876596		
703.8	0.0084319		
704	0.00831792		
704.2	0.00840176		
704.4	0.00859521		
704.6	0.00871716		
704.8	0.00848362		
705	0.00867893		
705.2	0.00912912		
705.4	0.0085993		
705.6	0.00820416		
705.8	0.00791154		
706	0.00719492		
706.2	0.0072264		
706.4	0.00685432		
706.6	0.00599828		
706.8	0.00614518		
707	0.0057182		
707.2	0.00628617		
707.4	0.00620659		
707.6	0.00579552		
707.8	0.00563912		
708	0.00603328		
708.2	0.00617148		
708.4	0.00671385		
708.6	0.0065407		
708.8	0.00724108		
709	0.00789471		
709.2	0.00785217		
709.4	0.00774133		
709.6	0.00764233		
709.8	0.00778202		
710	0.00785456		
710.2	0.00828418		
710.4	0.00789064		
710.6	0.00763471		
710.8	0.00762039		
711	0.00755372		
711.2	0.00780999		
711.4	0.00729504		
711.6	0.00696386		
711.8	0.00716576		
712	0.00680716		
712.2	0.0066209		
712.4	0.00666925		
712.6	0.00652346		
712.8	0.00706384		
713	0.00648909		
713.2	0.0061799		
713.4	0.00631371		
713.6	0.00624225		
713.8	0.00611606		
714	0.00648905		
714.2	0.00623606		
714.4	0.0057515		
714.6	0.0055988		
714.8	0.00557694		
715	0.00553622		
715.2	0.00557251		
715.4	0.00562742		
715.6	0.00578249		
715.8	0.00570859		
716	0.00573578		
716.2	0.00612688		
716.4	0.00595167		
716.6	0.00596672		
716.8	0.00645106		
717	0.00636889		
717.2	0.00653659		
717.4	0.00717805		
717.6	0.00707836		
717.8	0.00686802		
718	0.00740362		
718.2	0.00716736		
718.4	0.00725069		
718.6	0.00749047		
718.8	0.00786258		
719	0.00810056		
719.2	0.00814106		
719.4	0.00812026		
719.6	0.00821746		
719.8	0.00819408		
720	0.00886441		
720.2	0.00885466		
720.4	0.00893369		
720.6	0.00913926		
720.8	0.00894816		
721	0.0089905		
721.2	0.00895997		
721.4	0.00942916		
721.6	0.00921219		
721.8	0.00920661		
722	0.00878371		
722.2	0.00842278		
722.4	0.00815704		
722.6	0.00746759		
722.8	0.00684497		
723	0.00675042		
723.2	0.00630862		
723.4	0.00635073		
723.6	0.00674348		
723.8	0.00638455		
724	0.00692865		
724.2	0.00663663		
724.4	0.00633093		
724.6	0.00615926		
724.8	0.00615137		
725	0.00689342		
725.2	0.00685469		
725.4	0.00659816		
725.6	0.00665939		
725.8	0.00661872		
726	0.00631651		
726.2	0.00637865		
726.4	0.00614533		
726.6	0.00597175		
726.8	0.00633495		
727	0.00693578		
727.2	0.00720314		
727.4	0.00748924		
727.6	0.00772289		
727.8	0.00742244		
728	0.00801809		
728.2	0.0073656		
728.4	0.00706954		
728.6	0.00691526		
728.8	0.00669392		
729	0.00667718		
729.2	0.00627459		
729.4	0.00612605		
729.6	0.00703617		
729.8	0.00711576		
730	0.00682858		
730.2	0.00667996		
730.4	0.00671757		
730.6	0.00705255		
730.8	0.00694589		
731	0.00695988		
731.2	0.00667692		
731.4	0.00685804		
731.6	0.00709606		
731.8	0.00654971		
732	0.00667422		
732.2	0.0063093		
732.4	0.00612189		
732.6	0.00585332		
732.8	0.00577076		
733	0.00582616		
733.2	0.00588356		
733.4	0.00614927		
733.6	0.0064838		
733.8	0.00594032		
734	0.00546669		
734.2	0.00593204		
734.4	0.00625299		
734.6	0.00682203		
734.8	0.00680657		
735	0.0070031		
735.2	0.00727825		
735.4	0.00820264		
735.6	0.00855092		
735.8	0.00823872		
736	0.00899671		
736.2	0.00898921		
736.4	0.00878971		
736.6	0.00841617		
736.8	0.00805324		
737	0.00787681		
737.2	0.00785598		
737.4	0.00770943		
737.6	0.00733013		
737.8	0.00675133		
738	0.00676743		
738.2	0.00696334		
738.4	0.00673585		
738.6	0.00654028		
738.8	0.00647387		
739	0.0062825		
739.2	0.00671848		
739.4	0.00696178		
739.6	0.00708829		
739.8	0.00726527		
740	0.00784244		
740.2	0.00779148		
740.4	0.00816813		
740.6	0.00803208		
740.8	0.00827212		
741	0.00801822		
741.2	0.00811631		
741.4	0.00863439		
741.6	0.00851823		
741.8	0.00861978		
742	0.0089915		
742.2	0.00868828		
742.4	0.00899859		
742.6	0.00876817		
742.8	0.00924936		
743	0.00890958		
743.2	0.00905254		
743.4	0.00912476		
743.6	0.00907111		
743.8	0.00901658		
744	0.00851525		
744.2	0.00838743		
744.4	0.00782789		
744.6	0.00722743		
744.8	0.00689383		
745	0.00622086		
745.2	0.00663009		
745.4	0.00685937		
745.6	0.00665311		
745.8	0.00682131		
746	0.00680686		
746.2	0.00664731		
746.4	0.00711543		
746.6	0.00729239		
746.8	0.00801121		
747	0.00743801		
747.2	0.00726641		
747.4	0.00797272		
747.6	0.00761786		
747.8	0.00790231		
748	0.00820797		
748.2	0.00824683		
748.4	0.00809655		
748.6	0.00810853		
748.8	0.00765168		
749	0.00733166		
749.2	0.0076337		
749.4	0.00741235		
749.6	0.0076306		
749.8	0.00733215		
750	0.00711628		
750.2	0.00662513		
750.4	0.00663424		
750.6	0.00680004		
750.8	0.00645691		
751	0.00618874		
751.2	0.00600091		
751.4	0.00641491		
751.6	0.00621106		
751.8	0.00657768		
752	0.00658714		
752.2	0.00659865		
752.4	0.006691		
752.6	0.00640548		
752.8	0.00640029		
753	0.00650341		
753.2	0.00660151		
753.4	0.00659748		
753.6	0.00662642		
753.8	0.0067732		
754	0.00640807		
754.2	0.00625577		
754.4	0.00668275		
754.6	0.00717905		
754.8	0.00748181		
755	0.00777446		
755.2	0.00766542		
755.4	0.00791266		
755.6	0.00773087		
755.8	0.00779628		
756	0.00782648		
756.2	0.00760203		
756.4	0.00748568		
756.6	0.00722978		
756.8	0.00718591		
757	0.00660503		
757.2	0.00609112		
757.4	0.00569679		
757.6	0.00540446		
757.8	0.00592027		
758	0.00565225		
758.2	0.00568592		
758.4	0.00619048		
758.6	0.00713038		
758.8	0.00779849		
759	0.00798483		
759.2	0.00821862		
759.4	0.00806645		
759.6	0.00788708		
759.8	0.00842985		
760	0.00812742		
760.2	0.00800597		
760.4	0.00805604		
760.6	0.0076771		
760.8	0.00745264		
761	0.00651011		
761.2	0.0062262		
761.4	0.0061622		
761.6	0.00632628		
761.8	0.0067306		
762	0.00621399		
762.2	0.00599944		
762.4	0.00664116		
762.6	0.00716218		
762.8	0.00766152		
763	0.00789183		
763.2	0.0085375		
763.4	0.00878822		
763.6	0.00885038		
763.8	0.00912564		
764	0.00902111		
764.2	0.00904097		
764.4	0.0086455		
764.6	0.00840119		
764.8	0.00821058		
765	0.00756796		
765.2	0.00741475		
765.4	0.00726529		
765.6	0.00693809		
765.8	0.00698959		
766	0.00612664		
766.2	0.00629411		
766.4	0.00667196		
766.6	0.00693822		
766.8	0.00731085		
767	0.00773674		
767.2	0.00808008		
767.4	0.00747488		
767.6	0.00747144		
767.8	0.00742547		
768	0.00740042		
768.2	0.00722218		
768.4	0.00710693		
768.6	0.00715989		
768.8	0.00724327		
769	0.00697861		
769.2	0.00720214		
769.4	0.00755458		
769.6	0.00752572		
769.8	0.00759216		
770	0.00745497		
770.2	0.00769851		
770.4	0.00787036		
770.6	0.00811689		
770.8	0.00835094		
771	0.00825396		
771.2	0.00832588		
771.4	0.0083118		
771.6	0.00848161		
771.8	0.00818316		
772	0.00811459		
772.2	0.0079485		
772.4	0.00796052		
772.6	0.00765407		
772.8	0.00729224		
773	0.00745616		
773.2	0.00727211		
773.4	0.00696657		
773.6	0.00668031		
773.8	0.00613063		
774	0.00614989		
774.2	0.00569094		
774.4	0.00537487		
774.6	0.00552009		
774.8	0.0056758		
775	0.0054426		
775.2	0.00603309		
775.4	0.0060628		
775.6	0.00650269		
775.8	0.00666072		
776	0.00677315		
776.2	0.00707687		
776.4	0.0073931		
776.6	0.00748385		
776.8	0.00768404		
777	0.00837502		
777.2	0.00809		
777.4	0.00814653		
777.6	0.00848122		
777.8	0.00857912		
778	0.00841935		
778.2	0.00765597		
778.4	0.00731378		
778.6	0.00772839		
778.8	0.00771929		
779	0.00701475		
779.2	0.00687369		
779.4	0.00703657		
779.6	0.00757775		
779.8	0.00739376		
780	0.00755715		
780.2	0.00791392		
780.4	0.00777535		
780.6	0.00811781		
780.8	0.00796482		
781	0.00826868		
781.2	0.00788002		
781.4	0.00818481		
781.6	0.00873186		
781.8	0.00871186		
782	0.00795838		
782.2	0.00807896		
782.4	0.00837289		
782.6	0.00864816		
782.8	0.00852565		
783	0.00834134		
783.2	0.00819972		
783.4	0.00846758		
783.6	0.0082815		
783.8	0.00785091		
784	0.00789829		
784.2	0.00780668		
784.4	0.00736932		
784.6	0.00719076		
784.8	0.00669175		
785	0.00635032		
785.2	0.00593686		
785.4	0.00575015		
785.6	0.00563971		
785.8	0.0052632		
786	0.00481349		
786.2	0.0048976		
786.4	0.00520522		
786.6	0.0054081		
786.8	0.00546936		
787	0.00549395		
787.2	0.00495617		
787.4	0.00528176		
787.6	0.00524955		
787.8	0.00526289		
788	0.00554228		
788.2	0.00554018		
788.4	0.00526183		
788.6	0.00556307		
788.8	0.00602473		
789	0.00595912		
789.2	0.00610925		
789.4	0.0061304		
789.6	0.00648108		
789.8	0.00638693		
790	0.00592693		
790.2	0.00649238		
790.4	0.00718391		
790.6	0.00709634		
790.8	0.00728355		
791	0.00733335		
791.2	0.00730929		
791.4	0.00753842		
791.6	0.00701396		
791.8	0.00664759		
792	0.00651268		
792.2	0.006417		
792.4	0.00640622		
792.6	0.00638158		
792.8	0.00642581		
793	0.00624469		
793.2	0.00624042		
793.4	0.00612523		
793.6	0.00582817		
793.8	0.0055951		
794	0.00546625		
794.2	0.00639157		
794.4	0.00604944		
794.6	0.00590172		
794.8	0.00620355		
795	0.00641582		
795.2	0.00644703		
795.4	0.00624652		
795.6	0.00604933		
795.8	0.00612425		
796	0.00566049		
796.2	0.0058629		
796.4	0.00591197		
796.6	0.00564919		
796.8	0.00640564		
797	0.00711638		
797.2	0.00727254		
797.4	0.00704299		
797.6	0.00696467		
797.8	0.00706582		
798	0.00710639		
798.2	0.00723457		
798.4	0.00655689		
798.6	0.0069879		
798.8	0.0073002		
799	0.00721549		
799.2	0.00720792		
799.4	0.00735275		
799.6	0.00722041		
799.8	0.00740796		
800	0.00701086		
800.2	0.00730607		
800.4	0.0078569		
800.6	0.00778638		
800.8	0.00849148		
801	0.0086749		
801.2	0.00794256		
801.4	0.0075253		
801.6	0.00718396		
801.8	0.0070119		
802	0.00707283		
802.2	0.00713443		
802.4	0.00743794		
802.6	0.00799728		
802.8	0.00797684		
803	0.00736168		
803.2	0.00744808		
803.4	0.00752451		
803.6	0.00708474		
803.8	0.00735427		
804	0.00672957		
804.2	0.00670739		
804.4	0.00675707		
804.6	0.00650532		
804.8	0.00678397		
805	0.00658095		
805.2	0.00648493		
805.4	0.00667469		
805.6	0.00611585		
805.8	0.00610604		
806	0.00621283		
806.2	0.00644936		
806.4	0.0066378		
806.6	0.00672058		
806.8	0.00601436		
807	0.0055188		
807.2	0.00589871		
807.4	0.00557664		
807.6	0.00527622		
807.8	0.00573628		
808	0.00571599		
808.2	0.00598909		
808.4	0.00625733		
808.6	0.00675071		
808.8	0.00679105		
809	0.00675144		
809.2	0.00674995		
809.4	0.00633258		
809.6	0.00563845		
809.8	0.00548591		
