# Supplementary material for: Molecular basis for DNA recognition by the maternal pioneer transcription factor FoxH1
Source: Nat Commun. 2022 Nov 26;13:7279. doi: 10.1038/s41467-022-34925-y (PMC9701222; doi:10.1038/s41467-022-34925-y)
Supplement: Supplementary file 4 — Source Data [file 41467_2022_34925_MOESM4_ESM.zip › Sourcedata/BLIS/FoxH1/WT/601/-6/NCP/A3Results.txt]

Conc1	1.25E-07	
Start1	243.8	
Stop1	663.6	
Kobs		
Error Kobs		
Koff		
Error Koff		
Time1	Data1	Fit1	
243.8	0.00352881		
244	0.00510375		
244.2	0.00703227		
244.4	0.00842688		
244.6	0.01084302		
244.8	0.01324916		
245	0.01606921		
245.2	0.01883952		
245.4	0.02165407		
245.6	0.02441499		
245.8	0.02691131		
246	0.02876812		
246.2	0.03108357		
246.4	0.032749		
246.6	0.03404514		
246.8	0.03552779		
247	0.03703747		
247.2	0.03768465		
247.4	0.03942016		
247.6	0.04044146		
247.8	0.0414383		
248	0.04183362		
248.2	0.04236223		
248.4	0.04280467		
248.6	0.04450369		
248.8	0.04551397		
249	0.04703859		
249.2	0.04858375		
249.4	0.0502104		
249.6	0.05123103		
249.8	0.05232978		
250	0.05359236		
250.2	0.05484705		
250.4	0.05566893		
250.6	0.056454		
250.8	0.05810434		
251	0.05875984		
251.2	0.05979229		
251.4	0.06111702		
251.6	0.06177473		
251.8	0.06233039		
252	0.06262255		
252.2	0.06343762		
252.4	0.0643218		
252.6	0.06523301		
252.8	0.0660783		
253	0.06671617		
253.2	0.06739934		
253.4	0.06809073		
253.6	0.06835117		
253.8	0.06922391		
254	0.06969068		
254.2	0.07014614		
254.4	0.07078416		
254.6	0.07084655		
254.8	0.07128779		
255	0.07184875		
255.2	0.07298845		
255.4	0.07353211		
255.6	0.0739947		
255.8	0.07452193		
256	0.07536198		
256.2	0.07616366		
256.4	0.07664882		
256.6	0.07706588		
256.8	0.07770034		
257	0.07770547		
257.2	0.07826289		
257.4	0.07852719		
257.6	0.07908627		
257.8	0.07917361		
258	0.07928999		
258.2	0.08006327		
258.4	0.08029811		
258.6	0.08049257		
258.8	0.0811534		
259	0.08212603		
259.2	0.08281999		
259.4	0.08334413		
259.6	0.08381252		
259.8	0.0849361		
260	0.08574412		
260.2	0.08572075		
260.4	0.08618919		
260.6	0.08679927		
260.8	0.08703323		
261	0.08720086		
261.2	0.08784875		
261.4	0.08788591		
261.6	0.08895361		
261.8	0.08919389		
262	0.08972878		
262.2	0.09057835		
262.4	0.0908602		
262.6	0.09128143		
262.8	0.09209357		
263	0.09225787		
263.2	0.0924728		
263.4	0.09296465		
263.6	0.09349109		
263.8	0.09424087		
264	0.09490189		
264.2	0.09500556		
264.4	0.09504486		
264.6	0.09550842		
264.8	0.09541037		
265	0.09599503		
265.2	0.09647517		
265.4	0.09653893		
265.6	0.09708967		
265.8	0.09682466		
266	0.09661672		
266.2	0.09727416		
266.4	0.09764913		
266.6	0.09772335		
266.8	0.09850363		
267	0.09794603		
267.2	0.09866926		
267.4	0.09932078		
267.6	0.10033336		
267.8	0.10145782		
268	0.10197538		
268.2	0.10190871		
268.4	0.10194086		
268.6	0.10258506		
268.8	0.10315274		
269	0.10366615		
269.2	0.10392867		
269.4	0.10412174		
269.6	0.10426197		
269.8	0.10391186		
270	0.10395275		
270.2	0.10461977		
270.4	0.1046999		
270.6	0.10426139		
270.8	0.10439323		
271	0.10437637		
271.2	0.10490976		
271.4	0.10546202		
271.6	0.10622322		
271.8	0.10648135		
272	0.10623942		
272.2	0.10607697		
272.4	0.10673282		
272.6	0.10757412		
272.8	0.10851637		
273	0.10922893		
273.2	0.10972739		
273.4	0.1104845		
273.6	0.11092965		
273.8	0.11105756		
274	0.1119453		
274.2	0.11236764		
274.4	0.11280963		
274.6	0.11287037		
274.8	0.11346306		
275	0.11398796		
275.2	0.11390316		
275.4	0.11412381		
275.6	0.11450883		
275.8	0.11465622		
276	0.11451087		
276.2	0.11503209		
276.4	0.1162885		
276.6	0.11689382		
276.8	0.11758635		
277	0.11822065		
277.2	0.11883637		
277.4	0.11952192		
277.6	0.11976114		
277.8	0.120172		
278	0.1207537		
278.2	0.12102532		
278.4	0.12135636		
278.6	0.12137293		
278.8	0.12210699		
279	0.12202981		
279.2	0.12160414		
279.4	0.12200263		
279.6	0.12232123		
279.8	0.12255963		
280	0.12303687		
280.2	0.12343198		
280.4	0.12345927		
280.6	0.12361329		
280.8	0.12367769		
281	0.12363597		
281.2	0.1237714		
281.4	0.12431088		
281.6	0.12465649		
281.8	0.12529387		
282	0.12554474		
282.2	0.12563862		
282.4	0.12526474		
282.6	0.12611923		
282.8	0.12656882		
283	0.12671833		
283.2	0.12706531		
283.4	0.12772603		
283.6	0.12825811		
283.8	0.12871167		
284	0.12873452		
284.2	0.12882002		
284.4	0.12899764		
284.6	0.12882243		
284.8	0.12865974		
285	0.12850255		
285.2	0.12870186		
285.4	0.1294947		
285.6	0.12971297		
285.8	0.12971957		
286	0.13001569		
286.2	0.13022895		
286.4	0.13067531		
286.6	0.13201254		
286.8	0.1318906		
287	0.13266382		
287.2	0.13385758		
287.4	0.13425953		
287.6	0.13468178		
287.8	0.13470216		
288	0.13523114		
288.2	0.13545308		
288.4	0.13524729		
288.6	0.13427494		
288.8	0.13390915		
289	0.13359173		
289.2	0.13407728		
289.4	0.13403325		
289.6	0.13390586		
289.8	0.13414022		
290	0.13509152		
290.2	0.13543323		
290.4	0.13633672		
290.6	0.13657542		
290.8	0.13666162		
291	0.13730102		
291.2	0.13811384		
291.4	0.13778971		
291.6	0.1382233		
291.8	0.13892518		
292	0.13945686		
292.2	0.13938428		
292.4	0.13927629		
292.6	0.13909539		
292.8	0.13949539		
293	0.13991293		
293.2	0.14067084		
293.4	0.13997217		
293.6	0.14046113		
293.8	0.14118672		
294	0.14175989		
294.2	0.14201756		
294.4	0.14241018		
294.6	0.14209169		
294.8	0.1423507		
295	0.14223504		
295.2	0.14245798		
295.4	0.14236925		
295.6	0.14301186		
295.8	0.14291375		
296	0.14275477		
296.2	0.14296618		
296.4	0.14303257		
296.6	0.14301601		
296.8	0.14311629		
297	0.14370848		
297.2	0.14419921		
297.4	0.14395526		
297.6	0.1444923		
297.8	0.14517391		
298	0.14574644		
298.2	0.14655946		
298.4	0.14728616		
298.6	0.14786386		
298.8	0.1489078		
299	0.14937964		
299.2	0.14996062		
299.4	0.15050137		
299.6	0.15113446		
299.8	0.15088214		
300	0.15133486		
300.2	0.15106168		
300.4	0.15081266		
300.6	0.15072867		
300.8	0.15118256		
301	0.15155442		
301.2	0.15146951		
301.4	0.15132747		
301.6	0.15167746		
301.8	0.15195358		
302	0.15198807		
302.2	0.15228247		
302.4	0.15266047		
302.6	0.1533524		
302.8	0.15426336		
303	0.15456498		
303.2	0.15519355		
303.4	0.15565111		
303.6	0.15619663		
303.8	0.1561772		
304	0.15604029		
304.2	0.15545347		
304.4	0.15584115		
304.6	0.15625198		
304.8	0.15637298		
305	0.15643833		
305.2	0.15657447		
305.4	0.1567155		
305.6	0.15674929		
305.8	0.15669749		
306	0.15679353		
306.2	0.15699971		
306.4	0.15743281		
306.6	0.15729985		
306.8	0.1575046		
307	0.1574082		
307.2	0.15750738		
307.4	0.15784759		
307.6	0.15828235		
307.8	0.15820209		
308	0.15758809		
308.2	0.15759283		
308.4	0.15800065		
308.6	0.15801709		
308.8	0.15767319		
309	0.15805477		
309.2	0.15849006		
309.4	0.15921843		
309.6	0.1595545		
309.8	0.16005245		
310	0.16059685		
310.2	0.16115769		
310.4	0.16180709		
310.6	0.16196788		
310.8	0.16271499		
311	0.16364958		
311.2	0.16490723		
311.4	0.16569687		
311.6	0.166012		
311.8	0.16595148		
312	0.16602513		
312.2	0.16634304		
312.4	0.16642406		
312.6	0.16638961		
312.8	0.16629557		
313	0.16638321		
313.2	0.16709584		
313.4	0.16689102		
313.6	0.16672663		
313.8	0.1665534		
314	0.16654818		
314.2	0.16670394		
314.4	0.16689396		
314.6	0.16678215		
314.8	0.1666235		
315	0.16703745		
315.2	0.1672164		
315.4	0.16726345		
315.6	0.16755579		
315.8	0.16790033		
316	0.16835715		
316.2	0.16889982		
316.4	0.1689863		
316.6	0.16950367		
316.8	0.16993472		
317	0.17023166		
317.2	0.17141907		
317.4	0.17117351		
317.6	0.17177525		
317.8	0.17161986		
318	0.17151063		
318.2	0.17172461		
318.4	0.17163139		
318.6	0.17140175		
318.8	0.17127909		
319	0.17166073		
319.2	0.172023		
319.4	0.17244088		
319.6	0.17296685		
319.8	0.17314291		
320	0.17301089		
320.2	0.17323688		
320.4	0.17301497		
320.6	0.17378569		
320.8	0.17415342		
321	0.17414033		
321.2	0.17475807		
321.4	0.17518692		
321.6	0.17494027		
321.8	0.17487721		
322	0.17471137		
322.2	0.17468559		
322.4	0.17471225		
322.6	0.17472281		
322.8	0.17504552		
323	0.17523394		
323.2	0.17538082		
323.4	0.17593991		
323.6	0.17649833		
323.8	0.17657299		
324	0.17664605		
324.2	0.17686059		
324.4	0.17704851		
324.6	0.17752445		
324.8	0.17783832		
325	0.17808477		
325.2	0.17818156		
325.4	0.17846539		
325.6	0.17838083		
325.8	0.17892411		
326	0.17939392		
326.2	0.17972879		
326.4	0.18016806		
326.6	0.18084506		
326.8	0.18181662		
327	0.18189907		
327.2	0.18256435		
327.4	0.18335174		
327.6	0.1836236		
327.8	0.18367602		
328	0.18339739		
328.2	0.18298493		
328.4	0.18303749		
328.6	0.18314374		
328.8	0.18337144		
329	0.18318097		
329.2	0.18283621		
329.4	0.183476		
329.6	0.18345923		
329.8	0.18345181		
330	0.18335062		
330.2	0.18333811		
330.4	0.18331771		
330.6	0.18409117		
330.8	0.18437056		
331	0.18443707		
331.2	0.18529528		
331.4	0.18589533		
331.6	0.1857293		
331.8	0.18528174		
332	0.18509206		
332.2	0.18524079		
332.4	0.18585403		
332.6	0.18611453		
332.8	0.18609003		
333	0.18624046		
333.2	0.1862122		
333.4	0.18618349		
333.6	0.18598588		
333.8	0.18608224		
334	0.1863069		
334.2	0.18682948		
334.4	0.18673454		
334.6	0.18777549		
334.8	0.18790413		
335	0.18864756		
335.2	0.18918272		
335.4	0.18963453		
335.6	0.18981614		
335.8	0.18996794		
336	0.19028072		
336.2	0.19032316		
336.4	0.19056756		
336.6	0.18995653		
336.8	0.18965883		
337	0.1897576		
337.2	0.18958296		
337.4	0.18933737		
337.6	0.18908273		
337.8	0.18936847		
338	0.18943871		
338.2	0.18921878		
338.4	0.18934354		
338.6	0.18987068		
338.8	0.18967724		
339	0.19050314		
339.2	0.19112425		
339.4	0.19194844		
339.6	0.19254168		
339.8	0.19257155		
340	0.19278105		
340.2	0.19315876		
340.4	0.19380602		
340.6	0.19365011		
340.8	0.1942648		
341	0.194432		
341.2	0.19462259		
341.4	0.19463136		
341.6	0.19462054		
341.8	0.19513568		
342	0.19482188		
342.2	0.19524204		
342.4	0.19574505		
342.6	0.19581162		
342.8	0.19599976		
343	0.1965428		
343.2	0.19678852		
343.4	0.19711658		
343.6	0.19700397		
343.8	0.19720152		
344	0.19741948		
344.2	0.1977868		
344.4	0.19778846		
344.6	0.19735768		
344.8	0.19757186		
345	0.19723349		
345.2	0.19698927		
345.4	0.19718052		
345.6	0.19729824		
345.8	0.19736684		
346	0.19793342		
346.2	0.19845952		
346.4	0.19846782		
346.6	0.19827312		
346.8	0.19875341		
347	0.19911174		
347.2	0.19919955		
347.4	0.19912359		
347.6	0.19865043		
347.8	0.19885383		
348	0.19860316		
348.2	0.19848052		
348.4	0.19837247		
348.6	0.19857184		
348.8	0.19906628		
349	0.1991474		
349.2	0.19953435		
349.4	0.20008782		
349.6	0.20058891		
349.8	0.20088788		
350	0.20161955		
350.2	0.20174995		
350.4	0.20189663		
350.6	0.202356		
350.8	0.20231779		
351	0.20271785		
351.2	0.20257733		
351.4	0.20253485		
351.6	0.2030462		
351.8	0.20368236		
352	0.20414904		
352.2	0.20508909		
352.4	0.20598298		
352.6	0.20630163		
352.8	0.20656775		
353	0.2063655		
353.2	0.20600051		
353.4	0.20654951		
353.6	0.20688211		
353.8	0.20652784		
354	0.2066731		
354.2	0.2071615		
354.4	0.20677303		
354.6	0.20635722		
354.8	0.20579322		
355	0.20667497		
355.2	0.20633055		
355.4	0.20653772		
355.6	0.20709846		
355.8	0.20717532		
356	0.20776694		
356.2	0.20815886		
356.4	0.20828713		
356.6	0.20868324		
356.8	0.20919288		
357	0.20912415		
357.2	0.20925502		
357.4	0.21012482		
357.6	0.21010076		
357.8	0.20978334		
358	0.21067235		
358.2	0.21118824		
358.4	0.21076914		
358.6	0.21087078		
358.8	0.21122249		
359	0.21158134		
359.2	0.21095071		
359.4	0.21095134		
359.6	0.2106234		
359.8	0.21080837		
360	0.21119183		
360.2	0.21131008		
360.4	0.21156773		
360.6	0.21145688		
360.8	0.21138237		
361	0.21117899		
361.2	0.21152447		
361.4	0.21160313		
361.6	0.21136827		
361.8	0.21140748		
362	0.21220079		
362.2	0.21252949		
362.4	0.21276013		
362.6	0.21271793		
362.8	0.21276128		
363	0.21275206		
363.2	0.21297602		
363.4	0.21292963		
363.6	0.21307782		
363.8	0.21357895		
364	0.21391042		
364.2	0.21422089		
364.4	0.21438234		
364.6	0.21441556		
364.8	0.21504842		
365	0.21557395		
365.2	0.21583658		
365.4	0.21582354		
365.6	0.21592586		
365.8	0.21680844		
366	0.21718625		
366.2	0.21732365		
366.4	0.2172722		
366.6	0.21689104		
366.8	0.21719625		
367	0.2174206		
367.2	0.21737348		
367.4	0.21696822		
367.6	0.21741555		
367.8	0.2172068		
368	0.21757722		
368.2	0.21751553		
368.4	0.21769295		
368.6	0.21772729		
368.8	0.21808797		
369	0.21896649		
369.2	0.21915924		
369.4	0.21915835		
369.6	0.21917853		
369.8	0.21955887		
370	0.21959745		
370.2	0.21986612		
370.4	0.22046606		
370.6	0.2204987		
370.8	0.22089375		
371	0.22135344		
371.2	0.22094806		
371.4	0.2213232		
371.6	0.22142902		
371.8	0.22113127		
372	0.22120706		
372.2	0.22150501		
372.4	0.22166238		
372.6	0.22163287		
372.8	0.22217936		
373	0.22299309		
373.2	0.22253114		
373.4	0.22253841		
373.6	0.22279831		
373.8	0.22282203		
374	0.22362539		
374.2	0.22404949		
374.4	0.22439909		
374.6	0.22430368		
374.8	0.22491087		
375	0.22527387		
375.2	0.22521397		
375.4	0.2252961		
375.6	0.22547763		
375.8	0.22563163		
376	0.22544871		
376.2	0.22597239		
376.4	0.22558996		
376.6	0.22569967		
376.8	0.22600379		
377	0.22618373		
377.2	0.22586031		
377.4	0.22642019		
377.6	0.22641783		
377.8	0.22666398		
378	0.22784188		
378.2	0.22764294		
378.4	0.22805883		
378.6	0.22815199		
378.8	0.22847819		
379	0.22855976		
379.2	0.22836007		
379.4	0.22811014		
379.6	0.22889997		
379.8	0.22933131		
380	0.22903413		
380.2	0.22901876		
380.4	0.22865165		
380.6	0.22852738		
380.8	0.2288636		
381	0.22891639		
381.2	0.22925179		
381.4	0.22936212		
381.6	0.22969936		
381.8	0.23003916		
382	0.23010169		
382.2	0.22955083		
382.4	0.22967935		
382.6	0.22931556		
382.8	0.22943387		
383	0.22916586		
383.2	0.22917838		
383.4	0.22936011		
383.6	0.23073946		
383.8	0.23144333		
384	0.23091884		
384.2	0.23135472		
384.4	0.23182971		
384.6	0.23276791		
384.8	0.23357128		
385	0.23352236		
385.2	0.2340001		
385.4	0.23439117		
385.6	0.23495768		
385.8	0.23527062		
386	0.23545341		
386.2	0.23547968		
386.4	0.23544466		
386.6	0.23527758		
386.8	0.23512208		
387	0.23492385		
387.2	0.23525266		
387.4	0.2351931		
387.6	0.23587649		
387.8	0.23492568		
388	0.23381198		
388.2	0.23379694		
388.4	0.23380187		
388.6	0.23419426		
388.8	0.23382563		
389	0.23329605		
389.2	0.23421727		
389.4	0.23457244		
389.6	0.23454305		
389.8	0.23497967		
390	0.23465275		
390.2	0.23468885		
390.4	0.23517616		
390.6	0.23573137		
390.8	0.23615306		
391	0.23727807		
391.2	0.23771608		
391.4	0.23802197		
391.6	0.2378736		
391.8	0.23725226		
392	0.23718614		
392.2	0.23800697		
392.4	0.23851143		
392.6	0.23855322		
392.8	0.23877573		
393	0.23888165		
393.2	0.2392273		
393.4	0.23902751		
393.6	0.23911873		
393.8	0.23868196		
394	0.23852609		
394.2	0.23915874		
394.4	0.2395238		
394.6	0.24016937		
394.8	0.24051701		
395	0.24131373		
395.2	0.24125304		
395.4	0.24124093		
395.6	0.24085159		
395.8	0.24100195		
396	0.24167649		
396.2	0.24254681		
396.4	0.24244433		
396.6	0.24229126		
396.8	0.24264278		
397	0.24189816		
397.2	0.24152525		
397.4	0.24156175		
397.6	0.24129341		
397.8	0.24051671		
398	0.241214		
398.2	0.24149898		
398.4	0.24155517		
398.6	0.24198144		
398.8	0.24226715		
399	0.24277303		
399.2	0.24272956		
399.4	0.24293274		
399.6	0.24376971		
399.8	0.24461958		
400	0.24525687		
400.2	0.2456349		
400.4	0.24542724		
400.6	0.24485966		
400.8	0.24517251		
401	0.24484554		
401.2	0.24497314		
401.4	0.24505445		
401.6	0.24473669		
401.8	0.24487533		
402	0.24541113		
402.2	0.24547366		
402.4	0.24512348		
402.6	0.24529929		
402.8	0.24579063		
403	0.245736		
403.2	0.24608077		
403.4	0.24638512		
403.6	0.2469084		
403.8	0.24696372		
404	0.24666522		
404.2	0.24677733		
404.4	0.24628877		
404.6	0.24664316		
404.8	0.24789723		
405	0.24859436		
405.2	0.24870547		
405.4	0.24893233		
405.6	0.24914431		
405.8	0.24976173		
406	0.24992255		
406.2	0.2502416		
406.4	0.25016033		
406.6	0.25069361		
406.8	0.25042158		
407	0.25062092		
407.2	0.25088452		
407.4	0.25029218		
407.6	0.25030283		
407.8	0.25003047		
408	0.249628		
408.2	0.24957361		
408.4	0.2491191		
408.6	0.249848		
408.8	0.25004563		
409	0.24994639		
409.2	0.24898401		
409.4	0.24917196		
409.6	0.24893719		
409.8	0.24907734		
410	0.24881052		
410.2	0.24878643		
410.4	0.2490881		
410.6	0.248978		
410.8	0.24866812		
411	0.24971235		
411.2	0.24973523		
411.4	0.24981507		
411.6	0.25019926		
411.8	0.25061168		
412	0.2508676		
412.2	0.25127058		
412.4	0.25142386		
412.6	0.2524288		
412.8	0.25261506		
413	0.25307647		
413.2	0.2531881		
413.4	0.25397427		
413.6	0.2541999		
413.8	0.25481159		
414	0.25510921		
414.2	0.2549332		
414.4	0.25568205		
414.6	0.25533001		
414.8	0.25495844		
415	0.25518861		
415.2	0.25493735		
415.4	0.2549142		
415.6	0.2550932		
415.8	0.25510758		
416	0.25473922		
416.2	0.25470001		
416.4	0.2548098		
416.6	0.25534051		
416.8	0.25493797		
417	0.25497067		
417.2	0.25488271		
417.4	0.25542878		
417.6	0.25590103		
417.8	0.25616572		
418	0.25640878		
418.2	0.25679057		
418.4	0.25766119		
418.6	0.25747541		
418.8	0.25754066		
419	0.25797723		
419.2	0.25847252		
419.4	0.25895754		
419.6	0.25860416		
419.8	0.25845848		
420	0.25833431		
420.2	0.25865518		
420.4	0.25877149		
420.6	0.25848752		
420.8	0.25779775		
421	0.25750538		
421.2	0.25768628		
421.4	0.25791142		
421.6	0.25798257		
421.8	0.25807244		
422	0.25842485		
422.2	0.25906482		
422.4	0.2591082		
422.6	0.25917131		
422.8	0.25935504		
423	0.25954558		
423.2	0.25993899		
423.4	0.26003124		
423.6	0.25963088		
423.8	0.25963088		
424	0.25912759		
424.2	0.2591833		
424.4	0.25896958		
424.6	0.25866671		
424.8	0.25798757		
425	0.25794664		
425.2	0.2582398		
425.4	0.25794599		
425.6	0.25764139		
425.8	0.25759053		
426	0.25732856		
426.2	0.25629953		
426.4	0.25519061		
426.6	0.25477489		
426.8	0.25406156		
427	0.25333355		
427.2	0.25253716		
427.4	0.25198051		
427.6	0.25108724		
427.8	0.2500183		
428	0.24931485		
428.2	0.24886016		
428.4	0.24787212		
428.6	0.24705599		
428.8	0.24618595		
429	0.24613761		
429.2	0.24589362		
429.4	0.24523888		
429.6	0.24504485		
429.8	0.24480741		
430	0.24403541		
430.2	0.24335182		
430.4	0.24310787		
430.6	0.24324103		
430.8	0.24334749		
431	0.24305128		
431.2	0.24297822		
431.4	0.24263208		
431.6	0.24245895		
431.8	0.24245047		
432	0.24247478		
432.2	0.24224358		
432.4	0.24186387		
432.6	0.24131017		
432.8	0.24047662		
433	0.24010298		
433.2	0.23955592		
433.4	0.23894175		
433.6	0.23833281		
433.8	0.23743673		
434	0.23669382		
434.2	0.23630691		
434.4	0.23605819		
434.6	0.23565841		
434.8	0.23600658		
435	0.23539758		
435.2	0.23559891		
435.4	0.23525323		
435.6	0.23526079		
435.8	0.23539208		
436	0.23556817		
436.2	0.23529112		
436.4	0.23511614		
436.6	0.2348497		
436.8	0.23454049		
437	0.23490933		
437.2	0.23486081		
437.4	0.23470213		
437.6	0.23470303		
437.8	0.23384883		
438	0.233241		
438.2	0.23312727		
438.4	0.23245909		
438.6	0.23179389		
438.8	0.23134327		
439	0.23098739		
439.2	0.23041862		
439.4	0.23000519		
439.6	0.22969977		
439.8	0.22959838		
440	0.22946728		
440.2	0.2284873		
440.4	0.22844437		
440.6	0.22827846		
440.8	0.2275872		
441	0.22762899		
441.2	0.22709567		
441.4	0.22639352		
441.6	0.22564044		
441.8	0.22509314		
442	0.2243656		
442.2	0.22395365		
442.4	0.22348319		
442.6	0.22335413		
442.8	0.22345698		
443	0.22382974		
443.2	0.22364944		
443.4	0.22397081		
443.6	0.22462583		
443.8	0.22525174		
444	0.22521837		
444.2	0.22477002		
444.4	0.22510317		
444.6	0.2248486		
444.8	0.22421108		
445	0.22415577		
445.2	0.22323698		
445.4	0.22307139		
445.6	0.22303007		
445.8	0.2228133		
446	0.22207658		
446.2	0.22198708		
446.4	0.22239305		
446.6	0.22214237		
446.8	0.22200311		
447	0.22199431		
447.2	0.22164178		
447.4	0.22170906		
447.6	0.2219452		
447.8	0.2216217		
448	0.22122392		
448.2	0.22075083		
448.4	0.2205101		
448.6	0.22002055		
448.8	0.21963448		
449	0.21977161		
449.2	0.21913593		
449.4	0.21978355		
449.6	0.21969911		
449.8	0.21952374		
450	0.21940671		
450.2	0.21953		
450.4	0.21972446		
450.6	0.21931409		
450.8	0.2188164		
451	0.21876435		
451.2	0.21836617		
451.4	0.21823993		
451.6	0.21804583		
451.8	0.21755612		
452	0.21695919		
452.2	0.21679158		
452.4	0.21672389		
452.6	0.21647047		
452.8	0.21649537		
453	0.21655884		
453.2	0.21579286		
453.4	0.21589921		
453.6	0.21537791		
453.8	0.21516479		
454	0.21487047		
454.2	0.21512739		
454.4	0.2150427		
454.6	0.21499581		
454.8	0.21523301		
455	0.2160934		
455.2	0.21607494		
455.4	0.21665977		
455.6	0.21678086		
455.8	0.21628115		
456	0.21678843		
456.2	0.21701031		
456.4	0.21680034		
456.6	0.21631265		
456.8	0.21602253		
457	0.21585009		
457.2	0.21562832		
457.4	0.21607069		
457.6	0.21573642		
457.8	0.21587251		
458	0.21597856		
458.2	0.21598257		
458.4	0.21592699		
458.6	0.21589907		
458.8	0.21622493		
459	0.21641676		
459.2	0.21573939		
459.4	0.21564608		
459.6	0.21456605		
459.8	0.21364577		
460	0.21338627		
460.2	0.21262119		
460.4	0.21194168		
460.6	0.21107409		
460.8	0.21103712		
461	0.21117767		
461.2	0.21166582		
461.4	0.21243847		
461.6	0.21239208		
461.8	0.21312296		
462	0.21408329		
462.2	0.21434251		
462.4	0.21449768		
462.6	0.21509367		
462.8	0.21549427		
463	0.21513836		
463.2	0.21448022		
463.4	0.21431463		
463.6	0.21365942		
463.8	0.2130239		
464	0.21261538		
464.2	0.21194884		
464.4	0.21127164		
464.6	0.21108162		
464.8	0.21107704		
465	0.21071244		
465.2	0.21155534		
465.4	0.21172437		
465.6	0.21188478		
465.8	0.21242294		
466	0.21274502		
466.2	0.21279433		
466.4	0.21233888		
466.6	0.21218686		
466.8	0.21182109		
467	0.21112919		
467.2	0.21054253		
467.4	0.20982854		
467.6	0.20940904		
467.8	0.20902651		
468	0.20881845		
468.2	0.20888473		
468.4	0.20901106		
468.6	0.20879666		
468.8	0.20884266		
469	0.20886492		
469.2	0.20961544		
469.4	0.20957922		
469.6	0.20960469		
469.8	0.21008928		
470	0.21017627		
470.2	0.2104346		
470.4	0.21021919		
470.6	0.20969155		
470.8	0.20983103		
471	0.20843712		
471.2	0.20821371		
471.4	0.20804674		
471.6	0.20817853		
471.8	0.20866469		
472	0.20887519		
472.2	0.20936173		
472.4	0.20980036		
472.6	0.20991063		
472.8	0.21025613		
473	0.20976308		
473.2	0.21018576		
473.4	0.20988947		
473.6	0.20950711		
473.8	0.20944679		
474	0.20887908		
474.2	0.20859911		
474.4	0.20831966		
474.6	0.20750228		
474.8	0.20767646		
475	0.20667881		
475.2	0.20677063		
475.4	0.20691642		
475.6	0.20724847		
475.8	0.2081847		
476	0.2084155		
476.2	0.20884212		
476.4	0.20936274		
476.6	0.2092802		
476.8	0.20852372		
477	0.20835962		
477.2	0.20861071		
477.4	0.20805477		
477.6	0.20762242		
477.8	0.20781294		
478	0.2078034		
478.2	0.20746842		
478.4	0.20811742		
478.6	0.20788606		
478.8	0.20777527		
479	0.20709876		
479.2	0.20689102		
479.4	0.20745146		
479.6	0.20753003		
479.8	0.20771405		
480	0.20759665		
480.2	0.2075583		
480.4	0.20745377		
480.6	0.20720874		
480.8	0.20656891		
481	0.20677532		
481.2	0.20664631		
481.4	0.2067902		
481.6	0.2067332		
481.8	0.20727312		
482	0.20743175		
482.2	0.20726139		
482.4	0.20778396		
482.6	0.20765815		
482.8	0.20753712		
483	0.20742378		
483.2	0.20762831		
483.4	0.20768638		
483.6	0.20739891		
483.8	0.2072961		
484	0.2074396		
484.2	0.20750808		
484.4	0.2072647		
484.6	0.20696995		
484.8	0.2067182		
485	0.20677345		
485.2	0.20692161		
485.4	0.20669339		
485.6	0.20658653		
485.8	0.20685716		
486	0.20714426		
486.2	0.20708177		
486.4	0.20725147		
486.6	0.20748091		
486.8	0.2069447		
487	0.20666652		
487.2	0.20633644		
487.4	0.20599905		
487.6	0.20565987		
487.8	0.20555798		
488	0.20572816		
488.2	0.20535757		
488.4	0.20495473		
488.6	0.20497993		
488.8	0.20502767		
489	0.20481392		
489.2	0.20482659		
489.4	0.20484391		
489.6	0.20508666		
489.8	0.20504249		
490	0.205004		
490.2	0.20523446		
490.4	0.20538569		
490.6	0.20544435		
490.8	0.20538974		
491	0.20516899		
491.2	0.20541811		
491.4	0.20560324		
491.6	0.20551376		
491.8	0.20536896		
492	0.20531548		
492.2	0.20535107		
492.4	0.20528624		
492.6	0.20483293		
492.8	0.20451609		
493	0.20458097		
493.2	0.2046158		
493.4	0.20412643		
493.6	0.20417129		
493.8	0.20388939		
494	0.203889		
494.2	0.20417986		
494.4	0.20402337		
494.6	0.20408068		
494.8	0.20401407		
495	0.20418435		
495.2	0.20401046		
495.4	0.20371119		
495.6	0.20344458		
495.8	0.20282778		
496	0.20269516		
496.2	0.20294579		
496.4	0.20306835		
496.6	0.20290344		
496.8	0.20374373		
497	0.20384984		
497.2	0.20358898		
497.4	0.20392297		
497.6	0.20429892		
497.8	0.20405129		
498	0.2043628		
498.2	0.20461868		
498.4	0.2044497		
498.6	0.20422477		
498.8	0.20396535		
499	0.20375408		
499.2	0.20341161		
499.4	0.2036209		
499.6	0.20351131		
499.8	0.20347262		
500	0.20359237		
500.2	0.20388034		
500.4	0.20411534		
500.6	0.20398732		
500.8	0.20405939		
501	0.2031612		
501.2	0.2027318		
501.4	0.20308087		
501.6	0.20233516		
501.8	0.202635		
502	0.20221868		
502.2	0.20211807		
502.4	0.20170942		
502.6	0.20146837		
502.8	0.20165884		
503	0.20201033		
503.2	0.20254113		
503.4	0.20262249		
503.6	0.20289768		
503.8	0.2033768		
504	0.20317587		
504.2	0.20342239		
504.4	0.20408553		
504.6	0.20423009		
504.8	0.20405045		
505	0.20381912		
505.2	0.20312672		
505.4	0.20337126		
505.6	0.20297023		
505.8	0.20321512		
506	0.20294226		
506.2	0.20314715		
506.4	0.20303972		
506.6	0.2025941		
506.8	0.20222295		
507	0.20169826		
507.2	0.20146964		
507.4	0.20149069		
507.6	0.20193416		
507.8	0.202146		
508	0.20197412		
508.2	0.20222049		
508.4	0.202439		
508.6	0.20242251		
508.8	0.20220595		
509	0.20159439		
509.2	0.2008352		
509.4	0.20132258		
509.6	0.20111477		
509.8	0.20130266		
510	0.20153909		
510.2	0.20093232		
510.4	0.20083506		
510.6	0.20086262		
510.8	0.20105528		
511	0.2009982		
511.2	0.20166503		
511.4	0.20197331		
511.6	0.20194126		
511.8	0.2021663		
512	0.20209926		
512.2	0.20244356		
512.4	0.20252199		
512.6	0.2026924		
512.8	0.20236159		
513	0.20191149		
513.2	0.20168909		
513.4	0.20163815		
513.6	0.20151002		
513.8	0.20125936		
514	0.20114115		
514.2	0.20066945		
514.4	0.20050142		
514.6	0.20071109		
514.8	0.20017389		
515	0.20004722		
515.2	0.20015923		
515.4	0.19988231		
515.6	0.19962639		
515.8	0.20020444		
516	0.20012426		
516.2	0.20038186		
516.4	0.20016464		
516.6	0.20022596		
516.8	0.20021353		
517	0.20032235		
517.2	0.20063116		
517.4	0.20078014		
517.6	0.20064995		
517.8	0.20012282		
518	0.1999918		
518.2	0.19956194		
518.4	0.19944282		
518.6	0.19914248		
518.8	0.19862365		
519	0.19913698		
519.2	0.19866253		
519.4	0.19830124		
519.6	0.1983206		
519.8	0.19853432		
520	0.19829137		
520.2	0.19864275		
520.4	0.1985926		
520.6	0.19859899		
520.8	0.19899123		
521	0.19930056		
521.2	0.19931508		
521.4	0.19932221		
521.6	0.19921715		
521.8	0.19892475		
522	0.19910357		
522.2	0.19941591		
522.4	0.19986137		
522.6	0.19945848		
522.8	0.19969043		
523	0.20003521		
523.2	0.19966769		
523.4	0.19970484		
523.6	0.19948414		
523.8	0.19953471		
524	0.19939325		
524.2	0.19895308		
524.4	0.19909758		
524.6	0.19887526		
524.8	0.1991543		
525	0.19905199		
525.2	0.19850384		
525.4	0.19844919		
525.6	0.19790325		
525.8	0.19790099		
526	0.1978386		
526.2	0.19781677		
526.4	0.19840021		
526.6	0.197973		
526.8	0.19797426		
527	0.19845555		
527.2	0.19848199		
527.4	0.19851266		
527.6	0.19841148		
527.8	0.19817762		
528	0.19827719		
528.2	0.19749235		
528.4	0.19833284		
528.6	0.1980449		
528.8	0.19849471		
529	0.19842957		
529.2	0.19814404		
529.4	0.19783898		
529.6	0.19724786		
529.8	0.19718281		
530	0.19712053		
530.2	0.19757056		
530.4	0.19825595		
530.6	0.19804987		
530.8	0.19869339		
531	0.19949952		
531.2	0.19937713		
531.4	0.19959516		
531.6	0.19914966		
531.8	0.19915818		
532	0.19921597		
532.2	0.1991801		
532.4	0.19943741		
532.6	0.19917397		
532.8	0.19942415		
533	0.19879678		
533.2	0.19808129		
533.4	0.19720079		
533.6	0.19708082		
533.8	0.19669883		
534	0.19674919		
534.2	0.19633359		
534.4	0.1958958		
534.6	0.19527297		
534.8	0.19522973		
535	0.19509554		
535.2	0.19429765		
535.4	0.19457404		
535.6	0.19477878		
535.8	0.19575233		
536	0.19573889		
536.2	0.19639022		
536.4	0.19631235		
536.6	0.19648449		
536.8	0.19663413		
537	0.19609848		
537.2	0.19588915		
537.4	0.19611398		
537.6	0.19647304		
537.8	0.19627034		
538	0.19653265		
538.2	0.19612009		
538.4	0.19628707		
538.6	0.19672279		
538.8	0.19687569		
539	0.19704724		
539.2	0.19708502		
539.4	0.197815		
539.6	0.19805778		
539.8	0.19826532		
540	0.19826918		
540.2	0.1980301		
540.4	0.19732943		
540.6	0.19652034		
540.8	0.19597519		
541	0.19574554		
541.2	0.19554539		
541.4	0.19560651		
541.6	0.19577654		
541.8	0.19543139		
542	0.1951062		
542.2	0.19482731		
542.4	0.19511861		
542.6	0.1951929		
542.8	0.19519872		
543	0.19566324		
543.2	0.195902		
543.4	0.19620267		
543.6	0.19652112		
543.8	0.19667501		
544	0.19638644		
544.2	0.19624774		
544.4	0.19628098		
544.6	0.19671737		
544.8	0.19684179		
545	0.19723132		
545.2	0.19731642		
545.4	0.19745837		
545.6	0.19739655		
545.8	0.19712183		
546	0.19675556		
546.2	0.19690822		
546.4	0.19726064		
546.6	0.19711967		
546.8	0.19723323		
547	0.19707458		
547.2	0.19706314		
547.4	0.1965345		
547.6	0.19606567		
547.8	0.19555211		
548	0.19523292		
548.2	0.19583183		
548.4	0.19609082		
548.6	0.19639889		
548.8	0.19677837		
549	0.19743847		
549.2	0.19812559		
549.4	0.19834575		
549.6	0.19827829		
549.8	0.1990363		
550	0.19934632		
550.2	0.19958473		
550.4	0.19957695		
550.6	0.1992603		
550.8	0.19897004		
551	0.19876701		
551.2	0.19811492		
551.4	0.19718354		
551.6	0.19698839		
551.8	0.19640788		
552	0.1962612		
552.2	0.19669797		
552.4	0.19634881		
552.6	0.19624584		
552.8	0.19592703		
553	0.19589963		
553.2	0.19595415		
553.4	0.19555719		
553.6	0.19561404		
553.8	0.19587914		
554	0.19582761		
554.2	0.19565532		
554.4	0.19579015		
554.6	0.19583569		
554.8	0.19591451		
555	0.19591537		
555.2	0.19536325		
555.4	0.19498376		
555.6	0.19499329		
555.8	0.19486441		
556	0.19496879		
556.2	0.19504166		
556.4	0.19476045		
556.6	0.19500185		
556.8	0.19475648		
557	0.19508915		
557.2	0.19534337		
557.4	0.1957484		
557.6	0.19605767		
557.8	0.19631214		
558	0.19640158		
558.2	0.19689725		
558.4	0.19689657		
558.6	0.19662503		
558.8	0.19696248		
559	0.19600999		
559.2	0.19554046		
559.4	0.19541206		
559.6	0.19568947		
559.8	0.19563523		
560	0.19552847		
560.2	0.19622288		
560.4	0.19595595		
560.6	0.19572229		
560.8	0.19527509		
561	0.19527032		
561.2	0.19563028		
561.4	0.1954959		
561.6	0.19482339		
561.8	0.19458381		
562	0.19441606		
562.2	0.1946356		
562.4	0.19388506		
562.6	0.19363278		
562.8	0.19376209		
563	0.19275955		
563.2	0.19245586		
563.4	0.19283122		
563.6	0.19320114		
563.8	0.19345833		
564	0.19345359		
564.2	0.19387611		
564.4	0.19318002		
564.6	0.19408681		
564.8	0.19433489		
565	0.19483306		
565.2	0.19555454		
565.4	0.19544292		
565.6	0.19581081		
565.8	0.1960803		
566	0.19659355		
566.2	0.19648121		
566.4	0.19630671		
566.6	0.19608993		
566.8	0.19566958		
567	0.19504988		
567.2	0.19488321		
567.4	0.1955205		
567.6	0.19555101		
567.8	0.19520442		
568	0.19482619		
568.2	0.19462178		
568.4	0.19449866		
568.6	0.19483247		
568.8	0.19448044		
569	0.19475133		
569.2	0.19521272		
569.4	0.19528303		
569.6	0.19547991		
569.8	0.19539934		
570	0.19529039		
570.2	0.19509967		
570.4	0.19502287		
570.6	0.19472063		
570.8	0.19479542		
571	0.19478756		
571.2	0.19514626		
571.4	0.19529665		
571.6	0.19532633		
571.8	0.19512939		
572	0.19479017		
572.2	0.19449949		
572.4	0.19460539		
572.6	0.19452743		
572.8	0.19502799		
573	0.19569142		
573.2	0.19581429		
573.4	0.19610766		
573.6	0.19589897		
573.8	0.19576924		
574	0.19536555		
574.2	0.19573386		
574.4	0.19511705		
574.6	0.1949636		
574.8	0.19470889		
575	0.19415642		
575.2	0.19402547		
575.4	0.1935096		
575.6	0.19344273		
575.8	0.19301738		
576	0.19299248		
576.2	0.19346582		
576.4	0.19345352		
576.6	0.19335061		
576.8	0.19426579		
577	0.19476672		
577.2	0.19467835		
577.4	0.19501003		
577.6	0.19458651		
577.8	0.19492044		
578	0.19469207		
578.2	0.19506861		
578.4	0.19441164		
578.6	0.19439053		
578.8	0.19437825		
579	0.19421387		
579.2	0.19418993		
579.4	0.19416088		
579.6	0.1938987		
579.8	0.19429796		
580	0.19439741		
580.2	0.19444107		
580.4	0.19388321		
580.6	0.19406594		
580.8	0.19469506		
581	0.19451596		
581.2	0.19409606		
581.4	0.19383341		
581.6	0.19329209		
581.8	0.19302488		
582	0.19253499		
582.2	0.19247328		
582.4	0.19186992		
582.6	0.19219755		
582.8	0.19273848		
583	0.19251123		
583.2	0.19229117		
583.4	0.19251032		
583.6	0.19264982		
583.8	0.1934893		
584	0.19324454		
584.2	0.19330612		
584.4	0.19353708		
584.6	0.19380597		
584.8	0.19390636		
585	0.19415473		
585.2	0.19404605		
585.4	0.19358334		
585.6	0.19306976		
585.8	0.19322827		
586	0.19349276		
586.2	0.19351784		
586.4	0.19354202		
586.6	0.19354084		
586.8	0.19340763		
587	0.19292989		
587.2	0.19252855		
587.4	0.19300384		
587.6	0.1927132		
587.8	0.19234095		
588	0.19194454		
588.2	0.19151734		
588.4	0.19147206		
588.6	0.19103926		
588.8	0.19121297		
589	0.19129191		
589.2	0.19097399		
589.4	0.19072131		
589.6	0.19133849		
589.8	0.19227451		
590	0.19249921		
590.2	0.19280497		
590.4	0.19298223		
590.6	0.1931612		
590.8	0.19293108		
591	0.19279791		
591.2	0.19261672		
591.4	0.19283348		
591.6	0.19220472		
591.8	0.19206996		
592	0.19173899		
592.2	0.19159785		
592.4	0.19130698		
592.6	0.19065614		
592.8	0.19070113		
593	0.19059017		
593.2	0.19036707		
593.4	0.1904347		
593.6	0.19076881		
593.8	0.19088126		
594	0.19066769		
594.2	0.19126565		
594.4	0.19145395		
594.6	0.19137334		
594.8	0.19093384		
595	0.19113089		
595.2	0.19080115		
595.4	0.19115588		
595.6	0.19083138		
595.8	0.19065421		
596	0.19025992		
596.2	0.19012611		
596.4	0.19010183		
596.6	0.18969262		
596.8	0.19023298		
597	0.1902684		
597.2	0.19049485		
597.4	0.19069727		
597.6	0.19133864		
597.8	0.1916052		
598	0.19184538		
598.2	0.19255291		
598.4	0.19248463		
598.6	0.19268892		
598.8	0.19290548		
599	0.19292143		
599.2	0.19269761		
599.4	0.19306062		
599.6	0.19280133		
599.8	0.19220082		
600	0.19202626		
600.2	0.19167325		
600.4	0.19167547		
600.6	0.19108054		
600.8	0.19118153		
601	0.19093842		
601.2	0.19119318		
601.4	0.19075697		
601.6	0.19093962		
601.8	0.19060679		
602	0.19031562		
602.2	0.19022583		
602.4	0.18992327		
602.6	0.18982765		
602.8	0.19010047		
603	0.19023519		
603.2	0.19008624		
603.4	0.19080773		
603.6	0.19090899		
603.8	0.1906752		
604	0.19129452		
604.2	0.19180983		
604.4	0.19195538		
604.6	0.19216989		
604.8	0.19252194		
605	0.19272047		
605.2	0.19265305		
605.4	0.19225281		
605.6	0.19265915		
605.8	0.19275166		
606	0.19245706		
606.2	0.19242902		
606.4	0.19205312		
606.6	0.19214015		
606.8	0.19215587		
607	0.19196589		
607.2	0.19196347		
607.4	0.19233416		
607.6	0.19233773		
607.8	0.19257803		
608	0.19293603		
608.2	0.19287912		
608.4	0.19215229		
608.6	0.19201945		
608.8	0.19215432		
609	0.19204607		
609.2	0.19164804		
609.4	0.19161514		
609.6	0.19205939		
609.8	0.19217875		
610	0.191831		
610.2	0.19174796		
610.4	0.19143503		
610.6	0.19114102		
610.8	0.19072338		
611	0.19077622		
611.2	0.19065019		
611.4	0.19023825		
611.6	0.19033913		
611.8	0.19035528		
612	0.18995428		
612.2	0.18971838		
612.4	0.18988578		
612.6	0.19017302		
612.8	0.19061515		
613	0.19071167		
613.2	0.19065546		
613.4	0.19064325		
613.6	0.19117604		
613.8	0.19140656		
614	0.19113309		
614.2	0.19101919		
614.4	0.19101506		
614.6	0.19095926		
614.8	0.1912121		
615	0.19110762		
615.2	0.19103485		
615.4	0.1909467		
615.6	0.19103917		
615.8	0.19059878		
616	0.19026489		
616.2	0.19004566		
616.4	0.19004585		
616.6	0.18962439		
616.8	0.18875342		
617	0.18857991		
617.2	0.18843295		
617.4	0.18862205		
617.6	0.18894871		
617.8	0.18914404		
618	0.18897423		
618.2	0.18930427		
618.4	0.189615		
618.6	0.18991335		
618.8	0.1902835		
619	0.19053505		
619.2	0.19061779		
619.4	0.19055178		
619.6	0.19038254		
619.8	0.19056876		
620	0.19086578		
620.2	0.19076829		
620.4	0.19032923		
620.6	0.19015814		
620.8	0.18999203		
621	0.19034761		
621.2	0.19049732		
621.4	0.19047563		
621.6	0.19008395		
621.8	0.19011494		
622	0.18967926		
622.2	0.1898338		
622.4	0.18957347		
622.6	0.18967924		
622.8	0.19004231		
623	0.1897712		
623.2	0.18964183		
623.4	0.18956976		
623.6	0.19005059		
623.8	0.19064235		
624	0.19098969		
624.2	0.19140238		
624.4	0.1914069		
624.6	0.19164867		
624.8	0.19117276		
625	0.19101022		
625.2	0.19099884		
625.4	0.19095535		
625.6	0.19067713		
625.8	0.19046993		
626	0.19064845		
626.2	0.19048911		
626.4	0.19060946		
626.6	0.19076186		
626.8	0.1901648		
627	0.1897571		
627.2	0.18986352		
627.4	0.18960645		
627.6	0.18995003		
627.8	0.19018817		
628	0.19061865		
628.2	0.19085407		
628.4	0.19046503		
628.6	0.19062993		
628.8	0.19099886		
629	0.19163867		
629.2	0.19180732		
629.4	0.19169072		
629.6	0.19127823		
629.8	0.19082427		
630	0.19117889		
630.2	0.19063495		
630.4	0.19061717		
630.6	0.19007038		
630.8	0.18932584		
631	0.18939199		
631.2	0.18922068		
631.4	0.18854639		
631.6	0.18892757		
631.8	0.18916183		
632	0.18898499		
632.2	0.18921195		
632.4	0.18936248		
632.6	0.19026416		
632.8	0.19018751		
633	0.18996911		
633.2	0.18987656		
633.4	0.18972063		
633.6	0.19005399		
633.8	0.18995661		
634	0.1905538		
634.2	0.19037552		
634.4	0.1902192		
634.6	0.1901185		
634.8	0.1898434		
635	0.18955518		
635.2	0.18959488		
635.4	0.1893714		
635.6	0.18967053		
635.8	0.18925983		
636	0.18874418		
636.2	0.18853523		
636.4	0.18826496		
636.6	0.18822198		
636.8	0.18770966		
637	0.18782466		
637.2	0.18863941		
637.4	0.18875037		
637.6	0.18942339		
637.8	0.18935979		
638	0.18976697		
638.2	0.18990075		
638.4	0.1899776		
638.6	0.19021254		
638.8	0.19032761		
639	0.19037378		
639.2	0.19068754		
639.4	0.19043972		
639.6	0.19015866		
639.8	0.18977536		
640	0.18932509		
640.2	0.18877732		
640.4	0.18882907		
640.6	0.18851402		
640.8	0.18836479		
641	0.18849719		
641.2	0.1885486		
641.4	0.1881753		
641.6	0.18846526		
641.8	0.18823421		
642	0.1876254		
642.2	0.18794177		
642.4	0.18794609		
642.6	0.1883467		
642.8	0.18873056		
643	0.18877769		
643.2	0.18950028		
643.4	0.19008184		
643.6	0.18980776		
643.8	0.18997703		
644	0.19043513		
644.2	0.19077426		
644.4	0.19091274		
644.6	0.19041608		
644.8	0.19037043		
645	0.19033144		
645.2	0.18974997		
645.4	0.18965025		
645.6	0.18934461		
645.8	0.1885486		
646	0.18795611		
646.2	0.18810406		
646.4	0.18765212		
646.6	0.18805647		
646.8	0.18836009		
647	0.18771714		
647.2	0.18815921		
647.4	0.1879563		
647.6	0.18738912		
647.8	0.1877321		
648	0.18819553		
648.2	0.18792305		
648.4	0.18765268		
648.6	0.18782514		
648.8	0.18813406		
649	0.18813762		
649.2	0.18777703		
649.4	0.18813982		
649.6	0.18844071		
649.8	0.18844924		
650	0.18900932		
650.2	0.18893105		
650.4	0.1888409		
650.6	0.18888544		
650.8	0.18866314		
651	0.18804343		
651.2	0.18814795		
651.4	0.18805266		
651.6	0.18759267		
651.8	0.1872965		
652	0.18765166		
652.2	0.18731838		
652.4	0.18782519		
652.6	0.18827717		
652.8	0.18819793		
653	0.1881888		
653.2	0.18827853		
653.4	0.18851908		
653.6	0.18900837		
653.8	0.1894669		
654	0.18992614		
654.2	0.18984415		
654.4	0.19010076		
654.6	0.19028859		
654.8	0.19023264		
655	0.18982096		
655.2	0.18930249		
655.4	0.18933938		
655.6	0.18884709		
655.8	0.18853349		
656	0.18872807		
656.2	0.18850533		
656.4	0.18864412		
656.6	0.18852819		
656.8	0.18795039		
657	0.18801831		
657.2	0.18785742		
657.4	0.18766476		
657.6	0.18848701		
657.8	0.18909304		
658	0.18894728		
658.2	0.18918886		
658.4	0.18941962		
658.6	0.1892655		
658.8	0.18916191		
659	0.18888618		
659.2	0.18872207		
659.4	0.18859533		
659.6	0.18814012		
659.8	0.18813871		
660	0.18862826		
660.2	0.18871695		
660.4	0.1887408		
660.6	0.1884793		
660.8	0.18831906		
661	0.18842458		
661.2	0.18815541		
661.4	0.18807242		
661.6	0.18815698		
661.8	0.18779771		
662	0.18745308		
662.2	0.18770763		
662.4	0.18782213		
662.6	0.18805783		
662.8	0.18822206		
663	0.18823919		
663.2	0.18846622		
663.4	0.18878398		
663.6	0.18943758		
