# Supplementary material for: Molecular basis for DNA recognition by the maternal pioneer transcription factor FoxH1
Source: Nat Commun. 2022 Nov 26;13:7279. doi: 10.1038/s41467-022-34925-y (PMC9701222; doi:10.1038/s41467-022-34925-y)
Supplement: Supplementary file 4 — Source Data [file 41467_2022_34925_MOESM4_ESM.zip › Sourcedata/BLIS/FoxH1/WT/601/-6/NCP/B3Results.txt]

Conc1	6.25E-08	
Start1	243.8	
Stop1	663.6	
Kobs	0.00106614619384622	
Error Kobs	2.07469452530701E-05	
Koff	0	
Error Koff	0	
Time1	Data1	Fit1	
243.8	0.00392149	0	
244	0.00426203	0.00048711	
244.2	0.00511247	0.00097267	
244.4	0.00554094	0.0014567	
244.6	0.00682478	0.0019392	
244.8	0.00793308	0.00242017	
245	0.00902128	0.00289962	
245.2	0.0099964	0.00337755	
245.4	0.01109333	0.00385397	
245.6	0.01196837	0.00432888	
245.8	0.01322131	0.00480229	
246	0.01408175	0.00527419	
246.2	0.01496834	0.00574461	
246.4	0.01574192	0.00621354	
246.6	0.01675411	0.00668098	
246.8	0.01788178	0.00714694	
247	0.01866873	0.00761143	
247.2	0.01938208	0.00807444	
247.4	0.0203501	0.008536	
247.6	0.02077552	0.00899609	
247.8	0.02117128	0.00945472	
248	0.02138225	0.00991191	
248.2	0.02195827	0.01036764	
248.4	0.02206663	0.01082194	
248.6	0.02290494	0.01127479	
248.8	0.02316918	0.01172622	
249	0.02366995	0.01217621	
249.2	0.02439847	0.01262478	
249.4	0.02541241	0.01307193	
249.6	0.02570304	0.01351766	
249.8	0.02655676	0.01396199	
250	0.02705494	0.0144049	
250.2	0.02746426	0.01484642	
250.4	0.02855462	0.01528654	
250.6	0.02963095	0.01572526	
250.8	0.03050232	0.0161626	
251	0.03121786	0.01659855	
251.2	0.03211624	0.01703313	
251.4	0.03252674	0.01746632	
251.6	0.03278397	0.01789815	
251.8	0.0333527	0.01832861	
252	0.03338742	0.01875771	
252.2	0.03377295	0.01918544	
252.4	0.03421066	0.01961183	
252.6	0.03480544	0.02003687	
252.8	0.03541	0.02046056	
253	0.03565618	0.0208829	
253.2	0.03634373	0.02130392	
253.4	0.03662068	0.0217236	
253.6	0.03626044	0.02214195	
253.8	0.03682443	0.02255898	
254	0.03730223	0.02297468	
254.2	0.03741637	0.02338908	
254.4	0.03820581	0.02380216	
254.6	0.03904561	0.02421393	
254.8	0.03948589	0.0246244	
255	0.04033668	0.02503357	
255.2	0.04113137	0.02544144	
255.4	0.04174449	0.02584803	
255.6	0.0419839	0.02625333	
255.8	0.04208729	0.02665734	
256	0.04250134	0.02706008	
256.2	0.04274474	0.02746154	
256.4	0.04280241	0.02786173	
256.6	0.04253527	0.02826065	
256.8	0.04244737	0.02865831	
257	0.04211116	0.02905472	
257.2	0.04244501	0.02944987	
257.4	0.04206904	0.02984376	
257.6	0.04180013	0.03023641	
257.8	0.04187881	0.03062782	
258	0.0418018	0.03101799	
258.2	0.04215042	0.03140693	
258.4	0.04276743	0.03179463	
258.6	0.04401581	0.0321811	
258.8	0.04447848	0.03256636	
259	0.04492416	0.03295039	
259.2	0.0450835	0.03333321	
259.4	0.04583368	0.03371482	
259.6	0.04607183	0.03409521	
259.8	0.04707997	0.03447441	
260	0.04778661	0.0348524	
260.2	0.04770393	0.0352292	
260.4	0.04812391	0.03560481	
260.6	0.04873733	0.03597922	
260.8	0.04929987	0.03635246	
261	0.04941859	0.03672451	
261.2	0.04957062	0.03709538	
261.4	0.04895683	0.03746508	
261.6	0.04858932	0.03783361	
261.8	0.048783	0.03820097	
262	0.04882929	0.03856717	
262.2	0.04906042	0.03893221	
262.4	0.04935412	0.0392961	
262.6	0.04989667	0.03965883	
262.8	0.0496407	0.04002041	
263	0.04941054	0.04038086	
263.2	0.04920167	0.04074016	
263.4	0.05000101	0.04109832	
263.6	0.05033878	0.04145535	
263.8	0.05053716	0.04181125	
264	0.05094015	0.04216602	
264.2	0.05111191	0.04251967	
264.4	0.05090966	0.0428722	
264.6	0.05143896	0.04322362	
264.8	0.05147893	0.04357392	
265	0.05176586	0.04392311	
265.2	0.05171182	0.0442712	
265.4	0.05165949	0.04461819	
265.6	0.05188842	0.04496408	
265.8	0.05213998	0.04530887	
266	0.0524574	0.04565257	
266.2	0.05302922	0.04599519	
266.4	0.05327492	0.04633672	
266.6	0.05308106	0.04667717	
266.8	0.05316107	0.04701654	
267	0.05300074	0.04735484	
267.2	0.05298448	0.04769207	
267.4	0.05337419	0.04802823	
267.6	0.05419259	0.04836332	
267.8	0.05429333	0.04869736	
268	0.05479513	0.04903034	
268.2	0.05466125	0.04936226	
268.4	0.05413607	0.04969313	
268.6	0.05486396	0.05002296	
268.8	0.05520067	0.05035174	
269	0.05581323	0.05067948	
269.2	0.05559673	0.05100619	
269.4	0.05592161	0.05133186	
269.6	0.05618548	0.0516565	
269.8	0.05654666	0.05198011	
270	0.05700374	0.0523027	
270.2	0.05701452	0.05262427	
270.4	0.05639676	0.05294482	
270.6	0.05639431	0.05326435	
270.8	0.05648097	0.05358287	
271	0.05651113	0.05390039	
271.2	0.05679821	0.0542169	
271.4	0.05708019	0.05453241	
271.6	0.0576701	0.05484692	
271.8	0.05732223	0.05516043	
272	0.05774567	0.05547295	
272.2	0.05749633	0.05578449	
272.4	0.05728686	0.05609503	
272.6	0.0581313	0.0564046	
272.8	0.05873966	0.05671318	
273	0.05933962	0.05702079	
273.2	0.05966972	0.05732742	
273.4	0.06073418	0.05763309	
273.6	0.06175859	0.05793778	
273.8	0.06194246	0.05824151	
274	0.062373	0.05854428	
274.2	0.06267196	0.05884609	
274.4	0.06274086	0.05914695	
274.6	0.06261707	0.05944686	
274.8	0.062753	0.05974581	
275	0.06305681	0.06004382	
275.2	0.06304037	0.06034089	
275.4	0.06273294	0.06063701	
275.6	0.06314146	0.0609322	
275.8	0.06328609	0.06122645	
276	0.06356787	0.06151978	
276.2	0.06350038	0.06181217	
276.4	0.06428609	0.06210364	
276.6	0.06479488	0.06239419	
276.8	0.06529385	0.06268381	
277	0.06556217	0.06297252	
277.2	0.06627589	0.06326032	
277.4	0.06713275	0.0635472	
277.6	0.06741815	0.06383318	
277.8	0.06750444	0.06411825	
278	0.06793486	0.06440242	
278.2	0.0678236	0.06468569	
278.4	0.06778069	0.06496807	
278.6	0.0676397	0.06524955	
278.8	0.06805382	0.06553014	
279	0.06780238	0.06580984	
279.2	0.06720311	0.06608866	
279.4	0.06737214	0.06636659	
279.6	0.06740082	0.06664364	
279.8	0.06740462	0.06691982	
280	0.06755844	0.06719512	
280.2	0.06770085	0.06746955	
280.4	0.06788834	0.06774312	
280.6	0.06772182	0.06801581	
280.8	0.06802789	0.06828765	
281	0.06805663	0.06855862	
281.2	0.06870877	0.06882874	
281.4	0.06906045	0.069098	
281.6	0.06928114	0.06936641	
281.8	0.06975546	0.06963397	
282	0.06943649	0.06990068	
282.2	0.06930639	0.07016655	
282.4	0.06911156	0.07043157	
282.6	0.06947934	0.07069576	
282.8	0.06945177	0.07095911	
283	0.06977601	0.07122163	
283.2	0.06950206	0.07148332	
283.4	0.07032163	0.07174418	
283.6	0.07042783	0.07200421	
283.8	0.07073192	0.07226342	
284	0.07077089	0.07252181	
284.2	0.07075204	0.07277938	
284.4	0.07123884	0.07303614	
284.6	0.07139024	0.07329209	
284.8	0.07130782	0.07354722	
285	0.07117098	0.07380155	
285.2	0.07150998	0.07405507	
285.4	0.0716262	0.07430779	
285.6	0.07195003	0.07455971	
285.8	0.07172945	0.07481083	
286	0.07181349	0.07506116	
286.2	0.07232415	0.07531069	
286.4	0.07283735	0.07555944	
286.6	0.07367155	0.0758074	
286.8	0.07382061	0.07605457	
287	0.07460436	0.07630096	
287.2	0.07538895	0.07654657	
287.4	0.07610501	0.0767914	
287.6	0.07606077	0.07703546	
287.8	0.07575822	0.07727875	
288	0.07589945	0.07752126	
288.2	0.07615683	0.07776301	
288.4	0.07621746	0.078004	
288.6	0.07572591	0.07824422	
288.8	0.07535616	0.07848368	
289	0.07545791	0.07872238	
289.2	0.07583318	0.07896033	
289.4	0.07574906	0.07919752	
289.6	0.07596493	0.07943396	
289.8	0.07572249	0.07966966	
290	0.07638718	0.07990461	
290.2	0.07704784	0.08013881	
290.4	0.07749011	0.08037228	
290.6	0.07719755	0.080605	
290.8	0.07755706	0.08083699	
291	0.07821251	0.08106825	
291.2	0.07850735	0.08129877	
291.4	0.07825871	0.08152856	
291.6	0.07874892	0.08175763	
291.8	0.07915486	0.08198597	
292	0.07931472	0.08221358	
292.2	0.07950235	0.08244048	
292.4	0.07896613	0.08266666	
292.6	0.07897017	0.08289212	
292.8	0.07895134	0.08311687	
293	0.07926027	0.08334091	
293.2	0.07996849	0.08356424	
293.4	0.08007502	0.08378686	
293.6	0.0808182	0.08400878	
293.8	0.0810731	0.08422999	
294	0.08149355	0.08445051	
294.2	0.0818783	0.08467033	
294.4	0.08157056	0.08488945	
294.6	0.08157149	0.08510788	
294.8	0.08199692	0.08532561	
295	0.08202639	0.08554266	
295.2	0.08154872	0.08575902	
295.4	0.08151927	0.0859747	
295.6	0.0812978	0.08618969	
295.8	0.08097376	0.086404	
296	0.08048752	0.08661764	
296.2	0.08038625	0.08683059	
296.4	0.07974228	0.08704288	
296.6	0.07947856	0.08725449	
296.8	0.07987844	0.08746543	
297	0.08093228	0.08767571	
297.2	0.08180486	0.08788532	
297.4	0.08194228	0.08809426	
297.6	0.08247843	0.08830255	
297.8	0.08281251	0.08851017	
298	0.08320642	0.08871714	
298.2	0.08416888	0.08892345	
298.4	0.08432936	0.08912911	
298.6	0.0852098	0.08933412	
298.8	0.08592722	0.08953848	
299	0.08630447	0.0897422	
299.2	0.0861835	0.08994526	
299.4	0.08666611	0.09014769	
299.6	0.0870282	0.09034948	
299.8	0.0871474	0.09055062	
300	0.08729394	0.09075113	
300.2	0.08711233	0.09095101	
300.4	0.08678172	0.09115025	
300.6	0.08680067	0.09134886	
300.8	0.08733827	0.09154685	
301	0.08742232	0.0917442	
301.2	0.08696007	0.09194093	
301.4	0.0862845	0.09213704	
301.6	0.08658401	0.09233253	
301.8	0.08618672	0.0925274	
302	0.08593919	0.09272166	
302.2	0.08621436	0.09291529	
302.4	0.08583835	0.09310832	
302.6	0.08637723	0.09330074	
302.8	0.08709151	0.09349254	
303	0.0870564	0.09368374	
303.2	0.08711034	0.09387433	
303.4	0.08773845	0.09406432	
303.6	0.08798396	0.09425371	
303.8	0.08817922	0.0944425	
304	0.08831035	0.09463069	
304.2	0.08829193	0.09481829	
304.4	0.08886687	0.09500529	
304.6	0.08968588	0.0951917	
304.8	0.08987521	0.09537752	
305	0.09007466	0.09556276	
305.2	0.09001685	0.0957474	
305.4	0.09002318	0.09593146	
305.6	0.09030241	0.09611494	
305.8	0.09012928	0.09629784	
306	0.09042818	0.09648016	
306.2	0.09082226	0.0966619	
306.4	0.09075207	0.09684307	
306.6	0.09046964	0.09702367	
306.8	0.09025972	0.09720369	
307	0.09000473	0.09738314	
307.2	0.08989138	0.09756202	
307.4	0.08991393	0.09774034	
307.6	0.08978876	0.0979181	
307.8	0.08992795	0.09809529	
308	0.08940703	0.09827192	
308.2	0.08945642	0.09844799	
308.4	0.08964951	0.0986235	
308.6	0.08979997	0.09879846	
308.8	0.0894044	0.09897287	
309	0.08943505	0.09914672	
309.2	0.08965027	0.09932002	
309.4	0.09007149	0.09949278	
309.6	0.09045122	0.09966499	
309.8	0.09117252	0.09983665	
310	0.09123136	0.10000777	
310.2	0.09192784	0.10017835	
310.4	0.09300475	0.10034838	
310.6	0.0935525	0.10051788	
310.8	0.09464194	0.10068685	
311	0.09539156	0.10085527	
311.2	0.09623078	0.10102317	
311.4	0.09683734	0.10119053	
311.6	0.09738072	0.10135737	
311.8	0.09769092	0.10152367	
312	0.09757406	0.10168945	
312.2	0.09734886	0.10185471	
312.4	0.09671376	0.10201944	
312.6	0.09676777	0.10218365	
312.8	0.09658551	0.10234734	
313	0.09619532	0.10251051	
313.2	0.09643805	0.10267317	
313.4	0.096153	0.10283531	
313.6	0.09560943	0.10299694	
313.8	0.09558744	0.10315805	
314	0.095898	0.10331866	
314.2	0.09639097	0.10347876	
314.4	0.09701262	0.10363835	
314.6	0.09717904	0.10379744	
314.8	0.09760839	0.10395602	
315	0.09780403	0.1041141	
315.2	0.09819677	0.10427168	
315.4	0.09899385	0.10442876	
315.6	0.09940199	0.10458535	
315.8	0.0999119	0.10474144	
316	0.09999153	0.10489703	
316.2	0.10000337	0.10505214	
316.4	0.10004887	0.10520675	
316.6	0.10037514	0.10536087	
316.8	0.10076383	0.1055145	
317	0.10042165	0.10566765	
317.2	0.10122522	0.10582032	
317.4	0.10131533	0.1059725	
317.6	0.10144681	0.1061242	
317.8	0.10127404	0.10627541	
318	0.10137403	0.10642615	
318.2	0.10095092	0.10657642	
318.4	0.10113804	0.1067262	
318.6	0.10095545	0.10687552	
318.8	0.10126611	0.10702436	
319	0.10126628	0.10717273	
319.2	0.10102357	0.10732063	
319.4	0.10166307	0.10746806	
319.6	0.10144502	0.10761503	
319.8	0.10144569	0.10776153	
320	0.1012294	0.10790756	
320.2	0.10125803	0.10805314	
320.4	0.10122461	0.10819825	
320.6	0.1012166	0.1083429	
320.8	0.10164808	0.1084871	
321	0.10141423	0.10863084	
321.2	0.10165517	0.10877412	
321.4	0.10177048	0.10891696	
321.6	0.10166489	0.10905934	
321.8	0.10154258	0.10920126	
322	0.10170339	0.10934274	
322.2	0.10187536	0.10948378	
322.4	0.10207259	0.10962436	
322.6	0.10232773	0.1097645	
322.8	0.10275733	0.1099042	
323	0.10241209	0.11004345	
323.2	0.10200533	0.11018227	
323.4	0.10265255	0.11032064	
323.6	0.10298293	0.11045858	
323.8	0.10360813	0.11059608	
324	0.10438512	0.11073314	
324.2	0.10475891	0.11086977	
324.4	0.10532687	0.11100597	
324.6	0.10557367	0.11114174	
324.8	0.10580717	0.11127708	
325	0.10549898	0.11141199	
325.2	0.10495798	0.11154647	
325.4	0.1055685	0.11168053	
325.6	0.10570739	0.11181416	
325.8	0.10588024	0.11194737	
326	0.10587985	0.11208016	
326.2	0.10629805	0.11221252	
326.4	0.10637659	0.11234447	
326.6	0.10691545	0.112476	
326.8	0.10690518	0.11260712	
327	0.10660648	0.11273782	
327.2	0.10701577	0.1128681	
327.4	0.10791587	0.11299798	
327.6	0.10795243	0.11312744	
327.8	0.10829884	0.11325649	
328	0.10855945	0.11338514	
328.2	0.10808007	0.11351338	
328.4	0.10824741	0.11364121	
328.6	0.10811055	0.11376863	
328.8	0.10791257	0.11389566	
329	0.10749154	0.11402228	
329.2	0.10730839	0.1141485	
329.4	0.10755324	0.11427432	
329.6	0.1073856	0.11439974	
329.8	0.10723792	0.11452477	
330	0.10725472	0.1146494	
330.2	0.10742052	0.11477364	
330.4	0.10785139	0.11489748	
330.6	0.10834068	0.11502093	
330.8	0.10834994	0.11514399	
331	0.1088749	0.11526666	
331.2	0.10948758	0.11538894	
331.4	0.11000627	0.11551084	
331.6	0.10992527	0.11563235	
331.8	0.10989635	0.11575347	
332	0.11006604	0.11587421	
332.2	0.10992331	0.11599457	
332.4	0.1102769	0.11611455	
332.6	0.11044759	0.11623415	
332.8	0.11056721	0.11635337	
333	0.11027639	0.11647221	
333.2	0.10998696	0.11659068	
333.4	0.10963056	0.11670877	
333.6	0.10919021	0.11682649	
333.8	0.10897145	0.11694383	
334	0.10869192	0.11706081	
334.2	0.10843839	0.11717741	
334.4	0.10851357	0.11729364	
334.6	0.1087351	0.11740951	
334.8	0.10871956	0.11752501	
335	0.10949096	0.11764015	
335.2	0.10997314	0.11775492	
335.4	0.11043542	0.11786932	
335.6	0.11100285	0.11798337	
335.8	0.11114492	0.11809705	
336	0.11145308	0.11821037	
336.2	0.11156054	0.11832334	
336.4	0.11248329	0.11843595	
336.6	0.11272159	0.1185482	
336.8	0.1127287	0.11866009	
337	0.11236747	0.11877164	
337.2	0.11245429	0.11888282	
337.4	0.11224834	0.11899366	
337.6	0.11172838	0.11910415	
337.8	0.11185557	0.11921428	
338	0.1119383	0.11932407	
338.2	0.11210259	0.11943351	
338.4	0.11261979	0.11954261	
338.6	0.11276927	0.11965135	
338.8	0.11246406	0.11975976	
339	0.11298259	0.11986782	
339.2	0.11280223	0.11997554	
339.4	0.11301584	0.12008292	
339.6	0.1132032	0.12018996	
339.8	0.11273528	0.12029666	
340	0.11296641	0.12040302	
340.2	0.11358576	0.12050904	
340.4	0.11428022	0.12061473	
340.6	0.11379495	0.12072009	
340.8	0.11427929	0.12082511	
341	0.11409625	0.1209298	
341.2	0.11428619	0.12103416	
341.4	0.11407755	0.12113818	
341.6	0.11400653	0.12124188	
341.8	0.1141068	0.12134525	
342	0.11455676	0.1214483	
342.2	0.11494871	0.12155101	
342.4	0.11512189	0.1216534	
342.6	0.11464042	0.12175547	
342.8	0.11479009	0.12185722	
343	0.11462722	0.12195864	
343.2	0.11430811	0.12205974	
343.4	0.11474762	0.12216052	
343.6	0.11484874	0.12226099	
343.8	0.11509165	0.12236113	
344	0.11588441	0.12246096	
344.2	0.11636205	0.12256047	
344.4	0.11670047	0.12265967	
344.6	0.11680468	0.12275855	
344.8	0.1173852	0.12285712	
345	0.11702289	0.12295538	
345.2	0.11664282	0.12305332	
345.4	0.11654679	0.12315096	
345.6	0.11663577	0.12324829	
345.8	0.11663224	0.12334531	
346	0.11739948	0.12344202	
346.2	0.11772039	0.12353843	
346.4	0.11758329	0.12363453	
346.6	0.11774937	0.12373033	
346.8	0.11843508	0.12382582	
347	0.11887839	0.12392101	
347.2	0.11894133	0.1240159	
347.4	0.1190145	0.12411049	
347.6	0.11907731	0.12420479	
347.8	0.11898618	0.12429878	
348	0.11958363	0.12439247	
348.2	0.11949462	0.12448587	
348.4	0.11987071	0.12457897	
348.6	0.11955326	0.12467178	
348.8	0.11908945	0.1247643	
349	0.1188162	0.12485652	
349.2	0.11870139	0.12494845	
349.4	0.11897668	0.12504009	
349.6	0.11913583	0.12513144	
349.8	0.11913686	0.12522249	
350	0.11994445	0.12531327	
350.2	0.12005998	0.12540375	
350.4	0.12012468	0.12549395	
350.6	0.12109772	0.12558386	
350.8	0.12121887	0.12567349	
351	0.12185499	0.12576283	
351.2	0.12141447	0.12585189	
351.4	0.12139488	0.12594067	
351.6	0.12189429	0.12602917	
351.8	0.12223032	0.12611739	
352	0.12281861	0.12620533	
352.2	0.12306902	0.12629299	
352.4	0.12323365	0.12638037	
352.6	0.12294881	0.12646748	
352.8	0.12268106	0.12655431	
353	0.12269997	0.12664087	
353.2	0.12257994	0.12672715	
353.4	0.12297019	0.12681316	
353.6	0.12302824	0.12689889	
353.8	0.1230756	0.12698436	
354	0.12385754	0.12706955	
354.2	0.12420497	0.12715448	
354.4	0.12406341	0.12723914	
354.6	0.12427275	0.12732352	
354.8	0.1239277	0.12740765	
355	0.12412247	0.1274915	
355.2	0.12373146	0.12757509	
355.4	0.12401634	0.12765842	
355.6	0.12430892	0.12774148	
355.8	0.12425846	0.12782428	
356	0.12448263	0.12790681	
356.2	0.1242576	0.12798909	
356.4	0.12398612	0.1280711	
356.6	0.12433158	0.12815286	
356.8	0.12423502	0.12823435	
357	0.12425823	0.12831559	
357.2	0.12483419	0.12839657	
357.4	0.12558832	0.1284773	
357.6	0.12530818	0.12855777	
357.8	0.12575722	0.12863798	
358	0.12673573	0.12871795	
358.2	0.12732289	0.12879765	
358.4	0.12701272	0.12887711	
358.6	0.12719418	0.12895631	
358.8	0.1274633	0.12903527	
359	0.12771359	0.12911397	
359.2	0.1278065	0.12919243	
359.4	0.12793985	0.12927063	
359.6	0.12721874	0.12934859	
359.8	0.12701159	0.1294263	
360	0.12709514	0.12950377	
360.2	0.12676713	0.12958099	
360.4	0.12662844	0.12965797	
360.6	0.12630455	0.1297347	
360.8	0.12617833	0.12981119	
361	0.12608753	0.12988744	
361.2	0.12621208	0.12996344	
361.4	0.12614961	0.13003921	
361.6	0.12576929	0.13011474	
361.8	0.12573658	0.13019002	
362	0.12609469	0.13026507	
362.2	0.12638855	0.13033988	
362.4	0.12662976	0.13041446	
362.6	0.12652289	0.1304888	
362.8	0.12671885	0.1305629	
363	0.12702551	0.13063677	
363.2	0.12745696	0.1307104	
363.4	0.12735732	0.1307838	
363.6	0.1271458	0.13085697	
363.8	0.12782804	0.13092991	
364	0.12855705	0.13100262	
364.2	0.12881723	0.1310751	
364.4	0.12847988	0.13114734	
364.6	0.12864343	0.13121936	
364.8	0.12927916	0.13129115	
365	0.12971138	0.13136272	
365.2	0.12954559	0.13143405	
365.4	0.12943352	0.13150517	
365.6	0.12862621	0.13157605	
365.8	0.12859183	0.13164671	
366	0.1290633	0.13171715	
366.2	0.12935765	0.13178737	
366.4	0.12928671	0.13185736	
366.6	0.12886424	0.13192713	
366.8	0.12938556	0.13199668	
367	0.12962831	0.13206601	
367.2	0.130102	0.13213512	
367.4	0.12938155	0.13220402	
367.6	0.13006314	0.13227269	
367.8	0.13064152	0.13234115	
368	0.13088999	0.13240939	
368.2	0.13081543	0.13247741	
368.4	0.13089126	0.13254522	
368.6	0.13140134	0.13261282	
368.8	0.13134396	0.1326802	
369	0.13185723	0.13274737	
369.2	0.13168453	0.13281432	
369.4	0.13192513	0.13288106	
369.6	0.13196996	0.13294759	
369.8	0.13280915	0.13301392	
370	0.13342777	0.13308003	
370.2	0.13375252	0.13314593	
370.4	0.13380663	0.13321162	
370.6	0.13409187	0.13327711	
370.8	0.13417134	0.13334238	
371	0.13432671	0.13340746	
371.2	0.13400547	0.13347232	
371.4	0.13389123	0.13353698	
371.6	0.13465689	0.13360144	
371.8	0.13416697	0.13366569	
372	0.13386248	0.13372974	
372.2	0.13409644	0.13379358	
372.4	0.13427341	0.13385723	
372.6	0.13424292	0.13392067	
372.8	0.13398839	0.13398391	
373	0.13533609	0.13404695	
373.2	0.13549129	0.13410979	
373.4	0.13552026	0.13417243	
373.6	0.13535907	0.13423488	
373.8	0.13534135	0.13429712	
374	0.13607399	0.13435917	
374.2	0.13620703	0.13442103	
374.4	0.1360754	0.13448268	
374.6	0.13572383	0.13454415	
374.8	0.13546778	0.13460541	
375	0.13562049	0.13466649	
375.2	0.13516253	0.13472737	
375.4	0.13555926	0.13478806	
375.6	0.13538916	0.13484855	
375.8	0.13550558	0.13490886	
376	0.13578536	0.13496897	
376.2	0.13619208	0.13502889	
376.4	0.13626819	0.13508863	
376.6	0.1362401	0.13514817	
376.8	0.13630797	0.13520753	
377	0.13685354	0.1352667	
377.2	0.13686953	0.13532568	
377.4	0.13678502	0.13538447	
377.6	0.13707797	0.13544308	
377.8	0.13753071	0.1355015	
378	0.13840886	0.13555974	
378.2	0.13797238	0.13561779	
378.4	0.13795063	0.13567566	
378.6	0.13749682	0.13573335	
378.8	0.1378192	0.13579085	
379	0.13822213	0.13584817	
379.2	0.13839838	0.13590531	
379.4	0.13879796	0.13596227	
379.6	0.13919229	0.13601905	
379.8	0.13976815	0.13607565	
380	0.13937607	0.13613207	
380.2	0.13916274	0.13618832	
380.4	0.13867619	0.13624438	
380.6	0.13826325	0.13630027	
380.8	0.13839735	0.13635598	
381	0.13826579	0.13641151	
381.2	0.13878541	0.13646687	
381.4	0.13831604	0.13652205	
381.6	0.13852968	0.13657706	
381.8	0.13855205	0.13663189	
382	0.13848377	0.13668655	
382.2	0.13789168	0.13674104	
382.4	0.13775855	0.13679535	
382.6	0.13755461	0.13684949	
382.8	0.13796867	0.13690346	
383	0.13826067	0.13695727	
383.2	0.1385679	0.1370109	
383.4	0.13859761	0.13706436	
383.6	0.13901455	0.13711765	
383.8	0.13942332	0.13717077	
384	0.1390358	0.13722372	
384.2	0.13920735	0.13727651	
384.4	0.1394304	0.13732913	
384.6	0.1401652	0.13738158	
384.8	0.14080409	0.13743387	
385	0.14087095	0.13748599	
385.2	0.14127881	0.13753795	
385.4	0.14178002	0.13758974	
385.6	0.14184597	0.13764137	
385.8	0.14216378	0.13769283	
386	0.14243397	0.13774414	
386.2	0.14272874	0.13779528	
386.4	0.14279377	0.13784625	
386.6	0.14268737	0.13789707	
386.8	0.14284368	0.13794773	
387	0.14304169	0.13799822	
387.2	0.14310523	0.13804856	
387.4	0.14326518	0.13809873	
387.6	0.14359344	0.13814875	
387.8	0.14326073	0.13819861	
388	0.14228586	0.13824831	
388.2	0.14206064	0.13829785	
388.4	0.14208043	0.13834724	
388.6	0.14223087	0.13839647	
388.8	0.14190492	0.13844555	
389	0.14149465	0.13849447	
389.2	0.1420201	0.13854323	
389.4	0.14274813	0.13859184	
389.6	0.14215107	0.1386403	
389.8	0.14290611	0.1386886	
390	0.14307706	0.13873675	
390.2	0.14333781	0.13878475	
390.4	0.14329437	0.1388326	
390.6	0.14379348	0.13888029	
390.8	0.14427238	0.13892783	
391	0.14479106	0.13897523	
391.2	0.1451529	0.13902247	
391.4	0.14586431	0.13906956	
391.6	0.14586262	0.13911651	
391.8	0.14524686	0.1391633	
392	0.14526601	0.13920995	
392.2	0.14581914	0.13925645	
392.4	0.14606839	0.1393028	
392.6	0.1457211	0.13934901	
392.8	0.14581718	0.13939507	
393	0.14584861	0.13944099	
393.2	0.14637479	0.13948675	
393.4	0.14596395	0.13953238	
393.6	0.14558092	0.13957786	
393.8	0.14529548	0.13962319	
394	0.14506423	0.13966839	
394.2	0.1451213	0.13971344	
394.4	0.14527595	0.13975834	
394.6	0.14595961	0.13980311	
394.8	0.14602568	0.13984773	
395	0.14657687	0.13989221	
395.2	0.14685677	0.13993655	
395.4	0.1471326	0.13998075	
395.6	0.14685677	0.14002481	
395.8	0.14662046	0.14006873	
396	0.14697618	0.14011252	
396.2	0.14755071	0.14015616	
396.4	0.1470649	0.14019967	
396.6	0.14703193	0.14024303	
396.8	0.14695948	0.14028626	
397	0.14609713	0.14032936	
397.2	0.14589333	0.14037231	
397.4	0.14565155	0.14041514	
397.6	0.14600378	0.14045782	
397.8	0.14536801	0.14050037	
398	0.14576375	0.14054279	
398.2	0.14594734	0.14058507	
398.4	0.1465516	0.14062722	
398.6	0.14762301	0.14066923	
398.8	0.14827345	0.14071111	
399	0.14900192	0.14075286	
399.2	0.14921373	0.14079448	
399.4	0.14926596	0.14083596	
399.6	0.14980139	0.14087732	
399.8	0.1505494	0.14091854	
400	0.1509508	0.14095963	
400.2	0.1515837	0.1410006	
400.4	0.151409	0.14104143	
400.6	0.15126896	0.14108213	
400.8	0.15068825	0.14112271	
401	0.15063926	0.14116315	
401.2	0.15095966	0.14120347	
401.4	0.15062937	0.14124366	
401.6	0.15024748	0.14128373	
401.8	0.14988203	0.14132366	
402	0.14980964	0.14136347	
402.2	0.14962856	0.14140316	
402.4	0.14950319	0.14144271	
402.6	0.14980598	0.14148215	
402.8	0.14987963	0.14152146	
403	0.14956362	0.14156064	
403.2	0.14937565	0.1415997	
403.4	0.14930268	0.14163864	
403.6	0.14961397	0.14167745	
403.8	0.15002129	0.14171614	
404	0.14998223	0.14175471	
404.2	0.15036992	0.14179316	
404.4	0.15047524	0.14183148	
404.6	0.15113487	0.14186968	
404.8	0.15151218	0.14190776	
405	0.15215869	0.14194573	
405.2	0.1521685	0.14198357	
405.4	0.15208769	0.14202129	
405.6	0.15201319	0.14205889	
405.8	0.15190459	0.14209637	
406	0.15168311	0.14213374	
406.2	0.15190252	0.14217098	
406.4	0.15175581	0.14220811	
406.6	0.15215209	0.14224512	
406.8	0.15194903	0.14228202	
407	0.15173976	0.14231879	
407.2	0.1519203	0.14235546	
407.4	0.15195864	0.142392	
407.6	0.1522175	0.14242843	
407.8	0.15292076	0.14246474	
408	0.15321308	0.14250094	
408.2	0.15359381	0.14253702	
408.4	0.15358586	0.14257299	
408.6	0.15420765	0.14260885	
408.8	0.1540861	0.14264459	
409	0.15422868	0.14268022	
409.2	0.15381814	0.14271574	
409.4	0.1536765	0.14275114	
409.6	0.15261515	0.14278644	
409.8	0.15270638	0.14282162	
410	0.15296389	0.14285669	
410.2	0.1531949	0.14289164	
410.4	0.15343768	0.14292649	
410.6	0.15317626	0.14296123	
410.8	0.15272061	0.14299585	
411	0.15304862	0.14303037	
411.2	0.15329812	0.14306478	
411.4	0.1535842	0.14309908	
411.6	0.15390055	0.14313327	
411.8	0.15444168	0.14316735	
412	0.15480098	0.14320133	
412.2	0.15475363	0.1432352	
412.4	0.15449863	0.14326896	
412.6	0.15510549	0.14330261	
412.8	0.1552956	0.14333616	
413	0.15602825	0.1433696	
413.2	0.15631287	0.14340293	
413.4	0.15668457	0.14343616	
413.6	0.15647151	0.14346928	
413.8	0.15743916	0.1435023	
414	0.1579169	0.14353522	
414.2	0.15830468	0.14356803	
414.4	0.15850858	0.14360074	
414.6	0.15804033	0.14363334	
414.8	0.15769212	0.14366584	
415	0.15783388	0.14369824	
415.2	0.15770984	0.14373053	
415.4	0.15714018	0.14376272	
415.6	0.15725546	0.14379481	
415.8	0.15728074	0.1438268	
416	0.15688465	0.14385869	
416.2	0.15662664	0.14389048	
416.4	0.15624532	0.14392216	
416.6	0.15717624	0.14395375	
416.8	0.15703171	0.14398523	
417	0.157322	0.14401662	
417.2	0.15685007	0.14404791	
417.4	0.15709923	0.14407909	
417.6	0.15746567	0.14411018	
417.8	0.15774205	0.14414117	
418	0.15777673	0.14417207	
418.2	0.15811837	0.14420286	
418.4	0.15830469	0.14423356	
418.6	0.15812964	0.14426416	
418.8	0.15785101	0.14429466	
419	0.15774687	0.14432507	
419.2	0.1578108	0.14435538	
419.4	0.15782029	0.14438559	
419.6	0.15769925	0.14441571	
419.8	0.15788764	0.14444574	
420	0.15776327	0.14447567	
420.2	0.1581922	0.1445055	
420.4	0.15813497	0.14453524	
420.6	0.15826334	0.14456488	
420.8	0.15766165	0.14459444	
421	0.1576082	0.14462389	
421.2	0.15784199	0.14465326	
421.4	0.1583996	0.14468253	
421.6	0.15863001	0.14471171	
421.8	0.15853665	0.1447408	
422	0.1587716	0.14476979	
422.2	0.15926573	0.14479869	
422.4	0.159267	0.14482751	
422.6	0.15917944	0.14485623	
422.8	0.15915454	0.14488486	
423	0.15909271	0.14491339	
423.2	0.15940454	0.14494184	
423.4	0.15927004	0.1449702	
423.6	0.15879724	0.14499847	
423.8	0.15879724	0.14502665	
424	0.15845782	0.14499573	
424.2	0.15849118	0.14496482	
424.4	0.1585862	0.14493391	
424.6	0.15864506	0.14490301	
424.8	0.15832112	0.14487212	
425	0.15857734	0.14484123	
425.2	0.15869065	0.14481035	
425.4	0.15845729	0.14477947	
425.6	0.15826767	0.14474861	
425.8	0.15809742	0.14471774	
426	0.1582475	0.14468689	
426.2	0.15767244	0.14465604	
426.4	0.15701371	0.1446252	
426.6	0.1568219	0.14459436	
426.8	0.15701666	0.14456354	
427	0.15674836	0.14453271	
427.2	0.15665002	0.1445019	
427.4	0.15635847	0.14447109	
427.6	0.15534795	0.14444029	
427.8	0.15505848	0.14440949	
428	0.15491051	0.1443787	
428.2	0.15477578	0.14434792	
428.4	0.15457572	0.14431714	
428.6	0.15409717	0.14428638	
428.8	0.15316392	0.14425561	
429	0.15315504	0.14422486	
429.2	0.15269257	0.14419411	
429.4	0.15201436	0.14416336	
429.6	0.15181691	0.14413263	
429.8	0.15135719	0.1441019	
430	0.15122664	0.14407117	
430.2	0.15076464	0.14404046	
430.4	0.15090233	0.14400975	
430.6	0.15112273	0.14397904	
430.8	0.15126015	0.14394835	
431	0.15078578	0.14391765	
431.2	0.15086468	0.14388697	
431.4	0.15025537	0.14385629	
431.6	0.14998477	0.14382562	
431.8	0.15058971	0.14379496	
432	0.15069568	0.1437643	
432.2	0.15058718	0.14373365	
432.4	0.15050977	0.143703	
432.6	0.15037516	0.14367236	
432.8	0.14998007	0.14364173	
433	0.14996859	0.14361111	
433.2	0.1495743	0.14358049	
433.4	0.14927949	0.14354988	
433.6	0.14933726	0.14351927	
433.8	0.14871251	0.14348867	
434	0.14878672	0.14345808	
434.2	0.14889139	0.14342749	
434.4	0.14889544	0.14339691	
434.6	0.14847502	0.14336634	
434.8	0.14844634	0.14333577	
435	0.148113	0.14330521	
435.2	0.14787633	0.14327466	
435.4	0.14808131	0.14324411	
435.6	0.14837055	0.14321357	
435.8	0.1481017	0.14318304	
436	0.14799619	0.14315251	
436.2	0.1478326	0.14312199	
436.4	0.14785008	0.14309147	
436.6	0.14799628	0.14306097	
436.8	0.14728883	0.14303046	
437	0.14740022	0.14299997	
437.2	0.14775432	0.14296948	
437.4	0.14818167	0.142939	
437.6	0.14822775	0.14290852	
437.8	0.14735899	0.14287805	
438	0.14719238	0.14284759	
438.2	0.14724837	0.14281714	
438.4	0.14670331	0.14278669	
438.6	0.14605242	0.14275624	
438.8	0.14565227	0.14272581	
439	0.14510102	0.14269538	
439.2	0.14433973	0.14266495	
439.4	0.14430706	0.14263454	
439.6	0.14315652	0.14260412	
439.8	0.1421953	0.14257372	
440	0.14204152	0.14254332	
440.2	0.14157712	0.14251293	
440.4	0.1416045	0.14248255	
440.6	0.14164105	0.14245217	
440.8	0.1413839	0.1424218	
441	0.14222823	0.14239143	
441.2	0.14297528	0.14236107	
441.4	0.14279836	0.14233072	
441.6	0.14251626	0.14230038	
441.8	0.14213117	0.14227004	
442	0.14200692	0.1422397	
442.2	0.14219939	0.14220938	
442.4	0.14187182	0.14217906	
442.6	0.14204305	0.14214874	
442.8	0.14190936	0.14211844	
443	0.14170918	0.14208814	
443.2	0.1412845	0.14205784	
443.4	0.14102234	0.14202755	
443.6	0.14078697	0.14199727	
443.8	0.14089575	0.141967	
444	0.14031239	0.14193673	
444.2	0.13995748	0.14190647	
444.4	0.13988012	0.14187621	
444.6	0.13987941	0.14184596	
444.8	0.13990843	0.14181572	
445	0.14019392	0.14178548	
445.2	0.13993181	0.14175526	
445.4	0.13954097	0.14172503	
445.6	0.13955133	0.14169482	
445.8	0.13923151	0.14166461	
446	0.13915922	0.1416344	
446.2	0.1394475	0.1416042	
446.4	0.13953713	0.14157401	
446.6	0.13948857	0.14154383	
446.8	0.13943111	0.14151365	
447	0.13937082	0.14148348	
447.2	0.13917207	0.14145331	
447.4	0.13862553	0.14142315	
447.6	0.13883948	0.141393	
447.8	0.13866825	0.14136286	
448	0.13834197	0.14133272	
448.2	0.13811784	0.14130258	
448.4	0.13811375	0.14127246	
448.6	0.1384053	0.14124234	
448.8	0.13858747	0.14121222	
449	0.13863153	0.14118212	
449.2	0.13834171	0.14115202	
449.4	0.13861928	0.14112192	
449.6	0.13908133	0.14109183	
449.8	0.13923347	0.14106175	
450	0.1392476	0.14103168	
450.2	0.13925974	0.14100161	
450.4	0.13904294	0.14097154	
450.6	0.13879906	0.14094149	
450.8	0.13816911	0.14091144	
451	0.13788295	0.1408814	
451.2	0.13721189	0.14085136	
451.4	0.13689045	0.14082133	
451.6	0.13693422	0.1407913	
451.8	0.13647758	0.14076129	
452	0.13613765	0.14073128	
452.2	0.13593373	0.14070127	
452.4	0.13602507	0.14067127	
452.6	0.13637096	0.14064128	
452.8	0.13637945	0.14061129	
453	0.13654728	0.14058131	
453.2	0.13648605	0.14055134	
453.4	0.13678689	0.14052138	
453.6	0.13740897	0.14049142	
453.8	0.13729707	0.14046146	
454	0.13698988	0.14043151	
454.2	0.13691267	0.14040157	
454.4	0.13664534	0.14037164	
454.6	0.13625779	0.14034171	
454.8	0.13609071	0.14031179	
455	0.1365399	0.14028187	
455.2	0.13637181	0.14025196	
455.4	0.1369028	0.14022206	
455.6	0.13667964	0.14019217	
455.8	0.13636535	0.14016228	
456	0.13712135	0.14013239	
456.2	0.1373158	0.14010252	
456.4	0.13722969	0.14007264	
456.6	0.13752343	0.14004278	
456.8	0.13751041	0.14001292	
457	0.13748282	0.13998307	
457.2	0.13711083	0.13995323	
457.4	0.13732322	0.13992339	
457.6	0.1371971	0.13989355	
457.8	0.13701361	0.13986373	
458	0.13670356	0.13983391	
458.2	0.13596681	0.13980409	
458.4	0.13552566	0.13977429	
458.6	0.13515956	0.13974449	
458.8	0.1352387	0.13971469	
459	0.13499989	0.1396849	
459.2	0.13488546	0.13965512	
459.4	0.13446459	0.13962535	
459.6	0.13375416	0.13959558	
459.8	0.13324037	0.13956581	
460	0.1333372	0.13953606	
460.2	0.13331191	0.13950631	
460.4	0.13279863	0.13947656	
460.6	0.13261705	0.13944683	
460.8	0.13263962	0.1394171	
461	0.13235874	0.13938737	
461.2	0.1324561	0.13935765	
461.4	0.13326678	0.13932794	
461.6	0.13342281	0.13929824	
461.8	0.13432623	0.13926854	
462	0.13469808	0.13923884	
462.2	0.13454203	0.13920916	
462.4	0.13510846	0.13917948	
462.6	0.13550276	0.1391498	
462.8	0.13595156	0.13912014	
463	0.13592544	0.13909047	
463.2	0.13589847	0.13906082	
463.4	0.13588998	0.13903117	
463.6	0.13579181	0.13900153	
463.8	0.13560024	0.13897189	
464	0.13531179	0.13894226	
464.2	0.13507845	0.13891264	
464.4	0.13426218	0.13888302	
464.6	0.13407181	0.13885341	
464.8	0.13375515	0.13882381	
465	0.1329935	0.13879421	
465.2	0.133169	0.13876462	
465.4	0.13338171	0.13873503	
465.6	0.13333452	0.13870545	
465.8	0.13333363	0.13867588	
466	0.13309803	0.13864631	
466.2	0.13329917	0.13861675	
466.4	0.13331202	0.1385872	
466.6	0.13314363	0.13855765	
466.8	0.13299766	0.13852811	
467	0.13299166	0.13849857	
467.2	0.1327949	0.13846905	
467.4	0.13304877	0.13843952	
467.6	0.13278436	0.13841001	
467.8	0.13316851	0.1383805	
468	0.13296495	0.13835099	
468.2	0.13320517	0.1383215	
468.4	0.13336585	0.138292	
468.6	0.13337385	0.13826252	
468.8	0.13337546	0.13823304	
469	0.13339665	0.13820357	
469.2	0.13377952	0.1381741	
469.4	0.13410648	0.13814464	
469.6	0.1340174	0.13811519	
469.8	0.13409622	0.13808574	
470	0.13440414	0.1380563	
470.2	0.13460426	0.13802687	
470.4	0.13419625	0.13799744	
470.6	0.13323611	0.13796802	
470.8	0.13253083	0.1379386	
471	0.13181416	0.13790919	
471.2	0.13151905	0.13787979	
471.4	0.13161621	0.13785039	
471.6	0.13138818	0.137821	
471.8	0.13164996	0.13779162	
472	0.13144942	0.13776224	
472.2	0.13154163	0.13773287	
472.4	0.13173339	0.1377035	
472.6	0.13191312	0.13767414	
472.8	0.13184407	0.13764479	
473	0.13169891	0.13761544	
473.2	0.13202158	0.1375861	
473.4	0.13200764	0.13755677	
473.6	0.13185614	0.13752744	
473.8	0.13134405	0.13749812	
474	0.13072808	0.1374688	
474.2	0.13038117	0.13743949	
474.4	0.13012562	0.13741019	
474.6	0.12938553	0.13738089	
474.8	0.12954928	0.1373516	
475	0.12964585	0.13732232	
475.2	0.12981179	0.13729304	
475.4	0.13015415	0.13726377	
475.6	0.13048463	0.1372345	
475.8	0.13103247	0.13720524	
476	0.13092528	0.13717599	
476.2	0.13163787	0.13714674	
476.4	0.1320181	0.1371175	
476.6	0.13207175	0.13708827	
476.8	0.13147068	0.13705904	
477	0.13154393	0.13702982	
477.2	0.13137038	0.1370006	
477.4	0.13102087	0.13697139	
477.6	0.13052316	0.13694219	
477.8	0.13026428	0.13691299	
478	0.13029519	0.1368838	
478.2	0.13055726	0.13685462	
478.4	0.13105778	0.13682544	
478.6	0.13119663	0.13679627	
478.8	0.13130066	0.1367671	
479	0.1311867	0.13673794	
479.2	0.13081067	0.13670879	
479.4	0.13101869	0.13667964	
479.6	0.13061041	0.1366505	
479.8	0.13057746	0.13662137	
480	0.13043847	0.13659224	
480.2	0.13078379	0.13656312	
480.4	0.13020988	0.136534	
480.6	0.1301029	0.13650489	
480.8	0.13025766	0.13647579	
481	0.13053487	0.13644669	
481.2	0.13099188	0.1364176	
481.4	0.13159894	0.13638851	
481.6	0.13176949	0.13635943	
481.8	0.13257063	0.13633036	
482	0.13291571	0.13630129	
482.2	0.13325646	0.13627223	
482.4	0.13374692	0.13624318	
482.6	0.13362864	0.13621413	
482.8	0.13298411	0.13618509	
483	0.13272915	0.13615605	
483.2	0.13235331	0.13612703	
483.4	0.13201912	0.136098	
483.6	0.13128826	0.13606899	
483.8	0.13117066	0.13603997	
484	0.13094198	0.13601097	
484.2	0.13067188	0.13598197	
484.4	0.13059422	0.13595298	
484.6	0.1305493	0.13592399	
484.8	0.13071135	0.13589501	
485	0.13035344	0.13586604	
485.2	0.13073755	0.13583707	
485.4	0.13037035	0.13580811	
485.6	0.13017926	0.13577916	
485.8	0.13046721	0.13575021	
486	0.13086117	0.13572126	
486.2	0.13076808	0.13569233	
486.4	0.13078044	0.1356634	
486.6	0.13089374	0.13563447	
486.8	0.13046703	0.13560555	
487	0.13039888	0.13557664	
487.2	0.12993561	0.13554774	
487.4	0.13003959	0.13551884	
487.6	0.12964001	0.13548994	
487.8	0.12981233	0.13546106	
488	0.12973368	0.13543217	
488.2	0.1295589	0.1354033	
488.4	0.12943737	0.13537443	
488.6	0.12908917	0.13534557	
488.8	0.12901962	0.13531671	
489	0.1285417	0.13528786	
489.2	0.12841497	0.13525902	
489.4	0.12801548	0.13523018	
489.6	0.12801122	0.13520135	
489.8	0.12844729	0.13517252	
490	0.12851096	0.1351437	
490.2	0.12846274	0.13511489	
490.4	0.12878311	0.13508608	
490.6	0.12883183	0.13505728	
490.8	0.1285355	0.13502848	
491	0.12854133	0.1349997	
491.2	0.12872697	0.13497091	
491.4	0.12894808	0.13494214	
491.6	0.12830584	0.13491337	
491.8	0.12850403	0.1348846	
492	0.1283536	0.13485584	
492.2	0.12804532	0.13482709	
492.4	0.1282183	0.13479834	
492.6	0.12797232	0.1347696	
492.8	0.12760787	0.13474087	
493	0.12765085	0.13471214	
493.2	0.12773181	0.13468342	
493.4	0.12771825	0.13465471	
493.6	0.1281508	0.134626	
493.8	0.12834336	0.13459729	
494	0.12856231	0.1345686	
494.2	0.12873786	0.13453991	
494.4	0.12884554	0.13451122	
494.6	0.12887688	0.13448254	
494.8	0.12879634	0.13445387	
495	0.12890275	0.1344252	
495.2	0.12866775	0.13439654	
495.4	0.12845988	0.13436789	
495.6	0.12871677	0.13433924	
495.8	0.12851302	0.1343106	
496	0.12815679	0.13428196	
496.2	0.12803622	0.13425333	
496.4	0.12818336	0.13422471	
496.6	0.12837006	0.13419609	
496.8	0.12832754	0.13416748	
497	0.12875151	0.13413887	
497.2	0.12855811	0.13411028	
497.4	0.12868765	0.13408168	
497.6	0.12856449	0.1340531	
497.8	0.12817165	0.13402451	
498	0.12844957	0.13399594	
498.2	0.12815237	0.13396737	
498.4	0.12796269	0.13393881	
498.6	0.12770327	0.13391025	
498.8	0.12759939	0.1338817	
499	0.12790596	0.13385316	
499.2	0.12822862	0.13382462	
499.4	0.12926501	0.13379609	
499.6	0.13029464	0.13376756	
499.8	0.13003258	0.13373904	
500	0.13060128	0.13371053	
500.2	0.13102173	0.13368202	
500.4	0.1312461	0.13365352	
500.6	0.13158743	0.13362502	
500.8	0.13125344	0.13359653	
501	0.13063978	0.13356805	
501.2	0.13014814	0.13353957	
501.4	0.12990271	0.1335111	
501.6	0.12907699	0.13348263	
501.8	0.12902358	0.13345417	
502	0.12860022	0.13342572	
502.2	0.12791722	0.13339727	
502.4	0.12766929	0.13336883	
502.6	0.12737726	0.1333404	
502.8	0.12773179	0.13331197	
503	0.1279423	0.13328354	
503.2	0.12850978	0.13325513	
503.4	0.1293215	0.13322672	
503.6	0.12954551	0.13319831	
503.8	0.12930407	0.13316991	
504	0.12978945	0.13314152	
504.2	0.12985472	0.13311313	
504.4	0.12992612	0.13308475	
504.6	0.12971222	0.13305638	
504.8	0.12920292	0.13302801	
505	0.12890099	0.13299965	
505.2	0.1288483	0.13297129	
505.4	0.12872085	0.13294294	
505.6	0.12860528	0.1329146	
505.8	0.12855795	0.13288626	
506	0.12842824	0.13285793	
506.2	0.12882422	0.1328296	
506.4	0.12899643	0.13280128	
506.6	0.12850865	0.13277296	
506.8	0.12830915	0.13274466	
507	0.12789911	0.13271635	
507.2	0.12833578	0.13268806	
507.4	0.12845605	0.13265977	
507.6	0.12885275	0.13263148	
507.8	0.12919829	0.13260321	
508	0.12943928	0.13257494	
508.2	0.12970226	0.13254667	
508.4	0.12950525	0.13251841	
508.6	0.1292197	0.13249016	
508.8	0.12864905	0.13246191	
509	0.12843749	0.13243367	
509.2	0.12820537	0.13240543	
509.4	0.1284319	0.1323772	
509.6	0.12796889	0.13234898	
509.8	0.12766892	0.13232076	
510	0.12745514	0.13229255	
510.2	0.12654295	0.13226434	
510.4	0.12540598	0.13223614	
510.6	0.12450084	0.13220795	
510.8	0.12448711	0.13217976	
511	0.1244675	0.13215158	
511.2	0.12500497	0.1321234	
511.4	0.12542934	0.13209523	
511.6	0.12611831	0.13206707	
511.8	0.1263711	0.13203891	
512	0.12659068	0.13201076	
512.2	0.12693939	0.13198262	
512.4	0.12679038	0.13195448	
512.6	0.12719714	0.13192634	
512.8	0.12689864	0.13189822	
513	0.12740589	0.13187009	
513.2	0.12790018	0.13184198	
513.4	0.12831906	0.13181387	
513.6	0.12795617	0.13178577	
513.8	0.12807941	0.13175767	
514	0.12786585	0.13172958	
514.2	0.12718918	0.13170149	
514.4	0.12697252	0.13167341	
514.6	0.12769934	0.13164534	
514.8	0.1280627	0.13161727	
515	0.12823851	0.13158921	
515.2	0.12825531	0.13156115	
515.4	0.12858575	0.1315331	
515.6	0.12785101	0.13150506	
515.8	0.12779035	0.13147702	
516	0.12727667	0.13144899	
516.2	0.12724972	0.13142096	
516.4	0.12702064	0.13139294	
516.6	0.12692182	0.13136493	
516.8	0.12653223	0.13133692	
517	0.12671708	0.13130892	
517.2	0.12691609	0.13128092	
517.4	0.1268916	0.13125293	
517.6	0.12696165	0.13122495	
517.8	0.12670436	0.13119697	
518	0.12654517	0.131169	
518.2	0.12639138	0.13114103	
518.4	0.12644615	0.13111307	
518.6	0.12680441	0.13108512	
518.8	0.12623595	0.13105717	
519	0.12616407	0.13102923	
519.2	0.12523438	0.13100129	
519.4	0.12487721	0.13097336	
519.6	0.12461216	0.13094544	
519.8	0.12472772	0.13091752	
520	0.12426023	0.13088961	
520.2	0.12447333	0.1308617	
520.4	0.12415249	0.1308338	
520.6	0.1243775	0.13080591	
520.8	0.12456442	0.13077802	
521	0.12487194	0.13075013	
521.2	0.1247524	0.13072226	
521.4	0.12513584	0.13069439	
521.6	0.12514657	0.13066652	
521.8	0.1242981	0.13063866	
522	0.12475326	0.13061081	
522.2	0.12493827	0.13058296	
522.4	0.12479852	0.13055512	
522.6	0.12508106	0.13052729	
522.8	0.1249992	0.13049946	
523	0.12512627	0.13047163	
523.2	0.124811	0.13044382	
523.4	0.12520961	0.13041601	
523.6	0.12552269	0.1303882	
523.8	0.12576164	0.1303604	
524	0.12571117	0.13033261	
524.2	0.1257948	0.13030482	
524.4	0.12622019	0.13027704	
524.6	0.12669569	0.13024926	
524.8	0.12674556	0.13022149	
525	0.12650191	0.13019373	
525.2	0.12569715	0.13016597	
525.4	0.12591384	0.13013822	
525.6	0.12505503	0.13011047	
525.8	0.1249232	0.13008273	
526	0.12503923	0.130055	
526.2	0.12467509	0.13002727	
526.4	0.12482776	0.12999954	
526.6	0.12473408	0.12997183	
526.8	0.12477884	0.12994412	
527	0.12479554	0.12991641	
527.2	0.12477505	0.12988871	
527.4	0.12522122	0.12986102	
527.6	0.12557675	0.12983333	
527.8	0.12581374	0.12980565	
528	0.12556688	0.12977798	
528.2	0.12561523	0.12975031	
528.4	0.1259978	0.12972264	
528.6	0.12584184	0.12969498	
528.8	0.12571832	0.12966733	
529	0.12590111	0.12963969	
529.2	0.12570003	0.12961205	
529.4	0.12565952	0.12958441	
529.6	0.12545203	0.12955678	
529.8	0.12532544	0.12952916	
530	0.12505244	0.12950155	
530.2	0.12546086	0.12947394	
530.4	0.12631095	0.12944633	
530.6	0.12634731	0.12941873	
530.8	0.12719448	0.12939114	
531	0.12764433	0.12936355	
531.2	0.12807278	0.12933597	
531.4	0.12848172	0.1293084	
531.6	0.12860655	0.12928083	
531.8	0.12844894	0.12925326	
532	0.12817273	0.1292257	
532.2	0.12851789	0.12919815	
532.4	0.12818957	0.12917061	
532.6	0.12803417	0.12914307	
532.8	0.12761846	0.12911553	
533	0.12709266	0.129088	
533.2	0.12568059	0.12906048	
533.4	0.12459324	0.12903297	
533.6	0.12440469	0.12900546	
533.8	0.12390324	0.12897795	
534	0.12360933	0.12895045	
534.2	0.12342949	0.12892296	
534.4	0.12342736	0.12889547	
534.6	0.12278464	0.12886799	
534.8	0.12323155	0.12884051	
535	0.12337197	0.12881304	
535.2	0.12306244	0.12878558	
535.4	0.1235327	0.12875812	
535.6	0.12403177	0.12873067	
535.8	0.12447686	0.12870322	
536	0.12485138	0.12867578	
536.2	0.12534541	0.12864835	
536.4	0.12514396	0.12862092	
536.6	0.12518931	0.1285935	
536.8	0.12521615	0.12856608	
537	0.12490066	0.12853867	
537.2	0.12454869	0.12851126	
537.4	0.12534349	0.12848387	
537.6	0.12594803	0.12845647	
537.8	0.12555712	0.12842908	
538	0.1255971	0.1284017	
538.2	0.12573488	0.12837433	
538.4	0.12555063	0.12834696	
538.6	0.12610141	0.12831959	
538.8	0.12630916	0.12829223	
539	0.12635126	0.12826488	
539.2	0.12580649	0.12823753	
539.4	0.1261595	0.12821019	
539.6	0.12573298	0.12818286	
539.8	0.12513148	0.12815553	
540	0.12497336	0.1281282	
540.2	0.12436438	0.12810089	
540.4	0.12378934	0.12807357	
540.6	0.12353981	0.12804627	
540.8	0.12361633	0.12801897	
541	0.12310602	0.12799167	
541.2	0.12321382	0.12796438	
541.4	0.12369915	0.1279371	
541.6	0.12352626	0.12790982	
541.8	0.12323299	0.12788255	
542	0.12350461	0.12785529	
542.2	0.12343282	0.12782803	
542.4	0.12317626	0.12780077	
542.6	0.12431976	0.12777353	
542.8	0.12406237	0.12774628	
543	0.12419122	0.12771905	
543.2	0.12386085	0.12769182	
543.4	0.12407407	0.12766459	
543.6	0.12394901	0.12763737	
543.8	0.12348178	0.12761016	
544	0.12333971	0.12758295	
544.2	0.1227315	0.12755575	
544.4	0.12308295	0.12752856	
544.6	0.12334188	0.12750137	
544.8	0.1231655	0.12747418	
545	0.12314382	0.127447	
545.2	0.12322289	0.12741983	
545.4	0.12335288	0.12739266	
545.6	0.12308859	0.1273655	
545.8	0.12320677	0.12733835	
546	0.12332756	0.1273112	
546.2	0.12361689	0.12728406	
546.4	0.12426372	0.12725692	
546.6	0.12514226	0.12722979	
546.8	0.1248094	0.12720266	
547	0.12475864	0.12717554	
547.2	0.1249538	0.12714842	
547.4	0.12489057	0.12712132	
547.6	0.12470194	0.12709421	
547.8	0.12445694	0.12706712	
548	0.12453989	0.12704002	
548.2	0.12464654	0.12701294	
548.4	0.12497693	0.12698586	
548.6	0.12496646	0.12695878	
548.8	0.12497008	0.12693172	
549	0.12533394	0.12690465	
549.2	0.12531474	0.1268776	
549.4	0.12531239	0.12685054	
549.6	0.12492048	0.1268235	
549.8	0.12532561	0.12679646	
550	0.12549557	0.12676943	
550.2	0.12552455	0.1267424	
550.4	0.12552135	0.12671538	
550.6	0.12547121	0.12668836	
550.8	0.12500558	0.12666135	
551	0.12520615	0.12663434	
551.2	0.12519812	0.12660734	
551.4	0.12494759	0.12658035	
551.6	0.12525828	0.12655336	
551.8	0.12542909	0.12652638	
552	0.1253228	0.1264994	
552.2	0.12542199	0.12647243	
552.4	0.12514889	0.12644547	
552.6	0.12547872	0.12641851	
552.8	0.12505057	0.12639156	
553	0.12521282	0.12636461	
553.2	0.12480185	0.12633767	
553.4	0.12474746	0.12631073	
553.6	0.12466396	0.1262838	
553.8	0.12480312	0.12625688	
554	0.12448121	0.12622996	
554.2	0.12409638	0.12620305	
554.4	0.12395296	0.12617614	
554.6	0.12383074	0.12614924	
554.8	0.12359011	0.12612234	
555	0.12373825	0.12609545	
555.2	0.12304975	0.12606857	
555.4	0.12271614	0.12604169	
555.6	0.1230243	0.12601481	
555.8	0.12280914	0.12598795	
556	0.12248175	0.12596109	
556.2	0.12248836	0.12593423	
556.4	0.1222118	0.12590738	
556.6	0.1222712	0.12588054	
556.8	0.12199218	0.1258537	
557	0.122238	0.12582686	
557.2	0.12254865	0.12580004	
557.4	0.12321	0.12577322	
557.6	0.12337662	0.1257464	
557.8	0.12364159	0.12571959	
558	0.12363933	0.12569279	
558.2	0.12399027	0.12566599	
558.4	0.1240879	0.12563919	
558.6	0.12468682	0.12561241	
558.8	0.12542901	0.12558563	
559	0.12519276	0.12555885	
559.2	0.12462859	0.12553208	
559.4	0.1247206	0.12550532	
559.6	0.1249975	0.12547856	
559.8	0.1246497	0.12545181	
560	0.1245419	0.12542506	
560.2	0.12478748	0.12539832	
560.4	0.12421033	0.12537158	
560.6	0.12366776	0.12534485	
560.8	0.12330766	0.12531813	
561	0.12299804	0.12529141	
561.2	0.12345628	0.12526469	
561.4	0.12301673	0.12523799	
561.6	0.1224516	0.12521129	
561.8	0.12217557	0.12518459	
562	0.12195012	0.1251579	
562.2	0.12193807	0.12513122	
562.4	0.12145398	0.12510454	
562.6	0.12187029	0.12507786	
562.8	0.12165864	0.1250512	
563	0.12079582	0.12502453	
563.2	0.120214	0.12499788	
563.4	0.12109692	0.12497123	
563.6	0.12157901	0.12494458	
563.8	0.1219253	0.12491794	
564	0.12194397	0.12489131	
564.2	0.1219162	0.12486468	
564.4	0.12165525	0.12483806	
564.6	0.12245953	0.12481145	
564.8	0.12299257	0.12478483	
565	0.12320217	0.12475823	
565.2	0.12392619	0.12473163	
565.4	0.12369216	0.12470504	
565.6	0.12382659	0.12467845	
565.8	0.12363325	0.12465187	
566	0.12399898	0.12462529	
566.2	0.12375875	0.12459872	
566.4	0.12398174	0.12457215	
566.6	0.12375052	0.12454559	
566.8	0.12353252	0.12451904	
567	0.12336142	0.12449249	
567.2	0.12331183	0.12446595	
567.4	0.12403382	0.12443941	
567.6	0.12378753	0.12441288	
567.8	0.12353946	0.12438636	
568	0.12312527	0.12435984	
568.2	0.12313468	0.12433332	
568.4	0.1235544	0.12430681	
568.6	0.12432464	0.12428031	
568.8	0.12419753	0.12425381	
569	0.12396764	0.12422732	
569.2	0.1243672	0.12420083	
569.4	0.12467078	0.12417435	
569.6	0.12491532	0.12414788	
569.8	0.12473131	0.12412141	
570	0.12511406	0.12409495	
570.2	0.12477965	0.12406849	
570.4	0.12466059	0.12404204	
570.6	0.12419559	0.12401559	
570.8	0.12432866	0.12398915	
571	0.12457702	0.12396271	
571.2	0.12458092	0.12393628	
571.4	0.12461655	0.12390986	
571.6	0.12458966	0.12388344	
571.8	0.12438626	0.12385703	
572	0.12392868	0.12383062	
572.2	0.12363048	0.12380422	
572.4	0.12400918	0.12377782	
572.6	0.12399261	0.12375143	
572.8	0.12381487	0.12372505	
573	0.12422265	0.12369867	
573.2	0.12405346	0.1236723	
573.4	0.12434854	0.12364593	
573.6	0.12423461	0.12361957	
573.8	0.12382199	0.12359321	
574	0.12380697	0.12356686	
574.2	0.12338094	0.12354051	
574.4	0.12279598	0.12351418	
574.6	0.12297627	0.12348784	
574.8	0.12288904	0.12346151	
575	0.12317813	0.12343519	
575.2	0.123165	0.12340887	
575.4	0.12293729	0.12338256	
575.6	0.12255547	0.12335626	
575.8	0.12251602	0.12332995	
576	0.12220265	0.12330366	
576.2	0.12195527	0.12327737	
576.4	0.1223432	0.12325109	
576.6	0.12238498	0.12322481	
576.8	0.12288621	0.12319854	
577	0.12336138	0.12317227	
577.2	0.12280024	0.12314601	
577.4	0.12336486	0.12311975	
577.6	0.12306	0.1230935	
577.8	0.12313007	0.12306726	
578	0.12290029	0.12304102	
578.2	0.12268182	0.12301479	
578.4	0.12261896	0.12298856	
578.6	0.12289022	0.12296234	
578.8	0.12329834	0.12293612	
579	0.12316916	0.12290991	
579.2	0.12328912	0.12288371	
579.4	0.1231667	0.12285751	
579.6	0.12292092	0.12283131	
579.8	0.123264	0.12280512	
580	0.12278651	0.12277894	
580.2	0.12281376	0.12275276	
580.4	0.12274398	0.12272659	
580.6	0.1230827	0.12270043	
580.8	0.12303972	0.12267427	
581	0.12299676	0.12264811	
581.2	0.1223048	0.12262196	
581.4	0.12233694	0.12259582	
581.6	0.12203482	0.12256968	
581.8	0.12196021	0.12254355	
582	0.12174076	0.12251742	
582.2	0.1218247	0.1224913	
582.4	0.12191347	0.12246518	
582.6	0.12221061	0.12243907	
582.8	0.12269311	0.12241297	
583	0.12238996	0.12238687	
583.2	0.1228142	0.12236077	
583.4	0.12265718	0.12233469	
583.6	0.12321542	0.1223086	
583.8	0.1237058	0.12228253	
584	0.12311949	0.12225645	
584.2	0.12315271	0.12223039	
584.4	0.12292867	0.12220433	
584.6	0.12310597	0.12217827	
584.8	0.12268703	0.12215222	
585	0.12279692	0.12212618	
585.2	0.12240149	0.12210014	
585.4	0.12239968	0.12207411	
585.6	0.12200735	0.12204808	
585.8	0.12166331	0.12202206	
586	0.12181797	0.12199605	
586.2	0.12175899	0.12197004	
586.4	0.12200972	0.12194403	
586.6	0.12190907	0.12191803	
586.8	0.1216345	0.12189204	
587	0.12126683	0.12186605	
587.2	0.12168594	0.12184007	
587.4	0.12211612	0.12181409	
587.6	0.12236979	0.12178812	
587.8	0.12196724	0.12176215	
588	0.12156802	0.12173619	
588.2	0.12169333	0.12171024	
588.4	0.1216682	0.12168429	
588.6	0.1211929	0.12165834	
588.8	0.12128241	0.1216324	
589	0.12119996	0.12160647	
589.2	0.12104361	0.12158054	
589.4	0.12102855	0.12155462	
589.6	0.12075279	0.12152871	
589.8	0.12134482	0.1215028	
590	0.1216417	0.12147689	
590.2	0.12191723	0.12145099	
590.4	0.1220797	0.1214251	
590.6	0.12193857	0.12139921	
590.8	0.12170197	0.12137333	
591	0.12214339	0.12134745	
591.2	0.1227006	0.12132158	
591.4	0.12267918	0.12129571	
591.6	0.12234055	0.12126985	
591.8	0.12237163	0.12124399	
592	0.1225027	0.12121814	
592.2	0.12266172	0.1211923	
592.4	0.1223892	0.12116646	
592.6	0.12190725	0.12114063	
592.8	0.12217163	0.1211148	
593	0.12213527	0.12108898	
593.2	0.1221791	0.12106316	
593.4	0.12193709	0.12103735	
593.6	0.12181357	0.12101154	
593.8	0.12227854	0.12098574	
594	0.12212486	0.12095995	
594.2	0.12218758	0.12093416	
594.4	0.12219097	0.12090837	
594.6	0.12190864	0.12088259	
594.8	0.12155247	0.12085682	
595	0.12202192	0.12083105	
595.2	0.12196926	0.12080529	
595.4	0.12208596	0.12077953	
595.6	0.12191101	0.12075378	
595.8	0.12183381	0.12072804	
596	0.12184669	0.1207023	
596.2	0.12182704	0.12067656	
596.4	0.12159985	0.12065083	
596.6	0.12143794	0.12062511	
596.8	0.12189473	0.12059939	
597	0.12168866	0.12057368	
597.2	0.12191619	0.12054797	
597.4	0.12181933	0.12052227	
597.6	0.12212023	0.12049658	
597.8	0.12247757	0.12047089	
598	0.12277097	0.1204452	
598.2	0.12307091	0.12041952	
598.4	0.12320935	0.12039385	
598.6	0.12319535	0.12036818	
598.8	0.12364183	0.12034251	
599	0.12381763	0.12031686	
599.2	0.12375817	0.1202912	
599.4	0.12379108	0.12026556	
599.6	0.12354628	0.12023992	
599.8	0.12349335	0.12021428	
600	0.12332608	0.12018865	
600.2	0.12278683	0.12016302	
600.4	0.12276974	0.1201374	
600.6	0.12261877	0.12011179	
600.8	0.1224466	0.12008618	
601	0.12191324	0.12006058	
601.2	0.12187852	0.12003498	
601.4	0.12159816	0.12000939	
601.6	0.12138336	0.1199838	
601.8	0.12136799	0.11995822	
602	0.12141126	0.11993264	
602.2	0.12112902	0.11990707	
602.4	0.12116608	0.11988151	
602.6	0.12130523	0.11985595	
602.8	0.12170463	0.1198304	
603	0.12205376	0.11980485	
603.2	0.12240608	0.1197793	
603.4	0.12271318	0.11975377	
603.6	0.12280958	0.11972823	
603.8	0.12284934	0.11970271	
604	0.12315774	0.11967719	
604.2	0.1230174	0.11965167	
604.4	0.12370781	0.11962616	
604.6	0.124028	0.11960065	
604.8	0.12407918	0.11957515	
605	0.12397268	0.11954966	
605.2	0.12331816	0.11952417	
605.4	0.12343475	0.11949869	
605.6	0.12309255	0.11947321	
605.8	0.12376402	0.11944774	
606	0.12401418	0.11942227	
606.2	0.12344212	0.11939681	
606.4	0.12368552	0.11937135	
606.6	0.1236165	0.1193459	
606.8	0.12391638	0.11932046	
607	0.12384809	0.11929502	
607.2	0.12348668	0.11926958	
607.4	0.12300916	0.11924415	
607.6	0.12289676	0.11921873	
607.8	0.1228723	0.11919331	
608	0.1231345	0.1191679	
608.2	0.12320117	0.11914249	
608.4	0.12341124	0.11911709	
608.6	0.12326228	0.11909169	
608.8	0.12325113	0.1190663	
609	0.12308055	0.11904092	
609.2	0.12271476	0.11901554	
609.4	0.12291886	0.11899016	
609.6	0.12309758	0.11896479	
609.8	0.12328098	0.11893943	
610	0.12291185	0.11891407	
610.2	0.12234778	0.11888872	
610.4	0.12248315	0.11886337	
610.6	0.12187028	0.11883803	
610.8	0.12129458	0.11881269	
611	0.12093482	0.11878736	
611.2	0.12021506	0.11876203	
611.4	0.1197424	0.11873671	
611.6	0.12002141	0.11871139	
611.8	0.11992352	0.11868608	
612	0.12013503	0.11866078	
612.2	0.12032439	0.11863548	
612.4	0.1204535	0.11861019	
612.6	0.12091846	0.1185849	
612.8	0.12148166	0.11855961	
613	0.12206828	0.11853434	
613.2	0.12213601	0.11850906	
613.4	0.12220857	0.1184838	
613.6	0.12257284	0.11845854	
613.8	0.12229029	0.11843328	
614	0.12233521	0.11840803	
614.2	0.12199903	0.11838278	
614.4	0.12186638	0.11835754	
614.6	0.12183697	0.11833231	
614.8	0.12187708	0.11830708	
615	0.12177964	0.11828186	
615.2	0.12161757	0.11825664	
615.4	0.12200939	0.11823143	
615.6	0.12195575	0.11820622	
615.8	0.12173445	0.11818102	
616	0.12152805	0.11815582	
616.2	0.12139298	0.11813063	
616.4	0.12140924	0.11810544	
616.6	0.12167981	0.11808026	
616.8	0.1214915	0.11805508	
617	0.1214361	0.11802991	
617.2	0.12110446	0.11800475	
617.4	0.12119308	0.11797959	
617.6	0.12094217	0.11795444	
617.8	0.12099516	0.11792929	
618	0.12063429	0.11790414	
618.2	0.12050934	0.11787901	
618.4	0.12065886	0.11785387	
618.6	0.12098622	0.11782875	
618.8	0.12081628	0.11780362	
619	0.12080819	0.11777851	
619.2	0.12073362	0.1177534	
619.4	0.12053369	0.11772829	
619.6	0.12011055	0.11770319	
619.8	0.1203753	0.1176781	
620	0.12047033	0.11765301	
620.2	0.12068237	0.11762792	
620.4	0.12068123	0.11760284	
620.6	0.12070845	0.11757777	
620.8	0.12076146	0.1175527	
621	0.12086539	0.11752764	
621.2	0.12106264	0.11750258	
621.4	0.12079489	0.11747753	
621.6	0.1205657	0.11745248	
621.8	0.12049489	0.11742744	
622	0.11966485	0.1174024	
622.2	0.11949788	0.11737737	
622.4	0.1192718	0.11735235	
622.6	0.11932657	0.11732733	
622.8	0.11925063	0.11730231	
623	0.11902045	0.1172773	
623.2	0.11916949	0.1172523	
623.4	0.11950874	0.1172273	
623.6	0.11985289	0.1172023	
623.8	0.12040237	0.11717732	
624	0.12094873	0.11715233	
624.2	0.12152169	0.11712735	
624.4	0.12176197	0.11710238	
624.6	0.12175305	0.11707742	
624.8	0.12193179	0.11705245	
625	0.12146252	0.1170275	
625.2	0.12145423	0.11700255	
625.4	0.12134438	0.1169776	
625.6	0.12148169	0.11695266	
625.8	0.1212311	0.11692773	
626	0.12133578	0.1169028	
626.2	0.12110608	0.11687787	
626.4	0.1211844	0.11685295	
626.6	0.12129326	0.11682804	
626.8	0.12103963	0.11680313	
627	0.12115818	0.11677823	
627.2	0.12126669	0.11675333	
627.4	0.12120932	0.11672844	
627.6	0.12132053	0.11670355	
627.8	0.12099841	0.11667867	
628	0.12130777	0.11665379	
628.2	0.12137706	0.11662892	
628.4	0.12115257	0.11660405	
628.6	0.12114251	0.11657919	
628.8	0.12157029	0.11655434	
629	0.12157115	0.11652949	
629.2	0.12207266	0.11650464	
629.4	0.12246647	0.1164798	
629.6	0.12226503	0.11645497	
629.8	0.12187481	0.11643014	
630	0.12199137	0.11640532	
630.2	0.12160371	0.1163805	
630.4	0.12162597	0.11635568	
630.6	0.12139184	0.11633088	
630.8	0.12114921	0.11630607	
631	0.12079189	0.11628128	
631.2	0.12025516	0.11625648	
631.4	0.1197126	0.1162317	
631.6	0.11935878	0.11620692	
631.8	0.11936197	0.11618214	
632	0.11944075	0.11615737	
632.2	0.11937064	0.1161326	
632.4	0.11966499	0.11610784	
632.6	0.12011444	0.11608309	
632.8	0.12040472	0.11605834	
633	0.12031025	0.11603359	
633.2	0.12030971	0.11600886	
633.4	0.12056573	0.11598412	
633.6	0.12045382	0.11595939	
633.8	0.12030199	0.11593467	
634	0.12061787	0.11590995	
634.2	0.12109348	0.11588524	
634.4	0.1210806	0.11586053	
634.6	0.12100437	0.11583583	
634.8	0.12083838	0.11581113	
635	0.12024259	0.11578644	
635.2	0.12012517	0.11576175	
635.4	0.12013276	0.11573707	
635.6	0.12077028	0.1157124	
635.8	0.12124024	0.11568773	
636	0.12090225	0.11566306	
636.2	0.12071065	0.1156384	
636.4	0.12084068	0.11561375	
636.6	0.12086256	0.1155891	
636.8	0.12093719	0.11556445	
637	0.12072066	0.11553981	
637.2	0.12092851	0.11551518	
637.4	0.12084746	0.11549055	
637.6	0.12070145	0.11546593	
637.8	0.12024655	0.11544131	
638	0.12025247	0.1154167	
638.2	0.12064233	0.11539209	
638.4	0.12041306	0.11536749	
638.6	0.12044582	0.11534289	
638.8	0.12009128	0.1153183	
639	0.1197474	0.11529371	
639.2	0.11994593	0.11526913	
639.4	0.12041674	0.11524455	
639.6	0.12090868	0.11521998	
639.8	0.12054043	0.11519542	
640	0.12022697	0.11517086	
640.2	0.1201833	0.1151463	
640.4	0.12050696	0.11512175	
640.6	0.1204719	0.11509721	
640.8	0.12075033	0.11507267	
641	0.1207887	0.11504813	
641.2	0.12072088	0.1150236	
641.4	0.11988608	0.11499908	
641.6	0.1196096	0.11497456	
641.8	0.1196239	0.11495005	
642	0.11961272	0.11492554	
642.2	0.11989721	0.11490104	
642.4	0.12009492	0.11487654	
642.6	0.12008904	0.11485205	
642.8	0.11999318	0.11482756	
643	0.11994414	0.11480308	
643.2	0.12038082	0.1147786	
643.4	0.12076007	0.11475413	
643.6	0.1204446	0.11472966	
643.8	0.11995579	0.1147052	
644	0.12068964	0.11468075	
644.2	0.12131733	0.1146563	
644.4	0.12166663	0.11463185	
644.6	0.12136384	0.11460741	
644.8	0.12161556	0.11458298	
645	0.12172058	0.11455855	
645.2	0.1214196	0.11453412	
645.4	0.12074102	0.1145097	
645.6	0.12065911	0.11448529	
645.8	0.1203413	0.11446088	
646	0.12006419	0.11443647	
646.2	0.11997544	0.11441208	
646.4	0.12002371	0.11438768	
646.6	0.12034142	0.11436329	
646.8	0.12046871	0.11433891	
647	0.11975389	0.11431453	
647.2	0.119439	0.11429016	
647.4	0.11980939	0.11426579	
647.6	0.11961745	0.11424143	
647.8	0.11980124	0.11421707	
648	0.12016372	0.11419272	
648.2	0.12020724	0.11416838	
648.4	0.11995383	0.11414403	
648.6	0.11988221	0.1141197	
648.8	0.12036795	0.11409537	
649	0.12027604	0.11407104	
649.2	0.12029376	0.11404672	
649.4	0.11976027	0.1140224	
649.6	0.11997965	0.11399809	
649.8	0.12027357	0.11397379	
650	0.12066048	0.11394949	
650.2	0.12054288	0.11392519	
650.4	0.1209306	0.11390091	
650.6	0.12109276	0.11387662	
650.8	0.12059984	0.11385234	
651	0.12015941	0.11382807	
651.2	0.12016008	0.1138038	
651.4	0.1208662	0.11377953	
651.6	0.12008574	0.11375528	
651.8	0.11947036	0.11373102	
652	0.11982941	0.11370677	
652.2	0.12010078	0.11368253	
652.4	0.11983803	0.11365829	
652.6	0.12025368	0.11363406	
652.8	0.12041553	0.11360983	
653	0.12037647	0.11358561	
653.2	0.12072625	0.11356139	
653.4	0.12078625	0.11353718	
653.6	0.12113441	0.11351298	
653.8	0.12171254	0.11348877	
654	0.12197269	0.11346458	
654.2	0.12206101	0.11344039	
654.4	0.12214218	0.1134162	
654.6	0.12218768	0.11339202	
654.8	0.12157837	0.11336784	
655	0.12128643	0.11334367	
655.2	0.12058151	0.11331951	
655.4	0.12033161	0.11329535	
655.6	0.11955484	0.11327119	
655.8	0.11927526	0.11324704	
656	0.11936564	0.11322289	
656.2	0.11911687	0.11319876	
656.4	0.11855519	0.11317462	
656.6	0.11846116	0.11315049	
656.8	0.11839615	0.11312637	
657	0.11871269	0.11310225	
657.2	0.1188014	0.11307813	
657.4	0.11880518	0.11305402	
657.6	0.11856261	0.11302992	
657.8	0.11891343	0.11300582	
658	0.11893901	0.11298173	
658.2	0.11907469	0.11295764	
658.4	0.11901987	0.11293356	
658.6	0.11887111	0.11290948	
658.8	0.1187943	0.1128854	
659	0.11918048	0.11286134	
659.2	0.11931326	0.11283727	
659.4	0.11890262	0.11281322	
659.6	0.11875321	0.11278916	
659.8	0.11873654	0.11276512	
660	0.1194067	0.11274107	
660.2	0.11962777	0.11271704	
660.4	0.11973531	0.11269301	
660.6	0.11991843	0.11266898	
660.8	0.1207045	0.11264496	
661	0.12104412	0.11262094	
661.2	0.1206699	0.11259693	
661.4	0.12088977	0.11257292	
661.6	0.12050741	0.11254892	
661.8	0.12041251	0.11252492	
662	0.12045293	0.11250093	
662.2	0.12077197	0.11247695	
662.4	0.12084925	0.11245297	
662.6	0.12110865	0.11242899	
662.8	0.12166861	0.11240502	
663	0.12180966	0.11238106	
663.2	0.12189909	0.11235709	
663.4	0.12183323	0.11233314	
663.6	0.12254392	0.11230919	
