# Supplementary material for: Molecular basis for DNA recognition by the maternal pioneer transcription factor FoxH1
Source: Nat Commun. 2022 Nov 26;13:7279. doi: 10.1038/s41467-022-34925-y (PMC9701222; doi:10.1038/s41467-022-34925-y)
Supplement: Supplementary file 4 — Source Data [file 41467_2022_34925_MOESM4_ESM.zip › Sourcedata/BLIS/FoxH1/WT/601/-6/NCP/C3Results.txt]

Conc1	3.125E-08	
Start1	243.8	
Stop1	663.6	
Kobs	0.00106614619384622	
Error Kobs	2.07469452530701E-05	
Koff	0	
Error Koff	0	
Time1	Data1	Fit1	
243.8	-0.0013405	0	
244	-0.00061909	0.00018385	
244.2	0.00036476	0.00036739	
244.4	0.00088862	0.00055062	
244.6	0.00206529	0.00073354	
244.8	0.00300528	0.00091615	
245	0.00391143	0.00109845	
245.2	0.00465112	0.00128044	
245.4	0.00559999	0.00146213	
245.6	0.00613136	0.0016435	
245.8	0.00641821	0.00182458	
246	0.00624463	0.00200534	
246.2	0.00637486	0.0021858	
246.4	0.00673115	0.00236596	
246.6	0.00710435	0.00254581	
246.8	0.00762096	0.00272536	
247	0.00791898	0.0029046	
247.2	0.00793504	0.00308354	
247.4	0.00827238	0.00326218	
247.6	0.00845599	0.00344051	
247.8	0.00878709	0.00361855	
248	0.00866929	0.00379628	
248.2	0.00865423	0.00397371	
248.4	0.00861548	0.00415085	
248.6	0.00961257	0.00432768	
248.8	0.01020793	0.00450422	
249	0.01056421	0.00468045	
249.2	0.01106528	0.00485639	
249.4	0.01185403	0.00503203	
249.6	0.01198094	0.00520738	
249.8	0.01216227	0.00538243	
250	0.0123933	0.00555718	
250.2	0.01229768	0.00573163	
250.4	0.01290087	0.0059058	
250.6	0.01345024	0.00607966	
250.8	0.01433517	0.00625324	
251	0.01494243	0.00642652	
251.2	0.0156664	0.00659951	
251.4	0.01627037	0.0067722	
251.6	0.01667645	0.0069446	
251.8	0.01687613	0.00711672	
252	0.01672068	0.00728854	
252.2	0.01655127	0.00746007	
252.4	0.01709163	0.00763131	
252.6	0.01772317	0.00780226	
252.8	0.01782389	0.00797292	
253	0.01720999	0.0081433	
253.2	0.01727295	0.00831338	
253.4	0.01744063	0.00848318	
253.6	0.01721608	0.00865269	
253.8	0.01746092	0.00882192	
254	0.01728315	0.00899085	
254.2	0.0172507	0.00915951	
254.4	0.01772152	0.00932788	
254.6	0.01826886	0.00949596	
254.8	0.0187219	0.00966376	
255	0.01963739	0.00983127	
255.2	0.02075571	0.00999851	
255.4	0.02121709	0.01016546	
255.6	0.02152959	0.01033212	
255.8	0.02191955	0.01049851	
256	0.02219402	0.01066462	
256.2	0.02237608	0.01083044	
256.4	0.02235031	0.01099598	
256.6	0.02208031	0.01116125	
256.8	0.02170159	0.01132623	
257	0.0210433	0.01149094	
257.2	0.0214249	0.01165537	
257.4	0.02137432	0.01181952	
257.6	0.02126617	0.01198339	
257.8	0.02139668	0.01214698	
258	0.02127342	0.0123103	
258.2	0.02197393	0.01247334	
258.4	0.02219129	0.01263611	
258.6	0.02290904	0.0127986	
258.8	0.02271803	0.01296082	
259	0.02334922	0.01312276	
259.2	0.02355202	0.01328443	
259.4	0.02383508	0.01344583	
259.6	0.02425053	0.01360695	
259.8	0.02522092	0.0137678	
260	0.02524534	0.01392838	
260.2	0.02497377	0.01408869	
260.4	0.02455303	0.01424873	
260.6	0.02494142	0.01440849	
260.8	0.02492101	0.01456799	
261	0.02540555	0.01472722	
261.2	0.02622489	0.01488617	
261.4	0.02567379	0.01504486	
261.6	0.02573038	0.01520328	
261.8	0.02604785	0.01536144	
262	0.02586467	0.01551932	
262.2	0.0259999	0.01567694	
262.4	0.02564928	0.01583429	
262.6	0.02553656	0.01599138	
262.8	0.02501212	0.0161482	
263	0.0249063	0.01630475	
263.2	0.0246953	0.01646105	
263.4	0.0248986	0.01661707	
263.6	0.02477343	0.01677284	
263.8	0.02461325	0.01692834	
264	0.02465524	0.01708357	
264.2	0.02476693	0.01723855	
264.4	0.02460699	0.01739326	
264.6	0.0252397	0.01754771	
264.8	0.02552124	0.0177019	
265	0.02676292	0.01785583	
265.2	0.02699047	0.0180095	
265.4	0.0268681	0.01816291	
265.6	0.02739827	0.01831606	
265.8	0.02780235	0.01846895	
266	0.02758708	0.01862158	
266.2	0.02849721	0.01877396	
266.4	0.02873485	0.01892608	
266.6	0.02854513	0.01907794	
266.8	0.02849632	0.01922954	
267	0.02776982	0.01938089	
267.2	0.02783664	0.01953198	
267.4	0.02738384	0.01968282	
267.6	0.0274684	0.0198334	
267.8	0.02753496	0.01998373	
268	0.02769206	0.0201338	
268.2	0.02702032	0.02028362	
268.4	0.02659283	0.02043318	
268.6	0.0266723	0.0205825	
268.8	0.02679025	0.02073156	
269	0.0275347	0.02088037	
269.2	0.02724024	0.02102892	
269.4	0.02742397	0.02117723	
269.6	0.02780668	0.02132528	
269.8	0.02806698	0.02147309	
270	0.02789657	0.02162065	
270.2	0.02838419	0.02176795	
270.4	0.02784924	0.02191501	
270.6	0.02742201	0.02206182	
270.8	0.02765823	0.02220838	
271	0.02769435	0.02235469	
271.2	0.0283872	0.02250075	
271.4	0.02891277	0.02264657	
271.6	0.02967234	0.02279215	
271.8	0.02974758	0.02293747	
272	0.02971996	0.02308255	
272.2	0.02959716	0.02322739	
272.4	0.02972987	0.02337198	
272.6	0.0301322	0.02351632	
272.8	0.03073005	0.02366042	
273	0.03128364	0.02380428	
273.2	0.03102026	0.0239479	
273.4	0.03120921	0.02409127	
273.6	0.0315706	0.0242344	
273.8	0.03145463	0.02437729	
274	0.03129569	0.02451994	
274.2	0.0313983	0.02466234	
274.4	0.03145229	0.02480451	
274.6	0.03135197	0.02494643	
274.8	0.03191487	0.02508812	
275	0.03212591	0.02522956	
275.2	0.03223308	0.02537077	
275.4	0.03232343	0.02551173	
275.6	0.03254911	0.02565246	
275.8	0.03260836	0.02579295	
276	0.03257198	0.02593321	
276.2	0.03268386	0.02607323	
276.4	0.03323124	0.02621301	
276.6	0.03359869	0.02635255	
276.8	0.03405076	0.02649186	
277	0.03388261	0.02663093	
277.2	0.0340849	0.02676977	
277.4	0.03438219	0.02690837	
277.6	0.03478232	0.02704674	
277.8	0.03501619	0.02718487	
278	0.03514416	0.02732277	
278.2	0.03528644	0.02746044	
278.4	0.0352718	0.02759788	
278.6	0.03476772	0.02773508	
278.8	0.03497819	0.02787205	
279	0.03447091	0.02800879	
279.2	0.03383663	0.0281453	
279.4	0.03400293	0.02828158	
279.6	0.03425199	0.02841763	
279.8	0.03410847	0.02855344	
280	0.03452509	0.02868903	
280.2	0.03478934	0.02882439	
280.4	0.03523893	0.02895952	
280.6	0.03485156	0.02909442	
280.8	0.03520009	0.0292291	
281	0.03509516	0.02936354	
281.2	0.03562848	0.02949776	
281.4	0.03604212	0.02963175	
281.6	0.03645323	0.02976552	
281.8	0.03693506	0.02989906	
282	0.03698322	0.03003237	
282.2	0.03700762	0.03016546	
282.4	0.03675264	0.03029832	
282.6	0.03675966	0.03043096	
282.8	0.0366391	0.03056338	
283	0.03677325	0.03069557	
283.2	0.03690272	0.03082753	
283.4	0.03750719	0.03095928	
283.6	0.03728128	0.0310908	
283.8	0.0374127	0.0312221	
284	0.03735932	0.03135318	
284.2	0.0371288	0.03148403	
284.4	0.03723025	0.03161467	
284.6	0.03683247	0.03174508	
284.8	0.03681292	0.03187528	
285	0.03685428	0.03200525	
285.2	0.03674142	0.032135	
285.4	0.03713633	0.03226454	
285.6	0.0376384	0.03239385	
285.8	0.03751673	0.03252295	
286	0.03776739	0.03265183	
286.2	0.03823149	0.03278049	
286.4	0.03864447	0.03290893	
286.6	0.03919107	0.03303716	
286.8	0.03927202	0.03316517	
287	0.04021745	0.03329296	
287.2	0.0407758	0.03342054	
287.4	0.0411268	0.0335479	
287.6	0.0409208	0.03367505	
287.8	0.04065449	0.03380198	
288	0.04067744	0.03392869	
288.2	0.04102997	0.0340552	
288.4	0.04110409	0.03418149	
288.6	0.04058862	0.03430756	
288.8	0.04020057	0.03443342	
289	0.04036847	0.03455907	
289.2	0.03987702	0.03468451	
289.4	0.04003849	0.03480973	
289.6	0.04033028	0.03493475	
289.8	0.04003226	0.03505955	
290	0.04034959	0.03518414	
290.2	0.04071467	0.03530852	
290.4	0.04132484	0.03543269	
290.6	0.04119701	0.03555665	
290.8	0.04140057	0.0356804	
291	0.04205104	0.03580395	
291.2	0.04222726	0.03592728	
291.4	0.04206715	0.0360504	
291.6	0.04182649	0.03617332	
291.8	0.04178167	0.03629603	
292	0.04181302	0.03641853	
292.2	0.04165746	0.03654082	
292.4	0.04117309	0.03666291	
292.6	0.04075087	0.03678479	
292.8	0.0406368	0.03690647	
293	0.04030929	0.03702794	
293.2	0.04033355	0.0371492	
293.4	0.04020842	0.03727026	
293.6	0.04047575	0.03739112	
293.8	0.0403122	0.03751177	
294	0.04034816	0.03763221	
294.2	0.04078027	0.03775246	
294.4	0.04115733	0.0378725	
294.6	0.04136387	0.03799233	
294.8	0.04189375	0.03811197	
295	0.04173074	0.0382314	
295.2	0.0418548	0.03835063	
295.4	0.04169133	0.03846966	
295.6	0.04187903	0.03858848	
295.8	0.04195915	0.03870711	
296	0.04156832	0.03882554	
296.2	0.04156487	0.03894376	
296.4	0.0415601	0.03906179	
296.6	0.04143943	0.03917962	
296.8	0.04161742	0.03929724	
297	0.04209275	0.03941467	
297.2	0.04271327	0.0395319	
297.4	0.04250603	0.03964893	
297.6	0.04273097	0.03976577	
297.8	0.04302905	0.0398824	
298	0.04373937	0.03999884	
298.2	0.04428069	0.04011509	
298.4	0.04427973	0.04023113	
298.6	0.04511786	0.04034698	
298.8	0.04521335	0.04046264	
299	0.04477525	0.0405781	
299.2	0.04515326	0.04069336	
299.4	0.04522805	0.04080843	
299.6	0.04590316	0.0409233	
299.8	0.04554719	0.04103798	
300	0.04557684	0.04115247	
300.2	0.04503047	0.04126676	
300.4	0.04503621	0.04138086	
300.6	0.04514326	0.04149477	
300.8	0.04541993	0.04160848	
301	0.04531761	0.04172201	
301.2	0.04496235	0.04183534	
301.4	0.04479119	0.04194847	
301.6	0.04503765	0.04206142	
301.8	0.04484387	0.04217418	
302	0.04490763	0.04228674	
302.2	0.04481466	0.04239912	
302.4	0.04480252	0.04251131	
302.6	0.04567593	0.0426233	
302.8	0.04583546	0.04273511	
303	0.04573261	0.04284673	
303.2	0.04653438	0.04295816	
303.4	0.04687247	0.0430694	
303.6	0.04707068	0.04318045	
303.8	0.04684441	0.04329131	
304	0.04687408	0.04340199	
304.2	0.04626475	0.04351248	
304.4	0.04705629	0.04362279	
304.6	0.04736255	0.0437329	
304.8	0.0469057	0.04384284	
305	0.04678497	0.04395258	
305.2	0.04690539	0.04406214	
305.4	0.04690364	0.04417152	
305.6	0.04685827	0.04428071	
305.8	0.04652359	0.04438971	
306	0.04721231	0.04449853	
306.2	0.04742116	0.04460717	
306.4	0.04761364	0.04471562	
306.6	0.04749467	0.04482389	
306.8	0.04759003	0.04493198	
307	0.0473259	0.04503989	
307.2	0.04772024	0.04514761	
307.4	0.04807764	0.04525515	
307.6	0.04799739	0.04536251	
307.8	0.04827464	0.04546968	
308	0.04751613	0.04557668	
308.2	0.04762554	0.04568349	
308.4	0.04768425	0.04579013	
308.6	0.04772541	0.04589658	
308.8	0.04746512	0.04600286	
309	0.04764317	0.04610895	
309.2	0.04791711	0.04621487	
309.4	0.04854759	0.0463206	
309.6	0.04853435	0.04642616	
309.8	0.04903919	0.04653154	
310	0.04970898	0.04663674	
310.2	0.04933849	0.04674176	
310.4	0.04987077	0.04684661	
310.6	0.04987868	0.04695128	
310.8	0.05045641	0.04705577	
311	0.05098042	0.04716008	
311.2	0.05208223	0.04726422	
311.4	0.05238897	0.04736819	
311.6	0.05243367	0.04747197	
311.8	0.05242119	0.04757558	
312	0.052141	0.04767902	
312.2	0.05213872	0.04778228	
312.4	0.05161333	0.04788537	
312.6	0.05195999	0.04798828	
312.8	0.05209282	0.04809102	
313	0.05183236	0.04819359	
313.2	0.05222091	0.04829598	
313.4	0.05226589	0.0483982	
313.6	0.05199514	0.04850024	
313.8	0.05204639	0.04860212	
314	0.05204011	0.04870382	
314.2	0.05161399	0.04880535	
314.4	0.0520101	0.0489067	
314.6	0.05230237	0.04900789	
314.8	0.05214563	0.04910891	
315	0.05256633	0.04920975	
315.2	0.05264482	0.04931042	
315.4	0.05247429	0.04941093	
315.6	0.05275509	0.04951126	
315.8	0.05274896	0.04961143	
316	0.05247438	0.04971142	
316.2	0.05250655	0.04981125	
316.4	0.05247002	0.04991091	
316.6	0.05286686	0.0500104	
316.8	0.05310257	0.05010972	
317	0.05273923	0.05020887	
317.2	0.05384744	0.05030786	
317.4	0.05423305	0.05040667	
317.6	0.05432544	0.05050532	
317.8	0.05373937	0.05060381	
318	0.05357829	0.05070213	
318.2	0.05339127	0.05080028	
318.4	0.05385286	0.05089826	
318.6	0.05357373	0.05099609	
318.8	0.05305319	0.05109374	
319	0.05298177	0.05119123	
319.2	0.0522986	0.05128855	
319.4	0.05231838	0.05138572	
319.6	0.05253289	0.05148271	
319.8	0.05269048	0.05157954	
320	0.05235516	0.05167621	
320.2	0.05256439	0.05177272	
320.4	0.05234885	0.05186906	
320.6	0.05255843	0.05196524	
320.8	0.0529349	0.05206126	
321	0.05337982	0.05215711	
321.2	0.05395135	0.0522528	
321.4	0.05422193	0.05234833	
321.6	0.05410336	0.0524437	
321.8	0.05435086	0.05253891	
322	0.05456517	0.05263396	
322.2	0.05487092	0.05272885	
322.4	0.0553782	0.05282357	
322.6	0.05500463	0.05291814	
322.8	0.05555987	0.05301254	
323	0.05534027	0.05310679	
323.2	0.05542879	0.05320088	
323.4	0.05589442	0.05329481	
323.6	0.056456	0.05338858	
323.8	0.05650309	0.05348219	
324	0.05644066	0.05357564	
324.2	0.05598649	0.05366894	
324.4	0.05630029	0.05376207	
324.6	0.05644392	0.05385505	
324.8	0.05675647	0.05394787	
325	0.05656529	0.05404054	
325.2	0.05596146	0.05413305	
325.4	0.05635289	0.0542254	
325.6	0.05607973	0.0543176	
325.8	0.05630285	0.05440964	
326	0.05597926	0.05450153	
326.2	0.05632146	0.05459326	
326.4	0.05644317	0.05468483	
326.6	0.05658954	0.05477625	
326.8	0.05675184	0.05486752	
327	0.05646413	0.05495863	
327.2	0.05668049	0.05504958	
327.4	0.05715914	0.05514039	
327.6	0.0574305	0.05523104	
327.8	0.05746051	0.05532153	
328	0.05755788	0.05541188	
328.2	0.05734846	0.05550207	
328.4	0.0579961	0.05559211	
328.6	0.05842038	0.055682	
328.8	0.05850526	0.05577173	
329	0.05798301	0.05586131	
329.2	0.05766765	0.05595074	
329.4	0.05793663	0.05604003	
329.6	0.05806648	0.05612915	
329.8	0.0584099	0.05621813	
330	0.05827752	0.05630696	
330.2	0.05793594	0.05639564	
330.4	0.05763729	0.05648417	
330.6	0.05762962	0.05657255	
330.8	0.05746419	0.05666078	
331	0.05767285	0.05674886	
331.2	0.05772861	0.05683679	
331.4	0.05814147	0.05692457	
331.6	0.05820145	0.05701221	
331.8	0.0580207	0.05709969	
332	0.05818616	0.05718703	
332.2	0.05839741	0.05727422	
332.4	0.05905464	0.05736127	
332.6	0.0593457	0.05744816	
332.8	0.05923706	0.05753491	
333	0.05910034	0.05762151	
333.2	0.05939746	0.05770797	
333.4	0.05991095	0.05779428	
333.6	0.06045838	0.05788045	
333.8	0.06008462	0.05796646	
334	0.05981883	0.05805234	
334.2	0.05949674	0.05813807	
334.4	0.05978387	0.05822365	
334.6	0.05995521	0.05830909	
334.8	0.0595596	0.05839438	
335	0.05956332	0.05847953	
335.2	0.05950036	0.05856454	
335.4	0.05985	0.0586494	
335.6	0.06017875	0.05873412	
335.8	0.05998631	0.0588187	
336	0.06027702	0.05890313	
336.2	0.06030928	0.05898742	
336.4	0.06077096	0.05907157	
336.6	0.06047697	0.05915557	
336.8	0.06074402	0.05923944	
337	0.06077316	0.05932316	
337.2	0.06114802	0.05940674	
337.4	0.06078935	0.05949018	
337.6	0.06041142	0.05957348	
337.8	0.06001096	0.05965663	
338	0.06025792	0.05973965	
338.2	0.05985015	0.05982253	
338.4	0.05979892	0.05990526	
338.6	0.05971929	0.05998786	
338.8	0.05968275	0.06007032	
339	0.06005249	0.06015263	
339.2	0.06020882	0.06023481	
339.4	0.060666	0.06031685	
339.6	0.06074405	0.06039875	
339.8	0.06039736	0.06048051	
340	0.06061849	0.06056214	
340.2	0.06090202	0.06064362	
340.4	0.06162319	0.06072497	
340.6	0.06146202	0.06080618	
340.8	0.06193827	0.06088726	
341	0.06199661	0.06096819	
341.2	0.06196227	0.06104899	
341.4	0.0616702	0.06112966	
341.6	0.06154105	0.06121018	
341.8	0.06120686	0.06129057	
342	0.06126976	0.06137083	
342.2	0.06127817	0.06145095	
342.4	0.06159959	0.06153093	
342.6	0.06183913	0.06161078	
342.8	0.06212017	0.06169049	
343	0.06188686	0.06177007	
343.2	0.06196303	0.06184952	
343.4	0.06223011	0.06192883	
343.6	0.06233229	0.062008	
343.8	0.06283893	0.06208705	
344	0.06346602	0.06216596	
344.2	0.06382579	0.06224473	
344.4	0.06474642	0.06232337	
344.6	0.06462881	0.06240188	
344.8	0.06523038	0.06248026	
345	0.0653531	0.0625585	
345.2	0.06515101	0.06263661	
345.4	0.06505731	0.06271459	
345.6	0.06451574	0.06279244	
345.8	0.06402331	0.06287016	
346	0.06481049	0.06294774	
346.2	0.06464725	0.0630252	
346.4	0.06428043	0.06310252	
346.6	0.06413131	0.06317971	
346.8	0.06439982	0.06325678	
347	0.06475623	0.06333371	
347.2	0.06476597	0.06341051	
347.4	0.065063	0.06348718	
347.6	0.06493489	0.06356372	
347.8	0.06499385	0.06364014	
348	0.06487399	0.06371642	
348.2	0.06475199	0.06379257	
348.4	0.0651501	0.0638686	
348.6	0.06465142	0.0639445	
348.8	0.0645046	0.06402027	
349	0.06433184	0.06409591	
349.2	0.06430182	0.06417142	
349.4	0.06405917	0.06424681	
349.6	0.06406304	0.06432206	
349.8	0.06422327	0.0643972	
350	0.06507452	0.0644722	
350.2	0.06504169	0.06454708	
350.4	0.06494906	0.06462183	
350.6	0.06548928	0.06469645	
350.8	0.06553252	0.06477095	
351	0.06582404	0.06484532	
351.2	0.06531577	0.06491957	
351.4	0.06544069	0.06499369	
351.6	0.06534137	0.06506769	
351.8	0.06605252	0.06514156	
352	0.06671544	0.0652153	
352.2	0.06730897	0.06528892	
352.4	0.06767236	0.06536242	
352.6	0.06741051	0.06543579	
352.8	0.0677583	0.06550904	
353	0.06779462	0.06558217	
353.2	0.06807208	0.06565517	
353.4	0.06826033	0.06572805	
353.6	0.06896642	0.0658008	
353.8	0.06895741	0.06587343	
354	0.06952504	0.06594594	
354.2	0.06962326	0.06601833	
354.4	0.06941718	0.06609059	
354.6	0.06920441	0.06616273	
354.8	0.06877306	0.06623475	
355	0.06879424	0.06630665	
355.2	0.06842971	0.06637843	
355.4	0.06854831	0.06645008	
355.6	0.06874003	0.06652162	
355.8	0.06901398	0.06659303	
356	0.06938711	0.06666432	
356.2	0.06892355	0.06673549	
356.4	0.06861846	0.06680655	
356.6	0.06846773	0.06687748	
356.8	0.06857289	0.06694829	
357	0.0684218	0.06701898	
357.2	0.0690849	0.06708955	
357.4	0.06939896	0.06716001	
357.6	0.06948229	0.06723034	
357.8	0.06949932	0.06730056	
358	0.07021278	0.06737065	
358.2	0.07031271	0.06744063	
358.4	0.0702228	0.06751049	
358.6	0.06983072	0.06758023	
358.8	0.07009905	0.06764986	
359	0.07036552	0.06771937	
359.2	0.07043901	0.06778875	
359.4	0.07030683	0.06785803	
359.6	0.07016709	0.06792718	
359.8	0.07037978	0.06799622	
360	0.07066394	0.06806514	
360.2	0.07078858	0.06813394	
360.4	0.07084893	0.06820263	
360.6	0.07057169	0.0682712	
360.8	0.07089839	0.06833966	
361	0.07116684	0.068408	
361.2	0.07125133	0.06847622	
361.4	0.07127656	0.06854433	
361.6	0.07100109	0.06861233	
361.8	0.07095444	0.06868021	
362	0.07086167	0.06874797	
362.2	0.07047945	0.06881562	
362.4	0.07018662	0.06888316	
362.6	0.0699829	0.06895058	
362.8	0.07038385	0.06901789	
363	0.07028539	0.06908508	
363.2	0.07051039	0.06915216	
363.4	0.07039858	0.06921913	
363.6	0.07029918	0.06928598	
363.8	0.07072809	0.06935272	
364	0.07128784	0.06941935	
364.2	0.07187045	0.06948587	
364.4	0.07139856	0.06955227	
364.6	0.07120661	0.06961856	
364.8	0.07167848	0.06968474	
365	0.07169994	0.06975081	
365.2	0.07110714	0.06981676	
365.4	0.07111165	0.06988261	
365.6	0.070784	0.06994834	
365.8	0.0708422	0.07001396	
366	0.07097364	0.07007947	
366.2	0.07106762	0.07014487	
366.4	0.07088176	0.07021016	
366.6	0.0711274	0.07027534	
366.8	0.0714505	0.07034041	
367	0.07129918	0.07040537	
367.2	0.07158437	0.07047021	
367.4	0.07071874	0.07053495	
367.6	0.07099632	0.07059958	
367.8	0.07145462	0.0706641	
368	0.07184048	0.07072852	
368.2	0.07192913	0.07079282	
368.4	0.07154125	0.07085701	
368.6	0.07178999	0.0709211	
368.8	0.07143404	0.07098508	
369	0.07171449	0.07104894	
369.2	0.07197506	0.07111271	
369.4	0.07267831	0.07117636	
369.6	0.07305071	0.0712399	
369.8	0.07389239	0.07130334	
370	0.07426835	0.07136667	
370.2	0.0748449	0.0714299	
370.4	0.07520324	0.07149302	
370.6	0.07560603	0.07155603	
370.8	0.07521775	0.07161893	
371	0.07488061	0.07168173	
371.2	0.07435826	0.07174442	
371.4	0.07419366	0.071807	
371.6	0.07467972	0.07186948	
371.8	0.07414337	0.07193186	
372	0.07414344	0.07199413	
372.2	0.07408017	0.07205629	
372.4	0.07393508	0.07211835	
372.6	0.07375696	0.0721803	
372.8	0.0736533	0.07224215	
373	0.0746541	0.0723039	
373.2	0.07457954	0.07236554	
373.4	0.07462285	0.07242707	
373.6	0.07469215	0.0724885	
373.8	0.07450454	0.07254983	
374	0.07496488	0.07261106	
374.2	0.07590362	0.07267218	
374.4	0.07581491	0.07273319	
374.6	0.07522881	0.07279411	
374.8	0.07487916	0.07285492	
375	0.07485026	0.07291563	
375.2	0.07493123	0.07297623	
375.4	0.07537135	0.07303674	
375.6	0.07542691	0.07309714	
375.8	0.07552724	0.07315744	
376	0.07556405	0.07321764	
376.2	0.07601489	0.07327773	
376.4	0.07614097	0.07333773	
376.6	0.07635357	0.07339762	
376.8	0.07662987	0.07345741	
377	0.07633721	0.0735171	
377.2	0.07597104	0.07357669	
377.4	0.07613854	0.07363618	
377.6	0.07590091	0.07369557	
377.8	0.07586334	0.07375485	
378	0.07701794	0.07381404	
378.2	0.07643915	0.07387313	
378.4	0.0755592	0.07393212	
378.6	0.07487011	0.073991	
378.8	0.07467476	0.07404979	
379	0.07484019	0.07410848	
379.2	0.07543289	0.07416707	
379.4	0.07594688	0.07422556	
379.6	0.07642747	0.07428395	
379.8	0.07671678	0.07434225	
380	0.07655108	0.07440044	
380.2	0.07722671	0.07445854	
380.4	0.07722241	0.07451654	
380.6	0.07754001	0.07457444	
380.8	0.07776921	0.07463224	
381	0.0774891	0.07468994	
381.2	0.07774318	0.07474755	
381.4	0.07751995	0.07480506	
381.6	0.07775802	0.07486247	
381.8	0.07795091	0.07491979	
382	0.07781583	0.07497701	
382.2	0.07706648	0.07503413	
382.4	0.0765482	0.07509115	
382.6	0.07625322	0.07514808	
382.8	0.07695379	0.07520491	
383	0.07715913	0.07526165	
383.2	0.07759436	0.07531829	
383.4	0.07807089	0.07537484	
383.6	0.0786998	0.07543129	
383.8	0.07880293	0.07548764	
384	0.0788486	0.0755439	
384.2	0.07931751	0.07560006	
384.4	0.07983266	0.07565613	
384.6	0.0801128	0.0757121	
384.8	0.08016111	0.07576798	
385	0.0791957	0.07582377	
385.2	0.07942187	0.07587946	
385.4	0.07978191	0.07593506	
385.6	0.0798734	0.07599056	
385.8	0.08040808	0.07604597	
386	0.0802305	0.07610128	
386.2	0.08011414	0.0761565	
386.4	0.07940497	0.07621163	
386.6	0.0794069	0.07626667	
386.8	0.07963901	0.07632161	
387	0.07921029	0.07637646	
387.2	0.07958011	0.07643121	
387.4	0.08002781	0.07648588	
387.6	0.08038817	0.07654045	
387.8	0.07965418	0.07659493	
388	0.07950529	0.07664932	
388.2	0.07925885	0.07670361	
388.4	0.07901138	0.07675781	
388.6	0.07861211	0.07681193	
388.8	0.07801305	0.07686595	
389	0.07712167	0.07691988	
389.2	0.07813149	0.07697371	
389.4	0.07869188	0.07702746	
389.6	0.07852057	0.07708112	
389.8	0.07920294	0.07713468	
390	0.07889541	0.07718816	
390.2	0.07883557	0.07724154	
390.4	0.07911448	0.07729483	
390.6	0.07955813	0.07734804	
390.8	0.0799488	0.07740115	
391	0.08069373	0.07745418	
391.2	0.08131761	0.07750711	
391.4	0.08164134	0.07755996	
391.6	0.08160396	0.07761271	
391.8	0.08092488	0.07766538	
392	0.08125357	0.07771796	
392.2	0.08126476	0.07777045	
392.4	0.08145687	0.07782285	
392.6	0.08138075	0.07787516	
392.8	0.08146483	0.07792738	
393	0.08176883	0.07797952	
393.2	0.08248583	0.07803156	
393.4	0.0825218	0.07808352	
393.6	0.08239399	0.07813539	
393.8	0.08187994	0.07818718	
394	0.08180338	0.07823887	
394.2	0.08158061	0.07829048	
394.4	0.08193053	0.078342	
394.6	0.08234295	0.07839344	
394.8	0.08259963	0.07844479	
395	0.08304242	0.07849605	
395.2	0.08273891	0.07854722	
395.4	0.08214987	0.07859831	
395.6	0.08168713	0.07864931	
395.8	0.08115649	0.07870022	
396	0.08171124	0.07875105	
396.2	0.08203727	0.07880179	
396.4	0.08185276	0.07885245	
396.6	0.08179483	0.07890302	
396.8	0.08239428	0.07895351	
397	0.08217032	0.07900391	
397.2	0.08223469	0.07905422	
397.4	0.08223061	0.07910445	
397.6	0.08184296	0.0791546	
397.8	0.08118873	0.07920466	
398	0.08188491	0.07925464	
398.2	0.08217631	0.07930453	
398.4	0.08253691	0.07935434	
398.6	0.08292015	0.07940406	
398.8	0.08325085	0.0794537	
399	0.08339427	0.07950325	
399.2	0.08288737	0.07955272	
399.4	0.08240465	0.07960211	
399.6	0.08291961	0.07965142	
399.8	0.08356602	0.07970064	
400	0.08399306	0.07974978	
400.2	0.08392428	0.07979883	
400.4	0.08414437	0.0798478	
400.6	0.08416256	0.07989669	
400.8	0.08449015	0.0799455	
401	0.08488637	0.07999422	
401.2	0.08489126	0.08004286	
401.4	0.08482055	0.08009142	
401.6	0.08426005	0.0801399	
401.8	0.08467686	0.0801883	
402	0.08465608	0.08023661	
402.2	0.08438135	0.08028484	
402.4	0.08394265	0.08033299	
402.6	0.08413652	0.08038106	
402.8	0.08417558	0.08042905	
403	0.08358674	0.08047695	
403.2	0.08323463	0.08052478	
403.4	0.08318168	0.08057252	
403.6	0.083429	0.08062019	
403.8	0.08383094	0.08066777	
404	0.08357097	0.08071528	
404.2	0.08401548	0.0807627	
404.4	0.08443079	0.08081004	
404.6	0.08503081	0.0808573	
404.8	0.0857037	0.08090449	
405	0.08646573	0.08095159	
405.2	0.08626877	0.08099861	
405.4	0.08653277	0.08104556	
405.6	0.08684347	0.08109242	
405.8	0.0874259	0.08113921	
406	0.08672317	0.08118591	
406.2	0.08715949	0.08123254	
406.4	0.08734606	0.08127909	
406.6	0.08778845	0.08132556	
406.8	0.08755441	0.08137195	
407	0.08724719	0.08141826	
407.2	0.08717005	0.0814645	
407.4	0.08677515	0.08151065	
407.6	0.0870326	0.08155673	
407.8	0.08741888	0.08160273	
408	0.0869161	0.08164866	
408.2	0.08682291	0.0816945	
408.4	0.08675292	0.08174027	
408.6	0.08714687	0.08178596	
408.8	0.08652978	0.08183157	
409	0.08637783	0.08187711	
409.2	0.08577609	0.08192257	
409.4	0.0856231	0.08196795	
409.6	0.08513312	0.08201326	
409.8	0.08512892	0.08205848	
410	0.08478543	0.08210364	
410.2	0.08542526	0.08214871	
410.4	0.08644441	0.08219371	
410.6	0.08653853	0.08223864	
410.8	0.08650404	0.08228348	
411	0.08690435	0.08232826	
411.2	0.08749092	0.08237295	
411.4	0.08772584	0.08241757	
411.6	0.08842442	0.08246212	
411.8	0.08827354	0.08250659	
412	0.08793545	0.08255099	
412.2	0.08827396	0.08259531	
412.4	0.08778867	0.08263955	
412.6	0.08784574	0.08268372	
412.8	0.08696305	0.08272782	
413	0.08712977	0.08277184	
413.2	0.08677553	0.08281578	
413.4	0.08721692	0.08285966	
413.6	0.0869431	0.08290346	
413.8	0.08761528	0.08294718	
414	0.08788787	0.08299083	
414.2	0.08849501	0.08303441	
414.4	0.08899554	0.08307791	
414.6	0.08863329	0.08312134	
414.8	0.08874443	0.0831647	
415	0.08898532	0.08320798	
415.2	0.08927198	0.08325119	
415.4	0.08917675	0.08329432	
415.6	0.08924683	0.08333739	
415.8	0.08869642	0.08338038	
416	0.08813478	0.0834233	
416.2	0.08821788	0.08346614	
416.4	0.08772855	0.08350892	
416.6	0.08782588	0.08355162	
416.8	0.08709824	0.08359425	
417	0.08770857	0.0836368	
417.2	0.08785172	0.08367929	
417.4	0.08821874	0.0837217	
417.6	0.08844464	0.08376404	
417.8	0.08892801	0.08380631	
418	0.08908772	0.08384851	
418.2	0.08946799	0.08389064	
418.4	0.08964792	0.08393269	
418.6	0.08937168	0.08397468	
418.8	0.08960226	0.08401659	
419	0.08975223	0.08405843	
419.2	0.09023459	0.08410021	
419.4	0.09042173	0.08414191	
419.6	0.08992958	0.08418354	
419.8	0.0900089	0.0842251	
420	0.09020679	0.08426659	
420.2	0.09062499	0.08430801	
420.4	0.09043701	0.08434936	
420.6	0.09039375	0.08439064	
420.8	0.09003353	0.08443185	
421	0.09041665	0.08447299	
421.2	0.09058501	0.08451406	
421.4	0.09047154	0.08455507	
421.6	0.0908325	0.084596	
421.8	0.0907533	0.08463686	
422	0.09057758	0.08467766	
422.2	0.09066524	0.08471838	
422.4	0.09012955	0.08475904	
422.6	0.08963905	0.08479963	
422.8	0.08967491	0.08484015	
423	0.0891992	0.0848806	
423.2	0.08907763	0.08492098	
423.4	0.08864828	0.08496129	
423.6	0.08798267	0.08500154	
423.8	0.08798267	0.08504172	
424	0.08858712	0.08502359	
424.2	0.08941099	0.08500546	
424.4	0.09030533	0.08498734	
424.6	0.09082495	0.08496922	
424.8	0.09097813	0.0849511	
425	0.09174392	0.08493299	
425.2	0.09197084	0.08491488	
425.4	0.09206536	0.08489678	
425.6	0.0916531	0.08487868	
425.8	0.09110675	0.08486058	
426	0.09038228	0.08484249	
426.2	0.08996586	0.0848244	
426.4	0.08926606	0.08480632	
426.6	0.08866886	0.08478823	
426.8	0.08835373	0.08477016	
427	0.08759443	0.08475208	
427.2	0.08755322	0.08473401	
427.4	0.08777839	0.08471595	
427.6	0.0875923	0.08469789	
427.8	0.08744896	0.08467983	
428	0.08767574	0.08466177	
428.2	0.08791146	0.08464372	
428.4	0.08789229	0.08462568	
428.6	0.0875359	0.08460763	
428.8	0.08711849	0.08458959	
429	0.08744889	0.08457156	
429.2	0.0873065	0.08455353	
429.4	0.08713952	0.0845355	
429.6	0.08703793	0.08451748	
429.8	0.08679892	0.08449946	
430	0.08651076	0.08448144	
430.2	0.08610236	0.08446343	
430.4	0.08582811	0.08444542	
430.6	0.08594717	0.08442742	
430.8	0.0860273	0.08440942	
431	0.08570437	0.08439142	
431.2	0.0863175	0.08437343	
431.4	0.08618267	0.08435544	
431.6	0.08604928	0.08433745	
431.8	0.08656813	0.08431947	
432	0.08696279	0.08430149	
432.2	0.08716524	0.08428352	
432.4	0.08706673	0.08426555	
432.6	0.08718348	0.08424759	
432.8	0.08714678	0.08422962	
433	0.0872813	0.08421167	
433.2	0.0870529	0.08419371	
433.4	0.08691112	0.08417576	
433.6	0.08651506	0.08415781	
433.8	0.08560415	0.08413987	
434	0.08518484	0.08412193	
434.2	0.08499396	0.084104	
434.4	0.0851298	0.08408606	
434.6	0.08489957	0.08406814	
434.8	0.08507898	0.08405021	
435	0.08446002	0.08403229	
435.2	0.08444514	0.08401438	
435.4	0.08407919	0.08399646	
435.6	0.08447411	0.08397856	
435.8	0.08451229	0.08396065	
436	0.08480524	0.08394275	
436.2	0.08486431	0.08392485	
436.4	0.08505688	0.08390696	
436.6	0.0856302	0.08388907	
436.8	0.08552532	0.08387118	
437	0.08553406	0.0838533	
437.2	0.08554476	0.08383542	
437.4	0.08599438	0.08381755	
437.6	0.08569184	0.08379968	
437.8	0.08505727	0.08378181	
438	0.08499026	0.08376395	
438.2	0.08501959	0.08374609	
438.4	0.08444751	0.08372824	
438.6	0.08407484	0.08371038	
438.8	0.08368826	0.08369254	
439	0.08321186	0.08367469	
439.2	0.08290898	0.08365685	
439.4	0.08295866	0.08363902	
439.6	0.08269001	0.08362118	
439.8	0.08241872	0.08360336	
440	0.08262796	0.08358553	
440.2	0.0823567	0.08356771	
440.4	0.08262396	0.08354989	
440.6	0.08243546	0.08353208	
440.8	0.08209859	0.08351427	
441	0.08218951	0.08349646	
441.2	0.08210814	0.08347866	
441.4	0.08169679	0.08346086	
441.6	0.08098093	0.08344307	
441.8	0.08024742	0.08342528	
442	0.08017556	0.08340749	
442.2	0.07990339	0.08338971	
442.4	0.07966625	0.08337193	
442.6	0.08008625	0.08335415	
442.8	0.08015378	0.08333638	
443	0.08076801	0.08331861	
443.2	0.0807777	0.08330085	
443.4	0.08108355	0.08328309	
443.6	0.08134094	0.08326533	
443.8	0.08200434	0.08324758	
444	0.08158945	0.08322983	
444.2	0.08099104	0.08321209	
444.4	0.08076354	0.08319435	
444.6	0.08066738	0.08317661	
444.8	0.08094763	0.08315887	
445	0.08110812	0.08314114	
445.2	0.08086929	0.08312342	
445.4	0.08040546	0.0831057	
445.6	0.08006947	0.08308798	
445.8	0.07980551	0.08307026	
446	0.07995232	0.08305255	
446.2	0.0803045	0.08303484	
446.4	0.08075242	0.08301714	
446.6	0.08088651	0.08299944	
446.8	0.08094454	0.08298174	
447	0.08103416	0.08296405	
447.2	0.08088228	0.08294636	
447.4	0.08039966	0.08292868	
447.6	0.08025915	0.082911	
447.8	0.07991138	0.08289332	
448	0.07928706	0.08287565	
448.2	0.07898495	0.08285798	
448.4	0.07899133	0.08284031	
448.6	0.07950152	0.08282265	
448.8	0.07961679	0.08280499	
449	0.0797901	0.08278734	
449.2	0.07937418	0.08276969	
449.4	0.07985749	0.08275204	
449.6	0.08016007	0.0827344	
449.8	0.08111899	0.08271676	
450	0.08091179	0.08269912	
450.2	0.08158533	0.08268149	
450.4	0.08114989	0.08266386	
450.6	0.08114134	0.08264624	
450.8	0.08082313	0.08262862	
451	0.08075013	0.082611	
451.2	0.07995005	0.08259338	
451.4	0.07996	0.08257578	
451.6	0.079729	0.08255817	
451.8	0.07959994	0.08254057	
452	0.07930779	0.08252297	
452.2	0.07879272	0.08250538	
452.4	0.07888531	0.08248778	
452.6	0.07900351	0.0824702	
452.8	0.07890326	0.08245261	
453	0.07917036	0.08243503	
453.2	0.07908581	0.08241746	
453.4	0.07936856	0.08239989	
453.6	0.07928362	0.08238232	
453.8	0.07949678	0.08236475	
454	0.07888263	0.08234719	
454.2	0.07945599	0.08232964	
454.4	0.0786563	0.08231208	
454.6	0.07878623	0.08229453	
454.8	0.07878678	0.08227699	
455	0.07883727	0.08225945	
455.2	0.07868259	0.08224191	
455.4	0.07978717	0.08222437	
455.6	0.07951726	0.08220684	
455.8	0.07910604	0.08218932	
456	0.07973257	0.08217179	
456.2	0.07997105	0.08215427	
456.4	0.08020152	0.08213676	
456.6	0.08028518	0.08211925	
456.8	0.0800879	0.08210174	
457	0.07998449	0.08208423	
457.2	0.07976272	0.08206673	
457.4	0.07955645	0.08204923	
457.6	0.07944513	0.08203174	
457.8	0.07911008	0.08201425	
458	0.07918689	0.08199677	
458.2	0.07858783	0.08197928	
458.4	0.07809445	0.0819618	
458.6	0.07835149	0.08194433	
458.8	0.07852742	0.08192686	
459	0.07824116	0.08190939	
459.2	0.07804258	0.08189193	
459.4	0.07775387	0.08187447	
459.6	0.07714252	0.08185701	
459.8	0.07639782	0.08183956	
460	0.07651397	0.08182211	
460.2	0.07628056	0.08180467	
460.4	0.0754462	0.08178722	
460.6	0.07515769	0.08176979	
460.8	0.07543631	0.08175235	
461	0.07556066	0.08173492	
461.2	0.07605666	0.0817175	
461.4	0.07653342	0.08170007	
461.6	0.07706293	0.08168265	
461.8	0.07759366	0.08166524	
462	0.0786773	0.08164783	
462.2	0.07877988	0.08163042	
462.4	0.07956635	0.08161302	
462.6	0.08024035	0.08159562	
462.8	0.08059652	0.08157822	
463	0.08035322	0.08156083	
463.2	0.07987446	0.08154344	
463.4	0.07961832	0.08152605	
463.6	0.07901452	0.08150867	
463.8	0.07798015	0.08149129	
464	0.07740638	0.08147392	
464.2	0.07705153	0.08145655	
464.4	0.07597946	0.08143918	
464.6	0.07625143	0.08142181	
464.8	0.07638052	0.08140446	
465	0.075821	0.0813871	
465.2	0.07642096	0.08136975	
465.4	0.07679294	0.0813524	
465.6	0.07688886	0.08133505	
465.8	0.07674144	0.08131771	
466	0.07720362	0.08130037	
466.2	0.07728442	0.08128304	
466.4	0.07751438	0.08126571	
466.6	0.07742886	0.08124838	
466.8	0.07765653	0.08123106	
467	0.0772143	0.08121374	
467.2	0.07652117	0.08119643	
467.4	0.07621802	0.08117912	
467.6	0.07564984	0.08116181	
467.8	0.07534608	0.0811445	
468	0.07521582	0.0811272	
468.2	0.07526272	0.08110991	
468.4	0.07559987	0.08109261	
468.6	0.07590901	0.08107532	
468.8	0.07571898	0.08105804	
469	0.07609533	0.08104076	
469.2	0.07674919	0.08102348	
469.4	0.07687681	0.0810062	
469.6	0.07672086	0.08098893	
469.8	0.07700941	0.08097166	
470	0.0773512	0.0809544	
470.2	0.07722499	0.08093714	
470.4	0.07714689	0.08091988	
470.6	0.07638495	0.08090263	
470.8	0.07675751	0.08088538	
471	0.07573695	0.08086814	
471.2	0.07532654	0.0808509	
471.4	0.07559311	0.08083366	
471.6	0.07552218	0.08081642	
471.8	0.07571152	0.08079919	
472	0.07588687	0.08078197	
472.2	0.07630895	0.08076474	
472.4	0.07684997	0.08074752	
472.6	0.07686038	0.08073031	
472.8	0.07694373	0.0807131	
473	0.07684448	0.08069589	
473.2	0.07677911	0.08067868	
473.4	0.07644167	0.08066148	
473.6	0.07606361	0.08064428	
473.8	0.07598944	0.08062709	
474	0.07569739	0.0806099	
474.2	0.07518735	0.08059271	
474.4	0.07502944	0.08057553	
474.6	0.07469806	0.08055835	
474.8	0.07539948	0.08054117	
475	0.07506025	0.080524	
475.2	0.07553618	0.08050683	
475.4	0.07620847	0.08048967	
475.6	0.07641119	0.08047251	
475.8	0.07677979	0.08045535	
476	0.07708475	0.0804382	
476.2	0.07781131	0.08042105	
476.4	0.0784749	0.0804039	
476.6	0.07837924	0.08038676	
476.8	0.07782034	0.08036962	
477	0.07786129	0.08035249	
477.2	0.07761565	0.08033535	
477.4	0.07716188	0.08031823	
477.6	0.07650452	0.0803011	
477.8	0.07616566	0.08028398	
478	0.07594819	0.08026686	
478.2	0.07514389	0.08024975	
478.4	0.07525945	0.08023264	
478.6	0.07514003	0.08021553	
478.8	0.07482758	0.08019843	
479	0.07493667	0.08018133	
479.2	0.07482584	0.08016424	
479.4	0.07511898	0.08014715	
479.6	0.07531641	0.08013006	
479.8	0.07616475	0.08011297	
480	0.07666586	0.08009589	
480.2	0.07719551	0.08007882	
480.4	0.07718652	0.08006174	
480.6	0.07720954	0.08004467	
480.8	0.07754935	0.08002761	
481	0.07745255	0.08001054	
481.2	0.07716747	0.07999349	
481.4	0.0774279	0.07997643	
481.6	0.07720255	0.07995938	
481.8	0.07731676	0.07994233	
482	0.07727038	0.07992529	
482.2	0.07676817	0.07990825	
482.4	0.07701949	0.07989121	
482.6	0.07665054	0.07987418	
482.8	0.0764199	0.07985715	
483	0.07665902	0.07984012	
483.2	0.07677463	0.0798231	
483.4	0.0768777	0.07980608	
483.6	0.07685161	0.07978906	
483.8	0.07685247	0.07977205	
484	0.07615938	0.07975504	
484.2	0.07610093	0.07973804	
484.4	0.07572363	0.07972104	
484.6	0.07566991	0.07970404	
484.8	0.07545067	0.07968705	
485	0.07457803	0.07967006	
485.2	0.07470197	0.07965307	
485.4	0.07490866	0.07963609	
485.6	0.07487793	0.07961911	
485.8	0.07468318	0.07960214	
486	0.07459078	0.07958516	
486.2	0.07448795	0.0795682	
486.4	0.07452673	0.07955123	
486.6	0.07480733	0.07953427	
486.8	0.07526594	0.07951731	
487	0.07524776	0.07950036	
487.2	0.07523886	0.07948341	
487.4	0.07518608	0.07946646	
487.6	0.07511564	0.07944952	
487.8	0.07533874	0.07943258	
488	0.07511297	0.07941565	
488.2	0.07517766	0.07939871	
488.4	0.07503955	0.07938179	
488.6	0.07504991	0.07936486	
488.8	0.07461838	0.07934794	
489	0.07419285	0.07933102	
489.2	0.07404871	0.07931411	
489.4	0.07429779	0.0792972	
489.6	0.07448846	0.07928029	
489.8	0.07436063	0.07926339	
490	0.07413968	0.07924649	
490.2	0.07429159	0.07922959	
490.4	0.07476233	0.0792127	
490.6	0.07508311	0.07919581	
490.8	0.07524152	0.07917893	
491	0.07492117	0.07916205	
491.2	0.0751335	0.07914517	
491.4	0.07524948	0.07912829	
491.6	0.07505561	0.07911142	
491.8	0.07498162	0.07909456	
492	0.07500514	0.07907769	
492.2	0.07500301	0.07906083	
492.4	0.07514294	0.07904398	
492.6	0.07486284	0.07902712	
492.8	0.07430578	0.07901028	
493	0.07476287	0.07899343	
493.2	0.07469002	0.07897659	
493.4	0.07468252	0.07895975	
493.6	0.07501104	0.07894291	
493.8	0.07479119	0.07892608	
494	0.0747819	0.07890926	
494.2	0.07511595	0.07889243	
494.4	0.07509255	0.07887561	
494.6	0.07474129	0.07885879	
494.8	0.07438857	0.07884198	
495	0.07429828	0.07882517	
495.2	0.0738558	0.07880837	
495.4	0.07367567	0.07879156	
495.6	0.07362304	0.07877476	
495.8	0.07318464	0.07875797	
496	0.07336854	0.07874118	
496.2	0.07320724	0.07872439	
496.4	0.07359476	0.0787076	
496.6	0.07360395	0.07869082	
496.8	0.07343995	0.07867405	
497	0.0740485	0.07865727	
497.2	0.07378091	0.0786405	
497.4	0.07387658	0.07862374	
497.6	0.0739496	0.07860697	
497.8	0.07368607	0.07859021	
498	0.07407095	0.07857346	
498.2	0.07420161	0.0785567	
498.4	0.07420123	0.07853996	
498.6	0.07408623	0.07852321	
498.8	0.07380458	0.07850647	
499	0.0737753	0.07848973	
499.2	0.07341815	0.078473	
499.4	0.07397981	0.07845627	
499.6	0.07432889	0.07843954	
499.8	0.0743401	0.07842281	
500	0.07468389	0.07840609	
500.2	0.07464727	0.07838938	
500.4	0.07470964	0.07837266	
500.6	0.07452943	0.07835595	
500.8	0.0745457	0.07833925	
501	0.07440971	0.07832255	
501.2	0.07428355	0.07830585	
501.4	0.07402414	0.07828915	
501.6	0.0735732	0.07827246	
501.8	0.07404147	0.07825577	
502	0.07431594	0.07823909	
502.2	0.07429612	0.07822241	
502.4	0.07400883	0.07820573	
502.6	0.07374736	0.07818906	
502.8	0.07383776	0.07817238	
503	0.07370552	0.07815572	
503.2	0.07423721	0.07813905	
503.4	0.07454018	0.07812239	
503.6	0.07475168	0.07810574	
503.8	0.07455998	0.07808909	
504	0.07463703	0.07807244	
504.2	0.07444456	0.07805579	
504.4	0.07458196	0.07803915	
504.6	0.07489232	0.07802251	
504.8	0.07486334	0.07800588	
505	0.07443386	0.07798924	
505.2	0.0742021	0.07797262	
505.4	0.07376902	0.07795599	
505.6	0.07387801	0.07793937	
505.8	0.07410762	0.07792275	
506	0.07413614	0.07790614	
506.2	0.07414066	0.07788953	
506.4	0.07385848	0.07787292	
506.6	0.0740422	0.07785632	
506.8	0.07395374	0.07783972	
507	0.07308071	0.07782313	
507.2	0.07336555	0.07780653	
507.4	0.07301342	0.07778994	
507.6	0.07347822	0.07777336	
507.8	0.07383871	0.07775678	
508	0.07391847	0.0777402	
508.2	0.07426971	0.07772362	
508.4	0.07420815	0.07770705	
508.6	0.07455737	0.07769049	
508.8	0.07396043	0.07767392	
509	0.07353078	0.07765736	
509.2	0.07282306	0.0776408	
509.4	0.07304896	0.07762425	
509.6	0.07301284	0.0776077	
509.8	0.07313038	0.07759115	
510	0.07340076	0.07757461	
510.2	0.07270802	0.07755807	
510.4	0.07236107	0.07754154	
510.6	0.07265895	0.077525	
510.8	0.07265078	0.07750847	
511	0.07248301	0.07749195	
511.2	0.07302489	0.07747543	
511.4	0.07378567	0.07745891	
511.6	0.07425162	0.07744239	
511.8	0.07430568	0.07742588	
512	0.07465521	0.07740938	
512.2	0.07511741	0.07739287	
512.4	0.07467057	0.07737637	
512.6	0.07492428	0.07735987	
512.8	0.07422023	0.07734338	
513	0.07396109	0.07732689	
513.2	0.07412255	0.0773104	
513.4	0.07431664	0.07729392	
513.6	0.07352852	0.07727744	
513.8	0.07353197	0.07726096	
514	0.07332778	0.07724449	
514.2	0.07279183	0.07722802	
514.4	0.0724937	0.07721156	
514.6	0.07318453	0.0771951	
514.8	0.07294698	0.07717864	
515	0.07301736	0.07716218	
515.2	0.07335145	0.07714573	
515.4	0.07409887	0.07712928	
515.6	0.07340022	0.07711284	
515.8	0.07379781	0.0770964	
516	0.07376093	0.07707996	
516.2	0.07367045	0.07706353	
516.4	0.0731916	0.0770471	
516.6	0.0729776	0.07703067	
516.8	0.07288903	0.07701424	
517	0.07291608	0.07699782	
517.2	0.07303169	0.07698141	
517.4	0.07256635	0.076965	
517.6	0.07225679	0.07694859	
517.8	0.07212865	0.07693218	
518	0.07195643	0.07691578	
518.2	0.07141284	0.07689938	
518.4	0.07161434	0.07688298	
518.6	0.07233788	0.07686659	
518.8	0.07222401	0.0768502	
519	0.07289197	0.07683382	
519.2	0.07284385	0.07681744	
519.4	0.07291438	0.07680106	
519.6	0.07268759	0.07678468	
519.8	0.07287281	0.07676831	
520	0.07239556	0.07675195	
520.2	0.07251027	0.07673558	
520.4	0.07219484	0.07671922	
520.6	0.07185529	0.07670286	
520.8	0.07216966	0.07668651	
521	0.07196225	0.07667016	
521.2	0.07129085	0.07665381	
521.4	0.07151429	0.07663747	
521.6	0.07155684	0.07662113	
521.8	0.07110726	0.07660479	
522	0.0712703	0.07658846	
522.2	0.07138647	0.07657213	
522.4	0.07215935	0.07655581	
522.6	0.07254149	0.07653949	
522.8	0.07273583	0.07652317	
523	0.07280683	0.07650685	
523.2	0.072992	0.07649054	
523.4	0.07304275	0.07647423	
523.6	0.07291089	0.07645793	
523.8	0.07259966	0.07644162	
524	0.07279355	0.07642533	
524.2	0.07264952	0.07640903	
524.4	0.07293457	0.07639274	
524.6	0.0729258	0.07637645	
524.8	0.07327637	0.07636017	
525	0.07287191	0.07634389	
525.2	0.0725117	0.07632761	
525.4	0.07320976	0.07631134	
525.6	0.07305947	0.07629507	
525.8	0.073014	0.0762788	
526	0.0729379	0.07626254	
526.2	0.07259003	0.07624628	
526.4	0.07312467	0.07623002	
526.6	0.07275087	0.07621377	
526.8	0.07239697	0.07619752	
527	0.07210802	0.07618128	
527.2	0.07214792	0.07616503	
527.4	0.07183343	0.07614879	
527.6	0.07179525	0.07613256	
527.8	0.07185218	0.07611633	
528	0.07184588	0.0761001	
528.2	0.07159076	0.07608387	
528.4	0.07188592	0.07606765	
528.6	0.07169078	0.07605143	
528.8	0.07186211	0.07603522	
529	0.07200799	0.07601901	
529.2	0.07226034	0.0760028	
529.4	0.07196803	0.0759866	
529.6	0.07191028	0.0759704	
529.8	0.07180001	0.0759542	
530	0.07154802	0.075938	
530.2	0.07141483	0.07592181	
530.4	0.0721067	0.07590563	
530.6	0.07187142	0.07588944	
530.8	0.07249898	0.07587326	
531	0.07304695	0.07585709	
531.2	0.07317767	0.07584091	
531.4	0.073665	0.07582474	
531.6	0.07348904	0.07580858	
531.8	0.0736877	0.07579241	
532	0.07327849	0.07577625	
532.2	0.07344242	0.0757601	
532.4	0.07329342	0.07574395	
532.6	0.07342953	0.0757278	
532.8	0.07374661	0.07571165	
533	0.07328067	0.07569551	
533.2	0.07282727	0.07567937	
533.4	0.07186788	0.07566323	
533.6	0.07214845	0.0756471	
533.8	0.07187424	0.07563097	
534	0.07181506	0.07561485	
534.2	0.07154766	0.07559873	
534.4	0.07157211	0.07558261	
534.6	0.07108138	0.0755665	
534.8	0.07128486	0.07555038	
535	0.07123181	0.07553428	
535.2	0.07028869	0.07551817	
535.4	0.07093596	0.07550207	
535.6	0.07070509	0.07548597	
535.8	0.07119245	0.07546988	
536	0.07079114	0.07545379	
536.2	0.07089624	0.0754377	
536.4	0.07082188	0.07542162	
536.6	0.07103242	0.07540554	
536.8	0.07097366	0.07538946	
537	0.07072517	0.07537339	
537.2	0.07042986	0.07535732	
537.4	0.07067664	0.07534125	
537.6	0.07070336	0.07532519	
537.8	0.07057312	0.07530913	
538	0.07028242	0.07529307	
538.2	0.06993557	0.07527702	
538.4	0.06989972	0.07526097	
538.6	0.07028807	0.07524492	
538.8	0.07090177	0.07522888	
539	0.07103709	0.07521284	
539.2	0.07104191	0.0751968	
539.4	0.07188195	0.07518077	
539.6	0.07183065	0.07516474	
539.8	0.07189592	0.07514872	
540	0.07200136	0.07513269	
540.2	0.07212486	0.07511668	
540.4	0.07212302	0.07510066	
540.6	0.07226495	0.07508465	
540.8	0.07234119	0.07506864	
541	0.07238233	0.07505263	
541.2	0.07213443	0.07503663	
541.4	0.0725766	0.07502063	
541.6	0.07214547	0.07500464	
541.8	0.07162379	0.07498865	
542	0.07129594	0.07497266	
542.2	0.07152842	0.07495668	
542.4	0.07138697	0.07494069	
542.6	0.07145533	0.07492472	
542.8	0.07115497	0.07490874	
543	0.07115418	0.07489277	
543.2	0.07102144	0.0748768	
543.4	0.07061369	0.07486084	
543.6	0.0702517	0.07484488	
543.8	0.06975268	0.07482892	
544	0.06961997	0.07481297	
544.2	0.06938827	0.07479702	
544.4	0.06964646	0.07478107	
544.6	0.06987915	0.07476513	
544.8	0.07014293	0.07474918	
545	0.07070058	0.07473325	
545.2	0.070778	0.07471731	
545.4	0.07129982	0.07470138	
545.6	0.07118363	0.07468546	
545.8	0.07113177	0.07466953	
546	0.07130236	0.07465361	
546.2	0.07153263	0.0746377	
546.4	0.07128391	0.07462178	
546.6	0.07139443	0.07460587	
546.8	0.07140136	0.07458997	
547	0.07109754	0.07457406	
547.2	0.07082735	0.07455816	
547.4	0.07044656	0.07454227	
547.6	0.07001366	0.07452638	
547.8	0.06986224	0.07451049	
548	0.06959115	0.0744946	
548.2	0.06990553	0.07447872	
548.4	0.07065249	0.07446284	
548.6	0.07140731	0.07444696	
548.8	0.07192195	0.07443109	
549	0.0726283	0.07441522	
549.2	0.07250066	0.07439935	
549.4	0.07306966	0.07438349	
549.6	0.07296786	0.07436763	
549.8	0.07308699	0.07435178	
550	0.07300877	0.07433592	
550.2	0.07309383	0.07432008	
550.4	0.07281583	0.07430423	
550.6	0.07233879	0.07428839	
550.8	0.07203509	0.07427255	
551	0.07181064	0.07425671	
551.2	0.07207399	0.07424088	
551.4	0.07181088	0.07422505	
551.6	0.07163701	0.07420923	
551.8	0.07159973	0.07419341	
552	0.07170446	0.07417759	
552.2	0.07236739	0.07416177	
552.4	0.072934	0.07414596	
552.6	0.07290117	0.07413015	
552.8	0.07196386	0.07411435	
553	0.07199563	0.07409855	
553.2	0.07172872	0.07408275	
553.4	0.07210101	0.07406695	
553.6	0.07181658	0.07405116	
553.8	0.07160279	0.07403537	
554	0.07134665	0.07401959	
554.2	0.07081758	0.07400381	
554.4	0.07047489	0.07398803	
554.6	0.07071399	0.07397225	
554.8	0.0709784	0.07395648	
555	0.07118663	0.07394071	
555.2	0.07119876	0.07392495	
555.4	0.07098453	0.07390919	
555.6	0.07132892	0.07389343	
555.8	0.07172085	0.07387768	
556	0.0719272	0.07386192	
556.2	0.07193359	0.07384618	
556.4	0.07169277	0.07383043	
556.6	0.0714906	0.07381469	
556.8	0.07062445	0.07379895	
557	0.07099335	0.07378322	
557.2	0.07136864	0.07376749	
557.4	0.0717447	0.07375176	
557.6	0.07191642	0.07373604	
557.8	0.072309	0.07372032	
558	0.07246327	0.0737046	
558.2	0.07244261	0.07368888	
558.4	0.07281952	0.07367317	
558.6	0.0733327	0.07365746	
558.8	0.07352985	0.07364176	
559	0.07268318	0.07362606	
559.2	0.07218441	0.07361036	
559.4	0.0719945	0.07359467	
559.6	0.07209632	0.07357898	
559.8	0.07186945	0.07356329	
560	0.0713603	0.07354761	
560.2	0.07133176	0.07353192	
560.4	0.07046399	0.07351625	
560.6	0.06993613	0.07350057	
560.8	0.06909548	0.0734849	
561	0.06931023	0.07346923	
561.2	0.06972343	0.07345357	
561.4	0.06968274	0.07343791	
561.6	0.0695399	0.07342225	
561.8	0.06963325	0.0734066	
562	0.06934623	0.07339095	
562.2	0.06914296	0.0733753	
562.4	0.06906997	0.07335966	
562.6	0.06893295	0.07334401	
562.8	0.0685886	0.07332838	
563	0.06769141	0.07331274	
563.2	0.06790679	0.07329711	
563.4	0.06823929	0.07328149	
563.6	0.06821103	0.07326586	
563.8	0.06846019	0.07325024	
564	0.06878767	0.07323462	
564.2	0.06909982	0.07321901	
564.4	0.06855478	0.0732034	
564.6	0.06942487	0.07318779	
564.8	0.06975245	0.07317219	
565	0.07023821	0.07315659	
565.2	0.07093088	0.07314099	
565.4	0.07096577	0.07312539	
565.6	0.07106211	0.0731098	
565.8	0.07126484	0.07309422	
566	0.07121397	0.07307863	
566.2	0.07139972	0.07306305	
566.4	0.07136488	0.07304747	
566.6	0.07129308	0.0730319	
566.8	0.0709729	0.07301633	
567	0.07064732	0.07300076	
567.2	0.07058945	0.0729852	
567.4	0.07047862	0.07296964	
567.6	0.07027097	0.07295408	
567.8	0.07024015	0.07293852	
568	0.07009306	0.07292297	
568.2	0.0697962	0.07290743	
568.4	0.06968601	0.07289188	
568.6	0.07034275	0.07287634	
568.8	0.07031025	0.0728608	
569	0.07062603	0.07284527	
569.2	0.07118908	0.07282974	
569.4	0.07111978	0.07281421	
569.6	0.07101435	0.07279868	
569.8	0.07098367	0.07278316	
570	0.07152633	0.07276765	
570.2	0.07158335	0.07275213	
570.4	0.0713853	0.07273662	
570.6	0.07063183	0.07272111	
570.8	0.07037595	0.07270561	
571	0.07035785	0.07269011	
571.2	0.0705853	0.07267461	
571.4	0.07065777	0.07265911	
571.6	0.07046402	0.07264362	
571.8	0.06998707	0.07262813	
572	0.0701228	0.07261265	
572.2	0.06988426	0.07259717	
572.4	0.07029934	0.07258169	
572.6	0.0704166	0.07256621	
572.8	0.07071925	0.07255074	
573	0.07158663	0.07253527	
573.2	0.07156331	0.07251981	
573.4	0.0714319	0.07250435	
573.6	0.07165787	0.07248889	
573.8	0.07191097	0.07247343	
574	0.07215309	0.07245798	
574.2	0.07192174	0.07244253	
574.4	0.07141103	0.07242709	
574.6	0.07058413	0.07241165	
574.8	0.07049577	0.07239621	
575	0.07046332	0.07238077	
575.2	0.07045998	0.07236534	
575.4	0.07034982	0.07234991	
575.6	0.07045944	0.07233449	
575.8	0.07028224	0.07231906	
576	0.07077675	0.07230365	
576.2	0.07117868	0.07228823	
576.4	0.07166118	0.07227282	
576.6	0.07164332	0.07225741	
576.8	0.07224627	0.072242	
577	0.07298786	0.0722266	
577.2	0.07227124	0.0722112	
577.4	0.07247163	0.0721958	
577.6	0.07268438	0.07218041	
577.8	0.07281037	0.07216502	
578	0.07260133	0.07214964	
578.2	0.07277535	0.07213425	
578.4	0.07223352	0.07211887	
578.6	0.07198217	0.0721035	
578.8	0.07242945	0.07208813	
579	0.0725939	0.07207276	
579.2	0.07252761	0.07205739	
579.4	0.07275831	0.07204203	
579.6	0.07288157	0.07202667	
579.8	0.07238016	0.07201131	
580	0.07240872	0.07199596	
580.2	0.07249108	0.07198061	
580.4	0.07176446	0.07196526	
580.6	0.07144587	0.07194992	
580.8	0.07133859	0.07193458	
581	0.07069298	0.07191924	
581.2	0.06988599	0.07190391	
581.4	0.06993464	0.07188858	
581.6	0.06977425	0.07187325	
581.8	0.0696287	0.07185792	
582	0.06966325	0.0718426	
582.2	0.06992902	0.07182729	
582.4	0.06970003	0.07181197	
582.6	0.07029445	0.07179666	
582.8	0.07052988	0.07178135	
583	0.07010578	0.07176605	
583.2	0.07036871	0.07175075	
583.4	0.07040321	0.07173545	
583.6	0.0705774	0.07172016	
583.8	0.07093614	0.07170487	
584	0.07064665	0.07168958	
584.2	0.07063732	0.07167429	
584.4	0.07028479	0.07165901	
584.6	0.07031369	0.07164373	
584.8	0.06996341	0.07162846	
585	0.06993417	0.07161319	
585.2	0.06993186	0.07159792	
585.4	0.06942781	0.07158265	
585.6	0.06915906	0.07156739	
585.8	0.06933181	0.07155213	
586	0.06964525	0.07153688	
586.2	0.06969002	0.07152163	
586.4	0.06978594	0.07150638	
586.6	0.06982584	0.07149113	
586.8	0.06927499	0.07147589	
587	0.06929663	0.07146065	
587.2	0.06944505	0.07144541	
587.4	0.0699613	0.07143018	
587.6	0.07039383	0.07141495	
587.8	0.07035103	0.07139973	
588	0.06992137	0.0713845	
588.2	0.06986593	0.07136928	
588.4	0.06975414	0.07135407	
588.6	0.0694755	0.07133885	
588.8	0.06950706	0.07132364	
589	0.06956467	0.07130844	
589.2	0.06915551	0.07129323	
589.4	0.0690162	0.07127803	
589.6	0.06945569	0.07126284	
589.8	0.0698171	0.07124764	
590	0.06971667	0.07123245	
590.2	0.06985058	0.07121726	
590.4	0.06986387	0.07120208	
590.6	0.06971042	0.0711869	
590.8	0.06932696	0.07117172	
591	0.06939304	0.07115655	
591.2	0.06957237	0.07114138	
591.4	0.06972601	0.07112621	
591.6	0.06901629	0.07111104	
591.8	0.06895674	0.07109588	
592	0.06918838	0.07108073	
592.2	0.06925164	0.07106557	
592.4	0.06924648	0.07105042	
592.6	0.06922925	0.07103527	
592.8	0.06973783	0.07102013	
593	0.07006053	0.07100498	
593.2	0.06987052	0.07098984	
593.4	0.07012576	0.07097471	
593.6	0.07011359	0.07095958	
593.8	0.06992827	0.07094445	
594	0.06950943	0.07092932	
594.2	0.06998634	0.0709142	
594.4	0.06995463	0.07089908	
594.6	0.06996084	0.07088396	
594.8	0.06978976	0.07086885	
595	0.06962642	0.07085374	
595.2	0.06972794	0.07083863	
595.4	0.07016615	0.07082353	
595.6	0.07017125	0.07080843	
595.8	0.07030808	0.07079333	
596	0.07057438	0.07077824	
596.2	0.07093834	0.07076315	
596.4	0.07127182	0.07074806	
596.6	0.07138648	0.07073298	
596.8	0.07212797	0.0707179	
597	0.07202855	0.07070282	
597.2	0.07170416	0.07068775	
597.4	0.07207823	0.07067268	
597.6	0.07179449	0.07065761	
597.8	0.07156319	0.07064254	
598	0.07150126	0.07062748	
598.2	0.07195987	0.07061242	
598.4	0.07171498	0.07059737	
598.6	0.0713966	0.07058232	
598.8	0.07120734	0.07056727	
599	0.07061508	0.07055222	
599.2	0.07081824	0.07053718	
599.4	0.07080926	0.07052214	
599.6	0.07001802	0.07050711	
599.8	0.06953354	0.07049207	
600	0.06946189	0.07047704	
600.2	0.06936936	0.07046202	
600.4	0.06952512	0.07044699	
600.6	0.06931254	0.07043197	
600.8	0.06953391	0.07041696	
601	0.0689998	0.07040195	
601.2	0.06909076	0.07038693	
601.4	0.06901641	0.07037193	
601.6	0.06898015	0.07035692	
601.8	0.06909441	0.07034192	
602	0.06903283	0.07032693	
602.2	0.06862098	0.07031193	
602.4	0.06835001	0.07029694	
602.6	0.0683409	0.07028195	
602.8	0.0686746	0.07026697	
603	0.06878468	0.07025199	
603.2	0.06891764	0.07023701	
603.4	0.06908475	0.07022203	
603.6	0.06921044	0.07020706	
603.8	0.06958498	0.07019209	
604	0.06969232	0.07017713	
604.2	0.07004019	0.07016217	
604.4	0.07049356	0.07014721	
604.6	0.07050036	0.07013225	
604.8	0.07058598	0.0701173	
605	0.07020129	0.07010235	
605.2	0.06949763	0.0700874	
605.4	0.06935542	0.07007246	
605.6	0.0695626	0.07005752	
605.8	0.06972044	0.07004258	
606	0.06914699	0.07002765	
606.2	0.06853108	0.07001272	
606.4	0.06913944	0.06999779	
606.6	0.06932798	0.06998287	
606.8	0.06910023	0.06996795	
607	0.06934126	0.06995303	
607.2	0.06926871	0.06993812	
607.4	0.06975834	0.0699232	
607.6	0.07006566	0.0699083	
607.8	0.07049254	0.06989339	
608	0.07079174	0.06987849	
608.2	0.0708593	0.06986359	
608.4	0.07085495	0.0698487	
608.6	0.07087566	0.0698338	
608.8	0.0707216	0.06981891	
609	0.07040042	0.06980403	
609.2	0.0700907	0.06978915	
609.4	0.07044357	0.06977427	
609.6	0.07077521	0.06975939	
609.8	0.07073291	0.06974452	
610	0.07048452	0.06972965	
610.2	0.07030938	0.06971478	
610.4	0.07031864	0.06969992	
610.6	0.06970913	0.06968506	
610.8	0.06918552	0.0696702	
611	0.06974379	0.06965534	
611.2	0.06970135	0.06964049	
611.4	0.06973929	0.06962565	
611.6	0.06970311	0.0696108	
611.8	0.06997209	0.06959596	
612	0.07019641	0.06958112	
612.2	0.07004193	0.06956629	
612.4	0.07051769	0.06955145	
612.6	0.07063467	0.06953663	
612.8	0.07045845	0.0695218	
613	0.0708567	0.06950698	
613.2	0.07070392	0.06949216	
613.4	0.07074318	0.06947734	
613.6	0.07078582	0.06946253	
613.8	0.0706785	0.06944772	
614	0.07043014	0.06943291	
614.2	0.06957919	0.06941811	
614.4	0.0689997	0.06940331	
614.6	0.06892939	0.06938851	
614.8	0.06938428	0.06937372	
615	0.06963236	0.06935893	
615.2	0.06935457	0.06934414	
615.4	0.06940817	0.06932935	
615.6	0.06949318	0.06931457	
615.8	0.06961884	0.06929979	
616	0.06956616	0.06928502	
616.2	0.0693973	0.06927025	
616.4	0.06933367	0.06925548	
616.6	0.06920835	0.06924071	
616.8	0.06862379	0.06922595	
617	0.06913859	0.06921119	
617.2	0.06884408	0.06919643	
617.4	0.06930864	0.06918168	
617.6	0.06920664	0.06916693	
617.8	0.06937852	0.06915218	
618	0.06886098	0.06913744	
618.2	0.06802153	0.0691227	
618.4	0.0675121	0.06910796	
618.6	0.06776861	0.06909323	
618.8	0.0680834	0.0690785	
619	0.06794905	0.06906377	
619.2	0.06736638	0.06904904	
619.4	0.06732044	0.06903432	
619.6	0.06729257	0.0690196	
619.8	0.0675548	0.06900489	
620	0.06794349	0.06899018	
620.2	0.06828035	0.06897547	
620.4	0.06788767	0.06896076	
620.6	0.06840195	0.06894606	
620.8	0.06872835	0.06893136	
621	0.06973143	0.06891666	
621.2	0.07017324	0.06890197	
621.4	0.07048701	0.06888728	
621.6	0.07019926	0.06887259	
621.8	0.0699927	0.06885791	
622	0.06919428	0.06884323	
622.2	0.06868155	0.06882855	
622.4	0.06853365	0.06881387	
622.6	0.0686798	0.0687992	
622.8	0.06884546	0.06878453	
623	0.06830574	0.06876987	
623.2	0.06819642	0.06875521	
623.4	0.06853703	0.06874055	
623.6	0.06935718	0.06872589	
623.8	0.07011266	0.06871124	
624	0.07094409	0.06869659	
624.2	0.07122804	0.06868194	
624.4	0.0710791	0.0686673	
624.6	0.0714819	0.06865266	
624.8	0.07158528	0.06863802	
625	0.0714488	0.06862339	
625.2	0.07120025	0.06860876	
625.4	0.07107482	0.06859413	
625.6	0.07103364	0.0685795	
625.8	0.07047118	0.06856488	
626	0.07049323	0.06855026	
626.2	0.07005173	0.06853565	
626.4	0.06956893	0.06852103	
626.6	0.0691316	0.06850643	
626.8	0.06880989	0.06849182	
627	0.06852316	0.06847722	
627.2	0.06875851	0.06846262	
627.4	0.06867242	0.06844802	
627.6	0.06935065	0.06843343	
627.8	0.06945352	0.06841884	
628	0.0699637	0.06840425	
628.2	0.06986066	0.06838966	
628.4	0.0696048	0.06837508	
628.6	0.06954896	0.06836051	
628.8	0.06980931	0.06834593	
629	0.07030207	0.06833136	
629.2	0.07078505	0.06831679	
629.4	0.07102008	0.06830222	
629.6	0.07062069	0.06828766	
629.8	0.07022262	0.0682731	
630	0.07048007	0.06825855	
630.2	0.06990597	0.06824399	
630.4	0.06954638	0.06822944	
630.6	0.06904351	0.0682149	
630.8	0.06868253	0.06820035	
631	0.0688213	0.06818581	
631.2	0.06861679	0.06817127	
631.4	0.06806881	0.06815674	
631.6	0.06784919	0.06814221	
631.8	0.0680122	0.06812768	
632	0.06849783	0.06811315	
632.2	0.0681588	0.06809863	
632.4	0.06817405	0.06808411	
632.6	0.06835044	0.0680696	
632.8	0.06833438	0.06805508	
633	0.06869907	0.06804057	
633.2	0.06861113	0.06802607	
633.4	0.06845511	0.06801156	
633.6	0.06844273	0.06799706	
633.8	0.06869199	0.06798257	
634	0.06889178	0.06796807	
634.2	0.06931241	0.06795358	
634.4	0.06922243	0.06793909	
634.6	0.0693614	0.06792461	
634.8	0.06946208	0.06791013	
635	0.06942067	0.06789565	
635.2	0.0690894	0.06788117	
635.4	0.06878657	0.0678667	
635.6	0.06950735	0.06785223	
635.8	0.07030931	0.06783776	
636	0.07005479	0.0678233	
636.2	0.069371	0.06780884	
636.4	0.06920504	0.06779438	
636.6	0.0689078	0.06777993	
636.8	0.06869716	0.06776548	
637	0.06852848	0.06775103	
637.2	0.06873448	0.06773658	
637.4	0.06830724	0.06772214	
637.6	0.06845234	0.0677077	
637.8	0.06880273	0.06769327	
638	0.06872231	0.06767883	
638.2	0.06919787	0.0676644	
638.4	0.06902521	0.06764998	
638.6	0.06904965	0.06763555	
638.8	0.06880692	0.06762113	
639	0.06864051	0.06760672	
639.2	0.06903357	0.0675923	
639.4	0.06949267	0.06757789	
639.6	0.06993005	0.06756348	
639.8	0.06965522	0.06754908	
640	0.0692908	0.06753468	
640.2	0.06904151	0.06752028	
640.4	0.06926611	0.06750588	
640.6	0.06913877	0.06749149	
640.8	0.06905571	0.0674771	
641	0.06880706	0.06746271	
641.2	0.06882322	0.06744833	
641.4	0.06832995	0.06743395	
641.6	0.06909576	0.06741957	
641.8	0.06912664	0.0674052	
642	0.06841417	0.06739083	
642.2	0.06903646	0.06737646	
642.4	0.06895223	0.06736209	
642.6	0.06871911	0.06734773	
642.8	0.06881851	0.06733337	
643	0.06894105	0.06731902	
643.2	0.06918424	0.06730466	
643.4	0.06955574	0.06729031	
643.6	0.06927069	0.06727597	
643.8	0.0691402	0.06726162	
644	0.06963381	0.06724728	
644.2	0.06966399	0.06723294	
644.4	0.06981319	0.06721861	
644.6	0.06971451	0.06720428	
644.8	0.06976402	0.06718995	
645	0.06927941	0.06717562	
645.2	0.06901963	0.0671613	
645.4	0.06919571	0.06714698	
645.6	0.06929465	0.06713267	
645.8	0.06866914	0.06711835	
646	0.06875475	0.06710404	
646.2	0.06899734	0.06708974	
646.4	0.06858304	0.06707543	
646.6	0.06889207	0.06706113	
646.8	0.06919906	0.06704683	
647	0.06875011	0.06703254	
647.2	0.06856004	0.06701825	
647.4	0.06885864	0.06700396	
647.6	0.06870231	0.06698967	
647.8	0.06829831	0.06697539	
648	0.06852025	0.06696111	
648.2	0.06871486	0.06694683	
648.4	0.06890624	0.06693256	
648.6	0.06923371	0.06691829	
648.8	0.06925003	0.06690402	
649	0.06872439	0.06688976	
649.2	0.06871287	0.0668755	
649.4	0.06869603	0.06686124	
649.6	0.0692237	0.06684698	
649.8	0.06966935	0.06683273	
650	0.07057605	0.06681848	
650.2	0.07037834	0.06680424	
650.4	0.0707236	0.06678999	
650.6	0.07077313	0.06677575	
650.8	0.07039506	0.06676152	
651	0.07000975	0.06674728	
651.2	0.06968077	0.06673305	
651.4	0.06959087	0.06671882	
651.6	0.06880745	0.0667046	
651.8	0.06811878	0.06669038	
652	0.06859741	0.06667616	
652.2	0.06925553	0.06666194	
652.4	0.06942343	0.06664773	
652.6	0.06952421	0.06663352	
652.8	0.06914089	0.06661931	
653	0.06870264	0.06660511	
653.2	0.06855398	0.06659091	
653.4	0.06836872	0.06657671	
653.6	0.06903962	0.06656252	
653.8	0.06939935	0.06654832	
654	0.06958309	0.06653414	
654.2	0.06921842	0.06651995	
654.4	0.06930615	0.06650577	
654.6	0.0691649	0.06649159	
654.8	0.06889924	0.06647741	
655	0.0686399	0.06646324	
655.2	0.06822133	0.06644907	
655.4	0.06816287	0.0664349	
655.6	0.06835362	0.06642074	
655.8	0.06861074	0.06640658	
656	0.0691907	0.06639242	
656.2	0.06973371	0.06637826	
656.4	0.06937873	0.06636411	
656.6	0.06928611	0.06634996	
656.8	0.06883348	0.06633581	
657	0.0687245	0.06632167	
657.2	0.06814203	0.06630753	
657.4	0.0678466	0.06629339	
657.6	0.06799474	0.06627926	
657.8	0.06830459	0.06626513	
658	0.06774203	0.066251	
658.2	0.06801214	0.06623687	
658.4	0.06789319	0.06622275	
658.6	0.06786278	0.06620863	
658.8	0.06791173	0.06619452	
659	0.06833608	0.0661804	
659.2	0.06827847	0.06616629	
659.4	0.0682904	0.06615219	
659.6	0.06857147	0.06613808	
659.8	0.06848054	0.06612398	
660	0.06911624	0.06610988	
660.2	0.0689876	0.06609579	
660.4	0.06864506	0.0660817	
660.6	0.06843184	0.06606761	
660.8	0.06842636	0.06605352	
661	0.06821087	0.06603944	
661.2	0.06762506	0.06602536	
661.4	0.06764217	0.06601128	
661.6	0.06751057	0.06599721	
661.8	0.0675171	0.06598314	
662	0.06749925	0.06596907	
662.2	0.06817577	0.065955	
662.4	0.0682696	0.06594094	
662.6	0.06890797	0.06592688	
662.8	0.06945237	0.06591283	
663	0.06981276	0.06589877	
663.2	0.06993389	0.06588472	
663.4	0.07055003	0.06587068	
663.6	0.07125599	0.06585663	
