# Supplementary material for: Molecular basis for DNA recognition by the maternal pioneer transcription factor FoxH1
Source: Nat Commun. 2022 Nov 26;13:7279. doi: 10.1038/s41467-022-34925-y (PMC9701222; doi:10.1038/s41467-022-34925-y)
Supplement: Supplementary file 4 — Source Data [file 41467_2022_34925_MOESM4_ESM.zip › Sourcedata/BLIS/FoxH1/WT/601/-6/NCP/D3Results.txt]

Conc1	1.563E-08	
Start1	243.8	
Stop1	663.6	
Kobs	0.00106614619384622	
Error Kobs	2.07469452530701E-05	
Koff	0	
Error Koff	0	
Time1	Data1	Fit1	
243.8	0.00299113	0	
244	0.00303639	0.00007876	
244.2	0.00298786	0.00015745	
244.4	0.00262325	0.00023606	
244.6	0.00302043	0.0003146	
244.8	0.00314655	0.00039307	
245	0.00326243	0.00047146	
245.2	0.00307738	0.00054977	
245.4	0.00335831	0.00062801	
245.6	0.0037781	0.00070617	
245.8	0.00446829	0.00078427	
246	0.00442384	0.00086228	
246.2	0.00483566	0.00094022	
246.4	0.00488609	0.00101809	
246.6	0.00485108	0.00109589	
246.8	0.00537018	0.0011736	
247	0.00537568	0.00125125	
247.2	0.00563004	0.00132882	
247.4	0.00627485	0.00140632	
247.6	0.00642726	0.00148374	
247.8	0.00650295	0.00156109	
248	0.00595107	0.00163837	
248.2	0.00582028	0.00171557	
248.4	0.00535681	0.0017927	
248.6	0.00570442	0.00186976	
248.8	0.00527139	0.00194674	
249	0.00517527	0.00202365	
249.2	0.00520217	0.00210049	
249.4	0.00587292	0.00217725	
249.6	0.00623013	0.00225394	
249.8	0.00613105	0.00233056	
250	0.00581105	0.0024071	
250.2	0.0056236	0.00248357	
250.4	0.00574121	0.00255997	
250.6	0.00602662	0.0026363	
250.8	0.00699638	0.00271255	
251	0.0072114	0.00278873	
251.2	0.00806492	0.00286484	
251.4	0.00854662	0.00294087	
251.6	0.00910409	0.00301684	
251.8	0.00966464	0.00309273	
252	0.00942056	0.00316854	
252.2	0.00988629	0.00324429	
252.4	0.00987253	0.00331996	
252.6	0.0104676	0.00339557	
252.8	0.01066473	0.0034711	
253	0.01052004	0.00354655	
253.2	0.01044121	0.00362194	
253.4	0.01072656	0.00369725	
253.6	0.0102735	0.0037725	
253.8	0.0098153	0.00384767	
254	0.00971617	0.00392277	
254.2	0.00927671	0.00399779	
254.4	0.00990341	0.00407275	
254.6	0.01009149	0.00414764	
254.8	0.01013477	0.00422245	
255	0.01070259	0.00429719	
255.2	0.01172227	0.00437186	
255.4	0.01205387	0.00444646	
255.6	0.01260031	0.00452099	
255.8	0.01265587	0.00459545	
256	0.01302702	0.00466984	
256.2	0.01316025	0.00474415	
256.4	0.01295165	0.0048184	
256.6	0.01262745	0.00489257	
256.8	0.0124482	0.00496668	
257	0.01187618	0.00504071	
257.2	0.01186191	0.00511468	
257.4	0.01213994	0.00518857	
257.6	0.01172878	0.00526239	
257.8	0.01138201	0.00533614	
258	0.01108669	0.00540983	
258.2	0.01134258	0.00548344	
258.4	0.01184151	0.00555698	
258.6	0.01189055	0.00563045	
258.8	0.0125356	0.00570385	
259	0.01347118	0.00577718	
259.2	0.01349009	0.00585045	
259.4	0.01381625	0.00592364	
259.6	0.01439059	0.00599676	
259.8	0.01440253	0.00606981	
260	0.01478883	0.0061428	
260.2	0.01417003	0.00621571	
260.4	0.01413502	0.00628856	
260.6	0.01400801	0.00636133	
260.8	0.01425068	0.00643404	
261	0.0143334	0.00650667	
261.2	0.01451749	0.00657924	
261.4	0.01422451	0.00665174	
261.6	0.01396795	0.00672417	
261.8	0.01388485	0.00679653	
262	0.01333093	0.00686882	
262.2	0.01397211	0.00694104	
262.4	0.01374726	0.0070132	
262.6	0.01378784	0.00708528	
262.8	0.013972	0.0071573	
263	0.01391679	0.00722924	
263.2	0.01380167	0.00730112	
263.4	0.01432669	0.00737293	
263.6	0.0146642	0.00744468	
263.8	0.01422902	0.00751635	
264	0.01467982	0.00758796	
264.2	0.01462865	0.00765949	
264.4	0.01456183	0.00773096	
264.6	0.01431624	0.00780237	
264.8	0.01425016	0.0078737	
265	0.01457792	0.00794497	
265.2	0.01412149	0.00801616	
265.4	0.01395894	0.00808729	
265.6	0.01425415	0.00815836	
265.8	0.01403645	0.00822935	
266	0.01350929	0.00830028	
266.2	0.01425166	0.00837114	
266.4	0.01390333	0.00844193	
266.6	0.01355608	0.00851265	
266.8	0.01385055	0.00858331	
267	0.01381859	0.0086539	
267.2	0.01398205	0.00872442	
267.4	0.01378517	0.00879488	
267.6	0.01425549	0.00886527	
267.8	0.0142541	0.00893559	
268	0.01453053	0.00900584	
268.2	0.01433638	0.00907603	
268.4	0.01415697	0.00914615	
268.6	0.01413055	0.0092162	
268.8	0.01440404	0.00928619	
269	0.01509332	0.00935611	
269.2	0.01493909	0.00942597	
269.4	0.01547848	0.00949575	
269.6	0.01549853	0.00956548	
269.8	0.01537771	0.00963513	
270	0.01568205	0.00970472	
270.2	0.01596307	0.00977424	
270.4	0.01557148	0.0098437	
270.6	0.01532339	0.00991309	
270.8	0.01573128	0.00998241	
271	0.015632	0.01005167	
271.2	0.01550459	0.01012086	
271.4	0.01562994	0.01018998	
271.6	0.01607478	0.01025904	
271.8	0.01581287	0.01032804	
272	0.0157128	0.01039697	
272.2	0.01549629	0.01046583	
272.4	0.0160828	0.01053463	
272.6	0.01636065	0.01060336	
272.8	0.016953	0.01067203	
273	0.01735744	0.01074063	
273.2	0.01753966	0.01080916	
273.4	0.01790458	0.01087763	
273.6	0.01798297	0.01094604	
273.8	0.01801353	0.01101438	
274	0.01845314	0.01108265	
274.2	0.01809599	0.01115086	
274.4	0.01781494	0.01121901	
274.6	0.01785071	0.01128709	
274.8	0.01802788	0.0113551	
275	0.01787036	0.01142305	
275.2	0.0179117	0.01149094	
275.4	0.0180749	0.01155876	
275.6	0.01822263	0.01162652	
275.8	0.01816789	0.01169421	
276	0.01800479	0.01176184	
276.2	0.01793778	0.0118294	
276.4	0.01866948	0.0118969	
276.6	0.01866223	0.01196433	
276.8	0.01874728	0.01203171	
277	0.01845271	0.01209901	
277.2	0.01876783	0.01216625	
277.4	0.01873326	0.01223343	
277.6	0.01842726	0.01230055	
277.8	0.01824721	0.0123676	
278	0.01821883	0.01243458	
278.2	0.01767091	0.01250151	
278.4	0.01782469	0.01256836	
278.6	0.01752363	0.01263516	
278.8	0.0180739	0.01270189	
279	0.01787698	0.01276856	
279.2	0.01788515	0.01283516	
279.4	0.01807621	0.01290171	
279.6	0.01821276	0.01296818	
279.8	0.01793138	0.0130346	
280	0.01811946	0.01310095	
280.2	0.01824005	0.01316724	
280.4	0.01873212	0.01323346	
280.6	0.01824396	0.01329962	
280.8	0.01783777	0.01336572	
281	0.01771315	0.01343176	
281.2	0.0179431	0.01349773	
281.4	0.01813771	0.01356364	
281.6	0.01866088	0.01362949	
281.8	0.01906982	0.01369527	
282	0.0191564	0.013761	
282.2	0.01917452	0.01382666	
282.4	0.01896533	0.01389225	
282.6	0.01889406	0.01395779	
282.8	0.01944382	0.01402326	
283	0.01934153	0.01408867	
283.2	0.01930121	0.01415402	
283.4	0.01999678	0.0142193	
283.6	0.02029571	0.01428453	
283.8	0.02055223	0.01434969	
284	0.02073398	0.01441479	
284.2	0.02039854	0.01447982	
284.4	0.02089985	0.0145448	
284.6	0.01991944	0.01460971	
284.8	0.01966182	0.01467456	
285	0.01933885	0.01473935	
285.2	0.01904918	0.01480408	
285.4	0.01939885	0.01486875	
285.6	0.02001549	0.01493335	
285.8	0.01969358	0.0149979	
286	0.01944208	0.01506238	
286.2	0.01967039	0.0151268	
286.4	0.01941422	0.01519116	
286.6	0.01992673	0.01525545	
286.8	0.01975879	0.01531969	
287	0.02037583	0.01538387	
287.2	0.02083925	0.01544798	
287.4	0.02115492	0.01551203	
287.6	0.02148532	0.01557603	
287.8	0.02163164	0.01563996	
288	0.02175002	0.01570383	
288.2	0.02179736	0.01576764	
288.4	0.02188593	0.01583139	
288.6	0.02083195	0.01589507	
288.8	0.02074791	0.0159587	
289	0.02051333	0.01602227	
289.2	0.02059868	0.01608577	
289.4	0.02086916	0.01614922	
289.6	0.02101326	0.01621261	
289.8	0.02090996	0.01627593	
290	0.02122223	0.0163392	
290.2	0.02169379	0.0164024	
290.4	0.0219494	0.01646555	
290.6	0.02202158	0.01652863	
290.8	0.02204918	0.01659165	
291	0.02255472	0.01665462	
291.2	0.02247009	0.01671752	
291.4	0.02233699	0.01678037	
291.6	0.02256284	0.01684315	
291.8	0.0223994	0.01690588	
292	0.02190663	0.01696854	
292.2	0.02177226	0.01703115	
292.4	0.02109194	0.01709369	
292.6	0.02112658	0.01715618	
292.8	0.02111503	0.0172186	
293	0.0208663	0.01728097	
293.2	0.02128423	0.01734328	
293.4	0.02116909	0.01740553	
293.6	0.02141262	0.01746772	
293.8	0.02187849	0.01752985	
294	0.02213304	0.01759192	
294.2	0.02246726	0.01765393	
294.4	0.02261157	0.01771588	
294.6	0.02279031	0.01777778	
294.8	0.02294118	0.01783961	
295	0.02268931	0.01790139	
295.2	0.02280307	0.0179631	
295.4	0.02261116	0.01802476	
295.6	0.02233338	0.01808636	
295.8	0.0220516	0.0181479	
296	0.02207386	0.01820938	
296.2	0.02204845	0.01827081	
296.4	0.02164043	0.01833217	
296.6	0.02219386	0.01839348	
296.8	0.02224039	0.01845473	
297	0.02270055	0.01851592	
297.2	0.02333762	0.01857705	
297.4	0.02303433	0.01863812	
297.6	0.02327093	0.01869914	
297.8	0.02353114	0.0187601	
298	0.02393241	0.018821	
298.2	0.02437358	0.01888184	
298.4	0.02455207	0.01894262	
298.6	0.0253627	0.01900335	
298.8	0.0252506	0.01906401	
299	0.02480272	0.01912462	
299.2	0.02474246	0.01918518	
299.4	0.0249673	0.01924567	
299.6	0.02549594	0.01930611	
299.8	0.02510138	0.01936649	
300	0.02470923	0.01942681	
300.2	0.02389517	0.01948707	
300.4	0.02364344	0.01954728	
300.6	0.02392905	0.01960743	
300.8	0.02391699	0.01966752	
301	0.02419479	0.01972756	
301.2	0.02350459	0.01978754	
301.4	0.02312061	0.01984746	
301.6	0.0236401	0.01990732	
301.8	0.023798	0.01996713	
302	0.02393439	0.02002688	
302.2	0.02397254	0.02008657	
302.4	0.02457787	0.02014621	
302.6	0.02501815	0.02020579	
302.8	0.02490322	0.02026531	
303	0.02466909	0.02032478	
303.2	0.02546403	0.02038418	
303.4	0.02612929	0.02044354	
303.6	0.02621043	0.02050283	
303.8	0.0258563	0.02056207	
304	0.02546126	0.02062126	
304.2	0.02516812	0.02068038	
304.4	0.0256371	0.02073946	
304.6	0.02604656	0.02079847	
304.8	0.02608147	0.02085743	
305	0.02612967	0.02091633	
305.2	0.02537713	0.02097518	
305.4	0.02553867	0.02103397	
305.6	0.02552104	0.0210927	
305.8	0.02499109	0.02115138	
306	0.02479583	0.02121	
306.2	0.02502592	0.02126857	
306.4	0.02545814	0.02132708	
306.6	0.02479035	0.02138553	
306.8	0.02468312	0.02144393	
307	0.02441295	0.02150228	
307.2	0.02446244	0.02156056	
307.4	0.02430617	0.0216188	
307.6	0.02443071	0.02167697	
307.8	0.0241347	0.0217351	
308	0.02349826	0.02179316	
308.2	0.02348766	0.02185117	
308.4	0.02367472	0.02190913	
308.6	0.0237604	0.02196703	
308.8	0.02377012	0.02202488	
309	0.02424676	0.02208267	
309.2	0.02447326	0.0221404	
309.4	0.02504614	0.02219808	
309.6	0.0251699	0.02225571	
309.8	0.02556769	0.02231328	
310	0.02573812	0.02237079	
310.2	0.02640386	0.02242826	
310.4	0.0272471	0.02248566	
310.6	0.027103	0.02254301	
310.8	0.02765539	0.02260031	
311	0.0280414	0.02265755	
311.2	0.02898969	0.02271474	
311.4	0.02926896	0.02277188	
311.6	0.02922247	0.02282895	
311.8	0.02876994	0.02288598	
312	0.02848177	0.02294295	
312.2	0.02805092	0.02299987	
312.4	0.02751825	0.02305673	
312.6	0.02783032	0.02311354	
312.8	0.02774853	0.02317029	
313	0.02781579	0.02322699	
313.2	0.0275648	0.02328364	
313.4	0.02698413	0.02334023	
313.6	0.0264918	0.02339677	
313.8	0.02598481	0.02345325	
314	0.02600676	0.02350968	
314.2	0.02673831	0.02356606	
314.4	0.02742402	0.02362238	
314.6	0.02755502	0.02367865	
314.8	0.02780514	0.02373487	
315	0.02841118	0.02379103	
315.2	0.02880922	0.02384714	
315.4	0.02863331	0.02390319	
315.6	0.02862618	0.02395919	
315.8	0.02884426	0.02401514	
316	0.02875701	0.02407104	
316.2	0.02893868	0.02412688	
316.4	0.02913285	0.02418267	
316.6	0.0293948	0.0242384	
316.8	0.02942367	0.02429409	
317	0.02904995	0.02434972	
317.2	0.02933365	0.02440529	
317.4	0.02887976	0.02446082	
317.6	0.02873972	0.02451629	
317.8	0.02827247	0.02457171	
318	0.02818988	0.02462707	
318.2	0.02833609	0.02468238	
318.4	0.02827994	0.02473764	
318.6	0.02786993	0.02479285	
318.8	0.02752411	0.02484801	
319	0.02724276	0.02490311	
319.2	0.02683628	0.02495816	
319.4	0.02700972	0.02501316	
319.6	0.02760882	0.0250681	
319.8	0.02798019	0.02512299	
320	0.0280788	0.02517783	
320.2	0.02831909	0.02523262	
320.4	0.02825595	0.02528736	
320.6	0.02863692	0.02534204	
320.8	0.02947638	0.02539667	
321	0.02931267	0.02545125	
321.2	0.02972551	0.02550578	
321.4	0.02971294	0.02556026	
321.6	0.02876657	0.02561468	
321.8	0.0286788	0.02566905	
322	0.0286748	0.02572337	
322.2	0.02881834	0.02577764	
322.4	0.02870284	0.02583186	
322.6	0.02816854	0.02588603	
322.8	0.02825181	0.02594014	
323	0.02777512	0.0259942	
323.2	0.02782357	0.02604821	
323.4	0.02838794	0.02610217	
323.6	0.02878758	0.02615608	
323.8	0.02907975	0.02620994	
324	0.02950673	0.02626374	
324.2	0.02974906	0.0263175	
324.4	0.03023197	0.0263712	
324.6	0.03103866	0.02642485	
324.8	0.0312674	0.02647845	
325	0.03109812	0.026532	
325.2	0.03066008	0.0265855	
325.4	0.03063607	0.02663895	
325.6	0.03030836	0.02669235	
325.8	0.0311454	0.02674569	
326	0.03100299	0.02679899	
326.2	0.0308385	0.02685223	
326.4	0.0306692	0.02690543	
326.6	0.03094346	0.02695857	
326.8	0.03144034	0.02701166	
327	0.03097125	0.0270647	
327.2	0.03128022	0.02711769	
327.4	0.03162826	0.02717064	
327.6	0.03148301	0.02722353	
327.8	0.03148003	0.02727637	
328	0.03153999	0.02732916	
328.2	0.03121779	0.0273819	
328.4	0.03146844	0.02743459	
328.6	0.03179459	0.02748722	
328.8	0.03147304	0.02753981	
329	0.03132267	0.02759235	
329.2	0.03071368	0.02764484	
329.4	0.03087336	0.02769728	
329.6	0.03091058	0.02774967	
329.8	0.03095953	0.02780201	
330	0.03069417	0.0278543	
330.2	0.03085738	0.02790654	
330.4	0.03121543	0.02795873	
330.6	0.03143596	0.02801087	
330.8	0.03125122	0.02806296	
331	0.03136696	0.028115	
331.2	0.03171177	0.02816699	
331.4	0.03163091	0.02821893	
331.6	0.0312575	0.02827083	
331.8	0.03085631	0.02832267	
332	0.03122342	0.02837446	
332.2	0.03184627	0.02842621	
332.4	0.03254505	0.0284779	
332.6	0.03304693	0.02852955	
332.8	0.03331993	0.02858114	
333	0.03317521	0.02863269	
333.2	0.03305611	0.02868419	
333.4	0.0328683	0.02873564	
333.6	0.03289704	0.02878704	
333.8	0.03251839	0.02883839	
334	0.03221396	0.02888969	
334.2	0.03196494	0.02894095	
334.4	0.03190132	0.02899215	
334.6	0.03185892	0.02904331	
334.8	0.03144714	0.02909442	
335	0.03201523	0.02914547	
335.2	0.03188159	0.02919648	
335.4	0.03194487	0.02924745	
335.6	0.0323872	0.02929836	
335.8	0.032485	0.02934922	
336	0.03329078	0.02940004	
336.2	0.03361582	0.02945081	
336.4	0.03397563	0.02950153	
336.6	0.03405439	0.0295522	
336.8	0.03414398	0.02960282	
337	0.03382584	0.02965339	
337.2	0.03408172	0.02970392	
337.4	0.03392845	0.0297544	
337.6	0.03356345	0.02980483	
337.8	0.03323508	0.02985521	
338	0.03320597	0.02990555	
338.2	0.03320432	0.02995583	
338.4	0.03342561	0.03000607	
338.6	0.03315278	0.03005626	
338.8	0.03266842	0.0301064	
339	0.03324556	0.0301565	
339.2	0.03272498	0.03020655	
339.4	0.03290226	0.03025655	
339.6	0.03279104	0.0303065	
339.8	0.03190959	0.0303564	
340	0.03207266	0.03040626	
340.2	0.03204817	0.03045607	
340.4	0.03280892	0.03050583	
340.6	0.03256471	0.03055555	
340.8	0.03284158	0.03060521	
341	0.03297268	0.03065483	
341.2	0.03345055	0.03070441	
341.4	0.03344857	0.03075393	
341.6	0.03337361	0.03080341	
341.8	0.03342648	0.03085284	
342	0.03353522	0.03090223	
342.2	0.0339788	0.03095156	
342.4	0.03418774	0.03100086	
342.6	0.03441154	0.0310501	
342.8	0.03457131	0.0310993	
343	0.0339659	0.03114844	
343.2	0.03330578	0.03119755	
343.4	0.03335757	0.0312466	
343.6	0.03328539	0.03129561	
343.8	0.03334538	0.03134458	
344	0.03363057	0.03139349	
344.2	0.03404049	0.03144236	
344.4	0.03433152	0.03149118	
344.6	0.03365505	0.03153996	
344.8	0.03387141	0.03158869	
345	0.03384076	0.03163737	
345.2	0.03394082	0.03168601	
345.4	0.03385607	0.0317346	
345.6	0.03416058	0.03178315	
345.8	0.03390402	0.03183165	
346	0.03449201	0.0318801	
346.2	0.03515556	0.0319285	
346.4	0.03510074	0.03197686	
346.6	0.03497844	0.03202518	
346.8	0.03522076	0.03207345	
347	0.03545393	0.03212167	
347.2	0.03547459	0.03216984	
347.4	0.03562162	0.03221797	
347.6	0.03562024	0.03226606	
347.8	0.03531419	0.0323141	
348	0.03516024	0.03236209	
348.2	0.03555056	0.03241004	
348.4	0.03544936	0.03245794	
348.6	0.03483803	0.0325058	
348.8	0.0347695	0.03255361	
349	0.03457904	0.03260137	
349.2	0.03464851	0.03264909	
349.4	0.03483336	0.03269676	
349.6	0.03530741	0.03274439	
349.8	0.035261	0.03279198	
350	0.03616404	0.03283951	
350.2	0.03644432	0.03288701	
350.4	0.03621968	0.03293445	
350.6	0.03694254	0.03298186	
350.8	0.03747159	0.03302921	
351	0.03733104	0.03307652	
351.2	0.03659698	0.03312379	
351.4	0.03652745	0.03317101	
351.6	0.03708965	0.03321819	
351.8	0.03745058	0.03326532	
352	0.03781079	0.03331241	
352.2	0.03812895	0.03335945	
352.4	0.03808958	0.03340645	
352.6	0.03748299	0.0334534	
352.8	0.03732214	0.03350031	
353	0.03705487	0.03354717	
353.2	0.03687702	0.03359399	
353.4	0.03720535	0.03364077	
353.6	0.0375444	0.0336875	
353.8	0.03725326	0.03373418	
354	0.03760593	0.03378082	
354.2	0.03745457	0.03382742	
354.4	0.0371515	0.03387397	
354.6	0.03669219	0.03392048	
354.8	0.03588807	0.03396694	
355	0.03542138	0.03401336	
355.2	0.03536516	0.03405973	
355.4	0.03567841	0.03410606	
355.6	0.03627329	0.03415235	
355.8	0.03644724	0.03419859	
356	0.03662241	0.03424479	
356.2	0.03684169	0.03429095	
356.4	0.03686779	0.03433706	
356.6	0.03725989	0.03438312	
356.8	0.03719824	0.03442915	
357	0.03678481	0.03447512	
357.2	0.03706968	0.03452106	
357.4	0.03739243	0.03456695	
357.6	0.03750155	0.0346128	
357.8	0.03722498	0.0346586	
358	0.03790879	0.03470436	
358.2	0.03797981	0.03475008	
358.4	0.03754956	0.03479575	
358.6	0.0373097	0.03484138	
358.8	0.03722853	0.03488697	
359	0.03767107	0.03493251	
359.2	0.03760157	0.03497801	
359.4	0.03744747	0.03502347	
359.6	0.03706429	0.03506888	
359.8	0.03737082	0.03511425	
360	0.03734649	0.03515958	
360.2	0.03772027	0.03520486	
360.4	0.03762775	0.0352501	
360.6	0.03691952	0.0352953	
360.8	0.03630796	0.03534045	
361	0.03594933	0.03538556	
361.2	0.03605489	0.03543063	
361.4	0.03612683	0.03547566	
361.6	0.03613777	0.03552064	
361.8	0.03587432	0.03556558	
362	0.03645759	0.03561048	
362.2	0.03680169	0.03565533	
362.4	0.03679727	0.03570014	
362.6	0.03660833	0.03574491	
362.8	0.03654858	0.03578963	
363	0.03696697	0.03583432	
363.2	0.0372276	0.03587896	
363.4	0.03738198	0.03592356	
363.6	0.03750417	0.03596811	
363.8	0.038207	0.03601263	
364	0.03840551	0.0360571	
364.2	0.03858055	0.03610153	
364.4	0.03819534	0.03614591	
364.6	0.03802274	0.03619026	
364.8	0.03864335	0.03623456	
365	0.03891412	0.03627882	
365.2	0.03873428	0.03632304	
365.4	0.0389914	0.03636721	
365.6	0.03869517	0.03641135	
365.8	0.03871936	0.03645544	
366	0.03914083	0.03649949	
366.2	0.03932461	0.03654349	
366.4	0.03908603	0.03658746	
366.6	0.03872096	0.03663138	
366.8	0.03920619	0.03667526	
367	0.03956733	0.0367191	
367.2	0.04012394	0.0367629	
367.4	0.03929243	0.03680666	
367.6	0.03932745	0.03685037	
367.8	0.03940569	0.03689405	
368	0.03947671	0.03693768	
368.2	0.03944433	0.03698127	
368.4	0.03953646	0.03702482	
368.6	0.04009356	0.03706833	
368.8	0.04030028	0.03711179	
369	0.04048924	0.03715522	
369.2	0.04037447	0.0371986	
369.4	0.04068335	0.03724194	
369.6	0.04030551	0.03728524	
369.8	0.0406294	0.0373285	
370	0.0404849	0.03737172	
370.2	0.04065411	0.0374149	
370.4	0.04062292	0.03745803	
370.6	0.04054394	0.03750113	
370.8	0.04075731	0.03754418	
371	0.04066971	0.03758719	
371.2	0.04034386	0.03763016	
371.4	0.03982077	0.03767309	
371.6	0.04017458	0.03771598	
371.8	0.04032804	0.03775883	
372	0.04041739	0.03780164	
372.2	0.0408751	0.03784441	
372.4	0.04118006	0.03788714	
372.6	0.04112442	0.03792982	
372.8	0.04109312	0.03797247	
373	0.04157528	0.03801507	
373.2	0.04148864	0.03805764	
373.4	0.04111122	0.03810016	
373.6	0.0407116	0.03814264	
373.8	0.04054343	0.03818509	
374	0.04067496	0.03822749	
374.2	0.04082295	0.03826985	
374.4	0.04060082	0.03831217	
374.6	0.04050953	0.03835445	
374.8	0.04057378	0.03839669	
375	0.04036555	0.0384389	
375.2	0.04028464	0.03848106	
375.4	0.04049246	0.03852318	
375.6	0.04077286	0.03856526	
375.8	0.04098039	0.0386073	
376	0.04074975	0.0386493	
376.2	0.04108154	0.03869126	
376.4	0.0409224	0.03873318	
376.6	0.04110396	0.03877506	
376.8	0.04147244	0.0388169	
377	0.0414969	0.0388587	
377.2	0.04126015	0.03890046	
377.4	0.04132567	0.03894218	
377.6	0.0412743	0.03898386	
377.8	0.04111122	0.03902551	
378	0.04165161	0.03906711	
378.2	0.04116814	0.03910867	
378.4	0.04097664	0.03915019	
378.6	0.04072612	0.03919168	
378.8	0.0403861	0.03923312	
379	0.04008857	0.03927453	
379.2	0.04014707	0.03931589	
379.4	0.04053788	0.03935722	
379.6	0.04083068	0.0393985	
379.8	0.04120213	0.03943975	
380	0.04079645	0.03948096	
380.2	0.04120792	0.03952212	
380.4	0.04119474	0.03956325	
380.6	0.04146741	0.03960434	
380.8	0.04163953	0.0396454	
381	0.04167404	0.03968641	
381.2	0.04213625	0.03972738	
381.4	0.04199226	0.03976831	
381.6	0.04232833	0.03980921	
381.8	0.04208551	0.03985006	
382	0.04202275	0.03989088	
382.2	0.04156696	0.03993166	
382.4	0.04128891	0.0399724	
382.6	0.04108431	0.0400131	
382.8	0.0406461	0.04005376	
383	0.04072917	0.04009438	
383.2	0.04091724	0.04013497	
383.4	0.04139339	0.04017551	
383.6	0.04147604	0.04021602	
383.8	0.04182114	0.04025649	
384	0.04160991	0.04029692	
384.2	0.04204064	0.04033731	
384.4	0.04250414	0.04037766	
384.6	0.04320941	0.04041798	
384.8	0.04362901	0.04045825	
385	0.04347907	0.04049849	
385.2	0.04375431	0.04053869	
385.4	0.04411212	0.04057885	
385.6	0.04446308	0.04061898	
385.8	0.04424344	0.04065906	
386	0.04402915	0.04069911	
386.2	0.04386935	0.04073912	
386.4	0.04360399	0.04077909	
386.6	0.04319214	0.04081902	
386.8	0.04272896	0.04085891	
387	0.04240159	0.04089877	
387.2	0.04219522	0.04093859	
387.4	0.0424042	0.04097837	
387.6	0.0424657	0.04101811	
387.8	0.0422229	0.04105781	
388	0.04197307	0.04109748	
388.2	0.04186738	0.04113711	
388.4	0.04210165	0.0411767	
388.6	0.04223348	0.04121626	
388.8	0.04219965	0.04125577	
389	0.04166931	0.04129525	
389.2	0.04220873	0.04133469	
389.4	0.04257845	0.04137409	
389.6	0.04221926	0.04141346	
389.8	0.04276719	0.04145279	
390	0.0423802	0.04149208	
390.2	0.04258984	0.04153133	
390.4	0.04286837	0.04157055	
390.6	0.04324903	0.04160973	
390.8	0.04361729	0.04164887	
391	0.04405017	0.04168797	
391.2	0.04437944	0.04172704	
391.4	0.0444459	0.04176607	
391.6	0.0443548	0.04180506	
391.8	0.04377838	0.04184402	
392	0.0442878	0.04188294	
392.2	0.04472913	0.04192182	
392.4	0.0450623	0.04196066	
392.6	0.04486846	0.04199947	
392.8	0.04462104	0.04203824	
393	0.04411028	0.04207697	
393.2	0.04449749	0.04211567	
393.4	0.04407224	0.04215433	
393.6	0.04396168	0.04219295	
393.8	0.04392211	0.04223154	
394	0.04367025	0.04227009	
394.2	0.04416563	0.0423086	
394.4	0.04451196	0.04234707	
394.6	0.04543182	0.04238551	
394.8	0.04579367	0.04242392	
395	0.04624573	0.04246228	
395.2	0.04623401	0.04250061	
395.4	0.04610765	0.0425389	
395.6	0.04613153	0.04257716	
395.8	0.04593788	0.04261538	
396	0.04639331	0.04265356	
396.2	0.04657163	0.04269171	
396.4	0.04624605	0.04272982	
396.6	0.04572388	0.0427679	
396.8	0.04561314	0.04280594	
397	0.04520153	0.04284394	
397.2	0.04473755	0.0428819	
397.4	0.04444383	0.04291983	
397.6	0.04438491	0.04295773	
397.8	0.04383311	0.04299559	
398	0.04417994	0.04303341	
398.2	0.04453455	0.04307119	
398.4	0.04464566	0.04310894	
398.6	0.04520545	0.04314666	
398.8	0.04551504	0.04318433	
399	0.04561085	0.04322198	
399.2	0.0454443	0.04325958	
399.4	0.04539772	0.04329715	
399.6	0.04550541	0.04333469	
399.8	0.04588172	0.04337219	
400	0.04599902	0.04340965	
400.2	0.04607794	0.04344708	
400.4	0.04608059	0.04348447	
400.6	0.04601949	0.04352183	
400.8	0.04634779	0.04355915	
401	0.04639435	0.04359643	
401.2	0.04613803	0.04363368	
401.4	0.0462598	0.04367089	
401.6	0.04614276	0.04370807	
401.8	0.04643735	0.04374522	
402	0.04660098	0.04378232	
402.2	0.04661994	0.0438194	
402.4	0.04611861	0.04385643	
402.6	0.04628098	0.04389344	
402.8	0.0466237	0.0439304	
403	0.04636963	0.04396733	
403.2	0.04626734	0.04400423	
403.4	0.04639787	0.04404109	
403.6	0.04655268	0.04407792	
403.8	0.04697853	0.04411471	
404	0.04671147	0.04415147	
404.2	0.04687146	0.04418819	
404.4	0.0471684	0.04422487	
404.6	0.04758543	0.04426152	
404.8	0.04780453	0.04429814	
405	0.04818175	0.04433472	
405.2	0.04815358	0.04437127	
405.4	0.04819278	0.04440778	
405.6	0.0484249	0.04444426	
405.8	0.04838155	0.0444807	
406	0.04810606	0.04451711	
406.2	0.04807832	0.04455348	
406.4	0.04791435	0.04458982	
406.6	0.04769934	0.04462612	
406.8	0.04828762	0.04466239	
407	0.04775861	0.04469862	
407.2	0.04760214	0.04473482	
407.4	0.04749594	0.04477099	
407.6	0.04748176	0.04480712	
407.8	0.04767132	0.04484322	
408	0.04742652	0.04487928	
408.2	0.04750353	0.04491531	
408.4	0.04712821	0.0449513	
408.6	0.04742504	0.04498726	
408.8	0.04716462	0.04502319	
409	0.04706448	0.04505908	
409.2	0.04634404	0.04509493	
409.4	0.04606702	0.04513076	
409.6	0.04572638	0.04516655	
409.8	0.04565046	0.0452023	
410	0.04565646	0.04523802	
410.2	0.04543846	0.04527371	
410.4	0.04603751	0.04530936	
410.6	0.04595379	0.04534498	
410.8	0.04627838	0.04538056	
411	0.04615133	0.04541611	
411.2	0.04618691	0.04545163	
411.4	0.04648143	0.04548711	
411.6	0.04725209	0.04552256	
411.8	0.04761229	0.04555798	
412	0.0475418	0.04559336	
412.2	0.04788389	0.04562871	
412.4	0.04776898	0.04566402	
412.6	0.04825526	0.0456993	
412.8	0.04823843	0.04573455	
413	0.04817221	0.04576976	
413.2	0.04786902	0.04580494	
413.4	0.04830187	0.04584009	
413.6	0.04814891	0.0458752	
413.8	0.04839129	0.04591028	
414	0.04856851	0.04594533	
414.2	0.04842629	0.04598034	
414.4	0.04875276	0.04601532	
414.6	0.04820757	0.04605027	
414.8	0.04771745	0.04608518	
415	0.04795129	0.04612006	
415.2	0.04782627	0.04615491	
415.4	0.04790665	0.04618972	
415.6	0.04774177	0.0462245	
415.8	0.04740502	0.04625925	
416	0.04692821	0.04629396	
416.2	0.04728561	0.04632864	
416.4	0.0470151	0.04636329	
416.6	0.04717565	0.0463979	
416.8	0.0468829	0.04643249	
417	0.04661215	0.04646704	
417.2	0.04648333	0.04650155	
417.4	0.0471564	0.04653603	
417.6	0.04726493	0.04657049	
417.8	0.04780154	0.0466049	
418	0.04826762	0.04663929	
418.2	0.04867381	0.04667364	
418.4	0.04918639	0.04670796	
418.6	0.04935591	0.04674225	
418.8	0.04942429	0.0467765	
419	0.04988411	0.04681072	
419.2	0.04989574	0.04684491	
419.4	0.0498061	0.04687907	
419.6	0.0492875	0.04691319	
419.8	0.04950948	0.04694728	
420	0.04923367	0.04698134	
420.2	0.04965091	0.04701537	
420.4	0.04931634	0.04704936	
420.6	0.04931073	0.04708332	
420.8	0.04857781	0.04711725	
421	0.04859531	0.04715115	
421.2	0.04849473	0.04718501	
421.4	0.04852123	0.04721885	
421.6	0.04840216	0.04725265	
421.8	0.048494	0.04728641	
422	0.04853135	0.04732015	
422.2	0.04881416	0.04735385	
422.4	0.04851966	0.04738752	
422.6	0.04835731	0.04742116	
422.8	0.04825311	0.04745477	
423	0.04828308	0.04748835	
423.2	0.04828161	0.04752189	
423.4	0.04834286	0.0475554	
423.6	0.04806969	0.04758888	
423.8	0.04806969	0.04762234	
424	0.04822607	0.04761218	
424.2	0.04840462	0.04760203	
424.4	0.04928045	0.04759188	
424.6	0.04967563	0.04758173	
424.8	0.04952065	0.04757159	
425	0.05021321	0.04756145	
425.2	0.05061696	0.04755131	
425.4	0.05079388	0.04754117	
425.6	0.05072733	0.04753103	
425.8	0.05066861	0.0475209	
426	0.05050917	0.04751077	
426.2	0.04984758	0.04750064	
426.4	0.04920353	0.04749051	
426.6	0.04864001	0.04748038	
426.8	0.04854042	0.04747026	
427	0.04828323	0.04746014	
427.2	0.04828355	0.04745002	
427.4	0.0478069	0.04743991	
427.6	0.04710442	0.04742979	
427.8	0.04674854	0.04741968	
428	0.04715967	0.04740957	
428.2	0.04718273	0.04739946	
428.4	0.04748123	0.04738935	
428.6	0.04685987	0.04737925	
428.8	0.04644227	0.04736915	
429	0.04704802	0.04735905	
429.2	0.04705419	0.04734895	
429.4	0.04708819	0.04733886	
429.6	0.04724252	0.04732876	
429.8	0.04695959	0.04731867	
430	0.04687023	0.04730858	
430.2	0.04637481	0.0472985	
430.4	0.0462004	0.04728841	
430.6	0.04662849	0.04727833	
430.8	0.04708736	0.04726825	
431	0.04735324	0.04725817	
431.2	0.04755305	0.0472481	
431.4	0.04746037	0.04723802	
431.6	0.04788878	0.04722795	
431.8	0.04851753	0.04721788	
432	0.0490388	0.04720782	
432.2	0.04904619	0.04719775	
432.4	0.049167	0.04718769	
432.6	0.04862249	0.04717763	
432.8	0.04887849	0.04716757	
433	0.04877937	0.04715751	
433.2	0.04839302	0.04714746	
433.4	0.04838987	0.04713741	
433.6	0.04801366	0.04712736	
433.8	0.04706785	0.04711731	
434	0.04667195	0.04710726	
434.2	0.04639652	0.04709722	
434.4	0.04645219	0.04708718	
434.6	0.04646246	0.04707714	
434.8	0.04675053	0.0470671	
435	0.04674111	0.04705707	
435.2	0.04653118	0.04704703	
435.4	0.04668997	0.047037	
435.6	0.04699758	0.04702697	
435.8	0.04736649	0.04701695	
436	0.04760434	0.04700692	
436.2	0.04771396	0.0469969	
436.4	0.04769352	0.04698688	
436.6	0.04793976	0.04697686	
436.8	0.04832611	0.04696685	
437	0.04828917	0.04695683	
437.2	0.04836428	0.04694682	
437.4	0.04877031	0.04693681	
437.6	0.04836572	0.04692681	
437.8	0.04770057	0.0469168	
438	0.04770775	0.0469068	
438.2	0.04807077	0.0468968	
438.4	0.04768336	0.0468868	
438.6	0.04689969	0.0468768	
438.8	0.04660201	0.04686681	
439	0.04628837	0.04685681	
439.2	0.04597176	0.04684682	
439.4	0.04618685	0.04683684	
439.6	0.04563694	0.04682685	
439.8	0.04542595	0.04681687	
440	0.04532369	0.04680689	
440.2	0.04506963	0.04679691	
440.4	0.04539786	0.04678693	
440.6	0.04580865	0.04677695	
440.8	0.04571954	0.04676698	
441	0.04617698	0.04675701	
441.2	0.04608393	0.04674704	
441.4	0.045891	0.04673707	
441.6	0.04555859	0.04672711	
441.8	0.04559808	0.04671715	
442	0.04553761	0.04670719	
442.2	0.04519594	0.04669723	
442.4	0.04467237	0.04668727	
442.6	0.04461741	0.04667732	
442.8	0.04488619	0.04666737	
443	0.04495922	0.04665742	
443.2	0.04499741	0.04664747	
443.4	0.04473158	0.04663752	
443.6	0.04458212	0.04662758	
443.8	0.04475457	0.04661764	
444	0.0446171	0.0466077	
444.2	0.04421685	0.04659776	
444.4	0.04459609	0.04658783	
444.6	0.04444609	0.04657789	
444.8	0.04466646	0.04656796	
445	0.04474902	0.04655803	
445.2	0.04444138	0.04654811	
445.4	0.04437141	0.04653818	
445.6	0.04416827	0.04652826	
445.8	0.04382937	0.04651834	
446	0.04347248	0.04650842	
446.2	0.04355815	0.04649851	
446.4	0.04365923	0.04648859	
446.6	0.04381395	0.04647868	
446.8	0.04382617	0.04646877	
447	0.04379568	0.04645886	
447.2	0.04393166	0.04644896	
447.4	0.0436115	0.04643906	
447.6	0.04341696	0.04642916	
447.8	0.04306462	0.04641926	
448	0.04291266	0.04640936	
448.2	0.04297447	0.04639946	
448.4	0.04317112	0.04638957	
448.6	0.04299321	0.04637968	
448.8	0.04339699	0.04636979	
449	0.04318491	0.04635991	
449.2	0.04300481	0.04635002	
449.4	0.0433201	0.04634014	
449.6	0.04323761	0.04633026	
449.8	0.04351047	0.04632038	
450	0.04369996	0.04631051	
450.2	0.04422786	0.04630063	
450.4	0.04443483	0.04629076	
450.6	0.04464651	0.04628089	
450.8	0.04457349	0.04627102	
451	0.0446678	0.04626116	
451.2	0.04436447	0.0462513	
451.4	0.04444316	0.04624143	
451.6	0.04414768	0.04623158	
451.8	0.04426197	0.04622172	
452	0.04461768	0.04621186	
452.2	0.04498942	0.04620201	
452.4	0.04495032	0.04619216	
452.6	0.04510676	0.04618231	
452.8	0.04555469	0.04617247	
453	0.0451411	0.04616262	
453.2	0.04514086	0.04615278	
453.4	0.04497944	0.04614294	
453.6	0.0449962	0.0461331	
453.8	0.04477562	0.04612327	
454	0.04462613	0.04611343	
454.2	0.04468093	0.0461036	
454.4	0.04403385	0.04609377	
454.6	0.04369317	0.04608394	
454.8	0.04378383	0.04607412	
455	0.04396871	0.04606429	
455.2	0.04375694	0.04605447	
455.4	0.0447163	0.04604465	
455.6	0.04422732	0.04603484	
455.8	0.04381501	0.04602502	
456	0.04428129	0.04601521	
456.2	0.04433872	0.0460054	
456.4	0.04393068	0.04599559	
456.6	0.04392826	0.04598578	
456.8	0.043756	0.04597598	
457	0.04345938	0.04596618	
457.2	0.04340786	0.04595638	
457.4	0.04352565	0.04594658	
457.6	0.04366448	0.04593678	
457.8	0.04337033	0.04592699	
458	0.04353645	0.0459172	
458.2	0.04299542	0.04590741	
458.4	0.04283242	0.04589762	
458.6	0.04319047	0.04588783	
458.8	0.0438057	0.04587805	
459	0.04431885	0.04586827	
459.2	0.04443159	0.04585849	
459.4	0.0447109	0.04584871	
459.6	0.04336373	0.04583894	
459.8	0.04257196	0.04582916	
460	0.04258481	0.04581939	
460.2	0.04241686	0.04580962	
460.4	0.04198131	0.04579986	
460.6	0.04170727	0.04579009	
460.8	0.04193144	0.04578033	
461	0.0419382	0.04577057	
461.2	0.04202707	0.04576081	
461.4	0.04238894	0.04575105	
461.6	0.04216823	0.0457413	
461.8	0.04253205	0.04573155	
462	0.04319818	0.04572179	
462.2	0.04323943	0.04571205	
462.4	0.04371046	0.0457023	
462.6	0.04446687	0.04569256	
462.8	0.04501836	0.04568281	
463	0.04525994	0.04567307	
463.2	0.04506233	0.04566334	
463.4	0.04457162	0.0456536	
463.6	0.04383306	0.04564387	
463.8	0.04320762	0.04563414	
464	0.04287305	0.04562441	
464.2	0.04267658	0.04561468	
464.4	0.04236367	0.04560495	
464.6	0.04203388	0.04559523	
464.8	0.04182286	0.04558551	
465	0.04080907	0.04557579	
465.2	0.04119267	0.04556607	
465.4	0.04114934	0.04555636	
465.6	0.04129421	0.04554665	
465.8	0.04138565	0.04553693	
466	0.04161072	0.04552723	
466.2	0.0416314	0.04551752	
466.4	0.04161445	0.04550781	
466.6	0.04170574	0.04549811	
466.8	0.04157428	0.04548841	
467	0.04129746	0.04547871	
467.2	0.04105825	0.04546902	
467.4	0.0407581	0.04545932	
467.6	0.04083908	0.04544963	
467.8	0.0406377	0.04543994	
468	0.04045599	0.04543025	
468.2	0.04072065	0.04542057	
468.4	0.04109967	0.04541088	
468.6	0.04109128	0.0454012	
468.8	0.04136022	0.04539152	
469	0.04154406	0.04538184	
469.2	0.04238605	0.04537217	
469.4	0.04218294	0.04536249	
469.6	0.04215979	0.04535282	
469.8	0.04215352	0.04534315	
470	0.04228296	0.04533348	
470.2	0.04231168	0.04532382	
470.4	0.04231257	0.04531416	
470.6	0.04156304	0.04530449	
470.8	0.04124031	0.04529484	
471	0.04059381	0.04528518	
471.2	0.04101719	0.04527552	
471.4	0.04172843	0.04526587	
471.6	0.04183139	0.04525622	
471.8	0.04205375	0.04524657	
472	0.0419778	0.04523692	
472.2	0.04261105	0.04522728	
472.4	0.04333135	0.04521764	
472.6	0.04381669	0.04520799	
472.8	0.04381926	0.04519836	
473	0.04367203	0.04518872	
473.2	0.04384773	0.04517909	
473.4	0.04323272	0.04516945	
473.6	0.04282711	0.04515982	
473.8	0.04236719	0.04515019	
474	0.04219536	0.04514057	
474.2	0.04133058	0.04513094	
474.4	0.04056486	0.04512132	
474.6	0.03972357	0.0451117	
474.8	0.0396951	0.04510208	
475	0.03975328	0.04509247	
475.2	0.040378	0.04508285	
475.4	0.04068265	0.04507324	
475.6	0.04061472	0.04506363	
475.8	0.04110727	0.04505402	
476	0.04145465	0.04504442	
476.2	0.04225851	0.04503481	
476.4	0.04317983	0.04502521	
476.6	0.04326635	0.04501561	
476.8	0.04290959	0.04500601	
477	0.04321631	0.04499642	
477.2	0.04357917	0.04498683	
477.4	0.04298709	0.04497723	
477.6	0.04264795	0.04496764	
477.8	0.04296225	0.04495806	
478	0.04302574	0.04494847	
478.2	0.04227798	0.04493889	
478.4	0.04248332	0.04492931	
478.6	0.04249084	0.04491973	
478.8	0.04215147	0.04491015	
479	0.04180593	0.04490058	
479.2	0.04204024	0.044891	
479.4	0.0419208	0.04488143	
479.6	0.04220344	0.04487186	
479.8	0.04265931	0.0448623	
480	0.04296867	0.04485273	
480.2	0.04307056	0.04484317	
480.4	0.04313235	0.04483361	
480.6	0.04301573	0.04482405	
480.8	0.0428037	0.04481449	
481	0.04310261	0.04480494	
481.2	0.04340133	0.04479538	
481.4	0.04371003	0.04478583	
481.6	0.04343378	0.04477628	
481.8	0.04392686	0.04476674	
482	0.0436946	0.04475719	
482.2	0.04353232	0.04474765	
482.4	0.04356109	0.04473811	
482.6	0.04320742	0.04472857	
482.8	0.04297408	0.04471904	
483	0.04231148	0.0447095	
483.2	0.04301195	0.04469997	
483.4	0.04265042	0.04469044	
483.6	0.04283852	0.04468091	
483.8	0.04302605	0.04467138	
484	0.04343169	0.04466186	
484.2	0.04328504	0.04465234	
484.4	0.04314804	0.04464282	
484.6	0.04274686	0.0446333	
484.8	0.04239924	0.04462378	
485	0.04201702	0.04461427	
485.2	0.04203089	0.04460476	
485.4	0.04199821	0.04459525	
485.6	0.04154626	0.04458574	
485.8	0.04197309	0.04457623	
486	0.04142562	0.04456673	
486.2	0.04142644	0.04455723	
486.4	0.04136387	0.04454773	
486.6	0.04129714	0.04453823	
486.8	0.04080441	0.04452873	
487	0.04024687	0.04451924	
487.2	0.04073102	0.04450975	
487.4	0.04062608	0.04450026	
487.6	0.04067517	0.04449077	
487.8	0.04116426	0.04448128	
488	0.0412452	0.0444718	
488.2	0.04069718	0.04446232	
488.4	0.04046639	0.04445284	
488.6	0.04062684	0.04444336	
488.8	0.04054062	0.04443389	
489	0.04022584	0.04442441	
489.2	0.0404106	0.04441494	
489.4	0.0406329	0.04440547	
489.6	0.04101796	0.044396	
489.8	0.04115931	0.04438654	
490	0.04080354	0.04437707	
490.2	0.04118177	0.04436761	
490.4	0.04146767	0.04435815	
490.6	0.04164528	0.0443487	
490.8	0.04101992	0.04433924	
491	0.041085	0.04432979	
491.2	0.04154304	0.04432034	
491.4	0.04157753	0.04431089	
491.6	0.04089752	0.04430144	
491.8	0.04085902	0.04429199	
492	0.04050688	0.04428255	
492.2	0.04070017	0.04427311	
492.4	0.04112117	0.04426367	
492.6	0.04118162	0.04425423	
492.8	0.04067182	0.0442448	
493	0.04093083	0.04423536	
493.2	0.04113462	0.04422593	
493.4	0.04096271	0.0442165	
493.6	0.04144172	0.04420708	
493.8	0.04181208	0.04419765	
494	0.04223582	0.04418823	
494.2	0.04236462	0.04417881	
494.4	0.04233012	0.04416939	
494.6	0.04206026	0.04415997	
494.8	0.04141088	0.04415056	
495	0.04158573	0.04414114	
495.2	0.04141923	0.04413173	
495.4	0.04103281	0.04412232	
495.6	0.04063081	0.04411291	
495.8	0.04047854	0.04410351	
496	0.04050002	0.04409411	
496.2	0.04087202	0.04408471	
496.4	0.04112743	0.04407531	
496.6	0.04155611	0.04406591	
496.8	0.04161485	0.04405651	
497	0.04171968	0.04404712	
497.2	0.04170359	0.04403773	
497.4	0.04149012	0.04402834	
497.6	0.04190681	0.04401895	
497.8	0.04194988	0.04400957	
498	0.04195848	0.04400018	
498.2	0.04134024	0.0439908	
498.4	0.04094748	0.04398142	
498.6	0.04046428	0.04397205	
498.8	0.04033403	0.04396267	
499	0.04026672	0.0439533	
499.2	0.04010317	0.04394393	
499.4	0.04082338	0.04393456	
499.6	0.04114655	0.04392519	
499.8	0.04098124	0.04391583	
500	0.04127531	0.04390646	
500.2	0.04157968	0.0438971	
500.4	0.04182619	0.04388774	
500.6	0.04211113	0.04387839	
500.8	0.04152843	0.04386903	
501	0.04085367	0.04385968	
501.2	0.04077372	0.04385033	
501.4	0.04036341	0.04384098	
501.6	0.03979735	0.04383163	
501.8	0.04040636	0.04382229	
502	0.04047992	0.04381294	
502.2	0.04010078	0.0438036	
502.4	0.03989871	0.04379426	
502.6	0.03982033	0.04378492	
502.8	0.04040967	0.04377559	
503	0.04019023	0.04376626	
503.2	0.04038717	0.04375692	
503.4	0.0409748	0.0437476	
503.6	0.04119684	0.04373827	
503.8	0.04118261	0.04372894	
504	0.04141095	0.04371962	
504.2	0.04151523	0.0437103	
504.4	0.04190024	0.04370098	
504.6	0.04211798	0.04369166	
504.8	0.04161672	0.04368235	
505	0.04135055	0.04367303	
505.2	0.04112865	0.04366372	
505.4	0.04083503	0.04365441	
505.6	0.04081774	0.0436451	
505.8	0.0412486	0.0436358	
506	0.04056555	0.0436265	
506.2	0.04062768	0.04361719	
506.4	0.04053618	0.04360789	
506.6	0.04004901	0.0435986	
506.8	0.03969655	0.0435893	
507	0.03887395	0.04358001	
507.2	0.03922037	0.04357072	
507.4	0.03985272	0.04356143	
507.6	0.04086978	0.04355214	
507.8	0.04117984	0.04354285	
508	0.04176836	0.04353357	
508.2	0.04256659	0.04352429	
508.4	0.04317968	0.04351501	
508.6	0.04330505	0.04350573	
508.8	0.0432242	0.04349646	
509	0.04316719	0.04348718	
509.2	0.04250272	0.04347791	
509.4	0.04264824	0.04346864	
509.6	0.04229184	0.04345937	
509.8	0.04191017	0.04345011	
510	0.04169516	0.04344084	
510.2	0.04120031	0.04343158	
510.4	0.04001465	0.04342232	
510.6	0.03986345	0.04341306	
510.8	0.04016469	0.04340381	
511	0.03985282	0.04339455	
511.2	0.04060944	0.0433853	
511.4	0.04135132	0.04337605	
511.6	0.04170261	0.0433668	
511.8	0.04195493	0.04335756	
512	0.04241237	0.04334831	
512.2	0.04271885	0.04333907	
512.4	0.04221395	0.04332983	
512.6	0.04242922	0.04332059	
512.8	0.04224662	0.04331136	
513	0.04159722	0.04330212	
513.2	0.04145901	0.04329289	
513.4	0.04187056	0.04328366	
513.6	0.04124967	0.04327443	
513.8	0.04106048	0.0432652	
514	0.04086569	0.04325598	
514.2	0.040429	0.04324676	
514.4	0.04011694	0.04323754	
514.6	0.04096767	0.04322832	
514.8	0.04063489	0.0432191	
515	0.04060039	0.04320989	
515.2	0.04112013	0.04320067	
515.4	0.0421367	0.04319146	
515.6	0.04171956	0.04318226	
515.8	0.04214319	0.04317305	
516	0.04231875	0.04316384	
516.2	0.04225722	0.04315464	
516.4	0.04200501	0.04314544	
516.6	0.0422525	0.04313624	
516.8	0.04216373	0.04312704	
517	0.04192571	0.04311785	
517.2	0.04213219	0.04310866	
517.4	0.04239245	0.04309947	
517.6	0.04181642	0.04309028	
517.8	0.04146827	0.04308109	
518	0.04105884	0.0430719	
518.2	0.04080645	0.04306272	
518.4	0.04039381	0.04305354	
518.6	0.04052986	0.04304436	
518.8	0.04003153	0.04303518	
519	0.04072261	0.04302601	
519.2	0.04066363	0.04301683	
519.4	0.04110585	0.04300766	
519.6	0.04073214	0.04299849	
519.8	0.04103771	0.04298933	
520	0.0410042	0.04298016	
520.2	0.04109026	0.042971	
520.4	0.04082066	0.04296183	
520.6	0.04057574	0.04295268	
520.8	0.04041726	0.04294352	
521	0.0400156	0.04293436	
521.2	0.03980199	0.04292521	
521.4	0.03997922	0.04291606	
521.6	0.03946199	0.04290691	
521.8	0.03903769	0.04289776	
522	0.03896588	0.04288861	
522.2	0.03917705	0.04287947	
522.4	0.03921548	0.04287033	
522.6	0.03932831	0.04286119	
522.8	0.03940184	0.04285205	
523	0.03992343	0.04284291	
523.2	0.03992868	0.04283378	
523.4	0.04040465	0.04282464	
523.6	0.04033989	0.04281551	
523.8	0.04053107	0.04280638	
524	0.04092683	0.04279726	
524.2	0.04082015	0.04278813	
524.4	0.04061175	0.04277901	
524.6	0.04038404	0.04276989	
524.8	0.04037992	0.04276077	
525	0.04028805	0.04275165	
525.2	0.03977856	0.04274254	
525.4	0.03981782	0.04273343	
525.6	0.0392866	0.04272432	
525.8	0.03949471	0.04271521	
526	0.03910843	0.0427061	
526.2	0.03889204	0.04269699	
526.4	0.03902386	0.04268789	
526.6	0.03882518	0.04267879	
526.8	0.03889708	0.04266969	
527	0.03898765	0.04266059	
527.2	0.0387231	0.0426515	
527.4	0.03894167	0.0426424	
527.6	0.03920263	0.04263331	
527.8	0.03956465	0.04262422	
528	0.03965963	0.04261513	
528.2	0.03904157	0.04260605	
528.4	0.03950244	0.04259696	
528.6	0.03931045	0.04258788	
528.8	0.03942303	0.0425788	
529	0.0391847	0.04256972	
529.2	0.03903227	0.04256065	
529.4	0.03845607	0.04255157	
529.6	0.03842086	0.0425425	
529.8	0.03825852	0.04253343	
530	0.0376695	0.04252436	
530.2	0.03804936	0.0425153	
530.4	0.03868607	0.04250623	
530.6	0.03929898	0.04249717	
530.8	0.03978669	0.04248811	
531	0.04023666	0.04247905	
531.2	0.04071416	0.04246999	
531.4	0.04148546	0.04246094	
531.6	0.0418171	0.04245189	
531.8	0.04208198	0.04244283	
532	0.04200232	0.04243379	
532.2	0.04204671	0.04242474	
532.4	0.04247226	0.04241569	
532.6	0.04220856	0.04240665	
532.8	0.04203861	0.04239761	
533	0.04160548	0.04238857	
533.2	0.04106259	0.04237953	
533.4	0.04012908	0.0423705	
533.6	0.04038914	0.04236146	
533.8	0.03996745	0.04235243	
534	0.03995545	0.0423434	
534.2	0.04016378	0.04233437	
534.4	0.03987575	0.04232535	
534.6	0.03953161	0.04231632	
534.8	0.03911021	0.0423073	
535	0.03964757	0.04229828	
535.2	0.03934459	0.04228926	
535.4	0.03959518	0.04228025	
535.6	0.03970264	0.04227123	
535.8	0.04005822	0.04226222	
536	0.0395485	0.04225321	
536.2	0.03989163	0.0422442	
536.4	0.03976526	0.04223519	
536.6	0.03967516	0.04222619	
536.8	0.03961957	0.04221718	
537	0.03958875	0.04220818	
537.2	0.03948449	0.04219918	
537.4	0.04002575	0.04219019	
537.6	0.04058287	0.04218119	
537.8	0.04077726	0.0421722	
538	0.04077626	0.04216321	
538.2	0.0404384	0.04215422	
538.4	0.04010033	0.04214523	
538.6	0.04042061	0.04213625	
538.8	0.0408787	0.04212726	
539	0.04145591	0.04211828	
539.2	0.04111363	0.0421093	
539.4	0.04121234	0.04210032	
539.6	0.04117425	0.04209135	
539.8	0.04095679	0.04208237	
540	0.04070535	0.0420734	
540.2	0.04032403	0.04206443	
540.4	0.03990779	0.04205546	
540.6	0.03944398	0.04204649	
540.8	0.03911739	0.04203753	
541	0.0390098	0.04202857	
541.2	0.03872289	0.04201961	
541.4	0.03918404	0.04201065	
541.6	0.03899144	0.04200169	
541.8	0.03873986	0.04199274	
542	0.03888936	0.04198378	
542.2	0.03869496	0.04197483	
542.4	0.03901455	0.04196588	
542.6	0.03946108	0.04195693	
542.8	0.03965275	0.04194799	
543	0.0401817	0.04193905	
543.2	0.04024049	0.0419301	
543.4	0.04000015	0.04192116	
543.6	0.04024369	0.04191223	
543.8	0.03979398	0.04190329	
544	0.03931442	0.04189436	
544.2	0.03862374	0.04188542	
544.4	0.03868114	0.04187649	
544.6	0.0384024	0.04186756	
544.8	0.03801689	0.04185864	
545	0.03832012	0.04184971	
545.2	0.0379044	0.04184079	
545.4	0.03804172	0.04183187	
545.6	0.03765105	0.04182295	
545.8	0.03820306	0.04181403	
546	0.03820569	0.04180512	
546.2	0.03864859	0.04179621	
546.4	0.03929132	0.0417873	
546.6	0.03997954	0.04177839	
546.8	0.04035143	0.04176948	
547	0.04054688	0.04176057	
547.2	0.04032904	0.04175167	
547.4	0.03990083	0.04174277	
547.6	0.03995775	0.04173387	
547.8	0.03984913	0.04172497	
548	0.03997708	0.04171607	
548.2	0.04006286	0.04170718	
548.4	0.0398665	0.04169829	
548.6	0.03981189	0.0416894	
548.8	0.03973378	0.04168051	
549	0.04033836	0.04167162	
549.2	0.04014846	0.04166274	
549.4	0.04049544	0.04165385	
549.6	0.04062604	0.04164497	
549.8	0.04125051	0.0416361	
550	0.04154762	0.04162722	
550.2	0.04208267	0.04161834	
550.4	0.04217115	0.04160947	
550.6	0.04217945	0.0416006	
550.8	0.0417569	0.04159173	
551	0.04137311	0.04158286	
551.2	0.04116053	0.041574	
551.4	0.04099181	0.04156513	
551.6	0.04093205	0.04155627	
551.8	0.04090942	0.04154741	
552	0.04072533	0.04153855	
552.2	0.04045499	0.04152969	
552.4	0.03998065	0.04152084	
552.6	0.03996353	0.04151199	
552.8	0.03948336	0.04150314	
553	0.03981376	0.04149429	
553.2	0.04012824	0.04148544	
553.4	0.04017428	0.0414766	
553.6	0.04051998	0.04146775	
553.8	0.0409097	0.04145891	
554	0.04107049	0.04145007	
554.2	0.04068684	0.04144124	
554.4	0.04066279	0.0414324	
554.6	0.04028134	0.04142357	
554.8	0.04029795	0.04141473	
555	0.04030713	0.0414059	
555.2	0.04002308	0.04139708	
555.4	0.03988822	0.04138825	
555.6	0.04004935	0.04137943	
555.8	0.04041773	0.0413706	
556	0.04031474	0.04136178	
556.2	0.04041733	0.04135297	
556.4	0.04022741	0.04134415	
556.6	0.04004699	0.04133533	
556.8	0.03963649	0.04132652	
557	0.03983132	0.04131771	
557.2	0.03984169	0.0413089	
557.4	0.03926526	0.04130009	
557.6	0.03922316	0.04129129	
557.8	0.03913673	0.04128248	
558	0.03893312	0.04127368	
558.2	0.03889169	0.04126488	
558.4	0.03881439	0.04125608	
558.6	0.03852204	0.04124729	
558.8	0.03913906	0.04123849	
559	0.03857491	0.0412297	
559.2	0.03846096	0.04122091	
559.4	0.03869922	0.04121212	
559.6	0.03939975	0.04120334	
559.8	0.03961002	0.04119455	
560	0.0396592	0.04118577	
560.2	0.04010893	0.04117699	
560.4	0.03998737	0.04116821	
560.6	0.03974032	0.04115943	
560.8	0.0395608	0.04115066	
561	0.03947028	0.04114188	
561.2	0.03940652	0.04113311	
561.4	0.03921112	0.04112434	
561.6	0.03895725	0.04111557	
561.8	0.038877	0.04110681	
562	0.03880461	0.04109804	
562.2	0.03858282	0.04108928	
562.4	0.03772317	0.04108052	
562.6	0.03748779	0.04107176	
562.8	0.03776504	0.041063	
563	0.03709488	0.04105425	
563.2	0.036862	0.0410455	
563.4	0.03724028	0.04103674	
563.6	0.03753482	0.041028	
563.8	0.03719567	0.04101925	
564	0.03719492	0.0410105	
564.2	0.03757508	0.04100176	
564.4	0.03744015	0.04099302	
564.6	0.03811125	0.04098428	
564.8	0.03844049	0.04097554	
565	0.03860701	0.0409668	
565.2	0.03889391	0.04095807	
565.4	0.03892336	0.04094934	
565.6	0.03850556	0.0409406	
565.8	0.03840347	0.04093188	
566	0.03882815	0.04092315	
566.2	0.03861767	0.04091442	
566.4	0.03869583	0.0409057	
566.6	0.03908769	0.04089698	
566.8	0.03900913	0.04088826	
567	0.03851122	0.04087954	
567.2	0.03855914	0.04087083	
567.4	0.03907576	0.04086211	
567.6	0.03914811	0.0408534	
567.8	0.03877486	0.04084469	
568	0.03916843	0.04083598	
568.2	0.03928723	0.04082728	
568.4	0.03923337	0.04081857	
568.6	0.03986246	0.04080987	
568.8	0.03995033	0.04080117	
569	0.03976178	0.04079247	
569.2	0.03997911	0.04078377	
569.4	0.03990992	0.04077508	
569.6	0.0401134	0.04076638	
569.8	0.04008702	0.04075769	
570	0.04036407	0.040749	
570.2	0.04012451	0.04074031	
570.4	0.04009096	0.04073163	
570.6	0.03985849	0.04072294	
570.8	0.03974432	0.04071426	
571	0.03983559	0.04070558	
571.2	0.040005	0.0406969	
571.4	0.0401328	0.04068822	
571.6	0.04021833	0.04067955	
571.8	0.03999526	0.04067088	
572	0.04007864	0.0406622	
572.2	0.03996491	0.04065353	
572.4	0.04047287	0.04064487	
572.6	0.04078746	0.0406362	
572.8	0.04086543	0.04062754	
573	0.04112867	0.04061888	
573.2	0.04140687	0.04061022	
573.4	0.04163075	0.04060156	
573.6	0.04156778	0.0405929	
573.8	0.04105722	0.04058425	
574	0.04088632	0.04057559	
574.2	0.04085469	0.04056694	
574.4	0.04055261	0.04055829	
574.6	0.04028686	0.04054965	
574.8	0.03975823	0.040541	
575	0.03948657	0.04053236	
575.2	0.03911211	0.04052371	
575.4	0.03921844	0.04051507	
575.6	0.03905246	0.04050644	
575.8	0.03879915	0.0404978	
576	0.03898705	0.04048917	
576.2	0.03917518	0.04048053	
576.4	0.03965512	0.0404719	
576.6	0.03964228	0.04046327	
576.8	0.04021612	0.04045465	
577	0.04096853	0.04044602	
577.2	0.04065627	0.0404374	
577.4	0.04103872	0.04042878	
577.6	0.04094541	0.04042016	
577.8	0.04129438	0.04041154	
578	0.04136376	0.04040292	
578.2	0.0412492	0.04039431	
578.4	0.04124386	0.0403857	
578.6	0.04078303	0.04037709	
578.8	0.04093207	0.04036848	
579	0.04072244	0.04035987	
579.2	0.04063901	0.04035127	
579.4	0.04034355	0.04034266	
579.6	0.03979645	0.04033406	
579.8	0.03946442	0.04032546	
580	0.03926509	0.04031686	
580.2	0.03905566	0.04030827	
580.4	0.03878242	0.04029967	
580.6	0.03896102	0.04029108	
580.8	0.03886943	0.04028249	
581	0.03862656	0.0402739	
581.2	0.03778633	0.04026532	
581.4	0.03830908	0.04025673	
581.6	0.03805912	0.04024815	
581.8	0.03791279	0.04023957	
582	0.03766646	0.04023099	
582.2	0.03779625	0.04022241	
582.4	0.03795866	0.04021384	
582.6	0.03782389	0.04020526	
582.8	0.03825146	0.04019669	
583	0.03791731	0.04018812	
583.2	0.03859572	0.04017955	
583.4	0.03876552	0.04017098	
583.6	0.03922107	0.04016242	
583.8	0.03958884	0.04015386	
584	0.03939937	0.0401453	
584.2	0.039298	0.04013674	
584.4	0.0393367	0.04012818	
584.6	0.03990338	0.04011962	
584.8	0.03940321	0.04011107	
585	0.03922267	0.04010252	
585.2	0.03871772	0.04009397	
585.4	0.03835203	0.04008542	
585.6	0.03737638	0.04007687	
585.8	0.03719026	0.04006833	
586	0.03721337	0.04005979	
586.2	0.03728537	0.04005124	
586.4	0.03716449	0.04004271	
586.6	0.03695952	0.04003417	
586.8	0.03715832	0.04002563	
587	0.03735571	0.0400171	
587.2	0.03801799	0.04000857	
587.4	0.03824857	0.04000004	
587.6	0.0386679	0.03999151	
587.8	0.03847976	0.03998298	
588	0.03841836	0.03997446	
588.2	0.03886111	0.03996593	
588.4	0.03932481	0.03995741	
588.6	0.03920634	0.03994889	
588.8	0.03879416	0.03994038	
589	0.03854684	0.03993186	
589.2	0.03834063	0.03992335	
589.4	0.03825653	0.03991484	
589.6	0.03854775	0.03990633	
589.8	0.03913875	0.03989782	
590	0.03946136	0.03988931	
590.2	0.03959196	0.03988081	
590.4	0.03959214	0.0398723	
590.6	0.03926286	0.0398638	
590.8	0.03915429	0.0398553	
591	0.03920792	0.03984681	
591.2	0.03930517	0.03983831	
591.4	0.03931756	0.03982982	
591.6	0.0391196	0.03982132	
591.8	0.03897968	0.03981283	
592	0.03905392	0.03980435	
592.2	0.03912143	0.03979586	
592.4	0.03860354	0.03978737	
592.6	0.03787984	0.03977889	
592.8	0.03777331	0.03977041	
593	0.03787186	0.03976193	
593.2	0.0378618	0.03975345	
593.4	0.03818685	0.03974498	
593.6	0.03830241	0.0397365	
593.8	0.03862883	0.03972803	
594	0.03864352	0.03971956	
594.2	0.03876709	0.03971109	
594.4	0.03882542	0.03970263	
594.6	0.03882894	0.03969416	
594.8	0.03884871	0.0396857	
595	0.03901807	0.03967724	
595.2	0.0387118	0.03966878	
595.4	0.03891909	0.03966032	
595.6	0.03911307	0.03965186	
595.8	0.03962796	0.03964341	
596	0.03934221	0.03963496	
596.2	0.03922682	0.03962651	
596.4	0.03930282	0.03961806	
596.6	0.03881279	0.03960961	
596.8	0.03929441	0.03960117	
597	0.03945572	0.03959272	
597.2	0.03934911	0.03958428	
597.4	0.03967049	0.03957584	
597.6	0.0395969	0.03956741	
597.8	0.03987197	0.03955897	
598	0.03985067	0.03955053	
598.2	0.03994631	0.0395421	
598.4	0.0395631	0.03953367	
598.6	0.03934807	0.03952524	
598.8	0.03917551	0.03951682	
599	0.03871116	0.03950839	
599.2	0.03831632	0.03949997	
599.4	0.0383307	0.03949155	
599.6	0.03814842	0.03948313	
599.8	0.03761913	0.03947471	
600	0.03673108	0.03946629	
600.2	0.03686632	0.03945788	
600.4	0.03747022	0.03944946	
600.6	0.03730331	0.03944105	
600.8	0.03801385	0.03943264	
601	0.0380912	0.03942424	
601.2	0.03823503	0.03941583	
601.4	0.03868071	0.03940743	
601.6	0.03878289	0.03939903	
601.8	0.03892387	0.03939063	
602	0.03879478	0.03938223	
602.2	0.03831354	0.03937383	
602.4	0.03820762	0.03936544	
602.6	0.03839297	0.03935704	
602.8	0.03854469	0.03934865	
603	0.03838653	0.03934026	
603.2	0.03840688	0.03933187	
603.4	0.03847312	0.03932349	
603.6	0.0381895	0.03931511	
603.8	0.03769306	0.03930672	
604	0.0377114	0.03929834	
604.2	0.03830454	0.03928996	
604.4	0.03839526	0.03928159	
604.6	0.03827509	0.03927321	
604.8	0.0384981	0.03926484	
605	0.03854849	0.03925647	
605.2	0.03835858	0.0392481	
605.4	0.03840163	0.03923973	
605.6	0.03829284	0.03923136	
605.8	0.03885449	0.039223	
606	0.03897053	0.03921464	
606.2	0.0389733	0.03920628	
606.4	0.03967107	0.03919792	
606.6	0.04038253	0.03918956	
606.8	0.04057273	0.0391812	
607	0.04106455	0.03917285	
607.2	0.041628	0.0391645	
607.4	0.0415872	0.03915615	
607.6	0.04113196	0.0391478	
607.8	0.04098514	0.03913945	
608	0.04101224	0.03913111	
608.2	0.04047019	0.03912277	
608.4	0.03942169	0.03911442	
608.6	0.03926767	0.03910608	
608.8	0.03885025	0.03909775	
609	0.03881677	0.03908941	
609.2	0.0383385	0.03908108	
609.4	0.0381505	0.03907274	
609.6	0.03841802	0.03906441	
609.8	0.03867626	0.03905608	
610	0.03842664	0.03904776	
610.2	0.03854579	0.03903943	
610.4	0.03882262	0.03903111	
610.6	0.03855943	0.03902279	
610.8	0.03816823	0.03901447	
611	0.03864356	0.03900615	
611.2	0.03888872	0.03899783	
611.4	0.03859413	0.03898952	
611.6	0.03871721	0.03898121	
611.8	0.03875045	0.03897289	
612	0.03874912	0.03896459	
612.2	0.03838002	0.03895628	
612.4	0.03815524	0.03894797	
612.6	0.03847688	0.03893967	
612.8	0.03854052	0.03893137	
613	0.03887749	0.03892307	
613.2	0.03823165	0.03891477	
613.4	0.03806416	0.03890647	
613.6	0.03833441	0.03889818	
613.8	0.0381358	0.03888988	
614	0.03816679	0.03888159	
614.2	0.03762381	0.0388733	
614.4	0.0370104	0.03886501	
614.6	0.03678696	0.03885673	
614.8	0.03720035	0.03884844	
615	0.03764799	0.03884016	
615.2	0.03765402	0.03883188	
615.4	0.03803748	0.0388236	
615.6	0.03834668	0.03881532	
615.8	0.03817245	0.03880705	
616	0.03827632	0.03879877	
616.2	0.03795018	0.0387905	
616.4	0.03791928	0.03878223	
616.6	0.03816243	0.03877396	
616.8	0.03815984	0.03876569	
617	0.03795389	0.03875743	
617.2	0.03769851	0.03874917	
617.4	0.03824749	0.0387409	
617.6	0.0382212	0.03873264	
617.8	0.03849341	0.03872439	
618	0.03828084	0.03871613	
618.2	0.03738512	0.03870787	
618.4	0.03720229	0.03869962	
618.6	0.03754745	0.03869137	
618.8	0.03775866	0.03868312	
619	0.03772408	0.03867487	
619.2	0.03750166	0.03866663	
619.4	0.03738982	0.03865838	
619.6	0.03685366	0.03865014	
619.8	0.03694579	0.0386419	
620	0.0374269	0.03863366	
620.2	0.03773154	0.03862543	
620.4	0.03796499	0.03861719	
620.6	0.0382299	0.03860896	
620.8	0.03846111	0.03860073	
621	0.03862023	0.0385925	
621.2	0.03899354	0.03858427	
621.4	0.03877698	0.03857604	
621.6	0.03854662	0.03856782	
621.8	0.03882395	0.03855959	
622	0.03781521	0.03855137	
622.2	0.03698403	0.03854315	
622.4	0.03667049	0.03853494	
622.6	0.03686494	0.03852672	
622.8	0.03716127	0.03851851	
623	0.03659198	0.03851029	
623.2	0.0361548	0.03850208	
623.4	0.03611861	0.03849387	
623.6	0.03650836	0.03848567	
623.8	0.03745863	0.03847746	
624	0.03800734	0.03846926	
624.2	0.0384975	0.03846106	
624.4	0.0389114	0.03845286	
624.6	0.03901201	0.03844466	
624.8	0.03903199	0.03843646	
625	0.038912	0.03842827	
625.2	0.0390645	0.03842007	
625.4	0.03902904	0.03841188	
625.6	0.03943277	0.03840369	
625.8	0.03904261	0.0383955	
626	0.0385926	0.03838732	
626.2	0.03856537	0.03837913	
626.4	0.03890929	0.03837095	
626.6	0.03921415	0.03836277	
626.8	0.03900581	0.03835459	
627	0.03880438	0.03834641	
627.2	0.03868615	0.03833824	
627.4	0.03871955	0.03833006	
627.6	0.03889635	0.03832189	
627.8	0.03905422	0.03831372	
628	0.0390648	0.03830555	
628.2	0.03909243	0.03829738	
628.4	0.03909276	0.03828922	
628.6	0.03902364	0.03828106	
628.8	0.03904706	0.03827289	
629	0.03935044	0.03826473	
629.2	0.03949628	0.03825658	
629.4	0.03945109	0.03824842	
629.6	0.03910702	0.03824026	
629.8	0.03821034	0.03823211	
630	0.03846135	0.03822396	
630.2	0.03842713	0.03821581	
630.4	0.03823657	0.03820766	
630.6	0.03769765	0.03819952	
630.8	0.03732431	0.03819137	
631	0.03735759	0.03818323	
631.2	0.03697841	0.03817509	
631.4	0.03667438	0.03816695	
631.6	0.03699016	0.03815881	
631.8	0.03683139	0.03815068	
632	0.03668532	0.03814254	
632.2	0.0368008	0.03813441	
632.4	0.03734655	0.03812628	
632.6	0.03773206	0.03811815	
632.8	0.03746094	0.03811002	
633	0.03748057	0.0381019	
633.2	0.03746183	0.03809377	
633.4	0.0378334	0.03808565	
633.6	0.03786945	0.03807753	
633.8	0.03755418	0.03806941	
634	0.03791159	0.0380613	
634.2	0.0381522	0.03805318	
634.4	0.03791005	0.03804507	
634.6	0.03796897	0.03803696	
634.8	0.03771284	0.03802885	
635	0.0380051	0.03802074	
635.2	0.03830086	0.03801263	
635.4	0.03840362	0.03800453	
635.6	0.03892492	0.03799643	
635.8	0.03895988	0.03798833	
636	0.03896405	0.03798023	
636.2	0.03862757	0.03797213	
636.4	0.03876288	0.03796403	
636.6	0.03852966	0.03795594	
636.8	0.0381285	0.03794785	
637	0.03789374	0.03793976	
637.2	0.03848403	0.03793167	
637.4	0.03820053	0.03792358	
637.6	0.03798941	0.03791549	
637.8	0.037483	0.03790741	
638	0.03733501	0.03789933	
638.2	0.03790606	0.03789125	
638.4	0.03773359	0.03788317	
638.6	0.03786407	0.03787509	
638.8	0.03756846	0.03786702	
639	0.03812341	0.03785894	
639.2	0.03827394	0.03785087	
639.4	0.03844623	0.0378428	
639.6	0.03882408	0.03783473	
639.8	0.03866311	0.03782667	
640	0.03815582	0.0378186	
640.2	0.0374473	0.03781054	
640.4	0.03774236	0.03780248	
640.6	0.03751355	0.03779442	
640.8	0.03730142	0.03778636	
641	0.03766666	0.0377783	
641.2	0.03780451	0.03777025	
641.4	0.03724882	0.0377622	
641.6	0.03715637	0.03775414	
641.8	0.03728107	0.03774609	
642	0.03731166	0.03773805	
642.2	0.03819592	0.03773	
642.4	0.03797379	0.03772196	
642.6	0.03819587	0.03771391	
642.8	0.03817603	0.03770587	
643	0.03856345	0.03769783	
643.2	0.03856067	0.0376898	
643.4	0.03925233	0.03768176	
643.6	0.03942504	0.03767373	
643.8	0.03911117	0.03766569	
644	0.03958643	0.03765766	
644.2	0.0395889	0.03764964	
644.4	0.03982086	0.03764161	
644.6	0.0397321	0.03763358	
644.8	0.03978502	0.03762556	
645	0.03965704	0.03761754	
645.2	0.03900917	0.03760952	
645.4	0.03868465	0.0376015	
645.6	0.03801975	0.03759348	
645.8	0.03807131	0.03758547	
646	0.03743827	0.03757745	
646.2	0.0373786	0.03756944	
646.4	0.0369243	0.03756143	
646.6	0.03753589	0.03755342	
646.8	0.03780915	0.03754542	
647	0.03755384	0.03753741	
647.2	0.03764459	0.03752941	
647.4	0.03774413	0.03752141	
647.6	0.03765832	0.03751341	
647.8	0.03759414	0.03750541	
648	0.0377903	0.03749741	
648.2	0.03729849	0.03748942	
648.4	0.03684839	0.03748142	
648.6	0.03671124	0.03747343	
648.8	0.0364005	0.03746544	
649	0.03567047	0.03745746	
649.2	0.03551868	0.03744947	
649.4	0.0352976	0.03744148	
649.6	0.0354495	0.0374335	
649.8	0.03585533	0.03742552	
650	0.03668326	0.03741754	
650.2	0.03725495	0.03740956	
650.4	0.03802806	0.03740159	
650.6	0.03897184	0.03739361	
650.8	0.03893928	0.03738564	
651	0.0392647	0.03737767	
651.2	0.03957156	0.0373697	
651.4	0.03944673	0.03736173	
651.6	0.03975169	0.03735377	
651.8	0.03925294	0.0373458	
652	0.0394771	0.03733784	
652.2	0.03916592	0.03732988	
652.4	0.03905036	0.03732192	
652.6	0.03914565	0.03731396	
652.8	0.0387112	0.03730601	
653	0.03842368	0.03729805	
653.2	0.03856735	0.0372901	
653.4	0.03876097	0.03728215	
653.6	0.03923639	0.0372742	
653.8	0.03953208	0.03726626	
654	0.04030082	0.03725831	
654.2	0.03998466	0.03725037	
654.4	0.03981839	0.03724243	
654.6	0.03991839	0.03723448	
654.8	0.03959428	0.03722655	
655	0.03970996	0.03721861	
655.2	0.03908434	0.03721067	
655.4	0.0389375	0.03720274	
655.6	0.03893964	0.03719481	
655.8	0.03819142	0.03718688	
656	0.03839473	0.03717895	
656.2	0.03802846	0.03717102	
656.4	0.03784273	0.0371631	
656.6	0.03775879	0.03715517	
656.8	0.03763068	0.03714725	
657	0.03777305	0.03713933	
657.2	0.03775753	0.03713141	
657.4	0.03780592	0.0371235	
657.6	0.03786814	0.03711558	
657.8	0.03818823	0.03710767	
658	0.0381532	0.03709976	
658.2	0.03782525	0.03709185	
658.4	0.03753763	0.03708394	
658.6	0.03754006	0.03707603	
658.8	0.0375453	0.03706813	
659	0.03759891	0.03706023	
659.2	0.03714434	0.03705232	
659.4	0.03724314	0.03704442	
659.6	0.03716854	0.03703653	
659.8	0.03661127	0.03702863	
660	0.03726652	0.03702073	
660.2	0.03689497	0.03701284	
660.4	0.03688977	0.03700495	
660.6	0.03746569	0.03699706	
660.8	0.03778995	0.03698917	
661	0.03767916	0.03698129	
661.2	0.03759767	0.0369734	
661.4	0.03762637	0.03696552	
661.6	0.03749566	0.03695764	
661.8	0.03749278	0.03694976	
662	0.03738387	0.03694188	
662.2	0.03760714	0.036934	
662.4	0.03778601	0.03692613	
662.6	0.0382446	0.03691826	
662.8	0.03864791	0.03691038	
663	0.03873505	0.03690252	
663.2	0.03881969	0.03689465	
663.4	0.03953666	0.03688678	
663.6	0.03994817	0.03687892	
