# Supplementary material for: Molecular basis for DNA recognition by the maternal pioneer transcription factor FoxH1
Source: Nat Commun. 2022 Nov 26;13:7279. doi: 10.1038/s41467-022-34925-y (PMC9701222; doi:10.1038/s41467-022-34925-y)
Supplement: Supplementary file 4 — Source Data [file 41467_2022_34925_MOESM4_ESM.zip › Sourcedata/BLIS/FoxH1/WT/601/-6/NCP/E3Results.txt]

Conc1	7.813E-09	
Start1	243.8	
Stop1	663.6	
Kobs	0.00106614619384622	
Error Kobs	2.07469452530701E-05	
Koff	0	
Error Koff	0	
Time1	Data1	Fit1	
243.8	-0.0117035	0	
244	-0.01216	0.00003136	
244.2	-0.01195644	0.0000627	
244.4	-0.01205194	0.00009402	
244.6	-0.01189093	0.00012533	
244.8	-0.01151966	0.00015661	
245	-0.01144432	0.00018788	
245.2	-0.01136063	0.00021913	
245.4	-0.01099411	0.00025036	
245.6	-0.01089542	0.00028158	
245.8	-0.01044104	0.00031277	
246	-0.01056231	0.00034395	
246.2	-0.00987709	0.00037511	
246.4	-0.0098389	0.00040625	
246.6	-0.00981382	0.00043737	
246.8	-0.00946778	0.00046847	
247	-0.00958199	0.00049956	
247.2	-0.00973813	0.00053063	
247.4	-0.00985648	0.00056168	
247.6	-0.0103464	0.00059271	
247.8	-0.01056587	0.00062372	
248	-0.01103346	0.00065472	
248.2	-0.01105444	0.0006857	
248.4	-0.01117821	0.00071666	
248.6	-0.01084911	0.0007476	
248.8	-0.01079013	0.00077852	
249	-0.01063125	0.00080943	
249.2	-0.01026965	0.00084031	
249.4	-0.00971702	0.00087118	
249.6	-0.00948697	0.00090204	
249.8	-0.00906532	0.00093287	
250	-0.00896484	0.00096368	
250.2	-0.00882016	0.00099448	
250.4	-0.00890642	0.00102526	
250.6	-0.00904041	0.00105602	
250.8	-0.0084536	0.00108677	
251	-0.00883192	0.00111749	
251.2	-0.00854421	0.0011482	
251.4	-0.00844611	0.00117889	
251.6	-0.00856459	0.00120956	
251.8	-0.00816976	0.00124022	
252	-0.00794216	0.00127086	
252.2	-0.0079053	0.00130147	
252.4	-0.00711766	0.00133207	
252.6	-0.00647245	0.00136266	
252.8	-0.00648172	0.00139322	
253	-0.00676968	0.00142377	
253.2	-0.00671402	0.0014543	
253.4	-0.00672458	0.00148481	
253.6	-0.0069606	0.00151531	
253.8	-0.00681721	0.00154578	
254	-0.00710482	0.00157624	
254.2	-0.0073817	0.00160668	
254.4	-0.0073576	0.0016371	
254.6	-0.00774974	0.00166751	
254.8	-0.00766993	0.0016979	
255	-0.00804695	0.00172827	
255.2	-0.00746882	0.00175862	
255.4	-0.00714086	0.00178895	
255.6	-0.00703885	0.00181927	
255.8	-0.00690402	0.00184957	
256	-0.00600311	0.00187985	
256.2	-0.00558566	0.00191011	
256.4	-0.0055793	0.00194036	
256.6	-0.00599078	0.00197059	
256.8	-0.00652216	0.0020008	
257	-0.00707217	0.00203099	
257.2	-0.00664898	0.00206117	
257.4	-0.00674066	0.00209133	
257.6	-0.00653902	0.00212147	
257.8	-0.00637749	0.00215159	
258	-0.00656335	0.0021817	
258.2	-0.00632389	0.00221178	
258.4	-0.00630253	0.00224185	
258.6	-0.00622327	0.00227191	
258.8	-0.00600081	0.00230194	
259	-0.00598393	0.00233196	
259.2	-0.0059944	0.00236196	
259.4	-0.00514387	0.00239194	
259.6	-0.00457065	0.00242191	
259.8	-0.00403105	0.00245186	
260	-0.003441	0.00248179	
260.2	-0.00411113	0.0025117	
260.4	-0.0048246	0.0025416	
260.6	-0.00473204	0.00257147	
260.8	-0.0048041	0.00260133	
261	-0.00471184	0.00263118	
261.2	-0.00430471	0.002661	
261.4	-0.00470731	0.00269081	
261.6	-0.00513513	0.0027206	
261.8	-0.00522412	0.00275038	
262	-0.00530491	0.00278013	
262.2	-0.00526327	0.00280987	
262.4	-0.00529943	0.0028396	
262.6	-0.00540669	0.0028693	
262.8	-0.00547334	0.00289899	
263	-0.00532492	0.00292866	
263.2	-0.00495055	0.00295831	
263.4	-0.00380877	0.00298795	
263.6	-0.00330356	0.00301756	
263.8	-0.00340331	0.00304716	
264	-0.0034066	0.00307675	
264.2	-0.00342669	0.00310631	
264.4	-0.00385067	0.00313586	
264.6	-0.00353723	0.0031654	
264.8	-0.00346743	0.00319491	
265	-0.00315607	0.00322441	
265.2	-0.00312521	0.00325389	
265.4	-0.00353247	0.00328335	
265.6	-0.0035073	0.0033128	
265.8	-0.00335937	0.00334223	
266	-0.00360886	0.00337164	
266.2	-0.00358406	0.00340103	
266.4	-0.00380272	0.00343041	
266.6	-0.00471057	0.00345977	
266.8	-0.00485512	0.00348911	
267	-0.00508919	0.00351844	
267.2	-0.00490719	0.00354775	
267.4	-0.00498299	0.00357704	
267.6	-0.00412551	0.00360632	
267.8	-0.00432506	0.00363557	
268	-0.00429169	0.00366481	
268.2	-0.00452306	0.00369404	
268.4	-0.00490828	0.00372324	
268.6	-0.00480501	0.00375243	
268.8	-0.00449592	0.00378161	
269	-0.00407144	0.00381076	
269.2	-0.00387833	0.0038399	
269.4	-0.0037887	0.00386902	
269.6	-0.00349545	0.00389813	
269.8	-0.00328428	0.00392721	
270	-0.00344536	0.00395629	
270.2	-0.00332173	0.00398534	
270.4	-0.00408076	0.00401438	
270.6	-0.00465156	0.0040434	
270.8	-0.00438887	0.0040724	
271	-0.00410026	0.00410139	
271.2	-0.00381927	0.00413036	
271.4	-0.00381346	0.00415931	
271.6	-0.00305192	0.00418824	
271.8	-0.00376733	0.00421716	
272	-0.00448247	0.00424606	
272.2	-0.0049277	0.00427495	
272.4	-0.00516349	0.00430382	
272.6	-0.00555029	0.00433267	
272.8	-0.00508917	0.0043615	
273	-0.00464601	0.00439032	
273.2	-0.00452027	0.00441912	
273.4	-0.00404523	0.00444791	
273.6	-0.00368849	0.00447667	
273.8	-0.00330002	0.00450542	
274	-0.0030381	0.00453416	
274.2	-0.00293117	0.00456288	
274.4	-0.00280976	0.00459158	
274.6	-0.00221968	0.00462026	
274.8	-0.00195631	0.00464893	
275	-0.00169097	0.00467758	
275.2	-0.00150081	0.00470621	
275.4	-0.00143537	0.00473483	
275.6	-0.00117908	0.00476343	
275.8	-0.00158142	0.00479201	
276	-0.00206145	0.00482058	
276.2	-0.00196203	0.00484913	
276.4	-0.0017336	0.00487766	
276.6	-0.00200029	0.00490618	
276.8	-0.00162481	0.00493468	
277	-0.0016614	0.00496316	
277.2	-0.00164507	0.00499163	
277.4	-0.00149998	0.00502008	
277.6	-0.00145661	0.00504851	
277.8	-0.00120628	0.00507693	
278	-0.001379	0.00510533	
278.2	-0.00171023	0.00513372	
278.4	-0.00177081	0.00516209	
278.6	-0.0024318	0.00519044	
278.8	-0.00219011	0.00521877	
279	-0.00207881	0.00524709	
279.2	-0.00226087	0.00527539	
279.4	-0.00264567	0.00530368	
279.6	-0.00262873	0.00533195	
279.8	-0.00273903	0.0053602	
280	-0.00246317	0.00538843	
280.2	-0.00226612	0.00541665	
280.4	-0.00203321	0.00544486	
280.6	-0.00218606	0.00547304	
280.8	-0.00213741	0.00550121	
281	-0.00255397	0.00552937	
281.2	-0.00241352	0.0055575	
281.4	-0.00183062	0.00558562	
281.6	-0.00156148	0.00561373	
281.8	-0.00147094	0.00564182	
282	-0.00161502	0.00566989	
282.2	-0.00170805	0.00569794	
282.4	-0.00218558	0.00572598	
282.6	-0.00203484	0.00575401	
282.8	-0.00166886	0.00578201	
283	-0.00186525	0.00581	
283.2	-0.00229012	0.00583798	
283.4	-0.00195175	0.00586593	
283.6	-0.00171302	0.00589387	
283.8	-0.0017057	0.0059218	
284	-0.00145069	0.00594971	
284.2	-0.00181505	0.0059776	
284.4	-0.00161149	0.00600548	
284.6	-0.00129024	0.00603334	
284.8	-0.00183206	0.00606118	
285	-0.00201916	0.00608901	
285.2	-0.00204005	0.00611682	
285.4	-0.00176154	0.00614461	
285.6	-0.00185011	0.00617239	
285.8	-0.00248932	0.00620015	
286	-0.00273221	0.0062279	
286.2	-0.00281409	0.00625563	
286.4	-0.00257069	0.00628334	
286.6	-0.00191518	0.00631104	
286.8	-0.0021162	0.00633872	
287	-0.00146807	0.00636639	
287.2	-0.00081049	0.00639404	
287.4	-0.00060682	0.00642167	
287.6	-0.00065643	0.00644929	
287.8	-0.00098768	0.00647689	
288	-0.00090466	0.00650448	
288.2	-0.00071077	0.00653205	
288.4	-0.00049847	0.0065596	
288.6	-0.00068547	0.00658714	
288.8	-0.00140487	0.00661466	
289	-0.00168846	0.00664216	
289.2	-0.00159184	0.00666965	
289.4	-0.00174539	0.00669712	
289.6	-0.00211515	0.00672458	
289.8	-0.00265157	0.00675202	
290	-0.00253149	0.00677945	
290.2	-0.00224837	0.00680685	
290.4	-0.00161214	0.00683425	
290.6	-0.00164731	0.00686162	
290.8	-0.00134694	0.00688899	
291	-0.00048824	0.00691633	
291.2	-0.00040636	0.00694366	
291.4	-0.000916	0.00697097	
291.6	-0.00099785	0.00699827	
291.8	-0.00076599	0.00702555	
292	-0.00046099	0.00705282	
292.2	-0.00013622	0.00708007	
292.4	-0.00067081	0.0071073	
292.6	-0.00064858	0.00713452	
292.8	-0.00060982	0.00716172	
293	-0.00059271	0.00718891	
293.2	-0.00008533	0.00721608	
293.4	-0.00065396	0.00724323	
293.6	-0.00100771	0.00727037	
293.8	-0.00069009	0.00729749	
294	-0.00062885	0.0073246	
294.2	-0.0004388	0.00735169	
294.4	-0.00021206	0.00737877	
294.6	0.0000654	0.00740583	
294.8	-0.0001166	0.00743287	
295	-0.00061114	0.0074599	
295.2	-0.00114298	0.00748691	
295.4	-0.00166376	0.00751391	
295.6	-0.00175203	0.00754089	
295.8	-0.00144604	0.00756785	
296	-0.00159095	0.0075948	
296.2	-0.00168852	0.00762174	
296.4	-0.0019319	0.00764865	
296.6	-0.00180521	0.00767556	
296.8	-0.00206873	0.00770244	
297	-0.00150756	0.00772931	
297.2	-0.00138546	0.00775617	
297.4	-0.00178818	0.00778301	
297.6	-0.00184695	0.00780983	
297.8	-0.00093452	0.00783664	
298	-0.00085151	0.00786343	
298.2	-0.00032138	0.00789021	
298.4	-0.00026512	0.00791697	
298.6	-0.00012776	0.00794372	
298.8	-0.00048693	0.00797045	
299	-0.00065246	0.00799716	
299.2	-0.00083538	0.00802386	
299.4	-0.00078356	0.00805055	
299.6	-0.00062554	0.00807722	
299.8	-0.00046129	0.00810387	
300	-0.00030736	0.00813051	
300.2	-0.00062662	0.00815713	
300.4	-0.00044557	0.00818373	
300.6	-0.00009374	0.00821032	
300.8	0.00033954	0.0082369	
301	0.00074464	0.00826346	
301.2	-0.00012627	0.00829	
301.4	-0.00038355	0.00831653	
301.6	-0.00010935	0.00834304	
301.8	0.00001119	0.00836954	
302	-0.00042119	0.00839602	
302.2	0.00015051	0.00842249	
302.4	-0.00019985	0.00844894	
302.6	0.00010265	0.00847538	
302.8	0.00025269	0.0085018	
303	0.00006831	0.0085282	
303.2	0.00044452	0.00855459	
303.4	0.00079366	0.00858097	
303.6	0.00102245	0.00860733	
303.8	0.00149581	0.00863367	
304	0.00163784	0.00866	
304.2	0.0014103	0.00868631	
304.4	0.00220834	0.00871261	
304.6	0.00258583	0.00873889	
304.8	0.00222601	0.00876516	
305	0.00187487	0.00879141	
305.2	0.00144856	0.00881765	
305.4	0.00155566	0.00884387	
305.6	0.00154737	0.00887008	
305.8	0.00095754	0.00889627	
306	0.00128787	0.00892244	
306.2	0.00182227	0.0089486	
306.4	0.00133887	0.00897475	
306.6	0.00087218	0.00900088	
306.8	0.00052624	0.00902699	
307	0.00001369	0.00905309	
307.2	0.00022026	0.00907917	
307.4	0.00005649	0.00910524	
307.6	0.00015449	0.0091313	
307.8	0.00007477	0.00915734	
308	-0.00054084	0.00918336	
308.2	-0.00063526	0.00920937	
308.4	-0.0007078	0.00923536	
308.6	-0.00114097	0.00926134	
308.8	-0.00171097	0.0092873	
309	-0.00166718	0.00931325	
309.2	-0.00140424	0.00933918	
309.4	-0.00090052	0.0093651	
309.6	-0.00041504	0.009391	
309.8	0.00013684	0.00941689	
310	0.00106716	0.00944276	
310.2	0.00154543	0.00946862	
310.4	0.00217275	0.00949446	
310.6	0.00210967	0.00952029	
310.8	0.00258735	0.0095461	
311	0.0031906	0.00957189	
311.2	0.00452015	0.00959768	
311.4	0.00441329	0.00962344	
311.6	0.00436508	0.00964919	
311.8	0.00423428	0.00967493	
312	0.00428751	0.00970065	
312.2	0.00388618	0.00972636	
312.4	0.00301093	0.00975205	
312.6	0.00266015	0.00977773	
312.8	0.00224979	0.00980339	
313	0.0018685	0.00982904	
313.2	0.00230837	0.00985467	
313.4	0.0020496	0.00988028	
313.6	0.00210059	0.00990589	
313.8	0.00214969	0.00993147	
314	0.00205782	0.00995705	
314.2	0.00192879	0.0099826	
314.4	0.00221002	0.01000815	
314.6	0.00214574	0.01003367	
314.8	0.00213748	0.01005919	
315	0.00240319	0.01008468	
315.2	0.00268934	0.01011017	
315.4	0.00243511	0.01013563	
315.6	0.00253124	0.01016109	
315.8	0.00285051	0.01018653	
316	0.00280659	0.01021195	
316.2	0.00244235	0.01023736	
316.4	0.0023486	0.01026275	
316.6	0.00251683	0.01028813	
316.8	0.00246656	0.0103135	
317	0.00238909	0.01033885	
317.2	0.00315289	0.01036418	
317.4	0.00276977	0.0103895	
317.6	0.00287398	0.01041481	
317.8	0.00231316	0.0104401	
318	0.00211835	0.01046537	
318.2	0.00167499	0.01049063	
318.4	0.00211354	0.01051588	
318.6	0.00190263	0.01054111	
318.8	0.00176273	0.01056633	
319	0.00209329	0.01059153	
319.2	0.00178305	0.01061672	
319.4	0.00209779	0.01064189	
319.6	0.00213233	0.01066705	
319.8	0.0024767	0.01069219	
320	0.00236314	0.01071732	
320.2	0.00240425	0.01074244	
320.4	0.00233557	0.01076754	
320.6	0.00264209	0.01079262	
320.8	0.00281067	0.01081769	
321	0.00308214	0.01084275	
321.2	0.00329152	0.01086779	
321.4	0.00309271	0.01089282	
321.6	0.00302419	0.01091783	
321.8	0.00306242	0.01094282	
322	0.0028131	0.01096781	
322.2	0.00245009	0.01099278	
322.4	0.00268167	0.01101773	
322.6	0.00211844	0.01104267	
322.8	0.00236269	0.01106759	
323	0.00151344	0.0110925	
323.2	0.00091449	0.0111174	
323.4	0.00157876	0.01114228	
323.6	0.00149009	0.01116715	
323.8	0.00199243	0.011192	
324	0.00196244	0.01121684	
324.2	0.00208942	0.01124166	
324.4	0.0025497	0.01126647	
324.6	0.00317585	0.01129126	
324.8	0.00353428	0.01131604	
325	0.00402725	0.01134081	
325.2	0.00409876	0.01136556	
325.4	0.00481408	0.0113903	
325.6	0.00524862	0.01141502	
325.8	0.00597553	0.01143973	
326	0.00602114	0.01146442	
326.2	0.00620735	0.0114891	
326.4	0.00605219	0.01151376	
326.6	0.0063235	0.01153841	
326.8	0.00618516	0.01156305	
327	0.00565809	0.01158767	
327.2	0.00573765	0.01161228	
327.4	0.00602857	0.01163687	
327.6	0.00599164	0.01166145	
327.8	0.00582874	0.01168601	
328	0.0053256	0.01171056	
328.2	0.0049984	0.0117351	
328.4	0.00491568	0.01175962	
328.6	0.00505734	0.01178413	
328.8	0.00471041	0.01180862	
329	0.00451839	0.0118331	
329.2	0.0044049	0.01185756	
329.4	0.00443701	0.01188201	
329.6	0.0043839	0.01190645	
329.8	0.00446239	0.01193087	
330	0.00393515	0.01195528	
330.2	0.00399501	0.01197967	
330.4	0.00443276	0.01200405	
330.6	0.00504143	0.01202841	
330.8	0.00484692	0.01205276	
331	0.00530643	0.0120771	
331.2	0.00549538	0.01210142	
331.4	0.00577118	0.01212573	
331.6	0.00555669	0.01215002	
331.8	0.00526726	0.0121743	
332	0.00507626	0.01219857	
332.2	0.00482339	0.01222282	
332.4	0.00497718	0.01224706	
332.6	0.00506982	0.01227128	
332.8	0.00443247	0.01229549	
333	0.00430556	0.01231968	
333.2	0.00417112	0.01234386	
333.4	0.00358728	0.01236803	
333.6	0.00377578	0.01239218	
333.8	0.00374128	0.01241632	
334	0.00345345	0.01244044	
334.2	0.00381323	0.01246455	
334.4	0.00442931	0.01248865	
334.6	0.00477243	0.01251273	
334.8	0.00474028	0.0125368	
335	0.00533953	0.01256086	
335.2	0.00569658	0.0125849	
335.4	0.00585347	0.01260892	
335.6	0.0063656	0.01263293	
335.8	0.00633618	0.01265693	
336	0.00609468	0.01268092	
336.2	0.00553336	0.01270489	
336.4	0.00585113	0.01272884	
336.6	0.00530729	0.01275278	
336.8	0.00466937	0.01277671	
337	0.00465403	0.01280063	
337.2	0.00454006	0.01282453	
337.4	0.00417993	0.01284841	
337.6	0.00406694	0.01287229	
337.8	0.00396903	0.01289614	
338	0.00414276	0.01291999	
338.2	0.00411634	0.01294382	
338.4	0.00475315	0.01296764	
338.6	0.0048387	0.01299144	
338.8	0.0046813	0.01301523	
339	0.0054946	0.013039	
339.2	0.00565755	0.01306277	
339.4	0.00605518	0.01308651	
339.6	0.00665225	0.01311025	
339.8	0.00607482	0.01313397	
340	0.00605377	0.01315767	
340.2	0.0057974	0.01318137	
340.4	0.00654206	0.01320504	
340.6	0.00566916	0.01322871	
340.8	0.00586619	0.01325236	
341	0.00633199	0.013276	
341.2	0.00661009	0.01329962	
341.4	0.00674818	0.01332323	
341.6	0.00699146	0.01334683	
341.8	0.00646638	0.01337041	
342	0.00669374	0.01339398	
342.2	0.00655026	0.01341753	
342.4	0.00655452	0.01344107	
342.6	0.00629183	0.0134646	
342.8	0.0060447	0.01348811	
343	0.00603061	0.01351161	
343.2	0.00552689	0.0135351	
343.4	0.00552634	0.01355857	
343.6	0.00555639	0.01358203	
343.8	0.00529241	0.01360548	
344	0.00537526	0.01362891	
344.2	0.0060242	0.01365232	
344.4	0.00648134	0.01367573	
344.6	0.00587444	0.01369912	
344.8	0.00685359	0.0137225	
345	0.00716366	0.01374586	
345.2	0.007149	0.01376921	
345.4	0.00746311	0.01379254	
345.6	0.00748165	0.01381587	
345.8	0.00677554	0.01383918	
346	0.0079002	0.01386247	
346.2	0.00833251	0.01388575	
346.4	0.00811136	0.01390902	
346.6	0.00819455	0.01393228	
346.8	0.00856851	0.01395552	
347	0.00897146	0.01397874	
347.2	0.00859395	0.01400196	
347.4	0.00840873	0.01402516	
347.6	0.00833746	0.01404834	
347.8	0.00777085	0.01407152	
348	0.00776315	0.01409468	
348.2	0.00761793	0.01411782	
348.4	0.00735067	0.01414096	
348.6	0.00668389	0.01416408	
348.8	0.00623938	0.01418718	
349	0.00533867	0.01421027	
349.2	0.00514542	0.01423335	
349.4	0.00505062	0.01425642	
349.6	0.00486287	0.01427947	
349.8	0.00513863	0.01430251	
350	0.00582217	0.01432554	
350.2	0.00615574	0.01434855	
350.4	0.00586243	0.01437155	
350.6	0.00652211	0.01439453	
350.8	0.00696374	0.0144175	
351	0.00707978	0.01444046	
351.2	0.00629752	0.01446341	
351.4	0.00656286	0.01448634	
351.6	0.00719096	0.01450925	
351.8	0.00747779	0.01453216	
352	0.00832827	0.01455505	
352.2	0.00851483	0.01457793	
352.4	0.00904875	0.01460079	
352.6	0.00864952	0.01462365	
352.8	0.00808249	0.01464648	
353	0.00798861	0.01466931	
353.2	0.00823518	0.01469212	
353.4	0.0082554	0.01471492	
353.6	0.00845905	0.0147377	
353.8	0.00844525	0.01476047	
354	0.00856681	0.01478323	
354.2	0.00889351	0.01480598	
354.4	0.00864688	0.01482871	
354.6	0.00840663	0.01485143	
354.8	0.0081037	0.01487413	
355	0.00775242	0.01489683	
355.2	0.00761994	0.01491951	
355.4	0.00783995	0.01494217	
355.6	0.00826341	0.01496482	
355.8	0.00798897	0.01498746	
356	0.00813637	0.01501009	
356.2	0.0078021	0.0150327	
356.4	0.00762803	0.0150553	
356.6	0.00765993	0.01507789	
356.8	0.00727387	0.01510046	
357	0.00714071	0.01512302	
357.2	0.00718498	0.01514557	
357.4	0.00744494	0.0151681	
357.6	0.00719663	0.01519062	
357.8	0.00752838	0.01521313	
358	0.00830729	0.01523563	
358.2	0.00862954	0.01525811	
358.4	0.00862612	0.01528058	
358.6	0.00850675	0.01530303	
358.8	0.00936374	0.01532547	
359	0.00948428	0.0153479	
359.2	0.00916888	0.01537032	
359.4	0.00878802	0.01539272	
359.6	0.00825305	0.01541511	
359.8	0.00800161	0.01543749	
360	0.00820351	0.01545985	
360.2	0.00791088	0.0154822	
360.4	0.00780152	0.01550454	
360.6	0.00755558	0.01552687	
360.8	0.00719137	0.01554918	
361	0.0074237	0.01557148	
361.2	0.00752898	0.01559376	
361.4	0.00785182	0.01561604	
361.6	0.00774804	0.0156383	
361.8	0.00799892	0.01566054	
362	0.00822859	0.01568278	
362.2	0.00868124	0.015705	
362.4	0.00927073	0.01572721	
362.6	0.00959956	0.0157494	
362.8	0.01002325	0.01577158	
363	0.0096016	0.01579375	
363.2	0.00906961	0.01581591	
363.4	0.00882837	0.01583805	
363.6	0.00833404	0.01586018	
363.8	0.00867065	0.0158823	
364	0.00881527	0.0159044	
364.2	0.00887562	0.0159265	
364.4	0.00856207	0.01594858	
364.6	0.00875509	0.01597064	
364.8	0.00939435	0.01599269	
365	0.00992719	0.01601474	
365.2	0.00959749	0.01603676	
365.4	0.00993747	0.01605878	
365.6	0.00968692	0.01608078	
365.8	0.00968693	0.01610277	
366	0.009976	0.01612474	
366.2	0.01021002	0.01614671	
366.4	0.01037095	0.01616866	
366.6	0.01011678	0.0161906	
366.8	0.01020903	0.01621252	
367	0.01008992	0.01623443	
367.2	0.01026725	0.01625633	
367.4	0.00955826	0.01627822	
367.6	0.00969922	0.01630009	
367.8	0.00966619	0.01632196	
368	0.00942752	0.0163438	
368.2	0.00936736	0.01636564	
368.4	0.0094525	0.01638746	
368.6	0.009648	0.01640927	
368.8	0.00959746	0.01643107	
369	0.00963278	0.01645286	
369.2	0.00932144	0.01647463	
369.4	0.00968629	0.01649639	
369.6	0.00938797	0.01651813	
369.8	0.00945913	0.01653987	
370	0.00969691	0.01656159	
370.2	0.01010223	0.0165833	
370.4	0.01068553	0.016605	
370.6	0.01083551	0.01662668	
370.8	0.01093648	0.01664835	
371	0.01115514	0.01667001	
371.2	0.01081262	0.01669165	
371.4	0.01049329	0.01671329	
371.6	0.01080964	0.01673491	
371.8	0.01030618	0.01675652	
372	0.00998024	0.01677811	
372.2	0.00996887	0.01679969	
372.4	0.00982949	0.01682126	
372.6	0.00939576	0.01684282	
372.8	0.00940338	0.01686437	
373	0.00993991	0.0168859	
373.2	0.01023368	0.01690742	
373.4	0.01028423	0.01692893	
373.6	0.01052233	0.01695042	
373.8	0.01052554	0.0169719	
374	0.01133187	0.01699337	
374.2	0.01176279	0.01701483	
374.4	0.01149166	0.01703628	
374.6	0.01107343	0.01705771	
374.8	0.01088063	0.01707913	
375	0.01105874	0.01710054	
375.2	0.01071849	0.01712193	
375.4	0.01083363	0.01714331	
375.6	0.01068692	0.01716468	
375.8	0.01056595	0.01718604	
376	0.01050571	0.01720738	
376.2	0.01060479	0.01722872	
376.4	0.01067431	0.01725004	
376.6	0.01074752	0.01727135	
376.8	0.01133705	0.01729264	
377	0.01190128	0.01731392	
377.2	0.01204521	0.01733519	
377.4	0.01188306	0.01735645	
377.6	0.01204227	0.0173777	
377.8	0.01183666	0.01739893	
378	0.01218426	0.01742015	
378.2	0.01182028	0.01744136	
378.4	0.01108622	0.01746256	
378.6	0.01085691	0.01748374	
378.8	0.01075994	0.01750491	
379	0.01052009	0.01752607	
379.2	0.01030917	0.01754722	
379.4	0.01061481	0.01756835	
379.6	0.01092972	0.01758948	
379.8	0.01119332	0.01761059	
380	0.01111535	0.01763168	
380.2	0.01128242	0.01765277	
380.4	0.01136293	0.01767384	
380.6	0.01165154	0.0176949	
380.8	0.01236549	0.01771595	
381	0.01232321	0.01773699	
381.2	0.01263678	0.01775801	
381.4	0.01223	0.01777902	
381.6	0.01285157	0.01780002	
381.8	0.01300668	0.01782101	
382	0.01307811	0.01784199	
382.2	0.01310417	0.01786295	
382.4	0.01258513	0.0178839	
382.6	0.01269301	0.01790484	
382.8	0.01258929	0.01792576	
383	0.01237452	0.01794668	
383.2	0.01251724	0.01796758	
383.4	0.01277759	0.01798847	
383.6	0.01269059	0.01800935	
383.8	0.01285322	0.01803021	
384	0.01245352	0.01805106	
384.2	0.01267536	0.01807191	
384.4	0.01279931	0.01809273	
384.6	0.01327944	0.01811355	
384.8	0.01298074	0.01813436	
385	0.01237248	0.01815515	
385.2	0.01242045	0.01817593	
385.4	0.01256239	0.0181967	
385.6	0.01322782	0.01821745	
385.8	0.01343464	0.0182382	
386	0.01365317	0.01825893	
386.2	0.01407717	0.01827965	
386.4	0.01396679	0.01830036	
386.6	0.01377687	0.01832105	
386.8	0.01348478	0.01834174	
387	0.01342889	0.01836241	
387.2	0.01363114	0.01838307	
387.4	0.01363725	0.01840371	
387.6	0.01383219	0.01842435	
387.8	0.01369934	0.01844497	
388	0.01332459	0.01846559	
388.2	0.01354877	0.01848618	
388.4	0.01358417	0.01850677	
388.6	0.01389463	0.01852735	
388.8	0.01361057	0.01854791	
389	0.01290238	0.01856846	
389.2	0.01365801	0.018589	
389.4	0.01397527	0.01860953	
389.6	0.01364626	0.01863005	
389.8	0.0143299	0.01865055	
390	0.01396064	0.01867104	
390.2	0.01450512	0.01869152	
390.4	0.01477203	0.01871199	
390.6	0.01474213	0.01873244	
390.8	0.01487002	0.01875289	
391	0.01495563	0.01877332	
391.2	0.01497361	0.01879374	
391.4	0.0150719	0.01881415	
391.6	0.01515325	0.01883454	
391.8	0.01490476	0.01885493	
392	0.01510263	0.0188753	
392.2	0.01584386	0.01889566	
392.4	0.01586615	0.01891601	
392.6	0.01585926	0.01893635	
392.8	0.01542741	0.01895667	
393	0.01493015	0.01897699	
393.2	0.01552902	0.01899729	
393.4	0.01488139	0.01901758	
393.6	0.01506302	0.01903786	
393.8	0.01491631	0.01905812	
394	0.01502647	0.01907838	
394.2	0.01580006	0.01909862	
394.4	0.01626635	0.01911885	
394.6	0.01660924	0.01913907	
394.8	0.01691835	0.01915927	
395	0.01694533	0.01917947	
395.2	0.01695699	0.01919965	
395.4	0.0169425	0.01921983	
395.6	0.01706628	0.01923999	
395.8	0.01710593	0.01926013	
396	0.01736535	0.01928027	
396.2	0.01804739	0.01930039	
396.4	0.01732219	0.01932051	
396.6	0.01699692	0.01934061	
396.8	0.01688013	0.0193607	
397	0.01692068	0.01938078	
397.2	0.0165002	0.01940084	
397.4	0.01635356	0.0194209	
397.6	0.0166415	0.01944094	
397.8	0.01577761	0.01946097	
398	0.01638973	0.01948099	
398.2	0.01663665	0.019501	
398.4	0.01682531	0.01952099	
398.6	0.01705476	0.01954098	
398.8	0.01712037	0.01956095	
399	0.01670881	0.01958091	
399.2	0.01679714	0.01960086	
399.4	0.01668901	0.0196208	
399.6	0.01754616	0.01964073	
399.8	0.01856737	0.01966064	
400	0.01895929	0.01968055	
400.2	0.01952647	0.01970044	
400.4	0.01955631	0.01972032	
400.6	0.01939265	0.01974018	
400.8	0.02022525	0.01976004	
401	0.02046236	0.01977989	
401.2	0.02060109	0.01979972	
401.4	0.02097728	0.01981954	
401.6	0.02050067	0.01983935	
401.8	0.02046774	0.01985915	
402	0.02082214	0.01987894	
402.2	0.02053958	0.01989872	
402.4	0.01986545	0.01991848	
402.6	0.01990384	0.01993823	
402.8	0.01968475	0.01995797	
403	0.01932954	0.0199777	
403.2	0.01907682	0.01999742	
403.4	0.0191866	0.02001713	
403.6	0.0198676	0.02003682	
403.8	0.02030723	0.02005651	
404	0.01995286	0.02007618	
404.2	0.02070563	0.02009584	
404.4	0.02094917	0.02011549	
404.6	0.02136796	0.02013513	
404.8	0.0222775	0.02015476	
405	0.02274276	0.02017437	
405.2	0.02311904	0.02019398	
405.4	0.02319074	0.02021357	
405.6	0.02365632	0.02023315	
405.8	0.02402443	0.02025272	
406	0.0234812	0.02027228	
406.2	0.02321006	0.02029182	
406.4	0.02298916	0.02031136	
406.6	0.02318677	0.02033088	
406.8	0.02265214	0.02035039	
407	0.02192992	0.0203699	
407.2	0.02172934	0.02038939	
407.4	0.02148923	0.02040886	
407.6	0.02156939	0.02042833	
407.8	0.0217543	0.02044779	
408	0.02177841	0.02046723	
408.2	0.0221819	0.02048666	
408.4	0.02215754	0.02050609	
408.6	0.02263351	0.0205255	
408.8	0.02274691	0.0205449	
409	0.0233202	0.02056428	
409.2	0.02306023	0.02058366	
409.4	0.02336273	0.02060303	
409.6	0.02327844	0.02062238	
409.8	0.02305067	0.02064172	
410	0.02273377	0.02066105	
410.2	0.02287565	0.02068037	
410.4	0.02312813	0.02069968	
410.6	0.02262015	0.02071898	
410.8	0.02176106	0.02073827	
411	0.02175995	0.02075754	
411.2	0.02201495	0.02077681	
411.4	0.02197542	0.02079606	
411.6	0.02267778	0.0208153	
411.8	0.02291097	0.02083453	
412	0.02317332	0.02085375	
412.2	0.02351547	0.02087296	
412.4	0.02354385	0.02089215	
412.6	0.0239564	0.02091134	
412.8	0.02424311	0.02093051	
413	0.02494767	0.02094968	
413.2	0.02494012	0.02096883	
413.4	0.02569822	0.02098797	
413.6	0.02594891	0.0210071	
413.8	0.02638787	0.02102622	
414	0.02656632	0.02104533	
414.2	0.02667165	0.02106442	
414.4	0.02667424	0.02108351	
414.6	0.02590974	0.02110258	
414.8	0.0252963	0.02112164	
415	0.02566248	0.0211407	
415.2	0.02536207	0.02115974	
415.4	0.02521047	0.02117877	
415.6	0.02505754	0.02119779	
415.8	0.02479665	0.02121679	
416	0.02428435	0.02123579	
416.2	0.02391225	0.02125477	
416.4	0.02379876	0.02127375	
416.6	0.02427618	0.02129271	
416.8	0.02401066	0.02131166	
417	0.02408555	0.02133061	
417.2	0.02416413	0.02134954	
417.4	0.02471797	0.02136845	
417.6	0.02534737	0.02138736	
417.8	0.02547342	0.02140626	
418	0.02582526	0.02142515	
418.2	0.02601497	0.02144402	
418.4	0.02634395	0.02146288	
418.6	0.02619986	0.02148174	
418.8	0.02615248	0.02150058	
419	0.02641526	0.02151941	
419.2	0.02652009	0.02153823	
419.4	0.02667449	0.02155704	
419.6	0.02621083	0.02157584	
419.8	0.02627092	0.02159462	
420	0.02596434	0.0216134	
420.2	0.02641038	0.02163217	
420.4	0.02642665	0.02165092	
420.6	0.02606197	0.02166966	
420.8	0.02530289	0.0216884	
421	0.02542143	0.02170712	
421.2	0.02547576	0.02172583	
421.4	0.02542113	0.02174453	
421.6	0.02535488	0.02176322	
421.8	0.02491602	0.02178189	
422	0.02483079	0.02180056	
422.2	0.0249816	0.02181922	
422.4	0.02494776	0.02183786	
422.6	0.02485641	0.0218565	
422.8	0.02507993	0.02187512	
423	0.02516657	0.02189373	
423.2	0.02566244	0.02191234	
423.4	0.02590233	0.02193093	
423.6	0.02580945	0.02194951	
423.8	0.02580945	0.02196808	
424	0.02589341	0.0219634	
424.2	0.02628013	0.02195871	
424.4	0.02672094	0.02195403	
424.6	0.02680519	0.02194935	
424.8	0.02673327	0.02194467	
425	0.02698272	0.02193999	
425.2	0.02705463	0.02193531	
425.4	0.02705415	0.02193064	
425.6	0.02673059	0.02192596	
425.8	0.02643856	0.02192129	
426	0.02624508	0.02191661	
426.2	0.02551642	0.02191194	
426.4	0.02529821	0.02190727	
426.6	0.02575358	0.0219026	
426.8	0.02582769	0.02189793	
427	0.02551279	0.02189326	
427.2	0.02552678	0.02188859	
427.4	0.0255596	0.02188393	
427.6	0.02487567	0.02187926	
427.8	0.02454	0.02187459	
428	0.02422576	0.02186993	
428.2	0.02444266	0.02186527	
428.4	0.02446323	0.02186061	
428.6	0.02409274	0.02185595	
428.8	0.0238166	0.02185129	
429	0.02407867	0.02184663	
429.2	0.02389419	0.02184197	
429.4	0.02381041	0.02183731	
429.6	0.02372172	0.02183266	
429.8	0.02382513	0.021828	
430	0.0237408	0.02182335	
430.2	0.02310818	0.02181869	
430.4	0.02322603	0.02181404	
430.6	0.02378919	0.02180939	
430.8	0.02388685	0.02180474	
431	0.02412059	0.02180009	
431.2	0.02459686	0.02179544	
431.4	0.02467151	0.0217908	
431.6	0.02500924	0.02178615	
431.8	0.02586452	0.02178151	
432	0.02637573	0.02177686	
432.2	0.02676079	0.02177222	
432.4	0.0269434	0.02176758	
432.6	0.02663852	0.02176294	
432.8	0.02643987	0.0217583	
433	0.02656399	0.02175366	
433.2	0.02602139	0.02174902	
433.4	0.02600606	0.02174438	
433.6	0.02587198	0.02173975	
433.8	0.02543726	0.02173511	
434	0.02525014	0.02173048	
434.2	0.02512119	0.02172584	
434.4	0.02528756	0.02172121	
434.6	0.02543575	0.02171658	
434.8	0.02583749	0.02171195	
435	0.02580552	0.02170732	
435.2	0.02603897	0.02170269	
435.4	0.02632442	0.02169807	
435.6	0.02698401	0.02169344	
435.8	0.02682094	0.02168882	
436	0.02689281	0.02168419	
436.2	0.02671621	0.02167957	
436.4	0.02683173	0.02167495	
436.6	0.026903	0.02167032	
436.8	0.02693365	0.0216657	
437	0.02694798	0.02166109	
437.2	0.02686729	0.02165647	
437.4	0.02713902	0.02165185	
437.6	0.02656203	0.02164723	
437.8	0.02576374	0.02164262	
438	0.02536177	0.021638	
438.2	0.02519879	0.02163339	
438.4	0.02485735	0.02162878	
438.6	0.0244148	0.02162417	
438.8	0.02420391	0.02161956	
439	0.02371874	0.02161495	
439.2	0.02354054	0.02161034	
439.4	0.02368515	0.02160573	
439.6	0.02344825	0.02160112	
439.8	0.02280246	0.02159652	
440	0.02338381	0.02159191	
440.2	0.02338756	0.02158731	
440.4	0.02369234	0.02158271	
440.6	0.02422917	0.02157811	
440.8	0.02407576	0.02157351	
441	0.02434428	0.02156891	
441.2	0.02452965	0.02156431	
441.4	0.02420037	0.02155971	
441.6	0.02371125	0.02155511	
441.8	0.02342513	0.02155052	
442	0.02330156	0.02154592	
442.2	0.02305774	0.02154133	
442.4	0.02293715	0.02153674	
442.6	0.0232116	0.02153214	
442.8	0.02321015	0.02152755	
443	0.02333727	0.02152296	
443.2	0.02371338	0.02151838	
443.4	0.02361172	0.02151379	
443.6	0.02363888	0.0215092	
443.8	0.0239518	0.02150461	
444	0.02380217	0.02150003	
444.2	0.02344049	0.02149545	
444.4	0.02363917	0.02149086	
444.6	0.02409263	0.02148628	
444.8	0.02400516	0.0214817	
445	0.02415207	0.02147712	
445.2	0.02418036	0.02147254	
445.4	0.02398788	0.02146796	
445.6	0.02425889	0.02146339	
445.8	0.02401144	0.02145881	
446	0.02398584	0.02145423	
446.2	0.02421506	0.02144966	
446.4	0.02466246	0.02144509	
446.6	0.02458052	0.02144051	
446.8	0.02456258	0.02143594	
447	0.0246745	0.02143137	
447.2	0.02453621	0.0214268	
447.4	0.02400461	0.02142224	
447.6	0.0237914	0.02141767	
447.8	0.02339801	0.0214131	
448	0.02260926	0.02140854	
448.2	0.02248856	0.02140397	
448.4	0.0225434	0.02139941	
448.6	0.02278754	0.02139485	
448.8	0.02254234	0.02139028	
449	0.02242995	0.02138572	
449.2	0.02251667	0.02138116	
449.4	0.02282951	0.02137661	
449.6	0.02340301	0.02137205	
449.8	0.02413474	0.02136749	
450	0.0246702	0.02136294	
450.2	0.02500801	0.02135838	
450.4	0.02470616	0.02135383	
450.6	0.02459958	0.02134927	
450.8	0.02457107	0.02134472	
451	0.02422006	0.02134017	
451.2	0.02355534	0.02133562	
451.4	0.02355985	0.02133107	
451.6	0.02319633	0.02132653	
451.8	0.02283917	0.02132198	
452	0.0224504	0.02131743	
452.2	0.0223097	0.02131289	
452.4	0.02215649	0.02130834	
452.6	0.02221148	0.0213038	
452.8	0.02199789	0.02129926	
453	0.02215277	0.02129472	
453.2	0.02217565	0.02129018	
453.4	0.02268409	0.02128564	
453.6	0.02307498	0.0212811	
453.8	0.02366102	0.02127656	
454	0.02340145	0.02127203	
454.2	0.02358934	0.02126749	
454.4	0.02347844	0.02126296	
454.6	0.02344328	0.02125842	
454.8	0.02360246	0.02125389	
455	0.023671	0.02124936	
455.2	0.02354967	0.02124483	
455.4	0.02487285	0.0212403	
455.6	0.02464466	0.02123577	
455.8	0.02401815	0.02123124	
456	0.02439621	0.02122672	
456.2	0.02465426	0.02122219	
456.4	0.0244678	0.02121767	
456.6	0.02414491	0.02121314	
456.8	0.02367352	0.02120862	
457	0.02350445	0.0212041	
457.2	0.02326873	0.02119958	
457.4	0.02382655	0.02119506	
457.6	0.02362959	0.02119054	
457.8	0.02378662	0.02118602	
458	0.02363725	0.0211815	
458.2	0.02299074	0.02117699	
458.4	0.02245583	0.02117247	
458.6	0.02210867	0.02116796	
458.8	0.02212048	0.02116344	
459	0.02241626	0.02115893	
459.2	0.02206986	0.02115442	
459.4	0.02242089	0.02114991	
459.6	0.02182224	0.0211454	
459.8	0.02126591	0.02114089	
460	0.02134611	0.02113639	
460.2	0.02151455	0.02113188	
460.4	0.02082324	0.02112737	
460.6	0.01985835	0.02112287	
460.8	0.02018738	0.02111837	
461	0.02037852	0.02111386	
461.2	0.02086024	0.02110936	
461.4	0.0215765	0.02110486	
461.6	0.02178573	0.02110036	
461.8	0.02225459	0.02109586	
462	0.02265662	0.02109136	
462.2	0.02251048	0.02108687	
462.4	0.02276361	0.02108237	
462.6	0.02302596	0.02107788	
462.8	0.02353296	0.02107338	
463	0.02385875	0.02106889	
463.2	0.0237528	0.0210644	
463.4	0.02458742	0.02105991	
463.6	0.0244988	0.02105542	
463.8	0.02408378	0.02105093	
464	0.02428519	0.02104644	
464.2	0.02443531	0.02104195	
464.4	0.02366662	0.02103747	
464.6	0.02340459	0.02103298	
464.8	0.02348847	0.0210285	
465	0.02264758	0.02102401	
465.2	0.02304381	0.02101953	
465.4	0.0227471	0.02101505	
465.6	0.02278646	0.02101057	
465.8	0.02252154	0.02100609	
466	0.02236962	0.02100161	
466.2	0.02176641	0.02099713	
466.4	0.02100448	0.02099266	
466.6	0.0207097	0.02098818	
466.8	0.02061536	0.02098371	
467	0.02058846	0.02097923	
467.2	0.02066494	0.02097476	
467.4	0.0203295	0.02097029	
467.6	0.01994856	0.02096582	
467.8	0.02049283	0.02096135	
468	0.0207348	0.02095688	
468.2	0.02064872	0.02095241	
468.4	0.02084544	0.02094794	
468.6	0.02093959	0.02094347	
468.8	0.02072141	0.02093901	
469	0.02087443	0.02093455	
469.2	0.02167696	0.02093008	
469.4	0.02135204	0.02092562	
469.6	0.02127613	0.02092116	
469.8	0.02132531	0.0209167	
470	0.02117594	0.02091224	
470.2	0.0212681	0.02090778	
470.4	0.02132356	0.02090332	
470.6	0.02090426	0.02089886	
470.8	0.02081477	0.02089441	
471	0.02057309	0.02088995	
471.2	0.02058846	0.0208855	
471.4	0.02056315	0.02088105	
471.6	0.0208257	0.0208766	
471.8	0.02134964	0.02087214	
472	0.02114405	0.02086769	
472.2	0.02184349	0.02086325	
472.4	0.02235794	0.0208588	
472.6	0.02242389	0.02085435	
472.8	0.02273837	0.0208499	
473	0.022644	0.02084546	
473.2	0.02289159	0.02084101	
473.4	0.02232342	0.02083657	
473.6	0.02210738	0.02083213	
473.8	0.02201602	0.02082769	
474	0.02182692	0.02082325	
474.2	0.0217172	0.02081881	
474.4	0.02122314	0.02081437	
474.6	0.02039482	0.02080993	
474.8	0.02055259	0.02080549	
475	0.0204591	0.02080106	
475.2	0.02037892	0.02079662	
475.4	0.02028345	0.02079219	
475.6	0.02053261	0.02078775	
475.8	0.02107173	0.02078332	
476	0.02153911	0.02077889	
476.2	0.02220052	0.02077446	
476.4	0.02274142	0.02077003	
476.6	0.02306486	0.0207656	
476.8	0.02304231	0.02076118	
477	0.0228109	0.02075675	
477.2	0.02319528	0.02075232	
477.4	0.02291816	0.0207479	
477.6	0.02280306	0.02074348	
477.8	0.02305083	0.02073905	
478	0.02317474	0.02073463	
478.2	0.0228676	0.02073021	
478.4	0.02295827	0.02072579	
478.6	0.02305081	0.02072137	
478.8	0.02303186	0.02071695	
479	0.02265921	0.02071254	
479.2	0.02262348	0.02070812	
479.4	0.02256711	0.02070371	
479.6	0.02270944	0.02069929	
479.8	0.02282757	0.02069488	
480	0.02290501	0.02069047	
480.2	0.02294155	0.02068606	
480.4	0.02306851	0.02068165	
480.6	0.02283037	0.02067724	
480.8	0.0227605	0.02067283	
481	0.02273751	0.02066842	
481.2	0.02303949	0.02066401	
481.4	0.0235068	0.02065961	
481.6	0.02320026	0.0206552	
481.8	0.02328371	0.0206508	
482	0.02300029	0.0206464	
482.2	0.02307891	0.02064199	
482.4	0.02324656	0.02063759	
482.6	0.02353463	0.02063319	
482.8	0.02306675	0.02062879	
483	0.02285981	0.0206244	
483.2	0.02269979	0.02062	
483.4	0.02218454	0.0206156	
483.6	0.02227932	0.02061121	
483.8	0.02191698	0.02060681	
484	0.02207278	0.02060242	
484.2	0.02226083	0.02059803	
484.4	0.02224713	0.02059363	
484.6	0.02243363	0.02058924	
484.8	0.02273441	0.02058485	
485	0.02235654	0.02058047	
485.2	0.02240792	0.02057608	
485.4	0.02232049	0.02057169	
485.6	0.02171757	0.0205673	
485.8	0.0218891	0.02056292	
486	0.02219808	0.02055854	
486.2	0.02236538	0.02055415	
486.4	0.02249649	0.02054977	
486.6	0.02312016	0.02054539	
486.8	0.0225685	0.02054101	
487	0.02232194	0.02053663	
487.2	0.0219993	0.02053225	
487.4	0.02199486	0.02052787	
487.6	0.02183977	0.0205235	
487.8	0.02187037	0.02051912	
488	0.02210059	0.02051474	
488.2	0.02208642	0.02051037	
488.4	0.0219459	0.020506	
488.6	0.02201898	0.02050163	
488.8	0.02172809	0.02049726	
489	0.02148529	0.02049288	
489.2	0.0214534	0.02048852	
489.4	0.021345	0.02048415	
489.6	0.02152505	0.02047978	
489.8	0.02162621	0.02047541	
490	0.02139211	0.02047105	
490.2	0.02140031	0.02046668	
490.4	0.02182551	0.02046232	
490.6	0.02193616	0.02045796	
490.8	0.02176171	0.0204536	
491	0.02164768	0.02044923	
491.2	0.02190555	0.02044487	
491.4	0.02189042	0.02044052	
491.6	0.02167463	0.02043616	
491.8	0.02177303	0.0204318	
492	0.02191012	0.02042744	
492.2	0.02240768	0.02042309	
492.4	0.022429	0.02041873	
492.6	0.0222938	0.02041438	
492.8	0.02171411	0.02041003	
493	0.02214298	0.02040568	
493.2	0.02186378	0.02040133	
493.4	0.02115992	0.02039698	
493.6	0.02137064	0.02039263	
493.8	0.02117787	0.02038828	
494	0.02119726	0.02038393	
494.2	0.02126847	0.02037959	
494.4	0.02142087	0.02037524	
494.6	0.02122988	0.0203709	
494.8	0.02136214	0.02036656	
495	0.02146711	0.02036221	
495.2	0.02140412	0.02035787	
495.4	0.02098392	0.02035353	
495.6	0.0211937	0.02034919	
495.8	0.02137602	0.02034485	
496	0.0218892	0.02034052	
496.2	0.02209481	0.02033618	
496.4	0.02192548	0.02033184	
496.6	0.021654	0.02032751	
496.8	0.02203515	0.02032317	
497	0.02201686	0.02031884	
497.2	0.02140715	0.02031451	
497.4	0.0211792	0.02031018	
497.6	0.02175398	0.02030585	
497.8	0.02155181	0.02030152	
498	0.02170111	0.02029719	
498.2	0.02160822	0.02029286	
498.4	0.02141753	0.02028854	
498.6	0.02111399	0.02028421	
498.8	0.02101357	0.02027989	
499	0.02067627	0.02027556	
499.2	0.0205219	0.02027124	
499.4	0.02057381	0.02026692	
499.6	0.02130261	0.0202626	
499.8	0.02139545	0.02025828	
500	0.02193795	0.02025396	
500.2	0.02184844	0.02024964	
500.4	0.02210578	0.02024532	
500.6	0.0223848	0.020241	
500.8	0.02280381	0.02023669	
501	0.02209652	0.02023237	
501.2	0.0220512	0.02022806	
501.4	0.02232737	0.02022375	
501.6	0.02235312	0.02021944	
501.8	0.02264224	0.02021512	
502	0.02284902	0.02021081	
502.2	0.02282107	0.02020651	
502.4	0.02253246	0.0202022	
502.6	0.02228072	0.02019789	
502.8	0.02223729	0.02019358	
503	0.02208313	0.02018928	
503.2	0.0222176	0.02018497	
503.4	0.02194463	0.02018067	
503.6	0.02242706	0.02017637	
503.8	0.0222697	0.02017207	
504	0.02224176	0.02016777	
504.2	0.02200467	0.02016347	
504.4	0.02267335	0.02015917	
504.6	0.02288748	0.02015487	
504.8	0.02225106	0.02015057	
505	0.02182379	0.02014628	
505.2	0.02099785	0.02014198	
505.4	0.02092905	0.02013769	
505.6	0.0211164	0.02013339	
505.8	0.0213503	0.0201291	
506	0.02151596	0.02012481	
506.2	0.0217431	0.02012052	
506.4	0.02176752	0.02011623	
506.6	0.02168071	0.02011194	
506.8	0.02167796	0.02010765	
507	0.02124896	0.02010336	
507.2	0.02118333	0.02009908	
507.4	0.02148892	0.02009479	
507.6	0.02222814	0.02009051	
507.8	0.02225311	0.02008622	
508	0.02225176	0.02008194	
508.2	0.02246581	0.02007766	
508.4	0.02241673	0.02007338	
508.6	0.02226142	0.0200691	
508.8	0.02155867	0.02006482	
509	0.02153845	0.02006054	
509.2	0.02111118	0.02005627	
509.4	0.02148657	0.02005199	
509.6	0.02170953	0.02004771	
509.8	0.02164384	0.02004344	
510	0.02204068	0.02003917	
510.2	0.02142554	0.02003489	
510.4	0.02076267	0.02003062	
510.6	0.02101983	0.02002635	
510.8	0.02143035	0.02002208	
511	0.02114422	0.02001781	
511.2	0.02159128	0.02001355	
511.4	0.02209512	0.02000928	
511.6	0.02222984	0.02000501	
511.8	0.02206236	0.02000075	
512	0.02212229	0.01999648	
512.2	0.02234871	0.01999222	
512.4	0.02226042	0.01998796	
512.6	0.02256041	0.0199837	
512.8	0.02247201	0.01997943	
513	0.02233	0.01997517	
513.2	0.02249125	0.01997092	
513.4	0.02260114	0.01996666	
513.6	0.0223218	0.0199624	
513.8	0.02227131	0.01995814	
514	0.02213044	0.01995389	
514.2	0.02151253	0.01994964	
514.4	0.0213015	0.01994538	
514.6	0.0220466	0.01994113	
514.8	0.02148771	0.01993688	
515	0.02128958	0.01993263	
515.2	0.02137998	0.01992838	
515.4	0.02164704	0.01992413	
515.6	0.0211775	0.01991988	
515.8	0.02122812	0.01991563	
516	0.02124496	0.01991139	
516.2	0.02126756	0.01990714	
516.4	0.02070622	0.0199029	
516.6	0.0205883	0.01989865	
516.8	0.02044926	0.01989441	
517	0.02088277	0.01989017	
517.2	0.02151069	0.01988593	
517.4	0.02149014	0.01988169	
517.6	0.02152759	0.01987745	
517.8	0.0214531	0.01987321	
518	0.02101726	0.01986898	
518.2	0.02092011	0.01986474	
518.4	0.02093277	0.0198605	
518.6	0.02100073	0.01985627	
518.8	0.02079114	0.01985204	
519	0.02175061	0.0198478	
519.2	0.02117144	0.01984357	
519.4	0.02160836	0.01983934	
519.6	0.02166229	0.01983511	
519.8	0.02187811	0.01983088	
520	0.02184066	0.01982665	
520.2	0.0215945	0.01982243	
520.4	0.02111722	0.0198182	
520.6	0.02110151	0.01981398	
520.8	0.02101499	0.01980975	
521	0.02104096	0.01980553	
521.2	0.02016419	0.0198013	
521.4	0.01999493	0.01979708	
521.6	0.01953407	0.01979286	
521.8	0.018657	0.01978864	
522	0.01870656	0.01978442	
522.2	0.0187283	0.01978021	
522.4	0.01860643	0.01977599	
522.6	0.018741	0.01977177	
522.8	0.01901818	0.01976756	
523	0.01936313	0.01976334	
523.2	0.01935652	0.01975913	
523.4	0.02041496	0.01975491	
523.6	0.02074361	0.0197507	
523.8	0.02116714	0.01974649	
524	0.02134098	0.01974228	
524.2	0.02100538	0.01973807	
524.4	0.02145932	0.01973386	
524.6	0.02153787	0.01972966	
524.8	0.02162732	0.01972545	
525	0.02139356	0.01972125	
525.2	0.0210006	0.01971704	
525.4	0.02151179	0.01971284	
525.6	0.02092098	0.01970863	
525.8	0.0208775	0.01970443	
526	0.02060516	0.01970023	
526.2	0.02018101	0.01969603	
526.4	0.02006738	0.01969183	
526.6	0.01999385	0.01968763	
526.8	0.01979975	0.01968344	
527	0.02011487	0.01967924	
527.2	0.02040678	0.01967504	
527.4	0.0210475	0.01967085	
527.6	0.02120948	0.01966665	
527.8	0.02130831	0.01966246	
528	0.02117494	0.01965827	
528.2	0.02106452	0.01965408	
528.4	0.02132927	0.01964989	
528.6	0.02135597	0.0196457	
528.8	0.02170207	0.01964151	
529	0.02200117	0.01963732	
529.2	0.02198277	0.01963313	
529.4	0.02212907	0.01962895	
529.6	0.02186781	0.01962476	
529.8	0.02153404	0.01962058	
530	0.0213861	0.0196164	
530.2	0.02144006	0.01961221	
530.4	0.02167589	0.01960803	
530.6	0.02120782	0.01960385	
530.8	0.02161598	0.01959967	
531	0.02207189	0.01959549	
531.2	0.02248934	0.01959132	
531.4	0.02268885	0.01958714	
531.6	0.02214729	0.01958296	
531.8	0.02206556	0.01957879	
532	0.02188751	0.01957461	
532.2	0.02181731	0.01957044	
532.4	0.02160768	0.01956627	
532.6	0.02179479	0.0195621	
532.8	0.02194247	0.01955792	
533	0.02178722	0.01955375	
533.2	0.02147586	0.01954959	
533.4	0.02112846	0.01954542	
533.6	0.02130381	0.01954125	
533.8	0.02116098	0.01953708	
534	0.0213056	0.01953292	
534.2	0.02095428	0.01952875	
534.4	0.02058835	0.01952459	
534.6	0.02032266	0.01952043	
534.8	0.02054797	0.01951627	
535	0.02054317	0.0195121	
535.2	0.02030808	0.01950794	
535.4	0.02017722	0.01950379	
535.6	0.01999801	0.01949963	
535.8	0.02070948	0.01949547	
536	0.02027919	0.01949131	
536.2	0.0200292	0.01948716	
536.4	0.01970392	0.019483	
536.6	0.01976063	0.01947885	
536.8	0.02015345	0.0194747	
537	0.02008416	0.01947054	
537.2	0.02031215	0.01946639	
537.4	0.02033425	0.01946224	
537.6	0.02048612	0.01945809	
537.8	0.02043681	0.01945394	
538	0.02045897	0.0194498	
538.2	0.02029019	0.01944565	
538.4	0.02028608	0.0194415	
538.6	0.021077	0.01943736	
538.8	0.0207261	0.01943321	
539	0.02139965	0.01942907	
539.2	0.02138634	0.01942493	
539.4	0.02194574	0.01942079	
539.6	0.02207265	0.01941665	
539.8	0.02198435	0.01941251	
540	0.02133072	0.01940837	
540.2	0.02112344	0.01940423	
540.4	0.02080706	0.01940009	
540.6	0.02047114	0.01939596	
540.8	0.02045926	0.01939182	
541	0.02023426	0.01938769	
541.2	0.02020521	0.01938355	
541.4	0.0201791	0.01937942	
541.6	0.02010554	0.01937529	
541.8	0.01994311	0.01937116	
542	0.01994962	0.01936703	
542.2	0.02004202	0.0193629	
542.4	0.02017201	0.01935877	
542.6	0.0204767	0.01935464	
542.8	0.02035384	0.01935052	
543	0.02115886	0.01934639	
543.2	0.02102009	0.01934227	
543.4	0.02109863	0.01933814	
543.6	0.02081083	0.01933402	
543.8	0.020284	0.0193299	
544	0.01972353	0.01932578	
544.2	0.01907542	0.01932165	
544.4	0.01893581	0.01931754	
544.6	0.01862976	0.01931342	
544.8	0.01854739	0.0193093	
545	0.01908713	0.01930518	
545.2	0.01903101	0.01930107	
545.4	0.01939342	0.01929695	
545.6	0.01936509	0.01929284	
545.8	0.01943597	0.01928872	
546	0.01926207	0.01928461	
546.2	0.01953622	0.0192805	
546.4	0.02024591	0.01927639	
546.6	0.02074301	0.01927228	
546.8	0.0209134	0.01926817	
547	0.02108981	0.01926406	
547.2	0.0211223	0.01925995	
547.4	0.02064714	0.01925585	
547.6	0.02057584	0.01925174	
547.8	0.02044654	0.01924764	
548	0.02001175	0.01924353	
548.2	0.02012772	0.01923943	
548.4	0.02028534	0.01923533	
548.6	0.02055187	0.01923123	
548.8	0.02120754	0.01922713	
549	0.02219535	0.01922303	
549.2	0.02217733	0.01921893	
549.4	0.02237418	0.01921483	
549.6	0.02211087	0.01921074	
549.8	0.02223869	0.01920664	
550	0.02199282	0.01920255	
550.2	0.02244641	0.01919845	
550.4	0.02279747	0.01919436	
550.6	0.02235043	0.01919027	
550.8	0.02208439	0.01918617	
551	0.02207275	0.01918208	
551.2	0.02173605	0.01917799	
551.4	0.02105488	0.0191739	
551.6	0.02131084	0.01916982	
551.8	0.02097086	0.01916573	
552	0.02056572	0.01916164	
552.2	0.02100952	0.01915756	
552.4	0.02127252	0.01915347	
552.6	0.02123136	0.01914939	
552.8	0.0207161	0.01914531	
553	0.02056932	0.01914123	
553.2	0.0201019	0.01913714	
553.4	0.01987231	0.01913306	
553.6	0.0198019	0.01912898	
553.8	0.02008882	0.01912491	
554	0.02014747	0.01912083	
554.2	0.02030712	0.01911675	
554.4	0.02039435	0.01911268	
554.6	0.02058312	0.0191086	
554.8	0.02123379	0.01910453	
555	0.02125752	0.01910045	
555.2	0.02082911	0.01909638	
555.4	0.02029954	0.01909231	
555.6	0.0204546	0.01908824	
555.8	0.02039704	0.01908417	
556	0.02037691	0.0190801	
556.2	0.02063431	0.01907603	
556.4	0.02011068	0.01907197	
556.6	0.01955105	0.0190679	
556.8	0.01904143	0.01906383	
557	0.01924618	0.01905977	
557.2	0.01943982	0.01905571	
557.4	0.01967976	0.01905164	
557.6	0.01984692	0.01904758	
557.8	0.02077044	0.01904352	
558	0.02088211	0.01903946	
558.2	0.02142544	0.0190354	
558.4	0.0218159	0.01903134	
558.6	0.02189864	0.01902728	
558.8	0.02249126	0.01902323	
559	0.02149664	0.01901917	
559.2	0.02072392	0.01901512	
559.4	0.02065653	0.01901106	
559.6	0.02111451	0.01900701	
559.8	0.0209964	0.01900296	
560	0.02052227	0.01899891	
560.2	0.02071792	0.01899485	
560.4	0.02060445	0.0189908	
560.6	0.0202973	0.01898676	
560.8	0.01992513	0.01898271	
561	0.02003399	0.01897866	
561.2	0.02040888	0.01897461	
561.4	0.02062528	0.01897057	
561.6	0.02005922	0.01896652	
561.8	0.02078226	0.01896248	
562	0.02064082	0.01895844	
562.2	0.02085013	0.0189544	
562.4	0.0207312	0.01895035	
562.6	0.02032865	0.01894631	
562.8	0.02034574	0.01894227	
563	0.01898098	0.01893824	
563.2	0.01859916	0.0189342	
563.4	0.01893401	0.01893016	
563.6	0.01881027	0.01892612	
563.8	0.01853934	0.01892209	
564	0.01851572	0.01891806	
564.2	0.01898779	0.01891402	
564.4	0.0187942	0.01890999	
564.6	0.01912202	0.01890596	
564.8	0.01969204	0.01890193	
565	0.02012396	0.0188979	
565.2	0.02066963	0.01889387	
565.4	0.02097163	0.01888984	
565.6	0.02106638	0.01888581	
565.8	0.0217756	0.01888179	
566	0.02168572	0.01887776	
566.2	0.02192905	0.01887373	
566.4	0.02180271	0.01886971	
566.6	0.02141721	0.01886569	
566.8	0.02118415	0.01886167	
567	0.02055387	0.01885764	
567.2	0.02045315	0.01885362	
567.4	0.02077116	0.0188496	
567.6	0.02107541	0.01884558	
567.8	0.02096616	0.01884157	
568	0.02104156	0.01883755	
568.2	0.02084354	0.01883353	
568.4	0.0205765	0.01882952	
568.6	0.02080804	0.0188255	
568.8	0.0208285	0.01882149	
569	0.02049957	0.01881748	
569.2	0.02081628	0.01881346	
569.4	0.02116828	0.01880945	
569.6	0.02118478	0.01880544	
569.8	0.02091886	0.01880143	
570	0.02129329	0.01879743	
570.2	0.0211623	0.01879342	
570.4	0.02075779	0.01878941	
570.6	0.02056382	0.0187854	
570.8	0.02074182	0.0187814	
571	0.02090467	0.0187774	
571.2	0.0212853	0.01877339	
571.4	0.02217564	0.01876939	
571.6	0.02254865	0.01876539	
571.8	0.02203675	0.01876139	
572	0.02187051	0.01875739	
572.2	0.0215665	0.01875339	
572.4	0.02180074	0.01874939	
572.6	0.02141341	0.01874539	
572.8	0.02142318	0.01874139	
573	0.02161335	0.0187374	
573.2	0.0218288	0.0187334	
573.4	0.0218331	0.01872941	
573.6	0.02126545	0.01872542	
573.8	0.02086032	0.01872142	
574	0.02075788	0.01871743	
574.2	0.0202942	0.01871344	
574.4	0.0200723	0.01870945	
574.6	0.01969143	0.01870546	
574.8	0.01972012	0.01870148	
575	0.01982197	0.01869749	
575.2	0.01968404	0.0186935	
575.4	0.01970958	0.01868952	
575.6	0.0191266	0.01868553	
575.8	0.01862227	0.01868155	
576	0.01904131	0.01867756	
576.2	0.0196369	0.01867358	
576.4	0.01965221	0.0186696	
576.6	0.01961484	0.01866562	
576.8	0.02059926	0.01866164	
577	0.02106861	0.01865766	
577.2	0.02089721	0.01865368	
577.4	0.02113502	0.01864971	
577.6	0.02100463	0.01864573	
577.8	0.02159285	0.01864176	
578	0.02198055	0.01863778	
578.2	0.02213014	0.01863381	
578.4	0.02197494	0.01862983	
578.6	0.02177185	0.01862586	
578.8	0.02205522	0.01862189	
579	0.02204041	0.01861792	
579.2	0.02195312	0.01861395	
579.4	0.02205279	0.01860998	
579.6	0.02184448	0.01860601	
579.8	0.02186669	0.01860205	
580	0.0221285	0.01859808	
580.2	0.02219317	0.01859412	
580.4	0.02160817	0.01859015	
580.6	0.02191702	0.01858619	
580.8	0.02206117	0.01858223	
581	0.02159819	0.01857826	
581.2	0.02106734	0.0185743	
581.4	0.02120894	0.01857034	
581.6	0.02103339	0.01856638	
581.8	0.02079599	0.01856243	
582	0.02071094	0.01855847	
582.2	0.02048986	0.01855451	
582.4	0.02031095	0.01855055	
582.6	0.02068817	0.0185466	
582.8	0.02103101	0.01854265	
583	0.02116342	0.01853869	
583.2	0.02126793	0.01853474	
583.4	0.02143173	0.01853079	
583.6	0.02185115	0.01852684	
583.8	0.02177102	0.01852289	
584	0.02157563	0.01851894	
584.2	0.02131757	0.01851499	
584.4	0.02108361	0.01851104	
584.6	0.02148699	0.01850709	
584.8	0.02112415	0.01850315	
585	0.02111234	0.0184992	
585.2	0.02089229	0.01849526	
585.4	0.02107828	0.01849132	
585.6	0.02086429	0.01848737	
585.8	0.02071437	0.01848343	
586	0.02093552	0.01847949	
586.2	0.02066685	0.01847555	
586.4	0.02103762	0.01847161	
586.6	0.02135621	0.01846767	
586.8	0.02134173	0.01846374	
587	0.02163722	0.0184598	
587.2	0.02153135	0.01845586	
587.4	0.02197648	0.01845193	
587.6	0.02210946	0.018448	
587.8	0.02131038	0.01844406	
588	0.02106414	0.01844013	
588.2	0.02095657	0.0184362	
588.4	0.02117027	0.01843227	
588.6	0.02091681	0.01842834	
588.8	0.02049202	0.01842441	
589	0.02062931	0.01842048	
589.2	0.02037544	0.01841655	
589.4	0.02044876	0.01841263	
589.6	0.02055589	0.0184087	
589.8	0.02020857	0.01840478	
590	0.02017761	0.01840085	
590.2	0.02006416	0.01839693	
590.4	0.02039666	0.01839301	
590.6	0.02028025	0.01838909	
590.8	0.02022951	0.01838516	
591	0.02061351	0.01838124	
591.2	0.02057387	0.01837733	
591.4	0.02048412	0.01837341	
591.6	0.02021921	0.01836949	
591.8	0.01994227	0.01836557	
592	0.01996366	0.01836166	
592.2	0.02027121	0.01835774	
592.4	0.02059462	0.01835383	
592.6	0.02051842	0.01834992	
592.8	0.02041616	0.018346	
593	0.02076428	0.01834209	
593.2	0.02071397	0.01833818	
593.4	0.02050988	0.01833427	
593.6	0.02040266	0.01833036	
593.8	0.020113	0.01832645	
594	0.02004576	0.01832255	
594.2	0.01996756	0.01831864	
594.4	0.0200401	0.01831474	
594.6	0.02005732	0.01831083	
594.8	0.01986255	0.01830693	
595	0.02002095	0.01830302	
595.2	0.01964381	0.01829912	
595.4	0.01967916	0.01829522	
595.6	0.01992105	0.01829132	
595.8	0.0197554	0.01828742	
596	0.01990354	0.01828352	
596.2	0.02054522	0.01827962	
596.4	0.02107893	0.01827572	
596.6	0.02074435	0.01827183	
596.8	0.02092445	0.01826793	
597	0.02126651	0.01826404	
597.2	0.021132	0.01826014	
597.4	0.02103758	0.01825625	
597.6	0.02137801	0.01825236	
597.8	0.02161952	0.01824847	
598	0.02176608	0.01824458	
598.2	0.02202459	0.01824069	
598.4	0.02208948	0.0182368	
598.6	0.02207745	0.01823291	
598.8	0.02185298	0.01822902	
599	0.02174965	0.01822513	
599.2	0.02166417	0.01822125	
599.4	0.02180902	0.01821736	
599.6	0.02155197	0.01821348	
599.8	0.02095439	0.0182096	
600	0.02114426	0.01820571	
600.2	0.02076172	0.01820183	
600.4	0.02096051	0.01819795	
600.6	0.02037432	0.01819407	
600.8	0.02094527	0.01819019	
601	0.02070833	0.01818631	
601.2	0.02039021	0.01818244	
601.4	0.02036167	0.01817856	
601.6	0.02047802	0.01817468	
601.8	0.02053669	0.01817081	
602	0.02068186	0.01816694	
602.2	0.02055287	0.01816306	
602.4	0.02041148	0.01815919	
602.6	0.02044184	0.01815532	
602.8	0.02049448	0.01815145	
603	0.02079171	0.01814758	
603.2	0.02086589	0.01814371	
603.4	0.02087484	0.01813984	
603.6	0.02065326	0.01813597	
603.8	0.02061313	0.01813211	
604	0.02086124	0.01812824	
604.2	0.02084329	0.01812437	
604.4	0.02109448	0.01812051	
604.6	0.02085235	0.01811665	
604.8	0.02117449	0.01811278	
605	0.0208778	0.01810892	
605.2	0.02046719	0.01810506	
605.4	0.02072652	0.0181012	
605.6	0.02070642	0.01809734	
605.8	0.02096237	0.01809348	
606	0.0208937	0.01808963	
606.2	0.02077913	0.01808577	
606.4	0.02088232	0.01808191	
606.6	0.02118136	0.01807806	
606.8	0.02119264	0.0180742	
607	0.02093439	0.01807035	
607.2	0.0208643	0.0180665	
607.4	0.02074436	0.01806265	
607.6	0.02062458	0.01805879	
607.8	0.02100033	0.01805494	
608	0.02100883	0.0180511	
608.2	0.02093515	0.01804725	
608.4	0.02042015	0.0180434	
608.6	0.02036724	0.01803955	
608.8	0.02025827	0.01803571	
609	0.02007972	0.01803186	
609.2	0.01987263	0.01802802	
609.4	0.01990992	0.01802417	
609.6	0.02008546	0.01802033	
609.8	0.02011459	0.01801649	
610	0.01977792	0.01801265	
610.2	0.01974899	0.01800881	
610.4	0.01966148	0.01800497	
610.6	0.01954666	0.01800113	
610.8	0.01900662	0.01799729	
611	0.0188988	0.01799345	
611.2	0.01908095	0.01798962	
611.4	0.01866826	0.01798578	
611.6	0.01856927	0.01798195	
611.8	0.01877439	0.01797811	
612	0.01901001	0.01797428	
612.2	0.01897143	0.01797045	
612.4	0.01909303	0.01796661	
612.6	0.01941612	0.01796278	
612.8	0.01959487	0.01795895	
613	0.02012128	0.01795513	
613.2	0.02010038	0.0179513	
613.4	0.02003487	0.01794747	
613.6	0.02033462	0.01794364	
613.8	0.01997623	0.01793982	
614	0.01974259	0.01793599	
614.2	0.01959783	0.01793217	
614.4	0.01968267	0.01792835	
614.6	0.01983416	0.01792452	
614.8	0.0197992	0.0179207	
615	0.02007832	0.01791688	
615.2	0.01996212	0.01791306	
615.4	0.01999641	0.01790924	
615.6	0.02043741	0.01790542	
615.8	0.02072981	0.01790161	
616	0.02116799	0.01789779	
616.2	0.02105956	0.01789397	
616.4	0.02129144	0.01789016	
616.6	0.02138118	0.01788634	
616.8	0.02129188	0.01788253	
617	0.02108165	0.01787872	
617.2	0.02046523	0.01787491	
617.4	0.02059595	0.01787109	
617.6	0.02083058	0.01786728	
617.8	0.02110123	0.01786347	
618	0.02063962	0.01785967	
618.2	0.02060006	0.01785586	
618.4	0.02056865	0.01785205	
618.6	0.02038099	0.01784825	
618.8	0.02041362	0.01784444	
619	0.02037116	0.01784064	
619.2	0.01974833	0.01783683	
619.4	0.01987745	0.01783303	
619.6	0.01994545	0.01782923	
619.8	0.02016272	0.01782543	
620	0.02046841	0.01782162	
620.2	0.02021789	0.01781783	
620.4	0.01989234	0.01781403	
620.6	0.01992523	0.01781023	
620.8	0.02004956	0.01780643	
621	0.01991792	0.01780263	
621.2	0.02010679	0.01779884	
621.4	0.02064788	0.01779504	
621.6	0.02099891	0.01779125	
621.8	0.02096668	0.01778746	
622	0.01997213	0.01778366	
622.2	0.02013236	0.01777987	
622.4	0.02002808	0.01777608	
622.6	0.01978675	0.01777229	
622.8	0.0203633	0.0177685	
623	0.01993526	0.01776471	
623.2	0.01981596	0.01776093	
623.4	0.02025744	0.01775714	
623.6	0.02087166	0.01775335	
623.8	0.02137639	0.01774957	
624	0.02183703	0.01774578	
624.2	0.02206479	0.017742	
624.4	0.02205467	0.01773822	
624.6	0.02203575	0.01773444	
624.8	0.0222097	0.01773066	
625	0.02189728	0.01772688	
625.2	0.02176088	0.0177231	
625.4	0.02209187	0.01771932	
625.6	0.02228295	0.01771554	
625.8	0.02175408	0.01771176	
626	0.02164718	0.01770799	
626.2	0.02121041	0.01770421	
626.4	0.02117072	0.01770044	
626.6	0.02098271	0.01769666	
626.8	0.02086991	0.01769289	
627	0.02047208	0.01768912	
627.2	0.02055162	0.01768535	
627.4	0.02073668	0.01768157	
627.6	0.0209048	0.0176778	
627.8	0.02061804	0.01767404	
628	0.02077459	0.01767027	
628.2	0.02057698	0.0176665	
628.4	0.02006504	0.01766273	
628.6	0.0198326	0.01765897	
628.8	0.02024711	0.0176552	
629	0.02067386	0.01765144	
629.2	0.02095646	0.01764768	
629.4	0.02142238	0.01764391	
629.6	0.0210713	0.01764015	
629.8	0.02018647	0.01763639	
630	0.0202417	0.01763263	
630.2	0.02002566	0.01762887	
630.4	0.02033861	0.01762511	
630.6	0.02014658	0.01762135	
630.8	0.01998822	0.0176176	
631	0.02025046	0.01761384	
631.2	0.02054108	0.01761009	
631.4	0.02023181	0.01760633	
631.6	0.01996396	0.01760258	
631.8	0.02000033	0.01759882	
632	0.02013388	0.01759507	
632.2	0.02015179	0.01759132	
632.4	0.02037756	0.01758757	
632.6	0.02056707	0.01758382	
632.8	0.02091875	0.01758007	
633	0.02107364	0.01757632	
633.2	0.02069928	0.01757258	
633.4	0.02070601	0.01756883	
633.6	0.02051577	0.01756508	
633.8	0.02023938	0.01756134	
634	0.02029966	0.01755759	
634.2	0.02046182	0.01755385	
634.4	0.02005387	0.01755011	
634.6	0.01973544	0.01754637	
634.8	0.01958026	0.01754262	
635	0.01932198	0.01753888	
635.2	0.0193346	0.01753515	
635.4	0.01905178	0.01753141	
635.6	0.01926847	0.01752767	
635.8	0.0195169	0.01752393	
636	0.01930099	0.0175202	
636.2	0.01889699	0.01751646	
636.4	0.01879288	0.01751273	
636.6	0.01875379	0.01750899	
636.8	0.0188646	0.01750526	
637	0.01913935	0.01750153	
637.2	0.01990565	0.0174978	
637.4	0.02026531	0.01749406	
637.6	0.02038255	0.01749033	
637.8	0.02030928	0.01748661	
638	0.01997469	0.01748288	
638.2	0.02021932	0.01747915	
638.4	0.02002446	0.01747542	
638.6	0.02021149	0.0174717	
638.8	0.02023177	0.01746797	
639	0.02011333	0.01746425	
639.2	0.02024849	0.01746052	
639.4	0.02048012	0.0174568	
639.6	0.02088247	0.01745308	
639.8	0.02039148	0.01744936	
640	0.01977149	0.01744564	
640.2	0.01949037	0.01744192	
640.4	0.01987513	0.0174382	
640.6	0.01998528	0.01743448	
640.8	0.01997764	0.01743077	
641	0.02026977	0.01742705	
641.2	0.02019298	0.01742333	
641.4	0.01951998	0.01741962	
641.6	0.0193046	0.0174159	
641.8	0.01904147	0.01741219	
642	0.01825356	0.01740848	
642.2	0.01851759	0.01740477	
642.4	0.01862557	0.01740106	
642.6	0.01865243	0.01739735	
642.8	0.01845414	0.01739364	
643	0.01847981	0.01738993	
643.2	0.01884818	0.01738622	
643.4	0.0194246	0.01738251	
643.6	0.0193093	0.01737881	
643.8	0.01863897	0.0173751	
644	0.0191366	0.0173714	
644.2	0.01973508	0.01736769	
644.4	0.02014265	0.01736399	
644.6	0.01989626	0.01736029	
644.8	0.0202297	0.01735659	
645	0.02077882	0.01735289	
645.2	0.02026256	0.01734919	
645.4	0.02022447	0.01734549	
645.6	0.020255	0.01734179	
645.8	0.01982879	0.01733809	
646	0.01960708	0.0173344	
646.2	0.01972456	0.0173307	
646.4	0.01953939	0.01732701	
646.6	0.01976684	0.01732331	
646.8	0.01978138	0.01731962	
647	0.01954596	0.01731593	
647.2	0.01951258	0.01731223	
647.4	0.01915491	0.01730854	
647.6	0.01882955	0.01730485	
647.8	0.01892585	0.01730116	
648	0.0192184	0.01729747	
648.2	0.01930267	0.01729379	
648.4	0.01921154	0.0172901	
648.6	0.01962036	0.01728641	
648.8	0.02014321	0.01728273	
649	0.02012194	0.01727904	
649.2	0.01948711	0.01727536	
649.4	0.01929358	0.01727168	
649.6	0.01952421	0.01726799	
649.8	0.01934998	0.01726431	
650	0.0198137	0.01726063	
650.2	0.01994625	0.01725695	
650.4	0.02041164	0.01725327	
650.6	0.02049785	0.01724959	
650.8	0.020286	0.01724591	
651	0.0202533	0.01724224	
651.2	0.02016789	0.01723856	
651.4	0.02016965	0.01723489	
651.6	0.02025383	0.01723121	
651.8	0.01991043	0.01722754	
652	0.02002037	0.01722386	
652.2	0.0200614	0.01722019	
652.4	0.02015316	0.01721652	
652.6	0.02080738	0.01721285	
652.8	0.02074826	0.01720918	
653	0.02062464	0.01720551	
653.2	0.02049122	0.01720184	
653.4	0.02078005	0.01719818	
653.6	0.02139821	0.01719451	
653.8	0.02159688	0.01719084	
654	0.02224283	0.01718718	
654.2	0.02238221	0.01718351	
654.4	0.0222138	0.01717985	
654.6	0.02226819	0.01717619	
654.8	0.02187793	0.01717252	
655	0.02144215	0.01716886	
655.2	0.02102761	0.0171652	
655.4	0.02066734	0.01716154	
655.6	0.02010118	0.01715788	
655.8	0.01953906	0.01715423	
656	0.01959081	0.01715057	
656.2	0.01952801	0.01714691	
656.4	0.01928926	0.01714326	
656.6	0.01958902	0.0171396	
656.8	0.01968782	0.01713595	
657	0.01984753	0.01713229	
657.2	0.0199721	0.01712864	
657.4	0.020195	0.01712499	
657.6	0.02021234	0.01712134	
657.8	0.02095168	0.01711769	
658	0.0212192	0.01711404	
658.2	0.0212366	0.01711039	
658.4	0.02107412	0.01710674	
658.6	0.02106517	0.01710309	
658.8	0.02075812	0.01709945	
659	0.02095705	0.0170958	
659.2	0.02065523	0.01709216	
659.4	0.02033031	0.01708851	
659.6	0.02011387	0.01708487	
659.8	0.02017147	0.01708123	
660	0.02061528	0.01707758	
660.2	0.02036128	0.01707394	
660.4	0.02020374	0.0170703	
660.6	0.02058951	0.01706666	
660.8	0.02091986	0.01706302	
661	0.02073237	0.01705939	
661.2	0.02073138	0.01705575	
661.4	0.0206396	0.01705211	
661.6	0.02050098	0.01704848	
661.8	0.02066097	0.01704484	
662	0.02036934	0.01704121	
662.2	0.0203452	0.01703758	
662.4	0.02025524	0.01703394	
662.6	0.02031882	0.01703031	
662.8	0.02060366	0.01702668	
663	0.02049619	0.01702305	
663.2	0.0203517	0.01701942	
663.4	0.02070076	0.01701579	
663.6	0.02095425	0.01701216	
