# Supplementary material for: Molecular basis for DNA recognition by the maternal pioneer transcription factor FoxH1
Source: Nat Commun. 2022 Nov 26;13:7279. doi: 10.1038/s41467-022-34925-y (PMC9701222; doi:10.1038/s41467-022-34925-y)
Supplement: Supplementary file 4 — Source Data [file 41467_2022_34925_MOESM4_ESM.zip › Sourcedata/BLIS/FoxH1/WT/601/-6/NCP/F3Results.txt]

Conc1	3.906E-09	
Start1	243.8	
Stop1	663.6	
Kobs	0.00106614619384622	
Error Kobs	2.07469452530701E-05	
Koff	0	
Error Koff	0	
Time1	Data1	Fit1	
243.8	0.00291962	0	
244	0.00281167	0.00001693	
244.2	0.00305437	0.00003385	
244.4	0.00278774	0.00005076	
244.6	0.00320026	0.00006767	
244.8	0.00316914	0.00008457	
245	0.00328355	0.00010147	
245.2	0.00345895	0.00011835	
245.4	0.00361948	0.00013523	
245.6	0.00418363	0.00015211	
245.8	0.00450497	0.00016898	
246	0.00448089	0.00018584	
246.2	0.00461071	0.00020269	
246.4	0.00464011	0.00021954	
246.6	0.0044304	0.00023638	
246.8	0.00451185	0.00025321	
247	0.00477416	0.00027004	
247.2	0.0045229	0.00028686	
247.4	0.00464635	0.00030367	
247.6	0.00475254	0.00032048	
247.8	0.00457107	0.00033728	
248	0.00406778	0.00035407	
248.2	0.00396249	0.00037086	
248.4	0.00374389	0.00038764	
248.6	0.00400252	0.00040442	
248.8	0.00374412	0.00042118	
249	0.00391294	0.00043794	
249.2	0.00426753	0.0004547	
249.4	0.00483171	0.00047144	
249.6	0.0050402	0.00048818	
249.8	0.00500595	0.00050492	
250	0.00497865	0.00052164	
250.2	0.00485815	0.00053836	
250.4	0.00501627	0.00055508	
250.6	0.00497921	0.00057178	
250.8	0.00575357	0.00058849	
251	0.00585748	0.00060518	
251.2	0.0062026	0.00062187	
251.4	0.00574037	0.00063855	
251.6	0.00571638	0.00065522	
251.8	0.00552561	0.00067189	
252	0.00507215	0.00068855	
252.2	0.00508984	0.0007052	
252.4	0.00537745	0.00072185	
252.6	0.00526388	0.00073849	
252.8	0.00545339	0.00075512	
253	0.00519257	0.00077175	
253.2	0.00511507	0.00078837	
253.4	0.00520476	0.00080499	
253.6	0.00462481	0.00082159	
253.8	0.00496874	0.00083819	
254	0.00469601	0.00085479	
254.2	0.00436098	0.00087138	
254.4	0.00470611	0.00088796	
254.6	0.00478452	0.00090453	
254.8	0.00504266	0.0009211	
255	0.00492082	0.00093766	
255.2	0.00533989	0.00095422	
255.4	0.0050802	0.00097076	
255.6	0.00530328	0.00098731	
255.8	0.00542597	0.00100384	
256	0.00574951	0.00102037	
256.2	0.00586101	0.00103689	
256.4	0.00553808	0.00105341	
256.6	0.00490265	0.00106992	
256.8	0.0045389	0.00108642	
257	0.00371924	0.00110291	
257.2	0.00368688	0.0011194	
257.4	0.00380838	0.00113588	
257.6	0.00378561	0.00115236	
257.8	0.00377904	0.00116883	
258	0.00374661	0.00118529	
258.2	0.00400038	0.00120175	
258.4	0.00423791	0.0012182	
258.6	0.00452906	0.00123464	
258.8	0.00451839	0.00125108	
259	0.00495221	0.00126751	
259.2	0.00515644	0.00128393	
259.4	0.00535522	0.00130035	
259.6	0.00567724	0.00131676	
259.8	0.00629002	0.00133316	
260	0.00631828	0.00134956	
260.2	0.0056609	0.00136595	
260.4	0.00524055	0.00138233	
260.6	0.00519988	0.00139871	
260.8	0.00487312	0.00141508	
261	0.0051716	0.00143145	
261.2	0.00568595	0.00144781	
261.4	0.00536632	0.00146416	
261.6	0.00503843	0.0014805	
261.8	0.00477718	0.00149684	
262	0.00497156	0.00151317	
262.2	0.00501521	0.0015295	
262.4	0.00473026	0.00154582	
262.6	0.00468117	0.00156213	
262.8	0.00464676	0.00157844	
263	0.00472556	0.00159474	
263.2	0.00446144	0.00161103	
263.4	0.00444079	0.00162732	
263.6	0.0045507	0.0016436	
263.8	0.00431842	0.00165987	
264	0.00396766	0.00167614	
264.2	0.00403549	0.0016924	
264.4	0.0041087	0.00170866	
264.6	0.00416763	0.0017249	
264.8	0.00404402	0.00174114	
265	0.00458822	0.00175738	
265.2	0.00473147	0.00177361	
265.4	0.00430379	0.00178983	
265.6	0.00417936	0.00180605	
265.8	0.00401363	0.00182226	
266	0.00424106	0.00183846	
266.2	0.00459046	0.00185465	
266.4	0.00495089	0.00187084	
266.6	0.00472468	0.00188703	
266.8	0.00518514	0.0019032	
267	0.00461591	0.00191937	
267.2	0.00451947	0.00193554	
267.4	0.00396461	0.0019517	
267.6	0.00431568	0.00196785	
267.8	0.00394453	0.00198399	
268	0.00395819	0.00200013	
268.2	0.00406931	0.00201626	
268.4	0.00387768	0.00203239	
268.6	0.00360997	0.00204851	
268.8	0.00380257	0.00206462	
269	0.00426373	0.00208073	
269.2	0.00422101	0.00209683	
269.4	0.00420146	0.00211292	
269.6	0.00411427	0.00212901	
269.8	0.00412064	0.00214509	
270	0.00431035	0.00216116	
270.2	0.00470624	0.00217723	
270.4	0.00448502	0.00219329	
270.6	0.0041469	0.00220935	
270.8	0.00406182	0.0022254	
271	0.00349466	0.00224144	
271.2	0.0032418	0.00225747	
271.4	0.00295289	0.0022735	
271.6	0.00311476	0.00228953	
271.8	0.00271363	0.00230554	
272	0.00275969	0.00232155	
272.2	0.00274621	0.00233756	
272.4	0.00292828	0.00235355	
272.6	0.00291842	0.00236955	
272.8	0.00382409	0.00238553	
273	0.00446199	0.00240151	
273.2	0.00459797	0.00241748	
273.4	0.00556632	0.00243345	
273.6	0.00581409	0.00244941	
273.8	0.00604598	0.00246536	
274	0.00649753	0.00248131	
274.2	0.0070701	0.00249725	
274.4	0.00700011	0.00251318	
274.6	0.00683926	0.00252911	
274.8	0.00642783	0.00254503	
275	0.00628883	0.00256095	
275.2	0.00570839	0.00257685	
275.4	0.0052602	0.00259276	
275.6	0.00508577	0.00260865	
275.8	0.00467881	0.00262454	
276	0.00427214	0.00264043	
276.2	0.00394379	0.0026563	
276.4	0.00431055	0.00267217	
276.6	0.00405409	0.00268804	
276.8	0.00428223	0.0027039	
277	0.0039223	0.00271975	
277.2	0.0040363	0.00273559	
277.4	0.00452779	0.00275143	
277.6	0.00486585	0.00276727	
277.8	0.00540078	0.00278309	
278	0.00574199	0.00279891	
278.2	0.00604748	0.00281473	
278.4	0.00603118	0.00283054	
278.6	0.00581347	0.00284634	
278.8	0.00607106	0.00286213	
279	0.00569474	0.00287792	
279.2	0.00514387	0.0028937	
279.4	0.00536196	0.00290948	
279.6	0.0050661	0.00292525	
279.8	0.00463858	0.00294101	
280	0.00495955	0.00295677	
280.2	0.00496317	0.00297252	
280.4	0.00537788	0.00298827	
280.6	0.00483728	0.00300401	
280.8	0.00468155	0.00301974	
281	0.00493461	0.00303547	
281.2	0.00538197	0.00305119	
281.4	0.00594969	0.0030669	
281.6	0.00642894	0.00308261	
281.8	0.00689881	0.00309831	
282	0.00658674	0.003114	
282.2	0.00685736	0.00312969	
282.4	0.00645001	0.00314537	
282.6	0.00639472	0.00316105	
282.8	0.00602388	0.00317672	
283	0.00575628	0.00319238	
283.2	0.00551581	0.00320804	
283.4	0.00579303	0.00322369	
283.6	0.00529756	0.00323934	
283.8	0.00558512	0.00325498	
284	0.00559995	0.00327061	
284.2	0.00554577	0.00328624	
284.4	0.00560309	0.00330186	
284.6	0.00510315	0.00331747	
284.8	0.0050297	0.00333308	
285	0.00529728	0.00334868	
285.2	0.00525858	0.00336427	
285.4	0.00559311	0.00337986	
285.6	0.00620845	0.00339545	
285.8	0.00641494	0.00341102	
286	0.00611871	0.00342659	
286.2	0.00639649	0.00344216	
286.4	0.00633635	0.00345772	
286.6	0.0067407	0.00347327	
286.8	0.00649351	0.00348881	
287	0.00696731	0.00350435	
287.2	0.00742926	0.00351989	
287.4	0.0075237	0.00353541	
287.6	0.00734844	0.00355093	
287.8	0.00713488	0.00356645	
288	0.00728387	0.00358196	
288.2	0.00736199	0.00359746	
288.4	0.00683331	0.00361296	
288.6	0.00614971	0.00362845	
288.8	0.00594895	0.00364393	
289	0.00621852	0.00365941	
289.2	0.00654506	0.00367488	
289.4	0.00683772	0.00369035	
289.6	0.00719401	0.00370581	
289.8	0.00685934	0.00372126	
290	0.00680899	0.00373671	
290.2	0.00694998	0.00375215	
290.4	0.00712128	0.00376758	
290.6	0.00692532	0.00378301	
290.8	0.00703702	0.00379843	
291	0.0074506	0.00381385	
291.2	0.00765969	0.00382926	
291.4	0.00707494	0.00384466	
291.6	0.00719034	0.00386006	
291.8	0.00725674	0.00387545	
292	0.00719595	0.00389084	
292.2	0.00686106	0.00390622	
292.4	0.00630985	0.00392159	
292.6	0.00607372	0.00393696	
292.8	0.00607077	0.00395232	
293	0.00646105	0.00396767	
293.2	0.00704519	0.00398302	
293.4	0.00690299	0.00399837	
293.6	0.00694365	0.0040137	
293.8	0.00674278	0.00402903	
294	0.00673985	0.00404436	
294.2	0.00694453	0.00405968	
294.4	0.00664533	0.00407499	
294.6	0.00675711	0.0040903	
294.8	0.00670898	0.0041056	
295	0.00648813	0.00412089	
295.2	0.00640349	0.00413618	
295.4	0.00606723	0.00415146	
295.6	0.00619289	0.00416674	
295.8	0.00588953	0.00418201	
296	0.00564383	0.00419727	
296.2	0.00556625	0.00421253	
296.4	0.00532988	0.00422778	
296.6	0.0054135	0.00424302	
296.8	0.00559037	0.00425826	
297	0.00639512	0.0042735	
297.2	0.00645694	0.00428872	
297.4	0.00578339	0.00430394	
297.6	0.00553472	0.00431916	
297.8	0.00596441	0.00433437	
298	0.0062843	0.00434957	
298.2	0.00631064	0.00436477	
298.4	0.00615617	0.00437996	
298.6	0.00658677	0.00439515	
298.8	0.00645631	0.00441032	
299	0.0063763	0.0044255	
299.2	0.00637364	0.00444066	
299.4	0.00611415	0.00445582	
299.6	0.0062984	0.00447098	
299.8	0.00615008	0.00448613	
300	0.00603201	0.00450127	
300.2	0.00577089	0.00451641	
300.4	0.00555118	0.00453154	
300.6	0.00552524	0.00454666	
300.8	0.00608702	0.00456178	
301	0.0063372	0.00457689	
301.2	0.00618614	0.004592	
301.4	0.00587174	0.0046071	
301.6	0.00676674	0.0046222	
301.8	0.00738988	0.00463728	
302	0.00716688	0.00465237	
302.2	0.00722946	0.00466744	
302.4	0.00770524	0.00468251	
302.6	0.00806696	0.00469758	
302.8	0.00797258	0.00471264	
303	0.00769137	0.00472769	
303.2	0.00800914	0.00474274	
303.4	0.00803014	0.00475778	
303.6	0.00815186	0.00477281	
303.8	0.00775921	0.00478784	
304	0.0071773	0.00480286	
304.2	0.0070003	0.00481788	
304.4	0.00686774	0.00483289	
304.6	0.0070261	0.00484789	
304.8	0.00716538	0.00486289	
305	0.00707205	0.00487788	
305.2	0.0067579	0.00489287	
305.4	0.00632682	0.00490785	
305.6	0.00644081	0.00492283	
305.8	0.00614634	0.0049378	
306	0.00614241	0.00495276	
306.2	0.00656005	0.00496772	
306.4	0.00700741	0.00498267	
306.6	0.00676813	0.00499761	
306.8	0.00685064	0.00501255	
307	0.00674432	0.00502748	
307.2	0.00662982	0.00504241	
307.4	0.00685922	0.00505733	
307.6	0.00682972	0.00507225	
307.8	0.0067239	0.00508716	
308	0.00600834	0.00510206	
308.2	0.0060217	0.00511696	
308.4	0.00574892	0.00513185	
308.6	0.00551265	0.00514674	
308.8	0.00536821	0.00516162	
309	0.00531455	0.00517649	
309.2	0.00532168	0.00519136	
309.4	0.00571512	0.00520622	
309.6	0.00602176	0.00522108	
309.8	0.0067097	0.00523593	
310	0.00705502	0.00525077	
310.2	0.00770495	0.00526561	
310.4	0.00867461	0.00528044	
310.6	0.00887114	0.00529527	
310.8	0.00927467	0.00531009	
311	0.00944841	0.0053249	
311.2	0.01006909	0.00533971	
311.4	0.01061534	0.00535452	
311.6	0.01035842	0.00536931	
311.8	0.01005933	0.0053841	
312	0.0097133	0.00539889	
312.2	0.00940906	0.00541367	
312.4	0.00894362	0.00542844	
312.6	0.00863679	0.00544321	
312.8	0.0087563	0.00545797	
313	0.00826788	0.00547273	
313.2	0.0085118	0.00548748	
313.4	0.008346	0.00550222	
313.6	0.00794488	0.00551696	
313.8	0.00786451	0.00553169	
314	0.00798699	0.00554642	
314.2	0.00813249	0.00556114	
314.4	0.00857104	0.00557585	
314.6	0.00837475	0.00559056	
314.8	0.00823511	0.00560527	
315	0.00846848	0.00561996	
315.2	0.00895615	0.00563466	
315.4	0.00893313	0.00564934	
315.6	0.00904706	0.00566402	
315.8	0.00931509	0.00567869	
316	0.00928632	0.00569336	
316.2	0.0091443	0.00570803	
316.4	0.00908807	0.00572268	
316.6	0.00900829	0.00573733	
316.8	0.00938197	0.00575198	
317	0.0091594	0.00576662	
317.2	0.00997203	0.00578125	
317.4	0.01009643	0.00579588	
317.6	0.00985774	0.0058105	
317.8	0.00969237	0.00582511	
318	0.00965563	0.00583972	
318.2	0.00913509	0.00585433	
318.4	0.00894735	0.00586893	
318.6	0.00848269	0.00588352	
318.8	0.00797971	0.0058981	
319	0.00792423	0.00591269	
319.2	0.0077039	0.00592726	
319.4	0.00725996	0.00594183	
319.6	0.00746473	0.00595639	
319.8	0.00730279	0.00597095	
320	0.00694607	0.0059855	
320.2	0.00702983	0.00600005	
320.4	0.00712073	0.00601459	
320.6	0.00722058	0.00602912	
320.8	0.00796032	0.00604365	
321	0.00837482	0.00605817	
321.2	0.00863159	0.00607269	
321.4	0.00899668	0.0060872	
321.6	0.00863237	0.00610171	
321.8	0.00898447	0.00611621	
322	0.0093895	0.0061307	
322.2	0.00893833	0.00614519	
322.4	0.00850063	0.00615967	
322.6	0.00773673	0.00617415	
322.8	0.00770823	0.00618862	
323	0.00769333	0.00620309	
323.2	0.00730814	0.00621754	
323.4	0.00757067	0.006232	
323.6	0.00779606	0.00624645	
323.8	0.0076006	0.00626089	
324	0.00788438	0.00627532	
324.2	0.00781323	0.00628976	
324.4	0.00811458	0.00630418	
324.6	0.00820892	0.0063186	
324.8	0.00849449	0.00633301	
325	0.0086012	0.00634742	
325.2	0.0084025	0.00636182	
325.4	0.00890278	0.00637622	
325.6	0.00934454	0.00639061	
325.8	0.00994957	0.00640499	
326	0.0099168	0.00641937	
326.2	0.00927485	0.00643375	
326.4	0.00921474	0.00644811	
326.6	0.00982957	0.00646248	
326.8	0.0104215	0.00647683	
327	0.01028836	0.00649118	
327.2	0.01049771	0.00650553	
327.4	0.01067286	0.00651987	
327.6	0.01021676	0.0065342	
327.8	0.0098335	0.00654853	
328	0.00956585	0.00656285	
328.2	0.00881654	0.00657717	
328.4	0.00913217	0.00659148	
328.6	0.00939634	0.00660578	
328.8	0.00932979	0.00662008	
329	0.00918023	0.00663437	
329.2	0.00872748	0.00664866	
329.4	0.00906311	0.00666294	
329.6	0.00931269	0.00667722	
329.8	0.0092427	0.00669149	
330	0.00919873	0.00670576	
330.2	0.00929645	0.00672002	
330.4	0.00977814	0.00673427	
330.6	0.00995049	0.00674852	
330.8	0.00984936	0.00676276	
331	0.0103322	0.006777	
331.2	0.0105203	0.00679123	
331.4	0.01027696	0.00680545	
331.6	0.00965235	0.00681967	
331.8	0.0095802	0.00683389	
332	0.0094896	0.0068481	
332.2	0.00932525	0.0068623	
332.4	0.00960165	0.00687649	
332.6	0.00988249	0.00689069	
332.8	0.00972834	0.00690487	
333	0.0096282	0.00691905	
333.2	0.00953726	0.00693323	
333.4	0.00947513	0.0069474	
333.6	0.00936209	0.00696156	
333.8	0.00913198	0.00697572	
334	0.008733	0.00698987	
334.2	0.00830804	0.00700401	
334.4	0.00829086	0.00701816	
334.6	0.00832524	0.00703229	
334.8	0.00850252	0.00704642	
335	0.00898492	0.00706054	
335.2	0.00887244	0.00707466	
335.4	0.00878392	0.00708877	
335.6	0.00900399	0.00710288	
335.8	0.00926551	0.00711698	
336	0.00898291	0.00713108	
336.2	0.00858978	0.00714517	
336.4	0.00912963	0.00715925	
336.6	0.00913994	0.00717333	
336.8	0.0092584	0.00718741	
337	0.00908848	0.00720147	
337.2	0.00887834	0.00721554	
337.4	0.00831485	0.00722959	
337.6	0.00840006	0.00724364	
337.8	0.00779647	0.00725769	
338	0.00774734	0.00727173	
338.2	0.00755653	0.00728576	
338.4	0.00794241	0.00729979	
338.6	0.00806629	0.00731381	
338.8	0.00789332	0.00732783	
339	0.00850692	0.00734184	
339.2	0.00838813	0.00735585	
339.4	0.00879077	0.00736985	
339.6	0.00861606	0.00738384	
339.8	0.00812857	0.00739783	
340	0.00800559	0.00741182	
340.2	0.00789417	0.0074258	
340.4	0.00851559	0.00743977	
340.6	0.0080443	0.00745374	
340.8	0.0085325	0.0074677	
341	0.00868692	0.00748165	
341.2	0.00851383	0.00749561	
341.4	0.00845387	0.00750955	
341.6	0.00870004	0.00752349	
341.8	0.00817326	0.00753742	
342	0.00900594	0.00755135	
342.2	0.00907801	0.00756528	
342.4	0.00934571	0.00757919	
342.6	0.00949056	0.0075931	
342.8	0.00945165	0.00760701	
343	0.0092625	0.00762091	
343.2	0.00895071	0.00763481	
343.4	0.00895924	0.0076487	
343.6	0.00850233	0.00766258	
343.8	0.00851519	0.00767646	
344	0.00823555	0.00769033	
344.2	0.00823231	0.0077042	
344.4	0.00836639	0.00771806	
344.6	0.007753	0.00773192	
344.8	0.00812155	0.00774577	
345	0.00810273	0.00775961	
345.2	0.0075651	0.00777345	
345.4	0.00771868	0.00778729	
345.6	0.00777724	0.00780112	
345.8	0.00793417	0.00781494	
346	0.00882817	0.00782876	
346.2	0.00875991	0.00784257	
346.4	0.00877226	0.00785638	
346.6	0.00859882	0.00787018	
346.8	0.00912598	0.00788398	
347	0.0090707	0.00789777	
347.2	0.00923971	0.00791155	
347.4	0.00947377	0.00792533	
347.6	0.00966889	0.00793911	
347.8	0.00938145	0.00795287	
348	0.00923284	0.00796664	
348.2	0.00939292	0.0079804	
348.4	0.00949239	0.00799415	
348.6	0.00880007	0.00800789	
348.8	0.00863068	0.00802164	
349	0.00850407	0.00803537	
349.2	0.00833833	0.0080491	
349.4	0.00867674	0.00806283	
349.6	0.00914148	0.00807655	
349.8	0.00953818	0.00809026	
350	0.00981172	0.00810397	
350.2	0.01011273	0.00811767	
350.4	0.00998272	0.00813137	
350.6	0.01030807	0.00814506	
350.8	0.01061424	0.00815875	
351	0.01066173	0.00817243	
351.2	0.01112268	0.0081861	
351.4	0.01157554	0.00819977	
351.6	0.01193374	0.00821344	
351.8	0.01196119	0.0082271	
352	0.01221851	0.00824075	
352.2	0.01221783	0.0082544	
352.4	0.01234332	0.00826804	
352.6	0.01173772	0.00828168	
352.8	0.01139935	0.00829531	
353	0.01114166	0.00830894	
353.2	0.01127922	0.00832256	
353.4	0.01146078	0.00833618	
353.6	0.0115245	0.00834979	
353.8	0.01144979	0.00836339	
354	0.01141079	0.00837699	
354.2	0.01178492	0.00839059	
354.4	0.01134912	0.00840418	
354.6	0.01081354	0.00841776	
354.8	0.01063459	0.00843134	
355	0.01095178	0.00844491	
355.2	0.01086357	0.00845848	
355.4	0.01062496	0.00847204	
355.6	0.01072815	0.0084856	
355.8	0.01019007	0.00849915	
356	0.01022431	0.00851269	
356.2	0.01026114	0.00852623	
356.4	0.01055353	0.00853977	
356.6	0.0104923	0.0085533	
356.8	0.00995979	0.00856682	
357	0.01017264	0.00858034	
357.2	0.01052077	0.00859386	
357.4	0.0107371	0.00860736	
357.6	0.01087448	0.00862087	
357.8	0.01127673	0.00863436	
358	0.01186791	0.00864786	
358.2	0.01230748	0.00866134	
358.4	0.01211504	0.00867482	
358.6	0.0120173	0.0086883	
358.8	0.01242834	0.00870177	
359	0.01233223	0.00871523	
359.2	0.01188651	0.00872869	
359.4	0.01132512	0.00874215	
359.6	0.01059976	0.0087556	
359.8	0.01014477	0.00876904	
360	0.01000656	0.00878248	
360.2	0.00994667	0.00879591	
360.4	0.0096084	0.00880934	
360.6	0.00880577	0.00882276	
360.8	0.00851797	0.00883618	
361	0.00875357	0.00884959	
361.2	0.00823052	0.008863	
361.4	0.00854666	0.0088764	
361.6	0.00842344	0.00888979	
361.8	0.00854787	0.00890318	
362	0.0088864	0.00891657	
362.2	0.00918175	0.00892995	
362.4	0.00915128	0.00894332	
362.6	0.00903659	0.00895669	
362.8	0.00943867	0.00897006	
363	0.00984319	0.00898341	
363.2	0.01001239	0.00899677	
363.4	0.0099407	0.00901011	
363.6	0.00990194	0.00902346	
363.8	0.01067211	0.00903679	
364	0.0111956	0.00905013	
364.2	0.01157591	0.00906345	
364.4	0.0111659	0.00907677	
364.6	0.01090594	0.00909009	
364.8	0.01141102	0.0091034	
365	0.01155616	0.0091167	
365.2	0.01109512	0.00913	
365.4	0.01132731	0.0091433	
365.6	0.01088597	0.00915659	
365.8	0.01085721	0.00916987	
366	0.01110292	0.00918315	
366.2	0.01084982	0.00919643	
366.4	0.01026895	0.00920969	
366.6	0.01007466	0.00922296	
366.8	0.01057119	0.00923621	
367	0.0104258	0.00924947	
367.2	0.01044042	0.00926271	
367.4	0.00976277	0.00927596	
367.6	0.00954501	0.00928919	
367.8	0.0094232	0.00930242	
368	0.00927762	0.00931565	
368.2	0.00868879	0.00932887	
368.4	0.00799388	0.00934209	
368.6	0.00832093	0.0093553	
368.8	0.00833012	0.0093685	
369	0.00855698	0.0093817	
369.2	0.00885431	0.0093949	
369.4	0.0091149	0.00940808	
369.6	0.00978341	0.00942127	
369.8	0.01039883	0.00943445	
370	0.01114613	0.00944762	
370.2	0.01132286	0.00946079	
370.4	0.01169761	0.00947395	
370.6	0.01167413	0.00948711	
370.8	0.01204426	0.00950026	
371	0.01200273	0.00951341	
371.2	0.01155617	0.00952655	
371.4	0.01093153	0.00953969	
371.6	0.01100797	0.00955282	
371.8	0.0106075	0.00956595	
372	0.01018544	0.00957907	
372.2	0.01013196	0.00959218	
372.4	0.01021072	0.00960529	
372.6	0.01000821	0.0096184	
372.8	0.00968959	0.0096315	
373	0.01051366	0.0096446	
373.2	0.01080722	0.00965769	
373.4	0.01103817	0.00967077	
373.6	0.01167212	0.00968385	
373.8	0.01156764	0.00969692	
374	0.01255792	0.00970999	
374.2	0.01263469	0.00972306	
374.4	0.01261011	0.00973612	
374.6	0.01219041	0.00974917	
374.8	0.01258859	0.00976222	
375	0.01223162	0.00977526	
375.2	0.01172228	0.0097883	
375.4	0.01176193	0.00980133	
375.6	0.01198473	0.00981436	
375.8	0.0119286	0.00982738	
376	0.01140348	0.0098404	
376.2	0.01177891	0.00985341	
376.4	0.01156656	0.00986642	
376.6	0.0114531	0.00987942	
376.8	0.01191899	0.00989242	
377	0.01228629	0.00990541	
377.2	0.01201786	0.00991839	
377.4	0.01180404	0.00993137	
377.6	0.01165969	0.00994435	
377.8	0.01186268	0.00995732	
378	0.01269623	0.00997029	
378.2	0.0123165	0.00998325	
378.4	0.01225808	0.0099962	
378.6	0.01180093	0.01000915	
378.8	0.01168317	0.0100221	
379	0.01140405	0.01003504	
379.2	0.01114615	0.01004797	
379.4	0.01127013	0.0100609	
379.6	0.01188522	0.01007382	
379.8	0.01194526	0.01008674	
380	0.01114401	0.01009966	
380.2	0.01114901	0.01011257	
380.4	0.01112507	0.01012547	
380.6	0.01146138	0.01013837	
380.8	0.01127012	0.01015126	
381	0.01095952	0.01016415	
381.2	0.01072095	0.01017703	
381.4	0.01059682	0.01018991	
381.6	0.01126141	0.01020278	
381.8	0.01188518	0.01021565	
382	0.01208747	0.01022851	
382.2	0.01194607	0.01024137	
382.4	0.01167982	0.01025422	
382.6	0.01174268	0.01026707	
382.8	0.01222048	0.01027991	
383	0.01217659	0.01029275	
383.2	0.01239631	0.01030558	
383.4	0.01246244	0.01031841	
383.6	0.01283348	0.01033123	
383.8	0.01286025	0.01034405	
384	0.01244271	0.01035686	
384.2	0.01266721	0.01036967	
384.4	0.01305459	0.01038247	
384.6	0.01352222	0.01039526	
384.8	0.01354637	0.01040805	
385	0.01330665	0.01042084	
385.2	0.01348746	0.01043362	
385.4	0.01417023	0.0104464	
385.6	0.01446076	0.01045917	
385.8	0.01445067	0.01047193	
386	0.01405711	0.01048469	
386.2	0.01371718	0.01049745	
386.4	0.01339055	0.0105102	
386.6	0.01300593	0.01052295	
386.8	0.01253326	0.01053569	
387	0.01206177	0.01054842	
387.2	0.01197944	0.01056115	
387.4	0.01162388	0.01057388	
387.6	0.01184336	0.0105866	
387.8	0.01114707	0.01059931	
388	0.01037272	0.01061202	
388.2	0.01029384	0.01062473	
388.4	0.01088533	0.01063743	
388.6	0.0115079	0.01065012	
388.8	0.01162905	0.01066281	
389	0.01120956	0.0106755	
389.2	0.0123101	0.01068818	
389.4	0.01288813	0.01070085	
389.6	0.01265116	0.01071352	
389.8	0.01307437	0.01072618	
390	0.01272868	0.01073884	
390.2	0.01285059	0.0107515	
390.4	0.01252399	0.01076415	
390.6	0.01252676	0.01077679	
390.8	0.01256541	0.01078943	
391	0.01304452	0.01080207	
391.2	0.01286142	0.0108147	
391.4	0.01264569	0.01082732	
391.6	0.01226944	0.01083994	
391.8	0.01154174	0.01085255	
392	0.01130896	0.01086516	
392.2	0.01191683	0.01087777	
392.4	0.01235501	0.01089037	
392.6	0.01194268	0.01090296	
392.8	0.01156188	0.01091555	
393	0.01100389	0.01092813	
393.2	0.0114221	0.01094071	
393.4	0.01060795	0.01095329	
393.6	0.01086388	0.01096586	
393.8	0.01042513	0.01097842	
394	0.00996664	0.01099098	
394.2	0.01010835	0.01100353	
394.4	0.01019712	0.01101608	
394.6	0.01123903	0.01102863	
394.8	0.01167066	0.01104117	
395	0.01226817	0.0110537	
395.2	0.01206371	0.01106623	
395.4	0.01222471	0.01107875	
395.6	0.01225008	0.01109127	
395.8	0.01236674	0.01110379	
396	0.0127631	0.0111163	
396.2	0.01335909	0.0111288	
396.4	0.01333536	0.0111413	
396.6	0.01294736	0.01115379	
396.8	0.01315933	0.01116628	
397	0.01278541	0.01117877	
397.2	0.01260616	0.01119125	
397.4	0.01236742	0.01120372	
397.6	0.01270811	0.01121619	
397.8	0.01173083	0.01122865	
398	0.0118701	0.01124111	
398.2	0.01182065	0.01125357	
398.4	0.01216045	0.01126602	
398.6	0.01260303	0.01127846	
398.8	0.01281234	0.0112909	
399	0.01225104	0.01130334	
399.2	0.01151709	0.01131577	
399.4	0.01113439	0.01132819	
399.6	0.01165337	0.01134061	
399.8	0.01229755	0.01135303	
400	0.01243008	0.01136544	
400.2	0.0122891	0.01137784	
400.4	0.01220746	0.01139024	
400.6	0.01160383	0.01140264	
400.8	0.01176248	0.01141503	
401	0.01175322	0.01142741	
401.2	0.01184628	0.01143979	
401.4	0.01191075	0.01145217	
401.6	0.01182771	0.01146454	
401.8	0.01153233	0.01147691	
402	0.0115615	0.01148927	
402.2	0.01175481	0.01150162	
402.4	0.01169462	0.01151397	
402.6	0.01196309	0.01152632	
402.8	0.01220184	0.01153866	
403	0.01190461	0.011551	
403.2	0.01211136	0.01156333	
403.4	0.01264684	0.01157565	
403.6	0.01358094	0.01158798	
403.8	0.01347666	0.01160029	
404	0.01281947	0.0116126	
404.2	0.01297393	0.01162491	
404.4	0.01281786	0.01163721	
404.6	0.01294086	0.01164951	
404.8	0.01356639	0.0116618	
405	0.01408593	0.01167409	
405.2	0.01387515	0.01168637	
405.4	0.01371202	0.01169865	
405.6	0.01386168	0.01171092	
405.8	0.01346795	0.01172319	
406	0.0132101	0.01173545	
406.2	0.01316427	0.01174771	
406.4	0.0128299	0.01175996	
406.6	0.01289311	0.01177221	
406.8	0.01270159	0.01178445	
407	0.01248765	0.01179669	
407.2	0.01247794	0.01180892	
407.4	0.01184544	0.01182115	
407.6	0.01162715	0.01183338	
407.8	0.01123393	0.0118456	
408	0.01127673	0.01185781	
408.2	0.01173435	0.01187002	
408.4	0.01144226	0.01188222	
408.6	0.01213221	0.01189442	
408.8	0.01228197	0.01190662	
409	0.01196797	0.01191881	
409.2	0.01152034	0.01193099	
409.4	0.01182985	0.01194317	
409.6	0.01161439	0.01195535	
409.8	0.01159792	0.01196752	
410	0.0108824	0.01197968	
410.2	0.01118233	0.01199184	
410.4	0.01186883	0.012004	
410.6	0.01151087	0.01201615	
410.8	0.01127109	0.0120283	
411	0.01143211	0.01204044	
411.2	0.01183953	0.01205257	
411.4	0.01133709	0.01206471	
411.6	0.01220558	0.01207683	
411.8	0.01298445	0.01208896	
412	0.01359847	0.01210107	
412.2	0.01398559	0.01211318	
412.4	0.01393453	0.01212529	
412.6	0.01438076	0.0121374	
412.8	0.01415113	0.01214949	
413	0.01439425	0.01216159	
413.2	0.01498333	0.01217367	
413.4	0.01519262	0.01218576	
413.6	0.01486193	0.01219784	
413.8	0.01509089	0.01220991	
414	0.0148253	0.01222198	
414.2	0.0152683	0.01223404	
414.4	0.01534634	0.0122461	
414.6	0.01500341	0.01225816	
414.8	0.01461536	0.01227021	
415	0.01473489	0.01228225	
415.2	0.01446388	0.01229429	
415.4	0.01371234	0.01230633	
415.6	0.01408279	0.01231836	
415.8	0.01385747	0.01233038	
416	0.01291099	0.01234241	
416.2	0.01266066	0.01235442	
416.4	0.01230615	0.01236643	
416.6	0.01229994	0.01237844	
416.8	0.0117282	0.01239044	
417	0.01158638	0.01240244	
417.2	0.01132535	0.01241443	
417.4	0.01123044	0.01242642	
417.6	0.0113091	0.0124384	
417.8	0.01134679	0.01245038	
418	0.01145465	0.01246235	
418.2	0.01180762	0.01247432	
418.4	0.01243833	0.01248629	
418.6	0.0124062	0.01249825	
418.8	0.01233377	0.0125102	
419	0.01237381	0.01252215	
419.2	0.01194451	0.01253409	
419.4	0.01197074	0.01254603	
419.6	0.01188064	0.01255797	
419.8	0.01200699	0.0125699	
420	0.01206579	0.01258183	
420.2	0.01299081	0.01259375	
420.4	0.01313281	0.01260566	
420.6	0.01313916	0.01261758	
420.8	0.0123968	0.01262948	
421	0.01278293	0.01264138	
421.2	0.01310398	0.01265328	
421.4	0.01359248	0.01266517	
421.6	0.01365154	0.01267706	
421.8	0.013663	0.01268895	
422	0.01379715	0.01270082	
422.2	0.01397309	0.0127127	
422.4	0.01349247	0.01272457	
422.6	0.01287289	0.01273643	
422.8	0.0127076	0.01274829	
423	0.01196065	0.01276014	
423.2	0.01158884	0.01277199	
423.4	0.01134026	0.01278384	
423.6	0.01075502	0.01279568	
423.8	0.01075502	0.01280752	
424	0.01010875	0.01280479	
424.2	0.009981	0.01280206	
424.4	0.0103068	0.01279933	
424.6	0.01026053	0.0127966	
424.8	0.01009993	0.01279387	
425	0.01061576	0.01279114	
425.2	0.0110404	0.01278842	
425.4	0.01101364	0.01278569	
425.6	0.0112059	0.01278296	
425.8	0.01178099	0.01278024	
426	0.01200972	0.01277751	
426.2	0.01181692	0.01277479	
426.4	0.01154539	0.01277207	
426.6	0.0117091	0.01276934	
426.8	0.01190829	0.01276662	
427	0.01194938	0.0127639	
427.2	0.01180539	0.01276118	
427.4	0.01148583	0.01275846	
427.6	0.01117237	0.01275574	
427.8	0.01098266	0.01275302	
428	0.01063399	0.0127503	
428.2	0.01050486	0.01274758	
428.4	0.01044778	0.01274486	
428.6	0.00978521	0.01274214	
428.8	0.00950248	0.01273943	
429	0.01006605	0.01273671	
429.2	0.00992962	0.012734	
429.4	0.00976289	0.01273128	
429.6	0.01028269	0.01272857	
429.8	0.0104623	0.01272585	
430	0.0101538	0.01272314	
430.2	0.00994285	0.01272043	
430.4	0.00993204	0.01271771	
430.6	0.01039046	0.012715	
430.8	0.01052287	0.01271229	
431	0.01028372	0.01270958	
431.2	0.00996851	0.01270687	
431.4	0.0098873	0.01270416	
431.6	0.00967247	0.01270145	
431.8	0.01016086	0.01269875	
432	0.01041299	0.01269604	
432.2	0.0103315	0.01269333	
432.4	0.01095222	0.01269063	
432.6	0.01137325	0.01268792	
432.8	0.01199162	0.01268521	
433	0.01256208	0.01268251	
433.2	0.01283438	0.01267981	
433.4	0.013211	0.0126771	
433.6	0.01326423	0.0126744	
433.8	0.01291507	0.0126717	
434	0.01271466	0.012669	
434.2	0.01271299	0.01266629	
434.4	0.01275454	0.01266359	
434.6	0.01250947	0.01266089	
434.8	0.01253322	0.01265819	
435	0.01187231	0.0126555	
435.2	0.01130311	0.0126528	
435.4	0.01130514	0.0126501	
435.6	0.01146591	0.0126474	
435.8	0.01175042	0.01264471	
436	0.01198602	0.01264201	
436.2	0.01212338	0.01263931	
436.4	0.01281318	0.01263662	
436.6	0.01305885	0.01263393	
436.8	0.01307672	0.01263123	
437	0.01369701	0.01262854	
437.2	0.01418062	0.01262585	
437.4	0.01427744	0.01262315	
437.6	0.01431601	0.01262046	
437.8	0.0142381	0.01261777	
438	0.01404289	0.01261508	
438.2	0.01435046	0.01261239	
438.4	0.01392972	0.0126097	
438.6	0.01326614	0.01260702	
438.8	0.01289568	0.01260433	
439	0.01243507	0.01260164	
439.2	0.01177169	0.01259895	
439.4	0.01224256	0.01259627	
439.6	0.01179812	0.01259358	
439.8	0.01118654	0.0125909	
440	0.01133014	0.01258821	
440.2	0.01112679	0.01258553	
440.4	0.01161264	0.01258284	
440.6	0.01130906	0.01258016	
440.8	0.01142968	0.01257748	
441	0.01204949	0.0125748	
441.2	0.01191988	0.01257212	
441.4	0.01176522	0.01256944	
441.6	0.0117138	0.01256676	
441.8	0.01129621	0.01256408	
442	0.01061638	0.0125614	
442.2	0.01019137	0.01255872	
442.4	0.00958875	0.01255604	
442.6	0.00948678	0.01255337	
442.8	0.00939666	0.01255069	
443	0.00954854	0.01254801	
443.2	0.00935745	0.01254534	
443.4	0.0096523	0.01254266	
443.6	0.00962573	0.01253999	
443.8	0.01007404	0.01253732	
444	0.01001698	0.01253464	
444.2	0.01003904	0.01253197	
444.4	0.01038248	0.0125293	
444.6	0.01069995	0.01252663	
444.8	0.01138585	0.01252396	
445	0.01173298	0.01252129	
445.2	0.01191855	0.01251862	
445.4	0.01241366	0.01251595	
445.6	0.01237733	0.01251328	
445.8	0.01194245	0.01251061	
446	0.01172529	0.01250794	
446.2	0.01169293	0.01250528	
446.4	0.01182612	0.01250261	
446.6	0.01152411	0.01249995	
446.8	0.01130085	0.01249728	
447	0.01125293	0.01249462	
447.2	0.01096952	0.01249195	
447.4	0.01050795	0.01248929	
447.6	0.0100425	0.01248663	
447.8	0.00979465	0.01248396	
448	0.00911789	0.0124813	
448.2	0.00938199	0.01247864	
448.4	0.0095259	0.01247598	
448.6	0.00985957	0.01247332	
448.8	0.0098373	0.01247066	
449	0.01007322	0.012468	
449.2	0.01003473	0.01246534	
449.4	0.01063476	0.01246269	
449.6	0.0105232	0.01246003	
449.8	0.01110404	0.01245737	
450	0.01146424	0.01245472	
450.2	0.01202783	0.01245206	
450.4	0.01196674	0.01244941	
450.6	0.01158097	0.01244675	
450.8	0.01165026	0.0124441	
451	0.01171133	0.01244144	
451.2	0.01145662	0.01243879	
451.4	0.01141261	0.01243614	
451.6	0.01132421	0.01243349	
451.8	0.01119253	0.01243084	
452	0.0108285	0.01242819	
452.2	0.01129579	0.01242554	
452.4	0.01104207	0.01242289	
452.6	0.01073121	0.01242024	
452.8	0.01059792	0.01241759	
453	0.01068388	0.01241494	
453.2	0.01019915	0.0124123	
453.4	0.01046758	0.01240965	
453.6	0.01038533	0.01240701	
453.8	0.01090613	0.01240436	
454	0.0106313	0.01240172	
454.2	0.0109977	0.01239907	
454.4	0.01037723	0.01239643	
454.6	0.01041872	0.01239378	
454.8	0.01093581	0.01239114	
455	0.01119188	0.0123885	
455.2	0.01123338	0.01238586	
455.4	0.01175953	0.01238322	
455.6	0.01152853	0.01238058	
455.8	0.01133075	0.01237794	
456	0.01190631	0.0123753	
456.2	0.0123612	0.01237266	
456.4	0.01155415	0.01237002	
456.6	0.01116345	0.01236739	
456.8	0.01111407	0.01236475	
457	0.01092364	0.01236211	
457.2	0.01089828	0.01235948	
457.4	0.01126868	0.01235684	
457.6	0.01103189	0.01235421	
457.8	0.01090411	0.01235157	
458	0.01079821	0.01234894	
458.2	0.01040814	0.01234631	
458.4	0.01020876	0.01234367	
458.6	0.01060833	0.01234104	
458.8	0.01069777	0.01233841	
459	0.01067167	0.01233578	
459.2	0.01057529	0.01233315	
459.4	0.01057826	0.01233052	
459.6	0.00982442	0.01232789	
459.8	0.00953062	0.01232526	
460	0.00944765	0.01232264	
460.2	0.00935148	0.01232001	
460.4	0.00858739	0.01231738	
460.6	0.00867364	0.01231476	
460.8	0.00919295	0.01231213	
461	0.00914507	0.01230951	
461.2	0.00955702	0.01230688	
461.4	0.00977573	0.01230426	
461.6	0.0094403	0.01230163	
461.8	0.0099179	0.01229901	
462	0.0108463	0.01229639	
462.2	0.0106399	0.01229377	
462.4	0.01109079	0.01229115	
462.6	0.01149345	0.01228853	
462.8	0.01162754	0.01228591	
463	0.01133676	0.01228329	
463.2	0.01125843	0.01228067	
463.4	0.01076702	0.01227805	
463.6	0.00993469	0.01227543	
463.8	0.00960203	0.01227281	
464	0.00953848	0.0122702	
464.2	0.00966349	0.01226758	
464.4	0.00947447	0.01226497	
464.6	0.01012728	0.01226235	
464.8	0.00999427	0.01225974	
465	0.00930831	0.01225712	
465.2	0.01023069	0.01225451	
465.4	0.01069499	0.0122519	
465.6	0.01069305	0.01224928	
465.8	0.01119168	0.01224667	
466	0.01176931	0.01224406	
466.2	0.01180552	0.01224145	
466.4	0.01202104	0.01223884	
466.6	0.0116785	0.01223623	
466.8	0.01119688	0.01223362	
467	0.01003402	0.01223101	
467.2	0.00955414	0.01222841	
467.4	0.00891526	0.0122258	
467.6	0.00851613	0.01222319	
467.8	0.00857288	0.01222059	
468	0.00855764	0.01221798	
468.2	0.00896132	0.01221538	
468.4	0.00926288	0.01221277	
468.6	0.00945656	0.01221017	
468.8	0.00921806	0.01220756	
469	0.00943742	0.01220496	
469.2	0.01037822	0.01220236	
469.4	0.0101869	0.01219976	
469.6	0.00998028	0.01219716	
469.8	0.0103144	0.01219456	
470	0.01111618	0.01219196	
470.2	0.01133695	0.01218936	
470.4	0.01109068	0.01218676	
470.6	0.01005936	0.01218416	
470.8	0.00976207	0.01218156	
471	0.00902227	0.01217897	
471.2	0.00932093	0.01217637	
471.4	0.00992447	0.01217377	
471.6	0.0099913	0.01217118	
471.8	0.01032014	0.01216858	
472	0.01091419	0.01216599	
472.2	0.01149735	0.01216339	
472.4	0.01194512	0.0121608	
472.6	0.01199105	0.01215821	
472.8	0.01234566	0.01215562	
473	0.01205946	0.01215302	
473.2	0.01216421	0.01215043	
473.4	0.01168003	0.01214784	
473.6	0.01137808	0.01214525	
473.8	0.0110988	0.01214266	
474	0.01092061	0.01214007	
474.2	0.0103031	0.01213749	
474.4	0.00978711	0.0121349	
474.6	0.00896658	0.01213231	
474.8	0.00901406	0.01212972	
475	0.00887168	0.01212714	
475.2	0.00914372	0.01212455	
475.4	0.00923016	0.01212197	
475.6	0.00947457	0.01211938	
475.8	0.00970425	0.0121168	
476	0.01008151	0.01211422	
476.2	0.01036146	0.01211163	
476.4	0.01104225	0.01210905	
476.6	0.01092893	0.01210647	
476.8	0.01082606	0.01210389	
477	0.01060462	0.01210131	
477.2	0.01019922	0.01209873	
477.4	0.00982977	0.01209615	
477.6	0.0098634	0.01209357	
477.8	0.01006181	0.01209099	
478	0.00986852	0.01208841	
478.2	0.00939078	0.01208583	
478.4	0.00956083	0.01208326	
478.6	0.00947068	0.01208068	
478.8	0.00978877	0.01207811	
479	0.00959655	0.01207553	
479.2	0.00980032	0.01207296	
479.4	0.00980814	0.01207038	
479.6	0.01017232	0.01206781	
479.8	0.0102755	0.01206524	
480	0.01113514	0.01206266	
480.2	0.01123315	0.01206009	
480.4	0.01142685	0.01205752	
480.6	0.01094947	0.01205495	
480.8	0.01077075	0.01205238	
481	0.01088127	0.01204981	
481.2	0.01083898	0.01204724	
481.4	0.0115421	0.01204467	
481.6	0.01156993	0.0120421	
481.8	0.01106613	0.01203954	
482	0.01041752	0.01203697	
482.2	0.00991751	0.0120344	
482.4	0.01002125	0.01203184	
482.6	0.00979652	0.01202927	
482.8	0.00930474	0.01202671	
483	0.00866255	0.01202414	
483.2	0.00907698	0.01202158	
483.4	0.00927383	0.01201902	
483.6	0.00944	0.01201645	
483.8	0.00968734	0.01201389	
484	0.0100784	0.01201133	
484.2	0.0101667	0.01200877	
484.4	0.01035505	0.01200621	
484.6	0.01011259	0.01200365	
484.8	0.01035133	0.01200109	
485	0.01087435	0.01199853	
485.2	0.01104757	0.01199597	
485.4	0.01070662	0.01199342	
485.6	0.01026991	0.01199086	
485.8	0.01016707	0.0119883	
486	0.01001843	0.01198575	
486.2	0.0097746	0.01198319	
486.4	0.01002511	0.01198064	
486.6	0.01011718	0.01197808	
486.8	0.00943863	0.01197553	
487	0.00931903	0.01197297	
487.2	0.00949647	0.01197042	
487.4	0.00959114	0.01196787	
487.6	0.00923168	0.01196532	
487.8	0.00950182	0.01196277	
488	0.00966684	0.01196022	
488.2	0.00987918	0.01195767	
488.4	0.00952651	0.01195512	
488.6	0.00985017	0.01195257	
488.8	0.01005733	0.01195002	
489	0.01023217	0.01194747	
489.2	0.00999256	0.01194492	
489.4	0.00998952	0.01194238	
489.6	0.01016487	0.01193983	
489.8	0.01032769	0.01193729	
490	0.00970059	0.01193474	
490.2	0.00971098	0.0119322	
490.4	0.01024629	0.01192965	
490.6	0.01024564	0.01192711	
490.8	0.00964108	0.01192457	
491	0.00964307	0.01192202	
491.2	0.0097807	0.01191948	
491.4	0.00989744	0.01191694	
491.6	0.00974778	0.0119144	
491.8	0.0099462	0.01191186	
492	0.01005211	0.01190932	
492.2	0.0106976	0.01190678	
492.4	0.01090833	0.01190424	
492.6	0.01085741	0.0119017	
492.8	0.01069934	0.01189917	
493	0.01104431	0.01189663	
493.2	0.01137518	0.01189409	
493.4	0.01106846	0.01189156	
493.6	0.0113722	0.01188902	
493.8	0.01112013	0.01188649	
494	0.01092258	0.01188395	
494.2	0.0111996	0.01188142	
494.4	0.01163976	0.01187889	
494.6	0.01153541	0.01187635	
494.8	0.01089619	0.01187382	
495	0.01066261	0.01187129	
495.2	0.01072181	0.01186876	
495.4	0.01024301	0.01186623	
495.6	0.01058899	0.0118637	
495.8	0.01050268	0.01186117	
496	0.01064743	0.01185864	
496.2	0.01069784	0.01185611	
496.4	0.01032973	0.01185358	
496.6	0.01055234	0.01185106	
496.8	0.01087624	0.01184853	
497	0.01094587	0.011846	
497.2	0.0107762	0.01184348	
497.4	0.01050128	0.01184095	
497.6	0.01084923	0.01183843	
497.8	0.01046105	0.0118359	
498	0.01079831	0.01183338	
498.2	0.01101185	0.01183086	
498.4	0.01092486	0.01182833	
498.6	0.01067562	0.01182581	
498.8	0.01000393	0.01182329	
499	0.01008783	0.01182077	
499.2	0.0103931	0.01181825	
499.4	0.0105467	0.01181573	
499.6	0.01140179	0.01181321	
499.8	0.01121715	0.01181069	
500	0.01153263	0.01180817	
500.2	0.01126189	0.01180566	
500.4	0.01163474	0.01180314	
500.6	0.01197148	0.01180062	
500.8	0.01149163	0.01179811	
501	0.0104877	0.01179559	
501.2	0.00997939	0.01179308	
501.4	0.01013279	0.01179056	
501.6	0.00975473	0.01178805	
501.8	0.00971623	0.01178554	
502	0.00977405	0.01178302	
502.2	0.00957689	0.01178051	
502.4	0.00929173	0.011778	
502.6	0.00898197	0.01177549	
502.8	0.00924653	0.01177298	
503	0.00974196	0.01177047	
503.2	0.01013039	0.01176796	
503.4	0.01073136	0.01176545	
503.6	0.01129787	0.01176294	
503.8	0.01134492	0.01176043	
504	0.01138773	0.01175792	
504.2	0.01124199	0.01175542	
504.4	0.01193707	0.01175291	
504.6	0.01178639	0.01175041	
504.8	0.01123119	0.0117479	
505	0.01067605	0.0117454	
505.2	0.01014835	0.01174289	
505.4	0.01025124	0.01174039	
505.6	0.00997351	0.01173788	
505.8	0.0100208	0.01173538	
506	0.01001653	0.01173288	
506.2	0.00993839	0.01173038	
506.4	0.00978378	0.01172788	
506.6	0.00958591	0.01172538	
506.8	0.00992163	0.01172288	
507	0.00952925	0.01172038	
507.2	0.00991975	0.01171788	
507.4	0.01005867	0.01171538	
507.6	0.01082367	0.01171288	
507.8	0.01070622	0.01171039	
508	0.01090941	0.01170789	
508.2	0.01169456	0.01170539	
508.4	0.01213946	0.0117029	
508.6	0.01218063	0.0117004	
508.8	0.01211955	0.01169791	
509	0.01225225	0.01169541	
509.2	0.01191394	0.01169292	
509.4	0.01247019	0.01169043	
509.6	0.01253972	0.01168793	
509.8	0.012521	0.01168544	
510	0.01253652	0.01168295	
510.2	0.01185947	0.01168046	
510.4	0.01096679	0.01167797	
510.6	0.01091865	0.01167548	
510.8	0.01130511	0.01167299	
511	0.01070838	0.0116705	
511.2	0.01087665	0.01166801	
511.4	0.01105627	0.01166553	
511.6	0.01138703	0.01166304	
511.8	0.01109719	0.01166055	
512	0.01122012	0.01165807	
512.2	0.01175781	0.01165558	
512.4	0.01191579	0.0116531	
512.6	0.01217541	0.01165061	
512.8	0.01207072	0.01164813	
513	0.01193389	0.01164564	
513.2	0.01201498	0.01164316	
513.4	0.01221645	0.01164068	
513.6	0.0121893	0.0116382	
513.8	0.01211028	0.01163571	
514	0.01208304	0.01163323	
514.2	0.01169007	0.01163075	
514.4	0.0111768	0.01162827	
514.6	0.01184582	0.01162579	
514.8	0.01173979	0.01162332	
515	0.01109452	0.01162084	
515.2	0.01097233	0.01161836	
515.4	0.0112951	0.01161588	
515.6	0.01061889	0.01161341	
515.8	0.01062618	0.01161093	
516	0.01004738	0.01160846	
516.2	0.01009989	0.01160598	
516.4	0.00962725	0.01160351	
516.6	0.00941092	0.01160103	
516.8	0.00931007	0.01159856	
517	0.00960501	0.01159609	
517.2	0.01015822	0.01159361	
517.4	0.01074439	0.01159114	
517.6	0.01111699	0.01158867	
517.8	0.01076724	0.0115862	
518	0.01077201	0.01158373	
518.2	0.01070315	0.01158126	
518.4	0.01041918	0.01157879	
518.6	0.01112101	0.01157632	
518.8	0.01109505	0.01157385	
519	0.01170527	0.01157139	
519.2	0.01115121	0.01156892	
519.4	0.01125235	0.01156645	
519.6	0.01074043	0.01156399	
519.8	0.01056742	0.01156152	
520	0.00978574	0.01155906	
520.2	0.00951772	0.01155659	
520.4	0.00928376	0.01155413	
520.6	0.00944933	0.01155166	
520.8	0.00953331	0.0115492	
521	0.0093495	0.01154674	
521.2	0.00913273	0.01154428	
521.4	0.00938505	0.01154181	
521.6	0.00899565	0.01153935	
521.8	0.00819651	0.01153689	
522	0.00802015	0.01153443	
522.2	0.00826373	0.01153197	
522.4	0.00859343	0.01152952	
522.6	0.00922213	0.01152706	
522.8	0.00969872	0.0115246	
523	0.01048696	0.01152214	
523.2	0.01044932	0.01151969	
523.4	0.01088298	0.01151723	
523.6	0.01060699	0.01151478	
523.8	0.01068785	0.01151232	
524	0.01044272	0.01150987	
524.2	0.01023132	0.01150741	
524.4	0.01054303	0.01150496	
524.6	0.01066659	0.01150251	
524.8	0.01075767	0.01150005	
525	0.01043574	0.0114976	
525.2	0.0101966	0.01149515	
525.4	0.01027917	0.0114927	
525.6	0.00986211	0.01149025	
525.8	0.00951159	0.0114878	
526	0.00894141	0.01148535	
526.2	0.00917527	0.0114829	
526.4	0.00923989	0.01148045	
526.6	0.00896625	0.011478	
526.8	0.00920536	0.01147556	
527	0.00940314	0.01147311	
527.2	0.00890326	0.01147066	
527.4	0.00893734	0.01146822	
527.6	0.00915748	0.01146577	
527.8	0.0094822	0.01146333	
528	0.00937015	0.01146089	
528.2	0.00944761	0.01145844	
528.4	0.01050805	0.011456	
528.6	0.01133343	0.01145356	
528.8	0.01187551	0.01145111	
529	0.01197619	0.01144867	
529.2	0.01189617	0.01144623	
529.4	0.01219425	0.01144379	
529.6	0.01193598	0.01144135	
529.8	0.01184901	0.01143891	
530	0.01192391	0.01143647	
530.2	0.01206557	0.01143404	
530.4	0.01210365	0.0114316	
530.6	0.01199848	0.01142916	
530.8	0.01230028	0.01142672	
531	0.0122635	0.01142429	
531.2	0.01201489	0.01142185	
531.4	0.01227258	0.01141942	
531.6	0.0117923	0.01141698	
531.8	0.01148092	0.01141455	
532	0.01079154	0.01141211	
532.2	0.01101459	0.01140968	
532.4	0.01106789	0.01140725	
532.6	0.01080385	0.01140482	
532.8	0.01071636	0.01140238	
533	0.0101929	0.01139995	
533.2	0.00971359	0.01139752	
533.4	0.00963207	0.01139509	
533.6	0.00936923	0.01139266	
533.8	0.00973008	0.01139023	
534	0.01018289	0.01138781	
534.2	0.01041707	0.01138538	
534.4	0.01099849	0.01138295	
534.6	0.01079763	0.01138052	
534.8	0.01093094	0.0113781	
535	0.01093301	0.01137567	
535.2	0.01024923	0.01137325	
535.4	0.01029132	0.01137082	
535.6	0.01020578	0.0113684	
535.8	0.01042081	0.01136597	
536	0.01002939	0.01136355	
536.2	0.01078606	0.01136113	
536.4	0.01046426	0.0113587	
536.6	0.01036342	0.01135628	
536.8	0.01052016	0.01135386	
537	0.0099827	0.01135144	
537.2	0.00937758	0.01134902	
537.4	0.00931064	0.0113466	
537.6	0.00957632	0.01134418	
537.8	0.00988909	0.01134176	
538	0.01020118	0.01133934	
538.2	0.01040202	0.01133693	
538.4	0.0104592	0.01133451	
538.6	0.01052221	0.01133209	
538.8	0.01057541	0.01132968	
539	0.01070977	0.01132726	
539.2	0.01027005	0.01132485	
539.4	0.01089111	0.01132243	
539.6	0.01086937	0.01132002	
539.8	0.01106303	0.0113176	
540	0.0116616	0.01131519	
540.2	0.01172047	0.01131278	
540.4	0.01096724	0.01131037	
540.6	0.0106461	0.01130796	
540.8	0.010604	0.01130554	
541	0.00996532	0.01130313	
541.2	0.00968913	0.01130072	
541.4	0.0098371	0.01129832	
541.6	0.00980301	0.01129591	
541.8	0.00958085	0.0112935	
542	0.00925884	0.01129109	
542.2	0.00924812	0.01128868	
542.4	0.00924486	0.01128628	
542.6	0.00938116	0.01128387	
542.8	0.00916406	0.01128146	
543	0.00994922	0.01127906	
543.2	0.00995352	0.01127665	
543.4	0.01038061	0.01127425	
543.6	0.01029225	0.01127185	
543.8	0.01038108	0.01126944	
544	0.00995206	0.01126704	
544.2	0.00922685	0.01126464	
544.4	0.00915389	0.01126224	
544.6	0.00935946	0.01125983	
544.8	0.00949287	0.01125743	
545	0.00921944	0.01125503	
545.2	0.00935058	0.01125263	
545.4	0.00955377	0.01125023	
545.6	0.0094378	0.01124784	
545.8	0.00948297	0.01124544	
546	0.00901823	0.01124304	
546.2	0.00929654	0.01124064	
546.4	0.00982354	0.01123825	
546.6	0.01019089	0.01123585	
546.8	0.01084645	0.01123346	
547	0.01124871	0.01123106	
547.2	0.01104556	0.01122867	
547.4	0.01045387	0.01122627	
547.6	0.01004152	0.01122388	
547.8	0.00962885	0.01122149	
548	0.00939689	0.01121909	
548.2	0.00980822	0.0112167	
548.4	0.00986435	0.01121431	
548.6	0.01046546	0.01121192	
548.8	0.01108111	0.01120953	
549	0.01158503	0.01120714	
549.2	0.01188361	0.01120475	
549.4	0.01223758	0.01120236	
549.6	0.01234765	0.01119997	
549.8	0.01266962	0.01119758	
550	0.01284763	0.0111952	
550.2	0.0132288	0.01119281	
550.4	0.0134963	0.01119042	
550.6	0.01307255	0.01118804	
550.8	0.01298584	0.01118565	
551	0.01230066	0.01118327	
551.2	0.01188664	0.01118088	
551.4	0.01133918	0.0111785	
551.6	0.01115874	0.01117611	
551.8	0.01053978	0.01117373	
552	0.01039555	0.01117135	
552.2	0.01081716	0.01116897	
552.4	0.01061335	0.01116659	
552.6	0.01101086	0.01116421	
552.8	0.01057251	0.01116183	
553	0.01067401	0.01115945	
553.2	0.01041283	0.01115707	
553.4	0.01051431	0.01115469	
553.6	0.01100329	0.01115231	
553.8	0.01103267	0.01114993	
554	0.01086732	0.01114755	
554.2	0.01065496	0.01114518	
554.4	0.01052408	0.0111428	
554.6	0.01034683	0.01114043	
554.8	0.01039948	0.01113805	
555	0.01020212	0.01113568	
555.2	0.010206	0.0111333	
555.4	0.00984322	0.01113093	
555.6	0.009856	0.01112855	
555.8	0.01019277	0.01112618	
556	0.01045709	0.01112381	
556.2	0.01075355	0.01112144	
556.4	0.01049625	0.01111907	
556.6	0.01036802	0.0111167	
556.8	0.01011411	0.01111433	
557	0.01011792	0.01111196	
557.2	0.01029112	0.01110959	
557.4	0.01061718	0.01110722	
557.6	0.01087998	0.01110485	
557.8	0.01062471	0.01110248	
558	0.01081144	0.01110012	
558.2	0.0110735	0.01109775	
558.4	0.01090598	0.01109538	
558.6	0.01097421	0.01109302	
558.8	0.0114985	0.01109065	
559	0.01094897	0.01108829	
559.2	0.01057271	0.01108592	
559.4	0.01044043	0.01108356	
559.6	0.01132452	0.0110812	
559.8	0.01130428	0.01107883	
560	0.01071381	0.01107647	
560.2	0.01092148	0.01107411	
560.4	0.01045246	0.01107175	
560.6	0.01030742	0.01106939	
560.8	0.01023193	0.01106703	
561	0.01023658	0.01106467	
561.2	0.01089891	0.01106231	
561.4	0.01074946	0.01105995	
561.6	0.01037298	0.01105759	
561.8	0.0101582	0.01105524	
562	0.01029627	0.01105288	
562.2	0.01007112	0.01105052	
562.4	0.00944252	0.01104817	
562.6	0.00929084	0.01104581	
562.8	0.00952499	0.01104346	
563	0.00839403	0.0110411	
563.2	0.00798668	0.01103875	
563.4	0.00821109	0.01103639	
563.6	0.0086158	0.01103404	
563.8	0.00831145	0.01103169	
564	0.00815628	0.01102934	
564.2	0.00860905	0.01102699	
564.4	0.00826179	0.01102463	
564.6	0.00907337	0.01102228	
564.8	0.00939312	0.01101993	
565	0.00966883	0.01101758	
565.2	0.00997261	0.01101524	
565.4	0.00970511	0.01101289	
565.6	0.00972116	0.01101054	
565.8	0.00968226	0.01100819	
566	0.01014347	0.01100584	
566.2	0.0103459	0.0110035	
566.4	0.01034248	0.01100115	
566.6	0.01039333	0.01099881	
566.8	0.01102218	0.01099646	
567	0.0102319	0.01099412	
567.2	0.01016915	0.01099177	
567.4	0.01031248	0.01098943	
567.6	0.01095067	0.01098709	
567.8	0.01091368	0.01098474	
568	0.01070431	0.0109824	
568.2	0.01083879	0.01098006	
568.4	0.01074926	0.01097772	
568.6	0.01108184	0.01097538	
568.8	0.01099652	0.01097304	
569	0.01085516	0.0109707	
569.2	0.01109438	0.01096836	
569.4	0.01123167	0.01096602	
569.6	0.01122094	0.01096368	
569.8	0.01116978	0.01096135	
570	0.01194137	0.01095901	
570.2	0.0119601	0.01095667	
570.4	0.01153537	0.01095434	
570.6	0.01128526	0.010952	
570.8	0.01156138	0.01094967	
571	0.01136075	0.01094733	
571.2	0.01160191	0.010945	
571.4	0.01199213	0.01094266	
571.6	0.01232557	0.01094033	
571.8	0.01180801	0.010938	
572	0.01136342	0.01093567	
572.2	0.01131785	0.01093333	
572.4	0.01140746	0.010931	
572.6	0.01123721	0.01092867	
572.8	0.0113766	0.01092634	
573	0.01173289	0.01092401	
573.2	0.01190288	0.01092168	
573.4	0.01194634	0.01091936	
573.6	0.01189198	0.01091703	
573.8	0.0115891	0.0109147	
574	0.01165646	0.01091237	
574.2	0.01123092	0.01091005	
574.4	0.01053251	0.01090772	
574.6	0.01063556	0.01090539	
574.8	0.010625	0.01090307	
575	0.01035501	0.01090074	
575.2	0.01018603	0.01089842	
575.4	0.01023836	0.0108961	
575.6	0.00973252	0.01089377	
575.8	0.00967619	0.01089145	
576	0.00938029	0.01088913	
576.2	0.00927309	0.01088681	
576.4	0.00959495	0.01088449	
576.6	0.00958813	0.01088217	
576.8	0.01039391	0.01087985	
577	0.01097327	0.01087753	
577.2	0.01062922	0.01087521	
577.4	0.01090826	0.01087289	
577.6	0.01111868	0.01087057	
577.8	0.01129194	0.01086825	
578	0.01103329	0.01086593	
578.2	0.01089202	0.01086362	
578.4	0.01040921	0.0108613	
578.6	0.01060948	0.01085899	
578.8	0.01044025	0.01085667	
579	0.01041182	0.01085436	
579.2	0.01088145	0.01085204	
579.4	0.01077935	0.01084973	
579.6	0.01065752	0.01084742	
579.8	0.01079141	0.0108451	
580	0.01043158	0.01084279	
580.2	0.01074078	0.01084048	
580.4	0.011029	0.01083817	
580.6	0.01146327	0.01083586	
580.8	0.01177468	0.01083355	
581	0.01174949	0.01083124	
581.2	0.01118698	0.01082893	
581.4	0.01157171	0.01082662	
581.6	0.01148515	0.01082431	
581.8	0.01156765	0.010822	
582	0.01106656	0.01081969	
582.2	0.01081379	0.01081739	
582.4	0.0105708	0.01081508	
582.6	0.01107194	0.01081278	
582.8	0.01113592	0.01081047	
583	0.0108731	0.01080817	
583.2	0.01087895	0.01080586	
583.4	0.0106732	0.01080356	
583.6	0.0112948	0.01080125	
583.8	0.01143603	0.01079895	
584	0.01119197	0.01079665	
584.2	0.01145522	0.01079435	
584.4	0.01129092	0.01079205	
584.6	0.01150665	0.01078974	
584.8	0.01083465	0.01078744	
585	0.01094281	0.01078514	
585.2	0.01099974	0.01078284	
585.4	0.01119359	0.01078055	
585.6	0.01104754	0.01077825	
585.8	0.01098689	0.01077595	
586	0.01073809	0.01077365	
586.2	0.01014585	0.01077135	
586.4	0.01067317	0.01076906	
586.6	0.0104336	0.01076676	
586.8	0.01001563	0.01076447	
587	0.0097274	0.01076217	
587.2	0.0101398	0.01075988	
587.4	0.01033031	0.01075758	
587.6	0.01056949	0.01075529	
587.8	0.00994984	0.010753	
588	0.00959353	0.0107507	
588.2	0.00952997	0.01074841	
588.4	0.0096846	0.01074612	
588.6	0.00963699	0.01074383	
588.8	0.00956581	0.01074154	
589	0.00982469	0.01073925	
589.2	0.00967325	0.01073696	
589.4	0.0102331	0.01073467	
589.6	0.0100428	0.01073238	
589.8	0.01005455	0.01073009	
590	0.01009852	0.0107278	
590.2	0.01021372	0.01072552	
590.4	0.01043576	0.01072323	
590.6	0.00960954	0.01072094	
590.8	0.00956286	0.01071866	
591	0.00953266	0.01071637	
591.2	0.00967717	0.01071409	
591.4	0.00904271	0.0107118	
591.6	0.0087731	0.01070952	
591.8	0.00866924	0.01070724	
592	0.00909125	0.01070495	
592.2	0.00968065	0.01070267	
592.4	0.01009655	0.01070039	
592.6	0.00986615	0.01069811	
592.8	0.00995343	0.01069583	
593	0.00995865	0.01069355	
593.2	0.00982823	0.01069127	
593.4	0.01047311	0.01068899	
593.6	0.01014501	0.01068671	
593.8	0.01022234	0.01068443	
594	0.00995226	0.01068215	
594.2	0.00992913	0.01067987	
594.4	0.00969184	0.0106776	
594.6	0.00980156	0.01067532	
594.8	0.00969899	0.01067304	
595	0.01000094	0.01067077	
595.2	0.00992145	0.01066849	
595.4	0.00993022	0.01066622	
595.6	0.01031153	0.01066395	
595.8	0.01035901	0.01066167	
596	0.01051825	0.0106594	
596.2	0.01055169	0.01065713	
596.4	0.01047853	0.01065485	
596.6	0.00998737	0.01065258	
596.8	0.01057489	0.01065031	
597	0.01050137	0.01064804	
597.2	0.01033988	0.01064577	
597.4	0.01083729	0.0106435	
597.6	0.01094646	0.01064123	
597.8	0.01083794	0.01063896	
598	0.01096544	0.01063669	
598.2	0.01142206	0.01063443	
598.4	0.01165285	0.01063216	
598.6	0.0121312	0.01062989	
598.8	0.01221683	0.01062763	
599	0.01218342	0.01062536	
599.2	0.01162375	0.01062309	
599.4	0.01173131	0.01062083	
599.6	0.01163977	0.01061857	
599.8	0.01082187	0.0106163	
600	0.01064464	0.01061404	
600.2	0.01025879	0.01061177	
600.4	0.00990169	0.01060951	
600.6	0.00944707	0.01060725	
600.8	0.01015057	0.01060499	
601	0.00959713	0.01060273	
601.2	0.00948494	0.01060047	
601.4	0.00984002	0.01059821	
601.6	0.009475	0.01059595	
601.8	0.00950778	0.01059369	
602	0.00994192	0.01059143	
602.2	0.00982558	0.01058917	
602.4	0.01008662	0.01058691	
602.6	0.01048022	0.01058466	
602.8	0.01065789	0.0105824	
603	0.01059336	0.01058014	
603.2	0.01077654	0.01057789	
603.4	0.0112622	0.01057563	
603.6	0.01125261	0.01057338	
603.8	0.01068424	0.01057112	
604	0.01089816	0.01056887	
604.2	0.01052971	0.01056662	
604.4	0.01050937	0.01056436	
604.6	0.01081577	0.01056211	
604.8	0.01116778	0.01055986	
605	0.01097447	0.01055761	
605.2	0.01084559	0.01055536	
605.4	0.01104896	0.01055311	
605.6	0.01087481	0.01055086	
605.8	0.0116888	0.01054861	
606	0.01178612	0.01054636	
606.2	0.01142904	0.01054411	
606.4	0.01144835	0.01054186	
606.6	0.01144715	0.01053961	
606.8	0.0118173	0.01053737	
607	0.01166548	0.01053512	
607.2	0.01148332	0.01053287	
607.4	0.01145504	0.01053063	
607.6	0.01144064	0.01052838	
607.8	0.01141666	0.01052614	
608	0.01148765	0.01052389	
608.2	0.01138352	0.01052165	
608.4	0.01128131	0.01051941	
608.6	0.01152572	0.01051716	
608.8	0.01165702	0.01051492	
609	0.01201579	0.01051268	
609.2	0.01182393	0.01051044	
609.4	0.01183985	0.0105082	
609.6	0.01202107	0.01050596	
609.8	0.01229763	0.01050372	
610	0.0119564	0.01050148	
610.2	0.0114765	0.01049924	
610.4	0.01095257	0.010497	
610.6	0.01110195	0.01049476	
610.8	0.01062616	0.01049252	
611	0.01018594	0.01049029	
611.2	0.01007983	0.01048805	
611.4	0.0099733	0.01048581	
611.6	0.00999585	0.01048358	
611.8	0.00976304	0.01048134	
612	0.00947548	0.01047911	
612.2	0.0095797	0.01047688	
612.4	0.00982047	0.01047464	
612.6	0.01031693	0.01047241	
612.8	0.01074868	0.01047018	
613	0.01110845	0.01046794	
613.2	0.01071066	0.01046571	
613.4	0.01096635	0.01046348	
613.6	0.01186465	0.01046125	
613.8	0.01224791	0.01045902	
614	0.01209344	0.01045679	
614.2	0.01167049	0.01045456	
614.4	0.01133806	0.01045233	
614.6	0.01145042	0.0104501	
614.8	0.01117684	0.01044787	
615	0.0114076	0.01044565	
615.2	0.0113406	0.01044342	
615.4	0.01112818	0.01044119	
615.6	0.01095716	0.01043897	
615.8	0.01059251	0.01043674	
616	0.01031254	0.01043452	
616.2	0.00989034	0.01043229	
616.4	0.00925936	0.01043007	
616.6	0.00879503	0.01042784	
616.8	0.00837461	0.01042562	
617	0.00795337	0.0104234	
617.2	0.00771928	0.01042117	
617.4	0.00823397	0.01041895	
617.6	0.00871432	0.01041673	
617.8	0.00909398	0.01041451	
618	0.00898152	0.01041229	
618.2	0.00899363	0.01041007	
618.4	0.00899972	0.01040785	
618.6	0.00929329	0.01040563	
618.8	0.00956942	0.01040341	
619	0.00976518	0.01040119	
619.2	0.00957171	0.01039898	
619.4	0.00973278	0.01039676	
619.6	0.00988585	0.01039454	
619.8	0.01013452	0.01039233	
620	0.01024374	0.01039011	
620.2	0.01023803	0.0103879	
620.4	0.0100967	0.01038568	
620.6	0.01073733	0.01038347	
620.8	0.01114549	0.01038125	
621	0.01159964	0.01037904	
621.2	0.01148054	0.01037683	
621.4	0.01122812	0.01037461	
621.6	0.01119785	0.0103724	
621.8	0.01123502	0.01037019	
622	0.01054134	0.01036798	
622.2	0.01029646	0.01036577	
622.4	0.00993654	0.01036356	
622.6	0.00981325	0.01036135	
622.8	0.00998008	0.01035914	
623	0.00988638	0.01035693	
623.2	0.01010156	0.01035472	
623.4	0.01033165	0.01035252	
623.6	0.01083123	0.01035031	
623.8	0.01148628	0.0103481	
624	0.01217176	0.0103459	
624.2	0.01279157	0.01034369	
624.4	0.01315814	0.01034148	
624.6	0.01360804	0.01033928	
624.8	0.01320622	0.01033708	
625	0.01255445	0.01033487	
625.2	0.01190598	0.01033267	
625.4	0.0115575	0.01033047	
625.6	0.01167727	0.01032826	
625.8	0.01127012	0.01032606	
626	0.01124994	0.01032386	
626.2	0.01091955	0.01032166	
626.4	0.01092005	0.01031946	
626.6	0.01114388	0.01031726	
626.8	0.01100429	0.01031506	
627	0.01066881	0.01031286	
627.2	0.01104853	0.01031066	
627.4	0.01071763	0.01030846	
627.6	0.01133713	0.01030626	
627.8	0.01129167	0.01030407	
628	0.01168357	0.01030187	
628.2	0.01167981	0.01029967	
628.4	0.01143461	0.01029748	
628.6	0.01118319	0.01029528	
628.8	0.01112082	0.01029309	
629	0.0110833	0.01029089	
629.2	0.01131372	0.0102887	
629.4	0.01099695	0.0102865	
629.6	0.0106602	0.01028431	
629.8	0.01008261	0.01028212	
630	0.00997129	0.01027993	
630.2	0.01017653	0.01027773	
630.4	0.01020527	0.01027554	
630.6	0.01035899	0.01027335	
630.8	0.01019197	0.01027116	
631	0.01032466	0.01026897	
631.2	0.01109644	0.01026678	
631.4	0.01082319	0.01026459	
631.6	0.01136893	0.0102624	
631.8	0.01172266	0.01026022	
632	0.01200323	0.01025803	
632.2	0.01203672	0.01025584	
632.4	0.01247958	0.01025366	
632.6	0.01285149	0.01025147	
632.8	0.01285023	0.01024928	
633	0.01227277	0.0102471	
633.2	0.01176735	0.01024491	
633.4	0.01155227	0.01024273	
633.6	0.0112652	0.01024055	
633.8	0.01107547	0.01023836	
634	0.01094753	0.01023618	
634.2	0.01124876	0.010234	
634.4	0.01052756	0.01023182	
634.6	0.01062126	0.01022963	
634.8	0.01042501	0.01022745	
635	0.01033589	0.01022527	
635.2	0.01021124	0.01022309	
635.4	0.00967379	0.01022091	
635.6	0.00977819	0.01021873	
635.8	0.01024038	0.01021655	
636	0.01017233	0.01021438	
636.2	0.01015323	0.0102122	
636.4	0.01080735	0.01021002	
636.6	0.01056858	0.01020784	
636.8	0.01029529	0.01020567	
637	0.0103427	0.01020349	
637.2	0.01080862	0.01020132	
637.4	0.01099641	0.01019914	
637.6	0.01104911	0.01019697	
637.8	0.01093539	0.01019479	
638	0.01074222	0.01019262	
638.2	0.01086641	0.01019045	
638.4	0.01063653	0.01018827	
638.6	0.0105283	0.0101861	
638.8	0.01023515	0.01018393	
639	0.01001379	0.01018176	
639.2	0.00986901	0.01017959	
639.4	0.01000346	0.01017742	
639.6	0.01036156	0.01017525	
639.8	0.01083634	0.01017308	
640	0.01045976	0.01017091	
640.2	0.01029435	0.01016874	
640.4	0.01051005	0.01016657	
640.6	0.01011215	0.0101644	
640.8	0.01039343	0.01016224	
641	0.01075386	0.01016007	
641.2	0.01060322	0.0101579	
641.4	0.01006811	0.01015574	
641.6	0.01042547	0.01015357	
641.8	0.01012017	0.01015141	
642	0.00976836	0.01014924	
642.2	0.00975192	0.01014708	
642.4	0.00947089	0.01014492	
642.6	0.00917433	0.01014275	
642.8	0.0093033	0.01014059	
643	0.00941236	0.01013843	
643.2	0.00982795	0.01013627	
643.4	0.01038891	0.01013411	
643.6	0.01040915	0.01013195	
643.8	0.01028789	0.01012979	
644	0.01030045	0.01012763	
644.2	0.01095585	0.01012547	
644.4	0.01103918	0.01012331	
644.6	0.01151923	0.01012115	
644.8	0.01186988	0.01011899	
645	0.01211799	0.01011683	
645.2	0.01183316	0.01011468	
645.4	0.01166785	0.01011252	
645.6	0.0114073	0.01011037	
645.8	0.01086884	0.01010821	
646	0.01081108	0.01010605	
646.2	0.01073425	0.0101039	
646.4	0.01046905	0.01010175	
646.6	0.01097892	0.01009959	
646.8	0.01120213	0.01009744	
647	0.01057223	0.01009529	
647.2	0.01063652	0.01009313	
647.4	0.01041402	0.01009098	
647.6	0.01013065	0.01008883	
647.8	0.00988959	0.01008668	
648	0.01007313	0.01008453	
648.2	0.00986352	0.01008238	
648.4	0.00936736	0.01008023	
648.6	0.00979187	0.01007808	
648.8	0.00951936	0.01007593	
649	0.00924705	0.01007378	
649.2	0.00874906	0.01007163	
649.4	0.00864536	0.01006949	
649.6	0.00893444	0.01006734	
649.8	0.00972369	0.01006519	
650	0.0104062	0.01006305	
650.2	0.01047804	0.0100609	
650.4	0.01104881	0.01005876	
650.6	0.01161046	0.01005661	
650.8	0.01133687	0.01005447	
651	0.01090064	0.01005233	
651.2	0.01103549	0.01005018	
651.4	0.01107633	0.01004804	
651.6	0.0108518	0.0100459	
651.8	0.01024595	0.01004376	
652	0.01032859	0.01004161	
652.2	0.01003643	0.01003947	
652.4	0.01028023	0.01003733	
652.6	0.0108043	0.01003519	
652.8	0.01036577	0.01003305	
653	0.01031187	0.01003091	
653.2	0.01005771	0.01002877	
653.4	0.01026259	0.01002664	
653.6	0.01101522	0.0100245	
653.8	0.01192657	0.01002236	
654	0.01246934	0.01002022	
654.2	0.01231389	0.01001809	
654.4	0.01231924	0.01001595	
654.6	0.01218247	0.01001382	
654.8	0.01200787	0.01001168	
655	0.01189735	0.01000955	
655.2	0.01174629	0.01000741	
655.4	0.01144238	0.01000528	
655.6	0.01084511	0.01000315	
655.8	0.01042581	0.01000101	
656	0.01032671	0.00999888	
656.2	0.01052457	0.00999675	
656.4	0.01058274	0.00999462	
656.6	0.01050865	0.00999249	
656.8	0.00972297	0.00999036	
657	0.00961287	0.00998823	
657.2	0.00934123	0.0099861	
657.4	0.00956194	0.00998397	
657.6	0.01031268	0.00998184	
657.8	0.0109997	0.00997971	
658	0.01097127	0.00997758	
658.2	0.01089807	0.00997546	
658.4	0.0105969	0.00997333	
658.6	0.01067068	0.0099712	
658.8	0.0109263	0.00996908	
659	0.01107314	0.00996695	
659.2	0.01076708	0.00996483	
659.4	0.00995637	0.0099627	
659.6	0.00956418	0.00996058	
659.8	0.00935362	0.00995845	
660	0.01004733	0.00995633	
660.2	0.01024374	0.00995421	
660.4	0.01009101	0.00995209	
660.6	0.00953533	0.00994996	
660.8	0.00958878	0.00994784	
661	0.00920514	0.00994572	
661.2	0.00890343	0.0099436	
661.4	0.00905369	0.00994148	
661.6	0.00918378	0.00993936	
661.8	0.00923287	0.00993724	
662	0.00930287	0.00993512	
662.2	0.00966971	0.00993301	
662.4	0.00977335	0.00993089	
662.6	0.01052952	0.00992877	
662.8	0.01117766	0.00992665	
663	0.0115489	0.00992454	
663.2	0.01184256	0.00992242	
663.4	0.01224645	0.00992031	
663.6	0.01326429	0.00991819	
