# Supplementary material for: Molecular basis for DNA recognition by the maternal pioneer transcription factor FoxH1
Source: Nat Commun. 2022 Nov 26;13:7279. doi: 10.1038/s41467-022-34925-y (PMC9701222; doi:10.1038/s41467-022-34925-y)
Supplement: Supplementary file 4 — Source Data [file 41467_2022_34925_MOESM4_ESM.zip › Sourcedata/BLIS/FoxH1/WT/601/-6/NCP/G3Results.txt]

Conc1	1.953E-09	
Start1	243.8	
Stop1	663.6	
Kobs		
Error Kobs		
Koff		
Error Koff		
Time1	Data1	Fit1	
243.8	0.00043069		
244	0.00042893		
244.2	0.00050895		
244.4	0.00008002		
244.6	0.00038062		
244.8	0.00079884		
245	0.000975		
245.2	0.00107066		
245.4	0.00135465		
245.6	0.00154545		
245.8	0.00170619		
246	0.00149249		
246.2	0.00190294		
246.4	0.00181117		
246.6	0.0018625		
246.8	0.00184337		
247	0.00181726		
247.2	0.00125521		
247.4	0.00158082		
247.6	0.00124156		
247.8	0.00074951		
248	0.00024327		
248.2	-0.00038247		
248.4	-0.00097224		
248.6	-0.00071348		
248.8	-0.00078534		
249	-0.00060551		
249.2	-0.00023867		
249.4	0.00052456		
249.6	0.00043531		
249.8	0.00028462		
250	0.00042481		
250.2	0.00045107		
250.4	0.00082055		
250.6	0.00114225		
250.8	0.00183116		
251	0.00180099		
251.2	0.00205221		
251.4	0.00231606		
251.6	0.00245263		
251.8	0.00254904		
252	0.00273714		
252.2	0.00271745		
252.4	0.00295967		
252.6	0.00344443		
252.8	0.00375743		
253	0.00354751		
253.2	0.00331071		
253.4	0.00321219		
253.6	0.00243997		
253.8	0.00234573		
254	0.00217298		
254.2	0.0018291		
254.4	0.00235578		
254.6	0.0019473		
254.8	0.00169241		
255	0.00175487		
255.2	0.00201572		
255.4	0.00204266		
255.6	0.00218683		
255.8	0.00260131		
256	0.00311445		
256.2	0.00279438		
256.4	0.00274385		
256.6	0.00253959		
256.8	0.00172982		
257	0.00072897		
257.2	0.0010426		
257.4	0.00075619		
257.6	0.00037955		
257.8	-0.00006168		
258	-0.00035288		
258.2	-0.00017026		
258.4	-0.00002593		
258.6	-0.00005781		
258.8	0.0000803		
259	0.0005309		
259.2	0.00054633		
259.4	0.00143527		
259.6	0.00180634		
259.8	0.00281974		
260	0.00295729		
260.2	0.0027035		
260.4	0.0032917		
260.6	0.00316539		
260.8	0.003031		
261	0.00327482		
261.2	0.00371077		
261.4	0.00304886		
261.6	0.00266716		
261.8	0.00230365		
262	0.0018036		
262.2	0.00166775		
262.4	0.00133366		
262.6	0.00165673		
262.8	0.0013379		
263	0.00142566		
263.2	0.00125204		
263.4	0.00177472		
263.6	0.00178925		
263.8	0.00252165		
264	0.00283133		
264.2	0.00314224		
264.4	0.00318418		
264.6	0.00307708		
264.8	0.00307646		
265	0.00322194		
265.2	0.00305811		
265.4	0.00290346		
265.6	0.00258209		
265.8	0.00248399		
266	0.00209462		
266.2	0.00240836		
266.4	0.00201874		
266.6	0.00158119		
266.8	0.00157461		
267	0.00105472		
267.2	0.00091007		
267.4	0.00097924		
267.6	0.00140102		
267.8	0.00159184		
268	0.00174409		
268.2	0.00163059		
268.4	0.00123751		
268.6	0.00135098		
268.8	0.00119405		
269	0.00153559		
269.2	0.00140302		
269.4	0.00191618		
269.6	0.00182915		
269.8	0.001984		
270	0.0016967		
270.2	0.00202028		
270.4	0.00146353		
270.6	0.00123806		
270.8	0.00160554		
271	0.0013107		
271.2	0.00156086		
271.4	0.00158656		
271.6	0.00195568		
271.8	0.00185862		
272	0.00155576		
272.2	0.00135392		
272.4	0.00112299		
272.6	0.00124391		
272.8	0.00164146		
273	0.00215227		
273.2	0.00236563		
273.4	0.00298327		
273.6	0.00313194		
273.8	0.00342249		
274	0.00364082		
274.2	0.00385238		
274.4	0.00340507		
274.6	0.00309373		
274.8	0.00337322		
275	0.00330908		
275.2	0.0031289		
275.4	0.00294242		
275.6	0.00272027		
275.8	0.00224266		
276	0.00177539		
276.2	0.00152039		
276.4	0.00178348		
276.6	0.00207034		
276.8	0.00246118		
277	0.00227517		
277.2	0.00258734		
277.4	0.00302805		
277.6	0.00308006		
277.8	0.00318546		
278	0.0031325		
278.2	0.00293641		
278.4	0.00269074		
278.6	0.00212856		
278.8	0.00238334		
279	0.00198338		
279.2	0.00187764		
279.4	0.00170623		
279.6	0.00134062		
279.8	0.00107434		
280	0.00148158		
280.2	0.00150573		
280.4	0.00220202		
280.6	0.00207934		
280.8	0.00225986		
281	0.00243937		
281.2	0.00299901		
281.4	0.00358326		
281.6	0.00374125		
281.8	0.0039256		
282	0.00383449		
282.2	0.00375203		
282.4	0.00343598		
282.6	0.00326808		
282.8	0.00299273		
283	0.00279282		
283.2	0.00258517		
283.4	0.00282405		
283.6	0.00248547		
283.8	0.00286549		
284	0.00290106		
284.2	0.00244638		
284.4	0.00298023		
284.6	0.00276255		
284.8	0.00278081		
285	0.0028472		
285.2	0.00266106		
285.4	0.002636		
285.6	0.0024231		
285.8	0.00173759		
286	0.00165766		
286.2	0.00175719		
286.4	0.00181555		
286.6	0.00258703		
286.8	0.00240458		
287	0.00319668		
287.2	0.00382788		
287.4	0.00409925		
287.6	0.00423485		
287.8	0.00417273		
288	0.00413973		
288.2	0.00437976		
288.4	0.00458776		
288.6	0.00376733		
288.8	0.00351487		
289	0.00352567		
289.2	0.00317479		
289.4	0.00274101		
289.6	0.00266364		
289.8	0.00233742		
290	0.00229271		
290.2	0.00283227		
290.4	0.00324557		
290.6	0.00321493		
290.8	0.00295485		
291	0.00367189		
291.2	0.00362594		
291.4	0.00290997		
291.6	0.00310337		
291.8	0.00310966		
292	0.00338563		
292.2	0.00306464		
292.4	0.00220131		
292.6	0.00198306		
292.8	0.00220852		
293	0.00182015		
293.2	0.00193198		
293.4	0.00181246		
293.6	0.00218853		
293.8	0.00267425		
294	0.00287042		
294.2	0.00340886		
294.4	0.00305787		
294.6	0.00335814		
294.8	0.00356249		
295	0.00357601		
295.2	0.00332193		
295.4	0.00318357		
295.6	0.00343692		
295.8	0.0035871		
296	0.00332716		
296.2	0.00286104		
296.4	0.00237827		
296.6	0.0022469		
296.8	0.00228064		
297	0.00274943		
297.2	0.0033967		
297.4	0.00298157		
297.6	0.00289283		
297.8	0.00352867		
298	0.00355626		
298.2	0.00376074		
298.4	0.00358334		
298.6	0.00402338		
298.8	0.00392624		
299	0.00401881		
299.2	0.00400188		
299.4	0.0039096		
299.6	0.00381997		
299.8	0.00364599		
300	0.00323762		
300.2	0.00237951		
300.4	0.00236128		
300.6	0.00285336		
300.8	0.00353162		
301	0.00356577		
301.2	0.00298734		
301.4	0.00233038		
301.6	0.00265766		
301.8	0.0029011		
302	0.00266856		
302.2	0.00276621		
302.4	0.00266939		
302.6	0.00295292		
302.8	0.00302745		
303	0.00268012		
303.2	0.00282486		
303.4	0.00310447		
303.6	0.00309588		
303.8	0.00304559		
304	0.00287153		
304.2	0.00262172		
304.4	0.00336757		
304.6	0.00412231		
304.8	0.00402928		
305	0.00405789		
305.2	0.0040867		
305.4	0.00398426		
305.6	0.00408678		
305.8	0.0038083		
306	0.00402652		
306.2	0.00424674		
306.4	0.00382794		
306.6	0.00309462		
306.8	0.00281182		
307	0.00253415		
307.2	0.00259435		
307.4	0.00276464		
307.6	0.00262604		
307.8	0.00239786		
308	0.00159944		
308.2	0.00131583		
308.4	0.00122983		
308.6	0.00139415		
308.8	0.00120439		
309	0.00186813		
309.2	0.00207199		
309.4	0.00262782		
309.6	0.00307235		
309.8	0.00345694		
310	0.00368719		
310.2	0.00387288		
310.4	0.00440831		
310.6	0.00410843		
310.8	0.00467935		
311	0.00511162		
311.2	0.00600367		
311.4	0.00637711		
311.6	0.00615935		
311.8	0.00531177		
312	0.00514137		
312.2	0.00487179		
312.4	0.00412254		
312.6	0.00443867		
312.8	0.00451133		
313	0.00414054		
313.2	0.00445333		
313.4	0.00454181		
313.6	0.00437502		
313.8	0.00375211		
314	0.00371763		
314.2	0.00381288		
314.4	0.00387078		
314.6	0.00353876		
314.8	0.0040715		
315	0.00411961		
315.2	0.00429533		
315.4	0.00448566		
315.6	0.00456223		
315.8	0.00450095		
316	0.0049949		
316.2	0.00484412		
316.4	0.00445415		
316.6	0.0048132		
316.8	0.00477923		
317	0.00440056		
317.2	0.0054335		
317.4	0.00528374		
317.6	0.00516077		
317.8	0.00445807		
318	0.00469413		
318.2	0.00445399		
318.4	0.0044151		
318.6	0.0043316		
318.8	0.00375446		
319	0.00329873		
319.2	0.00303703		
319.4	0.00325246		
319.6	0.00299303		
319.8	0.00291495		
320	0.00283619		
320.2	0.00265632		
320.4	0.00236304		
320.6	0.00268622		
320.8	0.0029207		
321	0.0026867		
321.2	0.00320503		
321.4	0.00348817		
321.6	0.00320659		
321.8	0.0032578		
322	0.00343884		
322.2	0.00386121		
322.4	0.00397126		
322.6	0.00357468		
322.8	0.00342777		
323	0.00288352		
323.2	0.00272411		
323.4	0.00306279		
323.6	0.00306396		
323.8	0.00355206		
324	0.00381161		
324.2	0.00384004		
324.4	0.00421359		
324.6	0.00444727		
324.8	0.00464679		
325	0.00453442		
325.2	0.00413703		
325.4	0.00383319		
325.6	0.0037718		
325.8	0.00428599		
326	0.00437866		
326.2	0.00486912		
326.4	0.00448708		
326.6	0.00452526		
326.8	0.00469623		
327	0.00462482		
327.2	0.00511832		
327.4	0.00522016		
327.6	0.00518292		
327.8	0.00534391		
328	0.00515943		
328.2	0.0047104		
328.4	0.00490502		
328.6	0.00440234		
328.8	0.00408435		
329	0.00321035		
329.2	0.00242593		
329.4	0.00247729		
329.6	0.00265792		
329.8	0.00245282		
330	0.00209351		
330.2	0.0019433		
330.4	0.00194098		
330.6	0.00270498		
330.8	0.00309166		
331	0.00385483		
331.2	0.00434637		
331.4	0.00488064		
331.6	0.0051148		
331.8	0.00524769		
332	0.00540147		
332.2	0.00564307		
332.4	0.00567306		
332.6	0.00539859		
332.8	0.0054128		
333	0.00521757		
333.2	0.00540397		
333.4	0.00501796		
333.6	0.00478682		
333.8	0.0042253		
334	0.00393117		
334.2	0.00349018		
334.4	0.00394514		
334.6	0.0040513		
334.8	0.00373955		
335	0.00427281		
335.2	0.00430926		
335.4	0.00420053		
335.6	0.00436884		
335.8	0.00449135		
336	0.00429078		
336.2	0.0039484		
336.4	0.00390376		
336.6	0.0040218		
336.8	0.00403341		
337	0.00389516		
337.2	0.00385385		
337.4	0.00349856		
337.6	0.00342911		
337.8	0.00324896		
338	0.00347934		
338.2	0.0033173		
338.4	0.00396504		
338.6	0.00357723		
338.8	0.00334429		
339	0.00367317		
339.2	0.00352278		
339.4	0.00379527		
339.6	0.00374084		
339.8	0.00316883		
340	0.00281018		
340.2	0.00284207		
340.4	0.00361033		
340.6	0.0035494		
340.8	0.00373365		
341	0.00389954		
341.2	0.00434678		
341.4	0.00467989		
341.6	0.00431118		
341.8	0.00413054		
342	0.00408227		
342.2	0.00412908		
342.4	0.00417025		
342.6	0.00379115		
342.8	0.00336878		
343	0.00289054		
343.2	0.00261638		
343.4	0.00272276		
343.6	0.00247019		
343.8	0.00207762		
344	0.00211984		
344.2	0.00278572		
344.4	0.00305932		
344.6	0.00305464		
344.8	0.0035722		
345	0.00371334		
345.2	0.00366059		
345.4	0.00362577		
345.6	0.00333448		
345.8	0.00357747		
346	0.00422706		
346.2	0.00466143		
346.4	0.00441448		
346.6	0.00411916		
346.8	0.00434096		
347	0.00465483		
347.2	0.00467322		
347.4	0.00491187		
347.6	0.00465658		
347.8	0.00413942		
348	0.00415248		
348.2	0.00419404		
348.4	0.00384563		
348.6	0.00332457		
348.8	0.00264966		
349	0.0023419		
349.2	0.00240427		
349.4	0.00217513		
349.6	0.00210828		
349.8	0.00243293		
350	0.00293224		
350.2	0.00268284		
350.4	0.00255524		
350.6	0.00292619		
350.8	0.00340914		
351	0.00348663		
351.2	0.00363219		
351.4	0.00398792		
351.6	0.00455906		
351.8	0.00519896		
352	0.00576002		
352.2	0.00642237		
352.4	0.00694337		
352.6	0.00675845		
352.8	0.00635147		
353	0.00625947		
353.2	0.00587608		
353.4	0.0054822		
353.6	0.00551736		
353.8	0.00530568		
354	0.00515122		
354.2	0.0051157		
354.4	0.00499699		
354.6	0.00446898		
354.8	0.00411546		
355	0.0039246		
355.2	0.00361631		
355.4	0.00346315		
355.6	0.00393965		
355.8	0.00396735		
356	0.00454593		
356.2	0.00455377		
356.4	0.00464521		
356.6	0.00443363		
356.8	0.00376765		
357	0.00358487		
357.2	0.00377264		
357.4	0.00418561		
357.6	0.00441694		
357.8	0.00412587		
358	0.00496955		
358.2	0.00547678		
358.4	0.00536085		
358.6	0.0047539		
358.8	0.00478378		
359	0.0047313		
359.2	0.00448486		
359.4	0.00440145		
359.6	0.003907		
359.8	0.00389106		
360	0.00424071		
360.2	0.00423502		
360.4	0.00448989		
360.6	0.00394301		
360.8	0.00376263		
361	0.00400842		
361.2	0.00453484		
361.4	0.00499776		
361.6	0.00514576		
361.8	0.00486692		
362	0.00547674		
362.2	0.0055189		
362.4	0.00514799		
362.6	0.00463464		
362.8	0.00483177		
363	0.00488025		
363.2	0.00461737		
363.4	0.00436278		
363.6	0.00391858		
363.8	0.00396634		
364	0.00439479		
364.2	0.00478504		
364.4	0.00432261		
364.6	0.00381804		
364.8	0.0043095		
365	0.0047269		
365.2	0.00426207		
365.4	0.00389399		
365.6	0.00366703		
365.8	0.00328663		
366	0.00331206		
366.2	0.00341163		
366.4	0.00313422		
366.6	0.00304232		
366.8	0.00357411		
367	0.00361823		
367.2	0.00418522		
367.4	0.00399082		
367.6	0.00395285		
367.8	0.00408094		
368	0.00476636		
368.2	0.00444471		
368.4	0.00451256		
368.6	0.00500674		
368.8	0.00551262		
369	0.00585049		
369.2	0.00549131		
369.4	0.00550572		
369.6	0.00575779		
369.8	0.00578056		
370	0.00583584		
370.2	0.00584335		
370.4	0.00559645		
370.6	0.00566897		
370.8	0.00611019		
371	0.00580134		
371.2	0.00545955		
371.4	0.00480046		
371.6	0.00446027		
371.8	0.00371408		
372	0.00342038		
372.2	0.00336717		
372.4	0.00400627		
372.6	0.00377448		
372.8	0.00379781		
373	0.00443098		
373.2	0.00430064		
373.4	0.00445463		
373.6	0.00455819		
373.8	0.00426332		
374	0.00453323		
374.2	0.00478827		
374.4	0.00505203		
374.6	0.00492419		
374.8	0.00516423		
375	0.00506237		
375.2	0.00502269		
375.4	0.00497256		
375.6	0.00510535		
375.8	0.00539854		
376	0.00553124		
376.2	0.00610332		
376.4	0.00601288		
376.6	0.0058997		
376.8	0.00618333		
377	0.00625642		
377.2	0.00604885		
377.4	0.00605669		
377.6	0.00538278		
377.8	0.00513303		
378	0.00577603		
378.2	0.00528528		
378.4	0.00503674		
378.6	0.00464024		
378.8	0.00491592		
379	0.00496961		
379.2	0.00489565		
379.4	0.00534008		
379.6	0.00576009		
379.8	0.00604492		
380	0.0054704		
380.2	0.00586926		
380.4	0.00560637		
380.6	0.00576579		
380.8	0.00584156		
381	0.00550934		
381.2	0.00581794		
381.4	0.005458		
381.6	0.00532981		
381.8	0.0053554		
382	0.00524063		
382.2	0.00519183		
382.4	0.00523934		
382.6	0.00492563		
382.8	0.00542233		
383	0.00544867		
383.2	0.00555128		
383.4	0.00579803		
383.6	0.00602769		
383.8	0.00646076		
384	0.00609822		
384.2	0.00667857		
384.4	0.00662041		
384.6	0.00717773		
384.8	0.00751002		
385	0.00686401		
385.2	0.00684493		
385.4	0.00657425		
385.6	0.00637144		
385.8	0.0066609		
386	0.00641385		
386.2	0.00683877		
386.4	0.00645804		
386.6	0.00632249		
386.8	0.00666694		
387	0.00623119		
387.2	0.00634033		
387.4	0.00652417		
387.6	0.00688466		
387.8	0.006214		
388	0.00561764		
388.2	0.00522649		
388.4	0.0052051		
388.6	0.00546254		
388.8	0.0052173		
389	0.00442283		
389.2	0.0046982		
389.4	0.00494727		
389.6	0.00470904		
389.8	0.00520801		
390	0.00446103		
390.2	0.00502001		
390.4	0.00558046		
390.6	0.00594807		
390.8	0.00602546		
391	0.0065423		
391.2	0.00675024		
391.4	0.00693644		
391.6	0.00681521		
391.8	0.00652434		
392	0.00625149		
392.2	0.00635439		
392.4	0.00619409		
392.6	0.00575312		
392.8	0.00531775		
393	0.00453742		
393.2	0.00472936		
393.4	0.00427374		
393.6	0.00404458		
393.8	0.00359507		
394	0.00355791		
394.2	0.00464648		
394.4	0.00514882		
394.6	0.00584519		
394.8	0.00636467		
395	0.00720897		
395.2	0.00738123		
395.4	0.00760877		
395.6	0.0075194		
395.8	0.00734276		
396	0.00727605		
396.2	0.0073801		
396.4	0.00612357		
396.6	0.00546257		
396.8	0.00472003		
397	0.00424329		
397.2	0.00391741		
397.4	0.00333509		
397.6	0.00279359		
397.8	0.00230745		
398	0.00302327		
398.2	0.00348635		
398.4	0.00409631		
398.6	0.0051612		
398.8	0.005503		
399	0.00582221		
399.2	0.00591094		
399.4	0.00631484		
399.6	0.00691442		
399.8	0.00761209		
400	0.00786111		
400.2	0.00778424		
400.4	0.00735243		
400.6	0.00701466		
400.8	0.00711274		
401	0.00703409		
401.2	0.00648692		
401.4	0.00629364		
401.6	0.00577356		
401.8	0.00606471		
402	0.00605509		
402.2	0.00578978		
402.4	0.00579152		
402.6	0.00593721		
402.8	0.00566226		
403	0.00523032		
403.2	0.00550069		
403.4	0.00584992		
403.6	0.00598497		
403.8	0.00597231		
404	0.00571688		
404.2	0.00595401		
404.4	0.00598979		
404.6	0.00643702		
404.8	0.00704593		
405	0.00728207		
405.2	0.00747067		
405.4	0.00729133		
405.6	0.00748297		
405.8	0.00759311		
406	0.00708866		
406.2	0.00679537		
406.4	0.00662778		
406.6	0.00649838		
406.8	0.0060255		
407	0.00564797		
407.2	0.0057502		
407.4	0.00524891		
407.6	0.00490618		
407.8	0.00504851		
408	0.00514713		
408.2	0.00544914		
408.4	0.00565321		
408.6	0.00645446		
408.8	0.00672144		
409	0.00627631		
409.2	0.0060589		
409.4	0.00602925		
409.6	0.00607155		
409.8	0.00594405		
410	0.00551399		
410.2	0.00556977		
410.4	0.00608465		
410.6	0.00591671		
410.8	0.00551427		
411	0.00553024		
411.2	0.00550996		
411.4	0.0052908		
411.6	0.00565153		
411.8	0.0059998		
412	0.00597873		
412.2	0.00641357		
412.4	0.00622576		
412.6	0.0064073		
412.8	0.00619991		
413	0.00601184		
413.2	0.0064036		
413.4	0.00653901		
413.6	0.00626651		
413.8	0.0066447		
414	0.00669697		
414.2	0.00676072		
414.4	0.00690979		
414.6	0.00635708		
414.8	0.00569636		
415	0.00579089		
415.2	0.00553524		
415.4	0.00511422		
415.6	0.00519332		
415.8	0.00505675		
416	0.00451961		
416.2	0.00459957		
416.4	0.0039264		
416.6	0.00414733		
416.8	0.00424807		
417	0.00453777		
417.2	0.00434878		
417.4	0.0042648		
417.6	0.00434291		
417.8	0.00480646		
418	0.00526361		
418.2	0.00587216		
418.4	0.00612827		
418.6	0.00630164		
418.8	0.00639578		
419	0.00676776		
419.2	0.00676655		
419.4	0.00711802		
419.6	0.00715947		
419.8	0.0072242		
420	0.00700502		
420.2	0.0071386		
420.4	0.00705825		
420.6	0.00677221		
420.8	0.00610607		
421	0.00605773		
421.2	0.00556939		
421.4	0.00534914		
421.6	0.00556636		
421.8	0.00580937		
422	0.0060955		
422.2	0.0062459		
422.4	0.00584634		
422.6	0.0059024		
422.8	0.00580214		
423	0.00567693		
423.2	0.00566955		
423.4	0.00579254		
423.6	0.00541377		
423.8	0.00541377		
424	0.00509857		
424.2	0.00543832		
424.4	0.00586998		
424.6	0.00619035		
424.8	0.00598892		
425	0.00640544		
425.2	0.00650721		
425.4	0.00637872		
425.6	0.00639028		
425.8	0.00632478		
426	0.00632218		
426.2	0.00573427		
426.4	0.00503292		
426.6	0.00510559		
426.8	0.00490151		
427	0.00436923		
427.2	0.00449534		
427.4	0.00439799		
427.6	0.0040203		
427.8	0.00401275		
428	0.00400104		
428.2	0.00453735		
428.4	0.00455732		
428.6	0.00424874		
428.8	0.0036544		
429	0.00400465		
429.2	0.00393564		
429.4	0.00423961		
429.6	0.00477145		
429.8	0.00480402		
430	0.00502275		
430.2	0.00501096		
430.4	0.00517564		
430.6	0.0058586		
430.8	0.00621466		
431	0.00622116		
431.2	0.00643782		
431.4	0.00625598		
431.6	0.00668972		
431.8	0.00726718		
432	0.0071198		
432.2	0.00723094		
432.4	0.00726591		
432.6	0.00684939		
432.8	0.00653694		
433	0.0067858		
433.2	0.00653614		
433.4	0.00661617		
433.6	0.00690437		
433.8	0.00663577		
434	0.00643892		
434.2	0.00691062		
434.4	0.00683077		
434.6	0.00684697		
434.8	0.00704745		
435	0.00639002		
435.2	0.00624597		
435.4	0.00671624		
435.6	0.00715583		
435.8	0.00700598		
436	0.00713102		
436.2	0.00746077		
436.4	0.00712347		
436.6	0.00688359		
436.8	0.00668746		
437	0.00692335		
437.2	0.007146		
437.4	0.00765123		
437.6	0.00802865		
437.8	0.00766138		
438	0.007316		
438.2	0.00775803		
438.4	0.00720852		
438.6	0.00681358		
438.8	0.00641824		
439	0.00576059		
439.2	0.00570568		
439.4	0.00602917		
439.6	0.00615939		
439.8	0.00579065		
440	0.0059064		
440.2	0.00572076		
440.4	0.00592459		
440.6	0.00612104		
440.8	0.00631351		
441	0.00689575		
441.2	0.00720526		
441.4	0.0069659		
441.6	0.00668996		
441.8	0.00632422		
442	0.00570107		
442.2	0.00540638		
442.4	0.00532569		
442.6	0.00524678		
442.8	0.00500195		
443	0.00527493		
443.2	0.00559474		
443.4	0.00601086		
443.6	0.00594748		
443.8	0.00558906		
444	0.00527875		
444.2	0.00502796		
444.4	0.00551451		
444.6	0.00559696		
444.8	0.00591739		
445	0.00552194		
445.2	0.00542854		
445.4	0.00566185		
445.6	0.00561942		
445.8	0.00529618		
446	0.00505212		
446.2	0.0054755		
446.4	0.00575779		
446.6	0.00555953		
446.8	0.00576964		
447	0.00637318		
447.2	0.00609419		
447.4	0.00577613		
447.6	0.00513211		
447.8	0.00479142		
448	0.00443729		
448.2	0.00479209		
448.4	0.0052206		
448.6	0.00501378		
448.8	0.00499401		
449	0.00501412		
449.2	0.00510944		
449.4	0.00551408		
449.6	0.00571122		
449.8	0.00595671		
450	0.00579638		
450.2	0.00620732		
450.4	0.00616763		
450.6	0.00614323		
450.8	0.00625232		
451	0.00638701		
451.2	0.00556959		
451.4	0.00537117		
451.6	0.00508142		
451.8	0.00473383		
452	0.00437692		
452.2	0.00438855		
452.4	0.00440915		
452.6	0.0040131		
452.8	0.00468143		
453	0.00473847		
453.2	0.00471266		
453.4	0.00498204		
453.6	0.00538863		
453.8	0.00544676		
454	0.00514094		
454.2	0.00547877		
454.4	0.00558955		
454.6	0.0052666		
454.8	0.00576127		
455	0.00619611		
455.2	0.00573557		
455.4	0.00607726		
455.6	0.0057672		
455.8	0.00508942		
456	0.00538983		
456.2	0.00571513		
456.4	0.00556473		
456.6	0.00540771		
456.8	0.00575106		
457	0.00566315		
457.2	0.00578203		
457.4	0.00589333		
457.6	0.00598425		
457.8	0.00610105		
458	0.00647711		
458.2	0.00654418		
458.4	0.00697364		
458.6	0.00710999		
458.8	0.00823685		
459	0.00829557		
459.2	0.0079668		
459.4	0.00791403		
459.6	0.00699252		
459.8	0.00633356		
460	0.00625966		
460.2	0.00629951		
460.4	0.00542175		
460.6	0.0049712		
460.8	0.00510913		
461	0.00490903		
461.2	0.00452793		
461.4	0.00473709		
461.6	0.00471413		
461.8	0.00507047		
462	0.00575215		
462.2	0.00576119		
462.4	0.00559593		
462.6	0.00565902		
462.8	0.00606526		
463	0.00566922		
463.2	0.00541624		
463.4	0.005246		
463.6	0.00473739		
463.8	0.00436488		
464	0.00423345		
464.2	0.00458586		
464.4	0.00407423		
464.6	0.00433268		
464.8	0.00465552		
465	0.0037707		
465.2	0.00393499		
465.4	0.00471421		
465.6	0.00538647		
465.8	0.00525586		
466	0.0053331		
466.2	0.00534047		
466.4	0.00500891		
466.6	0.00494981		
466.8	0.00514573		
467	0.00512786		
467.2	0.00480113		
467.4	0.00441785		
467.6	0.00425521		
467.8	0.00444771		
468	0.00428554		
468.2	0.00488846		
468.4	0.0049689		
468.6	0.0047513		
468.8	0.00459892		
469	0.0044429		
469.2	0.00502152		
469.4	0.00527993		
469.6	0.00531499		
469.8	0.00545136		
470	0.00546284		
470.2	0.00581111		
470.4	0.00568886		
470.6	0.00501738		
470.8	0.00504978		
471	0.00425563		
471.2	0.00425792		
471.4	0.00441769		
471.6	0.00458745		
471.8	0.00505067		
472	0.00489496		
472.2	0.00550772		
472.4	0.0055671		
472.6	0.00571673		
472.8	0.00604776		
473	0.00617815		
473.2	0.0063843		
473.4	0.00613122		
473.6	0.00624899		
473.8	0.00587388		
474	0.00543847		
474.2	0.00511442		
474.4	0.00475193		
474.6	0.00426132		
474.8	0.0041942		
475	0.00394366		
475.2	0.00422248		
475.4	0.00422865		
475.6	0.00449375		
475.8	0.00488873		
476	0.00503134		
476.2	0.00559341		
476.4	0.00650339		
476.6	0.00670967		
476.8	0.00631367		
477	0.00594441		
477.2	0.00576597		
477.4	0.00504923		
477.6	0.00437999		
477.8	0.00440967		
478	0.00497835		
478.2	0.00466857		
478.4	0.00487005		
478.6	0.00482547		
478.8	0.00472301		
479	0.00472024		
479.2	0.00473814		
479.4	0.00521716		
479.6	0.00528899		
479.8	0.00554022		
480	0.00621705		
480.2	0.00679097		
480.4	0.00706473		
480.6	0.00665644		
480.8	0.00651517		
481	0.00626241		
481.2	0.00621225		
481.4	0.0065569		
481.6	0.00636484		
481.8	0.00645496		
482	0.00661694		
482.2	0.00612471		
482.4	0.00587614		
482.6	0.00581046		
482.8	0.00544013		
483	0.00526918		
483.2	0.00518773		
483.4	0.00535777		
483.6	0.00517923		
483.8	0.00526277		
484	0.00569815		
484.2	0.00565032		
484.4	0.00518742		
484.6	0.00527313		
484.8	0.0052183		
485	0.00508267		
485.2	0.00546766		
485.4	0.00559513		
485.6	0.00519488		
485.8	0.00554753		
486	0.00606413		
486.2	0.00575775		
486.4	0.00577182		
486.6	0.00585917		
486.8	0.00555498		
487	0.00554625		
487.2	0.0050266		
487.4	0.00516984		
487.6	0.00511622		
487.8	0.00539179		
488	0.0054452		
488.2	0.00498602		
488.4	0.0047426		
488.6	0.00521056		
488.8	0.00486039		
489	0.00488699		
489.2	0.00476364		
489.4	0.00458305		
489.6	0.00515744		
489.8	0.00550789		
490	0.00547226		
490.2	0.00517738		
490.4	0.00552603		
490.6	0.00543801		
490.8	0.00521417		
491	0.0049029		
491.2	0.00487435		
491.4	0.00505491		
491.6	0.00497191		
491.8	0.00500044		
492	0.00476102		
492.2	0.0051648		
492.4	0.00550481		
492.6	0.0051046		
492.8	0.00467309		
493	0.00514162		
493.2	0.00519961		
493.4	0.0048203		
493.6	0.00572931		
493.8	0.00589304		
494	0.00606537		
494.2	0.00592034		
494.4	0.00640231		
494.6	0.00617904		
494.8	0.00588702		
495	0.0060114		
495.2	0.00608831		
495.4	0.00582885		
495.6	0.00617694		
495.8	0.00628216		
496	0.00654631		
496.2	0.00705135		
496.4	0.00684808		
496.6	0.00667074		
496.8	0.00690882		
497	0.00646378		
497.2	0.0058033		
497.4	0.00537794		
497.6	0.00577187		
497.8	0.00505494		
498	0.00498167		
498.2	0.00461933		
498.4	0.00433766		
498.6	0.00380777		
498.8	0.00314262		
499	0.00319021		
499.2	0.00343817		
499.4	0.00409812		
499.6	0.00500214		
499.8	0.00493403		
500	0.00535019		
500.2	0.0059275		
500.4	0.0059171		
500.6	0.00636643		
500.8	0.00617469		
501	0.00517632		
501.2	0.00548999		
501.4	0.00586778		
501.6	0.00556731		
501.8	0.00558412		
502	0.00576229		
502.2	0.00531302		
502.4	0.00516382		
502.6	0.00476506		
502.8	0.00484724		
503	0.00498799		
503.2	0.00551234		
503.4	0.0056864		
503.6	0.00624557		
503.8	0.005961		
504	0.0065764		
504.2	0.00681212		
504.4	0.006874		
504.6	0.0069731		
504.8	0.00639588		
505	0.00613491		
505.2	0.00627266		
505.4	0.00603223		
505.6	0.00593752		
505.8	0.00598048		
506	0.00617621		
506.2	0.00602785		
506.4	0.00627566		
506.6	0.00580416		
506.8	0.00548569		
507	0.00457173		
507.2	0.00471501		
507.4	0.00483307		
507.6	0.0055232		
507.8	0.00532867		
508	0.0053331		
508.2	0.00543332		
508.4	0.00549455		
508.6	0.00562829		
508.8	0.00551908		
509	0.00548065		
509.2	0.00545471		
509.4	0.00590119		
509.6	0.00599974		
509.8	0.00599747		
510	0.00637189		
510.2	0.00575066		
510.4	0.00530045		
510.6	0.00501113		
510.8	0.00496125		
511	0.00448248		
511.2	0.00499452		
511.4	0.00561706		
511.6	0.00561726		
511.8	0.0054482		
512	0.00558436		
512.2	0.00600245		
512.4	0.00611615		
512.6	0.00665232		
512.8	0.00673961		
513	0.00693892		
513.2	0.00755126		
513.4	0.00789506		
513.6	0.00751551		
513.8	0.00757051		
514	0.00733965		
514.2	0.0066901		
514.4	0.00612719		
514.6	0.00665273		
514.8	0.00618165		
515	0.00609358		
515.2	0.00617723		
515.4	0.00617765		
515.6	0.00501137		
515.8	0.00485936		
516	0.0046826		
516.2	0.00480563		
516.4	0.00496388		
516.6	0.00503143		
516.8	0.00526563		
517	0.00545376		
517.2	0.00566724		
517.4	0.00563574		
517.6	0.00548799		
517.8	0.00575154		
518	0.0055131		
518.2	0.00555872		
518.4	0.00556478		
518.6	0.00615383		
518.8	0.00597611		
519	0.00706669		
519.2	0.00643231		
519.4	0.00619022		
519.6	0.00592328		
519.8	0.00635815		
520	0.00630736		
520.2	0.00632729		
520.4	0.00573218		
520.6	0.00542689		
520.8	0.00532232		
521	0.00491697		
521.2	0.00455925		
521.4	0.00467085		
521.6	0.00445038		
521.8	0.00429551		
522	0.0042278		
522.2	0.00459811		
522.4	0.00496807		
522.6	0.00554644		
522.8	0.00576348		
523	0.00587373		
523.2	0.00521918		
523.4	0.00541375		
523.6	0.00517359		
523.8	0.00560092		
524	0.00560799		
524.2	0.0053264		
524.4	0.00561849		
524.6	0.00610706		
524.8	0.00638076		
525	0.00623866		
525.2	0.0063196		
525.4	0.0064193		
525.6	0.00620899		
525.8	0.00672795		
526	0.00665567		
526.2	0.00665997		
526.4	0.00679449		
526.6	0.00608146		
526.8	0.00525433		
527	0.00504291		
527.2	0.00491573		
527.4	0.00505831		
527.6	0.00498029		
527.8	0.00526339		
528	0.00520308		
528.2	0.00470298		
528.4	0.00521536		
528.6	0.00528218		
528.8	0.00558356		
529	0.00537861		
529.2	0.00562372		
529.4	0.00530437		
529.6	0.00550627		
529.8	0.00560176		
530	0.00528467		
530.2	0.00528635		
530.4	0.00544199		
530.6	0.00536111		
530.8	0.00612681		
531	0.00670988		
531.2	0.00724608		
531.4	0.00808586		
531.6	0.00776208		
531.8	0.00780762		
532	0.00758546		
532.2	0.00737846		
532.4	0.00755029		
532.6	0.00772202		
532.8	0.00765662		
533	0.00696132		
533.2	0.00652028		
533.4	0.00592242		
533.6	0.00626908		
533.8	0.00625085		
534	0.00579501		
534.2	0.00558153		
534.4	0.00559008		
534.6	0.00559287		
534.8	0.00563508		
535	0.00578254		
535.2	0.00557893		
535.4	0.00565772		
535.6	0.00553381		
535.8	0.00615648		
536	0.00564911		
536.2	0.00597177		
536.4	0.00599037		
536.6	0.00609213		
536.8	0.00577788		
537	0.00577216		
537.2	0.00576876		
537.4	0.00623311		
537.6	0.00656425		
537.8	0.00641641		
538	0.00603944		
538.2	0.00610241		
538.4	0.00609548		
538.6	0.00660845		
538.8	0.00661384		
539	0.00700085		
539.2	0.00636301		
539.4	0.00718132		
539.6	0.00722545		
539.8	0.00690199		
540	0.00680321		
540.2	0.00703411		
540.4	0.00662808		
540.6	0.00617143		
540.8	0.00590976		
541	0.00603569		
541.2	0.00591561		
541.4	0.00633159		
541.6	0.00585228		
541.8	0.00569163		
542	0.00516457		
542.2	0.00515955		
542.4	0.00516887		
542.6	0.00570498		
542.8	0.00523887		
543	0.00526221		
543.2	0.00500894		
543.4	0.00545936		
543.6	0.00524387		
543.8	0.00492025		
544	0.00512109		
544.2	0.00449797		
544.4	0.0045841		
544.6	0.00466622		
544.8	0.0048684		
545	0.00506677		
545.2	0.00507774		
545.4	0.00543496		
545.6	0.00510569		
545.8	0.00517661		
546	0.00475454		
546.2	0.00559309		
546.4	0.00615779		
546.6	0.00621416		
546.8	0.00595113		
547	0.00611109		
547.2	0.00643684		
547.4	0.00632074		
547.6	0.00649428		
547.8	0.00587121		
548	0.00543245		
548.2	0.00508315		
548.4	0.00552256		
548.6	0.00576829		
548.8	0.00569171		
549	0.00584878		
549.2	0.00623249		
549.4	0.00704312		
549.6	0.00714675		
549.8	0.00741576		
550	0.00798707		
550.2	0.00849922		
550.4	0.00819605		
550.6	0.00752997		
550.8	0.00773992		
551	0.00762064		
551.2	0.00772464		
551.4	0.00734224		
551.6	0.00689753		
551.8	0.00612797		
552	0.00601174		
552.2	0.00631094		
552.4	0.00657257		
552.6	0.00633973		
552.8	0.00595859		
553	0.00617603		
553.2	0.00634066		
553.4	0.00636585		
553.6	0.00643801		
553.8	0.00674711		
554	0.00674646		
554.2	0.00584308		
554.4	0.00548211		
554.6	0.00555179		
554.8	0.00577611		
555	0.00548736		
555.2	0.00521932		
555.4	0.00431217		
555.6	0.00435708		
555.8	0.00535222		
556	0.00590207		
556.2	0.00574785		
556.4	0.0061216		
556.6	0.00584953		
556.8	0.00572247		
557	0.00572351		
557.2	0.00594067		
557.4	0.00615691		
557.6	0.00669267		
557.8	0.00714477		
558	0.00694768		
558.2	0.0071487		
558.4	0.00751604		
558.6	0.00803702		
558.8	0.00835368		
559	0.00748625		
559.2	0.00712059		
559.4	0.00712769		
559.6	0.0076926		
559.8	0.00765618		
560	0.00715476		
560.2	0.00685613		
560.4	0.00655303		
560.6	0.00554732		
560.8	0.00510481		
561	0.00496448		
561.2	0.00527209		
561.4	0.00491308		
561.6	0.0045551		
561.8	0.0044052		
562	0.00441723		
562.2	0.00447197		
562.4	0.00414934		
562.6	0.00433882		
562.8	0.00411437		
563	0.00363836		
563.2	0.00395556		
563.4	0.0042738		
563.6	0.00433562		
563.8	0.00442288		
564	0.00436326		
564.2	0.00476517		
564.4	0.00484991		
564.6	0.00595338		
564.8	0.00703866		
565	0.00731313		
565.2	0.00769552		
565.4	0.00725949		
565.6	0.00738121		
565.8	0.00713135		
566	0.00720159		
566.2	0.00700792		
566.4	0.00664889		
566.6	0.00642558		
566.8	0.0063436		
567	0.0061591		
567.2	0.00575288		
567.4	0.00550617		
567.6	0.00573088		
567.8	0.00528911		
568	0.00508375		
568.2	0.00557709		
568.4	0.00597606		
568.6	0.00666647		
568.8	0.00673408		
569	0.00636739		
569.2	0.00708757		
569.4	0.00765687		
569.6	0.00791035		
569.8	0.00762427		
570	0.00764467		
570.2	0.0078546		
570.4	0.00772798		
570.6	0.00772083		
570.8	0.00774437		
571	0.0077538		
571.2	0.00793831		
571.4	0.00800955		
571.6	0.00799578		
571.8	0.00745194		
572	0.00708408		
572.2	0.006682		
572.4	0.00674756		
572.6	0.0066549		
572.8	0.00656096		
573	0.00712281		
573.2	0.00740517		
573.4	0.00696588		
573.6	0.00666653		
573.8	0.00634415		
574	0.00613517		
574.2	0.00658175		
574.4	0.00655261		
574.6	0.00647483		
574.8	0.00624887		
575	0.00654881		
575.2	0.00638609		
575.4	0.0059044		
575.6	0.00567892		
575.8	0.00544312		
576	0.00535601		
576.2	0.00533652		
576.4	0.00590719		
576.6	0.0058792		
576.8	0.00613927		
577	0.00663594		
577.2	0.00601104		
577.4	0.00627788		
577.6	0.00641728		
577.8	0.0067201		
578	0.00672897		
578.2	0.00702543		
578.4	0.00667717		
578.6	0.00654392		
578.8	0.00635531		
579	0.00610003		
579.2	0.00604501		
579.4	0.006119		
579.6	0.00618223		
579.8	0.00611455		
580	0.00605196		
580.2	0.00636981		
580.4	0.0064084		
580.6	0.00665214		
580.8	0.00699536		
581	0.00678889		
581.2	0.00629639		
581.4	0.00679846		
581.6	0.00675187		
581.8	0.00687698		
582	0.00677494		
582.2	0.00688652		
582.4	0.00670788		
582.6	0.00682053		
582.8	0.00638111		
583	0.00608466		
583.2	0.00652489		
583.4	0.00640857		
583.6	0.00646518		
583.8	0.00640359		
584	0.00622253		
584.2	0.00612768		
584.4	0.00590313		
584.6	0.00626597		
584.8	0.00588867		
585	0.00584701		
585.2	0.00577176		
585.4	0.00596861		
585.6	0.0058982		
585.8	0.00609074		
586	0.00631189		
586.2	0.00627825		
586.4	0.00648703		
586.6	0.00643519		
586.8	0.00577217		
587	0.00615325		
587.2	0.00616101		
587.4	0.00636202		
587.6	0.00639126		
587.8	0.00583719		
588	0.00554714		
588.2	0.00518381		
588.4	0.00559372		
588.6	0.00514578		
588.8	0.00496077		
589	0.00475476		
589.2	0.00419517		
589.4	0.00420764		
589.6	0.00475561		
589.8	0.00473404		
590	0.00480161		
590.2	0.00511125		
590.4	0.00517428		
590.6	0.00455355		
590.8	0.00446321		
591	0.00494316		
591.2	0.005028		
591.4	0.00523341		
591.6	0.00536796		
591.8	0.00531286		
592	0.0058605		
592.2	0.00628749		
592.4	0.00628634		
592.6	0.00567379		
592.8	0.00610397		
593	0.00607862		
593.2	0.00599275		
593.4	0.00624304		
593.6	0.00648218		
593.8	0.0059401		
594	0.00556685		
594.2	0.00555597		
594.4	0.00513906		
594.6	0.00463152		
594.8	0.00472571		
595	0.00452353		
595.2	0.00438069		
595.4	0.00484398		
595.6	0.00554705		
595.8	0.00529891		
596	0.0054615		
596.2	0.00563839		
596.4	0.00537219		
596.6	0.00518515		
596.8	0.00573273		
597	0.00548953		
597.2	0.00528536		
597.4	0.0052449		
597.6	0.00519742		
597.8	0.00481129		
598	0.00503106		
598.2	0.0057086		
598.4	0.0055925		
598.6	0.00515343		
598.8	0.00535823		
599	0.00541972		
599.2	0.00561946		
599.4	0.00614175		
599.6	0.0061371		
599.8	0.00565952		
600	0.00592575		
600.2	0.00624625		
600.4	0.00631481		
600.6	0.0064366		
600.8	0.00674447		
601	0.00660155		
601.2	0.00665658		
601.4	0.00672677		
601.6	0.00660828		
601.8	0.00684839		
602	0.00715215		
602.2	0.00675429		
602.4	0.00632217		
602.6	0.00594609		
602.8	0.00611993		
603	0.00604264		
603.2	0.00561343		
603.4	0.00565091		
603.6	0.00527359		
603.8	0.00494622		
604	0.00536792		
604.2	0.00543844		
604.4	0.00559439		
604.6	0.00597285		
604.8	0.00630607		
605	0.00653355		
605.2	0.00628484		
605.4	0.00631569		
605.6	0.00635397		
605.8	0.00697116		
606	0.0069473		
606.2	0.00685096		
606.4	0.00709899		
606.6	0.00732958		
606.8	0.00739472		
607	0.00717987		
607.2	0.00659919		
607.4	0.00648817		
607.6	0.00610691		
607.8	0.00627601		
608	0.00678679		
608.2	0.00634124		
608.4	0.00627311		
608.6	0.00677237		
608.8	0.00681893		
609	0.00666006		
609.2	0.0065753		
609.4	0.0070244		
609.6	0.00745351		
609.8	0.00729914		
610	0.00738458		
610.2	0.00749819		
610.4	0.00749367		
610.6	0.00729203		
610.8	0.00699721		
611	0.00682689		
611.2	0.00625884		
611.4	0.00635313		
611.6	0.00660896		
611.8	0.00684033		
612	0.00674383		
612.2	0.00632763		
612.4	0.00662666		
612.6	0.00733153		
612.8	0.00715701		
613	0.00732128		
613.2	0.00706675		
613.4	0.00675105		
613.6	0.00658597		
613.8	0.00609501		
614	0.0062661		
614.2	0.00591037		
614.4	0.00533685		
614.6	0.00506369		
614.8	0.00533321		
615	0.00522274		
615.2	0.00502055		
615.4	0.00566439		
615.6	0.00604005		
615.8	0.00570737		
616	0.00534479		
616.2	0.00532012		
616.4	0.00556259		
616.6	0.00577763		
616.8	0.00509367		
617	0.00495397		
617.2	0.00453132		
617.4	0.00505844		
617.6	0.00505196		
617.8	0.00529773		
618	0.00525085		
618.2	0.00474783		
618.4	0.00455488		
618.6	0.00441179		
618.8	0.00456847		
619	0.00443438		
619.2	0.00427114		
619.4	0.00456686		
619.6	0.00432755		
619.8	0.00431081		
620	0.00444823		
620.2	0.0047126		
620.4	0.0047829		
620.6	0.00483373		
620.8	0.00478832		
621	0.00509086		
621.2	0.00530978		
621.4	0.00567289		
621.6	0.00547284		
621.8	0.00577392		
622	0.0054137		
622.2	0.00535182		
622.4	0.00534188		
622.6	0.00504874		
622.8	0.00540356		
623	0.00533027		
623.2	0.00538669		
623.4	0.00588246		
623.6	0.00628943		
623.8	0.00674747		
624	0.00688772		
624.2	0.00710916		
624.4	0.00710815		
624.6	0.0068782		
624.8	0.00641166		
625	0.00592937		
625.2	0.00581151		
625.4	0.00590505		
625.6	0.00606554		
625.8	0.0058407		
626	0.00595192		
626.2	0.00543104		
626.4	0.00542068		
626.6	0.00545856		
626.8	0.00533147		
627	0.00545956		
627.2	0.00564365		
627.4	0.00590319		
627.6	0.0064109		
627.8	0.00642831		
628	0.00680386		
628.2	0.00677949		
628.4	0.00662292		
628.6	0.00632396		
628.8	0.00627869		
629	0.00689205		
629.2	0.00700721		
629.4	0.00685208		
629.6	0.00634847		
629.8	0.00583496		
630	0.00558049		
630.2	0.00460239		
630.4	0.0046394		
630.6	0.00412363		
630.8	0.00375834		
631	0.00403467		
631.2	0.00366183		
631.4	0.00343965		
631.6	0.00372415		
631.8	0.00415471		
632	0.00426686		
632.2	0.00406756		
632.4	0.00473779		
632.6	0.00497707		
632.8	0.00525747		
633	0.00552761		
633.2	0.00512664		
633.4	0.00536746		
633.6	0.00550942		
633.8	0.0058352		
634	0.0055689		
634.2	0.00547692		
634.4	0.00550536		
634.6	0.0058923		
634.8	0.00574103		
635	0.00577145		
635.2	0.00569744		
635.4	0.00578644		
635.6	0.00625906		
635.8	0.00662726		
636	0.00611987		
636.2	0.00548927		
636.4	0.00564674		
636.6	0.00525632		
636.8	0.00505262		
637	0.00477956		
637.2	0.00505287		
637.4	0.00517057		
637.6	0.00531415		
637.8	0.0052412		
638	0.00484254		
638.2	0.00551292		
638.4	0.00589697		
638.6	0.00663988		
638.8	0.0066541		
639	0.0071175		
639.2	0.00745102		
639.4	0.00783586		
639.6	0.00818525		
639.8	0.00788791		
640	0.00716052		
640.2	0.00687856		
640.4	0.00709722		
640.6	0.00664994		
640.8	0.00613061		
641	0.00545946		
641.2	0.00540536		
641.4	0.00464163		
641.6	0.00427685		
641.8	0.00397341		
642	0.0033812		
642.2	0.0038426		
642.4	0.00399826		
642.6	0.00423693		
642.8	0.00458902		
643	0.00462327		
643.2	0.00525142		
643.4	0.00575928		
643.6	0.00583213		
643.8	0.00606345		
644	0.00678373		
644.2	0.00719138		
644.4	0.00748446		
644.6	0.00725347		
644.8	0.00742725		
645	0.00754059		
645.2	0.00760311		
645.4	0.00715451		
645.6	0.00727723		
645.8	0.00687122		
646	0.0068538		
646.2	0.00682359		
646.4	0.00689524		
646.6	0.00716602		
646.8	0.00707678		
647	0.00629709		
647.2	0.00641407		
647.4	0.00620951		
647.6	0.00582093		
647.8	0.00572021		
648	0.00557554		
648.2	0.004633		
648.4	0.00457069		
648.6	0.00441604		
648.8	0.00451465		
649	0.00402734		
649.2	0.00361151		
649.4	0.00373712		
649.6	0.00474191		
649.8	0.005056		
650	0.00615434		
650.2	0.00603241		
650.4	0.00665769		
650.6	0.00696341		
650.8	0.00670336		
651	0.00664084		
651.2	0.00696863		
651.4	0.00700051		
651.6	0.00666569		
651.8	0.00658828		
652	0.00655757		
652.2	0.00601788		
652.4	0.00614548		
652.6	0.00619849		
652.8	0.00602771		
653	0.00544194		
653.2	0.00551732		
653.4	0.005932		
653.6	0.00640553		
653.8	0.00629808		
654	0.00694457		
654.2	0.0064169		
654.4	0.0068039		
654.6	0.00700709		
654.8	0.00687542		
655	0.00664799		
655.2	0.00671583		
655.4	0.0067165		
655.6	0.00665661		
655.8	0.00646994		
656	0.00656386		
656.2	0.00694231		
656.4	0.00687904		
656.6	0.00696024		
656.8	0.00676719		
657	0.00636203		
657.2	0.00620972		
657.4	0.00614771		
657.6	0.00628112		
657.8	0.006441		
658	0.00651681		
658.2	0.00608948		
658.4	0.00608604		
658.6	0.00591846		
658.8	0.00535313		
659	0.00502279		
659.2	0.00487486		
659.4	0.00428728		
659.6	0.00384361		
659.8	0.00352675		
660	0.00413095		
660.2	0.00438334		
660.4	0.00456735		
660.6	0.00450172		
660.8	0.00471481		
661	0.00473997		
661.2	0.00466808		
661.4	0.00481902		
661.6	0.0047487		
661.8	0.00456778		
662	0.00452466		
662.2	0.00469213		
662.4	0.0047442		
662.6	0.00518539		
662.8	0.00526126		
663	0.00550265		
663.2	0.00564057		
663.4	0.00588313		
663.6	0.00637931		
