# Supplementary material for: Molecular basis for DNA recognition by the maternal pioneer transcription factor FoxH1
Source: Nat Commun. 2022 Nov 26;13:7279. doi: 10.1038/s41467-022-34925-y (PMC9701222; doi:10.1038/s41467-022-34925-y)
Supplement: Supplementary file 4 — Source Data [file 41467_2022_34925_MOESM4_ESM.zip › Sourcedata/BLIS/FoxH1/WT/601/+0.5/DNA/A5Results.txt]

Conc1	1.25E-07	
Start1	390	
Stop1	809.8	
Kobs		
Error Kobs		
Koff		
Error Koff		
Time1	Data1	Fit1	
390	0.01038986		
390.2	0.01027143		
390.4	0.01012374		
390.6	0.01036382		
390.8	0.01072557		
391	0.01146183		
391.2	0.01193935		
391.4	0.01284836		
391.6	0.01364274		
391.8	0.01440091		
392	0.01526685		
392.2	0.01651168		
392.4	0.01758198		
392.6	0.01877856		
392.8	0.01992397		
393	0.02063724		
393.2	0.0212033		
393.4	0.02266287		
393.6	0.02338106		
393.8	0.02417844		
394	0.02544114		
394.2	0.02666963		
394.4	0.0277627		
394.6	0.02898626		
394.8	0.02984767		
395	0.0307559		
395.2	0.03163561		
395.4	0.03283485		
395.6	0.03331244		
395.8	0.03424299		
396	0.03528894		
396.2	0.03620635		
396.4	0.03709675		
396.6	0.03788752		
396.8	0.03910644		
397	0.03948476		
397.2	0.04014866		
397.4	0.04119469		
397.6	0.04170582		
397.8	0.04329722		
398	0.04447021		
398.2	0.0452356		
398.4	0.046209		
398.6	0.0472913		
398.8	0.04817529		
399	0.04906561		
399.2	0.05022948		
399.4	0.05099119		
399.6	0.05153898		
399.8	0.05251009		
400	0.0531782		
400.2	0.0536789		
400.4	0.0544358		
400.6	0.05502605		
400.8	0.05609881		
401	0.05617929		
401.2	0.05657734		
401.4	0.05696592		
401.6	0.05773212		
401.8	0.05834434		
402	0.05867352		
402.2	0.05921922		
402.4	0.06058199		
402.6	0.06134455		
402.8	0.06217074		
403	0.06284333		
403.2	0.06363335		
403.4	0.06420131		
403.6	0.06442897		
403.8	0.06536959		
404	0.06571668		
404.2	0.06638492		
404.4	0.06726798		
404.6	0.06836264		
404.8	0.06915813		
405	0.06965218		
405.2	0.0700424		
405.4	0.07037499		
405.6	0.0710021		
405.8	0.07135932		
406	0.07157616		
406.2	0.07177355		
406.4	0.07267105		
406.6	0.07262073		
406.8	0.0730287		
407	0.0734734		
407.2	0.07381917		
407.4	0.07451849		
407.6	0.07487576		
407.8	0.07549452		
408	0.07576315		
408.2	0.07634723		
408.4	0.07753459		
408.6	0.07834981		
408.8	0.07856532		
409	0.07885714		
409.2	0.07888076		
409.4	0.07970817		
409.6	0.08030817		
409.8	0.08038182		
410	0.08020887		
410.2	0.08041805		
410.4	0.08078554		
410.6	0.08100951		
410.8	0.08158754		
411	0.08212629		
411.2	0.08196514		
411.4	0.08248925		
411.6	0.08242087		
411.8	0.08271586		
412	0.08328674		
412.2	0.08328502		
412.4	0.0834013		
412.6	0.08314613		
412.8	0.08293447		
413	0.08319528		
413.2	0.08315546		
413.4	0.08428231		
413.6	0.08488225		
413.8	0.0848435		
414	0.08539268		
414.2	0.08642542		
414.4	0.08708796		
414.6	0.08749655		
414.8	0.08861638		
415	0.08908556		
415.2	0.08971266		
415.4	0.0905614		
415.6	0.09061814		
415.8	0.0910583		
416	0.09130969		
416.2	0.09083349		
416.4	0.09097309		
416.6	0.09148588		
416.8	0.09178811		
417	0.09184744		
417.2	0.09179577		
417.4	0.09237801		
417.6	0.09208164		
417.8	0.09191447		
418	0.09201826		
418.2	0.09180658		
418.4	0.09221727		
418.6	0.09179248		
418.8	0.09269597		
419	0.09294082		
419.2	0.09303337		
419.4	0.09296953		
419.6	0.09295969		
419.8	0.09376662		
420	0.09412688		
420.2	0.09467325		
420.4	0.09523795		
420.6	0.09585023		
420.8	0.09656113		
421	0.09625456		
421.2	0.0967308		
421.4	0.0971007		
421.6	0.09731136		
421.8	0.09723331		
422	0.09689637		
422.2	0.0967842		
422.4	0.09693246		
422.6	0.09700718		
422.8	0.09766227		
423	0.09772141		
423.2	0.09784249		
423.4	0.09807787		
423.6	0.09823225		
423.8	0.09875068		
424	0.09879853		
424.2	0.09891821		
424.4	0.09872531		
424.6	0.09950997		
424.8	0.09997151		
425	0.0997773		
425.2	0.10026711		
425.4	0.10026029		
425.6	0.10055093		
425.8	0.10057837		
426	0.10072111		
426.2	0.10109701		
426.4	0.1014828		
426.6	0.1023456		
426.8	0.10211935		
427	0.10197551		
427.2	0.10246406		
427.4	0.10226029		
427.6	0.10236573		
427.8	0.10263755		
428	0.10264329		
428.2	0.10250764		
428.4	0.102749		
428.6	0.10327228		
428.8	0.10367751		
429	0.10342318		
429.2	0.10351376		
429.4	0.10375587		
429.6	0.10424818		
429.8	0.10448274		
430	0.10502452		
430.2	0.10541554		
430.4	0.10606031		
430.6	0.10648585		
430.8	0.10638969		
431	0.10632924		
431.2	0.10723433		
431.4	0.10736813		
431.6	0.10752316		
431.8	0.10752696		
432	0.10771041		
432.2	0.10749136		
432.4	0.10763405		
432.6	0.10791998		
432.8	0.10756063		
433	0.10741103		
433.2	0.10749931		
433.4	0.10747581		
433.6	0.10763728		
433.8	0.10743134		
434	0.10771366		
434.2	0.10737333		
434.4	0.10780335		
434.6	0.10771208		
434.8	0.10745727		
435	0.10719718		
435.2	0.10769805		
435.4	0.10749859		
435.6	0.10743299		
435.8	0.10768496		
436	0.10885158		
436.2	0.10927338		
436.4	0.10988648		
436.6	0.11034804		
436.8	0.11077348		
437	0.11155251		
437.2	0.11235919		
437.4	0.11265075		
437.6	0.11295678		
437.8	0.11267091		
438	0.11291729		
438.2	0.11318967		
438.4	0.11331794		
438.6	0.11361457		
438.8	0.11340271		
439	0.11306842		
439.2	0.1130182		
439.4	0.11329398		
439.6	0.11356889		
439.8	0.11389069		
440	0.11433409		
440.2	0.11449738		
440.4	0.11456282		
440.6	0.1148014		
440.8	0.11553016		
441	0.11637581		
441.2	0.11736962		
441.4	0.11746075		
441.6	0.11756385		
441.8	0.11765913		
442	0.11828521		
442.2	0.1186581		
442.4	0.11842791		
442.6	0.11868502		
442.8	0.11844238		
443	0.11836309		
443.2	0.11845508		
443.4	0.11886842		
443.6	0.11879544		
443.8	0.11899116		
444	0.11918452		
444.2	0.11975929		
444.4	0.11969121		
444.6	0.12032884		
444.8	0.12106562		
445	0.12142145		
445.2	0.12123223		
445.4	0.12108639		
445.6	0.12076696		
445.8	0.12067587		
446	0.12035016		
446.2	0.11968375		
446.4	0.11952715		
446.6	0.1190697		
446.8	0.11915125		
447	0.11917554		
447.2	0.11944361		
447.4	0.11991772		
447.6	0.12060031		
447.8	0.12117468		
448	0.1211663		
448.2	0.12154888		
448.4	0.12204598		
448.6	0.12294213		
448.8	0.12387002		
449	0.12424324		
449.2	0.12468735		
449.4	0.12522267		
449.6	0.12582969		
449.8	0.12590985		
450	0.12533272		
450.2	0.12519517		
450.4	0.12559525		
450.6	0.1250982		
450.8	0.12558544		
451	0.12573934		
451.2	0.12612642		
451.4	0.12614014		
451.6	0.12647638		
451.8	0.12645281		
452	0.12612055		
452.2	0.12636742		
452.4	0.12693481		
452.6	0.12777396		
452.8	0.12873988		
453	0.1289626		
453.2	0.12929899		
453.4	0.12953935		
453.6	0.12972857		
453.8	0.12943712		
454	0.12958632		
454.2	0.13003359		
454.4	0.13003369		
454.6	0.13038735		
454.8	0.13043962		
455	0.12994134		
455.2	0.12949953		
455.4	0.12957295		
455.6	0.12959286		
455.8	0.12971742		
456	0.12923767		
456.2	0.12937618		
456.4	0.12948492		
456.6	0.12928684		
456.8	0.12915654		
457	0.12906318		
457.2	0.12910485		
457.4	0.12924503		
457.6	0.12982595		
457.8	0.13039644		
458	0.13047452		
458.2	0.13048834		
458.4	0.13094316		
458.6	0.13138522		
458.8	0.13121589		
459	0.13100524		
459.2	0.13177114		
459.4	0.13237741		
459.6	0.1328126		
459.8	0.13302228		
460	0.13300799		
460.2	0.13308417		
460.4	0.13242417		
460.6	0.13245649		
460.8	0.13270972		
461	0.13286794		
461.2	0.13332045		
461.4	0.13353177		
461.6	0.13406629		
461.8	0.13453456		
462	0.13444165		
462.2	0.13463023		
462.4	0.13508922		
462.6	0.13508483		
462.8	0.13535068		
463	0.13504995		
463.2	0.13559505		
463.4	0.13573531		
463.6	0.13626009		
463.8	0.13607998		
464	0.13612895		
464.2	0.13560655		
464.4	0.13552071		
464.6	0.1355591		
464.8	0.13524601		
465	0.13562701		
465.2	0.13637872		
465.4	0.13651964		
465.6	0.13666298		
465.8	0.13696524		
466	0.13667308		
466.2	0.13716587		
466.4	0.13736601		
466.6	0.13744186		
466.8	0.13752943		
467	0.13733875		
467.2	0.13768803		
467.4	0.13820165		
467.6	0.13860201		
467.8	0.13851318		
468	0.13872258		
468.2	0.13855281		
468.4	0.13938018		
468.6	0.13972081		
468.8	0.14014073		
469	0.14101522		
469.2	0.14156134		
469.4	0.14129657		
469.6	0.14141148		
469.8	0.14202459		
470	0.14218476		
470.2	0.14238274		
470.4	0.14210197		
470.6	0.14230512		
470.8	0.14226702		
471	0.141722		
471.2	0.14163137		
471.4	0.14174173		
471.6	0.14147882		
471.8	0.14138127		
472	0.14154083		
472.2	0.14154534		
472.4	0.14240906		
472.6	0.14249385		
472.8	0.14244534		
473	0.14293928		
473.2	0.14295716		
473.4	0.14288552		
473.6	0.14313507		
473.8	0.14291464		
474	0.14289847		
474.2	0.14329604		
474.4	0.14390136		
474.6	0.14434598		
474.8	0.14483399		
475	0.1449054		
475.2	0.1452014		
475.4	0.14586195		
475.6	0.14650655		
475.8	0.14705497		
476	0.14754724		
476.2	0.14806239		
476.4	0.14845793		
476.6	0.14796414		
476.8	0.14802282		
477	0.14766884		
477.2	0.14711363		
477.4	0.14678575		
477.6	0.14579655		
477.8	0.14558521		
478	0.14623266		
478.2	0.14634391		
478.4	0.1463475		
478.6	0.14664826		
478.8	0.14716459		
479	0.14730184		
479.2	0.14775105		
479.4	0.1482923		
479.6	0.14892727		
479.8	0.14925803		
480	0.14978003		
480.2	0.14994753		
480.4	0.14984173		
480.6	0.14967736		
480.8	0.14997573		
481	0.149988		
481.2	0.1501187		
481.4	0.15025415		
481.6	0.14990879		
481.8	0.15040153		
482	0.15039097		
482.2	0.15005239		
482.4	0.15052289		
482.6	0.15083173		
482.8	0.15102725		
483	0.1512462		
483.2	0.15132954		
483.4	0.15157532		
483.6	0.1519303		
483.8	0.15198085		
484	0.15243723		
484.2	0.15291233		
484.4	0.15346224		
484.6	0.15377456		
484.8	0.15421094		
485	0.1548294		
485.2	0.15477399		
485.4	0.15450997		
485.6	0.15388418		
485.8	0.15362043		
486	0.15355935		
486.2	0.15362658		
486.4	0.15394069		
486.6	0.15381175		
486.8	0.15379366		
487	0.15419818		
487.2	0.15384668		
487.4	0.15408612		
487.6	0.15441344		
487.8	0.15475281		
488	0.15586894		
488.2	0.15646003		
488.4	0.15666657		
488.6	0.15688097		
488.8	0.15721426		
489	0.15790876		
489.2	0.15761035		
489.4	0.15751501		
489.6	0.15750741		
489.8	0.15720486		
490	0.15740242		
490.2	0.1570728		
490.4	0.15699492		
490.6	0.15656347		
490.8	0.15639874		
491	0.15660957		
491.2	0.15638212		
491.4	0.15652097		
491.6	0.15723808		
491.8	0.15664426		
492	0.15730309		
492.2	0.15748122		
492.4	0.1574472		
492.6	0.15805576		
492.8	0.15864834		
493	0.15909198		
493.2	0.15955833		
493.4	0.15977664		
493.6	0.15974093		
493.8	0.15989424		
494	0.16063964		
494.2	0.16099226		
494.4	0.16118459		
494.6	0.16129828		
494.8	0.16159916		
495	0.16177886		
495.2	0.16176033		
495.4	0.1619219		
495.6	0.16261536		
495.8	0.16170412		
496	0.1625349		
496.2	0.162427		
496.4	0.16210357		
496.6	0.16264152		
496.8	0.16276067		
497	0.16268364		
497.2	0.16315951		
497.4	0.16286105		
497.6	0.16361567		
497.8	0.16409368		
498	0.16407366		
498.2	0.16410175		
498.4	0.16356711		
498.6	0.16404133		
498.8	0.16394469		
499	0.16428054		
499.2	0.16422909		
499.4	0.16439645		
499.6	0.16481734		
499.8	0.16411804		
500	0.16432356		
500.2	0.1644804		
500.4	0.16461757		
500.6	0.16510243		
500.8	0.16537307		
501	0.16612218		
501.2	0.16599879		
501.4	0.16624564		
501.6	0.16652349		
501.8	0.16599042		
502	0.16613388		
502.2	0.16650747		
502.4	0.16658993		
502.6	0.1673157		
502.8	0.16766922		
503	0.16776359		
503.2	0.16773173		
503.4	0.16770264		
503.6	0.16784366		
503.8	0.16744321		
504	0.16769978		
504.2	0.16839715		
504.4	0.16874267		
504.6	0.16894217		
504.8	0.16974685		
505	0.17060793		
505.2	0.17036947		
505.4	0.17088587		
505.6	0.17086372		
505.8	0.17069513		
506	0.17126753		
506.2	0.1715749		
506.4	0.17190532		
506.6	0.17249243		
506.8	0.17253511		
507	0.17184945		
507.2	0.17225511		
507.4	0.17203898		
507.6	0.17166972		
507.8	0.17123943		
508	0.1718072		
508.2	0.17221359		
508.4	0.17200023		
508.6	0.17193301		
508.8	0.17246307		
509	0.17301094		
509.2	0.17264744		
509.4	0.17248626		
509.6	0.17238868		
509.8	0.17182592		
510	0.17196407		
510.2	0.17266895		
510.4	0.17277307		
510.6	0.17328171		
510.8	0.17342026		
511	0.17315217		
511.2	0.17357619		
511.4	0.17372099		
511.6	0.17367064		
511.8	0.17405984		
512	0.17492448		
512.2	0.17500159		
512.4	0.17477382		
512.6	0.17536701		
512.8	0.17595302		
513	0.17623602		
513.2	0.17582929		
513.4	0.17600537		
513.6	0.17646979		
513.8	0.17649061		
514	0.17712181		
514.2	0.17735405		
514.4	0.1771365		
514.6	0.17749423		
514.8	0.17737442		
515	0.1769445		
515.2	0.17716362		
515.4	0.17773734		
515.6	0.17772412		
515.8	0.17808815		
516	0.17835154		
516.2	0.1783344		
516.4	0.17828139		
516.6	0.17836152		
516.8	0.1783123		
517	0.17764521		
517.2	0.17732856		
517.4	0.17782998		
517.6	0.17778053		
517.8	0.17751237		
518	0.17725216		
518.2	0.17720789		
518.4	0.17801988		
518.6	0.17810821		
518.8	0.17838392		
519	0.1787456		
519.2	0.17938201		
519.4	0.17972632		
519.6	0.17986877		
519.8	0.18007936		
520	0.18041819		
520.2	0.18067012		
520.4	0.18097532		
520.6	0.18115922		
520.8	0.18123485		
521	0.18088485		
521.2	0.18112912		
521.4	0.18138071		
521.6	0.18124946		
521.8	0.18140217		
522	0.18183767		
522.2	0.18228308		
522.4	0.18225567		
522.6	0.18219724		
522.8	0.1827756		
523	0.18247385		
523.2	0.18220866		
523.4	0.18155101		
523.6	0.18127789		
523.8	0.18087835		
524	0.18149969		
524.2	0.18183709		
524.4	0.18194362		
524.6	0.18192107		
524.8	0.18165974		
525	0.18190793		
525.2	0.18207811		
525.4	0.18204847		
525.6	0.18253061		
525.8	0.18293862		
526	0.18344276		
526.2	0.1839227		
526.4	0.18464949		
526.6	0.18562999		
526.8	0.18645968		
527	0.18601412		
527.2	0.18651264		
527.4	0.18678693		
527.6	0.18668238		
527.8	0.18723051		
528	0.18842997		
528.2	0.18835812		
528.4	0.18818338		
528.6	0.18804086		
528.8	0.18761106		
529	0.18775119		
529.2	0.18760779		
529.4	0.18748686		
529.6	0.18774882		
529.8	0.187833		
530	0.18776258		
530.2	0.18801397		
530.4	0.18805276		
530.6	0.18847958		
530.8	0.18820341		
531	0.18789988		
531.2	0.1878972		
531.4	0.18790101		
531.6	0.1878273		
531.8	0.18871954		
532	0.18900688		
532.2	0.18871675		
532.4	0.18888658		
532.6	0.18919606		
532.8	0.18950732		
533	0.1902012		
533.2	0.18993637		
533.4	0.18984107		
533.6	0.19068111		
533.8	0.19041919		
534	0.19049528		
534.2	0.1907168		
534.4	0.19067622		
534.6	0.19136671		
534.8	0.1912712		
535	0.19153311		
535.2	0.19163562		
535.4	0.19196018		
535.6	0.19213786		
535.8	0.19265165		
536	0.19254625		
536.2	0.192763		
536.4	0.1930397		
536.6	0.193429		
536.8	0.19402434		
537	0.19386895		
537.2	0.19381854		
537.4	0.19463987		
537.6	0.19497555		
537.8	0.19429582		
538	0.19487142		
538.2	0.19468554		
538.4	0.1949129		
538.6	0.19502475		
538.8	0.1948145		
539	0.19479454		
539.2	0.19476241		
539.4	0.19412475		
539.6	0.19406811		
539.8	0.19411463		
540	0.19341601		
540.2	0.19343815		
540.4	0.19357104		
540.6	0.19366211		
540.8	0.1941399		
541	0.19434466		
541.2	0.19545373		
541.4	0.19617219		
541.6	0.19626001		
541.8	0.19684298		
542	0.19787631		
542.2	0.19779358		
542.4	0.19859396		
542.6	0.19919709		
542.8	0.19926007		
543	0.19983727		
543.2	0.19961721		
543.4	0.19919635		
543.6	0.19945697		
543.8	0.19920224		
544	0.19872066		
544.2	0.19854893		
544.4	0.19817951		
544.6	0.19765525		
544.8	0.19793736		
545	0.1979894		
545.2	0.19839656		
545.4	0.19824685		
545.6	0.19812128		
545.8	0.1983119		
546	0.19852058		
546.2	0.19820135		
546.4	0.19911309		
546.6	0.19932612		
546.8	0.19913708		
547	0.19983718		
547.2	0.19975815		
547.4	0.19963174		
547.6	0.19984806		
547.8	0.2000505		
548	0.2004571		
548.2	0.20037903		
548.4	0.20039901		
548.6	0.20042774		
548.8	0.20071387		
549	0.20078096		
549.2	0.20105488		
549.4	0.20111907		
549.6	0.20120059		
549.8	0.20123038		
550	0.20150428		
550.2	0.20178849		
550.4	0.20238219		
550.6	0.2026234		
550.8	0.20283382		
551	0.20292417		
551.2	0.2028959		
551.4	0.20302387		
551.6	0.20336327		
551.8	0.2038102		
552	0.20387111		
552.2	0.20372893		
552.4	0.20411051		
552.6	0.20449833		
552.8	0.20471207		
553	0.20482705		
553.2	0.20477562		
553.4	0.20503509		
553.6	0.20545829		
553.8	0.20536544		
554	0.20543145		
554.2	0.20552928		
554.4	0.20531777		
554.6	0.20597882		
554.8	0.20583174		
555	0.20584761		
555.2	0.20596378		
555.4	0.20641919		
555.6	0.2062521		
555.8	0.20626976		
556	0.20655908		
556.2	0.20722029		
556.4	0.20774907		
556.6	0.20820094		
556.8	0.20832709		
557	0.20877479		
557.2	0.20889158		
557.4	0.20928902		
557.6	0.20978229		
557.8	0.20972751		
558	0.2099076		
558.2	0.20989228		
558.4	0.21026765		
558.6	0.21083544		
558.8	0.21057828		
559	0.21061528		
559.2	0.21094351		
559.4	0.21107089		
559.6	0.21087643		
559.8	0.21058912		
560	0.21025506		
560.2	0.2101733		
560.4	0.20995882		
560.6	0.20997924		
560.8	0.20974218		
561	0.20960225		
561.2	0.20882068		
561.4	0.20906553		
561.6	0.20975216		
561.8	0.21005655		
562	0.21011225		
562.2	0.21006087		
562.4	0.21049449		
562.6	0.21118444		
562.8	0.21172511		
563	0.21209534		
563.2	0.21246555		
563.4	0.21258234		
563.6	0.2124414		
563.8	0.21202079		
564	0.21206364		
564.2	0.21222428		
564.4	0.21238782		
564.6	0.2126817		
564.8	0.21270579		
565	0.21280496		
565.2	0.21297441		
565.4	0.21366111		
565.6	0.21389196		
565.8	0.21370659		
566	0.21338106		
566.2	0.2138423		
566.4	0.21427081		
566.6	0.21496395		
566.8	0.21506813		
567	0.21529275		
567.2	0.21532224		
567.4	0.21545375		
567.6	0.21467622		
567.8	0.2145947		
568	0.21457327		
568.2	0.21457973		
568.4	0.21491153		
568.6	0.21518455		
568.8	0.21516389		
569	0.21543956		
569.2	0.21559733		
569.4	0.21565218		
569.6	0.2156564		
569.8	0.2159088		
570	0.2159088		
570.2	0.21624122		
570.4	0.21621049		
570.6	0.21561031		
570.8	0.21505552		
571	0.21454495		
571.2	0.21402448		
571.4	0.2139349		
571.6	0.21347212		
571.8	0.21300682		
572	0.21259442		
572.2	0.21270358		
572.4	0.21241575		
572.6	0.21132963		
572.8	0.21150108		
573	0.21158624		
573.2	0.21153714		
573.4	0.21138942		
573.6	0.2108796		
573.8	0.21013276		
574	0.21008415		
574.2	0.21001213		
574.4	0.20921854		
574.6	0.20818239		
574.8	0.20747901		
575	0.20717152		
575.2	0.20699346		
575.4	0.20643404		
575.6	0.20619296		
575.8	0.20594485		
576	0.20602548		
576.2	0.20581448		
576.4	0.20530264		
576.6	0.20509649		
576.8	0.20530744		
577	0.20554038		
577.2	0.20601623		
577.4	0.20582514		
577.6	0.20602519		
577.8	0.2060725		
578	0.20611118		
578.2	0.20652158		
578.4	0.20641096		
578.6	0.20587436		
578.8	0.20552301		
579	0.20569461		
579.2	0.20529818		
579.4	0.20452166		
579.6	0.20477929		
579.8	0.20442196		
580	0.20417525		
580.2	0.20390762		
580.4	0.2034857		
580.6	0.20340662		
580.8	0.20326642		
581	0.20297519		
581.2	0.20284441		
581.4	0.20261566		
581.6	0.20248906		
581.8	0.20252905		
582	0.20228715		
582.2	0.2026198		
582.4	0.20211565		
582.6	0.20183722		
582.8	0.20191003		
583	0.20224831		
583.2	0.20204425		
583.4	0.20210825		
583.6	0.20233967		
583.8	0.20249288		
584	0.20255742		
584.2	0.20224143		
584.4	0.20175652		
584.6	0.20168266		
584.8	0.20136718		
585	0.20033387		
585.2	0.19975956		
585.4	0.1994842		
585.6	0.19846596		
585.8	0.19841151		
586	0.1982431		
586.2	0.19829791		
586.4	0.19812833		
586.6	0.19875551		
586.8	0.19909649		
587	0.19903558		
587.2	0.19916008		
587.4	0.19916264		
587.6	0.19968611		
587.8	0.19969735		
588	0.19976168		
588.2	0.19947073		
588.4	0.19975528		
588.6	0.19932068		
588.8	0.19901406		
589	0.19834778		
589.2	0.19776405		
589.4	0.19767281		
589.6	0.19746238		
589.8	0.19739752		
590	0.19731998		
590.2	0.19720959		
590.4	0.19744587		
590.6	0.19738913		
590.8	0.19670667		
591	0.19615423		
591.2	0.19642314		
591.4	0.19639586		
591.6	0.1963897		
591.8	0.19576813		
592	0.19589207		
592.2	0.19570039		
592.4	0.19556336		
592.6	0.19521165		
592.8	0.19570495		
593	0.19628396		
593.2	0.19657152		
593.4	0.19712976		
593.6	0.19711553		
593.8	0.1968591		
594	0.19771574		
594.2	0.19762072		
594.4	0.19747788		
594.6	0.19670419		
594.8	0.19648792		
595	0.19607311		
595.2	0.1960773		
595.4	0.19573166		
595.6	0.19503071		
595.8	0.19494415		
596	0.19486487		
596.2	0.19461226		
596.4	0.19508977		
596.6	0.1950116		
596.8	0.19531155		
597	0.19538401		
597.2	0.19581047		
597.4	0.19556752		
597.6	0.19487637		
597.8	0.1945744		
598	0.19479813		
598.2	0.19420981		
598.4	0.19437663		
598.6	0.19397011		
598.8	0.19426395		
599	0.19413038		
599.2	0.19447368		
599.4	0.19441938		
599.6	0.19429575		
599.8	0.19485914		
600	0.19491397		
600.2	0.19544866		
600.4	0.19547616		
600.6	0.1946877		
600.8	0.19455808		
601	0.19429423		
601.2	0.19429172		
601.4	0.19354075		
601.6	0.1928784		
601.8	0.19288153		
602	0.19341506		
602.2	0.19268731		
602.4	0.19274423		
602.6	0.19256166		
602.8	0.19289192		
603	0.19252827		
603.2	0.19239411		
603.4	0.19254967		
603.6	0.19225703		
603.8	0.19257855		
604	0.19234548		
604.2	0.19232641		
604.4	0.19191079		
604.6	0.19171937		
604.8	0.19184551		
605	0.19176595		
605.2	0.19181149		
605.4	0.19217489		
605.6	0.19232384		
605.8	0.19251802		
606	0.19285282		
606.2	0.19185007		
606.4	0.19193403		
606.6	0.19240655		
606.8	0.19219656		
607	0.19210589		
607.2	0.19238131		
607.4	0.19275787		
607.6	0.1922734		
607.8	0.19223982		
608	0.19211431		
608.2	0.19193301		
608.4	0.19210272		
608.6	0.19166006		
608.8	0.19125001		
609	0.19135578		
609.2	0.1914342		
609.4	0.19191578		
609.6	0.19217781		
609.8	0.19200625		
610	0.19175922		
610.2	0.19128429		
610.4	0.19195129		
610.6	0.19249329		
610.8	0.19220999		
611	0.19277612		
611.2	0.19274026		
611.4	0.19246661		
611.6	0.19184754		
611.8	0.19160343		
612	0.19186301		
612.2	0.19137298		
612.4	0.19055008		
612.6	0.19030289		
612.8	0.18984136		
613	0.19004635		
613.2	0.18977238		
613.4	0.1896102		
613.6	0.18963869		
613.8	0.1894042		
614	0.18922984		
614.2	0.18959571		
614.4	0.18996498		
614.6	0.1900727		
614.8	0.18985939		
615	0.19008518		
615.2	0.18958521		
615.4	0.18909159		
615.6	0.18925966		
615.8	0.1896319		
616	0.18940099		
616.2	0.18958264		
616.4	0.1891254		
616.6	0.18943164		
616.8	0.18939679		
617	0.18990722		
617.2	0.19046964		
617.4	0.19069926		
617.6	0.1909056		
617.8	0.19086272		
618	0.19063977		
618.2	0.19071898		
618.4	0.19035992		
618.6	0.19056016		
618.8	0.19017361		
619	0.18980819		
619.2	0.18937707		
619.4	0.18929944		
619.6	0.18929441		
619.8	0.1888029		
620	0.1882518		
620.2	0.18883064		
620.4	0.18860077		
620.6	0.18880602		
620.8	0.18948577		
621	0.18940572		
621.2	0.18980555		
621.4	0.18937667		
621.6	0.18915887		
621.8	0.18917406		
622	0.18872297		
622.2	0.18848791		
622.4	0.18811913		
622.6	0.18823383		
622.8	0.18792418		
623	0.18737622		
623.2	0.18727		
623.4	0.18723884		
623.6	0.18654614		
623.8	0.18655776		
624	0.18674984		
624.2	0.1869731		
624.4	0.18687058		
624.6	0.18688821		
624.8	0.1869839		
625	0.18681289		
625.2	0.18742493		
625.4	0.18733806		
625.6	0.18754418		
625.8	0.18777559		
626	0.18718513		
626.2	0.18741182		
626.4	0.18762462		
626.6	0.18811605		
626.8	0.18806666		
627	0.18787664		
627.2	0.18826304		
627.4	0.18815309		
627.6	0.1882028		
627.8	0.18893836		
628	0.18896454		
628.2	0.18911337		
628.4	0.18892693		
628.6	0.18916041		
628.8	0.18902595		
629	0.18923105		
629.2	0.18918285		
629.4	0.18940799		
629.6	0.18927056		
629.8	0.18921837		
630	0.18864566		
630.2	0.18895821		
630.4	0.18881882		
630.6	0.18861233		
630.8	0.18799515		
631	0.18750755		
631.2	0.18705908		
631.4	0.18707635		
631.6	0.18701589		
631.8	0.18674508		
632	0.18633594		
632.2	0.18671097		
632.4	0.18627072		
632.6	0.18606505		
632.8	0.18613675		
633	0.18654224		
633.2	0.18658732		
633.4	0.18690324		
633.6	0.18669496		
633.8	0.18639501		
634	0.18608708		
634.2	0.18646959		
634.4	0.18613649		
634.6	0.18627483		
634.8	0.18638912		
635	0.18616556		
635.2	0.18609684		
635.4	0.18673797		
635.6	0.18652661		
635.8	0.18670949		
636	0.18707733		
636.2	0.18754287		
636.4	0.18719932		
636.6	0.18714235		
636.8	0.18760129		
637	0.18802262		
637.2	0.18778681		
637.4	0.18738205		
637.6	0.18737174		
637.8	0.18682212		
638	0.18666059		
638.2	0.18659934		
638.4	0.18616003		
638.6	0.18622232		
638.8	0.18584358		
639	0.18560809		
639.2	0.18548848		
639.4	0.18543647		
639.6	0.18527902		
639.8	0.1853231		
640	0.1854846		
640.2	0.18554989		
640.4	0.18582396		
640.6	0.18630787		
640.8	0.18688055		
641	0.18709937		
641.2	0.18735117		
641.4	0.18717132		
641.6	0.18762351		
641.8	0.18710038		
642	0.18727788		
642.2	0.18703679		
642.4	0.18651141		
642.6	0.18654733		
642.8	0.18615835		
643	0.18646516		
643.2	0.18664686		
643.4	0.18593974		
643.6	0.185371		
643.8	0.18538865		
644	0.1853327		
644.2	0.18445203		
644.4	0.18459382		
644.6	0.18443775		
644.8	0.18450694		
645	0.1844973		
645.2	0.18414379		
645.4	0.18352226		
645.6	0.18372468		
645.8	0.1829563		
646	0.1834549		
646.2	0.18323766		
646.4	0.18363463		
646.6	0.18421175		
646.8	0.18471084		
647	0.18532144		
647.2	0.18542601		
647.4	0.18455082		
647.6	0.1849362		
647.8	0.18577124		
648	0.18564878		
648.2	0.18540835		
648.4	0.18582316		
648.6	0.18608555		
648.8	0.18602773		
649	0.18566467		
649.2	0.18512599		
649.4	0.18465898		
649.6	0.18477821		
649.8	0.18422918		
650	0.1843843		
650.2	0.18388531		
650.4	0.18375386		
650.6	0.18333488		
650.8	0.18319596		
651	0.18299801		
651.2	0.18282457		
651.4	0.18280292		
651.6	0.18325431		
651.8	0.18350084		
652	0.18271267		
652.2	0.18285251		
652.4	0.18309304		
652.6	0.1834027		
652.8	0.18329152		
653	0.18367337		
653.2	0.1840483		
653.4	0.18392265		
653.6	0.18454742		
653.8	0.18390916		
654	0.18369335		
654.2	0.18368041		
654.4	0.18368293		
654.6	0.18399015		
654.8	0.18431362		
655	0.18451112		
655.2	0.184782		
655.4	0.18479905		
655.6	0.18436095		
655.8	0.18425917		
656	0.18415328		
656.2	0.1847459		
656.4	0.184422		
656.6	0.18458454		
656.8	0.18493359		
657	0.18487092		
657.2	0.18486694		
657.4	0.18425161		
657.6	0.18419736		
657.8	0.18329609		
658	0.1830573		
658.2	0.18286911		
658.4	0.18300939		
658.6	0.18317631		
658.8	0.18298414		
659	0.18254879		
659.2	0.18235312		
659.4	0.18186134		
659.6	0.18182519		
659.8	0.18185697		
660	0.18205182		
660.2	0.18162209		
660.4	0.18137248		
660.6	0.18190909		
660.8	0.181836		
661	0.18133576		
661.2	0.18179789		
661.4	0.18122118		
661.6	0.18174485		
661.8	0.18220514		
662	0.18238644		
662.2	0.18266486		
662.4	0.18278115		
662.6	0.1826425		
662.8	0.1824519		
663	0.18217691		
663.2	0.18230421		
663.4	0.1822675		
663.6	0.18220822		
663.8	0.18139073		
664	0.18171558		
664.2	0.18150539		
664.4	0.18155758		
664.6	0.18142584		
664.8	0.18158827		
665	0.18179798		
665.2	0.1821771		
665.4	0.18196478		
665.6	0.18241123		
665.8	0.18272492		
666	0.18236371		
666.2	0.18206579		
666.4	0.18226026		
666.6	0.18206172		
666.8	0.18192753		
667	0.18110295		
667.2	0.18090516		
667.4	0.18072271		
667.6	0.18087958		
667.8	0.18079212		
668	0.18150392		
668.2	0.18102589		
668.4	0.18088178		
668.6	0.1813715		
668.8	0.18196113		
669	0.1819148		
669.2	0.18173795		
669.4	0.18249849		
669.6	0.18264934		
669.8	0.18326274		
670	0.18327808		
670.2	0.18343363		
670.4	0.18340484		
670.6	0.18255254		
670.8	0.18240432		
671	0.18172581		
671.2	0.18160808		
671.4	0.18158858		
671.6	0.18138186		
671.8	0.18010895		
672	0.17900497		
672.2	0.17833085		
672.4	0.17782097		
672.6	0.17797567		
672.8	0.17805155		
673	0.1779966		
673.2	0.17807148		
673.4	0.17902994		
673.6	0.17868658		
673.8	0.17910692		
674	0.17931907		
674.2	0.17956403		
674.4	0.18028335		
674.6	0.18075795		
674.8	0.18128092		
675	0.1809432		
675.2	0.18154799		
675.4	0.18184108		
675.6	0.18167884		
675.8	0.18118838		
676	0.18128688		
676.2	0.18143426		
676.4	0.1813058		
676.6	0.18111672		
676.8	0.18141547		
677	0.18077136		
677.2	0.18032224		
677.4	0.18027159		
677.6	0.17956702		
677.8	0.17963		
678	0.17979677		
678.2	0.18023938		
678.4	0.18046342		
678.6	0.18005119		
678.8	0.17973385		
679	0.17957923		
679.2	0.17999409		
679.4	0.17974786		
679.6	0.18016116		
679.8	0.17982803		
680	0.17948001		
680.2	0.17963949		
680.4	0.17936196		
680.6	0.17917623		
680.8	0.17938354		
681	0.17921792		
681.2	0.1797415		
681.4	0.18004809		
681.6	0.18000834		
681.8	0.18025918		
682	0.1804448		
682.2	0.18081176		
682.4	0.18064869		
682.6	0.18041926		
682.8	0.18002996		
683	0.17995598		
683.2	0.17971595		
683.4	0.17953481		
683.6	0.17885152		
683.8	0.17798936		
684	0.1774594		
684.2	0.17716684		
684.4	0.17675923		
684.6	0.17688851		
684.8	0.17665602		
685	0.1769547		
685.2	0.17725678		
685.4	0.17701958		
685.6	0.17679343		
685.8	0.17689855		
686	0.17710309		
686.2	0.17748984		
686.4	0.17782404		
686.6	0.17765317		
686.8	0.17787568		
687	0.17772768		
687.2	0.17768981		
687.4	0.17736725		
687.6	0.177654		
687.8	0.17783436		
688	0.17739068		
688.2	0.17786711		
688.4	0.17859297		
688.6	0.17871267		
688.8	0.17892041		
689	0.1790076		
689.2	0.17891961		
689.4	0.17835317		
689.6	0.17843265		
689.8	0.1787977		
690	0.17863627		
690.2	0.17822304		
690.4	0.17809037		
690.6	0.17799945		
690.8	0.17777279		
691	0.17749366		
691.2	0.17744756		
691.4	0.17709898		
691.6	0.1773756		
691.8	0.17673534		
692	0.17615077		
692.2	0.17619988		
692.4	0.17621672		
692.6	0.17555195		
692.8	0.17586925		
693	0.17538461		
693.2	0.17517244		
693.4	0.17490212		
693.6	0.1752485		
693.8	0.17508475		
694	0.1747469		
694.2	0.17489931		
694.4	0.17512595		
694.6	0.17521565		
694.8	0.17524876		
695	0.17533281		
695.2	0.17552508		
695.4	0.17571013		
695.6	0.17582707		
695.8	0.17564428		
696	0.17559585		
696.2	0.17588899		
696.4	0.17580087		
696.6	0.17567262		
696.8	0.17597733		
697	0.17595047		
697.2	0.17607674		
697.4	0.17607516		
697.6	0.17608485		
697.8	0.17629547		
698	0.17620582		
698.2	0.17670118		
698.4	0.17614516		
698.6	0.17571904		
698.8	0.17580524		
699	0.17562826		
699.2	0.17569054		
699.4	0.17565361		
699.6	0.17560955		
699.8	0.17564159		
700	0.17546199		
700.2	0.17499724		
700.4	0.17489111		
700.6	0.17446049		
700.8	0.1742693		
701	0.17486708		
701.2	0.17490555		
701.4	0.17457825		
701.6	0.17474286		
701.8	0.1750235		
702	0.17422872		
702.2	0.1743444		
702.4	0.17373365		
702.6	0.17365423		
702.8	0.1739709		
703	0.17397142		
703.2	0.17408069		
703.4	0.17405032		
703.6	0.17410816		
703.8	0.1738686		
704	0.17406918		
704.2	0.17373218		
704.4	0.17399983		
704.6	0.17362018		
704.8	0.17403277		
705	0.17438143		
705.2	0.17375375		
705.4	0.17330545		
705.6	0.17304412		
705.8	0.17272136		
706	0.17216096		
706.2	0.17232809		
706.4	0.17226555		
706.6	0.17218394		
706.8	0.17228243		
707	0.17217154		
707.2	0.17225887		
707.4	0.17267646		
707.6	0.17270182		
707.8	0.17279123		
708	0.17348815		
708.2	0.17319713		
708.4	0.17400907		
708.6	0.17422013		
708.8	0.17471898		
709	0.17481975		
709.2	0.17456266		
709.4	0.17429649		
709.6	0.17415233		
709.8	0.1742334		
710	0.17428123		
710.2	0.17374853		
710.4	0.17288498		
710.6	0.17270518		
710.8	0.17292478		
711	0.17318592		
711.2	0.17345068		
711.4	0.17355837		
711.6	0.17351262		
711.8	0.1743148		
712	0.17446648		
712.2	0.17444381		
712.4	0.17467863		
712.6	0.17452128		
712.8	0.17467189		
713	0.1742061		
713.2	0.17366933		
713.4	0.17336972		
713.6	0.1729811		
713.8	0.17264238		
714	0.1727155		
714.2	0.17192363		
714.4	0.1715928		
714.6	0.17207073		
714.8	0.17224663		
715	0.17257811		
715.2	0.17279461		
715.4	0.1728276		
715.6	0.17356216		
715.8	0.17429616		
716	0.1743221		
716.2	0.17452394		
716.4	0.17430173		
716.6	0.17458615		
716.8	0.17443611		
717	0.17419626		
717.2	0.17454674		
717.4	0.17458217		
717.6	0.17402072		
717.8	0.17388694		
718	0.17348952		
718.2	0.17267102		
718.4	0.17228498		
718.6	0.17160009		
718.8	0.17123419		
719	0.17153436		
719.2	0.17125393		
719.4	0.17129066		
719.6	0.17168811		
719.8	0.17207683		
720	0.17201102		
720.2	0.17199441		
720.4	0.17200382		
720.6	0.17211636		
720.8	0.17188799		
721	0.17189127		
721.2	0.17208055		
721.4	0.17181023		
721.6	0.1711699		
721.8	0.17102483		
722	0.17086876		
722.2	0.17075284		
722.4	0.17088496		
722.6	0.17031759		
722.8	0.17009882		
723	0.17014901		
723.2	0.17027461		
723.4	0.17077282		
723.6	0.17092412		
723.8	0.17071578		
724	0.17073557		
724.2	0.17063835		
724.4	0.17029801		
724.6	0.17042011		
724.8	0.17083459		
725	0.17094501		
725.2	0.17105765		
725.4	0.17138688		
725.6	0.17182216		
725.8	0.17256968		
726	0.1727941		
726.2	0.17266038		
726.4	0.1725342		
726.6	0.17225783		
726.8	0.1723041		
727	0.17255032		
727.2	0.1727679		
727.4	0.17276179		
727.6	0.17222367		
727.8	0.17132676		
728	0.17177087		
728.2	0.17150504		
728.4	0.17181575		
728.6	0.17222193		
728.8	0.1719871		
729	0.17139991		
729.2	0.17115256		
729.4	0.1716784		
729.6	0.17192699		
729.8	0.17203046		
730	0.17173181		
730.2	0.17184017		
730.4	0.1719215		
730.6	0.17208725		
730.8	0.17175501		
731	0.17139054		
731.2	0.17113041		
731.4	0.17144525		
731.6	0.17091341		
731.8	0.17059419		
732	0.1710276		
732.2	0.17075585		
732.4	0.1710822		
732.6	0.17113494		
732.8	0.17101858		
733	0.170984		
733.2	0.17168127		
733.4	0.17200698		
733.6	0.17186071		
733.8	0.17205254		
734	0.17222639		
734.2	0.17306612		
734.4	0.17276091		
734.6	0.17267169		
734.8	0.17244487		
735	0.17204348		
735.2	0.17195176		
735.4	0.1719552		
735.6	0.17140121		
735.8	0.17128997		
736	0.17102695		
736.2	0.17100637		
736.4	0.17145408		
736.6	0.17117805		
736.8	0.1714467		
737	0.17149659		
737.2	0.17214711		
737.4	0.17195422		
737.6	0.17233704		
737.8	0.172836		
738	0.17297608		
738.2	0.17335329		
738.4	0.17256972		
738.6	0.17208573		
738.8	0.17155682		
739	0.17083458		
739.2	0.17073791		
739.4	0.17040505		
739.6	0.17001392		
739.8	0.1697967		
740	0.16944054		
740.2	0.169567		
740.4	0.16946909		
740.6	0.16923552		
740.8	0.16916353		
741	0.16936533		
741.2	0.16986558		
741.4	0.16959448		
741.6	0.16975234		
741.8	0.16940297		
742	0.16917464		
742.2	0.16919681		
742.4	0.16851172		
742.6	0.1681259		
742.8	0.16819029		
743	0.16820105		
743.2	0.16828846		
743.4	0.16780852		
743.6	0.16790322		
743.8	0.16805905		
744	0.16811338		
744.2	0.16794804		
744.4	0.16784245		
744.6	0.16827274		
744.8	0.16864239		
745	0.16937334		
745.2	0.16948537		
745.4	0.16955014		
745.6	0.17006773		
745.8	0.1704697		
746	0.17086044		
746.2	0.17129861		
746.4	0.17113843		
746.6	0.17132221		
746.8	0.17144056		
747	0.17125048		
747.2	0.17092302		
747.4	0.17052207		
747.6	0.17041125		
747.8	0.16991373		
748	0.16916584		
748.2	0.16843836		
748.4	0.1688453		
748.6	0.1688461		
748.8	0.16935756		
749	0.16927456		
749.2	0.16907409		
749.4	0.16942281		
749.6	0.16934988		
749.8	0.16949366		
750	0.16924508		
750.2	0.16921963		
750.4	0.16898442		
750.6	0.16914004		
750.8	0.16913394		
751	0.16934391		
751.2	0.16934981		
751.4	0.16944163		
751.6	0.16916723		
751.8	0.16905269		
752	0.16840763		
752.2	0.16825744		
752.4	0.1683272		
752.6	0.16808851		
752.8	0.16863733		
753	0.16852927		
753.2	0.16839109		
753.4	0.16822389		
753.6	0.16837043		
753.8	0.16861648		
754	0.16841493		
754.2	0.16879402		
754.4	0.16937009		
754.6	0.16969126		
754.8	0.16948306		
755	0.16968352		
755.2	0.16977785		
755.4	0.17026059		
755.6	0.17024814		
755.8	0.17006646		
756	0.16969948		
756.2	0.16949278		
756.4	0.16914587		
756.6	0.16900518		
756.8	0.16893911		
757	0.16883773		
757.2	0.16873632		
757.4	0.16793601		
757.6	0.16832247		
757.8	0.16759827		
758	0.16748486		
758.2	0.16737085		
758.4	0.16748223		
758.6	0.16706399		
758.8	0.16690581		
759	0.16727108		
759.2	0.16741642		
759.4	0.16797058		
759.6	0.16849581		
759.8	0.16861434		
760	0.16864666		
760.2	0.16872367		
760.4	0.16861961		
760.6	0.16913813		
760.8	0.16933012		
761	0.16944264		
761.2	0.16895921		
761.4	0.16867055		
761.6	0.16908898		
761.8	0.16869913		
762	0.16863448		
762.2	0.1678127		
762.4	0.16775913		
762.6	0.16720035		
762.8	0.1673695		
763	0.16708751		
763.2	0.16681356		
763.4	0.16695987		
763.6	0.16702111		
763.8	0.16693317		
764	0.16739456		
764.2	0.16763483		
764.4	0.16810231		
764.6	0.16855293		
764.8	0.16862986		
765	0.16898729		
765.2	0.16886968		
765.4	0.16950407		
765.6	0.16985401		
765.8	0.1697151		
766	0.16929097		
766.2	0.16937644		
766.4	0.1696261		
766.6	0.16978444		
766.8	0.17034412		
767	0.17032905		
767.2	0.17032429		
767.4	0.17027002		
767.6	0.1702892		
767.8	0.17008174		
768	0.16995804		
768.2	0.16982328		
768.4	0.16996907		
768.6	0.16973688		
768.8	0.16985565		
769	0.16942043		
769.2	0.16897591		
769.4	0.16884358		
769.6	0.16887904		
769.8	0.16817733		
770	0.16789115		
770.2	0.1679561		
770.4	0.16788479		
770.6	0.16827501		
770.8	0.16881935		
771	0.16916986		
771.2	0.16898319		
771.4	0.16832546		
771.6	0.16833273		
771.8	0.16801958		
772	0.16817529		
772.2	0.16867026		
772.4	0.16862786		
772.6	0.16849338		
772.8	0.16867519		
773	0.16836275		
773.2	0.16833727		
773.4	0.16820567		
773.6	0.16823453		
773.8	0.1673384		
774	0.16714813		
774.2	0.16681055		
774.4	0.16638055		
774.6	0.16651362		
774.8	0.16669353		
775	0.16668486		
775.2	0.16651852		
775.4	0.16622138		
775.6	0.16642435		
775.8	0.16639615		
776	0.16694273		
776.2	0.1672737		
776.4	0.16704411		
776.6	0.16729068		
776.8	0.1678469		
777	0.16777734		
777.2	0.16791798		
777.4	0.16789149		
777.6	0.16838039		
777.8	0.16807266		
778	0.16815267		
778.2	0.16751622		
778.4	0.16745812		
778.6	0.16746489		
778.8	0.16738589		
779	0.1674721		
779.2	0.16749091		
779.4	0.16690089		
779.6	0.16698655		
779.8	0.16720804		
780	0.16712841		
780.2	0.16659765		
780.4	0.16615948		
780.6	0.16664403		
780.8	0.16652733		
781	0.16639712		
781.2	0.16682131		
781.4	0.16698515		
781.6	0.16754284		
781.8	0.16733181		
782	0.16715863		
782.2	0.16677672		
782.4	0.16683996		
782.6	0.16698288		
782.8	0.16690639		
783	0.16674024		
783.2	0.16684711		
783.4	0.16665621		
783.6	0.16734029		
783.8	0.16733168		
784	0.16712432		
784.2	0.16748348		
784.4	0.16780534		
784.6	0.16831095		
784.8	0.16813289		
785	0.1682424		
785.2	0.16826438		
785.4	0.16799383		
785.6	0.16744002		
785.8	0.16719415		
786	0.16694892		
786.2	0.16641489		
786.4	0.16609075		
786.6	0.16553032		
786.8	0.16503075		
787	0.16491376		
787.2	0.16511729		
787.4	0.16498704		
787.6	0.16531696		
787.8	0.16473669		
788	0.16469756		
788.2	0.1650338		
788.4	0.16500746		
788.6	0.1651955		
788.8	0.16529162		
789	0.16561908		
789.2	0.16630868		
789.4	0.16631674		
789.6	0.16648581		
789.8	0.1668164		
790	0.16717131		
790.2	0.16713613		
790.4	0.16712474		
790.6	0.16660795		
790.8	0.16702031		
791	0.16663687		
791.2	0.16668795		
791.4	0.16626081		
791.6	0.16600825		
791.8	0.16519833		
792	0.1648066		
792.2	0.16447988		
792.4	0.16435348		
792.6	0.1644979		
792.8	0.1646709		
793	0.16515592		
793.2	0.16524533		
793.4	0.16473052		
793.6	0.16503517		
793.8	0.16524774		
794	0.16566963		
794.2	0.16526511		
794.4	0.16503689		
794.6	0.1652611		
794.8	0.16513673		
795	0.16488261		
795.2	0.16487345		
795.4	0.16510547		
795.6	0.16546017		
795.8	0.16541392		
796	0.16497071		
796.2	0.1645773		
796.4	0.16517431		
796.6	0.16581337		
796.8	0.16623107		
797	0.16612288		
797.2	0.16599031		
797.4	0.16621894		
797.6	0.16655375		
797.8	0.16664158		
798	0.1664308		
798.2	0.16648176		
798.4	0.16679233		
798.6	0.16684942		
798.8	0.16581307		
799	0.16582195		
799.2	0.16545404		
799.4	0.16552601		
799.6	0.16466773		
799.8	0.16377148		
800	0.16297507		
800.2	0.16308428		
800.4	0.16390576		
800.6	0.16401099		
800.8	0.16395729		
801	0.16362789		
801.2	0.16388457		
801.4	0.16363437		
801.6	0.16339922		
801.8	0.16357759		
802	0.1636017		
802.2	0.1636911		
802.4	0.1639353		
802.6	0.16399633		
802.8	0.16372686		
803	0.16404625		
803.2	0.16385749		
803.4	0.1638076		
803.6	0.16374868		
803.8	0.16366754		
804	0.16389445		
804.2	0.16405245		
804.4	0.16404545		
804.6	0.16412294		
804.8	0.16416865		
805	0.16412383		
805.2	0.16394046		
805.4	0.16369579		
805.6	0.16391608		
805.8	0.16432125		
806	0.16431085		
806.2	0.16467376		
806.4	0.1656591		
806.6	0.16609042		
806.8	0.16655822		
807	0.16712317		
807.2	0.16730822		
807.4	0.16748813		
807.6	0.16748542		
807.8	0.16693016		
808	0.16666663		
808.2	0.16637695		
808.4	0.16622393		
808.6	0.16630547		
808.8	0.16616388		
809	0.16624235		
809.2	0.16610941		
809.4	0.16622268		
809.6	0.16634313		
809.8	0.16653184		
