# Supplementary material for: Molecular basis for DNA recognition by the maternal pioneer transcription factor FoxH1
Source: Nat Commun. 2022 Nov 26;13:7279. doi: 10.1038/s41467-022-34925-y (PMC9701222; doi:10.1038/s41467-022-34925-y)
Supplement: Supplementary file 4 — Source Data [file 41467_2022_34925_MOESM4_ESM.zip › Sourcedata/BLIS/FoxH1/WT/601/+0.5/DNA/B5Results.txt]

Conc1	6.25E-08	
Start1	390	
Stop1	809.8	
Kobs	0.000724860312289951	
Error Kobs	1.20744166887408E-05	
Koff	0	
Error Koff	0	
Time1	Data1	Fit1	
390	0.00945043	0	
390.2	0.00913142	0.00044595	
390.4	0.00910541	0.00089048	
390.6	0.00922282	0.00133359	
390.8	0.00953774	0.0017753	
391	0.00984865	0.00221559	
391.2	0.00995643	0.00265448	
391.4	0.01011167	0.00309197	
391.6	0.01018994	0.00352807	
391.8	0.0101713	0.00396277	
392	0.01059531	0.0043961	
392.2	0.01111594	0.00482804	
392.4	0.01144175	0.0052586	
392.6	0.01167111	0.00568779	
392.8	0.01228725	0.00611562	
393	0.01291549	0.00654208	
393.2	0.01290142	0.00696718	
393.4	0.01284489	0.00739093	
393.6	0.01273778	0.00781332	
393.8	0.01292841	0.00823437	
394	0.01336842	0.00865408	
394.2	0.01398812	0.00907245	
394.4	0.01455341	0.00948949	
394.6	0.01521919	0.0099052	
394.8	0.01598685	0.01031958	
395	0.01581758	0.01073264	
395.2	0.01606079	0.01114439	
395.4	0.01693636	0.01155482	
395.6	0.01691395	0.01196395	
395.8	0.01753275	0.01237177	
396	0.01861087	0.01277829	
396.2	0.01901846	0.01318352	
396.4	0.01984519	0.01358746	
396.6	0.01995691	0.0139901	
396.8	0.02071699	0.01439147	
397	0.02094518	0.01479156	
397.2	0.02099763	0.01519037	
397.4	0.02172779	0.01558791	
397.6	0.02189486	0.01598418	
397.8	0.02306138	0.01637919	
398	0.02327287	0.01677294	
398.2	0.02366861	0.01716543	
398.4	0.02413897	0.01755668	
398.6	0.02471032	0.01794668	
398.8	0.02490746	0.01833543	
399	0.02488619	0.01872295	
399.2	0.02585202	0.01910923	
399.4	0.02609941	0.01949428	
399.6	0.02584823	0.0198781	
399.8	0.0264548	0.0202607	
400	0.02682862	0.02064208	
400.2	0.0274014	0.02102225	
400.4	0.02795131	0.0214012	
400.6	0.02816265	0.02177895	
400.8	0.02903883	0.02215549	
401	0.02896148	0.02253083	
401.2	0.02946585	0.02290498	
401.4	0.03011048	0.02327793	
401.6	0.03073333	0.02364969	
401.8	0.03139137	0.02402027	
402	0.03159063	0.02438967	
402.2	0.03242475	0.02475789	
402.4	0.03308823	0.02512494	
402.6	0.03320732	0.02549082	
402.8	0.03328805	0.02585553	
403	0.03369783	0.02621908	
403.2	0.03391285	0.02658147	
403.4	0.033982	0.02694271	
403.6	0.03371292	0.02730279	
403.8	0.03399524	0.02766173	
404	0.03381851	0.02801952	
404.2	0.03444745	0.02837618	
404.4	0.03470555	0.02873169	
404.6	0.03564014	0.02908608	
404.8	0.03608124	0.02943933	
405	0.03619213	0.02979146	
405.2	0.03701252	0.03014246	
405.4	0.0373352	0.03049235	
405.6	0.03814747	0.03084112	
405.8	0.03865718	0.03118878	
406	0.0393499	0.03153534	
406.2	0.04003823	0.03188078	
406.4	0.04067287	0.03222513	
406.6	0.0412216	0.03256838	
406.8	0.04183814	0.03291054	
407	0.04257266	0.0332516	
407.2	0.04285394	0.03359158	
407.4	0.04329826	0.03393048	
407.6	0.04302995	0.03426829	
407.8	0.04331405	0.03460503	
408	0.04354754	0.03494069	
408.2	0.0444634	0.03527529	
408.4	0.04504659	0.03560882	
408.6	0.04587239	0.03594128	
408.8	0.04545251	0.03627269	
409	0.04563595	0.03660304	
409.2	0.04593864	0.03693234	
409.4	0.04635558	0.03726059	
409.6	0.04659529	0.03758779	
409.8	0.04659605	0.03791395	
410	0.04683761	0.03823907	
410.2	0.04749751	0.03856315	
410.4	0.04788924	0.0388862	
410.6	0.04834892	0.03920822	
410.8	0.04818085	0.03952922	
411	0.04857922	0.03984919	
411.2	0.04840131	0.04016814	
411.4	0.04881404	0.04048608	
411.6	0.04891329	0.040803	
411.8	0.04919997	0.04111891	
412	0.04987694	0.04143382	
412.2	0.04935492	0.04174772	
412.4	0.04904243	0.04206062	
412.6	0.04909862	0.04237252	
412.8	0.04858647	0.04268343	
413	0.04910995	0.04299335	
413.2	0.04936688	0.04330228	
413.4	0.04961993	0.04361023	
413.6	0.05006345	0.0439172	
413.8	0.05020511	0.04422318	
414	0.05080705	0.04452819	
414.2	0.05172753	0.04483223	
414.4	0.0520914	0.04513531	
414.6	0.0523589	0.04543741	
414.8	0.05308676	0.04573855	
415	0.05388829	0.04603874	
415.2	0.05460301	0.04633796	
415.4	0.05545651	0.04663623	
415.6	0.05601791	0.04693356	
415.8	0.05614248	0.04722993	
416	0.05646648	0.04752536	
416.2	0.05568078	0.04781985	
416.4	0.05598038	0.0481134	
416.6	0.05634741	0.04840601	
416.8	0.05658424	0.04869769	
417	0.05653613	0.04898844	
417.2	0.05650876	0.04927827	
417.4	0.05679047	0.04956717	
417.6	0.05705896	0.04985515	
417.8	0.05700202	0.05014221	
418	0.05720851	0.05042836	
418.2	0.05700305	0.0507136	
418.4	0.05718252	0.05099793	
418.6	0.05741638	0.05128135	
418.8	0.05834009	0.05156386	
419	0.05853493	0.05184548	
419.2	0.0592354	0.0521262	
419.4	0.05911996	0.05240603	
419.6	0.05891643	0.05268496	
419.8	0.05924079	0.052963	
420	0.0598801	0.05324016	
420.2	0.05982062	0.05351644	
420.4	0.06034041	0.05379183	
420.6	0.06039194	0.05406635	
420.8	0.06086937	0.05433999	
421	0.06082767	0.05461276	
421.2	0.06127514	0.05488466	
421.4	0.06171354	0.05515569	
421.6	0.06191648	0.05542586	
421.8	0.06193435	0.05569517	
422	0.06116971	0.05596362	
422.2	0.06123971	0.05623122	
422.4	0.06194317	0.05649796	
422.6	0.06239604	0.05676385	
422.8	0.0632407	0.0570289	
423	0.06349203	0.0572931	
423.2	0.06380707	0.05755646	
423.4	0.06388986	0.05781898	
423.6	0.06447047	0.05808066	
423.8	0.06530609	0.05834151	
424	0.06551011	0.05860152	
424.2	0.06567069	0.05886071	
424.4	0.06603575	0.05911907	
424.6	0.06609701	0.05937661	
424.8	0.06669932	0.05963333	
425	0.06662126	0.05988923	
425.2	0.0667005	0.06014432	
425.4	0.0662275	0.06039859	
425.6	0.06616127	0.06065205	
425.8	0.06563987	0.0609047	
426	0.06509374	0.06115655	
426.2	0.06573116	0.0614076	
426.4	0.06554747	0.06165784	
426.6	0.06554828	0.06190729	
426.8	0.06532171	0.06215594	
427	0.06498768	0.0624038	
427.2	0.06509701	0.06265087	
427.4	0.06554819	0.06289716	
427.6	0.06569978	0.06314265	
427.8	0.06592497	0.06338737	
428	0.06619659	0.0636313	
428.2	0.0667404	0.06387446	
428.4	0.06762451	0.06411685	
428.6	0.06796406	0.06435846	
428.8	0.06864919	0.0645993	
429	0.06910679	0.06483937	
429.2	0.06934708	0.06507868	
429.4	0.06928349	0.06531723	
429.6	0.06990121	0.06555501	
429.8	0.07018029	0.06579204	
430	0.07068827	0.06602831	
430.2	0.07088821	0.06626383	
430.4	0.07095818	0.0664986	
430.6	0.07107886	0.06673262	
430.8	0.07118539	0.06696589	
431	0.07169562	0.06719842	
431.2	0.07237395	0.06743021	
431.4	0.07275957	0.06766127	
431.6	0.07297858	0.06789158	
431.8	0.07352749	0.06812116	
432	0.07353429	0.06835001	
432.2	0.07379873	0.06857813	
432.4	0.07399258	0.06880552	
432.6	0.07384104	0.06903219	
432.8	0.07385391	0.06925814	
433	0.07421276	0.06948336	
433.2	0.0734913	0.06970787	
433.4	0.07317529	0.06993166	
433.6	0.07315818	0.07015474	
433.8	0.0728637	0.07037711	
434	0.07243436	0.07059877	
434.2	0.0720765	0.07081972	
434.4	0.07231401	0.07103997	
434.6	0.0720145	0.07125952	
434.8	0.07209035	0.07147837	
435	0.07203558	0.07169652	
435.2	0.07233374	0.07191397	
435.4	0.07235045	0.07213073	
435.6	0.07236257	0.0723468	
435.8	0.0722146	0.07256219	
436	0.0726581	0.07277688	
436.2	0.07348704	0.07299089	
436.4	0.07413931	0.07320422	
436.6	0.07495334	0.07341687	
436.8	0.07544669	0.07362884	
437	0.0759598	0.07384014	
437.2	0.07643738	0.07405076	
437.4	0.07683757	0.07426071	
437.6	0.07708793	0.07447	
437.8	0.07705893	0.07467861	
438	0.0770715	0.07488656	
438.2	0.07763451	0.07509385	
438.4	0.07787983	0.07530048	
438.6	0.07817087	0.07550645	
438.8	0.07829759	0.07571176	
439	0.07821106	0.07591642	
439.2	0.07833391	0.07612042	
439.4	0.07829351	0.07632378	
439.6	0.07789341	0.07652649	
439.8	0.07796149	0.07672855	
440	0.07845723	0.07692997	
440.2	0.07904533	0.07713074	
440.4	0.07911619	0.07733088	
440.6	0.07876732	0.07753037	
440.8	0.07916233	0.07772924	
441	0.07939117	0.07792747	
441.2	0.07993047	0.07812506	
441.4	0.07968862	0.07832203	
441.6	0.07980122	0.07851837	
441.8	0.07968374	0.07871408	
442	0.07984224	0.07890917	
442.2	0.08037066	0.07910364	
442.4	0.08031114	0.07929749	
442.6	0.08070667	0.07949072	
442.8	0.08083467	0.07968333	
443	0.08111154	0.07987533	
443.2	0.08130114	0.08006672	
443.4	0.08153159	0.0802575	
443.6	0.0811446	0.08044767	
443.8	0.0812387	0.08063724	
444	0.08139882	0.0808262	
444.2	0.08169436	0.08101455	
444.4	0.08165384	0.08120231	
444.6	0.08164009	0.08138947	
444.8	0.0823386	0.08157603	
445	0.08173451	0.081762	
445.2	0.08158113	0.08194738	
445.4	0.08168362	0.08213216	
445.6	0.08149694	0.08231636	
445.8	0.08140965	0.08249997	
446	0.0813442	0.08268299	
446.2	0.08096345	0.08286543	
446.4	0.08122166	0.08304729	
446.6	0.08109292	0.08322857	
446.8	0.08136883	0.08340928	
447	0.08178392	0.0835894	
447.2	0.08233507	0.08376895	
447.4	0.08205796	0.08394793	
447.6	0.08232435	0.08412634	
447.8	0.08274703	0.08430418	
448	0.08311404	0.08448146	
448.2	0.08354599	0.08465817	
448.4	0.08381895	0.08483431	
448.6	0.08414668	0.0850099	
448.8	0.08444876	0.08518492	
449	0.08429163	0.08535939	
449.2	0.08456208	0.0855333	
449.4	0.0848569	0.08570666	
449.6	0.08512161	0.08587946	
449.8	0.08513181	0.08605171	
450	0.08494884	0.08622342	
450.2	0.08474587	0.08639458	
450.4	0.0855791	0.08656519	
450.6	0.08535246	0.08673526	
450.8	0.08583442	0.08690478	
451	0.08598553	0.08707377	
451.2	0.08618268	0.08724222	
451.4	0.0856702	0.08741013	
451.6	0.08588552	0.0875775	
451.8	0.08564505	0.08774434	
452	0.08512091	0.08791065	
452.2	0.08509136	0.08807643	
452.4	0.08494935	0.08824169	
452.6	0.08483028	0.08840641	
452.8	0.08485556	0.08857061	
453	0.08492951	0.08873429	
453.2	0.08507251	0.08889744	
453.4	0.08552483	0.08906008	
453.6	0.08638479	0.0892222	
453.8	0.08644838	0.0893838	
454	0.08713063	0.08954488	
454.2	0.08763285	0.08970545	
454.4	0.08806004	0.08986551	
454.6	0.08795502	0.09002506	
454.8	0.0881635	0.09018411	
455	0.08772454	0.09034264	
455.2	0.08774593	0.09050067	
455.4	0.08780536	0.09065819	
455.6	0.08790053	0.09081522	
455.8	0.0883247	0.09097174	
456	0.08826086	0.09112777	
456.2	0.08872847	0.09128329	
456.4	0.08856713	0.09143833	
456.6	0.08825568	0.09159286	
456.8	0.0886702	0.09174691	
457	0.08861538	0.09190046	
457.2	0.08855891	0.09205353	
457.4	0.08902413	0.0922061	
457.6	0.08912945	0.09235819	
457.8	0.08918468	0.0925098	
458	0.08883561	0.09266092	
458.2	0.08852602	0.09281156	
458.4	0.08826432	0.09296172	
458.6	0.08823716	0.09311141	
458.8	0.08822589	0.09326061	
459	0.08786613	0.09340934	
459.2	0.08830236	0.0935576	
459.4	0.0887916	0.09370538	
459.6	0.08951802	0.09385269	
459.8	0.08999367	0.09399954	
460	0.09008719	0.09414591	
460.2	0.09046919	0.09429182	
460.4	0.09007483	0.09443726	
460.6	0.08995377	0.09458224	
460.8	0.09013317	0.09472676	
461	0.08993982	0.09487082	
461.2	0.09037925	0.09501442	
461.4	0.09096995	0.09515756	
461.6	0.09106903	0.09530024	
461.8	0.09170411	0.09544247	
462	0.09137248	0.09558425	
462.2	0.09195844	0.09572557	
462.4	0.09209731	0.09586645	
462.6	0.09190471	0.09600687	
462.8	0.09219885	0.09614685	
463	0.09221943	0.09628638	
463.2	0.09240783	0.09642547	
463.4	0.09266421	0.09656411	
463.6	0.09320024	0.09670231	
463.8	0.09337596	0.09684007	
464	0.09359599	0.0969774	
464.2	0.09332841	0.09711428	
464.4	0.09310388	0.09725073	
464.6	0.09309919	0.09738674	
464.8	0.09362886	0.09752232	
465	0.09389144	0.09765747	
465.2	0.09432382	0.09779219	
465.4	0.09439267	0.09792647	
465.6	0.0942654	0.09806033	
465.8	0.0943559	0.09819377	
466	0.09385077	0.09832678	
466.2	0.09388446	0.09845936	
466.4	0.09350971	0.09859152	
466.6	0.09315513	0.09872326	
466.8	0.09345622	0.09885458	
467	0.09356951	0.09898548	
467.2	0.09334878	0.09911597	
467.4	0.09355819	0.09924604	
467.6	0.09426173	0.09937569	
467.8	0.09396158	0.09950493	
468	0.09401978	0.09963376	
468.2	0.0933943	0.09976218	
468.4	0.09411551	0.09989019	
468.6	0.09466107	0.10001779	
468.8	0.09482593	0.10014499	
469	0.09487889	0.10027178	
469.2	0.09547934	0.10039816	
469.4	0.09527555	0.10052414	
469.6	0.09524869	0.10064972	
469.8	0.09543241	0.10077491	
470	0.09521817	0.10089969	
470.2	0.09587239	0.10102407	
470.4	0.09568125	0.10114806	
470.6	0.09601921	0.10127165	
470.8	0.09652477	0.10139485	
471	0.09651942	0.10151766	
471.2	0.09636548	0.10164007	
471.4	0.09658221	0.1017621	
471.6	0.09675419	0.10188373	
471.8	0.09606477	0.10200498	
472	0.09605254	0.10212584	
472.2	0.09559355	0.10224632	
472.4	0.09647908	0.10236641	
472.6	0.09650229	0.10248612	
472.8	0.09673973	0.10260545	
473	0.09725101	0.1027244	
473.2	0.09776891	0.10284296	
473.4	0.09730045	0.10296116	
473.6	0.0973962	0.10307897	
473.8	0.09695966	0.10319641	
474	0.09725653	0.10331347	
474.2	0.09819822	0.10343016	
474.4	0.09811998	0.10354648	
474.6	0.09821682	0.10366243	
474.8	0.09853226	0.10377801	
475	0.0983032	0.10389322	
475.2	0.09840873	0.10400807	
475.4	0.09849028	0.10412254	
475.6	0.09871413	0.10423666	
475.8	0.09856681	0.10435041	
476	0.09880632	0.10446379	
476.2	0.09919397	0.10457682	
476.4	0.09944627	0.10468948	
476.6	0.09882439	0.10480179	
476.8	0.09928063	0.10491374	
477	0.0989015	0.10502533	
477.2	0.09851727	0.10513657	
477.4	0.09827858	0.10524745	
477.6	0.09797833	0.10535797	
477.8	0.09799183	0.10546815	
478	0.0988614	0.10557797	
478.2	0.09899742	0.10568745	
478.4	0.09829329	0.10579657	
478.6	0.09838293	0.10590535	
478.8	0.09911702	0.10601378	
479	0.09898021	0.10612187	
479.2	0.09954911	0.10622961	
479.4	0.09999713	0.10633701	
479.6	0.10030709	0.10644406	
479.8	0.10048599	0.10655078	
480	0.10070776	0.10665715	
480.2	0.10102123	0.10676319	
480.4	0.10062518	0.10686888	
480.6	0.10058456	0.10697424	
480.8	0.10086317	0.10707927	
481	0.10083933	0.10718396	
481.2	0.10068712	0.10728832	
481.4	0.1008618	0.10739234	
481.6	0.1010094	0.10749603	
481.8	0.10122003	0.10759939	
482	0.10145573	0.10770242	
482.2	0.10097098	0.10780513	
482.4	0.10084439	0.10790751	
482.6	0.10124633	0.10800956	
482.8	0.10156884	0.10811128	
483	0.10145299	0.10821268	
483.2	0.10177203	0.10831376	
483.4	0.10169364	0.10841451	
483.6	0.10161046	0.10851495	
483.8	0.10174264	0.10861506	
484	0.10200848	0.10871486	
484.2	0.10250814	0.10881434	
484.4	0.10246565	0.1089135	
484.6	0.10256252	0.10901234	
484.8	0.10244216	0.10911087	
485	0.10292874	0.10920908	
485.2	0.10280398	0.10930699	
485.4	0.10312993	0.10940458	
485.6	0.10351234	0.10950186	
485.8	0.1034266	0.10959883	
486	0.10422784	0.10969549	
486.2	0.10399983	0.10979184	
486.4	0.10430962	0.10988788	
486.6	0.10431238	0.10998362	
486.8	0.1045829	0.11007905	
487	0.10472322	0.11017418	
487.2	0.10502229	0.11026901	
487.4	0.10490285	0.11036353	
487.6	0.10517986	0.11045776	
487.8	0.10519666	0.11055168	
488	0.10532738	0.1106453	
488.2	0.10586642	0.11073863	
488.4	0.10575821	0.11083166	
488.6	0.10544882	0.11092439	
488.8	0.10538775	0.11101682	
489	0.10585545	0.11110896	
489.2	0.10555887	0.11120081	
489.4	0.10611015	0.11129236	
489.6	0.1061336	0.11138363	
489.8	0.10613007	0.1114746	
490	0.10624577	0.11156528	
490.2	0.10582381	0.11165567	
490.4	0.10581299	0.11174578	
490.6	0.10548332	0.1118356	
490.8	0.10545551	0.11192513	
491	0.10587455	0.11201437	
491.2	0.10609142	0.11210334	
491.4	0.10608568	0.11219201	
491.6	0.10660825	0.11228041	
491.8	0.1065655	0.11236852	
492	0.10683264	0.11245636	
492.2	0.10697062	0.11254391	
492.4	0.10679266	0.11263118	
492.6	0.10718029	0.11271818	
492.8	0.10793995	0.1128049	
493	0.10827379	0.11289134	
493.2	0.10836027	0.11297751	
493.4	0.10848788	0.1130634	
493.6	0.1082622	0.11314902	
493.8	0.10817836	0.11323436	
494	0.10764605	0.11331944	
494.2	0.10795706	0.11340424	
494.4	0.10775322	0.11348877	
494.6	0.10773974	0.11357304	
494.8	0.1076629	0.11365703	
495	0.10804504	0.11374076	
495.2	0.10783094	0.11382422	
495.4	0.10781809	0.11390741	
495.6	0.10779968	0.11399034	
495.8	0.10753678	0.114073	
496	0.10764421	0.1141554	
496.2	0.10803302	0.11423754	
496.4	0.10829463	0.11431942	
496.6	0.10879333	0.11440103	
496.8	0.10896334	0.11448239	
497	0.10862001	0.11456348	
497.2	0.1088859	0.11464432	
497.4	0.10864878	0.1147249	
497.6	0.10932526	0.11480523	
497.8	0.10899487	0.11488529	
498	0.10851115	0.11496511	
498.2	0.10895255	0.11504466	
498.4	0.10860809	0.11512397	
498.6	0.10910436	0.11520302	
498.8	0.10859707	0.11528182	
499	0.10895381	0.11536037	
499.2	0.10888438	0.11543866	
499.4	0.10932605	0.11551671	
499.6	0.10976706	0.11559451	
499.8	0.11008741	0.11567206	
500	0.11010137	0.11574937	
500.2	0.11057558	0.11582643	
500.4	0.11051413	0.11590324	
500.6	0.11089488	0.11597981	
500.8	0.11076946	0.11605613	
501	0.11110332	0.11613221	
501.2	0.11108699	0.11620805	
501.4	0.11104546	0.11628365	
501.6	0.11112515	0.116359	
501.8	0.11052901	0.11643412	
502	0.11089536	0.11650899	
502.2	0.11139935	0.11658363	
502.4	0.11120892	0.11665803	
502.6	0.11171137	0.11673219	
502.8	0.11152896	0.11680612	
503	0.11220296	0.11687981	
503.2	0.112697	0.11695327	
503.4	0.11337979	0.11702649	
503.6	0.11344744	0.11709947	
503.8	0.11353551	0.11717223	
504	0.11348803	0.11724475	
504.2	0.11407717	0.11731705	
504.4	0.11417065	0.11738911	
504.6	0.11436007	0.11746094	
504.8	0.11438549	0.11753254	
505	0.11477347	0.11760392	
505.2	0.11438406	0.11767507	
505.4	0.11442374	0.11774599	
505.6	0.11420925	0.11781668	
505.8	0.11385977	0.11788715	
506	0.11380461	0.1179574	
506.2	0.11333532	0.11802742	
506.4	0.11331141	0.11809722	
506.6	0.11372274	0.11816679	
506.8	0.11355188	0.11823615	
507	0.11370219	0.11830528	
507.2	0.11394433	0.11837419	
507.4	0.11435296	0.11844289	
507.6	0.11409394	0.11851136	
507.8	0.11415263	0.11857962	
508	0.11486739	0.11864765	
508.2	0.11561823	0.11871548	
508.4	0.11591519	0.11878308	
508.6	0.11601294	0.11885047	
508.8	0.11613601	0.11891765	
509	0.11649873	0.11898461	
509.2	0.11606129	0.11905135	
509.4	0.11553378	0.11911789	
509.6	0.11518439	0.11918421	
509.8	0.11492	0.11925032	
510	0.11484951	0.11931622	
510.2	0.11540625	0.11938191	
510.4	0.11551137	0.1194474	
510.6	0.11543386	0.11951267	
510.8	0.11575932	0.11957773	
511	0.11617573	0.11964259	
511.2	0.11624751	0.11970724	
511.4	0.1169012	0.11977169	
511.6	0.11699716	0.11983593	
511.8	0.11757299	0.11989996	
512	0.11842882	0.11996379	
512.2	0.11853973	0.12002742	
512.4	0.11866334	0.12009084	
512.6	0.11880532	0.12015406	
512.8	0.11898669	0.12021708	
513	0.11904469	0.1202799	
513.2	0.11823909	0.12034252	
513.4	0.11828027	0.12040494	
513.6	0.11853393	0.12046716	
513.8	0.11816242	0.12052919	
514	0.11853638	0.12059101	
514.2	0.11870362	0.12065264	
514.4	0.11804846	0.12071407	
514.6	0.11832674	0.12077531	
514.8	0.11880957	0.12083635	
515	0.11845474	0.12089719	
515.2	0.11832481	0.12095785	
515.4	0.11896129	0.1210183	
515.6	0.11877214	0.12107857	
515.8	0.11905364	0.12113864	
516	0.11917255	0.12119853	
516.2	0.11930955	0.12125822	
516.4	0.11963706	0.12131772	
516.6	0.11939208	0.12137703	
516.8	0.11919865	0.12143616	
517	0.11890232	0.12149509	
517.2	0.11884176	0.12155384	
517.4	0.11905784	0.1216124	
517.6	0.11882784	0.12167077	
517.8	0.11828399	0.12172896	
518	0.11845844	0.12178696	
518.2	0.11831947	0.12184477	
518.4	0.1184812	0.12190241	
518.6	0.11882908	0.12195985	
518.8	0.11906327	0.12201712	
519	0.11907486	0.1220742	
519.2	0.11968276	0.1221311	
519.4	0.12007618	0.12218782	
519.6	0.11975056	0.12224436	
519.8	0.11975001	0.12230072	
520	0.11978652	0.1223569	
520.2	0.11981215	0.1224129	
520.4	0.12008891	0.12246872	
520.6	0.11982946	0.12252437	
520.8	0.11981746	0.12257983	
521	0.11938802	0.12263512	
521.2	0.11939688	0.12269024	
521.4	0.11875564	0.12274517	
521.6	0.11852124	0.12279994	
521.8	0.11836991	0.12285452	
522	0.11868715	0.12290894	
522.2	0.11920864	0.12296318	
522.4	0.11965251	0.12301725	
522.6	0.12055288	0.12307114	
522.8	0.12075113	0.12312487	
523	0.12103357	0.12317842	
523.2	0.12138447	0.1232318	
523.4	0.12168975	0.12328501	
523.6	0.1213547	0.12333805	
523.8	0.12145895	0.12339093	
524	0.12198864	0.12344363	
524.2	0.1224348	0.12349617	
524.4	0.12285946	0.12354854	
524.6	0.12265606	0.12360074	
524.8	0.12272431	0.12365278	
525	0.1223011	0.12370465	
525.2	0.12213031	0.12375635	
525.4	0.12207073	0.12380789	
525.6	0.12250938	0.12385927	
525.8	0.12292561	0.12391048	
526	0.12305021	0.12396153	
526.2	0.12355268	0.12401241	
526.4	0.12422239	0.12406314	
526.6	0.12425594	0.1241137	
526.8	0.12442328	0.1241641	
527	0.12439336	0.12421434	
527.2	0.12452892	0.12426442	
527.4	0.12459494	0.12431434	
527.6	0.12409488	0.12436411	
527.8	0.1241848	0.12441371	
528	0.1250284	0.12446315	
528.2	0.12527151	0.12451244	
528.4	0.12533483	0.12456157	
528.6	0.12518798	0.12461055	
528.8	0.12483833	0.12465936	
529	0.12489747	0.12470803	
529.2	0.12496785	0.12475653	
529.4	0.12539262	0.12480488	
529.6	0.12527909	0.12485308	
529.8	0.12517513	0.12490113	
530	0.12477806	0.12494902	
530.2	0.12482223	0.12499676	
530.4	0.12503376	0.12504435	
530.6	0.12564558	0.12509178	
530.8	0.12586739	0.12513906	
531	0.12571868	0.1251862	
531.2	0.12587634	0.12523318	
531.4	0.12606434	0.12528001	
531.6	0.12633961	0.1253267	
531.8	0.12683132	0.12537323	
532	0.12754313	0.12541962	
532.2	0.1274282	0.12546586	
532.4	0.12745177	0.12551195	
532.6	0.12745685	0.1255579	
532.8	0.12793435	0.1256037	
533	0.12882412	0.12564935	
533.2	0.1283345	0.12569486	
533.4	0.12834422	0.12574022	
533.6	0.12845823	0.12578543	
533.8	0.12809478	0.12583051	
534	0.12811153	0.12587544	
534.2	0.12817596	0.12592022	
534.4	0.12825892	0.12596487	
534.6	0.12869207	0.12600937	
534.8	0.12808357	0.12605373	
535	0.12831482	0.12609795	
535.2	0.12846888	0.12614202	
535.4	0.1285876	0.12618596	
535.6	0.12836782	0.12622976	
535.8	0.12868243	0.12627342	
536	0.12855314	0.12631693	
536.2	0.12858251	0.12636031	
536.4	0.12882211	0.12640355	
536.6	0.12933983	0.12644666	
536.8	0.13019814	0.12648962	
537	0.12993657	0.12653245	
537.2	0.12927575	0.12657515	
537.4	0.12968338	0.1266177	
537.6	0.12966517	0.12666012	
537.8	0.12920256	0.12670241	
538	0.12948544	0.12674456	
538.2	0.12920947	0.12678658	
538.4	0.1292556	0.12682846	
538.6	0.12946037	0.12687021	
538.8	0.12962461	0.12691183	
539	0.1299145	0.12695331	
539.2	0.13016326	0.12699466	
539.4	0.12999097	0.12703588	
539.6	0.12983663	0.12707697	
539.8	0.13057786	0.12711792	
540	0.13024195	0.12715875	
540.2	0.13041504	0.12719945	
540.4	0.13082907	0.12724002	
540.6	0.13044472	0.12728045	
540.8	0.13003046	0.12732076	
541	0.12945645	0.12736094	
541.2	0.12934698	0.12740099	
541.4	0.12967358	0.12744092	
541.6	0.12949711	0.12748072	
541.8	0.12989221	0.12752039	
542	0.12994661	0.12755993	
542.2	0.12967781	0.12759935	
542.4	0.13012494	0.12763864	
542.6	0.13045677	0.12767781	
542.8	0.13087229	0.12771685	
543	0.13109472	0.12775577	
543.2	0.13096889	0.12779456	
543.4	0.13083771	0.12783323	
543.6	0.13143815	0.12787178	
543.8	0.13189902	0.1279102	
544	0.13180683	0.12794851	
544.2	0.13179151	0.12798669	
544.4	0.13154962	0.12802474	
544.6	0.13116472	0.12806268	
544.8	0.13110321	0.1281005	
545	0.13117654	0.12813819	
545.2	0.13148477	0.12817577	
545.4	0.13165292	0.12821322	
545.6	0.13110312	0.12825056	
545.8	0.13073204	0.12828777	
546	0.13042044	0.12832487	
546.2	0.13044066	0.12836185	
546.4	0.13118275	0.12839872	
546.6	0.13150346	0.12843546	
546.8	0.13169469	0.12847209	
547	0.13201569	0.1285086	
547.2	0.13228854	0.12854499	
547.4	0.13255672	0.12858127	
547.6	0.13306854	0.12861744	
547.8	0.13356398	0.12865348	
548	0.13411703	0.12868942	
548.2	0.13409655	0.12872523	
548.4	0.13425326	0.12876094	
548.6	0.13466284	0.12879653	
548.8	0.13468422	0.12883201	
549	0.13520344	0.12886737	
549.2	0.13569081	0.12890262	
549.4	0.13545084	0.12893776	
549.6	0.13487996	0.12897279	
549.8	0.13492164	0.1290077	
550	0.13531903	0.12904251	
550.2	0.13526083	0.1290772	
550.4	0.13599108	0.12911178	
550.6	0.13615687	0.12914625	
550.8	0.13605908	0.12918062	
551	0.13556757	0.12921487	
551.2	0.13580057	0.12924901	
551.4	0.13588531	0.12928305	
551.6	0.13610145	0.12931697	
551.8	0.13685501	0.12935079	
552	0.13654836	0.1293845	
552.2	0.13625567	0.12941811	
552.4	0.13631397	0.1294516	
552.6	0.1368379	0.12948499	
552.8	0.13696504	0.12951828	
553	0.13688343	0.12955145	
553.2	0.13663269	0.12958452	
553.4	0.13666453	0.12961749	
553.6	0.13677389	0.12965035	
553.8	0.13661137	0.12968311	
554	0.13629962	0.12971576	
554.2	0.13635424	0.1297483	
554.4	0.13626137	0.12978075	
554.6	0.13636521	0.12981309	
554.8	0.13631565	0.12984533	
555	0.13648473	0.12987746	
555.2	0.13695444	0.12990949	
555.4	0.13728017	0.12994142	
555.6	0.13740476	0.12997325	
555.8	0.13785442	0.13000498	
556	0.13813664	0.1300366	
556.2	0.13892481	0.13006813	
556.4	0.13958006	0.13009955	
556.6	0.14026874	0.13013088	
556.8	0.14005749	0.1301621	
557	0.14001509	0.13019323	
557.2	0.13997978	0.13022425	
557.4	0.14007524	0.13025518	
557.6	0.13966356	0.13028601	
557.8	0.13920503	0.13031674	
558	0.13890378	0.13034737	
558.2	0.13877621	0.1303779	
558.4	0.13863951	0.13040834	
558.6	0.13863251	0.13043868	
558.8	0.1391022	0.13046892	
559	0.1390257	0.13049907	
559.2	0.13844629	0.13052912	
559.4	0.13867363	0.13055908	
559.6	0.13913881	0.13058894	
559.8	0.13957017	0.1306187	
560	0.14004059	0.13064837	
560.2	0.14010557	0.13067795	
560.4	0.13989081	0.13070743	
560.6	0.14025828	0.13073681	
560.8	0.14044096	0.13076611	
561	0.14020929	0.13079531	
561.2	0.13981724	0.13082442	
561.4	0.14045361	0.13085343	
561.6	0.14077874	0.13088235	
561.8	0.14115967	0.13091118	
562	0.14126449	0.13093992	
562.2	0.14128104	0.13096856	
562.4	0.14142681	0.13099712	
562.6	0.14155117	0.13102558	
562.8	0.14215076	0.13105396	
563	0.14140883	0.13108224	
563.2	0.1411151	0.13111043	
563.4	0.14162962	0.13113853	
563.6	0.14147586	0.13116655	
563.8	0.14072089	0.13119447	
564	0.14060334	0.1312223	
564.2	0.14002376	0.13125005	
564.4	0.14004731	0.13127771	
564.6	0.14041948	0.13130528	
564.8	0.13987717	0.13133276	
565	0.13992526	0.13136015	
565.2	0.14069905	0.13138746	
565.4	0.14200979	0.13141468	
565.6	0.14231803	0.13144181	
565.8	0.14253689	0.13146886	
566	0.14282101	0.13149582	
566.2	0.1428897	0.13152269	
566.4	0.14328709	0.13154948	
566.6	0.14360768	0.13157619	
566.8	0.14368844	0.1316028	
567	0.14382071	0.13162934	
567.2	0.14405041	0.13165579	
567.4	0.14386955	0.13168215	
567.6	0.14339065	0.13170843	
567.8	0.14309086	0.13173463	
568	0.14305814	0.13176074	
568.2	0.14251801	0.13178677	
568.4	0.14236474	0.13181272	
568.6	0.14200592	0.13183858	
568.8	0.1416126	0.13186437	
569	0.14206062	0.13189007	
569.2	0.1421065	0.13191568	
569.4	0.14202311	0.13194122	
569.6	0.14166464	0.13196667	
569.8	0.14150733	0.13199205	
570	0.14150733	0.13201734	
570.2	0.14163789	0.1319982	
570.4	0.14178353	0.13197907	
570.6	0.14144358	0.13195994	
570.8	0.14145722	0.13194081	
571	0.141737	0.13192168	
571.2	0.14163584	0.13190256	
571.4	0.14146335	0.13188344	
571.6	0.14125492	0.13186432	
571.8	0.14095195	0.1318452	
572	0.14102594	0.13182609	
572.2	0.14069227	0.13180698	
572.4	0.14019937	0.13178788	
572.6	0.13972433	0.13176877	
572.8	0.14007247	0.13174967	
573	0.13991397	0.13173057	
573.2	0.13928592	0.13171147	
573.4	0.13934065	0.13169238	
573.6	0.13889564	0.13167329	
573.8	0.13839985	0.1316542	
574	0.13797091	0.13163512	
574.2	0.1372824	0.13161604	
574.4	0.13678687	0.13159696	
574.6	0.13615676	0.13157788	
574.8	0.13634305	0.13155881	
575	0.13629911	0.13153974	
575.2	0.13618736	0.13152067	
575.4	0.13574445	0.1315016	
575.6	0.13622152	0.13148254	
575.8	0.13651255	0.13146348	
576	0.13669533	0.13144442	
576.2	0.13625329	0.13142537	
576.4	0.13636797	0.13140632	
576.6	0.13662547	0.13138727	
576.8	0.13686499	0.13136822	
577	0.13675931	0.13134918	
577.2	0.13716866	0.13133014	
577.4	0.13750228	0.1313111	
577.6	0.13719885	0.13129207	
577.8	0.13691058	0.13127303	
578	0.13640829	0.131254	
578.2	0.13612335	0.13123498	
578.4	0.13655978	0.13121595	
578.6	0.13640963	0.13119693	
578.8	0.13631138	0.13117791	
579	0.13626033	0.1311589	
579.2	0.13595712	0.13113988	
579.4	0.1353671	0.13112087	
579.6	0.13563152	0.13110187	
579.8	0.13550225	0.13108286	
580	0.13493821	0.13106386	
580.2	0.13475148	0.13104486	
580.4	0.13477538	0.13102586	
580.6	0.13472792	0.13100687	
580.8	0.1345275	0.13098788	
581	0.13424348	0.13096889	
581.2	0.13446431	0.13094991	
581.4	0.13412034	0.13093092	
581.6	0.1339476	0.13091194	
581.8	0.13403267	0.13089297	
582	0.13369336	0.13087399	
582.2	0.1340747	0.13085502	
582.4	0.13430411	0.13083605	
582.6	0.13398848	0.13081708	
582.8	0.1338538	0.13079812	
583	0.13389617	0.13077916	
583.2	0.1334119	0.1307602	
583.4	0.13324709	0.13074125	
583.6	0.13322603	0.13072229	
583.8	0.13360308	0.13070335	
584	0.13320848	0.1306844	
584.2	0.13339349	0.13066545	
584.4	0.13358527	0.13064651	
584.6	0.13347378	0.13062757	
584.8	0.13349124	0.13060864	
585	0.13300811	0.1305897	
585.2	0.13227031	0.13057077	
585.4	0.13203188	0.13055185	
585.6	0.13172685	0.13053292	
585.8	0.13120955	0.130514	
586	0.13087784	0.13049508	
586.2	0.13129352	0.13047616	
586.4	0.13142547	0.13045725	
586.6	0.13172364	0.13043834	
586.8	0.13184294	0.13041943	
587	0.13224151	0.13040052	
587.2	0.13232706	0.13038162	
587.4	0.13263718	0.13036272	
587.6	0.13324066	0.13034382	
587.8	0.13333595	0.13032493	
588	0.13364852	0.13030604	
588.2	0.13403391	0.13028715	
588.4	0.13411724	0.13026826	
588.6	0.13375832	0.13024938	
588.8	0.13379191	0.13023049	
589	0.13276813	0.13021162	
589.2	0.13202527	0.13019274	
589.4	0.13185573	0.13017387	
589.6	0.13139452	0.130155	
589.8	0.13099536	0.13013613	
590	0.13113127	0.13011726	
590.2	0.13157878	0.1300984	
590.4	0.13188145	0.13007954	
590.6	0.13214401	0.13006069	
590.8	0.13212529	0.13004183	
591	0.13230576	0.13002298	
591.2	0.13240185	0.13000413	
591.4	0.13253364	0.12998529	
591.6	0.13229682	0.12996645	
591.8	0.13167661	0.12994761	
592	0.13223685	0.12992877	
592.2	0.13213616	0.12990993	
592.4	0.13204572	0.1298911	
592.6	0.13155878	0.12987227	
592.8	0.13128645	0.12985345	
593	0.13108916	0.12983462	
593.2	0.13125335	0.1298158	
593.4	0.13084308	0.12979698	
593.6	0.13061972	0.12977817	
593.8	0.13033849	0.12975935	
594	0.1305983	0.12974054	
594.2	0.13055018	0.12972174	
594.4	0.13020761	0.12970293	
594.6	0.12990486	0.12968413	
594.8	0.12948404	0.12966533	
595	0.12886528	0.12964653	
595.2	0.12854264	0.12962774	
595.4	0.12810109	0.12960895	
595.6	0.12789748	0.12959016	
595.8	0.1280551	0.12957138	
596	0.12882163	0.12955259	
596.2	0.12901205	0.12953381	
596.4	0.12931234	0.12951504	
596.6	0.12912684	0.12949626	
596.8	0.12958419	0.12947749	
597	0.12998688	0.12945872	
597.2	0.13031631	0.12943995	
597.4	0.13019894	0.12942119	
597.6	0.12986394	0.12940243	
597.8	0.12984796	0.12938367	
598	0.12979281	0.12936491	
598.2	0.12995134	0.12934616	
598.4	0.13030502	0.12932741	
598.6	0.12996969	0.12930866	
598.8	0.12990008	0.12928992	
599	0.12974966	0.12927118	
599.2	0.12974843	0.12925244	
599.4	0.12990867	0.1292337	
599.6	0.13018337	0.12921497	
599.8	0.13031526	0.12919624	
600	0.13064132	0.12917751	
600.2	0.13056765	0.12915878	
600.4	0.13044843	0.12914006	
600.6	0.12981431	0.12912134	
600.8	0.12970509	0.12910262	
601	0.12922752	0.1290839	
601.2	0.12917524	0.12906519	
601.4	0.12851808	0.12904648	
601.6	0.12818377	0.12902778	
601.8	0.12838605	0.12900907	
602	0.12829092	0.12899037	
602.2	0.12835518	0.12897167	
602.4	0.12859286	0.12895298	
602.6	0.12828263	0.12893428	
602.8	0.12832674	0.12891559	
603	0.12769553	0.1288969	
603.2	0.12728817	0.12887822	
603.4	0.12754411	0.12885954	
603.6	0.12737696	0.12884086	
603.8	0.12722986	0.12882218	
604	0.12693093	0.12880351	
604.2	0.12698312	0.12878483	
604.4	0.12653415	0.12876617	
604.6	0.1265437	0.1287475	
604.8	0.12675666	0.12872884	
605	0.12694532	0.12871018	
605.2	0.12731428	0.12869152	
605.4	0.12735646	0.12867286	
605.6	0.12781887	0.12865421	
605.8	0.12817845	0.12863556	
606	0.12831403	0.12861691	
606.2	0.12839087	0.12859827	
606.4	0.12859879	0.12857963	
606.6	0.12877071	0.12856099	
606.8	0.12846648	0.12854235	
607	0.1283244	0.12852372	
607.2	0.12890399	0.12850509	
607.4	0.12910674	0.12848646	
607.6	0.12909729	0.12846783	
607.8	0.12903666	0.12844921	
608	0.12900352	0.12843059	
608.2	0.12928826	0.12841197	
608.4	0.12883936	0.12839336	
608.6	0.12883717	0.12837474	
608.8	0.12852271	0.12835614	
609	0.12892159	0.12833753	
609.2	0.128763	0.12831892	
609.4	0.12897488	0.12830032	
609.6	0.12917866	0.12828172	
609.8	0.12880722	0.12826313	
610	0.12838559	0.12824454	
610.2	0.12794367	0.12822595	
610.4	0.12819126	0.12820736	
610.6	0.12841134	0.12818877	
610.8	0.12792784	0.12817019	
611	0.12826636	0.12815161	
611.2	0.12821348	0.12813303	
611.4	0.12806738	0.12811446	
611.6	0.12832704	0.12809589	
611.8	0.12798221	0.12807732	
612	0.12802527	0.12805875	
612.2	0.1279098	0.12804019	
612.4	0.12769008	0.12802163	
612.6	0.12737603	0.12800307	
612.8	0.12742273	0.12798451	
613	0.12804711	0.12796596	
613.2	0.12792194	0.12794741	
613.4	0.12782326	0.12792886	
613.6	0.1275954	0.12791032	
613.8	0.12718899	0.12789178	
614	0.12708468	0.12787324	
614.2	0.12724009	0.1278547	
614.4	0.1271705	0.12783617	
614.6	0.12717089	0.12781763	
614.8	0.12706876	0.12779911	
615	0.12716311	0.12778058	
615.2	0.12686041	0.12776206	
615.4	0.12649587	0.12774354	
615.6	0.12646441	0.12772502	
615.8	0.12621505	0.1277065	
616	0.12632099	0.12768799	
616.2	0.12654819	0.12766948	
616.4	0.12679446	0.12765097	
616.6	0.12653014	0.12763247	
616.8	0.12709543	0.12761397	
617	0.12767484	0.12759547	
617.2	0.12773672	0.12757697	
617.4	0.12780764	0.12755848	
617.6	0.12825021	0.12753999	
617.8	0.12856829	0.1275215	
618	0.12863415	0.12750301	
618.2	0.12891377	0.12748453	
618.4	0.12877047	0.12746605	
618.6	0.12925304	0.12744757	
618.8	0.12882334	0.1274291	
619	0.12861835	0.12741062	
619.2	0.12816423	0.12739215	
619.4	0.12779086	0.12737369	
619.6	0.12821177	0.12735522	
619.8	0.1277411	0.12733676	
620	0.12808431	0.1273183	
620.2	0.12818049	0.12729985	
620.4	0.12816344	0.12728139	
620.6	0.12801739	0.12726294	
620.8	0.12802561	0.12724449	
621	0.12728177	0.12722605	
621.2	0.12718588	0.12720761	
621.4	0.1268681	0.12718917	
621.6	0.12664689	0.12717073	
621.8	0.1262215	0.12715229	
622	0.12600602	0.12713386	
622.2	0.12555856	0.12711543	
622.4	0.12510716	0.127097	
622.6	0.12461999	0.12707858	
622.8	0.12424646	0.12706016	
623	0.12431956	0.12704174	
623.2	0.12371046	0.12702332	
623.4	0.12422257	0.12700491	
623.6	0.12409405	0.1269865	
623.8	0.12408755	0.12696809	
624	0.12449359	0.12694969	
624.2	0.12464221	0.12693128	
624.4	0.12503858	0.12691288	
624.6	0.12539729	0.12689449	
624.8	0.12554016	0.12687609	
625	0.12577024	0.1268577	
625.2	0.12650948	0.12683931	
625.4	0.12676828	0.12682092	
625.6	0.12682237	0.12680254	
625.8	0.12685919	0.12678416	
626	0.12677904	0.12676578	
626.2	0.12671738	0.1267474	
626.4	0.12656302	0.12672903	
626.6	0.12674813	0.12671066	
626.8	0.12677363	0.12669229	
627	0.12617764	0.12667392	
627.2	0.12587875	0.12665556	
627.4	0.12591965	0.1266372	
627.6	0.12534552	0.12661884	
627.8	0.12582867	0.12660049	
628	0.12587431	0.12658214	
628.2	0.12638258	0.12656379	
628.4	0.1262496	0.12654544	
628.6	0.12673664	0.12652709	
628.8	0.12693981	0.12650875	
629	0.12705494	0.12649041	
629.2	0.1270361	0.12647208	
629.4	0.12763098	0.12645374	
629.6	0.12732623	0.12643541	
629.8	0.12739205	0.12641709	
630	0.12697677	0.12639876	
630.2	0.1270311	0.12638044	
630.4	0.12647773	0.12636212	
630.6	0.12627145	0.1263438	
630.8	0.12579853	0.12632548	
631	0.1251989	0.12630717	
631.2	0.12496559	0.12628886	
631.4	0.12446829	0.12627055	
631.6	0.12442836	0.12625225	
631.8	0.12469242	0.12623395	
632	0.12478776	0.12621565	
632.2	0.12498729	0.12619735	
632.4	0.12496657	0.12617906	
632.6	0.12551434	0.12616077	
632.8	0.12594092	0.12614248	
633	0.12646987	0.12612419	
633.2	0.12696032	0.12610591	
633.4	0.12718975	0.12608763	
633.6	0.12680663	0.12606935	
633.8	0.12687415	0.12605108	
634	0.12648541	0.1260328	
634.2	0.12644121	0.12601453	
634.4	0.12641755	0.12599627	
634.6	0.12663032	0.125978	
634.8	0.12702755	0.12595974	
635	0.1266348	0.12594148	
635.2	0.12653896	0.12592322	
635.4	0.12698177	0.12590497	
635.6	0.12720235	0.12588672	
635.8	0.12733856	0.12586847	
636	0.1276526	0.12585022	
636.2	0.12754895	0.12583198	
636.4	0.12720026	0.12581374	
636.6	0.12712118	0.1257955	
636.8	0.1267365	0.12577727	
637	0.1265762	0.12575903	
637.2	0.12631835	0.1257408	
637.4	0.12573088	0.12572258	
637.6	0.12587893	0.12570435	
637.8	0.12570943	0.12568613	
638	0.12514537	0.12566791	
638.2	0.12500693	0.12564969	
638.4	0.12481774	0.12563148	
638.6	0.12470531	0.12561327	
638.8	0.12433534	0.12559506	
639	0.1241793	0.12557685	
639.2	0.12421332	0.12555865	
639.4	0.12412258	0.12554045	
639.6	0.12409268	0.12552225	
639.8	0.12444702	0.12550405	
640	0.12473027	0.12548586	
640.2	0.12456711	0.12546767	
640.4	0.12442197	0.12544948	
640.6	0.12467296	0.12543129	
640.8	0.12493665	0.12541311	
641	0.12584607	0.12539493	
641.2	0.12628637	0.12537675	
641.4	0.12627559	0.12535858	
641.6	0.12603148	0.12534041	
641.8	0.12554441	0.12532224	
642	0.12557168	0.12530407	
642.2	0.12537021	0.12528591	
642.4	0.12506179	0.12526774	
642.6	0.12522277	0.12524959	
642.8	0.12481113	0.12523143	
643	0.12509329	0.12521328	
643.2	0.12496639	0.12519512	
643.4	0.12419632	0.12517698	
643.6	0.12433597	0.12515883	
643.8	0.12455132	0.12514069	
644	0.12487517	0.12512255	
644.2	0.12435417	0.12510441	
644.4	0.12422045	0.12508627	
644.6	0.12444155	0.12506814	
644.8	0.12499629	0.12505001	
645	0.12525539	0.12503188	
645.2	0.1248253	0.12501376	
645.4	0.12444721	0.12499564	
645.6	0.12392127	0.12497752	
645.8	0.12397804	0.1249594	
646	0.1242922	0.12494128	
646.2	0.12428336	0.12492317	
646.4	0.12442049	0.12490506	
646.6	0.12483547	0.12488696	
646.8	0.12487586	0.12486885	
647	0.1248142	0.12485075	
647.2	0.1245478	0.12483265	
647.4	0.12361955	0.12481456	
647.6	0.12396194	0.12479646	
647.8	0.12430169	0.12477837	
648	0.12456014	0.12476029	
648.2	0.12417438	0.1247422	
648.4	0.12429352	0.12472412	
648.6	0.12442465	0.12470604	
648.8	0.12473125	0.12468796	
649	0.12416704	0.12466988	
649.2	0.124261	0.12465181	
649.4	0.12395486	0.12463374	
649.6	0.12397715	0.12461568	
649.8	0.12398853	0.12459761	
650	0.12428581	0.12457955	
650.2	0.12443618	0.12456149	
650.4	0.12435707	0.12454343	
650.6	0.12443549	0.12452538	
650.8	0.12438122	0.12450733	
651	0.12436252	0.12448928	
651.2	0.12467625	0.12447123	
651.4	0.1241529	0.12445319	
651.6	0.12446753	0.12443515	
651.8	0.12439774	0.12441711	
652	0.12413383	0.12439907	
652.2	0.12363212	0.12438104	
652.4	0.1235178	0.12436301	
652.6	0.12326217	0.12434498	
652.8	0.12307743	0.12432696	
653	0.12283533	0.12430894	
653.2	0.12280074	0.12429092	
653.4	0.12205496	0.1242729	
653.6	0.12245237	0.12425488	
653.8	0.12205414	0.12423687	
654	0.12237796	0.12421886	
654.2	0.12297114	0.12420085	
654.4	0.12284113	0.12418285	
654.6	0.12305254	0.12416485	
654.8	0.12323205	0.12414685	
655	0.1234016	0.12412885	
655.2	0.1231187	0.12411086	
655.4	0.12282982	0.12409287	
655.6	0.12293025	0.12407488	
655.8	0.12289869	0.12405689	
656	0.1228948	0.12403891	
656.2	0.12290149	0.12402093	
656.4	0.12298686	0.12400295	
656.6	0.12272845	0.12398497	
656.8	0.12326151	0.123967	
657	0.12320837	0.12394903	
657.2	0.1231998	0.12393106	
657.4	0.1229768	0.1239131	
657.6	0.12361369	0.12389514	
657.8	0.12352774	0.12387718	
658	0.12393762	0.12385922	
658.2	0.1241633	0.12384126	
658.4	0.12361911	0.12382331	
658.6	0.12370403	0.12380536	
658.8	0.12334208	0.12378741	
659	0.12316234	0.12376947	
659.2	0.12290683	0.12375153	
659.4	0.12261969	0.12373359	
659.6	0.12246184	0.12371565	
659.8	0.12205763	0.12369772	
660	0.12191182	0.12367979	
660.2	0.12180539	0.12366186	
660.4	0.12178296	0.12364393	
660.6	0.12153998	0.12362601	
660.8	0.12164903	0.12360809	
661	0.12094205	0.12359017	
661.2	0.12115394	0.12357225	
661.4	0.12021259	0.12355434	
661.6	0.12035795	0.12353643	
661.8	0.12042938	0.12351852	
662	0.12078331	0.12350062	
662.2	0.12102646	0.12348271	
662.4	0.1209705	0.12346481	
662.6	0.12145512	0.12344691	
662.8	0.1217704	0.12342902	
663	0.12209224	0.12341113	
663.2	0.12205207	0.12339324	
663.4	0.12216917	0.12337535	
663.6	0.12238943	0.12335747	
663.8	0.12202153	0.12333958	
664	0.12237984	0.1233217	
664.2	0.12280179	0.12330383	
664.4	0.12281008	0.12328595	
664.6	0.12226244	0.12326808	
664.8	0.12226626	0.12325021	
665	0.12252622	0.12323235	
665.2	0.12254474	0.12321448	
665.4	0.12180773	0.12319662	
665.6	0.12200734	0.12317876	
665.8	0.12265936	0.1231609	
666	0.12235582	0.12314305	
666.2	0.12184688	0.1231252	
666.4	0.12150905	0.12310735	
666.6	0.12162723	0.12308951	
666.8	0.12158583	0.12307166	
667	0.12082302	0.12305382	
667.2	0.12062533	0.12303598	
667.4	0.12121659	0.12301815	
667.6	0.12099796	0.12300032	
667.8	0.12104689	0.12298249	
668	0.12167766	0.12296466	
668.2	0.12212543	0.12294683	
668.4	0.12199599	0.12292901	
668.6	0.12232988	0.12291119	
668.8	0.12267676	0.12289337	
669	0.12288528	0.12287556	
669.2	0.12269101	0.12285775	
669.4	0.12320543	0.12283994	
669.6	0.12344155	0.12282213	
669.8	0.12349895	0.12280432	
670	0.12309669	0.12278652	
670.2	0.1233485	0.12276872	
670.4	0.12302346	0.12275093	
670.6	0.12259164	0.12273313	
670.8	0.1223644	0.12271534	
671	0.12190986	0.12269755	
671.2	0.12258073	0.12267977	
671.4	0.12320376	0.12266198	
671.6	0.12271257	0.1226442	
671.8	0.12253251	0.12262642	
672	0.12207309	0.12260865	
672.2	0.12171566	0.12259087	
672.4	0.12155064	0.1225731	
672.6	0.12173388	0.12255533	
672.8	0.12150995	0.12253757	
673	0.12159331	0.1225198	
673.2	0.1216037	0.12250204	
673.4	0.12185228	0.12248428	
673.6	0.12108672	0.12246653	
673.8	0.12063097	0.12244878	
674	0.1203797	0.12243103	
674.2	0.12020448	0.12241328	
674.4	0.11999224	0.12239553	
674.6	0.12009054	0.12237779	
674.8	0.12046495	0.12236005	
675	0.12069349	0.12234231	
675.2	0.12148951	0.12232458	
675.4	0.12141202	0.12230685	
675.6	0.12133431	0.12228912	
675.8	0.12148737	0.12227139	
676	0.12163477	0.12225366	
676.2	0.12210842	0.12223594	
676.4	0.1225112	0.12221822	
676.6	0.12249052	0.1222005	
676.8	0.12303111	0.12218279	
677	0.12297677	0.12216508	
677.2	0.12238166	0.12214737	
677.4	0.12223756	0.12212966	
677.6	0.12179736	0.12211196	
677.8	0.1219486	0.12209426	
678	0.12208494	0.12207656	
678.2	0.12249865	0.12205886	
678.4	0.12244823	0.12204117	
678.6	0.12287195	0.12202348	
678.8	0.12286477	0.12200579	
679	0.12263089	0.1219881	
679.2	0.12253292	0.12197042	
679.4	0.12218749	0.12195274	
679.6	0.12270979	0.12193506	
679.8	0.12216383	0.12191738	
680	0.12171646	0.12189971	
680.2	0.12186996	0.12188204	
680.4	0.12133211	0.12186437	
680.6	0.12078443	0.1218467	
680.8	0.12111792	0.12182904	
681	0.12087171	0.12181138	
681.2	0.12088617	0.12179372	
681.4	0.12113489	0.12177607	
681.6	0.12111121	0.12175842	
681.8	0.12117113	0.12174076	
682	0.12093366	0.12172312	
682.2	0.1209137	0.12170547	
682.4	0.12092968	0.12168783	
682.6	0.12140219	0.12167019	
682.8	0.12073135	0.12165255	
683	0.1209472	0.12163492	
683.2	0.12057446	0.12161728	
683.4	0.12076417	0.12159965	
683.6	0.1205082	0.12158203	
683.8	0.12004666	0.1215644	
684	0.11986426	0.12154678	
684.2	0.12003122	0.12152916	
684.4	0.11988435	0.12151154	
684.6	0.12010516	0.12149393	
684.8	0.12019464	0.12147632	
685	0.11986809	0.12145871	
685.2	0.11941322	0.1214411	
685.4	0.11909219	0.1214235	
685.6	0.11905091	0.12140589	
685.8	0.11870599	0.1213883	
686	0.11873517	0.1213707	
686.2	0.11904045	0.12135311	
686.4	0.11932106	0.12133551	
686.6	0.11916859	0.12131792	
686.8	0.11906743	0.12130034	
687	0.11923704	0.12128275	
687.2	0.11883292	0.12126517	
687.4	0.11938188	0.12124759	
687.6	0.11980498	0.12123002	
687.8	0.12020854	0.12121244	
688	0.12010835	0.12119487	
688.2	0.12067341	0.1211773	
688.4	0.12125401	0.12115974	
688.6	0.12138078	0.12114217	
688.8	0.12114409	0.12112461	
689	0.12092438	0.12110706	
689.2	0.12121253	0.1210895	
689.4	0.12114582	0.12107195	
689.6	0.12106268	0.1210544	
689.8	0.12066617	0.12103685	
690	0.12065622	0.1210193	
690.2	0.12049155	0.12100176	
690.4	0.11992072	0.12098422	
690.6	0.11937366	0.12096668	
690.8	0.11894384	0.12094914	
691	0.11889512	0.12093161	
691.2	0.11884033	0.12091408	
691.4	0.11868694	0.12089655	
691.6	0.11922238	0.12087903	
691.8	0.11926773	0.1208615	
692	0.1191285	0.12084398	
692.2	0.11913004	0.12082647	
692.4	0.11896571	0.12080895	
692.6	0.11871086	0.12079144	
692.8	0.11881134	0.12077393	
693	0.11899007	0.12075642	
693.2	0.1191502	0.12073892	
693.4	0.11899357	0.12072141	
693.6	0.11924074	0.12070391	
693.8	0.11905549	0.12068642	
694	0.11950075	0.12066892	
694.2	0.1193112	0.12065143	
694.4	0.11910834	0.12063394	
694.6	0.11912309	0.12061645	
694.8	0.11949053	0.12059897	
695	0.11980691	0.12058149	
695.2	0.11960489	0.12056401	
695.4	0.11964963	0.12054653	
695.6	0.11999963	0.12052905	
695.8	0.11965388	0.12051158	
696	0.1191056	0.12049411	
696.2	0.11871237	0.12047664	
696.4	0.11860167	0.12045918	
696.6	0.11888619	0.12044172	
696.8	0.11886781	0.12042426	
697	0.11894536	0.1204068	
697.2	0.11891506	0.12038935	
697.4	0.11855615	0.1203719	
697.6	0.11865273	0.12035445	
697.8	0.1185436	0.120337	
698	0.11879004	0.12031956	
698.2	0.11866686	0.12030211	
698.4	0.11799651	0.12028467	
698.6	0.11775557	0.12026724	
698.8	0.11805166	0.1202498	
699	0.11777576	0.12023237	
699.2	0.11762628	0.12021494	
699.4	0.11762136	0.12019752	
699.6	0.11804294	0.12018009	
699.8	0.11849894	0.12016267	
700	0.11846723	0.12014525	
700.2	0.11843162	0.12012784	
700.4	0.11875456	0.12011042	
700.6	0.11850244	0.12009301	
700.8	0.1182061	0.1200756	
701	0.11840816	0.1200582	
701.2	0.11812634	0.12004079	
701.4	0.11812338	0.12002339	
701.6	0.11849752	0.12000599	
701.8	0.1184278	0.1199886	
702	0.11762023	0.1199712	
702.2	0.11701751	0.11995381	
702.4	0.11654107	0.11993642	
702.6	0.11668958	0.11991904	
702.8	0.11702541	0.11990165	
703	0.11707572	0.11988427	
703.2	0.11729881	0.11986689	
703.4	0.1172757	0.11984952	
703.6	0.11788967	0.11983214	
703.8	0.11795362	0.11981477	
704	0.11801743	0.1197974	
704.2	0.11801561	0.11978004	
704.4	0.11820752	0.11976267	
704.6	0.1181033	0.11974531	
704.8	0.11820553	0.11972795	
705	0.117986	0.1197106	
705.2	0.11769806	0.11969324	
705.4	0.11768817	0.11967589	
705.6	0.11715332	0.11965855	
705.8	0.11667307	0.1196412	
706	0.11605591	0.11962386	
706.2	0.11636023	0.11960651	
706.4	0.11626327	0.11958918	
706.6	0.11617951	0.11957184	
706.8	0.11627973	0.11955451	
707	0.11597706	0.11953718	
707.2	0.11571818	0.11951985	
707.4	0.11605846	0.11950252	
707.6	0.11653492	0.1194852	
707.8	0.11676655	0.11946788	
708	0.11732062	0.11945056	
708.2	0.11730488	0.11943324	
708.4	0.11779312	0.11941593	
708.6	0.11817762	0.11939862	
708.8	0.11845135	0.11938131	
709	0.11808093	0.11936401	
709.2	0.11843537	0.1193467	
709.4	0.11848517	0.1193294	
709.6	0.11862904	0.1193121	
709.8	0.118884	0.11929481	
710	0.11949036	0.11927752	
710.2	0.11886229	0.11926023	
710.4	0.11826325	0.11924294	
710.6	0.11812781	0.11922565	
710.8	0.11782959	0.11920837	
711	0.11762497	0.11919109	
711.2	0.11762374	0.11917381	
711.4	0.11783739	0.11915653	
711.6	0.11800228	0.11913926	
711.8	0.11827754	0.11912199	
712	0.11839945	0.11910472	
712.2	0.11812906	0.11908746	
712.4	0.11797785	0.11907019	
712.6	0.11785042	0.11905293	
712.8	0.11775026	0.11903567	
713	0.11729897	0.11901842	
713.2	0.1178274	0.11900117	
713.4	0.11778801	0.11898392	
713.6	0.11728258	0.11896667	
713.8	0.11765813	0.11894942	
714	0.11766643	0.11893218	
714.2	0.11690507	0.11891494	
714.4	0.11667342	0.1188977	
714.6	0.1167737	0.11888046	
714.8	0.11741609	0.11886323	
715	0.11792699	0.118846	
715.2	0.11808261	0.11882877	
715.4	0.11835898	0.11881155	
715.6	0.11891165	0.11879432	
715.8	0.11918699	0.1187771	
716	0.11906875	0.11875989	
716.2	0.11883652	0.11874267	
716.4	0.11867299	0.11872546	
716.6	0.11887388	0.11870825	
716.8	0.11917047	0.11869104	
717	0.1190461	0.11867383	
717.2	0.11942382	0.11865663	
717.4	0.11957362	0.11863943	
717.6	0.11901532	0.11862223	
717.8	0.11949853	0.11860503	
718	0.1188919	0.11858784	
718.2	0.11842138	0.11857065	
718.4	0.11793106	0.11855346	
718.6	0.11794597	0.11853628	
718.8	0.11784893	0.11851909	
719	0.11782713	0.11850191	
719.2	0.11685506	0.11848473	
719.4	0.11643686	0.11846756	
719.6	0.11656884	0.11845039	
719.8	0.11649381	0.11843321	
720	0.11625603	0.11841605	
720.2	0.11604503	0.11839888	
720.4	0.11597889	0.11838172	
720.6	0.11600616	0.11836456	
720.8	0.11612933	0.1183474	
721	0.11564651	0.11833024	
721.2	0.11580285	0.11831309	
721.4	0.11557318	0.11829594	
721.6	0.11500289	0.11827879	
721.8	0.11518461	0.11826164	
722	0.11514552	0.1182445	
722.2	0.11550293	0.11822736	
722.4	0.11614541	0.11821022	
722.6	0.11626676	0.11819309	
722.8	0.11609024	0.11817595	
723	0.11593491	0.11815882	
723.2	0.11580407	0.11814169	
723.4	0.11615841	0.11812457	
723.6	0.11645027	0.11810744	
723.8	0.11622068	0.11809032	
724	0.11624922	0.1180732	
724.2	0.11667407	0.11805609	
724.4	0.11652314	0.11803897	
724.6	0.1167325	0.11802186	
724.8	0.11632527	0.11800475	
725	0.11576918	0.11798765	
725.2	0.11551639	0.11797054	
725.4	0.11537669	0.11795344	
725.6	0.11607391	0.11793634	
725.8	0.11649881	0.11791925	
726	0.11676817	0.11790215	
726.2	0.11735723	0.11788506	
726.4	0.11758167	0.11786797	
726.6	0.11729979	0.11785089	
726.8	0.1170109	0.1178338	
727	0.11728621	0.11781672	
727.2	0.11751864	0.11779964	
727.4	0.11717214	0.11778257	
727.6	0.11718887	0.11776549	
727.8	0.11716216	0.11774842	
728	0.11771804	0.11773135	
728.2	0.11751716	0.11771429	
728.4	0.11743107	0.11769722	
728.6	0.11737819	0.11768016	
728.8	0.11663099	0.1176631	
729	0.11635317	0.11764605	
729.2	0.11610157	0.11762899	
729.4	0.11616051	0.11761194	
729.6	0.11647469	0.11759489	
729.8	0.11636741	0.11757784	
730	0.11659191	0.1175608	
730.2	0.11715123	0.11754376	
730.4	0.11690045	0.11752672	
730.6	0.11705591	0.11750968	
730.8	0.11684073	0.11749265	
731	0.11688248	0.11747561	
731.2	0.11635802	0.11745859	
731.4	0.11654475	0.11744156	
731.6	0.1165385	0.11742453	
731.8	0.11612402	0.11740751	
732	0.11592055	0.11739049	
732.2	0.11539363	0.11737348	
732.4	0.11606853	0.11735646	
732.6	0.11595004	0.11733945	
732.8	0.11583049	0.11732244	
733	0.11586164	0.11730543	
733.2	0.11646079	0.11728843	
733.4	0.1165566	0.11727142	
733.6	0.11679553	0.11725442	
733.8	0.11731376	0.11723743	
734	0.11756884	0.11722043	
734.2	0.11771036	0.11720344	
734.4	0.11685885	0.11718645	
734.6	0.11680887	0.11716946	
734.8	0.11646075	0.11715248	
735	0.11619094	0.11713549	
735.2	0.11580947	0.11711851	
735.4	0.11620561	0.11710154	
735.6	0.11548179	0.11708456	
735.8	0.11542875	0.11706759	
736	0.11515828	0.11705062	
736.2	0.1155011	0.11703365	
736.4	0.11588241	0.11701669	
736.6	0.11541291	0.11699972	
736.8	0.11543448	0.11698276	
737	0.11563296	0.1169658	
737.2	0.11616569	0.11694885	
737.4	0.11609911	0.1169319	
737.6	0.11641837	0.11691494	
737.8	0.11674269	0.116898	
738	0.11627269	0.11688105	
738.2	0.11602109	0.11686411	
738.4	0.11543513	0.11684717	
738.6	0.1157005	0.11683023	
738.8	0.11557308	0.11681329	
739	0.11510485	0.11679636	
739.2	0.11553294	0.11677943	
739.4	0.11582559	0.1167625	
739.6	0.11540925	0.11674557	
739.8	0.11569046	0.11672865	
740	0.11528847	0.11671173	
740.2	0.11542454	0.11669481	
740.4	0.11513663	0.11667789	
740.6	0.11507921	0.11666098	
740.8	0.11509356	0.11664407	
741	0.1154002	0.11662716	
741.2	0.11583036	0.11661025	
741.4	0.11580453	0.11659335	
741.6	0.11543979	0.11657645	
741.8	0.11493	0.11655955	
742	0.11469863	0.11654265	
742.2	0.11468923	0.11652576	
742.4	0.11472409	0.11650887	
742.6	0.11431753	0.11649198	
742.8	0.1138274	0.11647509	
743	0.11362579	0.11645821	
743.2	0.114001	0.11644132	
743.4	0.1133666	0.11642444	
743.6	0.11307155	0.11640757	
743.8	0.11344713	0.11639069	
744	0.11342687	0.11637382	
744.2	0.11336587	0.11635695	
744.4	0.11343868	0.11634008	
744.6	0.11374137	0.11632322	
744.8	0.11407983	0.11630636	
745	0.11468718	0.1162895	
745.2	0.11488941	0.11627264	
745.4	0.11524164	0.11625578	
745.6	0.11561435	0.11623893	
745.8	0.11604923	0.11622208	
746	0.11634423	0.11620523	
746.2	0.11668043	0.11618839	
746.4	0.11666496	0.11617154	
746.6	0.1167223	0.1161547	
746.8	0.11670762	0.11613787	
747	0.1167453	0.11612103	
747.2	0.11690575	0.1161042	
747.4	0.11644616	0.11608737	
747.6	0.1164504	0.11607054	
747.8	0.11631742	0.11605371	
748	0.11565317	0.11603689	
748.2	0.11496166	0.11602007	
748.4	0.11518403	0.11600325	
748.6	0.11519609	0.11598643	
748.8	0.11588848	0.11596962	
749	0.11570523	0.11595281	
749.2	0.11579208	0.115936	
749.4	0.11588236	0.11591919	
749.6	0.11566064	0.11590239	
749.8	0.11523888	0.11588559	
750	0.11492053	0.11586879	
750.2	0.11512225	0.11585199	
750.4	0.11538051	0.1158352	
750.6	0.11591556	0.11581841	
750.8	0.11533101	0.11580162	
751	0.1154953	0.11578483	
751.2	0.1157518	0.11576805	
751.4	0.11521561	0.11575127	
751.6	0.11468581	0.11573449	
751.8	0.11434119	0.11571771	
752	0.11383344	0.11570093	
752.2	0.11344188	0.11568416	
752.4	0.11345854	0.11566739	
752.6	0.11358343	0.11565063	
752.8	0.11396002	0.11563386	
753	0.11382966	0.1156171	
753.2	0.11389073	0.11560034	
753.4	0.11358961	0.11558358	
753.6	0.11381827	0.11556683	
753.8	0.11391855	0.11555007	
754	0.11412285	0.11553332	
754.2	0.11487224	0.11551657	
754.4	0.11542886	0.11549983	
754.6	0.11537078	0.11548309	
754.8	0.11511206	0.11546634	
755	0.11530721	0.11544961	
755.2	0.11586311	0.11543287	
755.4	0.11604642	0.11541614	
755.6	0.11612997	0.11539941	
755.8	0.11602613	0.11538268	
756	0.11558008	0.11536595	
756.2	0.11500264	0.11534923	
756.4	0.11477394	0.11533251	
756.6	0.1151623	0.11531579	
756.8	0.1149804	0.11529907	
757	0.11520802	0.11528236	
757.2	0.11507421	0.11526565	
757.4	0.11462767	0.11524894	
757.6	0.11494946	0.11523223	
757.8	0.11492855	0.11521553	
758	0.11501746	0.11519883	
758.2	0.11525222	0.11518213	
758.4	0.11504003	0.11516543	
758.6	0.11446681	0.11514873	
758.8	0.11446204	0.11513204	
759	0.11481765	0.11511535	
759.2	0.11508999	0.11509866	
759.4	0.1151478	0.11508198	
759.6	0.11501732	0.1150653	
759.8	0.11394752	0.11504862	
760	0.11366708	0.11503194	
760.2	0.1130898	0.11501526	
760.4	0.11327178	0.11499859	
760.6	0.11391168	0.11498192	
760.8	0.11394491	0.11496525	
761	0.11431002	0.11494859	
761.2	0.11431952	0.11493192	
761.4	0.11431021	0.11491526	
761.6	0.11468077	0.11489861	
761.8	0.11480716	0.11488195	
762	0.11481259	0.1148653	
762.2	0.1146438	0.11484865	
762.4	0.11458867	0.114832	
762.6	0.11424424	0.11481535	
762.8	0.11466819	0.11479871	
763	0.11457074	0.11478207	
763.2	0.11402516	0.11476543	
763.4	0.11399444	0.11474879	
763.6	0.11366433	0.11473216	
763.8	0.11288131	0.11471552	
764	0.11342389	0.11469889	
764.2	0.11319227	0.11468227	
764.4	0.11385584	0.11466564	
764.6	0.11369087	0.11464902	
764.8	0.11375341	0.1146324	
765	0.11417321	0.11461578	
765.2	0.11430897	0.11459917	
765.4	0.11459756	0.11458256	
765.6	0.11491071	0.11456595	
765.8	0.11517805	0.11454934	
766	0.11515126	0.11453273	
766.2	0.11531907	0.11451613	
766.4	0.11528986	0.11449953	
766.6	0.11581853	0.11448293	
766.8	0.1159464	0.11446634	
767	0.11577844	0.11444974	
767.2	0.11566042	0.11443315	
767.4	0.11554721	0.11441656	
767.6	0.11511806	0.11439998	
767.8	0.11498628	0.11438339	
768	0.11513308	0.11436681	
768.2	0.11498815	0.11435023	
768.4	0.11510433	0.11433366	
768.6	0.11423108	0.11431708	
768.8	0.114295	0.11430051	
769	0.11409007	0.11428394	
769.2	0.1138961	0.11426738	
769.4	0.11381219	0.11425081	
769.6	0.11390553	0.11423425	
769.8	0.11349409	0.11421769	
770	0.11302951	0.11420113	
770.2	0.11301651	0.11418458	
770.4	0.11269431	0.11416803	
770.6	0.11323469	0.11415148	
770.8	0.11290537	0.11413493	
771	0.11289568	0.11411838	
771.2	0.11309423	0.11410184	
771.4	0.11278227	0.1140853	
771.6	0.1131726	0.11406876	
771.8	0.11363288	0.11405223	
772	0.11401726	0.11403569	
772.2	0.11438417	0.11401916	
772.4	0.11461115	0.11400263	
772.6	0.11450677	0.11398611	
772.8	0.11500004	0.11396959	
773	0.11515839	0.11395306	
773.2	0.11503615	0.11393655	
773.4	0.11492885	0.11392003	
773.6	0.11505842	0.11390351	
773.8	0.11418233	0.113887	
774	0.11361488	0.11387049	
774.2	0.112932	0.11385399	
774.4	0.11200326	0.11383748	
774.6	0.11185414	0.11382098	
774.8	0.11125168	0.11380448	
775	0.11084884	0.11378798	
775.2	0.11095777	0.11377149	
775.4	0.11082527	0.113755	
775.6	0.11084317	0.11373851	
775.8	0.1106523	0.11372202	
776	0.11126054	0.11370553	
776.2	0.11162115	0.11368905	
776.4	0.11240883	0.11367257	
776.6	0.11298488	0.11365609	
776.8	0.11304736	0.11363962	
777	0.11290693	0.11362314	
777.2	0.11318273	0.11360667	
777.4	0.11312961	0.1135902	
777.6	0.11366014	0.11357374	
777.8	0.11328538	0.11355727	
778	0.11300902	0.11354081	
778.2	0.11260406	0.11352435	
778.4	0.11285645	0.1135079	
778.6	0.11279644	0.11349144	
778.8	0.11264973	0.11347499	
779	0.11266921	0.11345854	
779.2	0.11274222	0.11344209	
779.4	0.11275986	0.11342565	
779.6	0.11262605	0.11340921	
779.8	0.112849	0.11339277	
780	0.11327358	0.11337633	
780.2	0.1131139	0.11335989	
780.4	0.11321179	0.11334346	
780.6	0.11305046	0.11332703	
780.8	0.11260983	0.1133106	
781	0.11254166	0.11329418	
781.2	0.11289073	0.11327775	
781.4	0.11290189	0.11326133	
781.6	0.11346862	0.11324491	
781.8	0.11331322	0.1132285	
782	0.11321224	0.11321208	
782.2	0.11295581	0.11319567	
782.4	0.11311395	0.11317926	
782.6	0.11263096	0.11316286	
782.8	0.1122751	0.11314645	
783	0.11207776	0.11313005	
783.2	0.11199191	0.11311365	
783.4	0.11202661	0.11309725	
783.6	0.11230183	0.11308086	
783.8	0.11201736	0.11306447	
784	0.11176213	0.11304808	
784.2	0.11203934	0.11303169	
784.4	0.11221097	0.1130153	
784.6	0.11259923	0.11299892	
784.8	0.11285238	0.11298254	
785	0.11288247	0.11296616	
785.2	0.11309231	0.11294979	
785.4	0.11273222	0.11293341	
785.6	0.11227605	0.11291704	
785.8	0.11253801	0.11290067	
786	0.11199641	0.11288431	
786.2	0.11137763	0.11286794	
786.4	0.11150017	0.11285158	
786.6	0.11085056	0.11283522	
786.8	0.11086824	0.11281887	
787	0.11133031	0.11280251	
787.2	0.1116741	0.11278616	
787.4	0.11179043	0.11276981	
787.6	0.11253981	0.11275346	
787.8	0.11201327	0.11273712	
788	0.11215967	0.11272077	
788.2	0.11273395	0.11270443	
788.4	0.11289298	0.1126881	
788.6	0.11344195	0.11267176	
788.8	0.1131132	0.11265543	
789	0.11284429	0.1126391	
789.2	0.11266523	0.11262277	
789.4	0.11162233	0.11260644	
789.6	0.11148664	0.11259012	
789.8	0.11129797	0.1125738	
790	0.11068101	0.11255748	
790.2	0.11032375	0.11254116	
790.4	0.1104669	0.11252485	
790.6	0.11028219	0.11250854	
790.8	0.11139818	0.11249223	
791	0.11140337	0.11247592	
791.2	0.11134001	0.11245962	
791.4	0.11147267	0.11244331	
791.6	0.1115828	0.11242701	
791.8	0.11100678	0.11241072	
792	0.11102552	0.11239442	
792.2	0.11103954	0.11237813	
792.4	0.11125983	0.11236184	
792.6	0.11160421	0.11234555	
792.8	0.11171522	0.11232926	
793	0.11233625	0.11231298	
793.2	0.11223819	0.1122967	
793.4	0.11169713	0.11228042	
793.6	0.11212771	0.11226414	
793.8	0.11174398	0.11224787	
794	0.11143382	0.1122316	
794.2	0.11099903	0.11221533	
794.4	0.11085347	0.11219906	
794.6	0.1112545	0.1121828	
794.8	0.11135835	0.11216654	
795	0.11065512	0.11215028	
795.2	0.11074241	0.11213402	
795.4	0.11115606	0.11211776	
795.6	0.11133697	0.11210151	
795.8	0.1114098	0.11208526	
796	0.11107959	0.11206901	
796.2	0.11122396	0.11205277	
796.4	0.11180971	0.11203652	
796.6	0.11257556	0.11202028	
796.8	0.112945	0.11200404	
797	0.11316989	0.11198781	
797.2	0.11289143	0.11197157	
797.4	0.11296044	0.11195534	
797.6	0.11265699	0.11193911	
797.8	0.11200503	0.11192289	
798	0.11173012	0.11190666	
798.2	0.11164585	0.11189044	
798.4	0.11185678	0.11187422	
798.6	0.11223133	0.111858	
798.8	0.11163853	0.11184179	
799	0.11190152	0.11182557	
799.2	0.11234431	0.11180936	
799.4	0.11256282	0.11179315	
799.6	0.11271386	0.11177695	
799.8	0.11185178	0.11176075	
800	0.11136415	0.11174454	
800.2	0.11135763	0.11172835	
800.4	0.11137445	0.11171215	
800.6	0.11168828	0.11169596	
800.8	0.11148439	0.11167976	
801	0.11187235	0.11166357	
801.2	0.11156479	0.11164739	
801.4	0.11159752	0.1116312	
801.6	0.11117117	0.11161502	
801.8	0.11138854	0.11159884	
802	0.11151424	0.11158266	
802.2	0.11141863	0.11156649	
802.4	0.11207459	0.11155032	
802.6	0.11232028	0.11153415	
802.8	0.11227889	0.11151798	
803	0.11292271	0.11150181	
803.2	0.11289068	0.11148565	
803.4	0.11254245	0.11146949	
803.6	0.11233819	0.11145333	
803.8	0.11177022	0.11143717	
804	0.11202785	0.11142102	
804.2	0.11186238	0.11140487	
804.4	0.11213215	0.11138872	
804.6	0.11225688	0.11137257	
804.8	0.11191551	0.11135642	
805	0.1121382	0.11134028	
805.2	0.11164938	0.11132414	
805.4	0.11162084	0.111308	
805.6	0.11143105	0.11129187	
805.8	0.11131735	0.11127574	
806	0.11128701	0.1112596	
806.2	0.1111332	0.11124348	
806.4	0.11191869	0.11122735	
806.6	0.11192678	0.11121123	
806.8	0.11208735	0.11119511	
807	0.11258566	0.11117899	
807.2	0.11252291	0.11116287	
807.4	0.11284091	0.11114676	
807.6	0.11296759	0.11113064	
807.8	0.11314561	0.11111453	
808	0.11322593	0.11109843	
808.2	0.11303562	0.11108232	
808.4	0.11290491	0.11106622	
808.6	0.11239367	0.11105012	
808.8	0.11200443	0.11103402	
809	0.11180317	0.11101792	
809.2	0.1112318	0.11100183	
809.4	0.11072897	0.11098574	
809.6	0.11018987	0.11096965	
809.8	0.10957754	0.11095357	
