# Supplementary material for: Molecular basis for DNA recognition by the maternal pioneer transcription factor FoxH1
Source: Nat Commun. 2022 Nov 26;13:7279. doi: 10.1038/s41467-022-34925-y (PMC9701222; doi:10.1038/s41467-022-34925-y)
Supplement: Supplementary file 4 — Source Data [file 41467_2022_34925_MOESM4_ESM.zip › Sourcedata/BLIS/FoxH1/WT/601/+0.5/DNA/C5Results.txt]

Conc1	3.125E-08	
Start1	390	
Stop1	809.8	
Kobs	0.000724860312289951	
Error Kobs	1.20744166887408E-05	
Koff	0	
Error Koff	0	
Time1	Data1	Fit1	
390	0.00597713	0	
390.2	0.0055359	0.00019366	
390.4	0.0053183	0.000387	
390.6	0.00501488	0.00058001	
390.8	0.00458655	0.00077271	
391	0.0046038	0.00096508	
391.2	0.00460944	0.00115713	
391.4	0.004864	0.00134886	
391.6	0.00489039	0.00154028	
391.8	0.00514853	0.00173137	
392	0.00563204	0.00192214	
392.2	0.00616884	0.0021126	
392.4	0.00607434	0.00230274	
392.6	0.00581206	0.00249256	
392.8	0.00593819	0.00268206	
393	0.00529915	0.00287125	
393.2	0.00504025	0.00306013	
393.4	0.00459774	0.00324869	
393.6	0.00434985	0.00343693	
393.8	0.00409619	0.00362486	
394	0.00396589	0.00381248	
394.2	0.00427857	0.00399978	
394.4	0.00448844	0.00418678	
394.6	0.00464458	0.00437346	
394.8	0.00484306	0.00455983	
395	0.00483712	0.00474589	
395.2	0.00531267	0.00493163	
395.4	0.00623854	0.00511707	
395.6	0.00663915	0.0053022	
395.8	0.00731379	0.00548702	
396	0.00794753	0.00567154	
396.2	0.00793759	0.00585574	
396.4	0.00787562	0.00603964	
396.6	0.00788911	0.00622323	
396.8	0.00805322	0.00640652	
397	0.00759192	0.0065895	
397.2	0.0075103	0.00677217	
397.4	0.0075464	0.00695454	
397.6	0.00753593	0.00713661	
397.8	0.00835104	0.00731837	
398	0.0084481	0.00749983	
398.2	0.00875135	0.00768099	
398.4	0.00906365	0.00786185	
398.6	0.00921707	0.0080424	
398.8	0.00938503	0.00822265	
399	0.00922759	0.00840261	
399.2	0.00999774	0.00858226	
399.4	0.01005427	0.00876161	
399.6	0.01012413	0.00894066	
399.8	0.01022924	0.00911942	
400	0.01017146	0.00929788	
400.2	0.01017859	0.00947604	
400.4	0.01014379	0.0096539	
400.6	0.01014961	0.00983147	
400.8	0.01037935	0.01000874	
401	0.01035966	0.01018571	
401.2	0.01081023	0.01036239	
401.4	0.01101089	0.01053878	
401.6	0.01210526	0.01071487	
401.8	0.01281514	0.01089066	
402	0.0127473	0.01106617	
402.2	0.01296555	0.01124138	
402.4	0.01374495	0.0114163	
402.6	0.01387128	0.01159093	
402.8	0.01426959	0.01176527	
403	0.01420594	0.01193931	
403.2	0.01430704	0.01211307	
403.4	0.01415384	0.01228653	
403.6	0.01435028	0.01245971	
403.8	0.01467872	0.0126326	
404	0.0143001	0.0128052	
404.2	0.01475209	0.01297751	
404.4	0.01531439	0.01314954	
404.6	0.01624213	0.01332128	
404.8	0.01686502	0.01349273	
405	0.01723696	0.0136639	
405.2	0.01804842	0.01383478	
405.4	0.01830401	0.01400537	
405.6	0.01923763	0.01417569	
405.8	0.01912353	0.01434571	
406	0.01921905	0.01451546	
406.2	0.01927666	0.01468492	
406.4	0.01953384	0.0148541	
406.6	0.01928259	0.01502299	
406.8	0.01928187	0.01519161	
407	0.01915167	0.01535994	
407.2	0.01856634	0.015528	
407.4	0.0182065	0.01569577	
407.6	0.01781471	0.01586326	
407.8	0.01779873	0.01603048	
408	0.01766132	0.01619741	
408.2	0.01834611	0.01636407	
408.4	0.0191622	0.01653045	
408.6	0.01993876	0.01669655	
408.8	0.01980442	0.01686238	
409	0.02011361	0.01702793	
409.2	0.02063261	0.0171932	
409.4	0.02089082	0.0173582	
409.6	0.02133497	0.01752292	
409.8	0.02096451	0.01768737	
410	0.0210925	0.01785154	
410.2	0.02106603	0.01801544	
410.4	0.02126145	0.01817907	
410.6	0.02146648	0.01834242	
410.8	0.02133524	0.0185055	
411	0.02113362	0.01866831	
411.2	0.02097779	0.01883085	
411.4	0.0215691	0.01899312	
411.6	0.02156035	0.01915511	
411.8	0.02176425	0.01931684	
412	0.02264597	0.0194783	
412.2	0.02248348	0.01963948	
412.4	0.02258315	0.0198004	
412.6	0.02282103	0.01996105	
412.8	0.02241708	0.02012144	
413	0.02321517	0.02028155	
413.2	0.02296304	0.0204414	
413.4	0.02322023	0.02060098	
413.6	0.02330072	0.0207603	
413.8	0.02291145	0.02091935	
414	0.02378813	0.02107813	
414.2	0.02422763	0.02123665	
414.4	0.02474602	0.02139491	
414.6	0.02477449	0.0215529	
414.8	0.02517686	0.02171063	
415	0.02578791	0.0218681	
415.2	0.02653424	0.0220253	
415.4	0.02683892	0.02218224	
415.6	0.0266259	0.02233892	
415.8	0.02673309	0.02249534	
416	0.02718598	0.0226515	
416.2	0.02630753	0.0228074	
416.4	0.02659695	0.02296303	
416.6	0.02659668	0.02311841	
416.8	0.02634985	0.02327353	
417	0.0260414	0.02342839	
417.2	0.02504806	0.02358299	
417.4	0.02543532	0.02373734	
417.6	0.02475636	0.02389143	
417.8	0.02454724	0.02404526	
418	0.02462811	0.02419883	
418.2	0.02412393	0.02435215	
418.4	0.0241573	0.02450521	
418.6	0.02415418	0.02465802	
418.8	0.02511112	0.02481057	
419	0.02549009	0.02496287	
419.2	0.02596174	0.02511491	
419.4	0.02594387	0.0252667	
419.6	0.0263482	0.02541824	
419.8	0.02703545	0.02556953	
420	0.027757	0.02572056	
420.2	0.02814081	0.02587134	
420.4	0.0289305	0.02602187	
420.6	0.0290838	0.02617215	
420.8	0.02955234	0.02632218	
421	0.02940011	0.02647195	
421.2	0.02995909	0.02662148	
421.4	0.03063642	0.02677076	
421.6	0.03028786	0.02691979	
421.8	0.03020732	0.02706857	
422	0.02990979	0.02721711	
422.2	0.02996281	0.02736539	
422.4	0.02986499	0.02751343	
422.6	0.02997106	0.02766122	
422.8	0.03026416	0.02780877	
423	0.03004687	0.02795607	
423.2	0.03016666	0.02810312	
423.4	0.02990473	0.02824993	
423.6	0.03003552	0.02839649	
423.8	0.02995339	0.02854281	
424	0.0295509	0.02868889	
424.2	0.02952873	0.02883472	
424.4	0.02960027	0.02898031	
424.6	0.02931436	0.02912566	
424.8	0.02968504	0.02927076	
425	0.02972155	0.02941562	
425.2	0.03039653	0.02956025	
425.4	0.03044381	0.02970463	
425.6	0.03067676	0.02984876	
425.8	0.03116739	0.02999266	
426	0.0316157	0.03013632	
426.2	0.03206269	0.03027974	
426.4	0.03254939	0.03042292	
426.6	0.03298798	0.03056586	
426.8	0.0332343	0.03070857	
427	0.03368677	0.03085103	
427.2	0.03418631	0.03099326	
427.4	0.03431567	0.03113525	
427.6	0.03390311	0.031277	
427.8	0.03419098	0.03141852	
428	0.0339402	0.0315598	
428.2	0.03414586	0.03170085	
428.4	0.03428381	0.03184166	
428.6	0.03379149	0.03198224	
428.8	0.03453609	0.03212258	
429	0.03445449	0.03226269	
429.2	0.03454058	0.03240256	
429.4	0.03428161	0.0325422	
429.6	0.03481533	0.03268161	
429.8	0.03509361	0.03282079	
430	0.03568978	0.03295973	
430.2	0.03574493	0.03309844	
430.4	0.03636888	0.03323692	
430.6	0.03611993	0.03337517	
430.8	0.03642997	0.03351319	
431	0.03662062	0.03365098	
431.2	0.03695058	0.03378854	
431.4	0.03687053	0.03392587	
431.6	0.03697584	0.03406297	
431.8	0.03783139	0.03419985	
432	0.03770383	0.03433649	
432.2	0.03794654	0.03447291	
432.4	0.03809857	0.0346091	
432.6	0.03811272	0.03474506	
432.8	0.03808845	0.0348808	
433	0.03777727	0.03501631	
433.2	0.03743643	0.03515159	
433.4	0.03704307	0.03528665	
433.6	0.03747364	0.03542148	
433.8	0.03751313	0.03555609	
434	0.03756208	0.03569047	
434.2	0.03729977	0.03582463	
434.4	0.03792144	0.03595857	
434.6	0.03739702	0.03609228	
434.8	0.03718177	0.03622577	
435	0.03655152	0.03635904	
435.2	0.03680593	0.03649208	
435.4	0.03666594	0.03662491	
435.6	0.03722165	0.03675751	
435.8	0.03780051	0.03688989	
436	0.03859399	0.03702205	
436.2	0.03947996	0.03715399	
436.4	0.03986089	0.03728571	
436.6	0.04059174	0.03741721	
436.8	0.04063029	0.03754849	
437	0.04098512	0.03767955	
437.2	0.0412937	0.0378104	
437.4	0.04151875	0.03794102	
437.6	0.0419522	0.03807143	
437.8	0.04190744	0.03820162	
438	0.04169625	0.03833159	
438.2	0.04169767	0.03846135	
438.4	0.04163329	0.03859089	
438.6	0.04140674	0.03872021	
438.8	0.04134504	0.03884932	
439	0.04103819	0.03897822	
439.2	0.04132911	0.0391069	
439.4	0.04118457	0.03923536	
439.6	0.04141064	0.03936361	
439.8	0.04188489	0.03949165	
440	0.04198206	0.03961947	
440.2	0.04221501	0.03974708	
440.4	0.04183112	0.03987447	
440.6	0.0419411	0.04000166	
440.8	0.04229771	0.04012863	
441	0.04253724	0.04025539	
441.2	0.04322389	0.04038194	
441.4	0.04347208	0.04050828	
441.6	0.04359513	0.04063441	
441.8	0.04356086	0.04076032	
442	0.04400772	0.04088603	
442.2	0.0444386	0.04101153	
442.4	0.04501833	0.04113682	
442.6	0.0455761	0.0412619	
442.8	0.04562526	0.04138677	
443	0.04547504	0.04151143	
443.2	0.04583754	0.04163589	
443.4	0.04595369	0.04176014	
443.6	0.04621157	0.04188418	
443.8	0.04632596	0.04200801	
444	0.04634158	0.04213164	
444.2	0.04650385	0.04225506	
444.4	0.04662424	0.04237828	
444.6	0.04712186	0.04250129	
444.8	0.04742158	0.04262409	
445	0.04681706	0.04274669	
445.2	0.04670232	0.04286909	
445.4	0.0464056	0.04299128	
445.6	0.04569496	0.04311327	
445.8	0.04581664	0.04323505	
446	0.04573847	0.04335664	
446.2	0.04509798	0.04347801	
446.4	0.04510301	0.04359919	
446.6	0.04455408	0.04372017	
446.8	0.04443216	0.04384094	
447	0.04414775	0.04396151	
447.2	0.04432089	0.04408188	
447.4	0.04412314	0.04420205	
447.6	0.04493963	0.04432202	
447.8	0.04517334	0.04444179	
448	0.04581596	0.04456136	
448.2	0.04598802	0.04468073	
448.4	0.04697403	0.0447999	
448.6	0.04762821	0.04491888	
448.8	0.04804657	0.04503765	
449	0.04843698	0.04515623	
449.2	0.04911777	0.04527461	
449.4	0.04955091	0.04539279	
449.6	0.04969936	0.04551077	
449.8	0.05046146	0.04562856	
450	0.05033571	0.04574615	
450.2	0.05021259	0.04586355	
450.4	0.05098633	0.04598075	
450.6	0.05046153	0.04609775	
450.8	0.05017904	0.04621456	
451	0.04968727	0.04633118	
451.2	0.04955569	0.0464476	
451.4	0.04905106	0.04656382	
451.6	0.04918813	0.04667986	
451.8	0.04895408	0.04679569	
452	0.04874553	0.04691134	
452.2	0.04878753	0.04702679	
452.4	0.04915046	0.04714205	
452.6	0.04947432	0.04725712	
452.8	0.04999533	0.047372	
453	0.05019739	0.04748668	
453.2	0.05091692	0.04760118	
453.4	0.05128082	0.04771548	
453.6	0.05147844	0.04782959	
453.8	0.05163248	0.04794351	
454	0.05228792	0.04805725	
454.2	0.05276695	0.04817079	
454.4	0.05289955	0.04828414	
454.6	0.05239667	0.04839731	
454.8	0.05209287	0.04851028	
455	0.05180777	0.04862307	
455.2	0.05108658	0.04873567	
455.4	0.05068264	0.04884808	
455.6	0.05057288	0.0489603	
455.8	0.05049912	0.04907234	
456	0.05037126	0.04918419	
456.2	0.05060925	0.04929586	
456.4	0.05025244	0.04940733	
456.6	0.05033176	0.04951863	
456.8	0.05050586	0.04962973	
457	0.05074399	0.04974065	
457.2	0.05143404	0.04985139	
457.4	0.05167957	0.04996194	
457.6	0.0518136	0.05007231	
457.8	0.05241402	0.05018249	
458	0.052902	0.05029249	
458.2	0.05255965	0.05040231	
458.4	0.05263033	0.05051194	
458.6	0.05290553	0.05062139	
458.8	0.05293054	0.05073066	
459	0.05286256	0.05083974	
459.2	0.05315953	0.05094865	
459.4	0.05378502	0.05105737	
459.6	0.05392419	0.05116591	
459.8	0.05444241	0.05127427	
460	0.05494413	0.05138245	
460.2	0.05493875	0.05149045	
460.4	0.05407494	0.05159827	
460.6	0.05415642	0.05170591	
460.8	0.05408428	0.05181337	
461	0.0541313	0.05192065	
461.2	0.05426189	0.05202775	
461.4	0.0542122	0.05213467	
461.6	0.05390417	0.05224142	
461.8	0.05432186	0.05234798	
462	0.05396322	0.05245437	
462.2	0.05398044	0.05256059	
462.4	0.05477528	0.05266662	
462.6	0.05516789	0.05277248	
462.8	0.05578784	0.05287816	
463	0.05558424	0.05298367	
463.2	0.05649619	0.053089	
463.4	0.0570275	0.05319415	
463.6	0.05722162	0.05329913	
463.8	0.05759202	0.05340393	
464	0.05777918	0.05350856	
464.2	0.05716829	0.05361302	
464.4	0.05667929	0.0537173	
464.6	0.05659757	0.0538214	
464.8	0.05652755	0.05392534	
465	0.05623767	0.0540291	
465.2	0.0563088	0.05413268	
465.4	0.05600785	0.0542361	
465.6	0.05578772	0.05433934	
465.8	0.05614539	0.05444241	
466	0.05568674	0.0545453	
466.2	0.05590571	0.05464803	
466.4	0.05603377	0.05475059	
466.6	0.05606146	0.05485297	
466.8	0.05647513	0.05495518	
467	0.05620534	0.05505723	
467.2	0.05706737	0.0551591	
467.4	0.05700205	0.0552608	
467.6	0.05704306	0.05536233	
467.8	0.0566942	0.0554637	
468	0.05676952	0.05556489	
468.2	0.05626484	0.05566592	
468.4	0.05640175	0.05576678	
468.6	0.05671284	0.05586747	
468.8	0.05656801	0.05596799	
469	0.05655111	0.05606834	
469.2	0.05726137	0.05616853	
469.4	0.05687344	0.05626855	
469.6	0.05713466	0.0563684	
469.8	0.05766226	0.05646809	
470	0.05726193	0.05656761	
470.2	0.05772944	0.05666697	
470.4	0.05756723	0.05676615	
470.6	0.05845905	0.05686518	
470.8	0.05932381	0.05696404	
471	0.05927014	0.05706273	
471.2	0.05965778	0.05716126	
471.4	0.05955655	0.05725962	
471.6	0.05970199	0.05735783	
471.8	0.05907498	0.05745586	
472	0.05920987	0.05755374	
472.2	0.05872167	0.05765145	
472.4	0.05909166	0.057749	
472.6	0.05930026	0.05784638	
472.8	0.05917662	0.0579436	
473	0.05940324	0.05804066	
473.2	0.05965979	0.05813756	
473.4	0.05926599	0.0582343	
473.6	0.05937951	0.05833088	
473.8	0.05948789	0.05842729	
474	0.05930845	0.05852355	
474.2	0.06005005	0.05861964	
474.4	0.06040391	0.05871557	
474.6	0.06095977	0.05881135	
474.8	0.06093177	0.05890696	
475	0.06084471	0.05900242	
475.2	0.06111105	0.05909771	
475.4	0.06112468	0.05919285	
475.6	0.06128025	0.05928783	
475.8	0.0608542	0.05938264	
476	0.06121032	0.05947731	
476.2	0.06146927	0.05957181	
476.4	0.06201898	0.05966616	
476.6	0.06174988	0.05976035	
476.8	0.06181926	0.05985438	
477	0.06120815	0.05994825	
477.2	0.06103478	0.06004197	
477.4	0.06099752	0.06013553	
477.6	0.0605356	0.06022894	
477.8	0.06064155	0.06032219	
478	0.06083281	0.06041529	
478.2	0.06090731	0.06050823	
478.4	0.06076233	0.06060101	
478.6	0.06036967	0.06069364	
478.8	0.0603463	0.06078612	
479	0.06071799	0.06087844	
479.2	0.06080132	0.06097061	
479.4	0.06082784	0.06106262	
479.6	0.06123424	0.06115448	
479.8	0.06102569	0.06124619	
480	0.06175512	0.06133774	
480.2	0.06196612	0.06142915	
480.4	0.06200774	0.0615204	
480.6	0.06208155	0.06161149	
480.8	0.06236684	0.06170244	
481	0.06264762	0.06179323	
481.2	0.06288326	0.06188388	
481.4	0.06330361	0.06197437	
481.6	0.06340029	0.06206471	
481.8	0.06350246	0.0621549	
482	0.06353777	0.06224494	
482.2	0.06313942	0.06233483	
482.4	0.06367447	0.06242457	
482.6	0.06405258	0.06251416	
482.8	0.06426714	0.0626036	
483	0.06424557	0.06269289	
483.2	0.06384222	0.06278204	
483.4	0.06381408	0.06287103	
483.6	0.06361898	0.06295988	
483.8	0.06326447	0.06304857	
484	0.06337665	0.06313712	
484.2	0.06336946	0.06322553	
484.4	0.06374071	0.06331378	
484.6	0.0637755	0.06340189	
484.8	0.06399634	0.06348985	
485	0.0648014	0.06357766	
485.2	0.06454713	0.06366533	
485.4	0.06473135	0.06375285	
485.6	0.06445648	0.06384023	
485.8	0.06395147	0.06392746	
486	0.06406995	0.06401454	
486.2	0.06413641	0.06410148	
486.4	0.06509077	0.06418828	
486.6	0.06516127	0.06427493	
486.8	0.06499297	0.06436143	
487	0.06503058	0.0644478	
487.2	0.06471467	0.06453401	
487.4	0.06475021	0.06462009	
487.6	0.0645729	0.06470602	
487.8	0.06475538	0.0647918	
488	0.06474645	0.06487745	
488.2	0.06545266	0.06496295	
488.4	0.06525134	0.06504831	
488.6	0.06522707	0.06513352	
488.8	0.06531062	0.0652186	
489	0.06581019	0.06530353	
489.2	0.06549144	0.06538832	
489.4	0.06570625	0.06547297	
489.6	0.06574373	0.06555748	
489.8	0.06575154	0.06564184	
490	0.06607631	0.06572607	
490.2	0.06609895	0.06581016	
490.4	0.06658195	0.0658941	
490.6	0.06638378	0.06597791	
490.8	0.06611555	0.06606158	
491	0.06612116	0.0661451	
491.2	0.06613727	0.06622849	
491.4	0.06620271	0.06631174	
491.6	0.06657554	0.06639485	
491.8	0.06609637	0.06647782	
492	0.0662867	0.06656065	
492.2	0.06648295	0.06664335	
492.4	0.06583202	0.06672591	
492.6	0.06615019	0.06680832	
492.8	0.06620114	0.06689061	
493	0.06653087	0.06697275	
493.2	0.06670988	0.06705476	
493.4	0.06665414	0.06713663	
493.6	0.06682814	0.06721837	
493.8	0.06691315	0.06729996	
494	0.06742031	0.06738143	
494.2	0.06758858	0.06746275	
494.4	0.06774295	0.06754394	
494.6	0.06769409	0.067625	
494.8	0.06765021	0.06770592	
495	0.06778398	0.0677867	
495.2	0.0677143	0.06786736	
495.4	0.06745784	0.06794787	
495.6	0.06775143	0.06802825	
495.8	0.0674539	0.0681085	
496	0.06837863	0.06818862	
496.2	0.06890392	0.0682686	
496.4	0.06820235	0.06834845	
496.6	0.06853068	0.06842816	
496.8	0.06881769	0.06850774	
497	0.06897244	0.06858719	
497.2	0.06953704	0.06866651	
497.4	0.0693503	0.06874569	
497.6	0.06998182	0.06882474	
497.8	0.07011923	0.06890366	
498	0.07015314	0.06898245	
498.2	0.06985685	0.06906111	
498.4	0.06950278	0.06913964	
498.6	0.06992481	0.06921803	
498.8	0.06921243	0.0692963	
499	0.06883211	0.06937443	
499.2	0.06865831	0.06945243	
499.4	0.06863253	0.06953031	
499.6	0.06904278	0.06960805	
499.8	0.06902431	0.06968567	
500	0.06943665	0.06976315	
500.2	0.06946217	0.06984051	
500.4	0.06915723	0.06991773	
500.6	0.07024767	0.06999483	
500.8	0.07040684	0.0700718	
501	0.07071057	0.07014864	
501.2	0.07061783	0.07022536	
501.4	0.07038521	0.07030194	
501.6	0.07034093	0.0703784	
501.8	0.07023939	0.07045473	
502	0.07029567	0.07053093	
502.2	0.07019916	0.07060701	
502.4	0.07009844	0.07068296	
502.6	0.07043298	0.07075878	
502.8	0.07030259	0.07083448	
503	0.07068949	0.07091005	
503.2	0.07090368	0.07098549	
503.4	0.07103426	0.07106081	
503.6	0.0711407	0.071136	
503.8	0.07110984	0.07121107	
504	0.07156619	0.07128601	
504.2	0.07206264	0.07136083	
504.4	0.07265149	0.07143552	
504.6	0.0724797	0.07151009	
504.8	0.07233801	0.07158453	
505	0.07277787	0.07165885	
505.2	0.07229948	0.07173304	
505.4	0.07243114	0.07180712	
505.6	0.07245719	0.07188106	
505.8	0.07236127	0.07195489	
506	0.07215995	0.07202859	
506.2	0.07163567	0.07210217	
506.4	0.07158075	0.07217563	
506.6	0.07239869	0.07224896	
506.8	0.07254353	0.07232217	
507	0.07277635	0.07239526	
507.2	0.07254843	0.07246823	
507.4	0.07264057	0.07254108	
507.6	0.07206914	0.0726138	
507.8	0.07192085	0.0726864	
508	0.07259144	0.07275889	
508.2	0.07261646	0.07283125	
508.4	0.0724027	0.07290349	
508.6	0.07200365	0.07297561	
508.8	0.07273395	0.07304761	
509	0.07329591	0.07311949	
509.2	0.07292083	0.07319125	
509.4	0.07298549	0.07326289	
509.6	0.07296154	0.07333441	
509.8	0.07220459	0.07340581	
510	0.07227625	0.0734771	
510.2	0.07288515	0.07354826	
510.4	0.07346194	0.07361931	
510.6	0.07411418	0.07369023	
510.8	0.07434508	0.07376104	
511	0.07466654	0.07383173	
511.2	0.07431109	0.07390231	
511.4	0.0748759	0.07397276	
511.6	0.07478667	0.0740431	
511.8	0.074952	0.07411332	
512	0.07544837	0.07418342	
512.2	0.07503249	0.07425341	
512.4	0.07474001	0.07432328	
512.6	0.07456162	0.07439303	
512.8	0.07496798	0.07446267	
513	0.07439741	0.07453219	
513.2	0.07332703	0.0746016	
513.4	0.07304345	0.07467089	
513.6	0.07284564	0.07474006	
513.8	0.07261107	0.07480912	
514	0.07343088	0.07487806	
514.2	0.07397113	0.07494689	
514.4	0.07410108	0.07501561	
514.6	0.07485852	0.07508421	
514.8	0.07537038	0.07515269	
515	0.07521801	0.07522106	
515.2	0.07555614	0.07528932	
515.4	0.07646475	0.07535746	
515.6	0.07665154	0.07542549	
515.8	0.07697394	0.07549341	
516	0.07705512	0.07556121	
516.2	0.07669219	0.0756289	
516.4	0.07620698	0.07569648	
516.6	0.07560422	0.07576394	
516.8	0.07529762	0.07583129	
517	0.07437645	0.07589853	
517.2	0.07441146	0.07596566	
517.4	0.07448648	0.07603267	
517.6	0.07451599	0.07609958	
517.8	0.07470692	0.07616637	
518	0.07474421	0.07623305	
518.2	0.07475203	0.07629962	
518.4	0.07554879	0.07636608	
518.6	0.07578907	0.07643243	
518.8	0.07574105	0.07649866	
519	0.07577251	0.07656479	
519.2	0.0764639	0.07663081	
519.4	0.07671195	0.07669671	
519.6	0.07651529	0.07676251	
519.8	0.07623516	0.0768282	
520	0.07615555	0.07689377	
520.2	0.07586095	0.07695924	
520.4	0.07590415	0.0770246	
520.6	0.07565582	0.07708985	
520.8	0.07563658	0.07715499	
521	0.07533299	0.07722003	
521.2	0.07581217	0.07728495	
521.4	0.07541997	0.07734977	
521.6	0.0758295	0.07741447	
521.8	0.07559366	0.07747907	
522	0.07552334	0.07754357	
522.2	0.07606176	0.07760795	
522.4	0.07633365	0.07767223	
522.6	0.07621775	0.0777364	
522.8	0.0762796	0.07780046	
523	0.07673562	0.07786442	
523.2	0.07681086	0.07792827	
523.4	0.07650497	0.07799201	
523.6	0.07632722	0.07805565	
523.8	0.07642572	0.07811918	
524	0.07690265	0.07818261	
524.2	0.076721	0.07824593	
524.4	0.07670495	0.07830914	
524.6	0.07667872	0.07837225	
524.8	0.07671574	0.07843525	
525	0.077085	0.07849815	
525.2	0.07736762	0.07856094	
525.4	0.07737769	0.07862363	
525.6	0.07728512	0.07868622	
525.8	0.07717001	0.0787487	
526	0.07738171	0.07881107	
526.2	0.07787227	0.07887334	
526.4	0.07841867	0.07893551	
526.6	0.07853691	0.07899758	
526.8	0.07938146	0.07905954	
527	0.07955726	0.07912139	
527.2	0.07940124	0.07918315	
527.4	0.07920397	0.0792448	
527.6	0.07870672	0.07930635	
527.8	0.07865723	0.07936779	
528	0.07890836	0.07942914	
528.2	0.07838012	0.07949038	
528.4	0.07839991	0.07955152	
528.6	0.07840056	0.07961256	
528.8	0.07806267	0.07967349	
529	0.07797357	0.07973432	
529.2	0.07791711	0.07979506	
529.4	0.07827461	0.07985569	
529.6	0.07829132	0.07991622	
529.8	0.07881419	0.07997665	
530	0.07888602	0.08003698	
530.2	0.07958173	0.0800972	
530.4	0.08034432	0.08015733	
530.6	0.08079147	0.08021736	
530.8	0.08103158	0.08027729	
531	0.08078587	0.08033711	
531.2	0.08109196	0.08039684	
531.4	0.08131829	0.08045647	
531.6	0.08128252	0.080516	
531.8	0.08144262	0.08057543	
532	0.08161964	0.08063476	
532.2	0.08113063	0.08069399	
532.4	0.08095728	0.08075312	
532.6	0.08027289	0.08081216	
532.8	0.08003462	0.08087109	
533	0.08039677	0.08092993	
533.2	0.08017068	0.08098867	
533.4	0.08000179	0.08104731	
533.6	0.07980501	0.08110585	
533.8	0.07949263	0.0811643	
534	0.07968008	0.08122265	
534.2	0.07977443	0.0812809	
534.4	0.08010967	0.08133905	
534.6	0.08033569	0.08139711	
534.8	0.07995499	0.08145507	
535	0.08101679	0.08151294	
535.2	0.08127549	0.0815707	
535.4	0.08166787	0.08162837	
535.6	0.08164702	0.08168595	
535.8	0.08211267	0.08174343	
536	0.08227119	0.08180081	
536.2	0.08253769	0.0818581	
536.4	0.08236507	0.08191529	
536.6	0.08262644	0.08197239	
536.8	0.08331193	0.08202939	
537	0.08344545	0.08208629	
537.2	0.08314304	0.08214311	
537.4	0.08326445	0.08219982	
537.6	0.08336015	0.08225644	
537.8	0.08341165	0.08231297	
538	0.0835253	0.08236941	
538.2	0.08304052	0.08242575	
538.4	0.08282998	0.08248199	
538.6	0.08269814	0.08253814	
538.8	0.08249654	0.0825942	
539	0.08271572	0.08265017	
539.2	0.0819873	0.08270604	
539.4	0.08182206	0.08276182	
539.6	0.08156217	0.0828175	
539.8	0.08180861	0.08287309	
540	0.08108404	0.08292859	
540.2	0.08112633	0.082984	
540.4	0.0815471	0.08303932	
540.6	0.08175805	0.08309454	
540.8	0.08195043	0.08314967	
541	0.08220013	0.08320471	
541.2	0.08278471	0.08325965	
541.4	0.08308868	0.08331451	
541.6	0.08319209	0.08336927	
541.8	0.08372921	0.08342395	
542	0.08422348	0.08347853	
542.2	0.08429763	0.08353302	
542.4	0.08474315	0.08358742	
542.6	0.08576682	0.08364173	
542.8	0.08583881	0.08369594	
543	0.08614153	0.08375007	
543.2	0.08604335	0.08380411	
543.4	0.08567144	0.08385806	
543.6	0.08578008	0.08391192	
543.8	0.08542963	0.08396568	
544	0.08486679	0.08401936	
544.2	0.08478046	0.08407295	
544.4	0.08467468	0.08412645	
544.6	0.0841779	0.08417986	
544.8	0.08446785	0.08423318	
545	0.08471002	0.08428641	
545.2	0.08473514	0.08433956	
545.4	0.08451202	0.08439261	
545.6	0.08382125	0.08444558	
545.8	0.08383293	0.08449846	
546	0.08351281	0.08455125	
546.2	0.08348881	0.08460395	
546.4	0.08399503	0.08465656	
546.6	0.08440848	0.08470909	
546.8	0.08434993	0.08476153	
547	0.08485549	0.08481388	
547.2	0.08499489	0.08486614	
547.4	0.08477344	0.08491832	
547.6	0.08453482	0.08497041	
547.8	0.08450848	0.08502242	
548	0.08497516	0.08507433	
548.2	0.08500226	0.08512616	
548.4	0.0851647	0.08517791	
548.6	0.08553544	0.08522956	
548.8	0.08610548	0.08528113	
549	0.08584383	0.08533262	
549.2	0.08604315	0.08538402	
549.4	0.08608241	0.08543533	
549.6	0.08565949	0.08548656	
549.8	0.08544559	0.0855377	
550	0.0853021	0.08558876	
550.2	0.08541268	0.08563973	
550.4	0.08566075	0.08569062	
550.6	0.0859566	0.08574142	
550.8	0.08629059	0.08579214	
551	0.08591343	0.08584277	
551.2	0.08579056	0.08589332	
551.4	0.08583873	0.08594379	
551.6	0.08569567	0.08599417	
551.8	0.08658735	0.08604447	
552	0.08646327	0.08609468	
552.2	0.08619594	0.08614481	
552.4	0.08621304	0.08619485	
552.6	0.08694457	0.08624481	
552.8	0.08769493	0.08629469	
553	0.08755857	0.08634449	
553.2	0.08806786	0.0863942	
553.4	0.08819729	0.08644383	
553.6	0.08818431	0.08649338	
553.8	0.08783354	0.08654284	
554	0.08780342	0.08659222	
554.2	0.08817125	0.08664152	
554.4	0.08806896	0.08669074	
554.6	0.08799912	0.08673988	
554.8	0.08795696	0.08678893	
555	0.08748102	0.0868379	
555.2	0.08754202	0.08688679	
555.4	0.08761265	0.0869356	
555.6	0.08755665	0.08698433	
555.8	0.08808128	0.08703297	
556	0.08787676	0.08708154	
556.2	0.08840899	0.08713002	
556.4	0.08903594	0.08717842	
556.6	0.08983182	0.08722674	
556.8	0.08949787	0.08727499	
557	0.08917507	0.08732315	
557.2	0.0892724	0.08737123	
557.4	0.08911478	0.08741923	
557.6	0.08949272	0.08746715	
557.8	0.08937744	0.08751499	
558	0.0895221	0.08756275	
558.2	0.08939339	0.08761043	
558.4	0.08943976	0.08765804	
558.6	0.08941544	0.08770556	
558.8	0.08974419	0.087753	
559	0.08967173	0.08780037	
559.2	0.08944048	0.08784765	
559.4	0.0895616	0.08789486	
559.6	0.08987496	0.08794199	
559.8	0.08991223	0.08798903	
560	0.08976072	0.08803601	
560.2	0.09018323	0.0880829	
560.4	0.08989009	0.08812971	
560.6	0.08980015	0.08817645	
560.8	0.08969862	0.08822311	
561	0.08997996	0.08826969	
561.2	0.08971785	0.08831619	
561.4	0.08996524	0.08836262	
561.6	0.09041117	0.08840896	
561.8	0.09020243	0.08845523	
562	0.09043787	0.08850143	
562.2	0.09037514	0.08854754	
562.4	0.0909382	0.08859358	
562.6	0.09083151	0.08863955	
562.8	0.09092195	0.08868543	
563	0.09086433	0.08873124	
563.2	0.09070336	0.08877698	
563.4	0.09042829	0.08882263	
563.6	0.08993678	0.08886822	
563.8	0.08916738	0.08891372	
564	0.08928105	0.08895915	
564.2	0.08901423	0.0890045	
564.4	0.08832839	0.08904978	
564.6	0.08873988	0.08909498	
564.8	0.08875554	0.08914011	
565	0.08909794	0.08918516	
565.2	0.08921669	0.08923014	
565.4	0.0900942	0.08927504	
565.6	0.09075301	0.08931987	
565.8	0.09099827	0.08936462	
566	0.09114794	0.0894093	
566.2	0.0913882	0.0894539	
566.4	0.09156819	0.08949843	
566.6	0.09171238	0.08954288	
566.8	0.09195064	0.08958726	
567	0.0924941	0.08963157	
567.2	0.09259326	0.0896758	
567.4	0.09204797	0.08971996	
567.6	0.09170218	0.08976405	
567.8	0.09143223	0.08980806	
568	0.09154247	0.089852	
568.2	0.09118699	0.08989586	
568.4	0.09123941	0.08993965	
568.6	0.09178994	0.08998337	
568.8	0.09195026	0.09002702	
569	0.0927688	0.09007059	
569.2	0.0931223	0.09011409	
569.4	0.09363113	0.09015752	
569.6	0.093987	0.09020087	
569.8	0.09400297	0.09024416	
570	0.09400297	0.09028737	
570.2	0.09440031	0.09027428	
570.4	0.09392637	0.09026119	
570.6	0.09374914	0.09024811	
570.8	0.09343987	0.09023503	
571	0.09316184	0.09022195	
571.2	0.09278285	0.09020887	
571.4	0.09255296	0.09019579	
571.6	0.09239345	0.09018272	
571.8	0.09209743	0.09016964	
572	0.09176384	0.09015657	
572.2	0.09179453	0.0901435	
572.4	0.09177184	0.09013044	
572.6	0.09100959	0.09011737	
572.8	0.09109925	0.09010431	
573	0.09104058	0.09009125	
573.2	0.09107404	0.09007819	
573.4	0.09088464	0.09006513	
573.6	0.09044063	0.09005207	
573.8	0.08994755	0.09003902	
574	0.08975266	0.09002597	
574.2	0.08942875	0.09001292	
574.4	0.08859566	0.08999987	
574.6	0.0887974	0.08998682	
574.8	0.08818446	0.08997378	
575	0.08777779	0.08996073	
575.2	0.08736205	0.08994769	
575.4	0.08729511	0.08993465	
575.6	0.08784724	0.08992162	
575.8	0.08798851	0.08990858	
576	0.08832599	0.08989555	
576.2	0.08857327	0.08988252	
576.4	0.08849881	0.08986949	
576.6	0.0887304	0.08985646	
576.8	0.08941212	0.08984343	
577	0.08978262	0.08983041	
577.2	0.09044716	0.08981739	
577.4	0.09010407	0.08980437	
577.6	0.09007745	0.08979135	
577.8	0.09021463	0.08977833	
578	0.08990116	0.08976532	
578.2	0.09001618	0.08975231	
578.4	0.09013609	0.0897393	
578.6	0.08984948	0.08972629	
578.8	0.0889675	0.08971328	
579	0.08899599	0.08970027	
579.2	0.08880934	0.08968727	
579.4	0.08860796	0.08967427	
579.6	0.0888039	0.08966127	
579.8	0.08851536	0.08964827	
580	0.08824428	0.08963528	
580.2	0.0883767	0.08962228	
580.4	0.08824183	0.08960929	
580.6	0.08888312	0.0895963	
580.8	0.08900737	0.08958331	
581	0.08857766	0.08957033	
581.2	0.08868305	0.08955734	
581.4	0.08875093	0.08954436	
581.6	0.08913827	0.08953138	
581.8	0.08954484	0.0895184	
582	0.08913744	0.08950543	
582.2	0.08949893	0.08949245	
582.4	0.08942194	0.08947948	
582.6	0.08903224	0.08946651	
582.8	0.0890681	0.08945354	
583	0.08926134	0.08944057	
583.2	0.08926808	0.08942761	
583.4	0.08888809	0.08941464	
583.6	0.08894713	0.08940168	
583.8	0.08918564	0.08938872	
584	0.08895616	0.08937576	
584.2	0.08930507	0.08936281	
584.4	0.08925094	0.08934985	
584.6	0.08922483	0.0893369	
584.8	0.08896943	0.08932395	
585	0.0885828	0.089311	
585.2	0.08839253	0.08929805	
585.4	0.08862666	0.08928511	
585.6	0.08775691	0.08927217	
585.8	0.08742653	0.08925923	
586	0.08695389	0.08924629	
586.2	0.08729685	0.08923335	
586.4	0.08746232	0.08922041	
586.6	0.08738669	0.08920748	
586.8	0.08753075	0.08919455	
587	0.08759536	0.08918162	
587.2	0.08804908	0.08916869	
587.4	0.08787	0.08915576	
587.6	0.08843417	0.08914284	
587.8	0.08874092	0.08912992	
588	0.08857209	0.089117	
588.2	0.08881062	0.08910408	
588.4	0.08901275	0.08909116	
588.6	0.08861173	0.08907825	
588.8	0.08888207	0.08906534	
589	0.08820765	0.08905242	
589.2	0.08764926	0.08903951	
589.4	0.0874186	0.08902661	
589.6	0.08716466	0.0890137	
589.8	0.08721122	0.0890008	
590	0.08751593	0.0889879	
590.2	0.08799666	0.088975	
590.4	0.08801067	0.0889621	
590.6	0.08761239	0.0889492	
590.8	0.08767613	0.08893631	
591	0.08752234	0.08892342	
591.2	0.08759566	0.08891053	
591.4	0.08757325	0.08889764	
591.6	0.08786188	0.08888475	
591.8	0.08734757	0.08887187	
592	0.08741248	0.08885898	
592.2	0.08808727	0.0888461	
592.4	0.08825169	0.08883322	
592.6	0.0876023	0.08882034	
592.8	0.08809451	0.08880747	
593	0.08832512	0.0887946	
593.2	0.08860014	0.08878172	
593.4	0.0889685	0.08876885	
593.6	0.08926922	0.08875599	
593.8	0.08911323	0.08874312	
594	0.08942114	0.08873026	
594.2	0.08896516	0.08871739	
594.4	0.08836667	0.08870453	
594.6	0.08762056	0.08869167	
594.8	0.08695523	0.08867882	
595	0.08616972	0.08866596	
595.2	0.08587617	0.08865311	
595.4	0.08569725	0.08864026	
595.6	0.08556129	0.08862741	
595.8	0.08553309	0.08861456	
596	0.08616252	0.08860171	
596.2	0.08663292	0.08858887	
596.4	0.08652663	0.08857603	
596.6	0.08618128	0.08856319	
596.8	0.08724726	0.08855035	
597	0.08794678	0.08853751	
597.2	0.08852584	0.08852468	
597.4	0.08871696	0.08851185	
597.6	0.08846141	0.08849902	
597.8	0.08833004	0.08848619	
598	0.08852424	0.08847336	
598.2	0.08835255	0.08846053	
598.4	0.08844038	0.08844771	
598.6	0.08805193	0.08843489	
598.8	0.08801382	0.08842207	
599	0.08816777	0.08840925	
599.2	0.08829984	0.08839644	
599.4	0.08854807	0.08838362	
599.6	0.08864824	0.08837081	
599.8	0.08870687	0.088358	
600	0.08858024	0.08834519	
600.2	0.08863856	0.08833238	
600.4	0.0881412	0.08831958	
600.6	0.08763571	0.08830678	
600.8	0.08789636	0.08829398	
601	0.08757955	0.08828118	
601.2	0.08742739	0.08826838	
601.4	0.08681886	0.08825558	
601.6	0.08664647	0.08824279	
601.8	0.08685511	0.08823	
602	0.08726575	0.08821721	
602.2	0.08675983	0.08820442	
602.4	0.08652375	0.08819163	
602.6	0.08693381	0.08817885	
602.8	0.08710476	0.08816607	
603	0.08700944	0.08815329	
603.2	0.08732712	0.08814051	
603.4	0.0875331	0.08812773	
603.6	0.08703522	0.08811496	
603.8	0.08698404	0.08810218	
604	0.08677328	0.08808941	
604.2	0.08689494	0.08807664	
604.4	0.08648897	0.08806387	
604.6	0.08639511	0.08805111	
604.8	0.08629651	0.08803834	
605	0.08584381	0.08802558	
605.2	0.0858236	0.08801282	
605.4	0.08597701	0.08800006	
605.6	0.0861151	0.08798731	
605.8	0.08662004	0.08797455	
606	0.08654207	0.0879618	
606.2	0.08618667	0.08794905	
606.4	0.08635657	0.0879363	
606.6	0.08717616	0.08792355	
606.8	0.08704052	0.0879108	
607	0.08709255	0.08789806	
607.2	0.08749472	0.08788532	
607.4	0.08738448	0.08787258	
607.6	0.08755095	0.08785984	
607.8	0.08790682	0.0878471	
608	0.08791834	0.08783437	
608.2	0.08820903	0.08782164	
608.4	0.0877048	0.08780891	
608.6	0.08711669	0.08779618	
608.8	0.08668044	0.08778345	
609	0.08630357	0.08777073	
609.2	0.08625443	0.087758	
609.4	0.08682394	0.08774528	
609.6	0.0867492	0.08773256	
609.8	0.08648212	0.08771984	
610	0.0855059	0.08770713	
610.2	0.08562804	0.08769441	
610.4	0.08607662	0.0876817	
610.6	0.08629467	0.08766899	
610.8	0.08594397	0.08765628	
611	0.08598114	0.08764357	
611.2	0.08576616	0.08763087	
611.4	0.08592341	0.08761817	
611.6	0.08608743	0.08760547	
611.8	0.08547165	0.08759277	
612	0.08595087	0.08758007	
612.2	0.08580227	0.08756737	
612.4	0.08531379	0.08755468	
612.6	0.08537445	0.08754199	
612.8	0.08531883	0.0875293	
613	0.08540839	0.08751661	
613.2	0.08513042	0.08750392	
613.4	0.08526127	0.08749124	
613.6	0.08505876	0.08747855	
613.8	0.0853305	0.08746587	
614	0.08574734	0.08745319	
614.2	0.08680718	0.08744052	
614.4	0.08753717	0.08742784	
614.6	0.08727188	0.08741517	
614.8	0.08750192	0.0874025	
615	0.08798709	0.08738983	
615.2	0.08787779	0.08737716	
615.4	0.08789566	0.08736449	
615.6	0.08775616	0.08735183	
615.8	0.08744239	0.08733916	
616	0.08767451	0.0873265	
616.2	0.08737661	0.08731384	
616.4	0.0873155	0.08730119	
616.6	0.08718413	0.08728853	
616.8	0.08696189	0.08727588	
617	0.08692897	0.08726323	
617.2	0.08674101	0.08725058	
617.4	0.08738863	0.08723793	
617.6	0.08783625	0.08722528	
617.8	0.08837256	0.08721264	
618	0.08815156	0.0872	
618.2	0.08868974	0.08718736	
618.4	0.08861689	0.08717472	
618.6	0.08883628	0.08716208	
618.8	0.08878315	0.08714944	
619	0.08847656	0.08713681	
619.2	0.0878213	0.08712418	
619.4	0.08725334	0.08711155	
619.6	0.08700944	0.08709892	
619.8	0.08612348	0.0870863	
620	0.08576486	0.08707367	
620.2	0.08583657	0.08706105	
620.4	0.08576662	0.08704843	
620.6	0.08559895	0.08703581	
620.8	0.08551379	0.08702319	
621	0.0851406	0.08701058	
621.2	0.08536039	0.08699797	
621.4	0.08521963	0.08698535	
621.6	0.08513596	0.08697274	
621.8	0.0849894	0.08696014	
622	0.0849497	0.08694753	
622.2	0.08514283	0.08693493	
622.4	0.08497482	0.08692232	
622.6	0.08498498	0.08690972	
622.8	0.08419691	0.08689713	
623	0.08370162	0.08688453	
623.2	0.08341061	0.08687193	
623.4	0.08338935	0.08685934	
623.6	0.08328224	0.08684675	
623.8	0.08342144	0.08683416	
624	0.08330581	0.08682157	
624.2	0.08365776	0.08680899	
624.4	0.0837234	0.0867964	
624.6	0.0837231	0.08678382	
624.8	0.08365924	0.08677124	
625	0.08419754	0.08675866	
625.2	0.08470607	0.08674608	
625.4	0.08482551	0.08673351	
625.6	0.08512145	0.08672094	
625.8	0.08553161	0.08670837	
626	0.0856192	0.0866958	
626.2	0.0857128	0.08668323	
626.4	0.08600375	0.08667066	
626.6	0.08578291	0.0866581	
626.8	0.08550943	0.08664554	
627	0.08515538	0.08663298	
627.2	0.08528944	0.08662042	
627.4	0.08516548	0.08660786	
627.6	0.08545417	0.08659531	
627.8	0.08589351	0.08658275	
628	0.08564744	0.0865702	
628.2	0.08601501	0.08655765	
628.4	0.08582729	0.08654511	
628.6	0.08589991	0.08653256	
628.8	0.08612945	0.08652002	
629	0.08663553	0.08650747	
629.2	0.08643066	0.08649493	
629.4	0.08687458	0.0864824	
629.6	0.08680884	0.08646986	
629.8	0.08677061	0.08645732	
630	0.08623066	0.08644479	
630.2	0.08609775	0.08643226	
630.4	0.08597682	0.08641973	
630.6	0.08559338	0.0864072	
630.8	0.08555733	0.08639468	
631	0.08512828	0.08638215	
631.2	0.08468845	0.08636963	
631.4	0.08483148	0.08635711	
631.6	0.0849504	0.08634459	
631.8	0.08455958	0.08633208	
632	0.0840004	0.08631956	
632.2	0.08420112	0.08630705	
632.4	0.08373179	0.08629454	
632.6	0.08358958	0.08628203	
632.8	0.08381892	0.08626952	
633	0.08399921	0.08625701	
633.2	0.08416686	0.08624451	
633.4	0.08455313	0.08623201	
633.6	0.08411313	0.08621951	
633.8	0.08385684	0.08620701	
634	0.08407052	0.08619451	
634.2	0.08464267	0.08618202	
634.4	0.08540603	0.08616952	
634.6	0.08592907	0.08615703	
634.8	0.08625903	0.08614454	
635	0.08590628	0.08613206	
635.2	0.08584966	0.08611957	
635.4	0.08654143	0.08610709	
635.6	0.08629845	0.0860946	
635.8	0.08632968	0.08608212	
636	0.08668619	0.08606965	
636.2	0.08692888	0.08605717	
636.4	0.08637373	0.08604469	
636.6	0.08624689	0.08603222	
636.8	0.08639454	0.08601975	
637	0.0863777	0.08600728	
637.2	0.08633026	0.08599481	
637.4	0.08608974	0.08598235	
637.6	0.08627788	0.08596988	
637.8	0.08641989	0.08595742	
638	0.08662657	0.08594496	
638.2	0.08695151	0.0859325	
638.4	0.0868695	0.08592004	
638.6	0.08651011	0.08590759	
638.8	0.08602074	0.08589513	
639	0.08570767	0.08588268	
639.2	0.08534746	0.08587023	
639.4	0.0851175	0.08585779	
639.6	0.08510726	0.08584534	
639.8	0.0853938	0.0858329	
640	0.08525811	0.08582045	
640.2	0.08517347	0.08580801	
640.4	0.08530025	0.08579557	
640.6	0.08518467	0.08578314	
640.8	0.08556275	0.0857707	
641	0.08588014	0.08575827	
641.2	0.08671493	0.08574584	
641.4	0.08670104	0.08573341	
641.6	0.0869821	0.08572098	
641.8	0.08652492	0.08570855	
642	0.08620249	0.08569613	
642.2	0.08617854	0.0856837	
642.4	0.08544109	0.08567128	
642.6	0.08554595	0.08565886	
642.8	0.08479776	0.08564645	
643	0.08467285	0.08563403	
643.2	0.08450307	0.08562162	
643.4	0.08379657	0.08560921	
643.6	0.0835776	0.0855968	
643.8	0.08319286	0.08558439	
644	0.08272563	0.08557198	
644.2	0.08275336	0.08555958	
644.4	0.08318409	0.08554717	
644.6	0.08355469	0.08553477	
644.8	0.08442034	0.08552237	
645	0.08527252	0.08550998	
645.2	0.08558426	0.08549758	
645.4	0.08538955	0.08548519	
645.6	0.08555225	0.08547279	
645.8	0.08541974	0.0854604	
646	0.08560574	0.08544802	
646.2	0.08582051	0.08543563	
646.4	0.08597068	0.08542324	
646.6	0.08590774	0.08541086	
646.8	0.08542149	0.08539848	
647	0.08529656	0.0853861	
647.2	0.08508729	0.08537372	
647.4	0.08375895	0.08536135	
647.6	0.08398706	0.08534897	
647.8	0.08426289	0.0853366	
648	0.0846183	0.08532423	
648.2	0.08526866	0.08531186	
648.4	0.08595484	0.08529949	
648.6	0.08627851	0.08528713	
648.8	0.08647004	0.08527477	
649	0.08661306	0.0852624	
649.2	0.08677484	0.08525004	
649.4	0.08663294	0.08523769	
649.6	0.08625387	0.08522533	
649.8	0.08578138	0.08521298	
650	0.08571095	0.08520062	
650.2	0.08509775	0.08518827	
650.4	0.08454255	0.08517592	
650.6	0.08377587	0.08516358	
650.8	0.08367224	0.08515123	
651	0.08373716	0.08513889	
651.2	0.08389147	0.08512655	
651.4	0.08366839	0.08511421	
651.6	0.08453434	0.08510187	
651.8	0.08485088	0.08508953	
652	0.08470162	0.0850772	
652.2	0.08483829	0.08506486	
652.4	0.08488332	0.08505253	
652.6	0.08501838	0.0850402	
652.8	0.08506323	0.08502787	
653	0.08546227	0.08501555	
653.2	0.08550391	0.08500323	
653.4	0.08504441	0.0849909	
653.6	0.08483205	0.08497858	
653.8	0.0843601	0.08496626	
654	0.084052	0.08495395	
654.2	0.08417659	0.08494163	
654.4	0.08413781	0.08492932	
654.6	0.08434465	0.08491701	
654.8	0.08460426	0.0849047	
655	0.08503535	0.08489239	
655.2	0.08487357	0.08488008	
655.4	0.08512635	0.08486778	
655.6	0.0850014	0.08485548	
655.8	0.08473318	0.08484318	
656	0.08470018	0.08483088	
656.2	0.08477238	0.08481858	
656.4	0.08426234	0.08480628	
656.6	0.08387067	0.08479399	
656.8	0.08446197	0.0847817	
657	0.08430747	0.08476941	
657.2	0.08434785	0.08475712	
657.4	0.08431794	0.08474483	
657.6	0.08406144	0.08473255	
657.8	0.08390543	0.08472027	
658	0.08410374	0.08470798	
658.2	0.08466411	0.08469571	
658.4	0.0845479	0.08468343	
658.6	0.08480561	0.08467115	
658.8	0.08471779	0.08465888	
659	0.08471551	0.08464661	
659.2	0.08467234	0.08463434	
659.4	0.08461471	0.08462207	
659.6	0.08444006	0.0846098	
659.8	0.08430406	0.08459753	
660	0.08415227	0.08458527	
660.2	0.0836725	0.08457301	
660.4	0.08293465	0.08456075	
660.6	0.08295954	0.08454849	
660.8	0.08317377	0.08453624	
661	0.08205658	0.08452398	
661.2	0.08230537	0.08451173	
661.4	0.08161132	0.08449948	
661.6	0.08158186	0.08448723	
661.8	0.08235548	0.08447498	
662	0.08284068	0.08446273	
662.2	0.08348717	0.08445049	
662.4	0.08348104	0.08443825	
662.6	0.08338633	0.08442601	
662.8	0.08307934	0.08441377	
663	0.0832889	0.08440153	
663.2	0.08357486	0.0843893	
663.4	0.08358521	0.08437707	
663.6	0.08385601	0.08436483	
663.8	0.08345826	0.0843526	
664	0.08337887	0.08434038	
664.2	0.08321671	0.08432815	
664.4	0.0827744	0.08431593	
664.6	0.08270585	0.0843037	
664.8	0.08244028	0.08429148	
665	0.08237866	0.08427926	
665.2	0.08275453	0.08426705	
665.4	0.08274532	0.08425483	
665.6	0.08369816	0.08424262	
665.8	0.0842814	0.0842304	
666	0.08434077	0.08421819	
666.2	0.08409468	0.08420599	
666.4	0.08369831	0.08419378	
666.6	0.08355306	0.08418157	
666.8	0.08302343	0.08416937	
667	0.08244967	0.08415717	
667.2	0.08201302	0.08414497	
667.4	0.08222175	0.08413277	
667.6	0.08232648	0.08412058	
667.8	0.08243848	0.08410838	
668	0.0829313	0.08409619	
668.2	0.08306292	0.084084	
668.4	0.08319783	0.08407181	
668.6	0.08410487	0.08405962	
668.8	0.08452758	0.08404744	
669	0.08492893	0.08403525	
669.2	0.08489489	0.08402307	
669.4	0.08516818	0.08401089	
669.6	0.0856028	0.08399871	
669.8	0.08501554	0.08398654	
670	0.0846117	0.08397436	
670.2	0.08440773	0.08396219	
670.4	0.08422555	0.08395002	
670.6	0.0836995	0.08393785	
670.8	0.08263626	0.08392568	
671	0.08213901	0.08391352	
671.2	0.08222465	0.08390135	
671.4	0.08292148	0.08388919	
671.6	0.08288738	0.08387703	
671.8	0.08310206	0.08386487	
672	0.08278742	0.08385271	
672.2	0.082261	0.08384056	
672.4	0.0823509	0.0838284	
672.6	0.08300474	0.08381625	
672.8	0.08288467	0.0838041	
673	0.08315056	0.08379195	
673.2	0.08324598	0.08377981	
673.4	0.08348438	0.08376766	
673.6	0.08340763	0.08375552	
673.8	0.08250315	0.08374338	
674	0.08256882	0.08373124	
674.2	0.08285914	0.0837191	
674.4	0.08320529	0.08370696	
674.6	0.08339534	0.08369483	
674.8	0.08312522	0.0836827	
675	0.08326836	0.08367057	
675.2	0.08374736	0.08365844	
675.4	0.08391403	0.08364631	
675.6	0.08389652	0.08363418	
675.8	0.08348587	0.08362206	
676	0.08327073	0.08360994	
676.2	0.0833322	0.08359782	
676.4	0.08358589	0.0835857	
676.6	0.08329904	0.08357358	
676.8	0.08357872	0.08356147	
677	0.08333228	0.08354935	
677.2	0.08313042	0.08353724	
677.4	0.08265126	0.08352513	
677.6	0.08232343	0.08351302	
677.8	0.08197557	0.08350092	
678	0.08243887	0.08348881	
678.2	0.0831876	0.08347671	
678.4	0.08332953	0.08346461	
678.6	0.0838258	0.08345251	
678.8	0.08369588	0.08344041	
679	0.08418561	0.08342832	
679.2	0.08458479	0.08341622	
679.4	0.08477869	0.08340413	
679.6	0.08521501	0.08339204	
679.8	0.08506005	0.08337995	
680	0.08536515	0.08336787	
680.2	0.08522682	0.08335578	
680.4	0.08504447	0.0833437	
680.6	0.0845361	0.08333162	
680.8	0.08475668	0.08331954	
681	0.08453752	0.08330746	
681.2	0.08432247	0.08329538	
681.4	0.08367895	0.08328331	
681.6	0.0835657	0.08327123	
681.8	0.08344476	0.08325916	
682	0.08300765	0.08324709	
682.2	0.08346923	0.08323503	
682.4	0.08313105	0.08322296	
682.6	0.08355047	0.0832109	
682.8	0.08300586	0.08319883	
683	0.08315745	0.08318677	
683.2	0.08272429	0.08317471	
683.4	0.08287986	0.08316266	
683.6	0.08281795	0.0831506	
683.8	0.08294907	0.08313855	
684	0.0826951	0.0831265	
684.2	0.08262957	0.08311445	
684.4	0.08299561	0.0831024	
684.6	0.08295653	0.08309035	
684.8	0.08324889	0.08307831	
685	0.08312717	0.08306626	
685.2	0.08274828	0.08305422	
685.4	0.08283389	0.08304218	
685.6	0.08304499	0.08303014	
685.8	0.08290994	0.08301811	
686	0.08286682	0.08300607	
686.2	0.08322388	0.08299404	
686.4	0.08320243	0.08298201	
686.6	0.08304993	0.08296998	
686.8	0.08276651	0.08295795	
687	0.08254399	0.08294593	
687.2	0.08221694	0.0829339	
687.4	0.08215716	0.08292188	
687.6	0.08258933	0.08290986	
687.8	0.08279075	0.08289784	
688	0.08218116	0.08288583	
688.2	0.08278612	0.08287381	
688.4	0.08311565	0.0828618	
688.6	0.08340687	0.08284978	
688.8	0.08315525	0.08283777	
689	0.08283843	0.08282577	
689.2	0.08299322	0.08281376	
689.4	0.08281791	0.08280175	
689.6	0.08228282	0.08278975	
689.8	0.08231607	0.08277775	
690	0.0823585	0.08276575	
690.2	0.08210105	0.08275375	
690.4	0.08224152	0.08274176	
690.6	0.0819799	0.08272976	
690.8	0.08175872	0.08271777	
691	0.08169611	0.08270578	
691.2	0.08168693	0.08269379	
691.4	0.08161111	0.0826818	
691.6	0.0824261	0.08266982	
691.8	0.08239604	0.08265783	
692	0.08223502	0.08264585	
692.2	0.08235527	0.08263387	
692.4	0.08201931	0.08262189	
692.6	0.08204905	0.08260991	
692.8	0.08177439	0.08259794	
693	0.08152099	0.08258597	
693.2	0.08160411	0.08257399	
693.4	0.08173146	0.08256202	
693.6	0.08163913	0.08255006	
693.8	0.08213243	0.08253809	
694	0.08225839	0.08252612	
694.2	0.08219787	0.08251416	
694.4	0.08222936	0.0825022	
694.6	0.08210874	0.08249024	
694.8	0.0821687	0.08247828	
695	0.08253034	0.08246633	
695.2	0.0827061	0.08245437	
695.4	0.08257399	0.08244242	
695.6	0.08303641	0.08243047	
695.8	0.08292566	0.08241852	
696	0.08285644	0.08240657	
696.2	0.08244551	0.08239463	
696.4	0.08222415	0.08238268	
696.6	0.08235734	0.08237074	
696.8	0.082106	0.0823588	
697	0.08188064	0.08234686	
697.2	0.08223901	0.08233492	
697.4	0.08187159	0.08232299	
697.6	0.08136154	0.08231105	
697.8	0.08106953	0.08229912	
698	0.08098856	0.08228719	
698.2	0.08066858	0.08227526	
698.4	0.08051424	0.08226334	
698.6	0.08007046	0.08225141	
698.8	0.08047429	0.08223949	
699	0.08090492	0.08222757	
699.2	0.08064058	0.08221565	
699.4	0.08047011	0.08220373	
699.6	0.08131131	0.08219181	
699.8	0.08148952	0.0821799	
700	0.08128946	0.08216798	
700.2	0.08079515	0.08215607	
700.4	0.08097229	0.08214416	
700.6	0.08096552	0.08213226	
700.8	0.08090078	0.08212035	
701	0.08092897	0.08210845	
701.2	0.08060688	0.08209654	
701.4	0.08015046	0.08208464	
701.6	0.08058832	0.08207274	
701.8	0.08036997	0.08206085	
702	0.08006622	0.08204895	
702.2	0.07981166	0.08203706	
702.4	0.08009071	0.08202516	
702.6	0.0805077	0.08201327	
702.8	0.08114537	0.08200138	
703	0.08180373	0.0819895	
703.2	0.08158007	0.08197761	
703.4	0.08168464	0.08196573	
703.6	0.08184931	0.08195385	
703.8	0.08143614	0.08194197	
704	0.08144402	0.08193009	
704.2	0.08136712	0.08191821	
704.4	0.08156793	0.08190634	
704.6	0.08132995	0.08189446	
704.8	0.0810556	0.08188259	
705	0.08055677	0.08187072	
705.2	0.08041743	0.08185885	
705.4	0.08041837	0.08184699	
705.6	0.08031846	0.08183512	
705.8	0.07996561	0.08182326	
706	0.07963772	0.0818114	
706.2	0.07980431	0.08179954	
706.4	0.08011121	0.08178768	
706.6	0.08041463	0.08177582	
706.8	0.08037701	0.08176397	
707	0.08019278	0.08175212	
707.2	0.0793	0.08174027	
707.4	0.07956047	0.08172842	
707.6	0.07930471	0.08171657	
707.8	0.07964375	0.08170472	
708	0.07983022	0.08169288	
708.2	0.0795687	0.08168104	
708.4	0.0798628	0.0816692	
708.6	0.07996285	0.08165736	
708.8	0.08023566	0.08164552	
709	0.08028413	0.08163369	
709.2	0.08083971	0.08162185	
709.4	0.08099043	0.08161002	
709.6	0.08133214	0.08159819	
709.8	0.08154013	0.08158636	
710	0.0818741	0.08157453	
710.2	0.08166797	0.08156271	
710.4	0.08134118	0.08155089	
710.6	0.08155477	0.08153906	
710.8	0.08178583	0.08152724	
711	0.08176916	0.08151543	
711.2	0.08193989	0.08150361	
711.4	0.08196914	0.08149179	
711.6	0.08189089	0.08147998	
711.8	0.08244696	0.08146817	
712	0.08190559	0.08145636	
712.2	0.08147493	0.08144455	
712.4	0.08124234	0.08143275	
712.6	0.08116865	0.08142094	
712.8	0.0811322	0.08140914	
713	0.08057893	0.08139734	
713.2	0.08081555	0.08138554	
713.4	0.08113864	0.08137374	
713.6	0.08105529	0.08136194	
713.8	0.08141053	0.08135015	
714	0.08182553	0.08133836	
714.2	0.08133407	0.08132657	
714.4	0.08093757	0.08131478	
714.6	0.08221441	0.08130299	
714.8	0.08281972	0.0812912	
715	0.08290362	0.08127942	
715.2	0.08290746	0.08126764	
715.4	0.08261679	0.08125586	
715.6	0.08294787	0.08124408	
715.8	0.08329625	0.0812323	
716	0.08271797	0.08122052	
716.2	0.08211685	0.08120875	
716.4	0.08226314	0.08119698	
716.6	0.08240324	0.08118521	
716.8	0.08224383	0.08117344	
717	0.0819305	0.08116167	
717.2	0.08249921	0.08114991	
717.4	0.08292331	0.08113814	
717.6	0.08215295	0.08112638	
717.8	0.08206504	0.08111462	
718	0.08147133	0.08110286	
718.2	0.08050405	0.08109111	
718.4	0.07969003	0.08107935	
718.6	0.0800364	0.0810676	
718.8	0.07958361	0.08105585	
719	0.07960399	0.0810441	
719.2	0.07926826	0.08103235	
719.4	0.07908435	0.0810206	
719.6	0.07945326	0.08100886	
719.8	0.07976349	0.08099711	
720	0.07953758	0.08098537	
720.2	0.07923066	0.08097363	
720.4	0.07962288	0.08096189	
720.6	0.07966238	0.08095016	
720.8	0.07985772	0.08093842	
721	0.07956589	0.08092669	
721.2	0.07985358	0.08091496	
721.4	0.07980004	0.08090323	
721.6	0.07914441	0.0808915	
721.8	0.07914899	0.08087977	
722	0.07919011	0.08086805	
722.2	0.07874034	0.08085633	
722.4	0.0792999	0.08084461	
722.6	0.07939852	0.08083289	
722.8	0.07947658	0.08082117	
723	0.07970046	0.08080945	
723.2	0.07973188	0.08079774	
723.4	0.08003809	0.08078603	
723.6	0.08028167	0.08077432	
723.8	0.07968418	0.08076261	
724	0.07941038	0.0807509	
724.2	0.07943885	0.08073919	
724.4	0.07909595	0.08072749	
724.6	0.07940622	0.08071579	
724.8	0.07910032	0.08070409	
725	0.07851933	0.08069239	
725.2	0.07842018	0.08068069	
725.4	0.07843884	0.08066899	
725.6	0.07877332	0.0806573	
725.8	0.07913419	0.08064561	
726	0.07951973	0.08063392	
726.2	0.07944064	0.08062223	
726.4	0.08008198	0.08061054	
726.6	0.07963429	0.08059886	
726.8	0.07999876	0.08058717	
727	0.0804143	0.08057549	
727.2	0.08057135	0.08056381	
727.4	0.0807473	0.08055213	
727.6	0.08029756	0.08054045	
727.8	0.07962457	0.08052878	
728	0.08007799	0.08051711	
728.2	0.08009545	0.08050543	
728.4	0.0797517	0.08049376	
728.6	0.07980114	0.08048209	
728.8	0.07916108	0.08047043	
729	0.07851485	0.08045876	
729.2	0.07769797	0.0804471	
729.4	0.07744639	0.08043544	
729.6	0.07772117	0.08042378	
729.8	0.07762108	0.08041212	
730	0.07761894	0.08040046	
730.2	0.07795486	0.08038881	
730.4	0.07835284	0.08037715	
730.6	0.07830362	0.0803655	
730.8	0.078864	0.08035385	
731	0.07898429	0.0803422	
731.2	0.07911444	0.08033056	
731.4	0.07962449	0.08031891	
731.6	0.07953984	0.08030727	
731.8	0.0801155	0.08029563	
732	0.08050613	0.08028399	
732.2	0.08008728	0.08027235	
732.4	0.08037156	0.08026071	
732.6	0.08044704	0.08024908	
732.8	0.08032018	0.08023745	
733	0.07965525	0.08022582	
733.2	0.07992965	0.08021419	
733.4	0.0801438	0.08020256	
733.6	0.08027398	0.08019093	
733.8	0.08059702	0.08017931	
734	0.08055209	0.08016768	
734.2	0.08071294	0.08015606	
734.4	0.08003397	0.08014444	
734.6	0.07952109	0.08013282	
734.8	0.0796425	0.08012121	
735	0.07881712	0.08010959	
735.2	0.07890058	0.08009798	
735.4	0.0788701	0.08008637	
735.6	0.07835153	0.08007476	
735.8	0.0781337	0.08006315	
736	0.07739797	0.08005155	
736.2	0.07715001	0.08003994	
736.4	0.07780662	0.08002834	
736.6	0.07779785	0.08001674	
736.8	0.0784018	0.08000514	
737	0.07886496	0.07999354	
737.2	0.07978639	0.07998195	
737.4	0.07963377	0.07997035	
737.6	0.07997414	0.07995876	
737.8	0.08045995	0.07994717	
738	0.08029307	0.07993558	
738.2	0.08032245	0.07992399	
738.4	0.07983831	0.07991241	
738.6	0.07980111	0.07990082	
738.8	0.07959283	0.07988924	
739	0.07895545	0.07987766	
739.2	0.07937812	0.07986608	
739.4	0.07920356	0.0798545	
739.6	0.07893869	0.07984293	
739.8	0.07904676	0.07983135	
740	0.07895524	0.07981978	
740.2	0.07922406	0.07980821	
740.4	0.07981635	0.07979664	
740.6	0.08013211	0.07978507	
740.8	0.08011977	0.07977351	
741	0.08022591	0.07976194	
741.2	0.08035328	0.07975038	
741.4	0.08029719	0.07973882	
741.6	0.08034861	0.07972726	
741.8	0.07997999	0.0797157	
742	0.07997945	0.07970415	
742.2	0.07969953	0.07969259	
742.4	0.07913527	0.07968104	
742.6	0.07900687	0.07966949	
742.8	0.07853192	0.07965794	
743	0.07830102	0.07964639	
743.2	0.0787598	0.07963485	
743.4	0.07852149	0.0796233	
743.6	0.07872514	0.07961176	
743.8	0.07923836	0.07960022	
744	0.07959897	0.07958868	
744.2	0.07976406	0.07957714	
744.4	0.08004482	0.07956561	
744.6	0.08023818	0.07955407	
744.8	0.08012172	0.07954254	
745	0.08094419	0.07953101	
745.2	0.08108721	0.07951948	
745.4	0.08115552	0.07950795	
745.6	0.08107588	0.07949643	
745.8	0.08096467	0.07948491	
746	0.08077188	0.07947338	
746.2	0.08039021	0.07946186	
746.4	0.07983508	0.07945034	
746.6	0.07964085	0.07943883	
746.8	0.07886903	0.07942731	
747	0.07883715	0.0794158	
747.2	0.07892291	0.07940428	
747.4	0.07813495	0.07939277	
747.6	0.07792285	0.07938127	
747.8	0.07752777	0.07936976	
748	0.0771355	0.07935825	
748.2	0.07668874	0.07934675	
748.4	0.07703872	0.07933525	
748.6	0.07662123	0.07932375	
748.8	0.07735224	0.07931225	
749	0.0775286	0.07930075	
749.2	0.07758402	0.07928925	
749.4	0.07801191	0.07927776	
749.6	0.07853149	0.07926627	
749.8	0.07879297	0.07925478	
750	0.07896605	0.07924329	
750.2	0.07950503	0.0792318	
750.4	0.08003741	0.07922032	
750.6	0.08075116	0.07920883	
750.8	0.08092131	0.07919735	
751	0.08196129	0.07918587	
751.2	0.08175693	0.07917439	
751.4	0.08112996	0.07916291	
751.6	0.08082696	0.07915144	
751.8	0.08052552	0.07913996	
752	0.08028294	0.07912849	
752.2	0.07974251	0.07911702	
752.4	0.07913177	0.07910555	
752.6	0.07853262	0.07909408	
752.8	0.07877706	0.07908262	
753	0.07836686	0.07907115	
753.2	0.07831604	0.07905969	
753.4	0.07805408	0.07904823	
753.6	0.07808707	0.07903677	
753.8	0.07787119	0.07902532	
754	0.07757578	0.07901386	
754.2	0.07814466	0.07900241	
754.4	0.07852507	0.07899095	
754.6	0.07864082	0.0789795	
754.8	0.07875208	0.07896805	
755	0.07887746	0.07895661	
755.2	0.07878108	0.07894516	
755.4	0.078967	0.07893372	
755.6	0.07928916	0.07892227	
755.8	0.07937458	0.07891083	
756	0.07958274	0.07889939	
756.2	0.07875178	0.07888796	
756.4	0.07863991	0.07887652	
756.6	0.07905242	0.07886509	
756.8	0.07934599	0.07885366	
757	0.07977851	0.07884222	
757.2	0.07940048	0.0788308	
757.4	0.07935113	0.07881937	
757.6	0.07996594	0.07880794	
757.8	0.08007913	0.07879652	
758	0.0799956	0.0787851	
758.2	0.08024823	0.07877367	
758.4	0.08026999	0.07876226	
758.6	0.07965944	0.07875084	
758.8	0.07959981	0.07873942	
759	0.07949969	0.07872801	
759.2	0.07977049	0.0787166	
759.4	0.07982848	0.07870518	
759.6	0.07972555	0.07869378	
759.8	0.07927343	0.07868237	
760	0.07869462	0.07867096	
760.2	0.07794791	0.07865956	
760.4	0.07804897	0.07864816	
760.6	0.07866799	0.07863675	
760.8	0.0790589	0.07862535	
761	0.07919954	0.07861396	
761.2	0.07903431	0.07860256	
761.4	0.07986813	0.07859117	
761.6	0.0801749	0.07857977	
761.8	0.07965689	0.07856838	
762	0.07924178	0.07855699	
762.2	0.07908554	0.07854561	
762.4	0.07903849	0.07853422	
762.6	0.07824999	0.07852284	
762.8	0.07846956	0.07851145	
763	0.07784684	0.07850007	
763.2	0.07765608	0.07848869	
763.4	0.07712245	0.07847731	
763.6	0.07650044	0.07846594	
763.8	0.07598916	0.07845456	
764	0.07597011	0.07844319	
764.2	0.07614547	0.07843182	
764.4	0.07648322	0.07842045	
764.6	0.07688605	0.07840908	
764.8	0.07695197	0.07839772	
765	0.07748863	0.07838635	
765.2	0.07713552	0.07837499	
765.4	0.0779388	0.07836363	
765.6	0.07805512	0.07835227	
765.8	0.07768558	0.07834091	
766	0.07786928	0.07832955	
766.2	0.07820432	0.0783182	
766.4	0.07816367	0.07830684	
766.6	0.07829437	0.07829549	
766.8	0.07893085	0.07828414	
767	0.07891918	0.07827279	
767.2	0.07967924	0.07826145	
767.4	0.07959724	0.0782501	
767.6	0.07957571	0.07823876	
767.8	0.07997556	0.07822742	
768	0.08006384	0.07821608	
768.2	0.08001901	0.07820474	
768.4	0.07971709	0.0781934	
768.6	0.07934417	0.07818207	
768.8	0.07917784	0.07817074	
769	0.07880805	0.0781594	
769.2	0.07827848	0.07814807	
769.4	0.07837313	0.07813674	
769.6	0.07805984	0.07812542	
769.8	0.07726852	0.07811409	
770	0.07709823	0.07810277	
770.2	0.07686194	0.07809145	
770.4	0.07642287	0.07808013	
770.6	0.07699581	0.07806881	
770.8	0.07747558	0.07805749	
771	0.07771442	0.07804618	
771.2	0.07827653	0.07803486	
771.4	0.07781157	0.07802355	
771.6	0.07822167	0.07801224	
771.8	0.07883635	0.07800093	
772	0.07879246	0.07798962	
772.2	0.0786303	0.07797832	
772.4	0.07838152	0.07796701	
772.6	0.07853974	0.07795571	
772.8	0.0784936	0.07794441	
773	0.07835597	0.07793311	
773.2	0.07815714	0.07792182	
773.4	0.07794006	0.07791052	
773.6	0.07814274	0.07789923	
773.8	0.0774183	0.07788793	
774	0.0772844	0.07787664	
774.2	0.07664466	0.07786535	
774.4	0.07627701	0.07785407	
774.6	0.07683208	0.07784278	
774.8	0.07667481	0.0778315	
775	0.07696563	0.07782021	
775.2	0.07731537	0.07780893	
775.4	0.07739558	0.07779765	
775.6	0.0779613	0.07778638	
775.8	0.07810489	0.0777751	
776	0.07824534	0.07776383	
776.2	0.07827593	0.07775255	
776.4	0.07820723	0.07774128	
776.6	0.07826478	0.07773001	
776.8	0.07839338	0.07771874	
777	0.07785111	0.07770748	
777.2	0.07781107	0.07769621	
777.4	0.07800465	0.07768495	
777.6	0.0780167	0.07767369	
777.8	0.07757901	0.07766243	
778	0.07747646	0.07765117	
778.2	0.07731035	0.07763991	
778.4	0.07749232	0.07762866	
778.6	0.07732697	0.07761741	
778.8	0.07744398	0.07760616	
779	0.07781609	0.07759491	
779.2	0.07799615	0.07758366	
779.4	0.07783919	0.07757241	
779.6	0.07777921	0.07756117	
779.8	0.07817967	0.07754992	
780	0.07786793	0.07753868	
780.2	0.07766417	0.07752744	
780.4	0.07767229	0.0775162	
780.6	0.07798865	0.07750496	
780.8	0.07835534	0.07749373	
781	0.07817623	0.0774825	
781.2	0.07852938	0.07747126	
781.4	0.07837694	0.07746003	
781.6	0.07830343	0.0774488	
781.8	0.07857001	0.07743758	
782	0.07872732	0.07742635	
782.2	0.07868313	0.07741513	
782.4	0.07824799	0.07740391	
782.6	0.07809134	0.07739269	
782.8	0.0778494	0.07738147	
783	0.07754766	0.07737025	
783.2	0.07756129	0.07735903	
783.4	0.07736818	0.07734782	
783.6	0.07743093	0.07733661	
783.8	0.07730087	0.0773254	
784	0.07685607	0.07731419	
784.2	0.07736744	0.07730298	
784.4	0.07754606	0.07729177	
784.6	0.07783874	0.07728057	
784.8	0.07792327	0.07726937	
785	0.07727634	0.07725817	
785.2	0.07732125	0.07724697	
785.4	0.07694388	0.07723577	
785.6	0.0766876	0.07722457	
785.8	0.07674237	0.07721338	
786	0.07651729	0.07720218	
786.2	0.07621268	0.07719099	
786.4	0.07613422	0.0771798	
786.6	0.07607168	0.07716862	
786.8	0.07561965	0.07715743	
787	0.07603336	0.07714624	
787.2	0.07645232	0.07713506	
787.4	0.07639952	0.07712388	
787.6	0.07668971	0.0771127	
787.8	0.07670039	0.07710152	
788	0.07702492	0.07709034	
788.2	0.07713146	0.07707917	
788.4	0.07758393	0.077068	
788.6	0.07797538	0.07705682	
788.8	0.07734783	0.07704565	
789	0.07674452	0.07703448	
789.2	0.07693563	0.07702332	
789.4	0.07601604	0.07701215	
789.6	0.07604146	0.07700099	
789.8	0.07547285	0.07698983	
790	0.07589053	0.07697867	
790.2	0.076095	0.07696751	
790.4	0.07607722	0.07695635	
790.6	0.07564204	0.07694519	
790.8	0.07606423	0.07693404	
791	0.07662688	0.07692289	
791.2	0.07711259	0.07691174	
791.4	0.07719811	0.07690059	
791.6	0.07777987	0.07688944	
791.8	0.07780941	0.07687829	
792	0.07784453	0.07686715	
792.2	0.07761188	0.07685601	
792.4	0.07773166	0.07684486	
792.6	0.07725308	0.07683373	
792.8	0.07638179	0.07682259	
793	0.07627538	0.07681145	
793.2	0.07632123	0.07680032	
793.4	0.07563823	0.07678918	
793.6	0.07576125	0.07677805	
793.8	0.07500768	0.07676692	
794	0.07547633	0.07675579	
794.2	0.07525742	0.07674467	
794.4	0.07497283	0.07673354	
794.6	0.07540802	0.07672242	
794.8	0.07605892	0.0767113	
795	0.07653748	0.07670018	
795.2	0.07668004	0.07668906	
795.4	0.07705638	0.07667794	
795.6	0.07785205	0.07666683	
795.8	0.07773206	0.07665571	
796	0.07765612	0.0766446	
796.2	0.07737396	0.07663349	
796.4	0.07746149	0.07662238	
796.6	0.07800475	0.07661127	
796.8	0.0782384	0.07660017	
797	0.0783119	0.07658906	
797.2	0.07826614	0.07657796	
797.4	0.07787892	0.07656686	
797.6	0.07765893	0.07655576	
797.8	0.07702895	0.07654466	
798	0.07703999	0.07653357	
798.2	0.07714851	0.07652247	
798.4	0.07679049	0.07651138	
798.6	0.0771995	0.07650029	
798.8	0.07681533	0.0764892	
799	0.07706967	0.07647811	
799.2	0.07703654	0.07646702	
799.4	0.07699609	0.07645594	
799.6	0.07688454	0.07644486	
799.8	0.0760271	0.07643377	
800	0.07587832	0.07642269	
800.2	0.07592029	0.07641162	
800.4	0.07619776	0.07640054	
800.6	0.07641178	0.07638946	
800.8	0.07656777	0.07637839	
801	0.07658309	0.07636732	
801.2	0.07667932	0.07635625	
801.4	0.07686317	0.07634518	
801.6	0.07701708	0.07633411	
801.8	0.07746724	0.07632305	
802	0.07765071	0.07631198	
802.2	0.07758411	0.07630092	
802.4	0.07754803	0.07628986	
802.6	0.07841547	0.0762788	
802.8	0.07824223	0.07626774	
803	0.07838072	0.07625669	
803.2	0.07823972	0.07624563	
803.4	0.07748549	0.07623458	
803.6	0.07723071	0.07622353	
803.8	0.07679178	0.07621248	
804	0.07698296	0.07620143	
804.2	0.07659763	0.07619039	
804.4	0.07616711	0.07617934	
804.6	0.07592954	0.0761683	
804.8	0.07644493	0.07615726	
805	0.07653352	0.07614622	
805.2	0.07649569	0.07613518	
805.4	0.07718477	0.07612414	
805.6	0.0770917	0.07611311	
805.8	0.07720547	0.07610207	
806	0.07705436	0.07609104	
806.2	0.07707588	0.07608001	
806.4	0.07777085	0.07606898	
806.6	0.07811514	0.07605796	
806.8	0.07787727	0.07604693	
807	0.07824247	0.07603591	
807.2	0.07853282	0.07602488	
807.4	0.07827422	0.07601386	
807.6	0.07862956	0.07600284	
807.8	0.07848029	0.07599183	
808	0.07836416	0.07598081	
808.2	0.0779916	0.0759698	
808.4	0.07802802	0.07595878	
808.6	0.07809659	0.07594777	
808.8	0.07848622	0.07593676	
809	0.07853663	0.07592576	
809.2	0.07862418	0.07591475	
809.4	0.07880394	0.07590374	
809.6	0.07847755	0.07589274	
809.8	0.07869663	0.07588174	
