# Supplementary material for: Molecular basis for DNA recognition by the maternal pioneer transcription factor FoxH1
Source: Nat Commun. 2022 Nov 26;13:7279. doi: 10.1038/s41467-022-34925-y (PMC9701222; doi:10.1038/s41467-022-34925-y)
Supplement: Supplementary file 4 — Source Data [file 41467_2022_34925_MOESM4_ESM.zip › Sourcedata/BLIS/FoxH1/WT/601/+0.5/DNA/D5Results.txt]

Conc1	1.563E-08	
Start1	390	
Stop1	809.8	
Kobs	0.000724860312289951	
Error Kobs	1.20744166887408E-05	
Koff	0	
Error Koff	0	
Time1	Data1	Fit1	
390	0.00415171	0	
390.2	0.00371459	0.00007708	
390.4	0.00349716	0.00015408	
390.6	0.00306836	0.00023102	
390.8	0.00284482	0.00030789	
391	0.00260577	0.00038469	
391.2	0.00218703	0.00046142	
391.4	0.00210178	0.00053808	
391.6	0.00172837	0.00061467	
391.8	0.0013164	0.00069119	
392	0.00119601	0.00076764	
392.2	0.00142767	0.00084402	
392.4	0.0014855	0.00092033	
392.6	0.00129402	0.00099657	
392.8	0.00131314	0.00107275	
393	0.00127197	0.00114885	
393.2	0.00094876	0.00122489	
393.4	0.00086543	0.00130086	
393.6	0.00062384	0.00137675	
393.8	0.0008214	0.00145258	
394	0.00085856	0.00152834	
394.2	0.00106088	0.00160403	
394.4	0.00160035	0.00167966	
394.6	0.00169372	0.00175521	
394.8	0.00202457	0.0018307	
395	0.00162583	0.00190612	
395.2	0.00174556	0.00198147	
395.4	0.00244443	0.00205675	
395.6	0.00200032	0.00213196	
395.8	0.00243819	0.0022071	
396	0.00301534	0.00228218	
396.2	0.00335643	0.00235719	
396.4	0.0035631	0.00243213	
396.6	0.00296392	0.002507	
396.8	0.00319075	0.00258181	
397	0.00286745	0.00265654	
397.2	0.00247264	0.00273121	
397.4	0.00228232	0.00280581	
397.6	0.00221989	0.00288035	
397.8	0.00323244	0.00295481	
398	0.00361763	0.00302921	
398.2	0.00399575	0.00310354	
398.4	0.00438278	0.00317781	
398.6	0.00475709	0.003252	
398.8	0.0052065	0.00332613	
399	0.00523336	0.00340019	
399.2	0.00578003	0.00347419	
399.4	0.00616669	0.00354812	
399.6	0.00586736	0.00362198	
399.8	0.00653919	0.00369577	
400	0.00649245	0.0037695	
400.2	0.00647571	0.00384316	
400.4	0.00635944	0.00391675	
400.6	0.00563501	0.00399028	
400.8	0.00590985	0.00406374	
401	0.00519373	0.00413713	
401.2	0.00476702	0.00421046	
401.4	0.00410712	0.00428372	
401.6	0.00432444	0.00435691	
401.8	0.00451434	0.00443004	
402	0.00404449	0.0045031	
402.2	0.0041631	0.0045761	
402.4	0.00460406	0.00464902	
402.6	0.00463037	0.00472189	
402.8	0.00475619	0.00479468	
403	0.00506297	0.00486741	
403.2	0.00528238	0.00494008	
403.4	0.00531083	0.00501268	
403.6	0.00509405	0.00508521	
403.8	0.00545959	0.00515768	
404	0.00495996	0.00523008	
404.2	0.00516	0.00530242	
404.4	0.00512348	0.00537469	
404.6	0.0053291	0.00544689	
404.8	0.00545438	0.00551903	
405	0.00527462	0.0055911	
405.2	0.00505501	0.00566311	
405.4	0.00477217	0.00573506	
405.6	0.00476331	0.00580693	
405.8	0.00496808	0.00587875	
406	0.00496482	0.00595049	
406.2	0.00517179	0.00602218	
406.4	0.00526672	0.0060938	
406.6	0.00535377	0.00616535	
406.8	0.00581435	0.00623684	
407	0.00651601	0.00630826	
407.2	0.00607961	0.00637962	
407.4	0.00599934	0.00645091	
407.6	0.00604288	0.00652214	
407.8	0.00603877	0.00659331	
408	0.00602895	0.00666441	
408.2	0.0064173	0.00673544	
408.4	0.00638804	0.00680641	
408.6	0.00696657	0.00687732	
408.8	0.00682148	0.00694816	
409	0.0064919	0.00701894	
409.2	0.00618587	0.00708965	
409.4	0.00624145	0.0071603	
409.6	0.00594748	0.00723089	
409.8	0.00621985	0.00730141	
410	0.00649477	0.00737187	
410.2	0.00691978	0.00744226	
410.4	0.00707002	0.00751259	
410.6	0.00757417	0.00758286	
410.8	0.00764674	0.00765306	
411	0.00774175	0.0077232	
411.2	0.00743249	0.00779328	
411.4	0.00806138	0.00786329	
411.6	0.00805591	0.00793324	
411.8	0.00795616	0.00800312	
412	0.0086999	0.00807295	
412.2	0.00813742	0.00814271	
412.4	0.00770458	0.0082124	
412.6	0.00767127	0.00828203	
412.8	0.0068805	0.0083516	
413	0.00689511	0.00842111	
413.2	0.00668583	0.00849055	
413.4	0.00680198	0.00855993	
413.6	0.00697567	0.00862925	
413.8	0.00717462	0.0086985	
414	0.00792449	0.00876769	
414.2	0.00866383	0.00883682	
414.4	0.00877405	0.00890589	
414.6	0.00903615	0.00897489	
414.8	0.00923259	0.00904383	
415	0.00949152	0.00911271	
415.2	0.00999461	0.00918153	
415.4	0.01044983	0.00925028	
415.6	0.0101663	0.00931897	
415.8	0.01002868	0.0093876	
416	0.01045907	0.00945617	
416.2	0.00958627	0.00952467	
416.4	0.00934774	0.00959311	
416.6	0.00925469	0.0096615	
416.8	0.00932132	0.00972981	
417	0.00901625	0.00979807	
417.2	0.00833856	0.00986626	
417.4	0.00863982	0.0099344	
417.6	0.00843304	0.01000247	
417.8	0.00849229	0.01007048	
418	0.00884834	0.01013843	
418.2	0.00872711	0.01020631	
418.4	0.00846209	0.01027414	
418.6	0.00832064	0.0103419	
418.8	0.00853853	0.0104096	
419	0.00899137	0.01047724	
419.2	0.00905087	0.01054482	
419.4	0.00902739	0.01061234	
419.6	0.00877936	0.01067979	
419.8	0.00879625	0.01074719	
420	0.00940639	0.01081452	
420.2	0.00954663	0.0108818	
420.4	0.00937675	0.01094901	
420.6	0.00939426	0.01101616	
420.8	0.00960082	0.01108325	
421	0.00912438	0.01115028	
421.2	0.00920924	0.01121725	
421.4	0.00972034	0.01128416	
421.6	0.00960903	0.011351	
421.8	0.00990308	0.01141779	
422	0.0098171	0.01148452	
422.2	0.00938103	0.01155118	
422.4	0.00946307	0.01161779	
422.6	0.00999406	0.01168433	
422.8	0.01046732	0.01175082	
423	0.01112814	0.01181724	
423.2	0.01130838	0.01188361	
423.4	0.01158544	0.01194991	
423.6	0.01163954	0.01201615	
423.8	0.01194131	0.01208234	
424	0.01217976	0.01214846	
424.2	0.01221628	0.01221452	
424.4	0.01163684	0.01228053	
424.6	0.01154135	0.01234647	
424.8	0.0118574	0.01241236	
425	0.0115389	0.01247818	
425.2	0.01177073	0.01254395	
425.4	0.01155334	0.01260965	
425.6	0.01127227	0.0126753	
425.8	0.01093118	0.01274088	
426	0.01061239	0.01280641	
426.2	0.0105957	0.01287188	
426.4	0.010891	0.01293729	
426.6	0.01114074	0.01300263	
426.8	0.0108598	0.01306792	
427	0.01129946	0.01313315	
427.2	0.01126609	0.01319832	
427.4	0.01145938	0.01326344	
427.6	0.01156838	0.01332849	
427.8	0.01206262	0.01339348	
428	0.01185125	0.01345842	
428.2	0.01209149	0.0135233	
428.4	0.01228569	0.01358811	
428.6	0.01278147	0.01365287	
428.8	0.01345508	0.01371757	
429	0.01343473	0.01378221	
429.2	0.0136656	0.0138468	
429.4	0.01309236	0.01391132	
429.6	0.01321864	0.01397578	
429.8	0.01306608	0.01404019	
430	0.01351587	0.01410454	
430.2	0.01330976	0.01416883	
430.4	0.01346634	0.01423306	
430.6	0.01315849	0.01429724	
430.8	0.01302312	0.01436135	
431	0.01333456	0.01442541	
431.2	0.01334526	0.01448941	
431.4	0.01384961	0.01455335	
431.6	0.0141146	0.01461724	
431.8	0.01442641	0.01468106	
432	0.01405135	0.01474483	
432.2	0.01425721	0.01480854	
432.4	0.01421251	0.01487219	
432.6	0.01412156	0.01493579	
432.8	0.01354212	0.01499932	
433	0.01371421	0.0150628	
433.2	0.01333958	0.01512622	
433.4	0.01315009	0.01518959	
433.6	0.01288903	0.01525289	
433.8	0.01265029	0.01531614	
434	0.01281583	0.01537934	
434.2	0.01245536	0.01544247	
434.4	0.01280388	0.01550555	
434.6	0.01229623	0.01556857	
434.8	0.01199851	0.01563153	
435	0.01207725	0.01569444	
435.2	0.01230303	0.01575729	
435.4	0.01259046	0.01582008	
435.6	0.01286571	0.01588281	
435.8	0.01301026	0.01594549	
436	0.01337441	0.01600811	
436.2	0.01401243	0.01607068	
436.4	0.01398685	0.01613319	
436.6	0.01434461	0.01619564	
436.8	0.01475739	0.01625803	
437	0.01566184	0.01632037	
437.2	0.0155992	0.01638265	
437.4	0.01569062	0.01644488	
437.6	0.01535419	0.01650705	
437.8	0.01538878	0.01656916	
438	0.0151588	0.01663121	
438.2	0.01526628	0.01669321	
438.4	0.01545598	0.01675516	
438.6	0.01552906	0.01681705	
438.8	0.01551004	0.01687888	
439	0.01528528	0.01694065	
439.2	0.01519534	0.01700237	
439.4	0.01523997	0.01706403	
439.6	0.01524712	0.01712564	
439.8	0.01517969	0.01718719	
440	0.01551019	0.01724869	
440.2	0.01549564	0.01731013	
440.4	0.01506739	0.01737151	
440.6	0.01513924	0.01743284	
440.8	0.01535651	0.01749412	
441	0.01557906	0.01755533	
441.2	0.0156786	0.01761649	
441.4	0.01573154	0.0176776	
441.6	0.01545732	0.01773865	
441.8	0.01554798	0.01779965	
442	0.01589173	0.01786059	
442.2	0.01675856	0.01792147	
442.4	0.01724146	0.0179823	
442.6	0.0173102	0.01804308	
442.8	0.01720833	0.0181038	
443	0.01681932	0.01816446	
443.2	0.01708838	0.01822507	
443.4	0.01734759	0.01828563	
443.6	0.01726525	0.01834613	
443.8	0.01689485	0.01840657	
444	0.01695016	0.01846696	
444.2	0.01683343	0.0185273	
444.4	0.01684922	0.01858758	
444.6	0.01730974	0.01864781	
444.8	0.0175941	0.01870798	
445	0.01748956	0.0187681	
445.2	0.01766534	0.01882816	
445.4	0.01736079	0.01888817	
445.6	0.01669451	0.01894812	
445.8	0.01675081	0.01900802	
446	0.01648262	0.01906786	
446.2	0.01617982	0.01912765	
446.4	0.01625232	0.01918739	
446.6	0.0157177	0.01924707	
446.8	0.01598878	0.0193067	
447	0.01597419	0.01936628	
447.2	0.01646369	0.0194258	
447.4	0.01626033	0.01948526	
447.6	0.01606111	0.01954468	
447.8	0.016179	0.01960403	
448	0.01679356	0.01966334	
448.2	0.0173444	0.01972259	
448.4	0.01795705	0.01978179	
448.6	0.01843594	0.01984093	
448.8	0.01877389	0.01990002	
449	0.01893807	0.01995906	
449.2	0.019481	0.02001804	
449.4	0.01929738	0.02007697	
449.6	0.01929205	0.02013584	
449.8	0.01940863	0.02019467	
450	0.01903945	0.02025344	
450.2	0.01884948	0.02031215	
450.4	0.01951715	0.02037082	
450.6	0.01907846	0.02042942	
450.8	0.01942424	0.02048798	
451	0.01951868	0.02054648	
451.2	0.01937132	0.02060493	
451.4	0.01868366	0.02066333	
451.6	0.01875562	0.02072168	
451.8	0.01903854	0.02077997	
452	0.01917665	0.02083821	
452.2	0.01905918	0.02089639	
452.4	0.01929456	0.02095453	
452.6	0.01944666	0.02101261	
452.8	0.01985994	0.02107063	
453	0.02000212	0.02112861	
453.2	0.02022743	0.02118653	
453.4	0.02006154	0.0212444	
453.6	0.02014444	0.02130222	
453.8	0.01968759	0.02135998	
454	0.01958328	0.0214177	
454.2	0.01952726	0.02147536	
454.4	0.0197916	0.02153297	
454.6	0.01984439	0.02159052	
454.8	0.01993754	0.02164803	
455	0.01985285	0.02170548	
455.2	0.01928622	0.02176288	
455.4	0.01936762	0.02182022	
455.6	0.01946576	0.02187752	
455.8	0.0199149	0.02193476	
456	0.01964288	0.02199195	
456.2	0.01955829	0.02204909	
456.4	0.01963986	0.02210618	
456.6	0.0195761	0.02216322	
456.8	0.01921021	0.0222202	
457	0.01901845	0.02227714	
457.2	0.01913741	0.02233402	
457.4	0.01952501	0.02239085	
457.6	0.0196574	0.02244763	
457.8	0.01959015	0.02250435	
458	0.01980478	0.02256103	
458.2	0.01946083	0.02261765	
458.4	0.01983858	0.02267422	
458.6	0.02040373	0.02273075	
458.8	0.02034891	0.02278722	
459	0.02037236	0.02284363	
459.2	0.02031617	0.0229	
459.4	0.02079303	0.02295632	
459.6	0.02046878	0.02301258	
459.8	0.02062652	0.0230688	
460	0.02013797	0.02312496	
460.2	0.01999603	0.02318108	
460.4	0.01934433	0.02323714	
460.6	0.0188856	0.02329315	
460.8	0.01895833	0.02334911	
461	0.01925278	0.02340502	
461.2	0.01968093	0.02346088	
461.4	0.01999598	0.02351668	
461.6	0.02015987	0.02357244	
461.8	0.02070295	0.02362815	
462	0.02069392	0.02368381	
462.2	0.02096954	0.02373941	
462.4	0.02167291	0.02379497	
462.6	0.02177395	0.02385047	
462.8	0.02176923	0.02390593	
463	0.02139526	0.02396133	
463.2	0.02151297	0.02401669	
463.4	0.02166209	0.02407199	
463.6	0.02148449	0.02412725	
463.8	0.02165602	0.02418245	
464	0.02151279	0.0242376	
464.2	0.02121445	0.02429271	
464.4	0.02095209	0.02434776	
464.6	0.02146306	0.02440277	
464.8	0.02202539	0.02445772	
465	0.02222869	0.02451262	
465.2	0.02277649	0.02456748	
465.4	0.0233335	0.02462228	
465.6	0.02364369	0.02467704	
465.8	0.02395969	0.02473174	
466	0.0237983	0.0247864	
466.2	0.02396838	0.02484101	
466.4	0.02371521	0.02489556	
466.6	0.02350947	0.02495007	
466.8	0.0232188	0.02500453	
467	0.0225931	0.02505894	
467.2	0.02231222	0.0251133	
467.4	0.02196989	0.02516761	
467.6	0.02157362	0.02522187	
467.8	0.02082387	0.02527608	
468	0.02020265	0.02533024	
468.2	0.01977884	0.02538436	
468.4	0.02003674	0.02543842	
468.6	0.02072116	0.02549244	
468.8	0.02088154	0.0255464	
469	0.02150624	0.02560032	
469.2	0.02218675	0.02565419	
469.4	0.02227119	0.02570801	
469.6	0.02214598	0.02576178	
469.8	0.02306636	0.0258155	
470	0.02323664	0.02586917	
470.2	0.02408404	0.0259228	
470.4	0.02426392	0.02597638	
470.6	0.02459368	0.0260299	
470.8	0.0247512	0.02608338	
471	0.02412247	0.02613681	
471.2	0.02379484	0.0261902	
471.4	0.02374277	0.02624353	
471.6	0.02350039	0.02629681	
471.8	0.02254756	0.02635005	
472	0.02249609	0.02640324	
472.2	0.02245781	0.02645638	
472.4	0.02313954	0.02650947	
472.6	0.02287679	0.02656252	
472.8	0.02280415	0.02661551	
473	0.02305174	0.02666846	
473.2	0.02305277	0.02672136	
473.4	0.02250541	0.02677421	
473.6	0.0222287	0.02682702	
473.8	0.02265177	0.02687978	
474	0.02249203	0.02693248	
474.2	0.02306014	0.02698515	
474.4	0.023009	0.02703776	
474.6	0.02290755	0.02709032	
474.8	0.02297254	0.02714284	
475	0.02276431	0.02719531	
475.2	0.02293905	0.02724773	
475.4	0.02347832	0.02730011	
475.6	0.02421101	0.02735244	
475.8	0.02428345	0.02740472	
476	0.02504104	0.02745695	
476.2	0.0257532	0.02750914	
476.4	0.02611686	0.02756127	
476.6	0.02602918	0.02761336	
476.8	0.026277	0.02766541	
477	0.02602168	0.0277174	
477.2	0.02543305	0.02776935	
477.4	0.02532355	0.02782126	
477.6	0.02477848	0.02787311	
477.8	0.02502536	0.02792492	
478	0.02520954	0.02797668	
478.2	0.02524142	0.02802839	
478.4	0.02469406	0.02808006	
478.6	0.02420256	0.02813168	
478.8	0.02434191	0.02818326	
479	0.02460846	0.02823478	
479.2	0.0242758	0.02828626	
479.4	0.02471046	0.0283377	
479.6	0.02525243	0.02838908	
479.8	0.02501933	0.02844042	
480	0.02538698	0.02849172	
480.2	0.02526328	0.02854296	
480.4	0.02533383	0.02859417	
480.6	0.02548921	0.02864532	
480.8	0.02542121	0.02869643	
481	0.02579437	0.02874749	
481.2	0.02628533	0.0287985	
481.4	0.02682569	0.02884947	
481.6	0.02656301	0.0289004	
481.8	0.02684941	0.02895127	
482	0.02664528	0.0290021	
482.2	0.0260674	0.02905289	
482.4	0.02602228	0.02910363	
482.6	0.02615557	0.02915432	
482.8	0.02627033	0.02920497	
483	0.02616025	0.02925557	
483.2	0.02558224	0.02930612	
483.4	0.02548264	0.02935663	
483.6	0.02519406	0.02940709	
483.8	0.02471563	0.02945751	
484	0.02479478	0.02950788	
484.2	0.02484256	0.02955821	
484.4	0.0255208	0.02960849	
484.6	0.02542389	0.02965872	
484.8	0.02607032	0.02970891	
485	0.02721934	0.02975906	
485.2	0.02745722	0.02980916	
485.4	0.02764619	0.02985921	
485.6	0.0271734	0.02990922	
485.8	0.02696864	0.02995918	
486	0.02714184	0.0300091	
486.2	0.02719958	0.03005897	
486.4	0.02815016	0.03010879	
486.6	0.02837371	0.03015857	
486.8	0.02842454	0.03020831	
487	0.02851319	0.030258	
487.2	0.02805693	0.03030765	
487.4	0.02763422	0.03035725	
487.6	0.02761707	0.0304068	
487.8	0.02764365	0.03045632	
488	0.0282892	0.03050578	
488.2	0.02896002	0.0305552	
488.4	0.02885714	0.03060458	
488.6	0.029052	0.03065391	
488.8	0.0295945	0.0307032	
489	0.03003234	0.03075244	
489.2	0.02978944	0.03080164	
489.4	0.02961264	0.03085079	
489.6	0.02901049	0.0308999	
489.8	0.02873338	0.03094896	
490	0.02852095	0.03099798	
490.2	0.0280007	0.03104696	
490.4	0.02858684	0.03109589	
490.6	0.02811528	0.03114478	
490.8	0.02774451	0.03119362	
491	0.02787981	0.03124242	
491.2	0.02776054	0.03129117	
491.4	0.02743049	0.03133988	
491.6	0.02783188	0.03138854	
491.8	0.02790276	0.03143717	
492	0.02838257	0.03148574	
492.2	0.02855215	0.03153428	
492.4	0.02823356	0.03158276	
492.6	0.02860009	0.03163121	
492.8	0.02894213	0.03167961	
493	0.02907537	0.03172797	
493.2	0.02918064	0.03177628	
493.4	0.02914582	0.03182455	
493.6	0.02896445	0.03187278	
493.8	0.02906976	0.03192096	
494	0.02911162	0.0319691	
494.2	0.02953701	0.03201719	
494.4	0.0298433	0.03206524	
494.6	0.02989286	0.03211325	
494.8	0.02971465	0.03216121	
495	0.02999097	0.03220913	
495.2	0.0299631	0.03225701	
495.4	0.02957824	0.03230485	
495.6	0.02979092	0.03235264	
495.8	0.02930069	0.03240038	
496	0.02972891	0.03244809	
496.2	0.02992481	0.03249575	
496.4	0.02956764	0.03254336	
496.6	0.02972277	0.03259094	
496.8	0.02958372	0.03263847	
497	0.02942014	0.03268596	
497.2	0.0296152	0.0327334	
497.4	0.02929769	0.0327808	
497.6	0.02971082	0.03282816	
497.8	0.0298741	0.03287548	
498	0.02929094	0.03292275	
498.2	0.02940058	0.03296998	
498.4	0.02907569	0.03301717	
498.6	0.02919514	0.03306431	
498.8	0.02869448	0.03311142	
499	0.02889195	0.03315848	
499.2	0.02891509	0.03320549	
499.4	0.0291577	0.03325247	
499.6	0.02985176	0.0332994	
499.8	0.03029448	0.03334629	
500	0.03055936	0.03339313	
500.2	0.03103522	0.03343994	
500.4	0.03105916	0.0334867	
500.6	0.03128676	0.03353342	
500.8	0.031702	0.03358009	
501	0.03230492	0.03362673	
501.2	0.03228249	0.03367332	
501.4	0.03177983	0.03371987	
501.6	0.03204684	0.03376638	
501.8	0.03134268	0.03381284	
502	0.03118618	0.03385926	
502.2	0.03155907	0.03390565	
502.4	0.03127786	0.03395198	
502.6	0.03112514	0.03399828	
502.8	0.03109292	0.03404454	
503	0.03113788	0.03409075	
503.2	0.03138405	0.03413692	
503.4	0.03129578	0.03418305	
503.6	0.03135627	0.03422914	
503.8	0.03104364	0.03427518	
504	0.030684	0.03432119	
504.2	0.03135458	0.03436715	
504.4	0.03127168	0.03441307	
504.6	0.03160091	0.03445895	
504.8	0.03218521	0.03450479	
505	0.03257893	0.03455058	
505.2	0.03252144	0.03459634	
505.4	0.03214311	0.03464205	
505.6	0.03274155	0.03468772	
505.8	0.03256074	0.03473335	
506	0.03251042	0.03477894	
506.2	0.03243264	0.03482449	
506.4	0.03263561	0.03486999	
506.6	0.03299837	0.03491546	
506.8	0.03319164	0.03496088	
507	0.03304289	0.03500627	
507.2	0.03289726	0.03505161	
507.4	0.03282944	0.03509691	
507.6	0.03239552	0.03514217	
507.8	0.03226425	0.03518738	
508	0.03277367	0.03523256	
508.2	0.03294333	0.0352777	
508.4	0.0326947	0.03532279	
508.6	0.0324846	0.03536785	
508.8	0.03284874	0.03541286	
509	0.03298477	0.03545783	
509.2	0.03268149	0.03550277	
509.4	0.03231253	0.03554766	
509.6	0.03208041	0.03559251	
509.8	0.03129946	0.03563732	
510	0.03095168	0.03568209	
510.2	0.03166516	0.03572681	
510.4	0.03175421	0.0357715	
510.6	0.03197765	0.03581615	
510.8	0.03234994	0.03586076	
511	0.03239007	0.03590532	
511.2	0.03277483	0.03594985	
511.4	0.03325366	0.03599434	
511.6	0.03327855	0.03603878	
511.8	0.03382498	0.03608319	
512	0.03443045	0.03612755	
512.2	0.03391138	0.03617188	
512.4	0.03386729	0.03621616	
512.6	0.03369536	0.03626041	
512.8	0.03414319	0.03630461	
513	0.03375962	0.03634877	
513.2	0.0331491	0.0363929	
513.4	0.03320693	0.03643698	
513.6	0.03299692	0.03648103	
513.8	0.03291148	0.03652503	
514	0.03314949	0.036569	
514.2	0.03322402	0.03661292	
514.4	0.03272673	0.0366568	
514.6	0.03313612	0.03670065	
514.8	0.03348572	0.03674445	
515	0.03339472	0.03678822	
515.2	0.03343226	0.03683195	
515.4	0.03400699	0.03687563	
515.6	0.03451007	0.03691928	
515.8	0.03502623	0.03696289	
516	0.03531659	0.03700645	
516.2	0.03526721	0.03704998	
516.4	0.03532554	0.03709347	
516.6	0.03514995	0.03713692	
516.8	0.03513033	0.03718033	
517	0.03500308	0.0372237	
517.2	0.03492518	0.03726703	
517.4	0.03543512	0.03731032	
517.6	0.03516856	0.03735357	
517.8	0.03450609	0.03739679	
518	0.03419185	0.03743996	
518.2	0.03406684	0.0374831	
518.4	0.03447906	0.03752619	
518.6	0.03449041	0.03756925	
518.8	0.03447452	0.03761227	
519	0.03420053	0.03765525	
519.2	0.03456424	0.03769819	
519.4	0.03522917	0.03774109	
519.6	0.03535919	0.03778395	
519.8	0.03534129	0.03782677	
520	0.03506195	0.03786956	
520.2	0.03507404	0.0379123	
520.4	0.035112	0.03795501	
520.6	0.03495911	0.03799768	
520.8	0.03492541	0.03804031	
521	0.0348426	0.0380829	
521.2	0.03486193	0.03812545	
521.4	0.03472693	0.03816796	
521.6	0.03462968	0.03821044	
521.8	0.0344252	0.03825287	
522	0.03496493	0.03829527	
522.2	0.03553317	0.03833763	
522.4	0.03581854	0.03837995	
522.6	0.03568627	0.03842223	
522.8	0.03629703	0.03846448	
523	0.03642474	0.03850668	
523.2	0.03662567	0.03854885	
523.4	0.03641782	0.03859098	
523.6	0.0361342	0.03863307	
523.8	0.03588405	0.03867513	
524	0.03638647	0.03871714	
524.2	0.03643978	0.03875912	
524.4	0.03618824	0.03880106	
524.6	0.03564004	0.03884296	
524.8	0.03570236	0.03888482	
525	0.03532681	0.03892665	
525.2	0.03539244	0.03896843	
525.4	0.03504923	0.03901018	
525.6	0.03482527	0.0390519	
525.8	0.03511563	0.03909357	
526	0.03519574	0.0391352	
526.2	0.03545564	0.0391768	
526.4	0.0362148	0.03921836	
526.6	0.03631723	0.03925989	
526.8	0.0370303	0.03930137	
527	0.03652265	0.03934282	
527.2	0.03655372	0.03938423	
527.4	0.0366567	0.0394256	
527.6	0.03655129	0.03946694	
527.8	0.03683748	0.03950823	
528	0.03756699	0.03954949	
528.2	0.03740643	0.03959071	
528.4	0.0377843	0.0396319	
528.6	0.03801063	0.03967305	
528.8	0.03800481	0.03971416	
529	0.03781488	0.03975523	
529.2	0.03814019	0.03979627	
529.4	0.03808062	0.03983727	
529.6	0.03833321	0.03987823	
529.8	0.03870879	0.03991915	
530	0.03876258	0.03996004	
530.2	0.0389785	0.04000089	
530.4	0.03936552	0.0400417	
530.6	0.03931649	0.04008248	
530.8	0.03902897	0.04012322	
531	0.03865848	0.04016392	
531.2	0.03874917	0.04020459	
531.4	0.03881171	0.04024521	
531.6	0.03868617	0.04028581	
531.8	0.03927224	0.04032636	
532	0.03937546	0.04036688	
532.2	0.0393417	0.04040736	
532.4	0.03939891	0.04044781	
532.6	0.03900926	0.04048821	
532.8	0.03894334	0.04052859	
533	0.03919081	0.04056892	
533.2	0.03920796	0.04060922	
533.4	0.03889537	0.04064948	
533.6	0.03901882	0.04068971	
533.8	0.03823731	0.04072989	
534	0.03797294	0.04077005	
534.2	0.03774088	0.04081016	
534.4	0.03805573	0.04085024	
534.6	0.03823024	0.04089029	
534.8	0.03803393	0.04093029	
535	0.03849638	0.04097026	
535.2	0.03906641	0.0410102	
535.4	0.03949383	0.0410501	
535.6	0.03979989	0.04108996	
535.8	0.04077885	0.04112978	
536	0.04095746	0.04116957	
536.2	0.04137641	0.04120933	
536.4	0.0412689	0.04124905	
536.6	0.04195327	0.04128873	
536.8	0.04284756	0.04132837	
537	0.04301971	0.04136798	
537.2	0.04241849	0.04140756	
537.4	0.04209129	0.04144709	
537.6	0.04169622	0.0414866	
537.8	0.04078307	0.04152606	
538	0.04073452	0.04156549	
538.2	0.04045426	0.04160489	
538.4	0.04032897	0.04164425	
538.6	0.04009474	0.04168357	
538.8	0.03945101	0.04172286	
539	0.03939039	0.04176211	
539.2	0.03946253	0.04180133	
539.4	0.03912838	0.04184051	
539.6	0.039126	0.04187965	
539.8	0.03936284	0.04191876	
540	0.03927102	0.04195784	
540.2	0.0390866	0.04199688	
540.4	0.03929939	0.04203588	
540.6	0.03956477	0.04207485	
540.8	0.03978661	0.04211378	
541	0.03976873	0.04215268	
541.2	0.03978017	0.04219154	
541.4	0.04032671	0.04223037	
541.6	0.04057757	0.04226916	
541.8	0.04084014	0.04230792	
542	0.04136467	0.04234664	
542.2	0.04179962	0.04238533	
542.4	0.04231596	0.04242398	
542.6	0.04265277	0.0424626	
542.8	0.04255869	0.04250118	
543	0.04294942	0.04253972	
543.2	0.04277795	0.04257823	
543.4	0.04235892	0.04261671	
543.6	0.04252724	0.04265515	
543.8	0.04248558	0.04269356	
544	0.04227952	0.04273193	
544.2	0.04165217	0.04277027	
544.4	0.04114971	0.04280857	
544.6	0.04073293	0.04284684	
544.8	0.04092336	0.04288507	
545	0.0408111	0.04292327	
545.2	0.04105034	0.04296144	
545.4	0.04111583	0.04299957	
545.6	0.04061396	0.04303766	
545.8	0.04053627	0.04307572	
546	0.04039994	0.04311375	
546.2	0.04032504	0.04315174	
546.4	0.04026526	0.04318969	
546.6	0.04016817	0.04322762	
546.8	0.04001225	0.0432655	
547	0.0399679	0.04330336	
547.2	0.04003055	0.04334118	
547.4	0.03983971	0.04337896	
547.6	0.03991963	0.04341671	
547.8	0.04006463	0.04345443	
548	0.04040507	0.04349211	
548.2	0.04032301	0.04352976	
548.4	0.0405561	0.04356737	
548.6	0.04130827	0.04360495	
548.8	0.04174316	0.0436425	
549	0.04196682	0.04368001	
549.2	0.04294402	0.04371749	
549.4	0.04335745	0.04375493	
549.6	0.04333789	0.04379234	
549.8	0.04350513	0.04382972	
550	0.04339437	0.04386706	
550.2	0.04334694	0.04390437	
550.4	0.04363234	0.04394164	
550.6	0.04367379	0.04397888	
550.8	0.04347543	0.04401609	
551	0.04257423	0.04405326	
551.2	0.04251167	0.0440904	
551.4	0.04211679	0.04412751	
551.6	0.04196649	0.04416458	
551.8	0.04235698	0.04420162	
552	0.04201615	0.04423862	
552.2	0.04138625	0.0442756	
552.4	0.04175807	0.04431253	
552.6	0.04257751	0.04434944	
552.8	0.04228706	0.04438631	
553	0.04247648	0.04442315	
553.2	0.04279364	0.04445995	
553.4	0.04282086	0.04449672	
553.6	0.0429964	0.04453346	
553.8	0.04260102	0.04457016	
554	0.04252762	0.04460683	
554.2	0.04282031	0.04464347	
554.4	0.04298621	0.04468008	
554.6	0.04341404	0.04471665	
554.8	0.04303553	0.04475319	
555	0.04267053	0.04478969	
555.2	0.04332355	0.04482616	
555.4	0.0432296	0.0448626	
555.6	0.04322043	0.04489901	
555.8	0.0436189	0.04493538	
556	0.0433395	0.04497172	
556.2	0.04396815	0.04500803	
556.4	0.04488165	0.0450443	
556.6	0.04530426	0.04508054	
556.8	0.04491801	0.04511675	
557	0.04547615	0.04515292	
557.2	0.04549183	0.04518907	
557.4	0.04548614	0.04522518	
557.6	0.0453969	0.04526125	
557.8	0.04476869	0.0452973	
558	0.04463148	0.04533331	
558.2	0.04467164	0.04536929	
558.4	0.04469244	0.04540523	
558.6	0.04486311	0.04544115	
558.8	0.04434606	0.04547703	
559	0.04414623	0.04551288	
559.2	0.04445352	0.04554869	
559.4	0.04411133	0.04558448	
559.6	0.04430631	0.04562023	
559.8	0.04483065	0.04565595	
560	0.04449719	0.04569163	
560.2	0.0451843	0.04572729	
560.4	0.04544755	0.04576291	
560.6	0.04571396	0.0457985	
560.8	0.04581803	0.04583406	
561	0.04597819	0.04586958	
561.2	0.04534782	0.04590508	
561.4	0.04488341	0.04594054	
561.6	0.04493243	0.04597596	
561.8	0.04507531	0.04601136	
562	0.04488433	0.04604672	
562.2	0.04505476	0.04608206	
562.4	0.04521486	0.04611736	
562.6	0.04497521	0.04615263	
562.8	0.04460069	0.04618786	
563	0.0443648	0.04622307	
563.2	0.04467108	0.04625824	
563.4	0.04465413	0.04629338	
563.6	0.04466117	0.04632849	
563.8	0.04464097	0.04636356	
564	0.04454245	0.04639861	
564.2	0.04487051	0.04643362	
564.4	0.04470659	0.0464686	
564.6	0.04476359	0.04650355	
564.8	0.04475591	0.04653847	
565	0.04469355	0.04657336	
565.2	0.04457963	0.04660821	
565.4	0.04510388	0.04664304	
565.6	0.04568896	0.04667783	
565.8	0.04611096	0.04671259	
566	0.04585304	0.04674732	
566.2	0.04603366	0.04678201	
566.4	0.04615275	0.04681668	
566.6	0.04628162	0.04685131	
566.8	0.0462253	0.04688592	
567	0.04652992	0.04692049	
567.2	0.04718457	0.04695503	
567.4	0.04690348	0.04698954	
567.6	0.04645966	0.04702401	
567.8	0.04621475	0.04705846	
568	0.04614039	0.04709287	
568.2	0.04588249	0.04712726	
568.4	0.04580772	0.04716161	
568.6	0.04600137	0.04719593	
568.8	0.04616314	0.04723022	
569	0.04636606	0.04726448	
569.2	0.04673832	0.04729871	
569.4	0.04711194	0.04733291	
569.6	0.04753861	0.04736707	
569.8	0.04801068	0.04740121	
570	0.04801068	0.04743531	
570.2	0.04804743	0.04742844	
570.4	0.0473859	0.04742156	
570.6	0.04683752	0.04741469	
570.8	0.04645961	0.04740781	
571	0.04624293	0.04740094	
571.2	0.04605708	0.04739407	
571.4	0.04574988	0.0473872	
571.6	0.04555346	0.04738033	
571.8	0.04513312	0.04737346	
572	0.04501587	0.04736659	
572.2	0.04494926	0.04735973	
572.4	0.04483041	0.04735286	
572.6	0.044502	0.047346	
572.8	0.04494414	0.04733914	
573	0.04524214	0.04733227	
573.2	0.04574052	0.04732541	
573.4	0.04559905	0.04731855	
573.6	0.04524923	0.04731169	
573.8	0.04517913	0.04730483	
574	0.04524267	0.04729798	
574.2	0.04447763	0.04729112	
574.4	0.04375552	0.04728426	
574.6	0.04354543	0.04727741	
574.8	0.0436073	0.04727056	
575	0.04338879	0.0472637	
575.2	0.04352282	0.04725685	
575.4	0.04292278	0.04725	
575.6	0.04338254	0.04724315	
575.8	0.04329365	0.0472363	
576	0.04342953	0.04722946	
576.2	0.04323554	0.04722261	
576.4	0.04351877	0.04721577	
576.6	0.04381146	0.04720892	
576.8	0.04479263	0.04720208	
577	0.04494351	0.04719523	
577.2	0.04555132	0.04718839	
577.4	0.04573958	0.04718155	
577.6	0.04614372	0.04717471	
577.8	0.04614471	0.04716787	
578	0.04565192	0.04716104	
578.2	0.04580495	0.0471542	
578.4	0.04618544	0.04714736	
578.6	0.04596986	0.04714053	
578.8	0.04594252	0.0471337	
579	0.04600767	0.04712686	
579.2	0.04609015	0.04712003	
579.4	0.04538076	0.0471132	
579.6	0.0459074	0.04710637	
579.8	0.04527368	0.04709954	
580	0.04498593	0.04709272	
580.2	0.04498473	0.04708589	
580.4	0.04492952	0.04707906	
580.6	0.04507095	0.04707224	
580.8	0.0453343	0.04706542	
581	0.04474505	0.04705859	
581.2	0.04513874	0.04705177	
581.4	0.04548765	0.04704495	
581.6	0.04586396	0.04703813	
581.8	0.04578825	0.04703131	
582	0.04563435	0.04702449	
582.2	0.04622907	0.04701768	
582.4	0.04624913	0.04701086	
582.6	0.04631462	0.04700405	
582.8	0.04610764	0.04699723	
583	0.04656148	0.04699042	
583.2	0.04644542	0.04698361	
583.4	0.04626615	0.0469768	
583.6	0.04633905	0.04696999	
583.8	0.04621608	0.04696318	
584	0.04611249	0.04695637	
584.2	0.04576495	0.04694956	
584.4	0.04526282	0.04694276	
584.6	0.04505108	0.04693595	
584.8	0.04458906	0.04692915	
585	0.04360872	0.04692235	
585.2	0.04353706	0.04691555	
585.4	0.04357539	0.04690874	
585.6	0.04369693	0.04690194	
585.8	0.04359869	0.04689515	
586	0.04344572	0.04688835	
586.2	0.04365849	0.04688155	
586.4	0.04374397	0.04687475	
586.6	0.04378948	0.04686796	
586.8	0.04376158	0.04686117	
587	0.04449518	0.04685437	
587.2	0.04506679	0.04684758	
587.4	0.04544781	0.04684079	
587.6	0.0460154	0.046834	
587.8	0.04637438	0.04682721	
588	0.04661085	0.04682042	
588.2	0.04672216	0.04681363	
588.4	0.04663666	0.04680685	
588.6	0.04650783	0.04680006	
588.8	0.04661627	0.04679328	
589	0.04629915	0.0467865	
589.2	0.04630528	0.04677971	
589.4	0.04645061	0.04677293	
589.6	0.0466415	0.04676615	
589.8	0.04635818	0.04675937	
590	0.04626314	0.04675259	
590.2	0.0462379	0.04674582	
590.4	0.04616605	0.04673904	
590.6	0.04597692	0.04673227	
590.8	0.04603723	0.04672549	
591	0.04620337	0.04671872	
591.2	0.04666654	0.04671194	
591.4	0.04657075	0.04670517	
591.6	0.04641119	0.0466984	
591.8	0.04614949	0.04669163	
592	0.04665086	0.04668486	
592.2	0.04652627	0.0466781	
592.4	0.04621592	0.04667133	
592.6	0.04591002	0.04666457	
592.8	0.04608297	0.0466578	
593	0.04611962	0.04665104	
593.2	0.0461025	0.04664427	
593.4	0.0459981	0.04663751	
593.6	0.04561657	0.04663075	
593.8	0.04516145	0.04662399	
594	0.04517657	0.04661723	
594.2	0.04486513	0.04661048	
594.4	0.04477806	0.04660372	
594.6	0.04486652	0.04659696	
594.8	0.04460406	0.04659021	
595	0.04415756	0.04658346	
595.2	0.0441559	0.0465767	
595.4	0.044022	0.04656995	
595.6	0.04386739	0.0465632	
595.8	0.04420802	0.04655645	
596	0.04428832	0.0465497	
596.2	0.04437125	0.04654295	
596.4	0.04481736	0.04653621	
596.6	0.04455264	0.04652946	
596.8	0.04525155	0.04652272	
597	0.04573283	0.04651597	
597.2	0.0459796	0.04650923	
597.4	0.04554011	0.04650249	
597.6	0.04487111	0.04649575	
597.8	0.04512665	0.046489	
598	0.04498184	0.04648227	
598.2	0.04535069	0.04647553	
598.4	0.04620921	0.04646879	
598.6	0.04600073	0.04646205	
598.8	0.04587946	0.04645532	
599	0.04596263	0.04644858	
599.2	0.04628923	0.04644185	
599.4	0.04660142	0.04643512	
599.6	0.046668	0.04642839	
599.8	0.04652595	0.04642166	
600	0.04588595	0.04641493	
600.2	0.04645089	0.0464082	
600.4	0.04611983	0.04640147	
600.6	0.04535984	0.04639475	
600.8	0.04544315	0.04638802	
601	0.04497849	0.0463813	
601.2	0.04440875	0.04637457	
601.4	0.04392088	0.04636785	
601.6	0.04380934	0.04636113	
601.8	0.04440973	0.04635441	
602	0.04456896	0.04634769	
602.2	0.04473487	0.04634097	
602.4	0.04515893	0.04633425	
602.6	0.04528376	0.04632754	
602.8	0.0457186	0.04632082	
603	0.04530802	0.0463141	
603.2	0.04547339	0.04630739	
603.4	0.04564128	0.04630068	
603.6	0.04538919	0.04629397	
603.8	0.04526116	0.04628726	
604	0.04511203	0.04628055	
604.2	0.04551407	0.04627384	
604.4	0.04492659	0.04626713	
604.6	0.04458122	0.04626042	
604.8	0.04470474	0.04625372	
605	0.04453779	0.04624701	
605.2	0.04473916	0.04624031	
605.4	0.04513425	0.0462336	
605.6	0.04541222	0.0462269	
605.8	0.04590671	0.0462202	
606	0.0457576	0.0462135	
606.2	0.04529069	0.0462068	
606.4	0.0455004	0.0462001	
606.6	0.04562765	0.04619341	
606.8	0.04535957	0.04618671	
607	0.04496185	0.04618001	
607.2	0.04531956	0.04617332	
607.4	0.04540554	0.04616663	
607.6	0.04560623	0.04615993	
607.8	0.04580534	0.04615324	
608	0.04603531	0.04614655	
608.2	0.04620102	0.04613986	
608.4	0.04632783	0.04613317	
608.6	0.04614852	0.04612649	
608.8	0.04613501	0.0461198	
609	0.04630302	0.04611311	
609.2	0.04620195	0.04610643	
609.4	0.04653738	0.04609975	
609.6	0.04654917	0.04609306	
609.8	0.04633058	0.04608638	
610	0.04601514	0.0460797	
610.2	0.0459529	0.04607302	
610.4	0.0459852	0.04606634	
610.6	0.04634485	0.04605966	
610.8	0.04601008	0.04605299	
611	0.04592721	0.04604631	
611.2	0.04580139	0.04603964	
611.4	0.04602269	0.04603296	
611.6	0.04577622	0.04602629	
611.8	0.0456468	0.04601962	
612	0.04624342	0.04601295	
612.2	0.04579602	0.04600628	
612.4	0.04536567	0.04599961	
612.6	0.04510973	0.04599294	
612.8	0.04487866	0.04598627	
613	0.04532073	0.04597961	
613.2	0.0451803	0.04597294	
613.4	0.04557275	0.04596628	
613.6	0.04578761	0.04595961	
613.8	0.04608928	0.04595295	
614	0.04622119	0.04594629	
614.2	0.04629152	0.04593963	
614.4	0.0465036	0.04593297	
614.6	0.04653762	0.04592631	
614.8	0.04623756	0.04591965	
615	0.04653538	0.045913	
615.2	0.04609251	0.04590634	
615.4	0.04642109	0.04589969	
615.6	0.04595737	0.04589303	
615.8	0.04611502	0.04588638	
616	0.0458103	0.04587973	
616.2	0.04567505	0.04587308	
616.4	0.04585414	0.04586643	
616.6	0.04599631	0.04585978	
616.8	0.04566744	0.04585313	
617	0.04613065	0.04584648	
617.2	0.04623315	0.04583984	
617.4	0.04641426	0.04583319	
617.6	0.04658072	0.04582655	
617.8	0.04675589	0.04581991	
618	0.04633105	0.04581326	
618.2	0.04637176	0.04580662	
618.4	0.04686463	0.04579998	
618.6	0.04706141	0.04579334	
618.8	0.04664818	0.0457867	
619	0.04667073	0.04578007	
619.2	0.04612002	0.04577343	
619.4	0.04638747	0.0457668	
619.6	0.04630444	0.04576016	
619.8	0.04636764	0.04575353	
620	0.04630046	0.0457469	
620.2	0.04703895	0.04574026	
620.4	0.04711395	0.04573363	
620.6	0.04700655	0.045727	
620.8	0.04723271	0.04572038	
621	0.04729117	0.04571375	
621.2	0.0472587	0.04570712	
621.4	0.04660033	0.04570049	
621.6	0.04643828	0.04569387	
621.8	0.04613713	0.04568725	
622	0.04597647	0.04568062	
622.2	0.04565698	0.045674	
622.4	0.04591054	0.04566738	
622.6	0.04521875	0.04566076	
622.8	0.04426078	0.04565414	
623	0.04406706	0.04564752	
623.2	0.0436934	0.04564091	
623.4	0.04384944	0.04563429	
623.6	0.04383551	0.04562767	
623.8	0.04414347	0.04562106	
624	0.04420096	0.04561445	
624.2	0.0442849	0.04560783	
624.4	0.04424705	0.04560122	
624.6	0.04443173	0.04559461	
624.8	0.04418372	0.045588	
625	0.04418872	0.0455814	
625.2	0.04438272	0.04557479	
625.4	0.04460866	0.04556818	
625.6	0.04498014	0.04556158	
625.8	0.0451701	0.04555497	
626	0.04531378	0.04554837	
626.2	0.04496521	0.04554176	
626.4	0.04518639	0.04553516	
626.6	0.04495895	0.04552856	
626.8	0.04524048	0.04552196	
627	0.04511117	0.04551536	
627.2	0.04538375	0.04550876	
627.4	0.0453667	0.04550217	
627.6	0.04550306	0.04549557	
627.8	0.04612817	0.04548898	
628	0.04596824	0.04548238	
628.2	0.04616056	0.04547579	
628.4	0.04563541	0.0454692	
628.6	0.0458137	0.04546261	
628.8	0.04551418	0.04545602	
629	0.04599537	0.04544943	
629.2	0.04610936	0.04544284	
629.4	0.04659728	0.04543625	
629.6	0.04638021	0.04542966	
629.8	0.04622835	0.04542308	
630	0.04607738	0.04541649	
630.2	0.0458326	0.04540991	
630.4	0.04581498	0.04540333	
630.6	0.04572479	0.04539675	
630.8	0.04607804	0.04539016	
631	0.04555099	0.04538358	
631.2	0.0454006	0.04537701	
631.4	0.04555952	0.04537043	
631.6	0.04592848	0.04536385	
631.8	0.04633454	0.04535727	
632	0.04623686	0.0453507	
632.2	0.04665704	0.04534413	
632.4	0.04593955	0.04533755	
632.6	0.0461113	0.04533098	
632.8	0.04601529	0.04532441	
633	0.04626534	0.04531784	
633.2	0.04608848	0.04531127	
633.4	0.04629138	0.0453047	
633.6	0.0458789	0.04529813	
633.8	0.04566419	0.04529157	
634	0.04540743	0.045285	
634.2	0.04516991	0.04527844	
634.4	0.04510402	0.04527187	
634.6	0.04565441	0.04526531	
634.8	0.04622948	0.04525875	
635	0.04564387	0.04525219	
635.2	0.04572154	0.04524563	
635.4	0.04616776	0.04523907	
635.6	0.0462127	0.04523251	
635.8	0.04646941	0.04522595	
636	0.04675321	0.0452194	
636.2	0.04679079	0.04521284	
636.4	0.04619966	0.04520629	
636.6	0.0461612	0.04519974	
636.8	0.04606037	0.04519318	
637	0.04588686	0.04518663	
637.2	0.04557079	0.04518008	
637.4	0.04516814	0.04517353	
637.6	0.04512885	0.04516698	
637.8	0.04504238	0.04516044	
638	0.04483194	0.04515389	
638.2	0.04512264	0.04514735	
638.4	0.04520295	0.0451408	
638.6	0.04590477	0.04513426	
638.8	0.04584807	0.04512771	
639	0.04571412	0.04512117	
639.2	0.04573559	0.04511463	
639.4	0.04582585	0.04510809	
639.6	0.04627	0.04510155	
639.8	0.04662746	0.04509501	
640	0.04677108	0.04508848	
640.2	0.04656698	0.04508194	
640.4	0.04639614	0.04507541	
640.6	0.04640469	0.04506887	
640.8	0.04645647	0.04506234	
641	0.04659246	0.04505581	
641.2	0.04667618	0.04504928	
641.4	0.04635006	0.04504274	
641.6	0.04616111	0.04503622	
641.8	0.04584322	0.04502969	
642	0.04561562	0.04502316	
642.2	0.04565137	0.04501663	
642.4	0.04487272	0.04501011	
642.6	0.04505872	0.04500358	
642.8	0.04456428	0.04499706	
643	0.04451196	0.04499054	
643.2	0.04442988	0.04498401	
643.4	0.04429396	0.04497749	
643.6	0.04418766	0.04497097	
643.8	0.04395635	0.04496445	
644	0.0439543	0.04495794	
644.2	0.04358358	0.04495142	
644.4	0.04361267	0.0449449	
644.6	0.04381765	0.04493839	
644.8	0.04419915	0.04493187	
645	0.04493279	0.04492536	
645.2	0.04469055	0.04491885	
645.4	0.04431158	0.04491234	
645.6	0.04426919	0.04490582	
645.8	0.0445491	0.04489931	
646	0.04501901	0.04489281	
646.2	0.04505327	0.0448863	
646.4	0.04498253	0.04487979	
646.6	0.04555324	0.04487329	
646.8	0.04562151	0.04486678	
647	0.04571804	0.04486028	
647.2	0.04598579	0.04485377	
647.4	0.04537945	0.04484727	
647.6	0.045519	0.04484077	
647.8	0.04592163	0.04483427	
648	0.04642994	0.04482777	
648.2	0.04646623	0.04482127	
648.4	0.04676237	0.04481478	
648.6	0.04694129	0.04480828	
648.8	0.04736722	0.04480178	
649	0.04735991	0.04479529	
649.2	0.04664994	0.0447888	
649.4	0.04631714	0.0447823	
649.6	0.04660004	0.04477581	
649.8	0.04666931	0.04476932	
650	0.04694018	0.04476283	
650.2	0.0463817	0.04475634	
650.4	0.04618401	0.04474985	
650.6	0.0459967	0.04474337	
650.8	0.04589302	0.04473688	
651	0.04608466	0.0447304	
651.2	0.04660268	0.04472391	
651.4	0.04643449	0.04471743	
651.6	0.04719132	0.04471095	
651.8	0.04761755	0.04470446	
652	0.0478848	0.04469798	
652.2	0.04811283	0.0446915	
652.4	0.04815012	0.04468503	
652.6	0.04833269	0.04467855	
652.8	0.04822459	0.04467207	
653	0.04773703	0.0446656	
653.2	0.04736758	0.04465912	
653.4	0.04728821	0.04465265	
653.6	0.04737145	0.04464617	
653.8	0.0470414	0.0446397	
654	0.04667829	0.04463323	
654.2	0.04619259	0.04462676	
654.4	0.04575934	0.04462029	
654.6	0.04619358	0.04461382	
654.8	0.0461432	0.04460736	
655	0.04647132	0.04460089	
655.2	0.04630286	0.04459442	
655.4	0.0463189	0.04458796	
655.6	0.04652501	0.0445815	
655.8	0.04613863	0.04457503	
656	0.04640978	0.04456857	
656.2	0.04652973	0.04456211	
656.4	0.04618175	0.04455565	
656.6	0.04602985	0.04454919	
656.8	0.0460969	0.04454274	
657	0.04539288	0.04453628	
657.2	0.04535118	0.04452982	
657.4	0.04528844	0.04452337	
657.6	0.04510046	0.04451691	
657.8	0.04456825	0.04451046	
658	0.04468678	0.04450401	
658.2	0.04441993	0.04449756	
658.4	0.04439036	0.04449111	
658.6	0.04474714	0.04448466	
658.8	0.04433402	0.04447821	
659	0.04425419	0.04447176	
659.2	0.0445411	0.04446531	
659.4	0.04441224	0.04445887	
659.6	0.04473895	0.04445242	
659.8	0.04466048	0.04444598	
660	0.04519932	0.04443954	
660.2	0.04503447	0.04443309	
660.4	0.04504253	0.04442665	
660.6	0.04517245	0.04442021	
660.8	0.04554863	0.04441377	
661	0.04539541	0.04440734	
661.2	0.04599198	0.0444009	
661.4	0.04559924	0.04439446	
661.6	0.04574514	0.04438803	
661.8	0.04611263	0.04438159	
662	0.0467023	0.04437516	
662.2	0.04656709	0.04436872	
662.4	0.04637738	0.04436229	
662.6	0.04607447	0.04435586	
662.8	0.04557813	0.04434943	
663	0.0454365	0.044343	
663.2	0.04529717	0.04433658	
663.4	0.04486572	0.04433015	
663.6	0.0449809	0.04432372	
663.8	0.04452793	0.0443173	
664	0.0446758	0.04431087	
664.2	0.04485025	0.04430445	
664.4	0.04497683	0.04429803	
664.6	0.0449194	0.04429161	
664.8	0.04540185	0.04428518	
665	0.04592601	0.04427877	
665.2	0.04625657	0.04427235	
665.4	0.04616314	0.04426593	
665.6	0.04713221	0.04425951	
665.8	0.04773786	0.0442531	
666	0.04744585	0.04424668	
666.2	0.04719172	0.04424027	
666.4	0.04677344	0.04423385	
666.6	0.04614936	0.04422744	
666.8	0.04564425	0.04422103	
667	0.04462542	0.04421462	
667.2	0.04406466	0.04420821	
667.4	0.04415463	0.0442018	
667.6	0.0443893	0.04419539	
667.8	0.04444413	0.04418899	
668	0.04491587	0.04418258	
668.2	0.04516837	0.04417618	
668.4	0.04483393	0.04416977	
668.6	0.04525417	0.04416337	
668.8	0.04593791	0.04415697	
669	0.04625936	0.04415057	
669.2	0.04650785	0.04414417	
669.4	0.04686318	0.04413777	
669.6	0.04746088	0.04413137	
669.8	0.04727946	0.04412497	
670	0.04703824	0.04411858	
670.2	0.04727624	0.04411218	
670.4	0.04689501	0.04410579	
670.6	0.04636369	0.04409939	
670.8	0.04584738	0.044093	
671	0.04531315	0.04408661	
671.2	0.04532278	0.04408022	
671.4	0.04551852	0.04407383	
671.6	0.04571367	0.04406744	
671.8	0.04539329	0.04406105	
672	0.04492411	0.04405466	
672.2	0.04430643	0.04404828	
672.4	0.04372249	0.04404189	
672.6	0.04411984	0.04403551	
672.8	0.04384404	0.04402912	
673	0.04396071	0.04402274	
673.2	0.04413108	0.04401636	
673.4	0.04444338	0.04400998	
673.6	0.04403195	0.0440036	
673.8	0.04416396	0.04399722	
674	0.04415744	0.04399084	
674.2	0.04452173	0.04398446	
674.4	0.04475121	0.04397809	
674.6	0.04514826	0.04397171	
674.8	0.04519832	0.04396534	
675	0.04556039	0.04395897	
675.2	0.0459396	0.04395259	
675.4	0.04646685	0.04394622	
675.6	0.04674033	0.04393985	
675.8	0.04626102	0.04393348	
676	0.04562268	0.04392711	
676.2	0.04526888	0.04392075	
676.4	0.04541762	0.04391438	
676.6	0.04539477	0.04390801	
676.8	0.04508533	0.04390165	
677	0.04483212	0.04389528	
677.2	0.04440171	0.04388892	
677.4	0.04433339	0.04388256	
677.6	0.04400933	0.0438762	
677.8	0.04421683	0.04386984	
678	0.0440768	0.04386348	
678.2	0.04490768	0.04385712	
678.4	0.04500829	0.04385076	
678.6	0.04554946	0.04384441	
678.8	0.04577362	0.04383805	
679	0.04620336	0.04383169	
679.2	0.04650643	0.04382534	
679.4	0.04678567	0.04381899	
679.6	0.0467335	0.04381264	
679.8	0.0461025	0.04380628	
680	0.04559406	0.04379993	
680.2	0.04597159	0.04379358	
680.4	0.04581895	0.04378724	
680.6	0.04534862	0.04378089	
680.8	0.04510868	0.04377454	
681	0.04511211	0.0437682	
681.2	0.04530965	0.04376185	
681.4	0.04579695	0.04375551	
681.6	0.04544804	0.04374917	
681.8	0.04509873	0.04374282	
682	0.04496338	0.04373648	
682.2	0.04556089	0.04373014	
682.4	0.0456989	0.0437238	
682.6	0.04597804	0.04371746	
682.8	0.04551481	0.04371113	
683	0.04544852	0.04370479	
683.2	0.04551225	0.04369846	
683.4	0.04558885	0.04369212	
683.6	0.0452083	0.04368579	
683.8	0.04482911	0.04367945	
684	0.04443446	0.04367312	
684.2	0.04476778	0.04366679	
684.4	0.04437459	0.04366046	
684.6	0.04437961	0.04365413	
684.8	0.04404099	0.0436478	
685	0.04414928	0.04364148	
685.2	0.04399628	0.04363515	
685.4	0.04403338	0.04362883	
685.6	0.04369677	0.0436225	
685.8	0.04341246	0.04361618	
686	0.04397574	0.04360985	
686.2	0.04431059	0.04360353	
686.4	0.04443073	0.04359721	
686.6	0.04421148	0.04359089	
686.8	0.04417924	0.04358457	
687	0.04435867	0.04357826	
687.2	0.04459165	0.04357194	
687.4	0.04449067	0.04356562	
687.6	0.04531719	0.04355931	
687.8	0.045067	0.04355299	
688	0.04478206	0.04354668	
688.2	0.04519959	0.04354037	
688.4	0.04566936	0.04353405	
688.6	0.04578133	0.04352774	
688.8	0.04557747	0.04352143	
689	0.04590421	0.04351512	
689.2	0.04631955	0.04350882	
689.4	0.0462986	0.04350251	
689.6	0.04616004	0.0434962	
689.8	0.04609515	0.0434899	
690	0.04647039	0.04348359	
690.2	0.04566257	0.04347729	
690.4	0.04532752	0.04347099	
690.6	0.04516511	0.04346469	
690.8	0.0446135	0.04345839	
691	0.04488286	0.04345209	
691.2	0.0445468	0.04344579	
691.4	0.04440347	0.04343949	
691.6	0.04475546	0.04343319	
691.8	0.04439512	0.0434269	
692	0.04434805	0.0434206	
692.2	0.04445219	0.04341431	
692.4	0.04461801	0.04340801	
692.6	0.04422768	0.04340172	
692.8	0.04464881	0.04339543	
693	0.04464763	0.04338914	
693.2	0.04492759	0.04338285	
693.4	0.04491368	0.04337656	
693.6	0.0447818	0.04337027	
693.8	0.04443655	0.04336398	
694	0.04435492	0.0433577	
694.2	0.04383963	0.04335141	
694.4	0.04376182	0.04334513	
694.6	0.0441522	0.04333885	
694.8	0.04435858	0.04333256	
695	0.04480213	0.04332628	
695.2	0.04441053	0.04332	
695.4	0.04452409	0.04331372	
695.6	0.04468189	0.04330744	
695.8	0.04482301	0.04330116	
696	0.0443949	0.04329489	
696.2	0.04434232	0.04328861	
696.4	0.0443115	0.04328234	
696.6	0.04468557	0.04327606	
696.8	0.04451877	0.04326979	
697	0.04445178	0.04326352	
697.2	0.04466365	0.04325724	
697.4	0.04433443	0.04325097	
697.6	0.04392738	0.0432447	
697.8	0.04381085	0.04323844	
698	0.04371787	0.04323217	
698.2	0.04370533	0.0432259	
698.4	0.04347136	0.04321963	
698.6	0.04346713	0.04321337	
698.8	0.04367417	0.0432071	
699	0.04323992	0.04320084	
699.2	0.04316678	0.04319458	
699.4	0.04297053	0.04318832	
699.6	0.04361459	0.04318206	
699.8	0.04374323	0.0431758	
700	0.04356838	0.04316954	
700.2	0.04374928	0.04316328	
700.4	0.04418283	0.04315702	
700.6	0.04419704	0.04315077	
700.8	0.04348563	0.04314451	
701	0.04397473	0.04313826	
701.2	0.04409322	0.043132	
701.4	0.04418383	0.04312575	
701.6	0.04466782	0.0431195	
701.8	0.04457796	0.04311325	
702	0.04389875	0.043107	
702.2	0.04351901	0.04310075	
702.4	0.0433051	0.0430945	
702.6	0.0432023	0.04308826	
702.8	0.04366807	0.04308201	
703	0.04345092	0.04307576	
703.2	0.04372707	0.04306952	
703.4	0.04376931	0.04306328	
703.6	0.04379412	0.04305703	
703.8	0.04334902	0.04305079	
704	0.04362959	0.04304455	
704.2	0.04387683	0.04303831	
704.4	0.04389916	0.04303207	
704.6	0.04359411	0.04302584	
704.8	0.04340425	0.0430196	
705	0.04355346	0.04301336	
705.2	0.04361535	0.04300713	
705.4	0.04373251	0.04300089	
705.6	0.04353603	0.04299466	
705.8	0.04277634	0.04298843	
706	0.04234613	0.04298219	
706.2	0.04234637	0.04297596	
706.4	0.0425998	0.04296973	
706.6	0.04300681	0.0429635	
706.8	0.04336566	0.04295728	
707	0.04295746	0.04295105	
707.2	0.04292187	0.04294482	
707.4	0.04325829	0.0429386	
707.6	0.04294747	0.04293237	
707.8	0.04305857	0.04292615	
708	0.0435291	0.04291993	
708.2	0.04297979	0.04291371	
708.4	0.04319601	0.04290748	
708.6	0.04308149	0.04290126	
708.8	0.04328712	0.04289505	
709	0.04351404	0.04288883	
709.2	0.04377132	0.04288261	
709.4	0.04385092	0.04287639	
709.6	0.04397285	0.04287018	
709.8	0.04409529	0.04286396	
710	0.04463475	0.04285775	
710.2	0.04455757	0.04285154	
710.4	0.04474036	0.04284533	
710.6	0.0452575	0.04283912	
710.8	0.04540356	0.04283291	
711	0.04549685	0.0428267	
711.2	0.04604105	0.04282049	
711.4	0.0462832	0.04281428	
711.6	0.04627544	0.04280807	
711.8	0.04624088	0.04280187	
712	0.04617207	0.04279566	
712.2	0.04556217	0.04278946	
712.4	0.04523519	0.04278326	
712.6	0.04458481	0.04277706	
712.8	0.04480537	0.04277085	
713	0.04423563	0.04276465	
713.2	0.04415267	0.04275845	
713.4	0.04418967	0.04275226	
713.6	0.04376705	0.04274606	
713.8	0.04367093	0.04273986	
714	0.04320597	0.04273367	
714.2	0.04283974	0.04272747	
714.4	0.04271312	0.04272128	
714.6	0.04299855	0.04271509	
714.8	0.04311051	0.04270889	
715	0.04337615	0.0427027	
715.2	0.04370127	0.04269651	
715.4	0.04382987	0.04269032	
715.6	0.04437065	0.04268413	
715.8	0.04483133	0.04267795	
716	0.0444426	0.04267176	
716.2	0.04462996	0.04266557	
716.4	0.0447314	0.04265939	
716.6	0.04510845	0.04265321	
716.8	0.04530592	0.04264702	
717	0.04546192	0.04264084	
717.2	0.04629736	0.04263466	
717.4	0.0467147	0.04262848	
717.6	0.04622182	0.0426223	
717.8	0.04652896	0.04261612	
718	0.04592947	0.04260994	
718.2	0.04590573	0.04260377	
718.4	0.04545412	0.04259759	
718.6	0.04509318	0.04259141	
718.8	0.04474462	0.04258524	
719	0.04476181	0.04257907	
719.2	0.04418782	0.0425729	
719.4	0.0440331	0.04256672	
719.6	0.04403342	0.04256055	
719.8	0.04404424	0.04255438	
720	0.04375884	0.04254821	
720.2	0.04390883	0.04254205	
720.4	0.04403773	0.04253588	
720.6	0.04383885	0.04252971	
720.8	0.04354713	0.04252355	
721	0.04352644	0.04251738	
721.2	0.04370295	0.04251122	
721.4	0.04363062	0.04250506	
721.6	0.04306293	0.0424989	
721.8	0.04309697	0.04249274	
722	0.04299429	0.04248658	
722.2	0.04296908	0.04248042	
722.4	0.04297873	0.04247426	
722.6	0.04286211	0.0424681	
722.8	0.04279681	0.04246195	
723	0.04292224	0.04245579	
723.2	0.04306748	0.04244964	
723.4	0.04344472	0.04244348	
723.6	0.04333906	0.04243733	
723.8	0.04318251	0.04243118	
724	0.04334396	0.04242503	
724.2	0.04320547	0.04241888	
724.4	0.04317432	0.04241273	
724.6	0.04312894	0.04240658	
724.8	0.0430469	0.04240043	
725	0.04294748	0.04239429	
725.2	0.04297216	0.04238814	
725.4	0.04288793	0.042382	
725.6	0.04357514	0.04237585	
725.8	0.0440489	0.04236971	
726	0.04425623	0.04236357	
726.2	0.04419583	0.04235743	
726.4	0.04448318	0.04235129	
726.6	0.0446618	0.04234515	
726.8	0.04490161	0.04233901	
727	0.04555538	0.04233287	
727.2	0.04560401	0.04232673	
727.4	0.04556183	0.0423206	
727.6	0.04523931	0.04231446	
727.8	0.04463294	0.04230833	
728	0.04505489	0.0423022	
728.2	0.04485716	0.04229606	
728.4	0.04524522	0.04228993	
728.6	0.04554795	0.0422838	
728.8	0.04532868	0.04227767	
729	0.04509462	0.04227154	
729.2	0.04460888	0.04226542	
729.4	0.04453841	0.04225929	
729.6	0.04494674	0.04225316	
729.8	0.04459555	0.04224704	
730	0.04471118	0.04224091	
730.2	0.04471492	0.04223479	
730.4	0.04507859	0.04222867	
730.6	0.04579398	0.04222255	
730.8	0.04586834	0.04221643	
731	0.04586512	0.04221031	
731.2	0.04550558	0.04220419	
731.4	0.04571718	0.04219807	
731.6	0.0451564	0.04219195	
731.8	0.04465625	0.04218584	
732	0.04462698	0.04217972	
732.2	0.0441158	0.04217361	
732.4	0.04448686	0.04216749	
732.6	0.04409733	0.04216138	
732.8	0.04384341	0.04215527	
733	0.04334555	0.04214916	
733.2	0.04325743	0.04214305	
733.4	0.04295898	0.04213694	
733.6	0.0429376	0.04213083	
733.8	0.04317164	0.04212472	
734	0.04343672	0.04211862	
734.2	0.04388721	0.04211251	
734.4	0.04381632	0.04210641	
734.6	0.04399213	0.0421003	
734.8	0.04384559	0.0420942	
735	0.04366882	0.0420881	
735.2	0.04377052	0.042082	
735.4	0.04385295	0.0420759	
735.6	0.04311243	0.0420698	
735.8	0.04329719	0.0420637	
736	0.0425697	0.0420576	
736.2	0.04278689	0.0420515	
736.4	0.04337289	0.04204541	
736.6	0.04338018	0.04203931	
736.8	0.04407193	0.04203322	
737	0.04422781	0.04202713	
737.2	0.04467633	0.04202103	
737.4	0.04432992	0.04201494	
737.6	0.04509301	0.04200885	
737.8	0.04553768	0.04200276	
738	0.04529152	0.04199667	
738.2	0.04540976	0.04199059	
738.4	0.04477406	0.0419845	
738.6	0.04486552	0.04197841	
738.8	0.04449849	0.04197233	
739	0.04406056	0.04196624	
739.2	0.04426177	0.04196016	
739.4	0.04365179	0.04195408	
739.6	0.0432058	0.041948	
739.8	0.04296143	0.04194191	
740	0.04199597	0.04193583	
740.2	0.04252189	0.04192976	
740.4	0.04248577	0.04192368	
740.6	0.04243458	0.0419176	
740.8	0.04267219	0.04191152	
741	0.04290246	0.04190545	
741.2	0.04314871	0.04189937	
741.4	0.04338971	0.0418933	
741.6	0.04396355	0.04188723	
741.8	0.04364916	0.04188115	
742	0.04349573	0.04187508	
742.2	0.0436315	0.04186901	
742.4	0.04352887	0.04186294	
742.6	0.04337068	0.04185687	
742.8	0.04304629	0.04185081	
743	0.04330302	0.04184474	
743.2	0.04335522	0.04183867	
743.4	0.04259722	0.04183261	
743.6	0.04290995	0.04182655	
743.8	0.04294972	0.04182048	
744	0.04290514	0.04181442	
744.2	0.04306945	0.04180836	
744.4	0.04273515	0.0418023	
744.6	0.04286424	0.04179624	
744.8	0.04290226	0.04179018	
745	0.04333944	0.04178412	
745.2	0.04334834	0.04177806	
745.4	0.04353264	0.04177201	
745.6	0.04351642	0.04176595	
745.8	0.04339134	0.0417599	
746	0.0433165	0.04175384	
746.2	0.04362007	0.04174779	
746.4	0.04330743	0.04174174	
746.6	0.04342958	0.04173569	
746.8	0.04319259	0.04172964	
747	0.04335355	0.04172359	
747.2	0.04307453	0.04171754	
747.4	0.04293934	0.04171149	
747.6	0.04316066	0.04170545	
747.8	0.04269306	0.0416994	
748	0.04236113	0.04169336	
748.2	0.042118	0.04168731	
748.4	0.04205618	0.04168127	
748.6	0.04184958	0.04167523	
748.8	0.04259883	0.04166919	
749	0.04246102	0.04166315	
749.2	0.04262223	0.04165711	
749.4	0.04244146	0.04165107	
749.6	0.04246151	0.04164503	
749.8	0.04264561	0.04163899	
750	0.042949	0.04163296	
750.2	0.0434162	0.04162692	
750.4	0.04365246	0.04162089	
750.6	0.04434485	0.04161485	
750.8	0.0439655	0.04160882	
751	0.04458652	0.04160279	
751.2	0.04459246	0.04159676	
751.4	0.04447914	0.04159073	
751.6	0.04410132	0.0415847	
751.8	0.04395715	0.04157867	
752	0.04376763	0.04157264	
752.2	0.04346383	0.04156662	
752.4	0.04320775	0.04156059	
752.6	0.04308955	0.04155457	
752.8	0.04310588	0.04154854	
753	0.04221942	0.04154252	
753.2	0.04229923	0.0415365	
753.4	0.04176185	0.04153048	
753.6	0.04196025	0.04152446	
753.8	0.04198208	0.04151844	
754	0.04233331	0.04151242	
754.2	0.04283463	0.0415064	
754.4	0.04301642	0.04150039	
754.6	0.04322283	0.04149437	
754.8	0.04315445	0.04148835	
755	0.04348661	0.04148234	
755.2	0.04367893	0.04147633	
755.4	0.04381355	0.04147031	
755.6	0.04371845	0.0414643	
755.8	0.04372514	0.04145829	
756	0.04370909	0.04145228	
756.2	0.04327175	0.04144627	
756.4	0.04289912	0.04144026	
756.6	0.04313	0.04143426	
756.8	0.0431693	0.04142825	
757	0.0434471	0.04142225	
757.2	0.04327876	0.04141624	
757.4	0.04275177	0.04141024	
757.6	0.04352401	0.04140423	
757.8	0.04329807	0.04139823	
758	0.04374122	0.04139223	
758.2	0.04355701	0.04138623	
758.4	0.0430707	0.04138023	
758.6	0.04318576	0.04137423	
758.8	0.04332887	0.04136824	
759	0.04344845	0.04136224	
759.2	0.04334001	0.04135624	
759.4	0.04337404	0.04135025	
759.6	0.04364524	0.04134425	
759.8	0.04341304	0.04133826	
760	0.04331547	0.04133227	
760.2	0.04267199	0.04132628	
760.4	0.04267164	0.04132029	
760.6	0.04341504	0.0413143	
760.8	0.04380472	0.04130831	
761	0.0434555	0.04130232	
761.2	0.04323302	0.04129633	
761.4	0.0436507	0.04129034	
761.6	0.04423602	0.04128436	
761.8	0.04353147	0.04127837	
762	0.04363809	0.04127239	
762.2	0.0432604	0.04126641	
762.4	0.04305542	0.04126043	
762.6	0.04335911	0.04125444	
762.8	0.04348022	0.04124846	
763	0.04328914	0.04124248	
763.2	0.04294088	0.04123651	
763.4	0.04288126	0.04123053	
763.6	0.04280975	0.04122455	
763.8	0.04235961	0.04121858	
764	0.04260277	0.0412126	
764.2	0.04224716	0.04120663	
764.4	0.04245896	0.04120065	
764.6	0.0429435	0.04119468	
764.8	0.04287166	0.04118871	
765	0.0429769	0.04118274	
765.2	0.04272219	0.04117677	
765.4	0.04300641	0.0411708	
765.6	0.04348121	0.04116483	
765.8	0.04325083	0.04115886	
766	0.04344354	0.0411529	
766.2	0.04389092	0.04114693	
766.4	0.0440519	0.04114097	
766.6	0.04462606	0.041135	
766.8	0.04481374	0.04112904	
767	0.04519416	0.04112308	
767.2	0.04542816	0.04111712	
767.4	0.04535713	0.04111116	
767.6	0.04569112	0.0411052	
767.8	0.04553052	0.04109924	
768	0.04497686	0.04109328	
768.2	0.04473417	0.04108732	
768.4	0.04482383	0.04108137	
768.6	0.04452794	0.04107541	
768.8	0.04411764	0.04106946	
769	0.04361439	0.0410635	
769.2	0.04288842	0.04105755	
769.4	0.04297688	0.0410516	
769.6	0.04299677	0.04104565	
769.8	0.04218883	0.0410397	
770	0.0420595	0.04103375	
770.2	0.04222971	0.0410278	
770.4	0.04198752	0.04102185	
770.6	0.04222318	0.04101591	
770.8	0.0421269	0.04100996	
771	0.04243651	0.04100402	
771.2	0.04244196	0.04099807	
771.4	0.04208251	0.04099213	
771.6	0.04244324	0.04098619	
771.8	0.04252773	0.04098025	
772	0.04265902	0.04097431	
772.2	0.04312587	0.04096837	
772.4	0.04372801	0.04096243	
772.6	0.0438649	0.04095649	
772.8	0.04426099	0.04095055	
773	0.04425593	0.04094462	
773.2	0.04422854	0.04093868	
773.4	0.04393506	0.04093275	
773.6	0.04413167	0.04092681	
773.8	0.04358851	0.04092088	
774	0.04324446	0.04091495	
774.2	0.04266032	0.04090902	
774.4	0.04189738	0.04090309	
774.6	0.04172314	0.04089716	
774.8	0.04112244	0.04089123	
775	0.04120937	0.0408853	
775.2	0.04151251	0.04087937	
775.4	0.041811	0.04087345	
775.6	0.04207187	0.04086752	
775.8	0.04228437	0.0408616	
776	0.04279203	0.04085567	
776.2	0.04301934	0.04084975	
776.4	0.0437051	0.04084383	
776.6	0.04396666	0.04083791	
776.8	0.04403138	0.04083199	
777	0.04367946	0.04082607	
777.2	0.0435149	0.04082015	
777.4	0.04333748	0.04081424	
777.6	0.04381869	0.04080832	
777.8	0.04351934	0.0408024	
778	0.04344828	0.04079649	
778.2	0.04316598	0.04079057	
778.4	0.04338422	0.04078466	
778.6	0.04342076	0.04077875	
778.8	0.04345997	0.04077284	
779	0.04387221	0.04076693	
779.2	0.04419436	0.04076102	
779.4	0.04343596	0.04075511	
779.6	0.04329777	0.0407492	
779.8	0.04382762	0.04074329	
780	0.04400903	0.04073739	
780.2	0.04353998	0.04073148	
780.4	0.04383462	0.04072558	
780.6	0.04374842	0.04071967	
780.8	0.04351701	0.04071377	
781	0.04372996	0.04070787	
781.2	0.04390317	0.04070197	
781.4	0.04388516	0.04069607	
781.6	0.04405	0.04069017	
781.8	0.0437641	0.04068427	
782	0.04338186	0.04067837	
782.2	0.04342729	0.04067248	
782.4	0.04322507	0.04066658	
782.6	0.04303098	0.04066068	
782.8	0.0428559	0.04065479	
783	0.042673	0.0406489	
783.2	0.04234888	0.040643	
783.4	0.04174232	0.04063711	
783.6	0.04256176	0.04063122	
783.8	0.04273269	0.04062533	
784	0.04272469	0.04061944	
784.2	0.04300396	0.04061355	
784.4	0.04354381	0.04060767	
784.6	0.04383845	0.04060178	
784.8	0.04401336	0.04059589	
785	0.04405123	0.04059001	
785.2	0.04351595	0.04058413	
785.4	0.04323441	0.04057824	
785.6	0.04254037	0.04057236	
785.8	0.04220492	0.04056648	
786	0.04226813	0.0405606	
786.2	0.04196122	0.04055472	
786.4	0.04176664	0.04054884	
786.6	0.04172341	0.04054296	
786.8	0.04160141	0.04053708	
787	0.04185025	0.04053121	
787.2	0.04193263	0.04052533	
787.4	0.04165698	0.04051946	
787.6	0.04235633	0.04051358	
787.8	0.04214618	0.04050771	
788	0.04229374	0.04050184	
788.2	0.0422767	0.04049597	
788.4	0.04233868	0.0404901	
788.6	0.04226251	0.04048423	
788.8	0.04150137	0.04047836	
789	0.04140054	0.04047249	
789.2	0.04158972	0.04046663	
789.4	0.04113437	0.04046076	
789.6	0.04110805	0.04045489	
789.8	0.04085841	0.04044903	
790	0.0413037	0.04044317	
790.2	0.04113101	0.0404373	
790.4	0.04170406	0.04043144	
790.6	0.04199844	0.04042558	
790.8	0.04244808	0.04041972	
791	0.04290825	0.04041386	
791.2	0.04323423	0.040408	
791.4	0.04309591	0.04040214	
791.6	0.04379958	0.04039629	
791.8	0.04356209	0.04039043	
792	0.04355662	0.04038458	
792.2	0.04352548	0.04037872	
792.4	0.04365061	0.04037287	
792.6	0.04355741	0.04036702	
792.8	0.04314895	0.04036117	
793	0.04395595	0.04035531	
793.2	0.04366823	0.04034946	
793.4	0.04249231	0.04034362	
793.6	0.04288984	0.04033777	
793.8	0.04264472	0.04033192	
794	0.04262203	0.04032607	
794.2	0.0423671	0.04032023	
794.4	0.04210222	0.04031438	
794.6	0.04255629	0.04030854	
794.8	0.04232467	0.0403027	
795	0.04265106	0.04029685	
795.2	0.04245951	0.04029101	
795.4	0.04279016	0.04028517	
795.6	0.04361819	0.04027933	
795.8	0.04356128	0.04027349	
796	0.04377655	0.04026765	
796.2	0.04395206	0.04026182	
796.4	0.04424073	0.04025598	
796.6	0.04458674	0.04025014	
796.8	0.04472391	0.04024431	
797	0.04485213	0.04023848	
797.2	0.04406049	0.04023264	
797.4	0.04371708	0.04022681	
797.6	0.0439925	0.04022098	
797.8	0.04341649	0.04021515	
798	0.04284491	0.04020932	
798.2	0.04276346	0.04020349	
798.4	0.04264065	0.04019766	
798.6	0.04261819	0.04019184	
798.8	0.0422884	0.04018601	
799	0.04235944	0.04018018	
799.2	0.04212732	0.04017436	
799.4	0.04256565	0.04016854	
799.6	0.0424211	0.04016271	
799.8	0.04230904	0.04015689	
800	0.04244036	0.04015107	
800.2	0.04256641	0.04014525	
800.4	0.04287885	0.04013943	
800.6	0.04317938	0.04013361	
800.8	0.04330613	0.04012779	
801	0.04366299	0.04012198	
801.2	0.04353196	0.04011616	
801.4	0.04333533	0.04011034	
801.6	0.04352709	0.04010453	
801.8	0.04376159	0.04009872	
802	0.04379618	0.0400929	
802.2	0.04349832	0.04008709	
802.4	0.04366759	0.04008128	
802.6	0.04381001	0.04007547	
802.8	0.04417758	0.04006966	
803	0.04436104	0.04006385	
803.2	0.04430558	0.04005804	
803.4	0.0442949	0.04005224	
803.6	0.04391402	0.04004643	
803.8	0.04400388	0.04004063	
804	0.04392647	0.04003482	
804.2	0.04345374	0.04002902	
804.4	0.04351102	0.04002322	
804.6	0.0434243	0.04001741	
804.8	0.0432415	0.04001161	
805	0.04303791	0.04000581	
805.2	0.04236816	0.04000001	
805.4	0.04221119	0.03999422	
805.6	0.0421723	0.03998842	
805.8	0.04212773	0.03998262	
806	0.04181851	0.03997683	
806.2	0.04182447	0.03997103	
806.4	0.04253031	0.03996524	
806.6	0.04306761	0.03995944	
806.8	0.04364116	0.03995365	
807	0.0442494	0.03994786	
807.2	0.04450006	0.03994207	
807.4	0.04471844	0.03993628	
807.6	0.04483657	0.03993049	
807.8	0.04487629	0.0399247	
808	0.0448732	0.03991891	
808.2	0.04465216	0.03991313	
808.4	0.04480369	0.03990734	
808.6	0.04462887	0.03990155	
808.8	0.04456627	0.03989577	
809	0.04464256	0.03988999	
809.2	0.04468791	0.0398842	
809.4	0.04464264	0.03987842	
809.6	0.04457414	0.03987264	
809.8	0.04471694	0.03986686	
