# Supplementary material for: Molecular basis for DNA recognition by the maternal pioneer transcription factor FoxH1
Source: Nat Commun. 2022 Nov 26;13:7279. doi: 10.1038/s41467-022-34925-y (PMC9701222; doi:10.1038/s41467-022-34925-y)
Supplement: Supplementary file 4 — Source Data [file 41467_2022_34925_MOESM4_ESM.zip › Sourcedata/BLIS/FoxH1/WT/601/+0.5/DNA/E5Results.txt]

Conc1	7.813E-09	
Start1	390	
Stop1	809.8	
Kobs	0.000724860312289951	
Error Kobs	1.20744166887408E-05	
Koff	0	
Error Koff	0	
Time1	Data1	Fit1	
390	0.00543671	0	
390.2	0.00488065	0.00003666	
390.4	0.00484809	0.0000733	
390.6	0.00483658	0.00010992	
390.8	0.00465672	0.00014652	
391	0.00509899	0.00018311	
391.2	0.00490167	0.00021967	
391.4	0.00475844	0.00025622	
391.6	0.00448163	0.00029274	
391.8	0.00441287	0.00032925	
392	0.00436088	0.00036573	
392.2	0.00461818	0.0004022	
392.4	0.0047076	0.00043865	
392.6	0.00461906	0.00047508	
392.8	0.00508502	0.00051149	
393	0.00494593	0.00054788	
393.2	0.005197	0.00058425	
393.4	0.00501743	0.00062061	
393.6	0.00462655	0.00065694	
393.8	0.00447315	0.00069325	
394	0.00443677	0.00072955	
394.2	0.00439383	0.00076583	
394.4	0.00469874	0.00080208	
394.6	0.00512184	0.00083832	
394.8	0.00527725	0.00087454	
395	0.00509364	0.00091074	
395.2	0.00447935	0.00094692	
395.4	0.00471547	0.00098309	
395.6	0.00479309	0.00101923	
395.8	0.00493856	0.00105535	
396	0.00514549	0.00109146	
396.2	0.00532534	0.00112754	
396.4	0.00497417	0.00116361	
396.6	0.00492714	0.00119966	
396.8	0.00506374	0.00123569	
397	0.00492801	0.0012717	
397.2	0.00482077	0.00130769	
397.4	0.00492893	0.00134366	
397.6	0.00486597	0.00137962	
397.8	0.00520525	0.00141555	
398	0.00482637	0.00145147	
398.2	0.00464138	0.00148736	
398.4	0.00503677	0.00152324	
398.6	0.00562975	0.0015591	
398.8	0.00509939	0.00159494	
399	0.00457327	0.00163076	
399.2	0.00508495	0.00166657	
399.4	0.00527908	0.00170235	
399.6	0.00515132	0.00173812	
399.8	0.00528498	0.00177386	
400	0.00510033	0.00180959	
400.2	0.00476233	0.0018453	
400.4	0.00426828	0.00188099	
400.6	0.00431529	0.00191666	
400.8	0.00449523	0.00195231	
401	0.00443863	0.00198795	
401.2	0.00483474	0.00202356	
401.4	0.00474834	0.00205916	
401.6	0.00508429	0.00209473	
401.8	0.00489532	0.00213029	
402	0.00463815	0.00216583	
402.2	0.00495705	0.00220135	
402.4	0.00553704	0.00223686	
402.6	0.00531206	0.00227234	
402.8	0.00501082	0.00230781	
403	0.00504276	0.00234325	
403.2	0.00475781	0.00237868	
403.4	0.00444102	0.00241409	
403.6	0.00427292	0.00244948	
403.8	0.00420245	0.00248485	
404	0.00341805	0.00252021	
404.2	0.00348384	0.00255554	
404.4	0.00390861	0.00259086	
404.6	0.00473759	0.00262616	
404.8	0.00502854	0.00266144	
405	0.00518168	0.0026967	
405.2	0.00495936	0.00273194	
405.4	0.00456054	0.00276716	
405.6	0.0047225	0.00280237	
405.8	0.00448714	0.00283755	
406	0.00456118	0.00287272	
406.2	0.00447052	0.00290787	
406.4	0.00488948	0.002943	
406.6	0.00458536	0.00297812	
406.8	0.00477038	0.00301321	
407	0.00462011	0.00304829	
407.2	0.00409554	0.00308334	
407.4	0.0044158	0.00311838	
407.6	0.00452845	0.0031534	
407.8	0.00450963	0.00318841	
408	0.00511403	0.00322339	
408.2	0.00564428	0.00325835	
408.4	0.00674325	0.0032933	
408.6	0.00714879	0.00332823	
408.8	0.00687222	0.00336314	
409	0.00673182	0.00339803	
409.2	0.00595182	0.00343291	
409.4	0.00583021	0.00346776	
409.6	0.00579819	0.0035026	
409.8	0.00553538	0.00353742	
410	0.00531902	0.00357222	
410.2	0.00503513	0.003607	
410.4	0.00517387	0.00364176	
410.6	0.00510484	0.00367651	
410.8	0.00512265	0.00371124	
411	0.00511494	0.00374594	
411.2	0.00486625	0.00378063	
411.4	0.00531355	0.00381531	
411.6	0.00509495	0.00384996	
411.8	0.00502457	0.0038846	
412	0.00580792	0.00391921	
412.2	0.00523148	0.00395381	
412.4	0.00544941	0.0039884	
412.6	0.00521156	0.00402296	
412.8	0.00498058	0.0040575	
413	0.00497645	0.00409203	
413.2	0.00454628	0.00412654	
413.4	0.00465193	0.00416103	
413.6	0.00501143	0.0041955	
413.8	0.00508709	0.00422996	
414	0.00555296	0.00426439	
414.2	0.00611236	0.00429881	
414.4	0.00634578	0.00433321	
414.6	0.00607264	0.00436759	
414.8	0.00674717	0.00440196	
415	0.00696232	0.0044363	
415.2	0.00721598	0.00447063	
415.4	0.00772015	0.00450494	
415.6	0.00741094	0.00453923	
415.8	0.00748137	0.0045735	
416	0.00799617	0.00460776	
416.2	0.00739833	0.004642	
416.4	0.00760107	0.00467622	
416.6	0.00803149	0.00471042	
416.8	0.00807645	0.0047446	
417	0.00773421	0.00477877	
417.2	0.00747105	0.00481292	
417.4	0.00764074	0.00484705	
417.6	0.00806136	0.00488116	
417.8	0.00797315	0.00491525	
418	0.00760775	0.00494933	
418.2	0.00684173	0.00498338	
418.4	0.0063731	0.00501742	
418.6	0.00614211	0.00505145	
418.8	0.00673233	0.00508545	
419	0.00637423	0.00511944	
419.2	0.00649441	0.00515341	
419.4	0.00586664	0.00518736	
419.6	0.00535197	0.00522129	
419.8	0.00552402	0.0052552	
420	0.00622276	0.0052891	
420.2	0.00630621	0.00532298	
420.4	0.00658174	0.00535684	
420.6	0.00667417	0.00539069	
420.8	0.00671219	0.00542451	
421	0.00632346	0.00545832	
421.2	0.00674758	0.00549211	
421.4	0.00700027	0.00552588	
421.6	0.00704702	0.00555964	
421.8	0.00645548	0.00559338	
422	0.00573041	0.00562709	
422.2	0.00596944	0.0056608	
422.4	0.00613787	0.00569448	
422.6	0.00658292	0.00572815	
422.8	0.00696809	0.00576179	
423	0.00682705	0.00579543	
423.2	0.0069168	0.00582904	
423.4	0.00680475	0.00586263	
423.6	0.00725677	0.00589621	
423.8	0.00773589	0.00592977	
424	0.00806152	0.00596331	
424.2	0.00784998	0.00599684	
424.4	0.00739337	0.00603035	
424.6	0.00749246	0.00606384	
424.8	0.00804903	0.00609731	
425	0.00770528	0.00613076	
425.2	0.00732611	0.0061642	
425.4	0.00666365	0.00619762	
425.6	0.0062028	0.00623102	
425.8	0.00590015	0.0062644	
426	0.00593778	0.00629777	
426.2	0.00660758	0.00633112	
426.4	0.00687495	0.00636445	
426.6	0.0077127	0.00639777	
426.8	0.00745869	0.00643106	
427	0.00761529	0.00646434	
427.2	0.00796927	0.0064976	
427.4	0.00852709	0.00653085	
427.6	0.00845465	0.00656407	
427.8	0.00876405	0.00659728	
428	0.00854408	0.00663047	
428.2	0.00823258	0.00666365	
428.4	0.00808775	0.0066968	
428.6	0.00814872	0.00672994	
428.8	0.0082031	0.00676306	
429	0.00754365	0.00679617	
429.2	0.00701175	0.00682926	
429.4	0.00676868	0.00686233	
429.6	0.00640341	0.00689538	
429.8	0.00653086	0.00692841	
430	0.00747863	0.00696143	
430.2	0.00756285	0.00699443	
430.4	0.00840651	0.00702741	
430.6	0.00890683	0.00706038	
430.8	0.00899509	0.00709333	
431	0.00965222	0.00712626	
431.2	0.0100704	0.00715917	
431.4	0.01086565	0.00719207	
431.6	0.01068258	0.00722495	
431.8	0.01108565	0.00725781	
432	0.01066854	0.00729065	
432.2	0.01049036	0.00732348	
432.4	0.01014158	0.00735629	
432.6	0.00965251	0.00738908	
432.8	0.00960455	0.00742186	
433	0.00943241	0.00745461	
433.2	0.00863451	0.00748736	
433.4	0.00776635	0.00752008	
433.6	0.00687251	0.00755279	
433.8	0.00676518	0.00758547	
434	0.00670105	0.00761815	
434.2	0.00608425	0.0076508	
434.4	0.00658304	0.00768344	
434.6	0.00590719	0.00771606	
434.8	0.005404	0.00774866	
435	0.00500852	0.00778125	
435.2	0.00484191	0.00781382	
435.4	0.00527547	0.00784637	
435.6	0.00532218	0.0078789	
435.8	0.00594469	0.00791142	
436	0.00678566	0.00794392	
436.2	0.00755734	0.00797641	
436.4	0.00801813	0.00800887	
436.6	0.00886346	0.00804132	
436.8	0.0096157	0.00807375	
437	0.00992964	0.00810617	
437.2	0.01008546	0.00813857	
437.4	0.01003938	0.00817095	
437.6	0.01014175	0.00820331	
437.8	0.00999612	0.00823566	
438	0.01000459	0.00826799	
438.2	0.00993439	0.0083003	
438.4	0.00963575	0.0083326	
438.6	0.00920684	0.00836488	
438.8	0.00897987	0.00839714	
439	0.00801649	0.00842939	
439.2	0.00805966	0.00846162	
439.4	0.00849157	0.00849383	
439.6	0.00851202	0.00852602	
439.8	0.00900695	0.0085582	
440	0.00978194	0.00859036	
440.2	0.0100457	0.0086225	
440.4	0.01023704	0.00865463	
440.6	0.01049158	0.00868674	
440.8	0.01083775	0.00871883	
441	0.01104824	0.00875091	
441.2	0.01169669	0.00878297	
441.4	0.01178032	0.00881501	
441.6	0.01188963	0.00884704	
441.8	0.01161615	0.00887905	
442	0.01199721	0.00891104	
442.2	0.01211843	0.00894301	
442.4	0.01212554	0.00897497	
442.6	0.01213976	0.00900691	
442.8	0.01149292	0.00903884	
443	0.0109184	0.00907074	
443.2	0.01108319	0.00910264	
443.4	0.01131724	0.00913451	
443.6	0.01114542	0.00916637	
443.8	0.01111157	0.00919821	
444	0.01135794	0.00923003	
444.2	0.01105948	0.00926184	
444.4	0.01066511	0.00929363	
444.6	0.0110784	0.0093254	
444.8	0.01134542	0.00935716	
445	0.01112716	0.0093889	
445.2	0.01156142	0.00942063	
445.4	0.01149562	0.00945233	
445.6	0.01129664	0.00948402	
445.8	0.01102642	0.0095157	
446	0.01115118	0.00954735	
446.2	0.01080683	0.009579	
446.4	0.0107592	0.00961062	
446.6	0.01033409	0.00964223	
446.8	0.01040106	0.00967382	
447	0.0106583	0.00970539	
447.2	0.0109266	0.00973695	
447.4	0.01130682	0.00976849	
447.6	0.01157694	0.00980001	
447.8	0.01142835	0.00983152	
448	0.01180496	0.00986301	
448.2	0.01169507	0.00989449	
448.4	0.01212702	0.00992595	
448.6	0.01281224	0.00995739	
448.8	0.01246584	0.00998881	
449	0.01242587	0.01002022	
449.2	0.01280142	0.01005161	
449.4	0.01255399	0.01008299	
449.6	0.0127909	0.01011435	
449.8	0.01253949	0.01014569	
450	0.01224815	0.01017702	
450.2	0.01216035	0.01020832	
450.4	0.01244193	0.01023962	
450.6	0.01217097	0.01027089	
450.8	0.01233218	0.01030215	
451	0.01196785	0.0103334	
451.2	0.01191281	0.01036463	
451.4	0.01152109	0.01039584	
451.6	0.01155392	0.01042703	
451.8	0.01126124	0.01045821	
452	0.01103647	0.01048937	
452.2	0.0110122	0.01052052	
452.4	0.01087973	0.01055164	
452.6	0.01043716	0.01058276	
452.8	0.01024426	0.01061385	
453	0.0105263	0.01064493	
453.2	0.01080889	0.010676	
453.4	0.0112498	0.01070704	
453.6	0.01186554	0.01073807	
453.8	0.01175992	0.01076909	
454	0.0120537	0.01080009	
454.2	0.01248746	0.01083107	
454.4	0.01253285	0.01086204	
454.6	0.0127089	0.01089298	
454.8	0.01239264	0.01092392	
455	0.01193302	0.01095483	
455.2	0.01171986	0.01098574	
455.4	0.01156598	0.01101662	
455.6	0.01146801	0.01104749	
455.8	0.0115296	0.01107834	
456	0.01128942	0.01110918	
456.2	0.0114558	0.01113999	
456.4	0.01114606	0.0111708	
456.6	0.01052893	0.01120158	
456.8	0.01061236	0.01123236	
457	0.01060039	0.01126311	
457.2	0.01105692	0.01129385	
457.4	0.01170467	0.01132457	
457.6	0.01162286	0.01135528	
457.8	0.01161981	0.01138597	
458	0.01161936	0.01141664	
458.2	0.01133313	0.0114473	
458.4	0.01114891	0.01147794	
458.6	0.01117368	0.01150857	
458.8	0.01077927	0.01153918	
459	0.01082007	0.01156977	
459.2	0.01132223	0.01160035	
459.4	0.01161791	0.01163091	
459.6	0.01181618	0.01166145	
459.8	0.01244105	0.01169198	
460	0.0124326	0.01172249	
460.2	0.01260574	0.01175299	
460.4	0.01208166	0.01178347	
460.6	0.01164015	0.01181394	
460.8	0.01168593	0.01184439	
461	0.01202829	0.01187482	
461.2	0.01244374	0.01190524	
461.4	0.01213271	0.01193564	
461.6	0.01205751	0.01196602	
461.8	0.01224141	0.01199639	
462	0.01218015	0.01202674	
462.2	0.01197152	0.01205708	
462.4	0.01198858	0.0120874	
462.6	0.01196007	0.01211771	
462.8	0.01178643	0.012148	
463	0.01179084	0.01217827	
463.2	0.01224655	0.01220853	
463.4	0.01226536	0.01223877	
463.6	0.01251141	0.01226899	
463.8	0.01222674	0.0122992	
464	0.01220863	0.0123294	
464.2	0.01182838	0.01235958	
464.4	0.01098799	0.01238974	
464.6	0.01093046	0.01241988	
464.8	0.01100899	0.01245001	
465	0.01148859	0.01248013	
465.2	0.01217685	0.01251023	
465.4	0.01264317	0.01254031	
465.6	0.01335808	0.01257038	
465.8	0.0141082	0.01260043	
466	0.01409227	0.01263046	
466.2	0.01418721	0.01266048	
466.4	0.01437995	0.01269049	
466.6	0.01401911	0.01272048	
466.8	0.01391165	0.01275045	
467	0.01394341	0.0127804	
467.2	0.01382536	0.01281034	
467.4	0.01335784	0.01284027	
467.6	0.01312667	0.01287018	
467.8	0.01247674	0.01290007	
468	0.01245565	0.01292995	
468.2	0.01155919	0.01295981	
468.4	0.01152486	0.01298966	
468.6	0.01185163	0.01301949	
468.8	0.01205724	0.0130493	
469	0.01239242	0.0130791	
469.2	0.0134461	0.01310889	
469.4	0.01324867	0.01313866	
469.6	0.01325265	0.01316841	
469.8	0.0141703	0.01319815	
470	0.01384996	0.01322787	
470.2	0.01447063	0.01325757	
470.4	0.01429051	0.01328726	
470.6	0.0141815	0.01331694	
470.8	0.01459428	0.0133466	
471	0.01417881	0.01337624	
471.2	0.01382044	0.01340587	
471.4	0.01381631	0.01343548	
471.6	0.01382725	0.01346507	
471.8	0.01345627	0.01349465	
472	0.01341106	0.01352422	
472.2	0.01288747	0.01355377	
472.4	0.01338608	0.0135833	
472.6	0.01298047	0.01361282	
472.8	0.01318549	0.01364233	
473	0.0135223	0.01367181	
473.2	0.01369577	0.01370129	
473.4	0.01343559	0.01373074	
473.6	0.01332956	0.01376018	
473.8	0.01332981	0.01378961	
474	0.012845	0.01381902	
474.2	0.0129202	0.01384841	
474.4	0.01293356	0.01387779	
474.6	0.01330004	0.01390716	
474.8	0.0135627	0.01393651	
475	0.01323339	0.01396584	
475.2	0.01334692	0.01399516	
475.4	0.01349068	0.01402446	
475.6	0.01374932	0.01405374	
475.8	0.01378449	0.01408302	
476	0.01379636	0.01411227	
476.2	0.01389542	0.01414151	
476.4	0.01387693	0.01417074	
476.6	0.01306629	0.01419995	
476.8	0.01367282	0.01422914	
477	0.01323853	0.01425832	
477.2	0.01308355	0.01428749	
477.4	0.01329355	0.01431663	
477.6	0.0125926	0.01434577	
477.8	0.01256595	0.01437488	
478	0.01311581	0.01440399	
478.2	0.01298436	0.01443307	
478.4	0.01355764	0.01446215	
478.6	0.01369108	0.0144912	
478.8	0.01419749	0.01452024	
479	0.01472393	0.01454927	
479.2	0.01504114	0.01457828	
479.4	0.01524772	0.01460728	
479.6	0.01569413	0.01463626	
479.8	0.01603077	0.01466522	
480	0.01570142	0.01469417	
480.2	0.01577631	0.01472311	
480.4	0.01551855	0.01475203	
480.6	0.01534771	0.01478093	
480.8	0.01538161	0.01480982	
481	0.0152601	0.01483869	
481.2	0.01590417	0.01486755	
481.4	0.01577356	0.01489639	
481.6	0.01560015	0.01492522	
481.8	0.01562549	0.01495404	
482	0.01526606	0.01498283	
482.2	0.01444667	0.01501162	
482.4	0.01455495	0.01504038	
482.6	0.01433722	0.01506914	
482.8	0.01441192	0.01509788	
483	0.01457509	0.0151266	
483.2	0.01422241	0.0151553	
483.4	0.01412192	0.015184	
483.6	0.01451297	0.01521267	
483.8	0.01455888	0.01524134	
484	0.01434412	0.01526998	
484.2	0.01472617	0.01529861	
484.4	0.01497202	0.01532723	
484.6	0.01476884	0.01535583	
484.8	0.01517159	0.01538442	
485	0.01591556	0.01541299	
485.2	0.01627544	0.01544155	
485.4	0.01605081	0.01547009	
485.6	0.01577367	0.01549862	
485.8	0.01514344	0.01552713	
486	0.01531415	0.01555563	
486.2	0.0148712	0.01558411	
486.4	0.01515549	0.01561257	
486.6	0.01494641	0.01564103	
486.8	0.01479957	0.01566946	
487	0.01525085	0.01569788	
487.2	0.01490941	0.01572629	
487.4	0.01514704	0.01575468	
487.6	0.01569819	0.01578306	
487.8	0.01532259	0.01581142	
488	0.0156907	0.01583977	
488.2	0.0161927	0.0158681	
488.4	0.01627145	0.01589642	
488.6	0.01658446	0.01592472	
488.8	0.01708102	0.01595301	
489	0.01745914	0.01598128	
489.2	0.01758033	0.01600954	
489.4	0.01769257	0.01603778	
489.6	0.01725002	0.01606601	
489.8	0.0168867	0.01609423	
490	0.01682899	0.01612242	
490.2	0.01647235	0.01615061	
490.4	0.01669467	0.01617878	
490.6	0.01612341	0.01620693	
490.8	0.0161088	0.01623507	
491	0.01644387	0.01626319	
491.2	0.01582734	0.0162913	
491.4	0.01602922	0.0163194	
491.6	0.01631505	0.01634748	
491.8	0.01574313	0.01637554	
492	0.01656343	0.0164036	
492.2	0.01654103	0.01643163	
492.4	0.01637122	0.01645965	
492.6	0.01670006	0.01648766	
492.8	0.0170027	0.01651565	
493	0.01750421	0.01654363	
493.2	0.01792562	0.01657159	
493.4	0.0174641	0.01659954	
493.6	0.01729504	0.01662747	
493.8	0.01717187	0.01665539	
494	0.01733329	0.01668329	
494.2	0.01751405	0.01671118	
494.4	0.01764932	0.01673905	
494.6	0.0177941	0.01676691	
494.8	0.01764809	0.01679476	
495	0.01775562	0.01682259	
495.2	0.01764124	0.01685041	
495.4	0.01744015	0.01687821	
495.6	0.01759124	0.01690599	
495.8	0.01725637	0.01693376	
496	0.01787004	0.01696152	
496.2	0.01750601	0.01698926	
496.4	0.01731893	0.01701699	
496.6	0.01739539	0.01704471	
496.8	0.01757204	0.0170724	
497	0.01766884	0.01710009	
497.2	0.01780454	0.01712776	
497.4	0.01701905	0.01715541	
497.6	0.01771993	0.01718305	
497.8	0.01732683	0.01721068	
498	0.01670793	0.01723829	
498.2	0.01670131	0.01726589	
498.4	0.01706794	0.01729347	
498.6	0.01695798	0.01732104	
498.8	0.01615768	0.01734859	
499	0.01656155	0.01737613	
499.2	0.01622117	0.01740366	
499.4	0.01595388	0.01743117	
499.6	0.01640054	0.01745866	
499.8	0.01616242	0.01748614	
500	0.01627917	0.01751361	
500.2	0.01628037	0.01754106	
500.4	0.01622847	0.0175685	
500.6	0.01679768	0.01759592	
500.8	0.01702269	0.01762333	
501	0.0174147	0.01765073	
501.2	0.01731153	0.01767811	
501.4	0.01715114	0.01770547	
501.6	0.01740076	0.01773283	
501.8	0.01699729	0.01776016	
502	0.01691071	0.01778748	
502.2	0.01781199	0.01781479	
502.4	0.01766665	0.01784209	
502.6	0.01751862	0.01786937	
502.8	0.01780358	0.01789663	
503	0.01810749	0.01792388	
503.2	0.01830385	0.01795112	
503.4	0.01815052	0.01797834	
503.6	0.0176728	0.01800555	
503.8	0.01715448	0.01803274	
504	0.01719084	0.01805992	
504.2	0.01763911	0.01808709	
504.4	0.01805877	0.01811424	
504.6	0.01869909	0.01814138	
504.8	0.01890255	0.0181685	
505	0.01921353	0.01819561	
505.2	0.01904843	0.0182227	
505.4	0.01853573	0.01824978	
505.6	0.0184661	0.01827684	
505.8	0.01818642	0.0183039	
506	0.01812985	0.01833093	
506.2	0.01826254	0.01835795	
506.4	0.01794114	0.01838496	
506.6	0.01854881	0.01841196	
506.8	0.01855765	0.01843894	
507	0.01822522	0.0184659	
507.2	0.0185286	0.01849285	
507.4	0.01767783	0.01851979	
507.6	0.01710557	0.01854672	
507.8	0.01685934	0.01857362	
508	0.01716977	0.01860052	
508.2	0.01773662	0.0186274	
508.4	0.01806884	0.01865427	
508.6	0.01803571	0.01868112	
508.8	0.01814712	0.01870796	
509	0.01831622	0.01873478	
509.2	0.01795111	0.01876159	
509.4	0.01720978	0.01878839	
509.6	0.01728467	0.01881517	
509.8	0.0163722	0.01884194	
510	0.01646459	0.01886869	
510.2	0.01696289	0.01889543	
510.4	0.01704547	0.01892216	
510.6	0.01752224	0.01894887	
510.8	0.01785694	0.01897557	
511	0.01858029	0.01900225	
511.2	0.01872394	0.01902892	
511.4	0.01865353	0.01905558	
511.6	0.01861664	0.01908222	
511.8	0.01868153	0.01910885	
512	0.01914696	0.01913546	
512.2	0.01925437	0.01916206	
512.4	0.01932933	0.01918865	
512.6	0.01923865	0.01921522	
512.8	0.01935664	0.01924178	
513	0.01903286	0.01926832	
513.2	0.01869202	0.01929485	
513.4	0.01811909	0.01932136	
513.6	0.01786294	0.01934787	
513.8	0.01757828	0.01937435	
514	0.01817706	0.01940083	
514.2	0.01819253	0.01942729	
514.4	0.01824267	0.01945373	
514.6	0.01849165	0.01948017	
514.8	0.01899219	0.01950659	
515	0.01876673	0.01953299	
515.2	0.01820876	0.01955938	
515.4	0.01845033	0.01958576	
515.6	0.01817684	0.01961212	
515.8	0.01837331	0.01963847	
516	0.01868272	0.0196648	
516.2	0.01853691	0.01969113	
516.4	0.01895988	0.01971743	
516.6	0.01845837	0.01974373	
516.8	0.01837871	0.01977001	
517	0.01813943	0.01979627	
517.2	0.01811362	0.01982253	
517.4	0.0180792	0.01984876	
517.6	0.01801745	0.01987499	
517.8	0.01795008	0.0199012	
518	0.01788898	0.0199274	
518.2	0.01783737	0.01995358	
518.4	0.01870149	0.01997975	
518.6	0.01850565	0.0200059	
518.8	0.01891958	0.02003205	
519	0.01865196	0.02005817	
519.2	0.01929548	0.02008429	
519.4	0.01973761	0.02011039	
519.6	0.01943087	0.02013648	
519.8	0.01974506	0.02016255	
520	0.02015169	0.02018861	
520.2	0.02040182	0.02021466	
520.4	0.02075187	0.02024069	
520.6	0.0200448	0.02026671	
520.8	0.02029945	0.02029271	
521	0.0199069	0.0203187	
521.2	0.01970552	0.02034468	
521.4	0.01952713	0.02037064	
521.6	0.01882223	0.02039659	
521.8	0.01885125	0.02042253	
522	0.01904993	0.02044845	
522.2	0.0193358	0.02047436	
522.4	0.01976389	0.02050026	
522.6	0.01975711	0.02052614	
522.8	0.01968284	0.02055201	
523	0.02000294	0.02057786	
523.2	0.02022764	0.02060371	
523.4	0.02006745	0.02062953	
523.6	0.0196431	0.02065535	
523.8	0.0201015	0.02068115	
524	0.02074661	0.02070694	
524.2	0.02090133	0.02073271	
524.4	0.02024534	0.02075847	
524.6	0.01979947	0.02078421	
524.8	0.01981125	0.02080995	
525	0.01967035	0.02083567	
525.2	0.0196202	0.02086137	
525.4	0.01925257	0.02088706	
525.6	0.01863535	0.02091274	
525.8	0.01917702	0.02093841	
526	0.01880184	0.02096406	
526.2	0.01916838	0.0209897	
526.4	0.01960162	0.02101532	
526.6	0.01976032	0.02104093	
526.8	0.02005238	0.02106653	
527	0.02029492	0.02109212	
527.2	0.02042013	0.02111769	
527.4	0.02081429	0.02114325	
527.6	0.02061335	0.02116879	
527.8	0.02122606	0.02119432	
528	0.02190416	0.02121984	
528.2	0.0215861	0.02124534	
528.4	0.02095502	0.02127083	
528.6	0.02087597	0.02129631	
528.8	0.02064098	0.02132177	
529	0.02067319	0.02134722	
529.2	0.02055986	0.02137266	
529.4	0.02063542	0.02139808	
529.6	0.02030943	0.02142349	
529.8	0.02059045	0.02144889	
530	0.02046085	0.02147427	
530.2	0.02105226	0.02149964	
530.4	0.02099061	0.021525	
530.6	0.0213655	0.02155034	
530.8	0.02089572	0.02157567	
531	0.02041061	0.02160099	
531.2	0.02077591	0.02162629	
531.4	0.02092414	0.02165158	
531.6	0.02112492	0.02167686	
531.8	0.02141878	0.02170212	
532	0.02180391	0.02172737	
532.2	0.02168837	0.02175261	
532.4	0.02118374	0.02177783	
532.6	0.02117447	0.02180304	
532.8	0.02094407	0.02182824	
533	0.02113133	0.02185343	
533.2	0.02090384	0.0218786	
533.4	0.02049154	0.02190375	
533.6	0.02024862	0.0219289	
533.8	0.02009002	0.02195403	
534	0.02027031	0.02197915	
534.2	0.02024401	0.02200425	
534.4	0.01969969	0.02202934	
534.6	0.01987618	0.02205442	
534.8	0.0188962	0.02207949	
535	0.01912024	0.02210454	
535.2	0.01949948	0.02212958	
535.4	0.02017919	0.0221546	
535.6	0.02041759	0.02217961	
535.8	0.0210996	0.02220461	
536	0.02177104	0.0222296	
536.2	0.02196097	0.02225457	
536.4	0.02208156	0.02227953	
536.6	0.02301407	0.02230448	
536.8	0.02336039	0.02232941	
537	0.02360628	0.02235433	
537.2	0.0232644	0.02237924	
537.4	0.02312263	0.02240413	
537.6	0.02343486	0.02242902	
537.8	0.02350878	0.02245388	
538	0.02344416	0.02247874	
538.2	0.02280963	0.02250358	
538.4	0.02240337	0.02252841	
538.6	0.02249124	0.02255322	
538.8	0.02165525	0.02257803	
539	0.02179356	0.02260282	
539.2	0.02168699	0.02262759	
539.4	0.02163828	0.02265236	
539.6	0.02107029	0.02267711	
539.8	0.0213071	0.02270185	
540	0.02104521	0.02272657	
540.2	0.02105336	0.02275128	
540.4	0.02174611	0.02277598	
540.6	0.02168827	0.02280067	
540.8	0.02148508	0.02282534	
541	0.02147626	0.02285	
541.2	0.02157812	0.02287465	
541.4	0.02180356	0.02289928	
541.6	0.02200859	0.0229239	
541.8	0.02226928	0.02294851	
542	0.02241357	0.0229731	
542.2	0.02231896	0.02299768	
542.4	0.0228931	0.02302225	
542.6	0.02331136	0.02304681	
542.8	0.02313762	0.02307135	
543	0.02373605	0.02309588	
543.2	0.02344438	0.0231204	
543.4	0.02333549	0.02314491	
543.6	0.02343305	0.0231694	
543.8	0.02358016	0.02319388	
544	0.02344477	0.02321834	
544.2	0.02332443	0.02324279	
544.4	0.02325708	0.02326724	
544.6	0.02239633	0.02329166	
544.8	0.02227949	0.02331608	
545	0.02199754	0.02334048	
545.2	0.02188352	0.02336487	
545.4	0.02190519	0.02338924	
545.6	0.02140666	0.02341361	
545.8	0.02152278	0.02343796	
546	0.02137017	0.02346229	
546.2	0.0210501	0.02348662	
546.4	0.02126652	0.02351093	
546.6	0.02121247	0.02353523	
546.8	0.0211792	0.02355952	
547	0.02137064	0.02358379	
547.2	0.02149309	0.02360805	
547.4	0.02194267	0.0236323	
547.6	0.02181189	0.02365654	
547.8	0.02250713	0.02368076	
548	0.02310871	0.02370497	
548.2	0.02312529	0.02372917	
548.4	0.02324976	0.02375335	
548.6	0.02312316	0.02377752	
548.8	0.02321131	0.02380168	
549	0.02333045	0.02382583	
549.2	0.02399139	0.02384996	
549.4	0.02416577	0.02387408	
549.6	0.02430131	0.02389819	
549.8	0.02444681	0.02392229	
550	0.02423191	0.02394637	
550.2	0.02431347	0.02397044	
550.4	0.02413868	0.0239945	
550.6	0.02405802	0.02401854	
550.8	0.02392053	0.02404257	
551	0.02313425	0.02406659	
551.2	0.02300339	0.0240906	
551.4	0.0228165	0.0241146	
551.6	0.0227234	0.02413858	
551.8	0.02364663	0.02416255	
552	0.02320045	0.0241865	
552.2	0.0228319	0.02421045	
552.4	0.02292534	0.02423438	
552.6	0.02333505	0.0242583	
552.8	0.02349626	0.0242822	
553	0.02337986	0.0243061	
553.2	0.0236568	0.02432998	
553.4	0.02443124	0.02435385	
553.6	0.02523025	0.0243777	
553.8	0.02525544	0.02440155	
554	0.02536024	0.02442538	
554.2	0.02566437	0.0244492	
554.4	0.0255823	0.024473	
554.6	0.0256925	0.0244968	
554.8	0.0256178	0.02452058	
555	0.02525281	0.02454435	
555.2	0.02556939	0.0245681	
555.4	0.02591863	0.02459184	
555.6	0.02597333	0.02461558	
555.8	0.02627396	0.02463929	
556	0.02581566	0.024663	
556.2	0.02635097	0.02468669	
556.4	0.026834	0.02471037	
556.6	0.02727937	0.02473404	
556.8	0.02669769	0.0247577	
557	0.02649841	0.02478134	
557.2	0.02634117	0.02480497	
557.4	0.02648324	0.02482859	
557.6	0.02628683	0.0248522	
557.8	0.0259533	0.02487579	
558	0.02542866	0.02489938	
558.2	0.0251087	0.02492294	
558.4	0.02495219	0.0249465	
558.6	0.02504085	0.02497005	
558.8	0.0249985	0.02499358	
559	0.02479956	0.0250171	
559.2	0.02519034	0.02504061	
559.4	0.0253617	0.0250641	
559.6	0.02552636	0.02508758	
559.8	0.02613051	0.02511105	
560	0.02609464	0.02513451	
560.2	0.02674467	0.02515796	
560.4	0.02695991	0.02518139	
560.6	0.02663821	0.02520481	
560.8	0.02634356	0.02522822	
561	0.02640206	0.02525162	
561.2	0.02550915	0.025275	
561.4	0.02598997	0.02529837	
561.6	0.02632604	0.02532173	
561.8	0.02618317	0.02534508	
562	0.02598146	0.02536841	
562.2	0.0258695	0.02539174	
562.4	0.02605884	0.02541505	
562.6	0.0260975	0.02543835	
562.8	0.02579949	0.02546163	
563	0.02555629	0.0254849	
563.2	0.02606929	0.02550817	
563.4	0.02642331	0.02553142	
563.6	0.02621014	0.02555465	
563.8	0.02634178	0.02557788	
564	0.02637936	0.02560109	
564.2	0.02627518	0.02562429	
564.4	0.02642706	0.02564748	
564.6	0.02630991	0.02567065	
564.8	0.02657	0.02569382	
565	0.02674858	0.02571697	
565.2	0.02649047	0.02574011	
565.4	0.02703414	0.02576324	
565.6	0.02686235	0.02578635	
565.8	0.02655675	0.02580945	
566	0.02644806	0.02583255	
566.2	0.02603622	0.02585562	
566.4	0.02608391	0.02587869	
566.6	0.02613788	0.02590174	
566.8	0.02596634	0.02592479	
567	0.02606774	0.02594782	
567.2	0.02625737	0.02597084	
567.4	0.02599209	0.02599384	
567.6	0.02528797	0.02601683	
567.8	0.02547174	0.02603982	
568	0.02546038	0.02606279	
568.2	0.02541094	0.02608574	
568.4	0.02572458	0.02610869	
568.6	0.02577172	0.02613162	
568.8	0.02598499	0.02615454	
569	0.02622828	0.02617745	
569.2	0.02613504	0.02620035	
569.4	0.02626421	0.02622324	
569.6	0.02639851	0.02624611	
569.8	0.02668988	0.02626897	
570	0.02668988	0.02629182	
570.2	0.02649497	0.02628801	
570.4	0.02603856	0.0262842	
570.6	0.0252122	0.02628039	
570.8	0.02485395	0.02627658	
571	0.02459202	0.02627277	
571.2	0.02422911	0.02626896	
571.4	0.02399905	0.02626515	
571.6	0.0239429	0.02626135	
571.8	0.02322747	0.02625754	
572	0.02306871	0.02625373	
572.2	0.02270132	0.02624993	
572.4	0.02261785	0.02624612	
572.6	0.0220612	0.02624232	
572.8	0.02252862	0.02623851	
573	0.02311698	0.02623471	
573.2	0.02326095	0.02623091	
573.4	0.02366988	0.0262271	
573.6	0.02339661	0.0262233	
573.8	0.02285119	0.0262195	
574	0.02268984	0.0262157	
574.2	0.02244904	0.0262119	
574.4	0.02180557	0.0262081	
574.6	0.0217191	0.0262043	
574.8	0.02186538	0.0262005	
575	0.0217684	0.0261967	
575.2	0.02189559	0.02619291	
575.4	0.02176337	0.02618911	
575.6	0.02215022	0.02618531	
575.8	0.02182961	0.02618152	
576	0.02216796	0.02617772	
576.2	0.02183447	0.02617393	
576.4	0.02207695	0.02617013	
576.6	0.02230833	0.02616634	
576.8	0.02283833	0.02616255	
577	0.0233246	0.02615875	
577.2	0.02381085	0.02615496	
577.4	0.0241222	0.02615117	
577.6	0.02446544	0.02614738	
577.8	0.02397888	0.02614359	
578	0.0237446	0.0261398	
578.2	0.02376396	0.02613601	
578.4	0.02402097	0.02613222	
578.6	0.0241286	0.02612843	
578.8	0.02391891	0.02612464	
579	0.02395204	0.02612086	
579.2	0.02413148	0.02611707	
579.4	0.02370718	0.02611328	
579.6	0.02412405	0.0261095	
579.8	0.02421608	0.02610571	
580	0.02412711	0.02610193	
580.2	0.02389826	0.02609815	
580.4	0.02386117	0.02609436	
580.6	0.02440487	0.02609058	
580.8	0.02438795	0.0260868	
581	0.02434242	0.02608302	
581.2	0.024596	0.02607924	
581.4	0.02479733	0.02607546	
581.6	0.02495675	0.02607168	
581.8	0.02534035	0.0260679	
582	0.02527963	0.02606412	
582.2	0.02591338	0.02606034	
582.4	0.02577268	0.02605656	
582.6	0.02547942	0.02605278	
582.8	0.0251813	0.02604901	
583	0.02547745	0.02604523	
583.2	0.02530659	0.02604146	
583.4	0.02543238	0.02603768	
583.6	0.02588076	0.02603391	
583.8	0.0258121	0.02603013	
584	0.0254995	0.02602636	
584.2	0.02547578	0.02602259	
584.4	0.02536744	0.02601881	
584.6	0.02551434	0.02601504	
584.8	0.02524613	0.02601127	
585	0.02460596	0.0260075	
585.2	0.02447093	0.02600373	
585.4	0.02473288	0.02599996	
585.6	0.02436191	0.02599619	
585.8	0.02446968	0.02599242	
586	0.02363297	0.02598866	
586.2	0.02346465	0.02598489	
586.4	0.02326834	0.02598112	
586.6	0.02325511	0.02597735	
586.8	0.02311866	0.02597359	
587	0.02360055	0.02596982	
587.2	0.02362779	0.02596606	
587.4	0.024078	0.0259623	
587.6	0.02435984	0.02595853	
587.8	0.02410461	0.02595477	
588	0.02416354	0.02595101	
588.2	0.02419361	0.02594724	
588.4	0.02416515	0.02594348	
588.6	0.02390969	0.02593972	
588.8	0.02428574	0.02593596	
589	0.02333691	0.0259322	
589.2	0.02273523	0.02592844	
589.4	0.02298056	0.02592468	
589.6	0.02278256	0.02592093	
589.8	0.02251829	0.02591717	
590	0.0225582	0.02591341	
590.2	0.02269037	0.02590966	
590.4	0.02344908	0.0259059	
590.6	0.02375749	0.02590214	
590.8	0.02381026	0.02589839	
591	0.02430143	0.02589463	
591.2	0.02500821	0.02589088	
591.4	0.02544682	0.02588713	
591.6	0.02528738	0.02588338	
591.8	0.02463901	0.02587962	
592	0.02459221	0.02587587	
592.2	0.02494799	0.02587212	
592.4	0.02526857	0.02586837	
592.6	0.02495009	0.02586462	
592.8	0.02537258	0.02586087	
593	0.02506619	0.02585712	
593.2	0.02504389	0.02585337	
593.4	0.02532576	0.02584963	
593.6	0.02501745	0.02584588	
593.8	0.0249314	0.02584213	
594	0.02549876	0.02583839	
594.2	0.02519449	0.02583464	
594.4	0.025522	0.0258309	
594.6	0.02502432	0.02582715	
594.8	0.02453451	0.02582341	
595	0.02450391	0.02581966	
595.2	0.02428426	0.02581592	
595.4	0.02387182	0.02581218	
595.6	0.02330034	0.02580844	
595.8	0.02308262	0.0258047	
596	0.02352927	0.02580095	
596.2	0.02388123	0.02579721	
596.4	0.02424719	0.02579347	
596.6	0.02360752	0.02578974	
596.8	0.02400179	0.025786	
597	0.02415694	0.02578226	
597.2	0.02414992	0.02577852	
597.4	0.02414311	0.02577479	
597.6	0.02392516	0.02577105	
597.8	0.02403859	0.02576731	
598	0.02397139	0.02576358	
598.2	0.02379387	0.02575984	
598.4	0.0241282	0.02575611	
598.6	0.02394904	0.02575238	
598.8	0.02434932	0.02574864	
599	0.02474187	0.02574491	
599.2	0.02498062	0.02574118	
599.4	0.02555348	0.02573745	
599.6	0.02547181	0.02573371	
599.8	0.02520411	0.02572998	
600	0.02518883	0.02572625	
600.2	0.02500531	0.02572253	
600.4	0.0247913	0.0257188	
600.6	0.02380773	0.02571507	
600.8	0.02377	0.02571134	
601	0.02331123	0.02570761	
601.2	0.02288719	0.02570389	
601.4	0.02249606	0.02570016	
601.6	0.02216244	0.02569644	
601.8	0.0221964	0.02569271	
602	0.02252575	0.02568899	
602.2	0.02251795	0.02568526	
602.4	0.02294113	0.02568154	
602.6	0.02314684	0.02567782	
602.8	0.0234969	0.02567409	
603	0.02313508	0.02567037	
603.2	0.02322081	0.02566665	
603.4	0.02319064	0.02566293	
603.6	0.02260746	0.02565921	
603.8	0.02233713	0.02565549	
604	0.02207309	0.02565177	
604.2	0.02252385	0.02564805	
604.4	0.02213477	0.02564433	
604.6	0.02229602	0.02564062	
604.8	0.02260116	0.0256369	
605	0.02248875	0.02563318	
605.2	0.02275831	0.02562947	
605.4	0.02330771	0.02562575	
605.6	0.02369268	0.02562204	
605.8	0.02429569	0.02561832	
606	0.02466224	0.02561461	
606.2	0.02431266	0.0256109	
606.4	0.02444098	0.02560718	
606.6	0.02431125	0.02560347	
606.8	0.02398876	0.02559976	
607	0.02385342	0.02559605	
607.2	0.02415313	0.02559234	
607.4	0.02398928	0.02558863	
607.6	0.02375105	0.02558492	
607.8	0.02373349	0.02558121	
608	0.02392544	0.0255775	
608.2	0.02414772	0.0255738	
608.4	0.02368217	0.02557009	
608.6	0.02379996	0.02556638	
608.8	0.0232069	0.02556268	
609	0.02312012	0.02555897	
609.2	0.02328956	0.02555526	
609.4	0.02382906	0.02555156	
609.6	0.02429807	0.02554786	
609.8	0.02425502	0.02554415	
610	0.0236568	0.02554045	
610.2	0.02358303	0.02553675	
610.4	0.02379726	0.02553305	
610.6	0.02423423	0.02552934	
610.8	0.02402098	0.02552564	
611	0.02403631	0.02552194	
611.2	0.02390465	0.02551824	
611.4	0.02396389	0.02551454	
611.6	0.02389603	0.02551085	
611.8	0.02372491	0.02550715	
612	0.02376098	0.02550345	
612.2	0.02350123	0.02549975	
612.4	0.02306337	0.02549606	
612.6	0.02287683	0.02549236	
612.8	0.02292918	0.02548866	
613	0.02329857	0.02548497	
613.2	0.02323502	0.02548128	
613.4	0.02358571	0.02547758	
613.6	0.02380084	0.02547389	
613.8	0.02375901	0.0254702	
614	0.02389968	0.0254665	
614.2	0.02481419	0.02546281	
614.4	0.02499752	0.02545912	
614.6	0.0250383	0.02545543	
614.8	0.02477084	0.02545174	
615	0.02491811	0.02544805	
615.2	0.02490711	0.02544436	
615.4	0.0244179	0.02544067	
615.6	0.02419735	0.02543699	
615.8	0.02410851	0.0254333	
616	0.02412708	0.02542961	
616.2	0.02438245	0.02542592	
616.4	0.02434416	0.02542224	
616.6	0.02419555	0.02541855	
616.8	0.02441887	0.02541487	
617	0.02417149	0.02541118	
617.2	0.02425572	0.0254075	
617.4	0.02464775	0.02540382	
617.6	0.02455013	0.02540014	
617.8	0.02505157	0.02539645	
618	0.02534286	0.02539277	
618.2	0.02550443	0.02538909	
618.4	0.0252227	0.02538541	
618.6	0.02570124	0.02538173	
618.8	0.0253311	0.02537805	
619	0.02484972	0.02537437	
619.2	0.02429595	0.02537069	
619.4	0.02391924	0.02536702	
619.6	0.02403598	0.02536334	
619.8	0.02383977	0.02535966	
620	0.02358387	0.02535599	
620.2	0.02398275	0.02535231	
620.4	0.02425284	0.02534864	
620.6	0.02399228	0.02534496	
620.8	0.02434234	0.02534129	
621	0.02390753	0.02533761	
621.2	0.02397673	0.02533394	
621.4	0.02373611	0.02533027	
621.6	0.02363826	0.0253266	
621.8	0.02365299	0.02532292	
622	0.0235641	0.02531925	
622.2	0.02298972	0.02531558	
622.4	0.02324061	0.02531191	
622.6	0.02292548	0.02530824	
622.8	0.02239827	0.02530458	
623	0.0220013	0.02530091	
623.2	0.02210539	0.02529724	
623.4	0.02226482	0.02529357	
623.6	0.02210461	0.02528991	
623.8	0.02275309	0.02528624	
624	0.02316771	0.02528257	
624.2	0.0235636	0.02527891	
624.4	0.02420864	0.02527525	
624.6	0.02429905	0.02527158	
624.8	0.02433612	0.02526792	
625	0.02437049	0.02526425	
625.2	0.02447634	0.02526059	
625.4	0.02457064	0.02525693	
625.6	0.02445375	0.02525327	
625.8	0.02421962	0.02524961	
626	0.02396004	0.02524595	
626.2	0.02338925	0.02524229	
626.4	0.02345075	0.02523863	
626.6	0.02324325	0.02523497	
626.8	0.02331836	0.02523131	
627	0.0227661	0.02522766	
627.2	0.02296652	0.025224	
627.4	0.02315167	0.02522034	
627.6	0.02320726	0.02521669	
627.8	0.02434139	0.02521303	
628	0.02435754	0.02520938	
628.2	0.02480821	0.02520572	
628.4	0.02487996	0.02520207	
628.6	0.02517841	0.02519841	
628.8	0.02548291	0.02519476	
629	0.02554639	0.02519111	
629.2	0.02569173	0.02518746	
629.4	0.02628162	0.02518381	
629.6	0.02612426	0.02518016	
629.8	0.02651812	0.0251765	
630	0.02625722	0.02517286	
630.2	0.02606859	0.02516921	
630.4	0.02607007	0.02516556	
630.6	0.02600311	0.02516191	
630.8	0.02592691	0.02515826	
631	0.02544475	0.02515462	
631.2	0.02504633	0.02515097	
631.4	0.02508642	0.02514732	
631.6	0.02470685	0.02514368	
631.8	0.02506631	0.02514003	
632	0.02401861	0.02513639	
632.2	0.02395553	0.02513274	
632.4	0.02337156	0.0251291	
632.6	0.02383291	0.02512546	
632.8	0.0236998	0.02512182	
633	0.02342482	0.02511817	
633.2	0.02395859	0.02511453	
633.4	0.02373881	0.02511089	
633.6	0.02346798	0.02510725	
633.8	0.02361171	0.02510361	
634	0.02346846	0.02509997	
634.2	0.0232049	0.02509634	
634.4	0.02362158	0.0250927	
634.6	0.02407596	0.02508906	
634.8	0.02425477	0.02508542	
635	0.02383616	0.02508179	
635.2	0.02370094	0.02507815	
635.4	0.02414496	0.02507452	
635.6	0.02441336	0.02507088	
635.8	0.02483988	0.02506725	
636	0.02514365	0.02506361	
636.2	0.02584889	0.02505998	
636.4	0.02584195	0.02505635	
636.6	0.02593875	0.02505271	
636.8	0.02581969	0.02504908	
637	0.02582313	0.02504545	
637.2	0.02568306	0.02504182	
637.4	0.02503653	0.02503819	
637.6	0.02532883	0.02503456	
637.8	0.02499276	0.02503093	
638	0.0245711	0.0250273	
638.2	0.02428748	0.02502368	
638.4	0.02419318	0.02502005	
638.6	0.02402643	0.02501642	
638.8	0.0233637	0.02501279	
639	0.02321556	0.02500917	
639.2	0.02305384	0.02500554	
639.4	0.02348234	0.02500192	
639.6	0.02387271	0.02499829	
639.8	0.02428755	0.02499467	
640	0.02474367	0.02499105	
640.2	0.02494669	0.02498742	
640.4	0.02455759	0.0249838	
640.6	0.02503113	0.02498018	
640.8	0.02534006	0.02497656	
641	0.02521812	0.02497294	
641.2	0.02530408	0.02496932	
641.4	0.02507259	0.0249657	
641.6	0.0247934	0.02496208	
641.8	0.02414596	0.02495846	
642	0.02400713	0.02495484	
642.2	0.02386719	0.02495123	
642.4	0.02328973	0.02494761	
642.6	0.02327007	0.02494399	
642.8	0.02275525	0.02494038	
643	0.02276045	0.02493676	
643.2	0.02270239	0.02493315	
643.4	0.02302441	0.02492953	
643.6	0.0229616	0.02492592	
643.8	0.02338604	0.0249223	
644	0.02347084	0.02491869	
644.2	0.02354549	0.02491508	
644.4	0.02384312	0.02491147	
644.6	0.02472801	0.02490786	
644.8	0.02484659	0.02490425	
645	0.02528652	0.02490064	
645.2	0.02529609	0.02489703	
645.4	0.02492845	0.02489342	
645.6	0.02503094	0.02488981	
645.8	0.02518707	0.0248862	
646	0.02529529	0.02488259	
646.2	0.0250472	0.02487899	
646.4	0.02507689	0.02487538	
646.6	0.02544926	0.02487177	
646.8	0.02498082	0.02486817	
647	0.02489975	0.02486456	
647.2	0.02480616	0.02486096	
647.4	0.02437702	0.02485735	
647.6	0.0242244	0.02485375	
647.8	0.02459718	0.02485015	
648	0.02454579	0.02484655	
648.2	0.02489623	0.02484294	
648.4	0.02536824	0.02483934	
648.6	0.02507312	0.02483574	
648.8	0.02547745	0.02483214	
649	0.02552115	0.02482854	
649.2	0.02517934	0.02482494	
649.4	0.02485654	0.02482134	
649.6	0.02483663	0.02481775	
649.8	0.0245553	0.02481415	
650	0.02438324	0.02481055	
650.2	0.02441801	0.02480696	
650.4	0.02440099	0.02480336	
650.6	0.02381725	0.02479976	
650.8	0.02345478	0.02479617	
651	0.02348102	0.02479257	
651.2	0.0235471	0.02478898	
651.4	0.02363527	0.02478539	
651.6	0.02383963	0.02478179	
651.8	0.02400069	0.0247782	
652	0.02374396	0.02477461	
652.2	0.02361845	0.02477102	
652.4	0.02370659	0.02476743	
652.6	0.02380151	0.02476384	
652.8	0.02433545	0.02476025	
653	0.02438292	0.02475666	
653.2	0.024558	0.02475307	
653.4	0.0243837	0.02474948	
653.6	0.02477194	0.02474589	
653.8	0.02467038	0.02474231	
654	0.02506856	0.02473872	
654.2	0.02552961	0.02473513	
654.4	0.02547608	0.02473155	
654.6	0.02539384	0.02472796	
654.8	0.02582491	0.02472438	
655	0.02572238	0.02472079	
655.2	0.02582348	0.02471721	
655.4	0.0256991	0.02471363	
655.6	0.02495756	0.02471004	
655.8	0.02496754	0.02470646	
656	0.02504208	0.02470288	
656.2	0.02517954	0.0246993	
656.4	0.02508999	0.02469572	
656.6	0.02464082	0.02469214	
656.8	0.02492352	0.02468856	
657	0.02497266	0.02468498	
657.2	0.02494879	0.0246814	
657.4	0.0249708	0.02467783	
657.6	0.02513178	0.02467425	
657.8	0.02552092	0.02467067	
658	0.02590075	0.02466709	
658.2	0.0259149	0.02466352	
658.4	0.02561421	0.02465994	
658.6	0.02568249	0.02465637	
658.8	0.02555553	0.02465279	
659	0.02513919	0.02464922	
659.2	0.02517422	0.02464565	
659.4	0.02490792	0.02464208	
659.6	0.02439834	0.0246385	
659.8	0.02452656	0.02463493	
660	0.0242404	0.02463136	
660.2	0.02389643	0.02462779	
660.4	0.02346726	0.02462422	
660.6	0.02328707	0.02462065	
660.8	0.02359104	0.02461708	
661	0.02332971	0.02461351	
661.2	0.02344339	0.02460994	
661.4	0.02310019	0.02460638	
661.6	0.02352067	0.02460281	
661.8	0.02449312	0.02459924	
662	0.02426792	0.02459568	
662.2	0.02461152	0.02459211	
662.4	0.02463264	0.02458855	
662.6	0.02462594	0.02458498	
662.8	0.02445332	0.02458142	
663	0.02429495	0.02457786	
663.2	0.02428095	0.02457429	
663.4	0.02407429	0.02457073	
663.6	0.02384264	0.02456717	
663.8	0.02387934	0.02456361	
664	0.02450394	0.02456005	
664.2	0.0247762	0.02455649	
664.4	0.02477183	0.02455293	
664.6	0.02479869	0.02454937	
664.8	0.0250333	0.02454581	
665	0.02562307	0.02454225	
665.2	0.02595297	0.02453869	
665.4	0.02597004	0.02453514	
665.6	0.02691829	0.02453158	
665.8	0.02735952	0.02452802	
666	0.02692737	0.02452447	
666.2	0.02675736	0.02452091	
666.4	0.02631973	0.02451736	
666.6	0.02549561	0.0245138	
666.8	0.0247127	0.02451025	
667	0.023969	0.0245067	
667.2	0.02360622	0.02450314	
667.4	0.02362993	0.02449959	
667.6	0.02400588	0.02449604	
667.8	0.02419856	0.02449249	
668	0.02443966	0.02448894	
668.2	0.02409	0.02448539	
668.4	0.02373769	0.02448184	
668.6	0.02424534	0.02447829	
668.8	0.02488225	0.02447474	
669	0.02497195	0.02447119	
669.2	0.02486419	0.02446765	
669.4	0.02538869	0.0244641	
669.6	0.02588049	0.02446055	
669.8	0.02597211	0.02445701	
670	0.02595345	0.02445346	
670.2	0.02593103	0.02444992	
670.4	0.02561031	0.02444637	
670.6	0.02490469	0.02444283	
670.8	0.02456652	0.02443929	
671	0.02466731	0.02443574	
671.2	0.02478143	0.0244322	
671.4	0.02501131	0.02442866	
671.6	0.02545035	0.02442512	
671.8	0.0255661	0.02442158	
672	0.0254237	0.02441804	
672.2	0.0250582	0.0244145	
672.4	0.02473587	0.02441096	
672.6	0.02482853	0.02440742	
672.8	0.02484958	0.02440388	
673	0.02451585	0.02440034	
673.2	0.02476687	0.02439681	
673.4	0.02497494	0.02439327	
673.6	0.02481262	0.02438973	
673.8	0.02456426	0.0243862	
674	0.02461145	0.02438266	
674.2	0.02431953	0.02437913	
674.4	0.02394438	0.0243756	
674.6	0.02406907	0.02437206	
674.8	0.02378387	0.02436853	
675	0.02398615	0.024365	
675.2	0.02462273	0.02436146	
675.4	0.02489669	0.02435793	
675.6	0.02542992	0.0243544	
675.8	0.0258269	0.02435087	
676	0.02569252	0.02434734	
676.2	0.0257839	0.02434381	
676.4	0.02546923	0.02434028	
676.6	0.02509707	0.02433675	
676.8	0.02588539	0.02433323	
677	0.02566739	0.0243297	
677.2	0.02555812	0.02432617	
677.4	0.0254207	0.02432265	
677.6	0.0257642	0.02431912	
677.8	0.02545394	0.0243156	
678	0.02573491	0.02431207	
678.2	0.02576257	0.02430855	
678.4	0.02567218	0.02430502	
678.6	0.02659453	0.0243015	
678.8	0.02645908	0.02429798	
679	0.02682039	0.02429445	
679.2	0.0271869	0.02429093	
679.4	0.02695778	0.02428741	
679.6	0.02726101	0.02428389	
679.8	0.02734179	0.02428037	
680	0.02676043	0.02427685	
680.2	0.0268277	0.02427333	
680.4	0.02616226	0.02426981	
680.6	0.02581853	0.02426629	
680.8	0.02644272	0.02426278	
681	0.02619365	0.02425926	
681.2	0.02613783	0.02425574	
681.4	0.02601396	0.02425223	
681.6	0.0259269	0.02424871	
681.8	0.02551114	0.0242452	
682	0.02503941	0.02424168	
682.2	0.02532949	0.02423817	
682.4	0.02535668	0.02423465	
682.6	0.02582186	0.02423114	
682.8	0.02519259	0.02422763	
683	0.02510369	0.02422412	
683.2	0.02472795	0.0242206	
683.4	0.02458742	0.02421709	
683.6	0.02427886	0.02421358	
683.8	0.02400848	0.02421007	
684	0.02370692	0.02420656	
684.2	0.02402088	0.02420305	
684.4	0.02403492	0.02419955	
684.6	0.02393745	0.02419604	
684.8	0.02430272	0.02419253	
685	0.02444151	0.02418902	
685.2	0.02411118	0.02418552	
685.4	0.0241531	0.02418201	
685.6	0.02420278	0.0241785	
685.8	0.02397841	0.024175	
686	0.02365361	0.0241715	
686.2	0.02408147	0.02416799	
686.4	0.02396109	0.02416449	
686.6	0.0238695	0.02416099	
686.8	0.02370156	0.02415748	
687	0.02341851	0.02415398	
687.2	0.02300703	0.02415048	
687.4	0.02298156	0.02414698	
687.6	0.02332907	0.02414348	
687.8	0.02335165	0.02413998	
688	0.02318678	0.02413648	
688.2	0.02370069	0.02413298	
688.4	0.02428983	0.02412948	
688.6	0.02412514	0.02412598	
688.8	0.02431669	0.02412249	
689	0.02452114	0.02411899	
689.2	0.02504633	0.02411549	
689.4	0.02499749	0.024112	
689.6	0.02493006	0.0241085	
689.8	0.02471882	0.02410501	
690	0.02463144	0.02410151	
690.2	0.02419631	0.02409802	
690.4	0.02383068	0.02409453	
690.6	0.02396647	0.02409103	
690.8	0.02384441	0.02408754	
691	0.02388985	0.02408405	
691.2	0.02372635	0.02408056	
691.4	0.02339536	0.02407707	
691.6	0.02409041	0.02407358	
691.8	0.0237639	0.02407009	
692	0.02377274	0.0240666	
692.2	0.02411468	0.02406311	
692.4	0.02408106	0.02405962	
692.6	0.02395329	0.02405613	
692.8	0.02447161	0.02405265	
693	0.02451252	0.02404916	
693.2	0.02518982	0.02404567	
693.4	0.0249173	0.02404219	
693.6	0.02506384	0.0240387	
693.8	0.02502619	0.02403522	
694	0.02511407	0.02403173	
694.2	0.0246116	0.02402825	
694.4	0.02456653	0.02402477	
694.6	0.0246814	0.02402128	
694.8	0.02494177	0.0240178	
695	0.02538985	0.02401432	
695.2	0.02491339	0.02401084	
695.4	0.02519633	0.02400736	
695.6	0.02589997	0.02400388	
695.8	0.02551774	0.0240004	
696	0.02560247	0.02399692	
696.2	0.02556918	0.02399344	
696.4	0.02550173	0.02398996	
696.6	0.02589157	0.02398649	
696.8	0.0259439	0.02398301	
697	0.02596568	0.02397953	
697.2	0.02628473	0.02397606	
697.4	0.02582773	0.02397258	
697.6	0.02560006	0.0239691	
697.8	0.02561165	0.02396563	
698	0.02506501	0.02396216	
698.2	0.02474793	0.02395868	
698.4	0.02453562	0.02395521	
698.6	0.02439636	0.02395174	
698.8	0.0245473	0.02394826	
699	0.02449689	0.02394479	
699.2	0.02428741	0.02394132	
699.4	0.02471887	0.02393785	
699.6	0.02576197	0.02393438	
699.8	0.02538276	0.02393091	
700	0.02531566	0.02392744	
700.2	0.02529058	0.02392397	
700.4	0.02535018	0.02392051	
700.6	0.02509841	0.02391704	
700.8	0.02511628	0.02391357	
701	0.02499551	0.0239101	
701.2	0.02473155	0.02390664	
701.4	0.0244938	0.02390317	
701.6	0.02474235	0.02389971	
701.8	0.02451557	0.02389624	
702	0.02392077	0.02389278	
702.2	0.02393994	0.02388932	
702.4	0.02387139	0.02388585	
702.6	0.02388089	0.02388239	
702.8	0.02414312	0.02387893	
703	0.0248556	0.02387547	
703.2	0.02513839	0.02387201	
703.4	0.025338	0.02386855	
703.6	0.02583783	0.02386509	
703.8	0.02472047	0.02386163	
704	0.02501847	0.02385817	
704.2	0.02516575	0.02385471	
704.4	0.02489038	0.02385125	
704.6	0.02490871	0.02384779	
704.8	0.02502588	0.02384434	
705	0.02443872	0.02384088	
705.2	0.02444396	0.02383742	
705.4	0.02444925	0.02383397	
705.6	0.02414543	0.02383051	
705.8	0.02351865	0.02382706	
706	0.02316225	0.0238236	
706.2	0.02307792	0.02382015	
706.4	0.02351959	0.0238167	
706.6	0.02376873	0.02381325	
706.8	0.02405502	0.02380979	
707	0.02390953	0.02380634	
707.2	0.02329233	0.02380289	
707.4	0.02373856	0.02379944	
707.6	0.02378927	0.02379599	
707.8	0.02342796	0.02379254	
708	0.02416774	0.02378909	
708.2	0.02424713	0.02378564	
708.4	0.02434354	0.0237822	
708.6	0.02454786	0.02377875	
708.8	0.02435168	0.0237753	
709	0.02426835	0.02377185	
709.2	0.02438516	0.02376841	
709.4	0.02423902	0.02376496	
709.6	0.02435209	0.02376152	
709.8	0.02396589	0.02375807	
710	0.0241655	0.02375463	
710.2	0.02386118	0.02375119	
710.4	0.02343371	0.02374774	
710.6	0.02345161	0.0237443	
710.8	0.02351549	0.02374086	
711	0.02336736	0.02373742	
711.2	0.02384485	0.02373398	
711.4	0.02406886	0.02373054	
711.6	0.0242441	0.02372709	
711.8	0.02435351	0.02372366	
712	0.02443744	0.02372022	
712.2	0.02441674	0.02371678	
712.4	0.02406224	0.02371334	
712.6	0.02404714	0.0237099	
712.8	0.02429715	0.02370647	
713	0.02425512	0.02370303	
713.2	0.02442075	0.02369959	
713.4	0.02491937	0.02369616	
713.6	0.02503431	0.02369272	
713.8	0.02468587	0.02368929	
714	0.02467581	0.02368585	
714.2	0.02421668	0.02368242	
714.4	0.02403166	0.02367899	
714.6	0.02480857	0.02367555	
714.8	0.02523467	0.02367212	
715	0.02532814	0.02366869	
715.2	0.02595149	0.02366526	
715.4	0.02581138	0.02366183	
715.6	0.0265821	0.0236584	
715.8	0.02691429	0.02365497	
716	0.02679212	0.02365154	
716.2	0.02687684	0.02364811	
716.4	0.02680848	0.02364468	
716.6	0.02680573	0.02364126	
716.8	0.02697364	0.02363783	
717	0.02715742	0.0236344	
717.2	0.02720509	0.02363098	
717.4	0.02724847	0.02362755	
717.6	0.02655947	0.02362413	
717.8	0.02599124	0.0236207	
718	0.02524622	0.02361728	
718.2	0.02485265	0.02361385	
718.4	0.02422852	0.02361043	
718.6	0.0238251	0.02360701	
718.8	0.02366484	0.02360359	
719	0.02339543	0.02360016	
719.2	0.02333045	0.02359674	
719.4	0.02300668	0.02359332	
719.6	0.02319923	0.0235899	
719.8	0.02341115	0.02358648	
720	0.02353651	0.02358306	
720.2	0.02329646	0.02357965	
720.4	0.0233902	0.02357623	
720.6	0.02354211	0.02357281	
720.8	0.02378416	0.02356939	
721	0.02345341	0.02356598	
721.2	0.02307708	0.02356256	
721.4	0.02290565	0.02355914	
721.6	0.02279257	0.02355573	
721.8	0.02260143	0.02355231	
722	0.02281773	0.0235489	
722.2	0.02341112	0.02354549	
722.4	0.02338248	0.02354207	
722.6	0.02307012	0.02353866	
722.8	0.02271251	0.02353525	
723	0.02216219	0.02353184	
723.2	0.02253208	0.02352842	
723.4	0.02256028	0.02352501	
723.6	0.02240042	0.0235216	
723.8	0.0226399	0.02351819	
724	0.02291829	0.02351479	
724.2	0.02253538	0.02351138	
724.4	0.02251618	0.02350797	
724.6	0.0231353	0.02350456	
724.8	0.02246177	0.02350115	
725	0.02208212	0.02349775	
725.2	0.02223873	0.02349434	
725.4	0.02228998	0.02349093	
725.6	0.02298438	0.02348753	
725.8	0.02393584	0.02348412	
726	0.02432603	0.02348072	
726.2	0.02439713	0.02347732	
726.4	0.02438532	0.02347391	
726.6	0.02440299	0.02347051	
726.8	0.02492735	0.02346711	
727	0.02556388	0.02346371	
727.2	0.02600676	0.0234603	
727.4	0.02583023	0.0234569	
727.6	0.0254495	0.0234535	
727.8	0.02541754	0.0234501	
728	0.02604201	0.0234467	
728.2	0.02563721	0.02344331	
728.4	0.02589443	0.02343991	
728.6	0.02596843	0.02343651	
728.8	0.02478625	0.02343311	
729	0.02476378	0.02342971	
729.2	0.02442019	0.02342632	
729.4	0.02427887	0.02342292	
729.6	0.02464766	0.02341953	
729.8	0.02463836	0.02341613	
730	0.02398071	0.02341274	
730.2	0.02394363	0.02340934	
730.4	0.02441126	0.02340595	
730.6	0.02494978	0.02340256	
730.8	0.02521075	0.02339916	
731	0.02472532	0.02339577	
731.2	0.0241882	0.02339238	
731.4	0.024175	0.02338899	
731.6	0.02386666	0.0233856	
731.8	0.02342846	0.02338221	
732	0.02350239	0.02337882	
732.2	0.02273284	0.02337543	
732.4	0.0228671	0.02337204	
732.6	0.02292648	0.02336865	
732.8	0.02263715	0.02336527	
733	0.02316425	0.02336188	
733.2	0.02350118	0.02335849	
733.4	0.02364748	0.02335511	
733.6	0.02369258	0.02335172	
733.8	0.02408356	0.02334834	
734	0.02465425	0.02334495	
734.2	0.02528461	0.02334157	
734.4	0.02549776	0.02333818	
734.6	0.02585746	0.0233348	
734.8	0.02602369	0.02333142	
735	0.02562267	0.02332804	
735.2	0.02561695	0.02332465	
735.4	0.02590568	0.02332127	
735.6	0.02534506	0.02331789	
735.8	0.02488308	0.02331451	
736	0.02459959	0.02331113	
736.2	0.0247371	0.02330775	
736.4	0.02493094	0.02330437	
736.6	0.0247681	0.023301	
736.8	0.02517413	0.02329762	
737	0.02532747	0.02329424	
737.2	0.0249231	0.02329086	
737.4	0.02476382	0.02328749	
737.6	0.02492084	0.02328411	
737.8	0.0252668	0.02328074	
738	0.0252234	0.02327736	
738.2	0.02552075	0.02327399	
738.4	0.02529325	0.02327061	
738.6	0.02506648	0.02326724	
738.8	0.02452243	0.02326387	
739	0.02401585	0.0232605	
739.2	0.02446708	0.02325712	
739.4	0.0242989	0.02325375	
739.6	0.02387297	0.02325038	
739.8	0.02413799	0.02324701	
740	0.02364033	0.02324364	
740.2	0.02384035	0.02324027	
740.4	0.02385923	0.0232369	
740.6	0.02355471	0.02323353	
740.8	0.02359873	0.02323017	
741	0.02302507	0.0232268	
741.2	0.02277053	0.02322343	
741.4	0.02346742	0.02322007	
741.6	0.02377693	0.0232167	
741.8	0.02365773	0.02321333	
742	0.02386638	0.02320997	
742.2	0.02448821	0.0232066	
742.4	0.02414576	0.02320324	
742.6	0.02372846	0.02319988	
742.8	0.0235048	0.02319651	
743	0.0239374	0.02319315	
743.2	0.02428032	0.02318979	
743.4	0.02343436	0.02318643	
743.6	0.0237552	0.02318307	
743.8	0.02387254	0.02317971	
744	0.02338514	0.02317635	
744.2	0.02355437	0.02317299	
744.4	0.02355818	0.02316963	
744.6	0.02347427	0.02316627	
744.8	0.0233096	0.02316291	
745	0.02377245	0.02315955	
745.2	0.02417529	0.02315619	
745.4	0.02482607	0.02315284	
745.6	0.02490601	0.02314948	
745.8	0.02503409	0.02314613	
746	0.02538438	0.02314277	
746.2	0.02605592	0.02313942	
746.4	0.02549246	0.02313606	
746.6	0.02545504	0.02313271	
746.8	0.02540787	0.02312935	
747	0.02496189	0.023126	
747.2	0.02436395	0.02312265	
747.4	0.02369988	0.0231193	
747.6	0.02370766	0.02311595	
747.8	0.02304047	0.02311259	
748	0.02256992	0.02310924	
748.2	0.02225139	0.02310589	
748.4	0.02239417	0.02310254	
748.6	0.02208737	0.0230992	
748.8	0.02253054	0.02309585	
749	0.02282863	0.0230925	
749.2	0.02284637	0.02308915	
749.4	0.02302951	0.0230858	
749.6	0.02294496	0.02308246	
749.8	0.0236146	0.02307911	
750	0.02396265	0.02307577	
750.2	0.02459927	0.02307242	
750.4	0.0244694	0.02306908	
750.6	0.02538963	0.02306573	
750.8	0.02525191	0.02306239	
751	0.02504802	0.02305905	
751.2	0.02520108	0.0230557	
751.4	0.02524664	0.02305236	
751.6	0.0250321	0.02304902	
751.8	0.02510142	0.02304568	
752	0.02495626	0.02304234	
752.2	0.02444982	0.023039	
752.4	0.0242783	0.02303566	
752.6	0.02416548	0.02303232	
752.8	0.02429255	0.02302898	
753	0.02351539	0.02302564	
753.2	0.02343077	0.0230223	
753.4	0.02339786	0.02301897	
753.6	0.02352618	0.02301563	
753.8	0.02388088	0.02301229	
754	0.02393351	0.02300896	
754.2	0.02436914	0.02300562	
754.4	0.02460271	0.02300229	
754.6	0.02518846	0.02299895	
754.8	0.02481865	0.02299562	
755	0.02498712	0.02299228	
755.2	0.02540211	0.02298895	
755.4	0.02578554	0.02298562	
755.6	0.02585658	0.02298229	
755.8	0.02605544	0.02297896	
756	0.02595835	0.02297562	
756.2	0.02555607	0.02297229	
756.4	0.02480202	0.02296896	
756.6	0.02505958	0.02296563	
756.8	0.02497815	0.0229623	
757	0.02500985	0.02295898	
757.2	0.02522375	0.02295565	
757.4	0.02481018	0.02295232	
757.6	0.02485359	0.02294899	
757.8	0.02489306	0.02294567	
758	0.02476248	0.02294234	
758.2	0.02460732	0.02293901	
758.4	0.02475618	0.02293569	
758.6	0.02452483	0.02293236	
758.8	0.02413609	0.02292904	
759	0.02390403	0.02292572	
759.2	0.023767	0.02292239	
759.4	0.02401242	0.02291907	
759.6	0.02385046	0.02291575	
759.8	0.02392081	0.02291243	
760	0.02370363	0.0229091	
760.2	0.02328331	0.02290578	
760.4	0.02317492	0.02290246	
760.6	0.02377081	0.02289914	
760.8	0.0240865	0.02289582	
761	0.02377393	0.0228925	
761.2	0.02332604	0.02288919	
761.4	0.02365995	0.02288587	
761.6	0.02405418	0.02288255	
761.8	0.02397012	0.02287923	
762	0.02380052	0.02287592	
762.2	0.023523	0.0228726	
762.4	0.02370239	0.02286928	
762.6	0.02342148	0.02286597	
762.8	0.02329709	0.02286266	
763	0.02310432	0.02285934	
763.2	0.02289434	0.02285603	
763.4	0.02284002	0.02285271	
763.6	0.02280641	0.0228494	
763.8	0.02309048	0.02284609	
764	0.02351667	0.02284278	
764.2	0.02351058	0.02283947	
764.4	0.02366577	0.02283615	
764.6	0.0235499	0.02283284	
764.8	0.02416289	0.02282953	
765	0.02447046	0.02282623	
765.2	0.0244878	0.02282292	
765.4	0.02519836	0.02281961	
765.6	0.02538405	0.0228163	
765.8	0.02504662	0.02281299	
766	0.02524937	0.02280969	
766.2	0.02526183	0.02280638	
766.4	0.02532779	0.02280307	
766.6	0.02551007	0.02279977	
766.8	0.0256126	0.02279646	
767	0.02519658	0.02279316	
767.2	0.02529453	0.02278985	
767.4	0.02490299	0.02278655	
767.6	0.02501074	0.02278325	
767.8	0.02490307	0.02277994	
768	0.02455323	0.02277664	
768.2	0.02419789	0.02277334	
768.4	0.0240591	0.02277004	
768.6	0.02413178	0.02276674	
768.8	0.02453381	0.02276344	
769	0.02411192	0.02276014	
769.2	0.02382915	0.02275684	
769.4	0.02385159	0.02275354	
769.6	0.023734	0.02275024	
769.8	0.02322031	0.02274694	
770	0.0232765	0.02274365	
770.2	0.02323182	0.02274035	
770.4	0.023132	0.02273705	
770.6	0.02354577	0.02273376	
770.8	0.02359749	0.02273046	
771	0.02341984	0.02272717	
771.2	0.02377622	0.02272387	
771.4	0.02316965	0.02272058	
771.6	0.02313199	0.02271728	
771.8	0.02313031	0.02271399	
772	0.02309874	0.0227107	
772.2	0.0232718	0.02270741	
772.4	0.02309638	0.02270411	
772.6	0.02294937	0.02270082	
772.8	0.02324205	0.02269753	
773	0.02359454	0.02269424	
773.2	0.0240071	0.02269095	
773.4	0.02401783	0.02268766	
773.6	0.02411204	0.02268437	
773.8	0.02337324	0.02268109	
774	0.02336545	0.0226778	
774.2	0.02284184	0.02267451	
774.4	0.02226398	0.02267122	
774.6	0.02208901	0.02266794	
774.8	0.0219661	0.02266465	
775	0.02212009	0.02266137	
775.2	0.02245342	0.02265808	
775.4	0.02244705	0.0226548	
775.6	0.02243136	0.02265151	
775.8	0.02274253	0.02264823	
776	0.02334999	0.02264494	
776.2	0.02345655	0.02264166	
776.4	0.0237163	0.02263838	
776.6	0.02413747	0.0226351	
776.8	0.02524408	0.02263182	
777	0.02523336	0.02262854	
777.2	0.02568312	0.02262526	
777.4	0.02558503	0.02262198	
777.6	0.02581768	0.0226187	
777.8	0.02512185	0.02261542	
778	0.02493252	0.02261214	
778.2	0.02434442	0.02260886	
778.4	0.02393447	0.02260558	
778.6	0.02375961	0.02260231	
778.8	0.02394846	0.02259903	
779	0.02402942	0.02259576	
779.2	0.02430322	0.02259248	
779.4	0.02388543	0.0225892	
779.6	0.02378437	0.02258593	
779.8	0.02414631	0.02258266	
780	0.02413669	0.02257938	
780.2	0.02357197	0.02257611	
780.4	0.02387502	0.02257284	
780.6	0.02402034	0.02256956	
780.8	0.02415228	0.02256629	
781	0.02370671	0.02256302	
781.2	0.02435219	0.02255975	
781.4	0.02380686	0.02255648	
781.6	0.02421445	0.02255321	
781.8	0.02379083	0.02254994	
782	0.02352835	0.02254667	
782.2	0.02340863	0.0225434	
782.4	0.02297792	0.02254014	
782.6	0.02313115	0.02253687	
782.8	0.02330733	0.0225336	
783	0.02328852	0.02253033	
783.2	0.02353886	0.02252707	
783.4	0.02294647	0.0225238	
783.6	0.02336164	0.02252054	
783.8	0.02349489	0.02251727	
784	0.02362784	0.02251401	
784.2	0.0239483	0.02251075	
784.4	0.02435476	0.02250748	
784.6	0.02461418	0.02250422	
784.8	0.02455749	0.02250096	
785	0.02400257	0.0224977	
785.2	0.02389481	0.02249443	
785.4	0.02340353	0.02249117	
785.6	0.02335376	0.02248791	
785.8	0.02331072	0.02248465	
786	0.02281146	0.02248139	
786.2	0.02239661	0.02247814	
786.4	0.02212902	0.02247488	
786.6	0.02215899	0.02247162	
786.8	0.02226547	0.02246836	
787	0.02235413	0.0224651	
787.2	0.02266208	0.02246185	
787.4	0.02235649	0.02245859	
787.6	0.02312013	0.02245534	
787.8	0.02286199	0.02245208	
788	0.02310539	0.02244883	
788.2	0.02287359	0.02244557	
788.4	0.0229381	0.02244232	
788.6	0.02324752	0.02243906	
788.8	0.02256768	0.02243581	
789	0.02220386	0.02243256	
789.2	0.02238327	0.02242931	
789.4	0.02172463	0.02242606	
789.6	0.02185056	0.02242281	
789.8	0.02180289	0.02241955	
790	0.02122101	0.0224163	
790.2	0.02151283	0.02241306	
790.4	0.02175993	0.02240981	
790.6	0.02156025	0.02240656	
790.8	0.02237607	0.02240331	
791	0.02246194	0.02240006	
791.2	0.02304826	0.02239682	
791.4	0.0229845	0.02239357	
791.6	0.02332517	0.02239032	
791.8	0.02290492	0.02238708	
792	0.02307099	0.02238383	
792.2	0.02325528	0.02238059	
792.4	0.0233909	0.02237734	
792.6	0.0234524	0.0223741	
792.8	0.02336736	0.02237085	
793	0.02383083	0.02236761	
793.2	0.02353304	0.02236437	
793.4	0.02290414	0.02236113	
793.6	0.02293697	0.02235789	
793.8	0.02281071	0.02235464	
794	0.02243448	0.0223514	
794.2	0.02230942	0.02234816	
794.4	0.02231441	0.02234492	
794.6	0.02248414	0.02234169	
794.8	0.02304707	0.02233845	
795	0.02307086	0.02233521	
795.2	0.02345412	0.02233197	
795.4	0.02383895	0.02232873	
795.6	0.02407522	0.0223255	
795.8	0.02423064	0.02232226	
796	0.02422412	0.02231902	
796.2	0.02439835	0.02231579	
796.4	0.02431197	0.02231255	
796.6	0.0253207	0.02230932	
796.8	0.02528116	0.02230609	
797	0.02496783	0.02230285	
797.2	0.02462227	0.02229962	
797.4	0.0244511	0.02229639	
797.6	0.02417907	0.02229315	
797.8	0.02374924	0.02228992	
798	0.02343784	0.02228669	
798.2	0.02372998	0.02228346	
798.4	0.02404126	0.02228023	
798.6	0.02402715	0.022277	
798.8	0.02356329	0.02227377	
799	0.02401384	0.02227054	
799.2	0.02441267	0.02226731	
799.4	0.02462067	0.02226409	
799.6	0.02421907	0.02226086	
799.8	0.02375606	0.02225763	
800	0.02347354	0.02225441	
800.2	0.02365775	0.02225118	
800.4	0.02378754	0.02224795	
800.6	0.0242431	0.02224473	
800.8	0.02383019	0.0222415	
801	0.0240545	0.02223828	
801.2	0.0241639	0.02223506	
801.4	0.02405662	0.02223183	
801.6	0.02397993	0.02222861	
801.8	0.02409126	0.02222539	
802	0.02427801	0.02222217	
802.2	0.02423405	0.02221894	
802.4	0.02376466	0.02221572	
802.6	0.02376088	0.0222125	
802.8	0.02372395	0.02220928	
803	0.02411628	0.02220606	
803.2	0.02429905	0.02220285	
803.4	0.02384972	0.02219963	
803.6	0.02366011	0.02219641	
803.8	0.02350527	0.02219319	
804	0.02365541	0.02218997	
804.2	0.02376921	0.02218676	
804.4	0.02364093	0.02218354	
804.6	0.02334302	0.02218033	
804.8	0.02319064	0.02217711	
805	0.02315932	0.02217389	
805.2	0.02284866	0.02217068	
805.4	0.02295934	0.02216747	
805.6	0.02253634	0.02216425	
805.8	0.02247163	0.02216104	
806	0.02222555	0.02215783	
806.2	0.02191893	0.02215462	
806.4	0.02236059	0.0221514	
806.6	0.02250963	0.02214819	
806.8	0.02300779	0.02214498	
807	0.02363978	0.02214177	
807.2	0.02422067	0.02213856	
807.4	0.02432137	0.02213535	
807.6	0.02506032	0.02213214	
807.8	0.02499391	0.02212894	
808	0.02498662	0.02212573	
808.2	0.02499773	0.02212252	
808.4	0.02461488	0.02211931	
808.6	0.02437366	0.02211611	
808.8	0.02458013	0.0221129	
809	0.02465687	0.0221097	
809.2	0.02454097	0.02210649	
809.4	0.024571	0.02210329	
809.6	0.02439269	0.02210008	
809.8	0.02462514	0.02209688	
