# Supplementary material for: Molecular basis for DNA recognition by the maternal pioneer transcription factor FoxH1
Source: Nat Commun. 2022 Nov 26;13:7279. doi: 10.1038/s41467-022-34925-y (PMC9701222; doi:10.1038/s41467-022-34925-y)
Supplement: Supplementary file 4 — Source Data [file 41467_2022_34925_MOESM4_ESM.zip › Sourcedata/BLIS/FoxH1/WT/601/+0.5/DNA/F5Results.txt]

Conc1	3.906E-09	
Start1	390	
Stop1	809.8	
Kobs	0.000724860312289951	
Error Kobs	1.20744166887408E-05	
Koff	0	
Error Koff	0	
Time1	Data1	Fit1	
390	0.00198799	0	
390.2	0.00182024	0.00001099	
390.4	0.00164169	0.00002197	
390.6	0.00169419	0.00003295	
390.8	0.00203193	0.00004393	
391	0.00221821	0.0000549	
391.2	0.00223986	0.00006587	
391.4	0.00220457	0.00007683	
391.6	0.00224112	0.00008779	
391.8	0.00223595	0.00009875	
392	0.00231551	0.0001097	
392.2	0.00226497	0.00012065	
392.4	0.00204652	0.0001316	
392.6	0.00188135	0.00014254	
392.8	0.00211732	0.00015348	
393	0.00193193	0.00016442	
393.2	0.0019506	0.00017535	
393.4	0.00124138	0.00018628	
393.6	0.00114741	0.0001972	
393.8	0.00112417	0.00020812	
394	0.00083683	0.00021904	
394.2	0.00073395	0.00022996	
394.4	0.00060594	0.00024087	
394.6	0.00084887	0.00025177	
394.8	0.00073411	0.00026267	
395	-0.00041066	0.00027357	
395.2	-0.00066144	0.00028447	
395.4	-0.00062817	0.00029536	
395.6	-0.00082918	0.00030625	
395.8	-0.00089479	0.00031713	
396	-0.00097142	0.00032801	
396.2	-0.00159721	0.00033889	
396.4	-0.00210328	0.00034976	
396.6	-0.00221161	0.00036063	
396.8	-0.00205174	0.0003715	
397	-0.00173448	0.00038236	
397.2	-0.00159667	0.00039322	
397.4	-0.00142497	0.00040408	
397.6	-0.0008001	0.00041493	
397.8	-0.00032634	0.00042577	
398	-0.00011763	0.00043662	
398.2	0.00067111	0.00044746	
398.4	0.00118819	0.0004583	
398.6	0.00167385	0.00046913	
398.8	0.00137782	0.00047996	
399	0.00124663	0.00049079	
399.2	0.00214013	0.00050161	
399.4	0.00231169	0.00051243	
399.6	0.00246751	0.00052324	
399.8	0.00240639	0.00053405	
400	0.00196592	0.00054486	
400.2	0.00152065	0.00055567	
400.4	0.00095346	0.00056647	
400.6	0.00062617	0.00057726	
400.8	0.00061477	0.00058806	
401	0.00023351	0.00059885	
401.2	-0.00017045	0.00060963	
401.4	-0.00072938	0.00062042	
401.6	-0.00037823	0.00063119	
401.8	-0.00021821	0.00064197	
402	-0.00033487	0.00065274	
402.2	-0.00019939	0.00066351	
402.4	-0.00066608	0.00067427	
402.6	-0.00026157	0.00068504	
402.8	0.00038277	0.00069579	
403	0.00110885	0.00070655	
403.2	0.00176574	0.0007173	
403.4	0.00182811	0.00072804	
403.6	0.00201701	0.00073879	
403.8	0.00198091	0.00074952	
404	0.00174179	0.00076026	
404.2	0.00207069	0.00077099	
404.4	0.00276133	0.00078172	
404.6	0.00354899	0.00079245	
404.8	0.00379622	0.00080317	
405	0.00395783	0.00081388	
405.2	0.00385512	0.0008246	
405.4	0.00395086	0.00083531	
405.6	0.00436503	0.00084602	
405.8	0.00406469	0.00085672	
406	0.00361241	0.00086742	
406.2	0.00321609	0.00087812	
406.4	0.00334188	0.00088881	
406.6	0.00370293	0.0008995	
406.8	0.00369289	0.00091018	
407	0.0033669	0.00092086	
407.2	0.00251704	0.00093154	
407.4	0.00145862	0.00094222	
407.6	0.00102572	0.00095289	
407.8	0.00030836	0.00096356	
408	-0.00018746	0.00097422	
408.2	-0.00004029	0.00098488	
408.4	0.00023862	0.00099554	
408.6	-0.00016656	0.00100619	
408.8	-0.00095312	0.00101684	
409	-0.00169149	0.00102749	
409.2	-0.00255021	0.00103813	
409.4	-0.00260768	0.00104877	
409.6	-0.00288191	0.0010594	
409.8	-0.00345639	0.00107003	
410	-0.00380271	0.00108066	
410.2	-0.0039559	0.00109129	
410.4	-0.0041237	0.00110191	
410.6	-0.00422601	0.00111252	
410.8	-0.0040997	0.00112314	
411	-0.00398227	0.00113375	
411.2	-0.00432489	0.00114436	
411.4	-0.00395407	0.00115496	
411.6	-0.00359323	0.00116556	
411.8	-0.00365372	0.00117616	
412	-0.00255502	0.00118675	
412.2	-0.00234479	0.00119734	
412.4	-0.00249728	0.00120792	
412.6	-0.00279647	0.0012185	
412.8	-0.00295829	0.00122908	
413	-0.00261377	0.00123966	
413.2	-0.00216544	0.00125023	
413.4	-0.00135448	0.0012608	
413.6	-0.00076322	0.00127136	
413.8	-0.00078822	0.00128192	
414	-0.00028478	0.00129248	
414.2	0.00040318	0.00130303	
414.4	0.00060452	0.00131358	
414.6	0.0006895	0.00132413	
414.8	0.00112931	0.00133467	
415	0.00168349	0.00134521	
415.2	0.00241448	0.00135575	
415.4	0.0031263	0.00136628	
415.6	0.00308941	0.00137681	
415.8	0.00307158	0.00138733	
416	0.00358551	0.00139786	
416.2	0.00268419	0.00140837	
416.4	0.00247709	0.00141889	
416.6	0.00207605	0.0014294	
416.8	0.0025814	0.00143991	
417	0.00241416	0.00145041	
417.2	0.00216054	0.00146091	
417.4	0.00245481	0.00147141	
417.6	0.00175884	0.0014819	
417.8	0.00130928	0.00149239	
418	0.00114416	0.00150288	
418.2	0.00047906	0.00151336	
418.4	0.00024634	0.00152384	
418.6	-0.00001594	0.00153432	
418.8	0.00047228	0.00154479	
419	0.00084507	0.00155526	
419.2	0.00111753	0.00156572	
419.4	0.00079122	0.00157619	
419.6	0.00044999	0.00158664	
419.8	0.00049617	0.0015971	
420	0.00075267	0.00160755	
420.2	0.00073637	0.001618	
420.4	0.00094656	0.00162844	
420.6	0.00061229	0.00163888	
420.8	0.00102803	0.00164932	
421	0.00080635	0.00165976	
421.2	0.00107396	0.00167019	
421.4	0.0015243	0.00168061	
421.6	0.00092525	0.00169104	
421.8	0.00076267	0.00170146	
422	0.00027162	0.00171187	
422.2	0.00015042	0.00172229	
422.4	0.00006138	0.0017327	
422.6	-0.00021859	0.0017431	
422.8	-0.00028107	0.0017535	
423	-0.00051496	0.0017639	
423.2	-0.00056003	0.0017743	
423.4	-0.00097738	0.00178469	
423.6	-0.00130713	0.00179508	
423.8	-0.00149952	0.00180546	
424	-0.00157454	0.00181585	
424.2	-0.0022225	0.00182622	
424.4	-0.00217519	0.0018366	
424.6	-0.00193167	0.00184697	
424.8	-0.00098055	0.00185734	
425	-0.00081478	0.0018677	
425.2	-0.00048807	0.00187806	
425.4	-0.00043612	0.00188842	
425.6	-0.00044836	0.00189877	
425.8	-0.00028143	0.00190912	
426	0.00010746	0.00191947	
426.2	0.00063559	0.00192981	
426.4	0.00050802	0.00194015	
426.6	0.00081581	0.00195049	
426.8	0.00025743	0.00196082	
427	0.00048814	0.00197115	
427.2	0.0009792	0.00198148	
427.4	0.00091982	0.0019918	
427.6	0.00076151	0.00200212	
427.8	0.00089883	0.00201243	
428	0.00047564	0.00202275	
428.2	0.00016192	0.00203306	
428.4	0.00127178	0.00204336	
428.6	0.00182585	0.00205366	
428.8	0.00241849	0.00206396	
429	0.00203248	0.00207426	
429.2	0.00196393	0.00208455	
429.4	0.00160675	0.00209484	
429.6	0.00208822	0.00210512	
429.8	0.00243092	0.0021154	
430	0.00280261	0.00212568	
430.2	0.00275652	0.00213595	
430.4	0.00329474	0.00214622	
430.6	0.00358686	0.00215649	
430.8	0.00377745	0.00216675	
431	0.00482231	0.00217701	
431.2	0.00533284	0.00218727	
431.4	0.00531394	0.00219753	
431.6	0.0051877	0.00220778	
431.8	0.00519108	0.00221802	
432	0.00498668	0.00222827	
432.2	0.00537034	0.00223851	
432.4	0.00554981	0.00224874	
432.6	0.00517789	0.00225897	
432.8	0.00427418	0.0022692	
433	0.00361123	0.00227943	
433.2	0.00242423	0.00228965	
433.4	0.00135785	0.00229987	
433.6	0.0008492	0.00231009	
433.8	-0.00002958	0.0023203	
434	-0.00067672	0.00233051	
434.2	-0.0013668	0.00234071	
434.4	-0.00097964	0.00235092	
434.6	-0.00167217	0.00236111	
434.8	-0.00230692	0.00237131	
435	-0.00292186	0.0023815	
435.2	-0.00325739	0.00239169	
435.4	-0.00376229	0.00240188	
435.6	-0.00401573	0.00241206	
435.8	-0.00402917	0.00242223	
436	-0.00342161	0.00243241	
436.2	-0.00295736	0.00244258	
436.4	-0.00290467	0.00245275	
436.6	-0.00282962	0.00246291	
436.8	-0.00274875	0.00247307	
437	-0.00238782	0.00248323	
437.2	-0.00218002	0.00249339	
437.4	-0.0023121	0.00250354	
437.6	-0.00216382	0.00251368	
437.8	-0.0021732	0.00252383	
438	-0.00197856	0.00253397	
438.2	-0.00180423	0.00254411	
438.4	-0.00137287	0.00255424	
438.6	-0.00120867	0.00256437	
438.8	-0.00120481	0.0025745	
439	-0.00158395	0.00258462	
439.2	-0.0013291	0.00259474	
439.4	-0.00138305	0.00260486	
439.6	-0.00154089	0.00261497	
439.8	-0.0015619	0.00262508	
440	-0.00105232	0.00263519	
440.2	-0.00095658	0.00264529	
440.4	-0.00089068	0.00265539	
440.6	-0.00090266	0.00266549	
440.8	-0.0000507	0.00267558	
441	0.00055436	0.00268567	
441.2	0.00097451	0.00269576	
441.4	0.00084042	0.00270584	
441.6	0.00102959	0.00271592	
441.8	0.00140508	0.002726	
442	0.00204037	0.00273607	
442.2	0.00253121	0.00274614	
442.4	0.00271857	0.00275621	
442.6	0.00306573	0.00276627	
442.8	0.00275572	0.00277633	
443	0.00276262	0.00278638	
443.2	0.00299244	0.00279644	
443.4	0.00310449	0.00280649	
443.6	0.00278862	0.00281653	
443.8	0.00291085	0.00282657	
444	0.00319852	0.00283661	
444.2	0.00332976	0.00284665	
444.4	0.00346109	0.00285668	
444.6	0.00414487	0.00286671	
444.8	0.00456384	0.00287674	
445	0.00413795	0.00288676	
445.2	0.00384667	0.00289678	
445.4	0.00373097	0.00290679	
445.6	0.00304036	0.0029168	
445.8	0.00304145	0.00292681	
446	0.00242649	0.00293682	
446.2	0.00176171	0.00294682	
446.4	0.00124059	0.00295682	
446.6	0.00055497	0.00296682	
446.8	0.00056697	0.00297681	
447	0.00050741	0.0029868	
447.2	0.00048255	0.00299678	
447.4	0.00070381	0.00300676	
447.6	0.00063378	0.00301674	
447.8	0.00081759	0.00302672	
448	0.00102957	0.00303669	
448.2	0.00112786	0.00304666	
448.4	0.00159767	0.00305662	
448.6	0.00215955	0.00306659	
448.8	0.00233379	0.00307654	
449	0.00243216	0.0030865	
449.2	0.00266326	0.00309645	
449.4	0.00270883	0.0031064	
449.6	0.0023482	0.00311635	
449.8	0.00255422	0.00312629	
450	0.00185422	0.00313623	
450.2	0.00152102	0.00314616	
450.4	0.00182239	0.00315609	
450.6	0.00151291	0.00316602	
450.8	0.00152	0.00317595	
451	0.00138567	0.00318587	
451.2	0.00148656	0.00319579	
451.4	0.00130826	0.0032057	
451.6	0.00134151	0.00321562	
451.8	0.00167049	0.00322552	
452	0.00150043	0.00323543	
452.2	0.00113778	0.00324533	
452.4	0.00129396	0.00325523	
452.6	0.0013842	0.00326513	
452.8	0.00165789	0.00327502	
453	0.0014326	0.00328491	
453.2	0.00169739	0.00329479	
453.4	0.00189672	0.00330467	
453.6	0.00191526	0.00331455	
453.8	0.00140176	0.00332443	
454	0.0014032	0.0033343	
454.2	0.00175382	0.00334417	
454.4	0.00228311	0.00335403	
454.6	0.00260016	0.0033639	
454.8	0.00245499	0.00337376	
455	0.00282483	0.00338361	
455.2	0.00320455	0.00339346	
455.4	0.00360383	0.00340331	
455.6	0.00413278	0.00341316	
455.8	0.00429198	0.003423	
456	0.00376752	0.00343284	
456.2	0.00376367	0.00344268	
456.4	0.00412598	0.00345251	
456.6	0.00412535	0.00346234	
456.8	0.00392569	0.00347216	
457	0.00365632	0.00348199	
457.2	0.00400439	0.00349181	
457.4	0.00426226	0.00350162	
457.6	0.0041169	0.00351143	
457.8	0.00399017	0.00352124	
458	0.00388919	0.00353105	
458.2	0.00359846	0.00354085	
458.4	0.00332074	0.00355065	
458.6	0.00334759	0.00356045	
458.8	0.0022739	0.00357024	
459	0.00271829	0.00358003	
459.2	0.00277687	0.00358982	
459.4	0.00244494	0.0035996	
459.6	0.00202061	0.00360938	
459.8	0.00173625	0.00361916	
460	0.00126572	0.00362893	
460.2	0.00117644	0.0036387	
460.4	0.00067954	0.00364847	
460.6	-0.00051558	0.00365823	
460.8	-0.00091877	0.00366799	
461	-0.00091472	0.00367775	
461.2	-0.00081006	0.0036875	
461.4	-0.00084201	0.00369725	
461.6	-0.00105164	0.003707	
461.8	-0.00125769	0.00371674	
462	-0.00158101	0.00372648	
462.2	-0.0014491	0.00373622	
462.4	-0.00120106	0.00374596	
462.6	-0.00122873	0.00375569	
462.8	-0.00129262	0.00376541	
463	-0.0009256	0.00377514	
463.2	-0.00076987	0.00378486	
463.4	-0.00061095	0.00379458	
463.6	-0.0000792	0.00380429	
463.8	0.00015519	0.003814	
464	-0.00015372	0.00382371	
464.2	0.00009155	0.00383342	
464.4	0.00005697	0.00384312	
464.6	0.00011963	0.00385282	
464.8	0.00096292	0.00386251	
465	0.00102792	0.0038722	
465.2	0.00125161	0.00388189	
465.4	0.00173311	0.00389158	
465.6	0.00196751	0.00390126	
465.8	0.00239911	0.00391094	
466	0.00296484	0.00392061	
466.2	0.00310455	0.00393028	
466.4	0.00330913	0.00393995	
466.6	0.00301524	0.00394962	
466.8	0.00311873	0.00395928	
467	0.00281745	0.00396894	
467.2	0.00279998	0.0039786	
467.4	0.00267685	0.00398825	
467.6	0.00257093	0.0039979	
467.8	0.001535	0.00400755	
468	0.00109028	0.00401719	
468.2	0.00098403	0.00402683	
468.4	0.00100601	0.00403647	
468.6	0.00109481	0.0040461	
468.8	0.00070435	0.00405573	
469	0.00035599	0.00406536	
469.2	0.00116938	0.00407498	
469.4	0.00154125	0.0040846	
469.6	0.00192623	0.00409422	
469.8	0.00310774	0.00410383	
470	0.00378717	0.00411344	
470.2	0.00420242	0.00412305	
470.4	0.00465163	0.00413265	
470.6	0.00502727	0.00414226	
470.8	0.00538085	0.00415185	
471	0.00492462	0.00416145	
471.2	0.00484421	0.00417104	
471.4	0.00466839	0.00418063	
471.6	0.00416975	0.00419021	
471.8	0.00274494	0.00419979	
472	0.00233235	0.00420937	
472.2	0.00221532	0.00421895	
472.4	0.00264832	0.00422852	
472.6	0.0025658	0.00423809	
472.8	0.00264108	0.00424766	
473	0.00309044	0.00425722	
473.2	0.0036081	0.00426678	
473.4	0.00328426	0.00427633	
473.6	0.00338002	0.00428589	
473.8	0.00314903	0.00429544	
474	0.00291497	0.00430498	
474.2	0.00259899	0.00431453	
474.4	0.00221722	0.00432407	
474.6	0.00191342	0.0043336	
474.8	0.00155313	0.00434314	
475	0.00084911	0.00435267	
475.2	0.00047533	0.00436219	
475.4	-0.00007822	0.00437172	
475.6	-0.00053727	0.00438124	
475.8	-0.00070076	0.00439076	
476	0.00010223	0.00440027	
476.2	0.00117704	0.00440978	
476.4	0.00159108	0.00441929	
476.6	0.00180628	0.0044288	
476.8	0.00217192	0.0044383	
477	0.00177255	0.0044478	
477.2	0.00143211	0.00445729	
477.4	0.00102749	0.00446679	
477.6	0.0002813	0.00447627	
477.8	-0.00022598	0.00448576	
478	-0.00041067	0.00449524	
478.2	-0.0008372	0.00450472	
478.4	-0.00115538	0.0045142	
478.6	-0.00096669	0.00452367	
478.8	-0.00088975	0.00453314	
479	-0.00082847	0.00454261	
479.2	-0.0004384	0.00455207	
479.4	-0.00039247	0.00456153	
479.6	-0.00011631	0.00457099	
479.8	0.00030039	0.00458044	
480	0.00108566	0.0045899	
480.2	0.00140128	0.00459934	
480.4	0.00166003	0.00460879	
480.6	0.00197134	0.00461823	
480.8	0.00220647	0.00462767	
481	0.00241512	0.0046371	
481.2	0.00238589	0.00464653	
481.4	0.00271367	0.00465596	
481.6	0.00249232	0.00466539	
481.8	0.00316361	0.00467481	
482	0.00316341	0.00468423	
482.2	0.00360965	0.00469365	
482.4	0.00396365	0.00470306	
482.6	0.00412431	0.00471247	
482.8	0.00401456	0.00472188	
483	0.00395255	0.00473128	
483.2	0.0035232	0.00474068	
483.4	0.00289996	0.00475008	
483.6	0.00263318	0.00475947	
483.8	0.00259833	0.00476886	
484	0.00314899	0.00477825	
484.2	0.00330795	0.00478764	
484.4	0.00332023	0.00479702	
484.6	0.00332149	0.0048064	
484.8	0.00342227	0.00481577	
485	0.00399972	0.00482514	
485.2	0.00401112	0.00483451	
485.4	0.00404102	0.00484388	
485.6	0.00352919	0.00485324	
485.8	0.00322977	0.0048626	
486	0.00297532	0.00487196	
486.2	0.00256946	0.00488131	
486.4	0.00199361	0.00489066	
486.6	0.00106277	0.00490001	
486.8	0.00051154	0.00490935	
487	0.00000124	0.00491869	
487.2	-0.00049713	0.00492803	
487.4	-0.00051831	0.00493736	
487.6	-0.00057779	0.00494669	
487.8	-0.00056231	0.00495602	
488	-0.00018107	0.00496535	
488.2	0.00018925	0.00497467	
488.4	-0.00010881	0.00498399	
488.6	0.00018642	0.0049933	
488.8	0.00038586	0.00500262	
489	0.00113948	0.00501192	
489.2	0.00033766	0.00502123	
489.4	-0.00020675	0.00503053	
489.6	-0.0002544	0.00503983	
489.8	-0.00048515	0.00504913	
490	-0.00017901	0.00505843	
490.2	-0.00038664	0.00506772	
490.4	-0.00034874	0.005077	
490.6	-0.00044018	0.00508629	
490.8	0.00017531	0.00509557	
491	0.00026497	0.00510485	
491.2	0.0006552	0.00511412	
491.4	0.00114499	0.00512339	
491.6	0.00146771	0.00513266	
491.8	0.00148913	0.00514193	
492	0.00203552	0.00515119	
492.2	0.00191599	0.00516045	
492.4	0.00186592	0.00516971	
492.6	0.00203987	0.00517896	
492.8	0.00280974	0.00518821	
493	0.00303501	0.00519746	
493.2	0.00288575	0.0052067	
493.4	0.00294124	0.00521594	
493.6	0.00326943	0.00522518	
493.8	0.00361849	0.00523442	
494	0.00399945	0.00524365	
494.2	0.00435346	0.00525288	
494.4	0.00437674	0.0052621	
494.6	0.00454086	0.00527132	
494.8	0.0043338	0.00528054	
495	0.00407031	0.00528976	
495.2	0.00412495	0.00529897	
495.4	0.00397815	0.00530818	
495.6	0.00376819	0.00531739	
495.8	0.00317614	0.00532659	
496	0.00410463	0.00533579	
496.2	0.00477123	0.00534499	
496.4	0.00518447	0.00535419	
496.6	0.00575175	0.00536338	
496.8	0.00653242	0.00537257	
497	0.00666328	0.00538175	
497.2	0.00721917	0.00539093	
497.4	0.00713086	0.00540011	
497.6	0.00764138	0.00540929	
497.8	0.00760897	0.00541846	
498	0.00643629	0.00542763	
498.2	0.00628829	0.0054368	
498.4	0.00554954	0.00544596	
498.6	0.00514238	0.00545512	
498.8	0.00417329	0.00546428	
499	0.00414369	0.00547344	
499.2	0.00363681	0.00548259	
499.4	0.00362441	0.00549174	
499.6	0.00367063	0.00550088	
499.8	0.00369141	0.00551002	
500	0.00442065	0.00551916	
500.2	0.00466022	0.0055283	
500.4	0.00419329	0.00553743	
500.6	0.00461113	0.00554656	
500.8	0.00476063	0.00555569	
501	0.00494786	0.00556481	
501.2	0.00485216	0.00557393	
501.4	0.00439721	0.00558305	
501.6	0.00433167	0.00559217	
501.8	0.00348937	0.00560128	
502	0.00309867	0.00561039	
502.2	0.00349495	0.00561949	
502.4	0.00304475	0.0056286	
502.6	0.00316357	0.00563769	
502.8	0.00324562	0.00564679	
503	0.00365826	0.00565588	
503.2	0.00388592	0.00566497	
503.4	0.00408819	0.00567406	
503.6	0.00359492	0.00568315	
503.8	0.00335118	0.00569223	
504	0.00332613	0.00570131	
504.2	0.00382971	0.00571038	
504.4	0.00386189	0.00571945	
504.6	0.00404982	0.00572852	
504.8	0.00410706	0.00573759	
505	0.00454711	0.00574665	
505.2	0.00420382	0.00575571	
505.4	0.00376569	0.00576477	
505.6	0.00388438	0.00577382	
505.8	0.00352621	0.00578287	
506	0.00336832	0.00579192	
506.2	0.00300093	0.00580096	
506.4	0.00283098	0.00581001	
506.6	0.00346183	0.00581904	
506.8	0.00297824	0.00582808	
507	0.00259451	0.00583711	
507.2	0.00272935	0.00584614	
507.4	0.00284383	0.00585517	
507.6	0.00260607	0.00586419	
507.8	0.00268817	0.00587321	
508	0.00358826	0.00588223	
508.2	0.00446461	0.00589124	
508.4	0.00485557	0.00590026	
508.6	0.00523585	0.00590926	
508.8	0.00606714	0.00591827	
509	0.00688728	0.00592727	
509.2	0.00663554	0.00593627	
509.4	0.00655405	0.00594527	
509.6	0.00681204	0.00595426	
509.8	0.00647374	0.00596325	
510	0.00659852	0.00597224	
510.2	0.00712229	0.00598122	
510.4	0.0072295	0.0059902	
510.6	0.00766763	0.00599918	
510.8	0.00789065	0.00600816	
511	0.00782001	0.00601713	
511.2	0.00824162	0.0060261	
511.4	0.00848257	0.00603507	
511.6	0.00856821	0.00604403	
511.8	0.00838877	0.00605299	
512	0.00878053	0.00606195	
512.2	0.0082092	0.0060709	
512.4	0.00777224	0.00607985	
512.6	0.00744724	0.0060888	
512.8	0.00723056	0.00609774	
513	0.00620791	0.00610669	
513.2	0.00510799	0.00611563	
513.4	0.0038537	0.00612456	
513.6	0.00329295	0.00613349	
513.8	0.00266477	0.00614242	
514	0.00248477	0.00615135	
514.2	0.00173473	0.00616028	
514.4	0.00120663	0.0061692	
514.6	0.00108059	0.00617812	
514.8	0.00111276	0.00618703	
515	0.0001553	0.00619594	
515.2	0.00042694	0.00620485	
515.4	0.00117353	0.00621376	
515.6	0.00111638	0.00622266	
515.8	0.00105373	0.00623156	
516	0.00132266	0.00624046	
516.2	0.00131923	0.00624935	
516.4	0.00162008	0.00625824	
516.6	0.00142397	0.00626713	
516.8	0.00144916	0.00627602	
517	0.00081909	0.0062849	
517.2	0.0004349	0.00629378	
517.4	0.00030323	0.00630266	
517.6	0.0010434	0.00631153	
517.8	0.00083907	0.0063204	
518	0.00079704	0.00632927	
518.2	0.00116548	0.00633813	
518.4	0.00180623	0.00634699	
518.6	0.00198828	0.00635585	
518.8	0.00270584	0.00636471	
519	0.00302817	0.00637356	
519.2	0.00380067	0.00638241	
519.4	0.00396017	0.00639126	
519.6	0.00308851	0.0064001	
519.8	0.00380568	0.00640894	
520	0.00426281	0.00641778	
520.2	0.00448905	0.00642661	
520.4	0.00461984	0.00643545	
520.6	0.00452321	0.00644428	
520.8	0.00445309	0.0064531	
521	0.00415395	0.00646192	
521.2	0.00443029	0.00647074	
521.4	0.00434126	0.00647956	
521.6	0.00462271	0.00648838	
521.8	0.00428034	0.00649719	
522	0.00495302	0.00650599	
522.2	0.00558947	0.0065148	
522.4	0.00560199	0.0065236	
522.6	0.00571801	0.0065324	
522.8	0.00591044	0.0065412	
523	0.00546621	0.00654999	
523.2	0.00467437	0.00655878	
523.4	0.00376724	0.00656757	
523.6	0.00304229	0.00657635	
523.8	0.00359758	0.00658514	
524	0.00377836	0.00659391	
524.2	0.00357914	0.00660269	
524.4	0.00351124	0.00661146	
524.6	0.00322598	0.00662023	
524.8	0.003249	0.006629	
525	0.00347715	0.00663776	
525.2	0.00328547	0.00664652	
525.4	0.00258261	0.00665528	
525.6	0.00327655	0.00666404	
525.8	0.00370664	0.00667279	
526	0.00442513	0.00668154	
526.2	0.00485586	0.00669029	
526.4	0.00538939	0.00669903	
526.6	0.00525285	0.00670777	
526.8	0.00557254	0.00671651	
527	0.00537284	0.00672524	
527.2	0.0056712	0.00673397	
527.4	0.00602428	0.0067427	
527.6	0.005861	0.00675143	
527.8	0.00623695	0.00676015	
528	0.0066445	0.00676887	
528.2	0.00649564	0.00677759	
528.4	0.00636089	0.0067863	
528.6	0.00626877	0.00679501	
528.8	0.00590969	0.00680372	
529	0.00470842	0.00681243	
529.2	0.00442761	0.00682113	
529.4	0.00490673	0.00682983	
529.6	0.00548912	0.00683853	
529.8	0.00521697	0.00684722	
530	0.00510416	0.00685591	
530.2	0.00516704	0.0068646	
530.4	0.00512986	0.00687328	
530.6	0.00514838	0.00688197	
530.8	0.00537998	0.00689064	
531	0.00494543	0.00689932	
531.2	0.00505693	0.00690799	
531.4	0.0052	0.00691666	
531.6	0.00482367	0.00692533	
531.8	0.00517271	0.006934	
532	0.00520596	0.00694266	
532.2	0.00487077	0.00695132	
532.4	0.00426286	0.00695997	
532.6	0.00386512	0.00696863	
532.8	0.00285104	0.00697728	
533	0.00254648	0.00698592	
533.2	0.00276288	0.00699457	
533.4	0.00289573	0.00700321	
533.6	0.00289239	0.00701185	
533.8	0.00216663	0.00702048	
534	0.00220076	0.00702912	
534.2	0.0027335	0.00703775	
534.4	0.0029401	0.00704637	
534.6	0.00334244	0.007055	
534.8	0.00294074	0.00706362	
535	0.0035359	0.00707224	
535.2	0.00458627	0.00708085	
535.4	0.00557291	0.00708946	
535.6	0.00610885	0.00709807	
535.8	0.00712839	0.00710668	
536	0.00732928	0.00711528	
536.2	0.00816691	0.00712389	
536.4	0.00864677	0.00713248	
536.6	0.00931615	0.00714108	
536.8	0.0098078	0.00714967	
537	0.00984984	0.00715826	
537.2	0.00996087	0.00716685	
537.4	0.01024145	0.00717543	
537.6	0.01022738	0.00718401	
537.8	0.00955883	0.00719259	
538	0.00956526	0.00720116	
538.2	0.00937738	0.00720974	
538.4	0.00910877	0.00721831	
538.6	0.00859849	0.00722687	
538.8	0.00795879	0.00723544	
539	0.00821202	0.007244	
539.2	0.0074563	0.00725255	
539.4	0.00716578	0.00726111	
539.6	0.00641902	0.00726966	
539.8	0.00590226	0.00727821	
540	0.00539956	0.00728676	
540.2	0.0054092	0.0072953	
540.4	0.00493665	0.00730384	
540.6	0.00436127	0.00731238	
540.8	0.00408706	0.00732091	
541	0.0034488	0.00732944	
541.2	0.00359541	0.00733797	
541.4	0.00348969	0.0073465	
541.6	0.00308714	0.00735502	
541.8	0.00294771	0.00736354	
542	0.00297965	0.00737206	
542.2	0.00244122	0.00738058	
542.4	0.00261843	0.00738909	
542.6	0.00270205	0.0073976	
542.8	0.00236454	0.0074061	
543	0.0029698	0.00741461	
543.2	0.00264126	0.00742311	
543.4	0.00276285	0.0074316	
543.6	0.00262536	0.0074401	
543.8	0.00271969	0.00744859	
544	0.00247265	0.00745708	
544.2	0.00213027	0.00746557	
544.4	0.00133869	0.00747405	
544.6	0.0010355	0.00748253	
544.8	0.0009943	0.00749101	
545	0.00084964	0.00749948	
545.2	0.00086116	0.00750796	
545.4	0.00118353	0.00751643	
545.6	0.00074159	0.00752489	
545.8	0.00084345	0.00753336	
546	0.00085181	0.00754182	
546.2	0.00071837	0.00755027	
546.4	0.00130572	0.00755873	
546.6	0.00139354	0.00756718	
546.8	0.00153567	0.00757563	
547	0.00245174	0.00758408	
547.2	0.00254616	0.00759252	
547.4	0.00296298	0.00760096	
547.6	0.00291003	0.0076094	
547.8	0.00330701	0.00761783	
548	0.00371394	0.00762627	
548.2	0.00384199	0.0076347	
548.4	0.00414885	0.00764312	
548.6	0.00504011	0.00765155	
548.8	0.00561001	0.00765997	
549	0.00645255	0.00766839	
549.2	0.00703709	0.0076768	
549.4	0.0079257	0.00768521	
549.6	0.00790515	0.00769362	
549.8	0.00766778	0.00770203	
550	0.007278	0.00771044	
550.2	0.0070243	0.00771884	
550.4	0.00696104	0.00772724	
550.6	0.00680672	0.00773563	
550.8	0.00696479	0.00774402	
551	0.00627187	0.00775241	
551.2	0.00600184	0.0077608	
551.4	0.00575066	0.00776919	
551.6	0.00507726	0.00777757	
551.8	0.00563322	0.00778595	
552	0.00558203	0.00779432	
552.2	0.00524138	0.0078027	
552.4	0.0055007	0.00781107	
552.6	0.00581694	0.00781943	
552.8	0.00602814	0.0078278	
553	0.00579945	0.00783616	
553.2	0.00578075	0.00784452	
553.4	0.00593082	0.00785288	
553.6	0.00578132	0.00786123	
553.8	0.00520595	0.00786958	
554	0.00503158	0.00787793	
554.2	0.00530655	0.00788627	
554.4	0.00493283	0.00789462	
554.6	0.00478602	0.00790296	
554.8	0.00472166	0.00791129	
555	0.00426799	0.00791963	
555.2	0.00425111	0.00792796	
555.4	0.00397956	0.00793629	
555.6	0.00367367	0.00794461	
555.8	0.00411195	0.00795293	
556	0.00436296	0.00796125	
556.2	0.00482615	0.00796957	
556.4	0.00524959	0.00797789	
556.6	0.00579121	0.0079862	
556.8	0.00567494	0.00799451	
557	0.00551662	0.00800281	
557.2	0.00581055	0.00801112	
557.4	0.00595642	0.00801942	
557.6	0.0061601	0.00802771	
557.8	0.00617753	0.00803601	
558	0.00615633	0.0080443	
558.2	0.00601496	0.00805259	
558.4	0.00600126	0.00806088	
558.6	0.00628313	0.00806916	
558.8	0.0069153	0.00807744	
559	0.00654436	0.00808572	
559.2	0.00697147	0.008094	
559.4	0.00736965	0.00810227	
559.6	0.00784263	0.00811054	
559.8	0.00860627	0.00811881	
560	0.00913335	0.00812707	
560.2	0.00979441	0.00813533	
560.4	0.00998367	0.00814359	
560.6	0.01010428	0.00815185	
560.8	0.00967162	0.0081601	
561	0.00912953	0.00816835	
561.2	0.00803333	0.0081766	
561.4	0.00766703	0.00818484	
561.6	0.0071715	0.00819308	
561.8	0.0067487	0.00820132	
562	0.00649859	0.00820956	
562.2	0.00606195	0.0082178	
562.4	0.00558578	0.00822603	
562.6	0.005163	0.00823425	
562.8	0.00499462	0.00824248	
563	0.00423039	0.0082507	
563.2	0.00412858	0.00825892	
563.4	0.00378352	0.00826714	
563.6	0.00322259	0.00827536	
563.8	0.00315429	0.00828357	
564	0.00331334	0.00829178	
564.2	0.00345693	0.00829998	
564.4	0.00281003	0.00830819	
564.6	0.00303678	0.00831639	
564.8	0.00334221	0.00832459	
565	0.00382556	0.00833278	
565.2	0.00423847	0.00834097	
565.4	0.00480126	0.00834916	
565.6	0.00567033	0.00835735	
565.8	0.00670023	0.00836554	
566	0.00750477	0.00837372	
566.2	0.00740396	0.0083819	
566.4	0.0072276	0.00839007	
566.6	0.00789644	0.00839825	
566.8	0.00812675	0.00840642	
567	0.00810978	0.00841458	
567.2	0.00794823	0.00842275	
567.4	0.00764647	0.00843091	
567.6	0.0067508	0.00843907	
567.8	0.00660638	0.00844723	
568	0.00631732	0.00845538	
568.2	0.00582394	0.00846353	
568.4	0.00541028	0.00847168	
568.6	0.00618398	0.00847983	
568.8	0.00658717	0.00848797	
569	0.00711555	0.00849611	
569.2	0.0072422	0.00850425	
569.4	0.00746952	0.00851239	
569.6	0.00824969	0.00852052	
569.8	0.00860249	0.00852865	
570	0.00860249	0.00853677	
570.2	0.00881337	0.00853554	
570.4	0.00865283	0.0085343	
570.6	0.00806648	0.00853306	
570.8	0.00758253	0.00853183	
571	0.00756441	0.00853059	
571.2	0.00723052	0.00852935	
571.4	0.00704091	0.00852812	
571.6	0.00683289	0.00852688	
571.8	0.00633532	0.00852564	
572	0.00630473	0.00852441	
572.2	0.00613022	0.00852317	
572.4	0.00606932	0.00852194	
572.6	0.00559707	0.0085207	
572.8	0.00630094	0.00851947	
573	0.00676415	0.00851823	
573.2	0.00688873	0.008517	
573.4	0.00668324	0.00851576	
573.6	0.00716736	0.00851453	
573.8	0.00699749	0.00851329	
574	0.00689011	0.00851206	
574.2	0.00652093	0.00851082	
574.4	0.00590502	0.00850959	
574.6	0.00540675	0.00850836	
574.8	0.00553109	0.00850712	
575	0.00577917	0.00850589	
575.2	0.00554482	0.00850466	
575.4	0.00570046	0.00850342	
575.6	0.00599162	0.00850219	
575.8	0.00633799	0.00850096	
576	0.00695805	0.00849973	
576.2	0.00667834	0.0084985	
576.4	0.00673202	0.00849726	
576.6	0.00720887	0.00849603	
576.8	0.0075054	0.0084948	
577	0.0076831	0.00849357	
577.2	0.00812532	0.00849234	
577.4	0.00782324	0.00849111	
577.6	0.00816094	0.00848988	
577.8	0.00802777	0.00848864	
578	0.00766875	0.00848741	
578.2	0.00760903	0.00848618	
578.4	0.00777218	0.00848495	
578.6	0.00770703	0.00848372	
578.8	0.00734166	0.00848249	
579	0.00741587	0.00848126	
579.2	0.00695701	0.00848003	
579.4	0.00652591	0.00847881	
579.6	0.0066039	0.00847758	
579.8	0.00648218	0.00847635	
580	0.00635019	0.00847512	
580.2	0.00655076	0.00847389	
580.4	0.00664772	0.00847266	
580.6	0.00718475	0.00847143	
580.8	0.00673203	0.00847021	
581	0.0069907	0.00846898	
581.2	0.00768906	0.00846775	
581.4	0.00798971	0.00846652	
581.6	0.00874714	0.0084653	
581.8	0.0092647	0.00846407	
582	0.00926252	0.00846284	
582.2	0.00973635	0.00846161	
582.4	0.01001614	0.00846039	
582.6	0.00989263	0.00845916	
582.8	0.0095132	0.00845793	
583	0.00973705	0.00845671	
583.2	0.00920655	0.00845548	
583.4	0.00910478	0.00845426	
583.6	0.00914447	0.00845303	
583.8	0.00944489	0.00845181	
584	0.00951956	0.00845058	
584.2	0.00930855	0.00844936	
584.4	0.00887053	0.00844813	
584.6	0.00884486	0.00844691	
584.8	0.00860828	0.00844568	
585	0.0083472	0.00844446	
585.2	0.00807464	0.00844323	
585.4	0.00804428	0.00844201	
585.6	0.00759339	0.00844079	
585.8	0.00719421	0.00843956	
586	0.00682096	0.00843834	
586.2	0.00671165	0.00843712	
586.4	0.00668102	0.00843589	
586.6	0.00675972	0.00843467	
586.8	0.0065034	0.00843345	
587	0.00683072	0.00843222	
587.2	0.00714716	0.008431	
587.4	0.00750963	0.00842978	
587.6	0.00785762	0.00842856	
587.8	0.00799838	0.00842734	
588	0.00781198	0.00842611	
588.2	0.00797922	0.00842489	
588.4	0.0084251	0.00842367	
588.6	0.00860179	0.00842245	
588.8	0.00867187	0.00842123	
589	0.00824549	0.00842001	
589.2	0.00798699	0.00841879	
589.4	0.00813777	0.00841757	
589.6	0.00795458	0.00841635	
589.8	0.00773195	0.00841513	
590	0.00736909	0.00841391	
590.2	0.00728378	0.00841269	
590.4	0.00738282	0.00841147	
590.6	0.0077834	0.00841025	
590.8	0.0080207	0.00840903	
591	0.00829647	0.00840781	
591.2	0.00885466	0.00840659	
591.4	0.00890439	0.00840537	
591.6	0.00886765	0.00840416	
591.8	0.00833616	0.00840294	
592	0.00871538	0.00840172	
592.2	0.00910436	0.0084005	
592.4	0.00917427	0.00839928	
592.6	0.00866395	0.00839807	
592.8	0.00860201	0.00839685	
593	0.00897135	0.00839563	
593.2	0.00890093	0.00839441	
593.4	0.00851347	0.0083932	
593.6	0.00771055	0.00839198	
593.8	0.00731988	0.00839076	
594	0.00716022	0.00838955	
594.2	0.00675854	0.00838833	
594.4	0.00692414	0.00838712	
594.6	0.00702865	0.0083859	
594.8	0.00707516	0.00838468	
595	0.00697689	0.00838347	
595.2	0.00725875	0.00838225	
595.4	0.00706674	0.00838104	
595.6	0.0072952	0.00837982	
595.8	0.00738873	0.00837861	
596	0.00800817	0.00837739	
596.2	0.00791732	0.00837618	
596.4	0.00788168	0.00837497	
596.6	0.00752952	0.00837375	
596.8	0.00851921	0.00837254	
597	0.00864082	0.00837132	
597.2	0.0083907	0.00837011	
597.4	0.00788212	0.0083689	
597.6	0.00731545	0.00836768	
597.8	0.00759325	0.00836647	
598	0.00733517	0.00836526	
598.2	0.00707893	0.00836405	
598.4	0.00724784	0.00836283	
598.6	0.00696295	0.00836162	
598.8	0.00721186	0.00836041	
599	0.00760772	0.0083592	
599.2	0.00781983	0.00835798	
599.4	0.00834699	0.00835677	
599.6	0.00871358	0.00835556	
599.8	0.0086937	0.00835435	
600	0.00854903	0.00835314	
600.2	0.00853614	0.00835193	
600.4	0.00843286	0.00835072	
600.6	0.00792856	0.00834951	
600.8	0.00834842	0.0083483	
601	0.00765831	0.00834709	
601.2	0.0079243	0.00834588	
601.4	0.0079376	0.00834467	
601.6	0.00786868	0.00834346	
601.8	0.00825924	0.00834225	
602	0.00827618	0.00834104	
602.2	0.00779727	0.00833983	
602.4	0.00781565	0.00833862	
602.6	0.00799484	0.00833741	
602.8	0.00818562	0.0083362	
603	0.00809938	0.00833499	
603.2	0.00790315	0.00833379	
603.4	0.00790473	0.00833258	
603.6	0.00715459	0.00833137	
603.8	0.00695227	0.00833016	
604	0.00658913	0.00832896	
604.2	0.00695682	0.00832775	
604.4	0.00668255	0.00832654	
604.6	0.0065899	0.00832533	
604.8	0.00687925	0.00832413	
605	0.00719947	0.00832292	
605.2	0.00762006	0.00832171	
605.4	0.0076206	0.00832051	
605.6	0.00776972	0.0083193	
605.8	0.00820305	0.0083181	
606	0.0082586	0.00831689	
606.2	0.00791934	0.00831568	
606.4	0.00819209	0.00831448	
606.6	0.00823257	0.00831327	
606.8	0.00800317	0.00831207	
607	0.00776926	0.00831086	
607.2	0.0079365	0.00830966	
607.4	0.00813461	0.00830845	
607.6	0.00817618	0.00830725	
607.8	0.00835539	0.00830604	
608	0.00861981	0.00830484	
608.2	0.00939262	0.00830364	
608.4	0.00943138	0.00830243	
608.6	0.00933494	0.00830123	
608.8	0.00904198	0.00830003	
609	0.00942542	0.00829882	
609.2	0.00879077	0.00829762	
609.4	0.0087231	0.00829642	
609.6	0.00884287	0.00829521	
609.8	0.00872188	0.00829401	
610	0.00814655	0.00829281	
610.2	0.0076288	0.00829161	
610.4	0.00760116	0.00829041	
610.6	0.0076665	0.0082892	
610.8	0.00773382	0.008288	
611	0.00785217	0.0082868	
611.2	0.00825153	0.0082856	
611.4	0.00853584	0.0082844	
611.6	0.00828577	0.0082832	
611.8	0.00793187	0.008282	
612	0.0084463	0.0082808	
612.2	0.00814913	0.0082796	
612.4	0.00726978	0.0082784	
612.6	0.00672036	0.0082772	
612.8	0.00648209	0.008276	
613	0.00666753	0.0082748	
613.2	0.00599771	0.0082736	
613.4	0.00595222	0.0082724	
613.6	0.00617161	0.0082712	
613.8	0.00628181	0.00827	
614	0.00615715	0.0082688	
614.2	0.00660017	0.0082676	
614.4	0.00711657	0.0082664	
614.6	0.00753352	0.0082652	
614.8	0.00817165	0.00826401	
615	0.00856713	0.00826281	
615.2	0.00875049	0.00826161	
615.4	0.00886507	0.00826041	
615.6	0.00903459	0.00825922	
615.8	0.00877325	0.00825802	
616	0.00897235	0.00825682	
616.2	0.00872957	0.00825562	
616.4	0.00875842	0.00825443	
616.6	0.00890583	0.00825323	
616.8	0.00912241	0.00825203	
617	0.00921155	0.00825084	
617.2	0.00899988	0.00824964	
617.4	0.00935171	0.00824845	
617.6	0.00967086	0.00824725	
617.8	0.00967074	0.00824606	
618	0.00899712	0.00824486	
618.2	0.00873231	0.00824366	
618.4	0.0085335	0.00824247	
618.6	0.00872995	0.00824127	
618.8	0.00852769	0.00824008	
619	0.00803477	0.00823889	
619.2	0.00756095	0.00823769	
619.4	0.00783432	0.0082365	
619.6	0.00807601	0.0082353	
619.8	0.00766062	0.00823411	
620	0.00783878	0.00823292	
620.2	0.00808449	0.00823172	
620.4	0.00839013	0.00823053	
620.6	0.00829789	0.00822934	
620.8	0.00851587	0.00822814	
621	0.00858181	0.00822695	
621.2	0.00876416	0.00822576	
621.4	0.00838055	0.00822457	
621.6	0.00802099	0.00822337	
621.8	0.00788439	0.00822218	
622	0.0074401	0.00822099	
622.2	0.00713349	0.0082198	
622.4	0.00738176	0.00821861	
622.6	0.00738029	0.00821741	
622.8	0.00661289	0.00821622	
623	0.00609104	0.00821503	
623.2	0.00595533	0.00821384	
623.4	0.006374	0.00821265	
623.6	0.00647529	0.00821146	
623.8	0.00657775	0.00821027	
624	0.00679616	0.00820908	
624.2	0.0071689	0.00820789	
624.4	0.00745779	0.0082067	
624.6	0.00784938	0.00820551	
624.8	0.00845011	0.00820432	
625	0.00892148	0.00820313	
625.2	0.0088777	0.00820194	
625.4	0.00862079	0.00820075	
625.6	0.00844279	0.00819956	
625.8	0.00896415	0.00819838	
626	0.00871919	0.00819719	
626.2	0.00811741	0.008196	
626.4	0.00803023	0.00819481	
626.6	0.00792883	0.00819362	
626.8	0.00722537	0.00819244	
627	0.00661784	0.00819125	
627.2	0.00667419	0.00819006	
627.4	0.00643816	0.00818887	
627.6	0.00660926	0.00818769	
627.8	0.00744057	0.0081865	
628	0.00778889	0.00818531	
628.2	0.00800659	0.00818413	
628.4	0.00766123	0.00818294	
628.6	0.00816856	0.00818175	
628.8	0.00853056	0.00818057	
629	0.00847739	0.00817938	
629.2	0.00799601	0.0081782	
629.4	0.00850167	0.00817701	
629.6	0.00832531	0.00817582	
629.8	0.00858158	0.00817464	
630	0.00827961	0.00817345	
630.2	0.00807574	0.00817227	
630.4	0.00830918	0.00817108	
630.6	0.00826007	0.0081699	
630.8	0.00805654	0.00816872	
631	0.00782339	0.00816753	
631.2	0.00773536	0.00816635	
631.4	0.00818451	0.00816516	
631.6	0.00901695	0.00816398	
631.8	0.00947701	0.0081628	
632	0.00917836	0.00816161	
632.2	0.00928255	0.00816043	
632.4	0.00906534	0.00815925	
632.6	0.00946166	0.00815807	
632.8	0.00968134	0.00815688	
633	0.00988672	0.0081557	
633.2	0.01008073	0.00815452	
633.4	0.01012371	0.00815334	
633.6	0.00944179	0.00815215	
633.8	0.00933328	0.00815097	
634	0.00905397	0.00814979	
634.2	0.00852676	0.00814861	
634.4	0.00855103	0.00814743	
634.6	0.00872444	0.00814625	
634.8	0.00869292	0.00814507	
635	0.00828834	0.00814389	
635.2	0.0078363	0.0081427	
635.4	0.00810634	0.00814152	
635.6	0.00787697	0.00814034	
635.8	0.00812401	0.00813916	
636	0.00830788	0.00813798	
636.2	0.00874992	0.0081368	
636.4	0.00855992	0.00813562	
636.6	0.00861123	0.00813445	
636.8	0.00889032	0.00813327	
637	0.00903075	0.00813209	
637.2	0.00926513	0.00813091	
637.4	0.00884286	0.00812973	
637.6	0.00907838	0.00812855	
637.8	0.00962356	0.00812737	
638	0.00948445	0.00812619	
638.2	0.00951534	0.00812502	
638.4	0.00982201	0.00812384	
638.6	0.00989438	0.00812266	
638.8	0.00890149	0.00812148	
639	0.00856342	0.00812031	
639.2	0.00816441	0.00811913	
639.4	0.00835042	0.00811795	
639.6	0.00825201	0.00811678	
639.8	0.00863459	0.0081156	
640	0.00838892	0.00811442	
640.2	0.00838175	0.00811325	
640.4	0.00832135	0.00811207	
640.6	0.00831233	0.00811089	
640.8	0.0083628	0.00810972	
641	0.00848033	0.00810854	
641.2	0.00937942	0.00810737	
641.4	0.00884244	0.00810619	
641.6	0.00917973	0.00810502	
641.8	0.00930291	0.00810384	
642	0.009239	0.00810267	
642.2	0.00902642	0.00810149	
642.4	0.00837028	0.00810032	
642.6	0.00794982	0.00809914	
642.8	0.00731198	0.00809797	
643	0.00778126	0.0080968	
643.2	0.00781842	0.00809562	
643.4	0.0075275	0.00809445	
643.6	0.00722039	0.00809328	
643.8	0.00744651	0.0080921	
644	0.00745258	0.00809093	
644.2	0.00725203	0.00808976	
644.4	0.00750268	0.00808858	
644.6	0.00749761	0.00808741	
644.8	0.00765462	0.00808624	
645	0.0082438	0.00808507	
645.2	0.00843195	0.00808389	
645.4	0.00785952	0.00808272	
645.6	0.00841245	0.00808155	
645.8	0.00827811	0.00808038	
646	0.00818796	0.00807921	
646.2	0.00764005	0.00807804	
646.4	0.0074289	0.00807687	
646.6	0.00758322	0.0080757	
646.8	0.00770838	0.00807452	
647	0.00779908	0.00807335	
647.2	0.00754443	0.00807218	
647.4	0.00698416	0.00807101	
647.6	0.00694802	0.00806984	
647.8	0.00735467	0.00806867	
648	0.00741361	0.0080675	
648.2	0.00740561	0.00806633	
648.4	0.0076004	0.00806517	
648.6	0.00784056	0.008064	
648.8	0.00797263	0.00806283	
649	0.00836495	0.00806166	
649.2	0.00816243	0.00806049	
649.4	0.00792601	0.00805932	
649.6	0.00804368	0.00805815	
649.8	0.00791735	0.00805698	
650	0.00827627	0.00805582	
650.2	0.00824375	0.00805465	
650.4	0.00860566	0.00805348	
650.6	0.00885117	0.00805231	
650.8	0.00883214	0.00805115	
651	0.00925523	0.00804998	
651.2	0.00970737	0.00804881	
651.4	0.00975897	0.00804765	
651.6	0.00989121	0.00804648	
651.8	0.01049635	0.00804531	
652	0.01032671	0.00804415	
652.2	0.01007607	0.00804298	
652.4	0.00995522	0.00804181	
652.6	0.01019935	0.00804065	
652.8	0.00968618	0.00803948	
653	0.00960591	0.00803832	
653.2	0.00903383	0.00803715	
653.4	0.00856941	0.00803599	
653.6	0.00848658	0.00803482	
653.8	0.00838097	0.00803366	
654	0.0084547	0.00803249	
654.2	0.00835316	0.00803133	
654.4	0.00843998	0.00803016	
654.6	0.00842948	0.008029	
654.8	0.00822565	0.00802784	
655	0.00862726	0.00802667	
655.2	0.00883026	0.00802551	
655.4	0.00867386	0.00802435	
655.6	0.00849715	0.00802318	
655.8	0.00899918	0.00802202	
656	0.00932295	0.00802086	
656.2	0.00949967	0.00801969	
656.4	0.00926705	0.00801853	
656.6	0.00952929	0.00801737	
656.8	0.00961297	0.00801621	
657	0.0098208	0.00801505	
657.2	0.00950846	0.00801388	
657.4	0.00952052	0.00801272	
657.6	0.00972506	0.00801156	
657.8	0.00961286	0.0080104	
658	0.00997341	0.00800924	
658.2	0.00975976	0.00800808	
658.4	0.00969025	0.00800692	
658.6	0.00933301	0.00800575	
658.8	0.00870937	0.00800459	
659	0.00897237	0.00800343	
659.2	0.00918977	0.00800227	
659.4	0.00893959	0.00800111	
659.6	0.00896689	0.00799995	
659.8	0.00925758	0.00799879	
660	0.00893498	0.00799763	
660.2	0.00856099	0.00799648	
660.4	0.00825603	0.00799532	
660.6	0.00884869	0.00799416	
660.8	0.00883531	0.007993	
661	0.00883285	0.00799184	
661.2	0.0088435	0.00799068	
661.4	0.0082341	0.00798952	
661.6	0.00820236	0.00798836	
661.8	0.00804252	0.00798721	
662	0.0083063	0.00798605	
662.2	0.00824322	0.00798489	
662.4	0.00811331	0.00798373	
662.6	0.007699	0.00798258	
662.8	0.00742148	0.00798142	
663	0.00796922	0.00798026	
663.2	0.00763051	0.00797911	
663.4	0.00734814	0.00797795	
663.6	0.00718874	0.00797679	
663.8	0.007007	0.00797564	
664	0.00705371	0.00797448	
664.2	0.00782092	0.00797332	
664.4	0.00818973	0.00797217	
664.6	0.00859022	0.00797101	
664.8	0.00889613	0.00796986	
665	0.00952126	0.0079687	
665.2	0.00941129	0.00796755	
665.4	0.00917683	0.00796639	
665.6	0.01007418	0.00796524	
665.8	0.01060593	0.00796408	
666	0.01071912	0.00796293	
666.2	0.01063326	0.00796177	
666.4	0.01058912	0.00796062	
666.6	0.01026997	0.00795946	
666.8	0.00986798	0.00795831	
667	0.00908147	0.00795716	
667.2	0.00837662	0.007956	
667.4	0.00836515	0.00795485	
667.6	0.0083055	0.0079537	
667.8	0.00847247	0.00795254	
668	0.00879413	0.00795139	
668.2	0.0088016	0.00795024	
668.4	0.00841923	0.00794909	
668.6	0.00872817	0.00794793	
668.8	0.00925726	0.00794678	
669	0.00943903	0.00794563	
669.2	0.00958723	0.00794448	
669.4	0.01036809	0.00794333	
669.6	0.01093685	0.00794218	
669.8	0.01091395	0.00794102	
670	0.01069749	0.00793987	
670.2	0.01101092	0.00793872	
670.4	0.01108832	0.00793757	
670.6	0.01020296	0.00793642	
670.8	0.00953449	0.00793527	
671	0.00904147	0.00793412	
671.2	0.00909178	0.00793297	
671.4	0.00912846	0.00793182	
671.6	0.00889465	0.00793067	
671.8	0.00873987	0.00792952	
672	0.00815127	0.00792837	
672.2	0.00754986	0.00792722	
672.4	0.00729738	0.00792607	
672.6	0.00755484	0.00792492	
672.8	0.00747209	0.00792377	
673	0.0073601	0.00792263	
673.2	0.00772251	0.00792148	
673.4	0.00799731	0.00792033	
673.6	0.00787737	0.00791918	
673.8	0.00797072	0.00791803	
674	0.00815103	0.00791688	
674.2	0.00845318	0.00791574	
674.4	0.00889145	0.00791459	
674.6	0.00893125	0.00791344	
674.8	0.00900687	0.0079123	
675	0.00925789	0.00791115	
675.2	0.01018043	0.00791	
675.4	0.01058429	0.00790885	
675.6	0.01083467	0.00790771	
675.8	0.01050848	0.00790656	
676	0.01013544	0.00790542	
676.2	0.01010162	0.00790427	
676.4	0.00979552	0.00790312	
676.6	0.00915986	0.00790198	
676.8	0.00919128	0.00790083	
677	0.00899076	0.00789969	
677.2	0.00905946	0.00789854	
677.4	0.0090923	0.0078974	
677.6	0.00927791	0.00789625	
677.8	0.00934317	0.00789511	
678	0.00974162	0.00789396	
678.2	0.01019483	0.00789282	
678.4	0.01081778	0.00789168	
678.6	0.010791	0.00789053	
678.8	0.01094039	0.00788939	
679	0.01122869	0.00788824	
679.2	0.01197346	0.0078871	
679.4	0.01205296	0.00788596	
679.6	0.01191016	0.00788481	
679.8	0.01116272	0.00788367	
680	0.01076448	0.00788253	
680.2	0.01041246	0.00788139	
680.4	0.00972207	0.00788024	
680.6	0.00939447	0.0078791	
680.8	0.00950084	0.00787796	
681	0.00957717	0.00787682	
681.2	0.01008273	0.00787567	
681.4	0.01007041	0.00787453	
681.6	0.00998538	0.00787339	
681.8	0.00989043	0.00787225	
682	0.00981013	0.00787111	
682.2	0.01032302	0.00786997	
682.4	0.01047283	0.00786883	
682.6	0.0107273	0.00786769	
682.8	0.01070265	0.00786655	
683	0.01061559	0.00786541	
683.2	0.01071074	0.00786426	
683.4	0.01081385	0.00786312	
683.6	0.01034897	0.00786199	
683.8	0.01038389	0.00786085	
684	0.01003036	0.00785971	
684.2	0.01027146	0.00785857	
684.4	0.01044384	0.00785743	
684.6	0.01030085	0.00785629	
684.8	0.01001592	0.00785515	
685	0.00987421	0.00785401	
685.2	0.0095169	0.00785287	
685.4	0.0090596	0.00785173	
685.6	0.00889937	0.0078506	
685.8	0.00880201	0.00784946	
686	0.00834481	0.00784832	
686.2	0.00869995	0.00784718	
686.4	0.00843325	0.00784604	
686.6	0.00832797	0.00784491	
686.8	0.00820745	0.00784377	
687	0.00801697	0.00784263	
687.2	0.00794004	0.0078415	
687.4	0.00844549	0.00784036	
687.6	0.0090987	0.00783922	
687.8	0.0095556	0.00783809	
688	0.00948158	0.00783695	
688.2	0.01042547	0.00783581	
688.4	0.01019166	0.00783468	
688.6	0.00982708	0.00783354	
688.8	0.00981952	0.00783241	
689	0.00980679	0.00783127	
689.2	0.01014222	0.00783014	
689.4	0.0100123	0.007829	
689.6	0.00981035	0.00782787	
689.8	0.00910009	0.00782673	
690	0.00852072	0.0078256	
690.2	0.00834418	0.00782446	
690.4	0.00793768	0.00782333	
690.6	0.00801912	0.00782219	
690.8	0.00801927	0.00782106	
691	0.00844763	0.00781993	
691.2	0.00876134	0.00781879	
691.4	0.00888188	0.00781766	
691.6	0.00942379	0.00781653	
691.8	0.0097127	0.00781539	
692	0.0098904	0.00781426	
692.2	0.01006377	0.00781313	
692.4	0.00940752	0.00781199	
692.6	0.00948423	0.00781086	
692.8	0.00991321	0.00780973	
693	0.00974763	0.0078086	
693.2	0.00964243	0.00780747	
693.4	0.00922264	0.00780633	
693.6	0.00888011	0.0078052	
693.8	0.00846365	0.00780407	
694	0.00879588	0.00780294	
694.2	0.00836044	0.00780181	
694.4	0.00849579	0.00780068	
694.6	0.00884676	0.00779955	
694.8	0.00922612	0.00779842	
695	0.00980694	0.00779729	
695.2	0.00926009	0.00779616	
695.4	0.00879235	0.00779503	
695.6	0.00923738	0.0077939	
695.8	0.00925076	0.00779277	
696	0.0088969	0.00779164	
696.2	0.00888789	0.00779051	
696.4	0.0090776	0.00778938	
696.6	0.00965122	0.00778825	
696.8	0.00963167	0.00778712	
697	0.00968024	0.00778599	
697.2	0.00989746	0.00778486	
697.4	0.00991762	0.00778373	
697.6	0.00983363	0.0077826	
697.8	0.00984805	0.00778148	
698	0.00995872	0.00778035	
698.2	0.01007624	0.00777922	
698.4	0.01016917	0.00777809	
698.6	0.00991607	0.00777697	
698.8	0.01015043	0.00777584	
699	0.00965204	0.00777471	
699.2	0.00858485	0.00777358	
699.4	0.00837759	0.00777246	
699.6	0.00892916	0.00777133	
699.8	0.00910023	0.0077702	
700	0.00876896	0.00776908	
700.2	0.00882469	0.00776795	
700.4	0.00904473	0.00776683	
700.6	0.00894448	0.0077657	
700.8	0.00872117	0.00776457	
701	0.0091728	0.00776345	
701.2	0.00879122	0.00776232	
701.4	0.00868697	0.0077612	
701.6	0.00869649	0.00776007	
701.8	0.00846205	0.00775895	
702	0.00807877	0.00775782	
702.2	0.00806023	0.0077567	
702.4	0.00790071	0.00775557	
702.6	0.00838005	0.00775445	
702.8	0.00873833	0.00775333	
703	0.00850269	0.0077522	
703.2	0.00868278	0.00775108	
703.4	0.0087942	0.00774995	
703.6	0.00901268	0.00774883	
703.8	0.00840112	0.00774771	
704	0.00819669	0.00774658	
704.2	0.00828934	0.00774546	
704.4	0.00854184	0.00774434	
704.6	0.0087322	0.00774322	
704.8	0.00877224	0.00774209	
705	0.00875388	0.00774097	
705.2	0.00859207	0.00773985	
705.4	0.0089861	0.00773873	
705.6	0.00868424	0.0077376	
705.8	0.0081358	0.00773648	
706	0.00805605	0.00773536	
706.2	0.00849935	0.00773424	
706.4	0.0088264	0.00773312	
706.6	0.00916282	0.007732	
706.8	0.00929973	0.00773088	
707	0.00906877	0.00772976	
707.2	0.00850235	0.00772864	
707.4	0.00834014	0.00772752	
707.6	0.00827098	0.0077264	
707.8	0.00777127	0.00772528	
708	0.008421	0.00772416	
708.2	0.00766608	0.00772304	
708.4	0.00809967	0.00772192	
708.6	0.00812715	0.0077208	
708.8	0.00851876	0.00771968	
709	0.0087327	0.00771856	
709.2	0.00867574	0.00771744	
709.4	0.0089246	0.00771632	
709.6	0.00896139	0.0077152	
709.8	0.00895334	0.00771408	
710	0.00941061	0.00771297	
710.2	0.00954598	0.00771185	
710.4	0.00931275	0.00771073	
710.6	0.00969311	0.00770961	
710.8	0.0099524	0.00770849	
711	0.00983415	0.00770738	
711.2	0.0096879	0.00770626	
711.4	0.00979661	0.00770514	
711.6	0.00961523	0.00770403	
711.8	0.00955421	0.00770291	
712	0.00953201	0.00770179	
712.2	0.00883573	0.00770068	
712.4	0.00885677	0.00769956	
712.6	0.00875314	0.00769844	
712.8	0.00910171	0.00769733	
713	0.00834697	0.00769621	
713.2	0.00803871	0.0076951	
713.4	0.00870216	0.00769398	
713.6	0.00829662	0.00769287	
713.8	0.00860619	0.00769175	
714	0.00904452	0.00769064	
714.2	0.00854497	0.00768952	
714.4	0.00859844	0.00768841	
714.6	0.00935081	0.00768729	
714.8	0.00990127	0.00768618	
715	0.01010591	0.00768506	
715.2	0.01040171	0.00768395	
715.4	0.01059581	0.00768283	
715.6	0.01130711	0.00768172	
715.8	0.01184172	0.00768061	
716	0.01185906	0.00767949	
716.2	0.01169644	0.00767838	
716.4	0.01149819	0.00767727	
716.6	0.0117902	0.00767615	
716.8	0.01173578	0.00767504	
717	0.01117031	0.00767393	
717.2	0.01154391	0.00767282	
717.4	0.01205402	0.0076717	
717.6	0.01156705	0.00767059	
717.8	0.01160452	0.00766948	
718	0.0112092	0.00766837	
718.2	0.01051773	0.00766726	
718.4	0.01054405	0.00766615	
718.6	0.0103753	0.00766503	
718.8	0.00993195	0.00766392	
719	0.00961721	0.00766281	
719.2	0.00928151	0.0076617	
719.4	0.00908646	0.00766059	
719.6	0.00893949	0.00765948	
719.8	0.00887179	0.00765837	
720	0.00827808	0.00765726	
720.2	0.00759332	0.00765615	
720.4	0.00774903	0.00765504	
720.6	0.00761805	0.00765393	
720.8	0.00749022	0.00765282	
721	0.00723202	0.00765171	
721.2	0.00763555	0.0076506	
721.4	0.00791001	0.00764949	
721.6	0.00767452	0.00764838	
721.8	0.00772664	0.00764728	
722	0.00837309	0.00764617	
722.2	0.00862716	0.00764506	
722.4	0.00882382	0.00764395	
722.6	0.00862047	0.00764284	
722.8	0.00822218	0.00764173	
723	0.00773824	0.00764063	
723.2	0.00785065	0.00763952	
723.4	0.00827008	0.00763841	
723.6	0.00807708	0.0076373	
723.8	0.00807622	0.0076362	
724	0.00792582	0.00763509	
724.2	0.00791796	0.00763398	
724.4	0.00815572	0.00763288	
724.6	0.00802679	0.00763177	
724.8	0.0080088	0.00763066	
725	0.00806997	0.00762956	
725.2	0.00842054	0.00762845	
725.4	0.00854528	0.00762735	
725.6	0.0086526	0.00762624	
725.8	0.00918316	0.00762514	
726	0.00982568	0.00762403	
726.2	0.00994767	0.00762292	
726.4	0.009959	0.00762182	
726.6	0.01016704	0.00762071	
726.8	0.0101168	0.00761961	
727	0.00998955	0.00761851	
727.2	0.01029344	0.0076174	
727.4	0.01020056	0.0076163	
727.6	0.00983182	0.00761519	
727.8	0.00923923	0.00761409	
728	0.00957101	0.00761298	
728.2	0.00924423	0.00761188	
728.4	0.00894396	0.00761078	
728.6	0.00880774	0.00760967	
728.8	0.0087097	0.00760857	
729	0.00867122	0.00760747	
729.2	0.00824478	0.00760637	
729.4	0.00798901	0.00760526	
729.6	0.00784946	0.00760416	
729.8	0.00802519	0.00760306	
730	0.00799704	0.00760196	
730.2	0.00850432	0.00760085	
730.4	0.00879731	0.00759975	
730.6	0.00914499	0.00759865	
730.8	0.00909927	0.00759755	
731	0.00896279	0.00759645	
731.2	0.0091085	0.00759535	
731.4	0.00953463	0.00759425	
731.6	0.00919932	0.00759314	
731.8	0.00909639	0.00759204	
732	0.00950137	0.00759094	
732.2	0.00888193	0.00758984	
732.4	0.00922494	0.00758874	
732.6	0.00949748	0.00758764	
732.8	0.0095737	0.00758654	
733	0.0091121	0.00758544	
733.2	0.00922151	0.00758434	
733.4	0.00939582	0.00758324	
733.6	0.00947379	0.00758214	
733.8	0.00941622	0.00758105	
734	0.00950961	0.00757995	
734.2	0.00998204	0.00757885	
734.4	0.00905295	0.00757775	
734.6	0.00882792	0.00757665	
734.8	0.00900295	0.00757555	
735	0.00842418	0.00757445	
735.2	0.00862608	0.00757336	
735.4	0.0088246	0.00757226	
735.6	0.00823051	0.00757116	
735.8	0.00875046	0.00757006	
736	0.00824075	0.00756897	
736.2	0.00816474	0.00756787	
736.4	0.00878146	0.00756677	
736.6	0.00845095	0.00756567	
736.8	0.00886638	0.00756458	
737	0.00911529	0.00756348	
737.2	0.00962979	0.00756239	
737.4	0.0093213	0.00756129	
737.6	0.00948287	0.00756019	
737.8	0.00922019	0.0075591	
738	0.00902613	0.007558	
738.2	0.00874926	0.00755691	
738.4	0.00810791	0.00755581	
738.6	0.00821523	0.00755471	
738.8	0.0080786	0.00755362	
739	0.00737473	0.00755252	
739.2	0.00791174	0.00755143	
739.4	0.00820767	0.00755033	
739.6	0.00811722	0.00754924	
739.8	0.00837724	0.00754815	
740	0.00783737	0.00754705	
740.2	0.00846349	0.00754596	
740.4	0.00883035	0.00754486	
740.6	0.00903215	0.00754377	
740.8	0.00927871	0.00754268	
741	0.0094624	0.00754158	
741.2	0.00922287	0.00754049	
741.4	0.00890772	0.0075394	
741.6	0.00917056	0.0075383	
741.8	0.00860211	0.00753721	
742	0.00885836	0.00753612	
742.2	0.00875307	0.00753503	
742.4	0.00850958	0.00753393	
742.6	0.00798574	0.00753284	
742.8	0.00764934	0.00753175	
743	0.00738505	0.00753066	
743.2	0.00778051	0.00752957	
743.4	0.00736705	0.00752847	
743.6	0.00764699	0.00752738	
743.8	0.00792301	0.00752629	
744	0.00795936	0.0075252	
744.2	0.0083398	0.00752411	
744.4	0.00850064	0.00752302	
744.6	0.00907816	0.00752193	
744.8	0.00906413	0.00752084	
745	0.00984749	0.00751975	
745.2	0.01002297	0.00751866	
745.4	0.01024309	0.00751757	
745.6	0.01070776	0.00751648	
745.8	0.01065838	0.00751539	
746	0.01104477	0.0075143	
746.2	0.01060038	0.00751321	
746.4	0.00997436	0.00751212	
746.6	0.00970295	0.00751103	
746.8	0.00950995	0.00750994	
747	0.00914817	0.00750885	
747.2	0.00917091	0.00750777	
747.4	0.0086442	0.00750668	
747.6	0.00873261	0.00750559	
747.8	0.00813145	0.0075045	
748	0.00737443	0.00750341	
748.2	0.00706752	0.00750233	
748.4	0.00744473	0.00750124	
748.6	0.00761351	0.00750015	
748.8	0.00832561	0.00749906	
749	0.00903737	0.00749798	
749.2	0.00943867	0.00749689	
749.4	0.00990031	0.0074958	
749.6	0.0100773	0.00749472	
749.8	0.01003146	0.00749363	
750	0.01016261	0.00749254	
750.2	0.01016864	0.00749146	
750.4	0.01006536	0.00749037	
750.6	0.01049902	0.00748929	
750.8	0.01045424	0.0074882	
751	0.01078021	0.00748712	
751.2	0.01070092	0.00748603	
751.4	0.01022578	0.00748494	
751.6	0.00987927	0.00748386	
751.8	0.00944773	0.00748277	
752	0.00906024	0.00748169	
752.2	0.00899882	0.00748061	
752.4	0.00910149	0.00747952	
752.6	0.00918849	0.00747844	
752.8	0.00919765	0.00747735	
753	0.00874988	0.00747627	
753.2	0.00897959	0.00747518	
753.4	0.0084925	0.0074741	
753.6	0.00832411	0.00747302	
753.8	0.00827526	0.00747193	
754	0.00841784	0.00747085	
754.2	0.00875649	0.00746977	
754.4	0.00916927	0.00746869	
754.6	0.00998068	0.0074676	
754.8	0.0103605	0.00746652	
755	0.01055103	0.00746544	
755.2	0.01067751	0.00746436	
755.4	0.01110272	0.00746327	
755.6	0.01178391	0.00746219	
755.8	0.01212751	0.00746111	
756	0.0121225	0.00746003	
756.2	0.01188095	0.00745895	
756.4	0.01125327	0.00745787	
756.6	0.01084447	0.00745678	
756.8	0.0104657	0.0074557	
757	0.01052119	0.00745462	
757.2	0.01013935	0.00745354	
757.4	0.00943291	0.00745246	
757.6	0.01008262	0.00745138	
757.8	0.00978253	0.0074503	
758	0.01021731	0.00744922	
758.2	0.01015462	0.00744814	
758.4	0.0104192	0.00744706	
758.6	0.01046094	0.00744598	
758.8	0.01023152	0.0074449	
759	0.01000748	0.00744382	
759.2	0.00993578	0.00744274	
759.4	0.01031571	0.00744167	
759.6	0.01079836	0.00744059	
759.8	0.01029393	0.00743951	
760	0.00938157	0.00743843	
760.2	0.0089684	0.00743735	
760.4	0.00838536	0.00743627	
760.6	0.00878291	0.0074352	
760.8	0.00899372	0.00743412	
761	0.00892448	0.00743304	
761.2	0.00870066	0.00743196	
761.4	0.00939074	0.00743089	
761.6	0.00993448	0.00742981	
761.8	0.00969083	0.00742873	
762	0.00980392	0.00742765	
762.2	0.00912628	0.00742658	
762.4	0.00912774	0.0074255	
762.6	0.00887893	0.00742442	
762.8	0.00912188	0.00742335	
763	0.00896855	0.00742227	
763.2	0.00843504	0.0074212	
763.4	0.00877756	0.00742012	
763.6	0.00872717	0.00741904	
763.8	0.00834209	0.00741797	
764	0.00891287	0.00741689	
764.2	0.00918657	0.00741582	
764.4	0.0095746	0.00741474	
764.6	0.00987177	0.00741367	
764.8	0.01010253	0.00741259	
765	0.01106522	0.00741152	
765.2	0.01097596	0.00741045	
765.4	0.01121862	0.00740937	
765.6	0.01134279	0.0074083	
765.8	0.01109357	0.00740722	
766	0.01049804	0.00740615	
766.2	0.01044177	0.00740508	
766.4	0.01025145	0.007404	
766.6	0.01037642	0.00740293	
766.8	0.01048818	0.00740186	
767	0.0101065	0.00740078	
767.2	0.0099414	0.00739971	
767.4	0.01001673	0.00739864	
767.6	0.00962561	0.00739756	
767.8	0.0093048	0.00739649	
768	0.00934584	0.00739542	
768.2	0.00913795	0.00739435	
768.4	0.00918993	0.00739328	
768.6	0.00880246	0.0073922	
768.8	0.00949347	0.00739113	
769	0.0094782	0.00739006	
769.2	0.00899957	0.00738899	
769.4	0.00913661	0.00738792	
769.6	0.00920731	0.00738685	
769.8	0.00906925	0.00738578	
770	0.00873711	0.00738471	
770.2	0.00883098	0.00738364	
770.4	0.0087457	0.00738257	
770.6	0.00915731	0.0073815	
770.8	0.00948063	0.00738043	
771	0.00965519	0.00737936	
771.2	0.0099548	0.00737829	
771.4	0.00940372	0.00737722	
771.6	0.00944487	0.00737615	
771.8	0.00966412	0.00737508	
772	0.00998176	0.00737401	
772.2	0.01052323	0.00737294	
772.4	0.01070315	0.00737187	
772.6	0.01091948	0.0073708	
772.8	0.01150727	0.00736973	
773	0.01137121	0.00736867	
773.2	0.01135186	0.0073676	
773.4	0.01118726	0.00736653	
773.6	0.01132095	0.00736546	
773.8	0.01057923	0.00736439	
774	0.0098018	0.00736333	
774.2	0.00893942	0.00736226	
774.4	0.00817736	0.00736119	
774.6	0.00780019	0.00736012	
774.8	0.00694695	0.00735906	
775	0.00659403	0.00735799	
775.2	0.00672017	0.00735692	
775.4	0.00672692	0.00735586	
775.6	0.00712096	0.00735479	
775.8	0.00734207	0.00735373	
776	0.00783041	0.00735266	
776.2	0.00823431	0.00735159	
776.4	0.00869295	0.00735053	
776.6	0.00908563	0.00734946	
776.8	0.00958452	0.0073484	
777	0.0098008	0.00734733	
777.2	0.01014323	0.00734627	
777.4	0.01058429	0.0073452	
777.6	0.01122426	0.00734414	
777.8	0.01039868	0.00734307	
778	0.00994417	0.00734201	
778.2	0.00951621	0.00734094	
778.4	0.00926086	0.00733988	
778.6	0.008762	0.00733882	
778.8	0.00861064	0.00733775	
779	0.00906745	0.00733669	
779.2	0.00945736	0.00733562	
779.4	0.00907	0.00733456	
779.6	0.00912254	0.0073335	
779.8	0.00949088	0.00733243	
780	0.00968329	0.00733137	
780.2	0.00925538	0.00733031	
780.4	0.00913848	0.00732925	
780.6	0.00898604	0.00732818	
780.8	0.00864624	0.00732712	
781	0.00885185	0.00732606	
781.2	0.00901932	0.007325	
781.4	0.00877571	0.00732394	
781.6	0.0089407	0.00732287	
781.8	0.00874542	0.00732181	
782	0.00846218	0.00732075	
782.2	0.00852972	0.00731969	
782.4	0.00824557	0.00731863	
782.6	0.00830722	0.00731757	
782.8	0.00874456	0.00731651	
783	0.00882785	0.00731545	
783.2	0.00890802	0.00731439	
783.4	0.00889672	0.00731333	
783.6	0.00963006	0.00731227	
783.8	0.00979198	0.00731121	
784	0.0098953	0.00731015	
784.2	0.01001387	0.00730909	
784.4	0.00992508	0.00730803	
784.6	0.01020511	0.00730697	
784.8	0.01022703	0.00730591	
785	0.00997364	0.00730485	
785.2	0.00990822	0.00730379	
785.4	0.00961436	0.00730273	
785.6	0.00954321	0.00730167	
785.8	0.00956071	0.00730061	
786	0.00920073	0.00729956	
786.2	0.00896948	0.0072985	
786.4	0.0088986	0.00729744	
786.6	0.00894426	0.00729638	
786.8	0.00904861	0.00729532	
787	0.00931583	0.00729427	
787.2	0.00926589	0.00729321	
787.4	0.00950512	0.00729215	
787.6	0.00956815	0.00729109	
787.8	0.00948922	0.00729004	
788	0.00970301	0.00728898	
788.2	0.00959672	0.00728792	
788.4	0.00936904	0.00728687	
788.6	0.00976025	0.00728581	
788.8	0.00915862	0.00728476	
789	0.00836567	0.0072837	
789.2	0.00870162	0.00728264	
789.4	0.0080636	0.00728159	
789.6	0.00819003	0.00728053	
789.8	0.00802118	0.00727948	
790	0.00837557	0.00727842	
790.2	0.00827074	0.00727737	
790.4	0.00842285	0.00727631	
790.6	0.00831414	0.00727526	
790.8	0.00863478	0.0072742	
791	0.00897622	0.00727315	
791.2	0.00876913	0.00727209	
791.4	0.00894105	0.00727104	
791.6	0.00896066	0.00726998	
791.8	0.00886047	0.00726893	
792	0.00872528	0.00726788	
792.2	0.00884371	0.00726682	
792.4	0.00903567	0.00726577	
792.6	0.00894763	0.00726472	
792.8	0.00879278	0.00726366	
793	0.00883155	0.00726261	
793.2	0.00880331	0.00726156	
793.4	0.00839271	0.00726051	
793.6	0.00899493	0.00725945	
793.8	0.00866342	0.0072584	
794	0.0086383	0.00725735	
794.2	0.00821349	0.0072563	
794.4	0.00793703	0.00725524	
794.6	0.00806607	0.00725419	
794.8	0.00801651	0.00725314	
795	0.00822141	0.00725209	
795.2	0.00807546	0.00725104	
795.4	0.00893918	0.00724999	
795.6	0.0095786	0.00724894	
795.8	0.00994656	0.00724789	
796	0.01011891	0.00724684	
796.2	0.01036235	0.00724578	
796.4	0.01066803	0.00724473	
796.6	0.0112196	0.00724368	
796.8	0.01186714	0.00724263	
797	0.01137301	0.00724158	
797.2	0.01111543	0.00724053	
797.4	0.01091084	0.00723948	
797.6	0.01077984	0.00723844	
797.8	0.00986017	0.00723739	
798	0.00918574	0.00723634	
798.2	0.00905366	0.00723529	
798.4	0.00885826	0.00723424	
798.6	0.00887031	0.00723319	
798.8	0.00809016	0.00723214	
799	0.00815802	0.00723109	
799.2	0.00825317	0.00723005	
799.4	0.00869182	0.007229	
799.6	0.0084564	0.00722795	
799.8	0.00813983	0.0072269	
800	0.00797281	0.00722585	
800.2	0.00793881	0.00722481	
800.4	0.00838863	0.00722376	
800.6	0.0088191	0.00722271	
800.8	0.00889048	0.00722166	
801	0.00906856	0.00722062	
801.2	0.00940357	0.00721957	
801.4	0.00920629	0.00721852	
801.6	0.00926079	0.00721748	
801.8	0.00939284	0.00721643	
802	0.00963235	0.00721539	
802.2	0.00974678	0.00721434	
802.4	0.00986739	0.00721329	
802.6	0.01003354	0.00721225	
802.8	0.01000457	0.0072112	
803	0.010404	0.00721016	
803.2	0.01043473	0.00720911	
803.4	0.00969615	0.00720807	
803.6	0.00907355	0.00720702	
803.8	0.00887959	0.00720598	
804	0.00873383	0.00720493	
804.2	0.00817827	0.00720389	
804.4	0.00803752	0.00720284	
804.6	0.00796078	0.0072018	
804.8	0.00793238	0.00720076	
805	0.00797378	0.00719971	
805.2	0.0073434	0.00719867	
805.4	0.00726509	0.00719763	
805.6	0.00722291	0.00719658	
805.8	0.00725247	0.00719554	
806	0.00693132	0.0071945	
806.2	0.00689835	0.00719345	
806.4	0.00744715	0.00719241	
806.6	0.00791628	0.00719137	
806.8	0.0082538	0.00719032	
807	0.00891437	0.00718928	
807.2	0.00890088	0.00718824	
807.4	0.00857103	0.0071872	
807.6	0.00890501	0.00718616	
807.8	0.00912337	0.00718511	
808	0.00914404	0.00718407	
808.2	0.00912437	0.00718303	
808.4	0.00934075	0.00718199	
808.6	0.00960978	0.00718095	
808.8	0.00973162	0.00717991	
809	0.00984895	0.00717887	
809.2	0.00988115	0.00717783	
809.4	0.01011057	0.00717679	
809.6	0.01000251	0.00717575	
809.8	0.01003254	0.00717471	
