# Supplementary material for: Molecular basis for DNA recognition by the maternal pioneer transcription factor FoxH1
Source: Nat Commun. 2022 Nov 26;13:7279. doi: 10.1038/s41467-022-34925-y (PMC9701222; doi:10.1038/s41467-022-34925-y)
Supplement: Supplementary file 4 — Source Data [file 41467_2022_34925_MOESM4_ESM.zip › Sourcedata/BLIS/FoxH1/WT/601/+0.5/DNA/G5Results.txt]

Conc1	1.953E-09	
Start1	390	
Stop1	809.8	
Kobs		
Error Kobs		
Koff		
Error Koff		
Time1	Data1	Fit1	
390	0.00189846		
390.2	0.00110612		
390.4	0.00074164		
390.6	0.00049646		
390.8	0.00034674		
391	0.00018076		
391.2	-0.0000608		
391.4	-0.00002329		
391.6	0.00003648		
391.8	-0.0003469		
392	-0.00035735		
392.2	0.00015438		
392.4	0.00026917		
392.6	0.00023297		
392.8	0.0004471		
393	0.00043046		
393.2	0.00023303		
393.4	0.00016081		
393.6	0.00009943		
393.8	-0.00032984		
394	-0.00031011		
394.2	-0.00103881		
394.4	-0.00106895		
394.6	-0.00080863		
394.8	-0.00064515		
395	-0.00121208		
395.2	-0.00082518		
395.4	-0.00050642		
395.6	-0.00068573		
395.8	-0.00095027		
396	-0.00057986		
396.2	-0.000266		
396.4	-0.00036268		
396.6	-0.00072138		
396.8	-0.00058278		
397	-0.00064859		
397.2	-0.0012663		
397.4	-0.00122881		
397.6	-0.00154559		
397.8	-0.0014309		
398	-0.00160733		
398.2	-0.00185119		
398.4	-0.00147513		
398.6	-0.00139944		
398.8	-0.00153168		
399	-0.00210567		
399.2	-0.00154394		
399.4	-0.00213831		
399.6	-0.00272253		
399.8	-0.00282408		
400	-0.00306142		
400.2	-0.00298655		
400.4	-0.00316328		
400.6	-0.00351403		
400.8	-0.00312171		
401	-0.00342629		
401.2	-0.00380799		
401.4	-0.00377014		
401.6	-0.00318206		
401.8	-0.00239697		
402	-0.00263183		
402.2	-0.00256327		
402.4	-0.00223972		
402.6	-0.00286547		
402.8	-0.00316033		
403	-0.0034108		
403.2	-0.00298328		
403.4	-0.00320317		
403.6	-0.0031991		
403.8	-0.00268556		
404	-0.00282028		
404.2	-0.00256589		
404.4	-0.0022722		
404.6	-0.00184604		
404.8	-0.00111635		
405	-0.00131217		
405.2	-0.00164574		
405.4	-0.00174593		
405.6	-0.00117467		
405.8	-0.00106921		
406	-0.00165596		
406.2	-0.0019423		
406.4	-0.00202735		
406.6	-0.00233227		
406.8	-0.00265659		
407	-0.00236853		
407.2	-0.00212938		
407.4	-0.00264352		
407.6	-0.00253997		
407.8	-0.0025464		
408	-0.00295426		
408.2	-0.00294909		
408.4	-0.00249533		
408.6	-0.00217413		
408.8	-0.0023272		
409	-0.00277116		
409.2	-0.00325513		
409.4	-0.00341559		
409.6	-0.00331035		
409.8	-0.00315952		
410	-0.00351682		
410.2	-0.00335974		
410.4	-0.0030805		
410.6	-0.00284693		
410.8	-0.00331377		
411	-0.00293589		
411.2	-0.00292861		
411.4	-0.00284299		
411.6	-0.00272976		
411.8	-0.00268209		
412	-0.0026362		
412.2	-0.00256443		
412.4	-0.00268396		
412.6	-0.0029799		
412.8	-0.00352066		
413	-0.00346905		
413.2	-0.0041192		
413.4	-0.00410411		
413.6	-0.00406553		
413.8	-0.00402084		
414	-0.00375543		
414.2	-0.00308081		
414.4	-0.00319028		
414.6	-0.0031172		
414.8	-0.00286822		
415	-0.00205027		
415.2	-0.00184717		
415.4	-0.00145974		
415.6	-0.00129035		
415.8	-0.00097407		
416	-0.00086526		
416.2	-0.00133671		
416.4	-0.001857		
416.6	-0.00193774		
416.8	-0.00174567		
417	-0.00204816		
417.2	-0.00292397		
417.4	-0.00268188		
417.6	-0.00293116		
417.8	-0.00283001		
418	-0.00251725		
418.2	-0.0030208		
418.4	-0.00321083		
418.6	-0.0029194		
418.8	-0.00236575		
419	-0.00218009		
419.2	-0.00232341		
419.4	-0.00231884		
419.6	-0.00279042		
419.8	-0.00326713		
420	-0.00331631		
420.2	-0.0038379		
420.4	-0.00399998		
420.6	-0.00394519		
420.8	-0.00362447		
421	-0.00391148		
421.2	-0.00369633		
421.4	-0.00299982		
421.6	-0.00275539		
421.8	-0.002694		
422	-0.00256204		
422.2	-0.00234532		
422.4	-0.001816		
422.6	-0.00126934		
422.8	-0.00058352		
423	-0.00051192		
423.2	-0.00064072		
423.4	-0.00063615		
423.6	-0.001156		
423.8	-0.00116559		
424	-0.00099831		
424.2	-0.00104311		
424.4	-0.0015954		
424.6	-0.00166862		
424.8	-0.00156325		
425	-0.00222817		
425.2	-0.00222952		
425.4	-0.00243021		
425.6	-0.00281052		
425.8	-0.0034604		
426	-0.00311252		
426.2	-0.00320006		
426.4	-0.00347556		
426.6	-0.00306887		
426.8	-0.00300966		
427	-0.00264995		
427.2	-0.00237278		
427.4	-0.00163515		
427.6	-0.00149752		
427.8	-0.00078483		
428	-0.00050698		
428.2	-0.00096705		
428.4	-0.0011101		
428.6	-0.00071646		
428.8	-0.00084128		
429	-0.00143258		
429.2	-0.00147937		
429.4	-0.00200159		
429.6	-0.00235205		
429.8	-0.00245408		
430	-0.00215719		
430.2	-0.00292163		
430.4	-0.00254702		
430.6	-0.0023193		
430.8	-0.00204379		
431	-0.00148101		
431.2	-0.00090562		
431.4	-0.00037109		
431.6	-0.00057715		
431.8	-0.00045749		
432	-0.00073433		
432.2	-0.00077228		
432.4	-0.00021592		
432.6	-0.00041098		
432.8	-0.00115929		
433	-0.00109069		
433.2	-0.00163766		
433.4	-0.00190353		
433.6	-0.00220066		
433.8	-0.00273574		
434	-0.00329707		
434.2	-0.00348851		
434.4	-0.00332827		
434.6	-0.00408722		
434.8	-0.00445026		
435	-0.0048337		
435.2	-0.00489691		
435.4	-0.00483726		
435.6	-0.0053238		
435.8	-0.00510132		
436	-0.00424021		
436.2	-0.00346896		
436.4	-0.00287248		
436.6	-0.00247144		
436.8	-0.0019294		
437	-0.00102309		
437.2	-0.00076838		
437.4	-0.0005193		
437.6	-0.00031561		
437.8	-0.00065934		
438	-0.00088623		
438.2	-0.00076846		
438.4	-0.00108677		
438.6	-0.00116545		
438.8	-0.00163948		
439	-0.0021356		
439.2	-0.00247274		
439.4	-0.00256733		
439.6	-0.00299873		
439.8	-0.00290488		
440	-0.00311504		
440.2	-0.00324929		
440.4	-0.00356204		
440.6	-0.0037298		
440.8	-0.00325359		
441	-0.00282046		
441.2	-0.00240938		
441.4	-0.00284209		
441.6	-0.00234161		
441.8	-0.00243396		
442	-0.00214565		
442.2	-0.00127835		
442.4	-0.0008202		
442.6	-0.00068663		
442.8	-0.00104996		
443	-0.00114911		
443.2	-0.00116433		
443.4	-0.00101235		
443.6	-0.00071188		
443.8	-0.00101506		
444	-0.00187019		
444.2	-0.00172053		
444.4	-0.00206163		
444.6	-0.00174758		
444.8	-0.00101018		
445	-0.0009769		
445.2	-0.00097981		
445.4	-0.00120552		
445.6	-0.0011063		
445.8	-0.00129729		
446	-0.00176014		
446.2	-0.00190726		
446.4	-0.00233711		
446.6	-0.00350309		
446.8	-0.00352338		
447	-0.00391821		
447.2	-0.00369265		
447.4	-0.00363694		
447.6	-0.00346857		
447.8	-0.00397837		
448	-0.00382911		
448.2	-0.00336075		
448.4	-0.00304806		
448.6	-0.00220488		
448.8	-0.00121501		
449	-0.00111268		
449.2	-0.00075871		
449.4	-0.0005305		
449.6	0.00001692		
449.8	0.00028958		
450	0.00013897		
450.2	-0.0001289		
450.4	0.00043809		
450.6	0.00002146		
450.8	0.00043903		
451	-0.00006273		
451.2	0.00015208		
451.4	-0.00007378		
451.6	-0.00052306		
451.8	-0.00101455		
452	-0.00136239		
452.2	-0.00182293		
452.4	-0.00202003		
452.6	-0.00185119		
452.8	-0.00172793		
453	-0.00185103		
453.2	-0.00160247		
453.4	-0.00156212		
453.6	-0.00110838		
453.8	-0.0013211		
454	-0.001321		
454.2	-0.0013034		
454.4	-0.00096719		
454.6	-0.00098437		
454.8	-0.00115584		
455	-0.00142607		
455.2	-0.00132711		
455.4	-0.00092527		
455.6	-0.00115877		
455.8	-0.00078927		
456	-0.00067437		
456.2	-0.00025786		
456.4	-0.00033123		
456.6	-0.00037819		
456.8	-0.00060724		
457	-0.00094957		
457.2	-0.00122997		
457.4	-0.00136335		
457.6	-0.00200411		
457.8	-0.00250613		
458	-0.00305406		
458.2	-0.00365387		
458.4	-0.00365704		
458.6	-0.00337859		
458.8	-0.00395395		
459	-0.00388769		
459.2	-0.00286348		
459.4	-0.0022223		
459.6	-0.00206429		
459.8	-0.00182586		
460	-0.00176307		
460.2	-0.00180959		
460.4	-0.00241447		
460.6	-0.00264546		
460.8	-0.00274187		
461	-0.00306974		
461.2	-0.00294546		
461.4	-0.00289137		
461.6	-0.00307784		
461.8	-0.00232398		
462	-0.00234632		
462.2	-0.002533		
462.4	-0.0018095		
462.6	-0.00159339		
462.8	-0.00156918		
463	-0.00152191		
463.2	-0.00112972		
463.4	-0.00141951		
463.6	-0.0015827		
463.8	-0.0019697		
464	-0.00218519		
464.2	-0.00259644		
464.4	-0.00304787		
464.6	-0.00292597		
464.8	-0.00297751		
465	-0.00311193		
465.2	-0.00253313		
465.4	-0.00204615		
465.6	-0.00175413		
465.8	-0.00123878		
466	-0.00186374		
466.2	-0.00177069		
466.4	-0.00153518		
466.6	-0.00178907		
466.8	-0.00195677		
467	-0.00227564		
467.2	-0.00222955		
467.4	-0.00197647		
467.6	-0.00168874		
467.8	-0.00199259		
468	-0.0025888		
468.2	-0.00280727		
468.4	-0.00298514		
468.6	-0.00277241		
468.8	-0.00294743		
469	-0.00310243		
469.2	-0.00285694		
469.4	-0.00287655		
469.6	-0.00264822		
469.8	-0.00206155		
470	-0.00265076		
470.2	-0.00208711		
470.4	-0.0019934		
470.6	-0.00152236		
470.8	-0.00098258		
471	-0.000994		
471.2	-0.00070156		
471.4	-0.00025977		
471.6	-0.00036441		
471.8	-0.00100222		
472	-0.00125109		
472.2	-0.00102259		
472.4	-0.00093002		
472.6	-0.00108761		
472.8	-0.00101313		
473	-0.00090744		
473.2	-0.00091083		
473.4	-0.00072281		
473.6	-0.00075537		
473.8	-0.00142378		
474	-0.00213226		
474.2	-0.00160047		
474.4	-0.001687		
474.6	-0.00199933		
474.8	-0.00203433		
475	-0.00226139		
475.2	-0.00243104		
475.4	-0.00232214		
475.6	-0.00213054		
475.8	-0.00233203		
476	-0.0020165		
476.2	-0.0016761		
476.4	-0.0014448		
476.6	-0.00183457		
476.8	-0.00114196		
477	-0.00133229		
477.2	-0.00204157		
477.4	-0.00170171		
477.6	-0.00242417		
477.8	-0.00293112		
478	-0.00242712		
478.2	-0.00214359		
478.4	-0.00287772		
478.6	-0.00292257		
478.8	-0.002351		
479	-0.00209367		
479.2	-0.00187286		
479.4	-0.00175736		
479.6	-0.00182559		
479.8	-0.00191596		
480	-0.00174581		
480.2	-0.00194399		
480.4	-0.00191776		
480.6	-0.0021036		
480.8	-0.00162505		
481	-0.00162708		
481.2	-0.00167491		
481.4	-0.00120323		
481.6	-0.0014978		
481.8	-0.00130241		
482	-0.00120985		
482.2	-0.00182884		
482.4	-0.00227011		
482.6	-0.0015649		
482.8	-0.00174567		
483	-0.00156117		
483.2	-0.00195344		
483.4	-0.00220491		
483.6	-0.00234351		
483.8	-0.00248892		
484	-0.00316236		
484.2	-0.00277176		
484.4	-0.00241441		
484.6	-0.00234207		
484.8	-0.00187926		
485	-0.00107802		
485.2	-0.00114343		
485.4	-0.00095693		
485.6	-0.001448		
485.8	-0.00184205		
486	-0.00186208		
486.2	-0.00176986		
486.4	-0.00134551		
486.6	-0.00105466		
486.8	-0.00142279		
487	-0.0007677		
487.2	-0.00123302		
487.4	-0.00096672		
487.6	-0.00049497		
487.8	-0.00074342		
488	-0.00062787		
488.2	0.00046687		
488.4	0.00058452		
488.6	0.00065359		
488.8	0.00107167		
489	0.00153516		
489.2	0.00084446		
489.4	0.00052923		
489.6	-0.0000786		
489.8	-0.00032005		
490	-0.00078669		
490.2	-0.00090805		
490.4	-0.00088706		
490.6	-0.00156585		
490.8	-0.00163647		
491	-0.0009753		
491.2	-0.00173528		
491.4	-0.00169758		
491.6	-0.0010137		
491.8	-0.00145271		
492	-0.00089737		
492.2	-0.00006317		
492.4	-0.00044605		
492.6	-0.00035922		
492.8	0.00040806		
493	0.00010942		
493.2	-0.00016288		
493.4	-0.00050271		
493.6	-0.00089002		
493.8	-0.00122752		
494	-0.00195147		
494.2	-0.00139562		
494.4	-0.00125385		
494.6	-0.00164099		
494.8	-0.00165695		
495	-0.00166777		
495.2	-0.00280019		
495.4	-0.00237985		
495.6	-0.00204568		
495.8	-0.00259636		
496	-0.00179647		
496.2	-0.0010932		
496.4	-0.00161019		
496.6	-0.00120265		
496.8	-0.0008802		
497	-0.00124115		
497.2	-0.00065364		
497.4	-0.00092044		
497.6	-0.0005127		
497.8	-0.000665		
498	-0.00125187		
498.2	-0.00102975		
498.4	-0.00136496		
498.6	-0.00174872		
498.8	-0.00259386		
499	-0.00280148		
499.2	-0.00315883		
499.4	-0.00288558		
499.6	-0.00262202		
499.8	-0.00268675		
500	-0.00211141		
500.2	-0.00193399		
500.4	-0.0020945		
500.6	-0.0016321		
500.8	-0.00121091		
501	-0.00024509		
501.2	0.00002059		
501.4	0.00004094		
501.6	0.00020289		
501.8	0.00002378		
502	-0.00010265		
502.2	0.0000392		
502.4	0.0001907		
502.6	0.00024465		
502.8	0.00032374		
503	0.00072241		
503.2	0.00126549		
503.4	0.0014814		
503.6	0.00148324		
503.8	0.00096082		
504	0.00072292		
504.2	0.00062929		
504.4	0.00085757		
504.6	0.00073984		
504.8	0.00120965		
505	0.0017583		
505.2	0.00114264		
505.4	0.0010571		
505.6	0.00116817		
505.8	0.00080417		
506	0.0004152		
506.2	0.00008696		
506.4	0.00017365		
506.6	0.00046573		
506.8	0.00038354		
507	0.00047329		
507.2	0.00057169		
507.4	0.0002605		
507.6	-0.0001812		
507.8	-0.00048231		
508	-0.00049923		
508.2	-0.000246		
508.4	0.00017975		
508.6	0.00012921		
508.8	0.000735		
509	0.00096399		
509.2	0.00050643		
509.4	0.00042328		
509.6	0.0003753		
509.8	-0.00046381		
510	-0.00048065		
510.2	-0.00019791		
510.4	0.00011505		
510.6	0.00050913		
510.8	0.00029882		
511	0.00061136		
511.2	0.00014195		
511.4	-0.00000773		
511.6	-0.00006841		
511.8	-0.00016828		
512	-0.00041029		
512.2	-0.00065116		
512.4	-0.0006032		
512.6	-0.00078778		
512.8	-0.00061175		
513	-0.00085348		
513.2	-0.00130346		
513.4	-0.00140268		
513.6	-0.0009913		
513.8	-0.0005198		
514	0.00017985		
514.2	0.00073724		
514.4	0.00049582		
514.6	0.00117636		
514.8	0.00122902		
515	0.00100335		
515.2	0.00054115		
515.4	0.00080737		
515.6	0.00068381		
515.8	0.00053645		
516	0.0005673		
516.2	0.00018736		
516.4	0.00004056		
516.6	-0.00070167		
516.8	-0.00076901		
517	-0.00090743		
517.2	-0.00095024		
517.4	-0.00084695		
517.6	-0.00069288		
517.8	-0.00102636		
518	-0.00126303		
518.2	-0.00126394		
518.4	-0.00109188		
518.6	-0.00102694		
518.8	-0.00099154		
519	-0.00108574		
519.2	-0.00051523		
519.4	-0.00023745		
519.6	-0.00053264		
519.8	-0.00005574		
520	-0.00002223		
520.2	-0.00049387		
520.4	-0.00032184		
520.6	-0.0003519		
520.8	-0.00012369		
521	0.00004386		
521.2	0.00012079		
521.4	0.00006172		
521.6	-0.00012849		
521.8	-0.00021941		
522	0.00023921		
522.2	0.00045125		
522.4	0.00022775		
522.6	-0.0000562		
522.8	0.00051155		
523	0.00025344		
523.2	0.00011432		
523.4	-0.00066758		
523.6	-0.00144283		
523.8	-0.00146347		
524	-0.00123977		
524.2	-0.00143072		
524.4	-0.00151489		
524.6	-0.00163607		
524.8	-0.00149544		
525	-0.00124949		
525.2	-0.00077717		
525.4	-0.00076128		
525.6	-0.00086821		
525.8	-0.00046475		
526	-0.00066288		
526.2	-0.00045007		
526.4	0.00002728		
526.6	0.00035764		
526.8	0.00138787		
527	0.00092504		
527.2	0.0009668		
527.4	0.0008062		
527.6	0.00043622		
527.8	0.00074221		
528	0.00146002		
528.2	0.00080576		
528.4	0.00089192		
528.6	0.00089234		
528.8	0.00054942		
529	-0.00013473		
529.2	-0.00043914		
529.4	-0.00101761		
529.6	-0.00124275		
529.8	-0.00100401		
530	-0.0013655		
530.2	-0.00088104		
530.4	-0.0001633		
530.6	0.00009693		
530.8	0.00028057		
531	-0.00021675		
531.2	-0.00003284		
531.4	0.00004961		
531.6	0.00017457		
531.8	0.00062159		
532	0.00116178		
532.2	0.00074447		
532.4	0.00068039		
532.6	0.00011135		
532.8	-0.00025547		
533	-0.00012515		
533.2	-0.00030173		
533.4	-0.00030142		
533.6	0.00013879		
533.8	-0.00012443		
534	-0.00015174		
534.2	-0.00001779		
534.4	0.00029308		
534.6	0.00010934		
534.8	0.00012152		
535	0.0005397		
535.2	0.00079368		
535.4	0.00130647		
535.6	0.00133829		
535.8	0.00171079		
536	0.00166089		
536.2	0.00140406		
536.4	0.00110595		
536.6	0.00122719		
536.8	0.00168494		
537	0.00154183		
537.2	0.00081603		
537.4	0.00113267		
537.6	0.00137913		
537.8	0.0004064		
538	0.00015732		
538.2	0.00000069		
538.4	0.00003204		
538.6	0.00000011		
538.8	0.00007283		
539	0.00039088		
539.2	0.00049824		
539.4	0.00039617		
539.6	0.00013484		
539.8	0.00037616		
540	0.00015506		
540.2	0.0001795		
540.4	-0.00001384		
540.6	-0.00015966		
540.8	-0.00019545		
541	-0.00053783		
541.2	-0.00016695		
541.4	0.00069411		
541.6	0.00079432		
541.8	0.00034934		
542	0.00115938		
542.2	0.00128703		
542.4	0.00134723		
542.6	0.00187727		
542.8	0.00203669		
543	0.00248667		
543.2	0.00223368		
543.4	0.00196788		
543.6	0.00188779		
543.8	0.00156422		
544	0.00121545		
544.2	0.00054245		
544.4	-0.000153		
544.6	-0.00084276		
544.8	-0.00088494		
545	-0.00128888		
545.2	-0.00086744		
545.4	-0.00068601		
545.6	-0.00142545		
545.8	-0.0018113		
546	-0.00158547		
546.2	-0.00226791		
546.4	-0.00169492		
546.6	-0.00120734		
546.8	-0.00140985		
547	-0.00097612		
547.2	-0.00099515		
547.4	-0.00126821		
547.6	-0.00132328		
547.8	-0.00136032		
548	-0.00078694		
548.2	-0.00088019		
548.4	-0.0009475		
548.6	-0.00042823		
548.8	0.00009451		
549	0.0004027		
549.2	0.00106279		
549.4	0.00149874		
549.6	0.0012375		
549.8	0.00150307		
550	0.00150746		
550.2	0.00170346		
550.4	0.00174541		
550.6	0.00145273		
550.8	0.00100482		
551	0.00025837		
551.2	-0.00054137		
551.4	-0.00113784		
551.6	-0.0011288		
551.8	-0.00115682		
552	-0.00125677		
552.2	-0.00192185		
552.4	-0.0018843		
552.6	-0.00134367		
552.8	-0.00140597		
553	-0.00132159		
553.2	-0.00113621		
553.4	-0.00095133		
553.6	-0.00052968		
553.8	-0.00065187		
554	-0.0003954		
554.2	-0.00007039		
554.4	-0.00068914		
554.6	-0.00042624		
554.8	-0.00075884		
555	-0.00092318		
555.2	-0.00102766		
555.4	-0.00052042		
555.6	-0.00037471		
555.8	-0.00002699		
556	0.0002282		
556.2	0.00078069		
556.4	0.00164293		
556.6	0.00191568		
556.8	0.00170444		
557	0.00231429		
557.2	0.00266195		
557.4	0.00302612		
557.6	0.00374357		
557.8	0.00341181		
558	0.00363103		
558.2	0.00322056		
558.4	0.00275664		
558.6	0.00236312		
558.8	0.00187569		
559	0.00139391		
559.2	0.00082309		
559.4	0.00088354		
559.6	0.00080665		
559.8	0.00071796		
560	0.00015573		
560.2	0.00040464		
560.4	0.00017425		
560.6	-0.00028712		
560.8	-0.00077723		
561	-0.00032397		
561.2	-0.00071828		
561.4	-0.00039691		
561.6	0.00007887		
561.8	0.00030154		
562	0.00054276		
562.2	0.00058041		
562.4	0.00075429		
562.6	0.00080602		
562.8	0.00138164		
563	0.00116353		
563.2	0.00138999		
563.4	0.00199451		
563.6	0.00197722		
563.8	0.00153522		
564	0.00177946		
564.2	0.00179057		
564.4	0.00120467		
564.6	0.00099656		
564.8	0.00060759		
565	0.00109093		
565.2	0.00105762		
565.4	0.00156044		
565.6	0.00176662		
565.8	0.00169302		
566	0.00156265		
566.2	0.0014768		
566.4	0.00145126		
566.6	0.00139398		
566.8	0.00146071		
567	0.00129786		
567.2	0.00173939		
567.4	0.00178785		
567.6	0.00103819		
567.8	0.00087303		
568	0.00076235		
568.2	0.0001573		
568.4	0.00001352		
568.6	0.00008903		
568.8	0.00003897		
569	0.00042253		
569.2	0.00035326		
569.4	0.00043852		
569.6	0.0004546		
569.8	0.00054219		
570	0.00054219		
570.2	0.00103706		
570.4	0.00115386		
570.6	0.00112853		
570.8	0.00123492		
571	0.00150478		
571.2	0.00174991		
571.4	0.00190729		
571.6	0.00195037		
571.8	0.00187406		
572	0.00185328		
572.2	0.00182641		
572.4	0.00217573		
572.6	0.00201548		
572.8	0.00193592		
573	0.00185438		
573.2	0.00196899		
573.4	0.00163124		
573.6	0.00123067		
573.8	0.00075232		
574	0.00053116		
574.2	0.0005015		
574.4	0.00013571		
574.6	-0.00016472		
574.8	0.00000578		
575	0.0003175		
575.2	0.00073108		
575.4	0.00088915		
575.6	0.00122187		
575.8	0.00175436		
576	0.00226078		
576.2	0.00237086		
576.4	0.00233973		
576.6	0.0025556		
576.8	0.00293412		
577	0.00317425		
577.2	0.00370781		
577.4	0.00323205		
577.6	0.00355137		
577.8	0.00314485		
578	0.00302389		
578.2	0.00347033		
578.4	0.00362968		
578.6	0.00344765		
578.8	0.00364729		
579	0.00404852		
579.2	0.00419668		
579.4	0.00374705		
579.6	0.00366618		
579.8	0.00387335		
580	0.00378751		
580.2	0.00367492		
580.4	0.00398682		
580.6	0.00454685		
580.8	0.00455839		
581	0.00403323		
581.2	0.00376763		
581.4	0.00392062		
581.6	0.00406874		
581.8	0.00360778		
582	0.00376522		
582.2	0.00443506		
582.4	0.00393397		
582.6	0.00355879		
582.8	0.00327233		
583	0.00340398		
583.2	0.00293229		
583.4	0.00259949		
583.6	0.00270642		
583.8	0.0032881		
584	0.00339769		
584.2	0.0034337		
584.4	0.00381459		
584.6	0.00363213		
584.8	0.0033663		
585	0.00283268		
585.2	0.0029208		
585.4	0.00350035		
585.6	0.00279426		
585.8	0.00251679		
586	0.00242916		
586.2	0.00255883		
586.4	0.00200179		
586.6	0.00214639		
586.8	0.00214923		
587	0.00219346		
587.2	0.00259205		
587.4	0.00274068		
587.6	0.00297879		
587.8	0.00323592		
588	0.00356506		
588.2	0.00354266		
588.4	0.00406056		
588.6	0.00371962		
588.8	0.00376143		
589	0.00350122		
589.2	0.00329278		
589.4	0.00360846		
589.6	0.00335963		
589.8	0.00329125		
590	0.00342068		
590.2	0.0041477		
590.4	0.0043726		
590.6	0.00451887		
590.8	0.00415352		
591	0.00422702		
591.2	0.00487647		
591.4	0.00494822		
591.6	0.00474901		
591.8	0.00466064		
592	0.00504053		
592.2	0.00504834		
592.4	0.00515208		
592.6	0.0044262		
592.8	0.00455235		
593	0.00467901		
593.2	0.00458076		
593.4	0.00462637		
593.6	0.00415907		
593.8	0.00362484		
594	0.00393963		
594.2	0.00364479		
594.4	0.0029171		
594.6	0.00220975		
594.8	0.00193783		
595	0.00204114		
595.2	0.00208576		
595.4	0.00227295		
595.6	0.00206544		
595.8	0.00278366		
596	0.00348908		
596.2	0.00386454		
596.4	0.00417085		
596.6	0.00385648		
596.8	0.00461239		
597	0.00521463		
597.2	0.00532893		
597.4	0.00500749		
597.6	0.00446453		
597.8	0.00429507		
598	0.00405043		
598.2	0.00371472		
598.4	0.0035617		
598.6	0.00315301		
598.8	0.00356411		
599	0.00381289		
599.2	0.00421045		
599.4	0.00474953		
599.6	0.00513717		
599.8	0.00549859		
600	0.00565959		
600.2	0.00612402		
600.4	0.00571334		
600.6	0.00516364		
600.8	0.00604185		
601	0.00586171		
601.2	0.0051661		
601.4	0.00480967		
601.6	0.00487247		
601.8	0.00480146		
602	0.00501223		
602.2	0.00444541		
602.4	0.00398071		
602.6	0.00386519		
602.8	0.00407802		
603	0.00390395		
603.2	0.00404547		
603.4	0.00408783		
603.6	0.00359451		
603.8	0.00342298		
604	0.00352689		
604.2	0.00339559		
604.4	0.00309819		
604.6	0.00348797		
604.8	0.00408639		
605	0.00383584		
605.2	0.00415976		
605.4	0.0046142		
605.6	0.00481159		
605.8	0.00461942		
606	0.00446724		
606.2	0.00329258		
606.4	0.00281185		
606.6	0.0027473		
606.8	0.00252638		
607	0.00235753		
607.2	0.00269794		
607.4	0.00247003		
607.6	0.00249889		
607.8	0.00287798		
608	0.0035493		
608.2	0.00410663		
608.4	0.00486264		
608.6	0.00494834		
608.8	0.00451685		
609	0.00502925		
609.2	0.00497931		
609.4	0.00528091		
609.6	0.00548684		
609.8	0.00476434		
610	0.00426245		
610.2	0.00375289		
610.4	0.00351739		
610.6	0.0039874		
610.8	0.00386362		
611	0.00423683		
611.2	0.00432278		
611.4	0.0040476		
611.6	0.00416095		
611.8	0.00385125		
612	0.00413089		
612.2	0.00395059		
612.4	0.00336812		
612.6	0.00270398		
612.8	0.00249032		
613	0.0029767		
613.2	0.00278315		
613.4	0.00306457		
613.6	0.00285116		
613.8	0.00267972		
614	0.00310943		
614.2	0.00348623		
614.4	0.00390064		
614.6	0.00440983		
614.8	0.00462625		
615	0.00476838		
615.2	0.00416262		
615.4	0.00372933		
615.6	0.00376991		
615.8	0.00357556		
616	0.003973		
616.2	0.00417019		
616.4	0.00396985		
616.6	0.00398753		
616.8	0.00430056		
617	0.00425329		
617.2	0.00444949		
617.4	0.00467156		
617.6	0.0048893		
617.8	0.00529103		
618	0.00549355		
618.2	0.00592355		
618.4	0.00629275		
618.6	0.00647108		
618.8	0.00626008		
619	0.00565954		
619.2	0.00533515		
619.4	0.00537206		
619.6	0.00564302		
619.8	0.00563478		
620	0.00575265		
620.2	0.00557935		
620.4	0.00525371		
620.6	0.00536585		
620.8	0.00528978		
621	0.00473399		
621.2	0.00475491		
621.4	0.00412304		
621.6	0.0040073		
621.8	0.00414327		
622	0.00385715		
622.2	0.00337159		
622.4	0.00336751		
622.6	0.00296937		
622.8	0.0025973		
623	0.00238617		
623.2	0.00244649		
623.4	0.00296754		
623.6	0.00284067		
623.8	0.00288473		
624	0.00312954		
624.2	0.00339258		
624.4	0.00351239		
624.6	0.00365808		
624.8	0.00333631		
625	0.00330299		
625.2	0.00369029		
625.4	0.00381586		
625.6	0.00417006		
625.8	0.0044344		
626	0.00385571		
626.2	0.00383677		
626.4	0.00416779		
626.6	0.00449539		
626.8	0.00444152		
627	0.00400961		
627.2	0.00410772		
627.4	0.00429658		
627.6	0.00418086		
627.8	0.00480664		
628	0.0048417		
628.2	0.00492217		
628.4	0.00454961		
628.6	0.00469826		
628.8	0.00474537		
629	0.00514724		
629.2	0.00549558		
629.4	0.00610396		
629.6	0.00585279		
629.8	0.00585894		
630	0.00545924		
630.2	0.00529729		
630.4	0.00519127		
630.6	0.00476005		
630.8	0.00466467		
631	0.00436353		
631.2	0.00429267		
631.4	0.00435236		
631.6	0.00427174		
631.8	0.00407686		
632	0.0035359		
632.2	0.00394901		
632.4	0.00370745		
632.6	0.00387696		
632.8	0.0039897		
633	0.00438261		
633.2	0.00467044		
633.4	0.00458913		
633.6	0.00414316		
633.8	0.00410408		
634	0.00407267		
634.2	0.00398323		
634.4	0.00409791		
634.6	0.00461858		
634.8	0.00533556		
635	0.00499768		
635.2	0.00506809		
635.4	0.00523729		
635.6	0.00517595		
635.8	0.00523894		
636	0.00546948		
636.2	0.00573612		
636.4	0.00556625		
636.6	0.00559587		
636.8	0.0054839		
637	0.00523313		
637.2	0.0050131		
637.4	0.00441175		
637.6	0.00474739		
637.8	0.00481177		
638	0.00464041		
638.2	0.00416639		
638.4	0.00432465		
638.6	0.00451729		
638.8	0.00387204		
639	0.00380555		
639.2	0.00358405		
639.4	0.00335183		
639.6	0.00368485		
639.8	0.00411141		
640	0.00409837		
640.2	0.00438249		
640.4	0.00434725		
640.6	0.00457738		
640.8	0.00484698		
641	0.0052514		
641.2	0.00586803		
641.4	0.00610408		
641.6	0.00659369		
641.8	0.006344		
642	0.00615247		
642.2	0.00557191		
642.4	0.00557672		
642.6	0.00544558		
642.8	0.00520067		
643	0.00547972		
643.2	0.00520567		
643.4	0.00503994		
643.6	0.00483369		
643.8	0.00475568		
644	0.00472013		
644.2	0.00421782		
644.4	0.00407617		
644.6	0.00453524		
644.8	0.00478964		
645	0.00543949		
645.2	0.00520657		
645.4	0.00484032		
645.6	0.00485127		
645.8	0.00435058		
646	0.00424463		
646.2	0.00383534		
646.4	0.00428564		
646.6	0.00492858		
646.8	0.00543132		
647	0.00529136		
647.2	0.00509903		
647.4	0.00477606		
647.6	0.00488976		
647.8	0.00592726		
648	0.00608552		
648.2	0.00564957		
648.4	0.00615812		
648.6	0.00628387		
648.8	0.0064867		
649	0.00618727		
649.2	0.00598199		
649.4	0.00579528		
649.6	0.00544882		
649.8	0.00518457		
650	0.00513744		
650.2	0.00479744		
650.4	0.00500202		
650.6	0.0045627		
650.8	0.00401819		
651	0.00374771		
651.2	0.00426987		
651.4	0.00443896		
651.6	0.00470695		
651.8	0.00503419		
652	0.00428856		
652.2	0.00400322		
652.4	0.00433852		
652.6	0.00424571		
652.8	0.00466917		
653	0.00476809		
653.2	0.00540978		
653.4	0.00479175		
653.6	0.00483346		
653.8	0.00474469		
654	0.00454818		
654.2	0.00472142		
654.4	0.00416874		
654.6	0.00416709		
654.8	0.0041634		
655	0.00459419		
655.2	0.00484192		
655.4	0.00509249		
655.6	0.00479936		
655.8	0.00485527		
656	0.00517448		
656.2	0.00566433		
656.4	0.00584548		
656.6	0.00590298		
656.8	0.00687131		
657	0.00652325		
657.2	0.00631812		
657.4	0.00537684		
657.6	0.00547653		
657.8	0.00500436		
658	0.00521084		
658.2	0.00525409		
658.4	0.00452707		
658.6	0.00481849		
658.8	0.00419285		
659	0.00409366		
659.2	0.0044912		
659.4	0.00475113		
659.6	0.00471325		
659.8	0.00501718		
660	0.00521224		
660.2	0.0050786		
660.4	0.00496846		
660.6	0.00511235		
660.8	0.00547481		
661	0.004969		
661.2	0.00502667		
661.4	0.00453899		
661.6	0.00543775		
661.8	0.00588886		
662	0.00639395		
662.2	0.00664378		
662.4	0.00635978		
662.6	0.00639768		
662.8	0.00607026		
663	0.00628045		
663.2	0.00632755		
663.4	0.00598442		
663.6	0.00558		
663.8	0.00474581		
664	0.00444716		
664.2	0.00448776		
664.4	0.00404244		
664.6	0.00392801		
664.8	0.00411014		
665	0.00452646		
665.2	0.00468251		
665.4	0.00510395		
665.6	0.00604305		
665.8	0.00640862		
666	0.00632037		
666.2	0.00617964		
666.4	0.00646184		
666.6	0.00653558		
666.8	0.00638841		
667	0.00611034		
667.2	0.00563215		
667.4	0.0056563		
667.6	0.00549276		
667.8	0.00507051		
668	0.00530307		
668.2	0.0053085		
668.4	0.00530039		
668.6	0.00591349		
668.8	0.00596936		
669	0.00628822		
669.2	0.00591835		
669.4	0.00610589		
669.6	0.00628586		
669.8	0.00553662		
670	0.0051166		
670.2	0.00537172		
670.4	0.0052972		
670.6	0.00486453		
670.8	0.00429358		
671	0.00402703		
671.2	0.00399889		
671.4	0.00426799		
671.6	0.00411878		
671.8	0.00415875		
672	0.0039934		
672.2	0.00409169		
672.4	0.00459165		
672.6	0.00444001		
672.8	0.00441845		
673	0.00449509		
673.2	0.00469564		
673.4	0.00531305		
673.6	0.00506154		
673.8	0.0045755		
674	0.00499093		
674.2	0.00512783		
674.4	0.00515311		
674.6	0.00529142		
674.8	0.00498453		
675	0.00499252		
675.2	0.00520434		
675.4	0.00528507		
675.6	0.00534285		
675.8	0.00522131		
676	0.0052344		
676.2	0.00566296		
676.4	0.00555014		
676.6	0.00478713		
676.8	0.00531581		
677	0.00545429		
677.2	0.00581744		
677.4	0.00610137		
677.6	0.0059983		
677.8	0.00656891		
678	0.00705394		
678.2	0.00728849		
678.4	0.00719353		
678.6	0.00713055		
678.8	0.00659213		
679	0.00662748		
679.2	0.00653922		
679.4	0.00648843		
679.6	0.00666614		
679.8	0.00637086		
680	0.00621082		
680.2	0.00624878		
680.4	0.00567794		
680.6	0.00516416		
680.8	0.00564191		
681	0.00623467		
681.2	0.00667417		
681.4	0.00690467		
681.6	0.00707579		
681.8	0.00706749		
682	0.00664882		
682.2	0.00695118		
682.4	0.00637896		
682.6	0.00630552		
682.8	0.00567719		
683	0.00583491		
683.2	0.00509784		
683.4	0.00498956		
683.6	0.00441917		
683.8	0.00386301		
684	0.00324316		
684.2	0.0032642		
684.4	0.00309007		
684.6	0.00306021		
684.8	0.0037851		
685	0.00420302		
685.2	0.00385819		
685.4	0.00378894		
685.6	0.00415741		
685.8	0.00423062		
686	0.00456537		
686.2	0.0048374		
686.4	0.00446262		
686.6	0.00466981		
686.8	0.00434604		
687	0.00404494		
687.2	0.00353637		
687.4	0.00357821		
687.6	0.00358475		
687.8	0.00332945		
688	0.00283713		
688.2	0.00340389		
688.4	0.00416415		
688.6	0.00448548		
688.8	0.00498703		
689	0.00488985		
689.2	0.00557591		
689.4	0.00616129		
689.6	0.00632124		
689.8	0.00677433		
690	0.00710531		
690.2	0.00690108		
690.4	0.00708466		
690.6	0.00744811		
690.8	0.00725483		
691	0.00755783		
691.2	0.00746061		
691.4	0.00748775		
691.6	0.00757082		
691.8	0.00716124		
692	0.00703656		
692.2	0.00703449		
692.4	0.0067271		
692.6	0.00611866		
692.8	0.00603467		
693	0.00551568		
693.2	0.00557395		
693.4	0.00483805		
693.6	0.00427312		
693.8	0.00422779		
694	0.00366243		
694.2	0.00328527		
694.4	0.00305879		
694.6	0.00343228		
694.8	0.00377483		
695	0.00409024		
695.2	0.00393547		
695.4	0.00428532		
695.6	0.00468441		
695.8	0.00458319		
696	0.00489493		
696.2	0.00527841		
696.4	0.00528022		
696.6	0.00527333		
696.8	0.00568021		
697	0.00597315		
697.2	0.00601315		
697.4	0.00574145		
697.6	0.00576957		
697.8	0.00545218		
698	0.00541752		
698.2	0.00540473		
698.4	0.00480099		
698.6	0.00447491		
698.8	0.00492923		
699	0.00455777		
699.2	0.00484369		
699.4	0.00480443		
699.6	0.0052939		
699.8	0.00513668		
700	0.0051343		
700.2	0.00477179		
700.4	0.00463752		
700.6	0.00468595		
700.8	0.00502762		
701	0.00502889		
701.2	0.00508984		
701.4	0.00535379		
701.6	0.00557565		
701.8	0.00537984		
702	0.00514699		
702.2	0.00474383		
702.4	0.00433504		
702.6	0.00488018		
702.8	0.00564529		
703	0.00563638		
703.2	0.0062917		
703.4	0.00585313		
703.6	0.00589454		
703.8	0.00538762		
704	0.00556184		
704.2	0.0055281		
704.4	0.00568212		
704.6	0.00575306		
704.8	0.0055661		
705	0.00526083		
705.2	0.00534558		
705.4	0.00494883		
705.6	0.00449125		
705.8	0.00406364		
706	0.00340752		
706.2	0.0036866		
706.4	0.00372297		
706.6	0.00404171		
706.8	0.00380367		
707	0.00363248		
707.2	0.00360187		
707.4	0.00374664		
707.6	0.00396217		
707.8	0.00406991		
708	0.00456473		
708.2	0.00432281		
708.4	0.00474187		
708.6	0.00522441		
708.8	0.00569873		
709	0.00551896		
709.2	0.00583128		
709.4	0.00594408		
709.6	0.00593666		
709.8	0.00635908		
710	0.00687169		
710.2	0.00697525		
710.4	0.0064737		
710.6	0.00679442		
710.8	0.00676269		
711	0.00694941		
711.2	0.0069511		
711.4	0.00693306		
711.6	0.00683557		
711.8	0.00666653		
712	0.00652527		
712.2	0.00649235		
712.4	0.00615049		
712.6	0.00586835		
712.8	0.00598311		
713	0.00543662		
713.2	0.0057865		
713.4	0.0063168		
713.6	0.00564626		
713.8	0.00608341		
714	0.00624722		
714.2	0.00590356		
714.4	0.00573484		
714.6	0.00658568		
714.8	0.00643304		
715	0.00675391		
715.2	0.00705894		
715.4	0.00702323		
715.6	0.00758461		
715.8	0.00794251		
716	0.00752453		
716.2	0.00742461		
716.4	0.00720409		
716.6	0.0072297		
716.8	0.00743781		
717	0.00729717		
717.2	0.00749182		
717.4	0.00767042		
717.6	0.0068999		
717.8	0.00736692		
718	0.00667791		
718.2	0.00623447		
718.4	0.00559255		
718.6	0.00531022		
718.8	0.00443301		
719	0.00486365		
719.2	0.00474051		
719.4	0.00439345		
719.6	0.00508873		
719.8	0.00510883		
720	0.00473586		
720.2	0.00513542		
720.4	0.00517389		
720.6	0.0048192		
720.8	0.00511577		
721	0.00481271		
721.2	0.00484418		
721.4	0.00471459		
721.6	0.00431368		
721.8	0.00403952		
722	0.00330906		
722.2	0.00349517		
722.4	0.00345872		
722.6	0.00343305		
722.8	0.00341562		
723	0.00372443		
723.2	0.00403791		
723.4	0.00439981		
723.6	0.00486981		
723.8	0.00457188		
724	0.00493479		
724.2	0.00489978		
724.4	0.00463835		
724.6	0.00488299		
724.8	0.0049348		
725	0.00462761		
725.2	0.00450376		
725.4	0.00389987		
725.6	0.00406191		
725.8	0.00434048		
726	0.00454414		
726.2	0.00474192		
726.4	0.00490256		
726.6	0.00510454		
726.8	0.00546303		
727	0.00558944		
727.2	0.00591308		
727.4	0.00558424		
727.6	0.00526309		
727.8	0.00480138		
728	0.00532546		
728.2	0.0046063		
728.4	0.00483563		
728.6	0.00472175		
728.8	0.00432829		
729	0.0040136		
729.2	0.00327474		
729.4	0.00291613		
729.6	0.00341648		
729.8	0.00349133		
730	0.00351656		
730.2	0.00384595		
730.4	0.00477676		
730.6	0.00553805		
730.8	0.00622303		
731	0.00597313		
731.2	0.00601365		
731.4	0.00616949		
731.6	0.00624315		
731.8	0.0060508		
732	0.00589906		
732.2	0.00510281		
732.4	0.00547154		
732.6	0.00544058		
732.8	0.00513158		
733	0.00456706		
733.2	0.00478188		
733.4	0.00479254		
733.6	0.00471505		
733.8	0.00488687		
734	0.00516505		
734.2	0.00607878		
734.4	0.00617155		
734.6	0.00597957		
734.8	0.0062656		
735	0.00570004		
735.2	0.00582643		
735.4	0.00635229		
735.6	0.00626165		
735.8	0.00604666		
736	0.00574911		
736.2	0.00591794		
736.4	0.00654405		
736.6	0.00630464		
736.8	0.00655113		
737	0.00645416		
737.2	0.00682988		
737.4	0.00629735		
737.6	0.00625949		
737.8	0.00627315		
738	0.00613689		
738.2	0.00637792		
738.4	0.00542339		
738.6	0.00526579		
738.8	0.00516831		
739	0.00486448		
739.2	0.00548836		
739.4	0.00569868		
739.6	0.00509134		
739.8	0.00483156		
740	0.0046177		
740.2	0.0048928		
740.4	0.00512067		
740.6	0.00483968		
740.8	0.00483201		
741	0.00465987		
741.2	0.00484649		
741.4	0.00492775		
741.6	0.00486258		
741.8	0.00422186		
742	0.00410815		
742.2	0.00431302		
742.4	0.00372522		
742.6	0.0038644		
742.8	0.00402868		
743	0.00414639		
743.2	0.00432749		
743.4	0.00318306		
743.6	0.00308179		
743.8	0.00336531		
744	0.00362178		
744.2	0.00361675		
744.4	0.00401559		
744.6	0.00438573		
744.8	0.00471037		
745	0.00544741		
745.2	0.00585841		
745.4	0.0062817		
745.6	0.00616464		
745.8	0.00624443		
746	0.00656826		
746.2	0.00701493		
746.4	0.00648109		
746.6	0.00658348		
746.8	0.00629049		
747	0.00578144		
747.2	0.0052648		
747.4	0.00443946		
747.6	0.00441546		
747.8	0.00401854		
748	0.00356535		
748.2	0.00305183		
748.4	0.00339027		
748.6	0.00329272		
748.8	0.00399038		
749	0.00420538		
749.2	0.00493341		
749.4	0.00520989		
749.6	0.00528007		
749.8	0.00557213		
750	0.00554555		
750.2	0.00620518		
750.4	0.00617981		
750.6	0.0065335		
750.8	0.00623302		
751	0.00652854		
751.2	0.00635771		
751.4	0.00643082		
751.6	0.00617786		
751.8	0.00614073		
752	0.00586832		
752.2	0.00559123		
752.4	0.0056992		
752.6	0.00576821		
752.8	0.00618059		
753	0.00592355		
753.2	0.00603674		
753.4	0.00539479		
753.6	0.005445		
753.8	0.00528582		
754	0.00491372		
754.2	0.0053175		
754.4	0.00503484		
754.6	0.00490216		
754.8	0.00477096		
755	0.0047998		
755.2	0.00481989		
755.4	0.00543708		
755.6	0.00561796		
755.8	0.00573205		
756	0.00575346		
756.2	0.00554367		
756.4	0.00545644		
756.6	0.00554386		
756.8	0.00560077		
757	0.00559724		
757.2	0.00587755		
757.4	0.00547585		
757.6	0.00574332		
757.8	0.00517341		
758	0.00527816		
758.2	0.0052744		
758.4	0.00510929		
758.6	0.0051065		
758.8	0.0049301		
759	0.00502698		
759.2	0.00507466		
759.4	0.00521656		
759.6	0.00504951		
759.8	0.00489856		
760	0.0046838		
760.2	0.00403498		
760.4	0.00401509		
760.6	0.00444195		
760.8	0.00440912		
761	0.00433177		
761.2	0.00453151		
761.4	0.00424012		
761.6	0.00450522		
761.8	0.00414759		
762	0.00422584		
762.2	0.00377839		
762.4	0.00394028		
762.6	0.00407999		
762.8	0.00437933		
763	0.00469151		
763.2	0.00435955		
763.4	0.00416871		
763.6	0.0045428		
763.8	0.0044514		
764	0.0044948		
764.2	0.00450321		
764.4	0.00544038		
764.6	0.00510018		
764.8	0.00497209		
765	0.00516054		
765.2	0.00505096		
765.4	0.00525839		
765.6	0.00544604		
765.8	0.00508445		
766	0.00489231		
766.2	0.00519104		
766.4	0.00525815		
766.6	0.00557643		
766.8	0.00626276		
767	0.00662543		
767.2	0.00654045		
767.4	0.00667104		
767.6	0.00735536		
767.8	0.00686488		
768	0.00673434		
768.2	0.00710472		
768.4	0.00723087		
768.6	0.00648952		
768.8	0.00677795		
769	0.00622229		
769.2	0.0058839		
769.4	0.00602389		
769.6	0.00557986		
769.8	0.00497704		
770	0.00460173		
770.2	0.00444235		
770.4	0.00392499		
770.6	0.00404638		
770.8	0.00465039		
771	0.00453242		
771.2	0.00464281		
771.4	0.00417393		
771.6	0.00437901		
771.8	0.00446907		
772	0.00480261		
772.2	0.00553295		
772.4	0.00567967		
772.6	0.00574651		
772.8	0.0058619		
773	0.00598923		
773.2	0.00658006		
773.4	0.00642502		
773.6	0.00632921		
773.8	0.00573608		
774	0.00559632		
774.2	0.00479		
774.4	0.00387842		
774.6	0.00354012		
774.8	0.00331099		
775	0.00299334		
775.2	0.00291338		
775.4	0.00285348		
775.6	0.00343533		
775.8	0.00378392		
776	0.00400458		
776.2	0.00460669		
776.4	0.00501215		
776.6	0.00533991		
776.8	0.00583162		
777	0.00599117		
777.2	0.00624471		
777.4	0.00587489		
777.6	0.00626764		
777.8	0.00581192		
778	0.00597588		
778.2	0.00537135		
778.4	0.00501917		
778.6	0.00496107		
778.8	0.00509497		
779	0.00548466		
779.2	0.00512256		
779.4	0.00514417		
779.6	0.00534151		
779.8	0.00565761		
780	0.00588385		
780.2	0.00584832		
780.4	0.00567826		
780.6	0.00579676		
780.8	0.00623219		
781	0.00628631		
781.2	0.0065742		
781.4	0.00666926		
781.6	0.00696024		
781.8	0.00680288		
782	0.00675676		
782.2	0.0064289		
782.4	0.00590591		
782.6	0.00594522		
782.8	0.00557043		
783	0.00495881		
783.2	0.00436441		
783.4	0.00437902		
783.6	0.00448907		
783.8	0.00395621		
784	0.00386904		
784.2	0.00411402		
784.4	0.00466037		
784.6	0.00545005		
784.8	0.00582209		
785	0.00564466		
785.2	0.00575854		
785.4	0.00571697		
785.6	0.00532981		
785.8	0.00588364		
786	0.00580409		
786.2	0.00571891		
786.4	0.00569229		
786.6	0.00512242		
786.8	0.00467225		
787	0.00496278		
787.2	0.00551912		
787.4	0.00495981		
787.6	0.00489799		
787.8	0.00454836		
788	0.00501363		
788.2	0.0049153		
788.4	0.00467893		
788.6	0.00482465		
788.8	0.00413387		
789	0.00354784		
789.2	0.00354509		
789.4	0.00316962		
789.6	0.0033958		
789.8	0.0037622		
790	0.00384816		
790.2	0.00373412		
790.4	0.00377912		
790.6	0.00376315		
790.8	0.00473715		
791	0.00542935		
791.2	0.00580324		
791.4	0.00561716		
791.6	0.00605225		
791.8	0.00598261		
792	0.00606926		
792.2	0.00586107		
792.4	0.00570048		
792.6	0.00589006		
792.8	0.00503794		
793	0.00520819		
793.2	0.00486843		
793.4	0.00446858		
793.6	0.00461674		
793.8	0.00439115		
794	0.00441664		
794.2	0.0040897		
794.4	0.00423341		
794.6	0.00464163		
794.8	0.00478829		
795	0.00486312		
795.2	0.00490155		
795.4	0.00531062		
795.6	0.0054808		
795.8	0.00540695		
796	0.00495208		
796.2	0.0048076		
796.4	0.00490331		
796.6	0.00555319		
796.8	0.00549531		
797	0.00588394		
797.2	0.00494072		
797.4	0.00515433		
797.6	0.00541059		
797.8	0.00564315		
798	0.00542659		
798.2	0.00580847		
798.4	0.0062503		
798.6	0.00627983		
798.8	0.0055961		
799	0.00557537		
799.2	0.0053996		
799.4	0.00566488		
799.6	0.00540029		
799.8	0.00465596		
800	0.00425449		
800.2	0.00445662		
800.4	0.00469824		
800.6	0.00480066		
800.8	0.00456825		
801	0.00471715		
801.2	0.00448927		
801.4	0.00502512		
801.6	0.00496578		
801.8	0.00497081		
802	0.00505505		
802.2	0.00537948		
802.4	0.00536343		
802.6	0.00504191		
802.8	0.00510729		
803	0.00569675		
803.2	0.00557821		
803.4	0.00548873		
803.6	0.00523136		
803.8	0.00482673		
804	0.00522593		
804.2	0.00514322		
804.4	0.00476837		
804.6	0.00481342		
804.8	0.00470725		
805	0.00533325		
805.2	0.00533076		
805.4	0.0055054		
805.6	0.0051261		
805.8	0.0056055		
806	0.00598403		
806.2	0.00575154		
806.4	0.00635908		
806.6	0.00679979		
806.8	0.00756692		
807	0.00810568		
807.2	0.00791054		
807.4	0.00824677		
807.6	0.00851716		
807.8	0.00863455		
808	0.00875259		
808.2	0.0082761		
808.4	0.00797458		
808.6	0.00798487		
808.8	0.00789407		
809	0.00828225		
809.2	0.00794096		
809.4	0.00771941		
809.6	0.00733811		
809.8	0.00739627		
