# Supplementary material for: Molecular basis for DNA recognition by the maternal pioneer transcription factor FoxH1
Source: Nat Commun. 2022 Nov 26;13:7279. doi: 10.1038/s41467-022-34925-y (PMC9701222; doi:10.1038/s41467-022-34925-y)
Supplement: Supplementary file 4 — Source Data [file 41467_2022_34925_MOESM4_ESM.zip › Sourcedata/BLIS/FoxH1/WT/601/+0.5/NCP/A5Results.txt]

Conc1	1.25E-07	
Start1	222.8	
Stop1	642.6	
Kobs		
Error Kobs		
Koff		
Error Koff		
Time1	Data1	Fit1	
222.8	0.01403996		
223	0.0150578		
223.2	0.01600348		
223.4	0.01710574		
223.6	0.01828615		
223.8	0.01931018		
224	0.02050605		
224.2	0.02159957		
224.4	0.02271458		
224.6	0.02378761		
224.8	0.02475541		
225	0.02616073		
225.2	0.02726702		
225.4	0.02812995		
225.6	0.02936351		
225.8	0.03061306		
226	0.03181809		
226.2	0.03279798		
226.4	0.03363626		
226.6	0.03480482		
226.8	0.03607481		
227	0.03746279		
227.2	0.03831113		
227.4	0.03934388		
227.6	0.04016346		
227.8	0.04077353		
228	0.04121788		
228.2	0.04168925		
228.4	0.04242645		
228.6	0.04327746		
228.8	0.0441254		
229	0.04533949		
229.2	0.046243		
229.4	0.04675901		
229.6	0.04815977		
229.8	0.04886415		
230	0.04924949		
230.2	0.0493806		
230.4	0.05025022		
230.6	0.05114995		
230.8	0.05191052		
231	0.05248863		
231.2	0.05336365		
231.4	0.0546946		
231.6	0.05549279		
231.8	0.05625354		
232	0.05709058		
232.2	0.05812593		
232.4	0.05910288		
232.6	0.06024469		
232.8	0.06107532		
233	0.06235302		
233.2	0.0631678		
233.4	0.06365509		
233.6	0.06443513		
233.8	0.06484719		
234	0.06531613		
234.2	0.06637779		
234.4	0.06730239		
234.6	0.06773511		
234.8	0.06857522		
235	0.06942517		
235.2	0.07074037		
235.4	0.07145053		
235.6	0.07193567		
235.8	0.07253117		
236	0.07299331		
236.2	0.07349303		
236.4	0.07429957		
236.6	0.07524812		
236.8	0.07568769		
237	0.0762558		
237.2	0.07631148		
237.4	0.07654936		
237.6	0.07684316		
237.8	0.07749729		
238	0.0785304		
238.2	0.07965444		
238.4	0.07981752		
238.6	0.08030043		
238.8	0.08105348		
239	0.08116229		
239.2	0.081719		
239.4	0.08165562		
239.6	0.08242787		
239.8	0.08311625		
240	0.08356823		
240.2	0.08460054		
240.4	0.08548837		
240.6	0.08645806		
240.8	0.08739207		
241	0.08814143		
241.2	0.08863918		
241.4	0.0891012		
241.6	0.08997721		
241.8	0.09117128		
242	0.09222563		
242.2	0.09255088		
242.4	0.09205598		
242.6	0.09214311		
242.8	0.09258212		
243	0.09279997		
243.2	0.09329071		
243.4	0.09370809		
243.6	0.0943954		
243.8	0.09450195		
244	0.09442216		
244.2	0.09474723		
244.4	0.09512829		
244.6	0.09576751		
244.8	0.09615133		
245	0.09623255		
245.2	0.09644819		
245.4	0.09723957		
245.6	0.09780496		
245.8	0.09833092		
246	0.09885772		
246.2	0.09888677		
246.4	0.09935853		
246.6	0.09988877		
246.8	0.10108915		
247	0.10179999		
247.2	0.10227701		
247.4	0.10288471		
247.6	0.10286686		
247.8	0.10301524		
248	0.10316074		
248.2	0.10309277		
248.4	0.10389273		
248.6	0.10461862		
248.8	0.10522313		
249	0.10577844		
249.2	0.10651944		
249.4	0.10731478		
249.6	0.10765651		
249.8	0.10817343		
250	0.1089234		
250.2	0.10943869		
250.4	0.11040083		
250.6	0.11107901		
250.8	0.11192132		
251	0.11273706		
251.2	0.11271214		
251.4	0.11315961		
251.6	0.11324905		
251.8	0.11315652		
252	0.11302056		
252.2	0.11309886		
252.4	0.11359429		
252.6	0.11374037		
252.8	0.11418285		
253	0.1150039		
253.2	0.11552879		
253.4	0.1156933		
253.6	0.11603527		
253.8	0.11644725		
254	0.1174615		
254.2	0.11809946		
254.4	0.11867947		
254.6	0.11917089		
254.8	0.11988108		
255	0.12019988		
255.2	0.12053259		
255.4	0.12111158		
255.6	0.12161472		
255.8	0.12170642		
256	0.12244641		
256.2	0.1229647		
256.4	0.12342636		
256.6	0.12415151		
256.8	0.12496519		
257	0.12533068		
257.2	0.12564437		
257.4	0.12580505		
257.6	0.12605042		
257.8	0.12597904		
258	0.12607668		
258.2	0.12572966		
258.4	0.12566989		
258.6	0.1261066		
258.8	0.12614919		
259	0.12613448		
259.2	0.12655104		
259.4	0.126885		
259.6	0.12814552		
259.8	0.12878079		
260	0.12992902		
260.2	0.13067674		
260.4	0.13093284		
260.6	0.13161154		
260.8	0.13226343		
261	0.13246744		
261.2	0.13370342		
261.4	0.13371009		
261.6	0.13389312		
261.8	0.13438307		
262	0.13496382		
262.2	0.13467021		
262.4	0.13472353		
262.6	0.13459774		
262.8	0.13445328		
263	0.13443461		
263.2	0.13431365		
263.4	0.13501586		
263.6	0.13549057		
263.8	0.1356324		
264	0.13586948		
264.2	0.13602911		
264.4	0.13685669		
264.6	0.13812539		
264.8	0.13888498		
265	0.13942456		
265.2	0.14042218		
265.4	0.14047743		
265.6	0.14110363		
265.8	0.14134333		
266	0.14194531		
266.2	0.14206461		
266.4	0.14208615		
266.6	0.14228255		
266.8	0.14283163		
267	0.14304523		
267.2	0.14332756		
267.4	0.14362875		
267.6	0.14368191		
267.8	0.14404843		
268	0.14374502		
268.2	0.14439676		
268.4	0.14524849		
268.6	0.14550741		
268.8	0.14534981		
269	0.14564274		
269.2	0.14547772		
269.4	0.14509629		
269.6	0.14530421		
269.8	0.14520011		
270	0.14595369		
270.2	0.1463186		
270.4	0.14627579		
270.6	0.14696301		
270.8	0.14805017		
271	0.14892881		
271.2	0.1492317		
271.4	0.15001944		
271.6	0.15052345		
271.8	0.15094599		
272	0.1512405		
272.2	0.15195783		
272.4	0.15237415		
272.6	0.152813		
272.8	0.15306214		
273	0.15379969		
273.2	0.15381422		
273.4	0.15385953		
273.6	0.15394349		
273.8	0.15389439		
274	0.15405672		
274.2	0.15449818		
274.4	0.15462874		
274.6	0.15491067		
274.8	0.1556658		
275	0.15650328		
275.2	0.15638286		
275.4	0.15701263		
275.6	0.15711568		
275.8	0.15777777		
276	0.15829917		
276.2	0.15855251		
276.4	0.15862431		
276.6	0.15914517		
276.8	0.15969992		
277	0.16029945		
277.2	0.16007075		
277.4	0.16020439		
277.6	0.1605605		
277.8	0.16098054		
278	0.16139359		
278.2	0.16206433		
278.4	0.16235692		
278.6	0.16255065		
278.8	0.16352731		
279	0.16431355		
279.2	0.16430607		
279.4	0.16508867		
279.6	0.16567757		
279.8	0.1662148		
280	0.16677426		
280.2	0.16683462		
280.4	0.16672153		
280.6	0.16749803		
280.8	0.16752495		
281	0.16753543		
281.2	0.16700129		
281.4	0.16739572		
281.6	0.16708384		
281.8	0.16668799		
282	0.16717576		
282.2	0.16726806		
282.4	0.16731771		
282.6	0.16787534		
282.8	0.16855849		
283	0.16868345		
283.2	0.16923366		
283.4	0.17000377		
283.6	0.17020201		
283.8	0.17058647		
284	0.17099509		
284.2	0.1711503		
284.4	0.1713488		
284.6	0.17175459		
284.8	0.17124757		
285	0.17107961		
285.2	0.17085388		
285.4	0.17105382		
285.6	0.17063199		
285.8	0.17097438		
286	0.17192932		
286.2	0.17219816		
286.4	0.1726431		
286.6	0.17357094		
286.8	0.17406089		
287	0.17484025		
287.2	0.17556185		
287.4	0.17556334		
287.6	0.17566708		
287.8	0.17596968		
288	0.17574737		
288.2	0.17614592		
288.4	0.17619821		
288.6	0.17632633		
288.8	0.17655461		
289	0.17665787		
289.2	0.17716887		
289.4	0.17728609		
289.6	0.17795182		
289.8	0.17825658		
290	0.1783899		
290.2	0.17846918		
290.4	0.17915881		
290.6	0.1798137		
290.8	0.18021266		
291	0.18075275		
291.2	0.18044132		
291.4	0.18017425		
291.6	0.18062832		
291.8	0.18078554		
292	0.18082633		
292.2	0.18124463		
292.4	0.18165713		
292.6	0.18193366		
292.8	0.18222032		
293	0.1821932		
293.2	0.1829351		
293.4	0.18337319		
293.6	0.18384165		
293.8	0.18293698		
294	0.18289271		
294.2	0.18319532		
294.4	0.18370153		
294.6	0.18367783		
294.8	0.1837853		
295	0.18383954		
295.2	0.18412395		
295.4	0.18443459		
295.6	0.18532601		
295.8	0.18596317		
296	0.18641824		
296.2	0.18709323		
296.4	0.18766522		
296.6	0.18776015		
296.8	0.18822608		
297	0.18893529		
297.2	0.19003108		
297.4	0.19050047		
297.6	0.19046747		
297.8	0.1905637		
298	0.19050894		
298.2	0.19071254		
298.4	0.1906588		
298.6	0.19032619		
298.8	0.1903612		
299	0.19038285		
299.2	0.19056578		
299.4	0.19044063		
299.6	0.19022686		
299.8	0.19044461		
300	0.1905641		
300.2	0.1904739		
300.4	0.19043411		
300.6	0.19062671		
300.8	0.1910959		
301	0.19228797		
301.2	0.19335809		
301.4	0.19381955		
301.6	0.19400423		
301.8	0.19500139		
302	0.19484356		
302.2	0.1954568		
302.4	0.19528288		
302.6	0.19542912		
302.8	0.19620766		
303	0.19663145		
303.2	0.19679242		
303.4	0.19738032		
303.6	0.19792044		
303.8	0.19833634		
304	0.19815206		
304.2	0.19794325		
304.4	0.19791973		
304.6	0.19824112		
304.8	0.19866274		
305	0.19931745		
305.2	0.19996037		
305.4	0.19984821		
305.6	0.19977579		
305.8	0.20039996		
306	0.20017576		
306.2	0.19949283		
306.4	0.19937512		
306.6	0.20020679		
306.8	0.2008553		
307	0.20108584		
307.2	0.20161669		
307.4	0.20222122		
307.6	0.20231598		
307.8	0.20226854		
308	0.20201928		
308.2	0.20252775		
308.4	0.2026712		
308.6	0.20359274		
308.8	0.2039878		
309	0.20464169		
309.2	0.20562565		
309.4	0.20556347		
309.6	0.20536864		
309.8	0.205547		
310	0.2055641		
310.2	0.20498101		
310.4	0.20570881		
310.6	0.20580348		
310.8	0.20566173		
311	0.20593597		
311.2	0.20594284		
311.4	0.20557943		
311.6	0.2058737		
311.8	0.2065494		
312	0.20643215		
312.2	0.20718573		
312.4	0.20747664		
312.6	0.20818149		
312.8	0.20861288		
313	0.20922982		
313.2	0.2097046		
313.4	0.20936234		
313.6	0.20886527		
313.8	0.20953506		
314	0.20970824		
314.2	0.21001154		
314.4	0.20989124		
314.6	0.20965248		
314.8	0.21022157		
315	0.2100812		
315.2	0.21014832		
315.4	0.21065064		
315.6	0.21133377		
315.8	0.21175705		
316	0.21161681		
316.2	0.2121703		
316.4	0.21232866		
316.6	0.21222311		
316.8	0.21273219		
317	0.21283074		
317.2	0.21336281		
317.4	0.213543		
317.6	0.21358698		
317.8	0.21434568		
318	0.21428313		
318.2	0.2145516		
318.4	0.21455985		
318.6	0.21521894		
318.8	0.21585494		
319	0.21608412		
319.2	0.21684595		
319.4	0.21733027		
319.6	0.21764851		
319.8	0.21789364		
320	0.21790902		
320.2	0.21787727		
320.4	0.21775414		
320.6	0.217693		
320.8	0.21804902		
321	0.21843791		
321.2	0.21843587		
321.4	0.2186049		
321.6	0.21834714		
321.8	0.21862523		
322	0.21896939		
322.2	0.21889167		
322.4	0.2191192		
322.6	0.21956816		
322.8	0.22051709		
323	0.22128199		
323.2	0.22175955		
323.4	0.22272038		
323.6	0.22341052		
323.8	0.22368861		
324	0.22373578		
324.2	0.22345607		
324.4	0.22362436		
324.6	0.22338269		
324.8	0.22322322		
325	0.2225701		
325.2	0.22206118		
325.4	0.22218754		
325.6	0.22118014		
325.8	0.22082154		
326	0.22051823		
326.2	0.22024854		
326.4	0.22054041		
326.6	0.2211561		
326.8	0.22178626		
327	0.22200409		
327.2	0.2227314		
327.4	0.2240795		
327.6	0.22483321		
327.8	0.22547445		
328	0.22583799		
328.2	0.22648359		
328.4	0.22703241		
328.6	0.22791675		
328.8	0.22823521		
329	0.22831976		
329.2	0.22909836		
329.4	0.2289397		
329.6	0.22806507		
329.8	0.22781765		
330	0.2276598		
330.2	0.2275577		
330.4	0.22710131		
330.6	0.22742927		
330.8	0.22722501		
331	0.2275967		
331.2	0.22795156		
331.4	0.22867352		
331.6	0.22913001		
331.8	0.22952062		
332	0.23019008		
332.2	0.23112587		
332.4	0.23149184		
332.6	0.23254019		
332.8	0.23289632		
333	0.2333733		
333.2	0.23352852		
333.4	0.23321939		
333.6	0.23268029		
333.8	0.23266243		
334	0.23285273		
334.2	0.23264111		
334.4	0.23298028		
334.6	0.23322518		
334.8	0.23306859		
335	0.23362472		
335.2	0.23394445		
335.4	0.23445374		
335.6	0.2346441		
335.8	0.23483024		
336	0.23565613		
336.2	0.23582913		
336.4	0.23593884		
336.6	0.2364588		
336.8	0.23689194		
337	0.23684178		
337.2	0.23667327		
337.4	0.23648088		
337.6	0.23657881		
337.8	0.23673424		
338	0.23688044		
338.2	0.23653399		
338.4	0.23702838		
338.6	0.23698182		
338.8	0.23723665		
339	0.23762544		
339.2	0.23766111		
339.4	0.23769426		
339.6	0.23805571		
339.8	0.2382831		
340	0.23917482		
340.2	0.23966362		
340.4	0.2397949		
340.6	0.24017544		
340.8	0.24039436		
341	0.23985055		
341.2	0.24003287		
341.4	0.24065807		
341.6	0.24102998		
341.8	0.24156687		
342	0.24194111		
342.2	0.24179959		
342.4	0.2426035		
342.6	0.24265879		
342.8	0.24267754		
343	0.24286018		
343.2	0.24294447		
343.4	0.24326734		
343.6	0.24340897		
343.8	0.24397199		
344	0.24475011		
344.2	0.24502222		
344.4	0.2446573		
344.6	0.2451025		
344.8	0.24496331		
345	0.24513353		
345.2	0.24593595		
345.4	0.24676711		
345.6	0.24668692		
345.8	0.24658198		
346	0.24659563		
346.2	0.24626565		
346.4	0.24673327		
346.6	0.2466577		
346.8	0.24633695		
347	0.24612666		
347.2	0.24634823		
347.4	0.24634571		
347.6	0.24633378		
347.8	0.24693107		
348	0.24714693		
348.2	0.2469909		
348.4	0.24678944		
348.6	0.24765937		
348.8	0.24776124		
349	0.24806478		
349.2	0.24813647		
349.4	0.24795991		
349.6	0.24747843		
349.8	0.24784067		
350	0.24794352		
350.2	0.24750432		
350.4	0.24817285		
350.6	0.24770164		
350.8	0.2474642		
351	0.24775881		
351.2	0.24842508		
351.4	0.24876564		
351.6	0.24944697		
351.8	0.24998534		
352	0.25015411		
352.2	0.25020431		
352.4	0.25095037		
352.6	0.2520023		
352.8	0.25203487		
353	0.25242929		
353.2	0.25252853		
353.4	0.25277413		
353.6	0.25354157		
353.8	0.25399903		
354	0.25315469		
354.2	0.25321911		
354.4	0.25355624		
354.6	0.25329698		
354.8	0.25354596		
355	0.25401504		
355.2	0.25405625		
355.4	0.25412306		
355.6	0.25427736		
355.8	0.25419555		
356	0.25447233		
356.2	0.2548468		
356.4	0.25520676		
356.6	0.25567104		
356.8	0.25517844		
357	0.25497818		
357.2	0.25543237		
357.4	0.25583774		
357.6	0.25558624		
357.8	0.25529614		
358	0.25498196		
358.2	0.25537881		
358.4	0.2563194		
358.6	0.25643187		
358.8	0.25633642		
359	0.25673254		
359.2	0.25677649		
359.4	0.25705289		
359.6	0.25778125		
359.8	0.25802267		
360	0.25862171		
360.2	0.25911559		
360.4	0.25928675		
360.6	0.25930675		
360.8	0.25940004		
361	0.25999683		
361.2	0.26062124		
361.4	0.26007392		
361.6	0.26004154		
361.8	0.26058303		
362	0.26073929		
362.2	0.26119483		
362.4	0.26181761		
362.6	0.26138797		
362.8	0.26130951		
363	0.26175042		
363.2	0.26138789		
363.4	0.26135982		
363.6	0.26186394		
363.8	0.26180037		
364	0.26216433		
364.2	0.2624455		
364.4	0.26280071		
364.6	0.26347016		
364.8	0.26380455		
365	0.26421055		
365.2	0.26422991		
365.4	0.26440842		
365.6	0.26479609		
365.8	0.26442081		
366	0.26384371		
366.2	0.26357817		
366.4	0.2636305		
366.6	0.26326939		
366.8	0.26300182		
367	0.26287533		
367.2	0.26236157		
367.4	0.26242996		
367.6	0.26254163		
367.8	0.26285576		
368	0.26341367		
368.2	0.26440245		
368.4	0.264935		
368.6	0.26532994		
368.8	0.26538141		
369	0.26653808		
369.2	0.26683139		
369.4	0.2668612		
369.6	0.2665964		
369.8	0.26617715		
370	0.26652346		
370.2	0.26677251		
370.4	0.26680798		
370.6	0.26703208		
370.8	0.26699935		
371	0.26692841		
371.2	0.2672726		
371.4	0.26755213		
371.6	0.26767617		
371.8	0.26798046		
372	0.26837917		
372.2	0.268546		
372.4	0.26772264		
372.6	0.26806376		
372.8	0.26831517		
373	0.2686619		
373.2	0.26868682		
373.4	0.26843979		
373.6	0.26848298		
373.8	0.26908231		
374	0.26924276		
374.2	0.26937619		
374.4	0.27008568		
374.6	0.27070469		
374.8	0.27098252		
375	0.27181805		
375.2	0.27232515		
375.4	0.2727042		
375.6	0.27250687		
375.8	0.27265785		
376	0.27262193		
376.2	0.27251893		
376.4	0.27229728		
376.6	0.27244046		
376.8	0.27281364		
377	0.27288408		
377.2	0.27330948		
377.4	0.27339721		
377.6	0.27363054		
377.8	0.27450158		
378	0.27446637		
378.2	0.27531847		
378.4	0.27589581		
378.6	0.27570907		
378.8	0.27631158		
379	0.27661569		
379.2	0.27628476		
379.4	0.27648747		
379.6	0.27603841		
379.8	0.27587638		
380	0.27572145		
380.2	0.2764136		
380.4	0.27672423		
380.6	0.27669051		
380.8	0.27723158		
381	0.2772712		
381.2	0.27780704		
381.4	0.27818914		
381.6	0.27834263		
381.8	0.27870998		
382	0.27797117		
382.2	0.27766349		
382.4	0.27744522		
382.6	0.27782131		
382.8	0.2779767		
383	0.2781824		
383.2	0.27819239		
383.4	0.27885268		
383.6	0.27912336		
383.8	0.27937838		
384	0.2798425		
384.2	0.28034815		
384.4	0.28055831		
384.6	0.28055987		
384.8	0.28102864		
385	0.28129101		
385.2	0.28172698		
385.4	0.28164239		
385.6	0.28145754		
385.8	0.28126091		
386	0.2810028		
386.2	0.28118043		
386.4	0.28143936		
386.6	0.2822368		
386.8	0.28235765		
387	0.28318081		
387.2	0.28360533		
387.4	0.28428324		
387.6	0.28478413		
387.8	0.28465068		
388	0.28474624		
388.2	0.28476561		
388.4	0.28501539		
388.6	0.2848833		
388.8	0.2851295		
389	0.28482994		
389.2	0.28462082		
389.4	0.28412112		
389.6	0.28472952		
389.8	0.28480012		
390	0.28538121		
390.2	0.28592192		
390.4	0.28627144		
390.6	0.28666733		
390.8	0.2872328		
391	0.28765634		
391.2	0.28759178		
391.4	0.28758398		
391.6	0.28762564		
391.8	0.28743392		
392	0.28706306		
392.2	0.28627667		
392.4	0.28599106		
392.6	0.28579322		
392.8	0.28570213		
393	0.28548667		
393.2	0.2851094		
393.4	0.285632		
393.6	0.28663528		
393.8	0.28714048		
394	0.28794224		
394.2	0.28840583		
394.4	0.28850921		
394.6	0.28864148		
394.8	0.28911104		
395	0.28892495		
395.2	0.28825892		
395.4	0.28873263		
395.6	0.28884915		
395.8	0.28932395		
396	0.28911386		
396.2	0.28922905		
396.4	0.28976929		
396.6	0.29004601		
396.8	0.29003405		
397	0.29032876		
397.2	0.29053795		
397.4	0.29117632		
397.6	0.29191888		
397.8	0.29235342		
398	0.29254239		
398.2	0.29315057		
398.4	0.2932878		
398.6	0.29339218		
398.8	0.29336786		
399	0.29296338		
399.2	0.29287981		
399.4	0.29364691		
399.6	0.29336351		
399.8	0.29346247		
400	0.29318924		
400.2	0.29320756		
400.4	0.2927398		
400.6	0.29238834		
400.8	0.29218478		
401	0.29225044		
401.2	0.29227588		
401.4	0.29227468		
401.6	0.29265165		
401.8	0.29256893		
402	0.29260634		
402.2	0.29281314		
402.4	0.29254446		
402.6	0.29251245		
402.8	0.29251245		
403	0.29217683		
403.2	0.29194106		
403.4	0.29175431		
403.6	0.29213997		
403.8	0.29160293		
404	0.29114934		
404.2	0.29093754		
404.4	0.29096342		
404.6	0.29067883		
404.8	0.29083952		
405	0.29063464		
405.2	0.29076303		
405.4	0.2902993		
405.6	0.28988773		
405.8	0.28969968		
406	0.28957557		
406.2	0.2896579		
406.4	0.28969419		
406.6	0.28897483		
406.8	0.28847726		
407	0.28819938		
407.2	0.28776779		
407.4	0.28744029		
407.6	0.28722829		
407.8	0.28596388		
408	0.28525603		
408.2	0.28508239		
408.4	0.28468325		
408.6	0.28423632		
408.8	0.28441743		
409	0.28402047		
409.2	0.28415893		
409.4	0.2838511		
409.6	0.2833941		
409.8	0.28359882		
410	0.28362997		
410.2	0.28374691		
410.4	0.28400409		
410.6	0.28384311		
410.8	0.28343001		
411	0.28343556		
411.2	0.28318126		
411.4	0.28325998		
411.6	0.28311961		
411.8	0.28230653		
412	0.2820309		
412.2	0.28235359		
412.4	0.28206374		
412.6	0.2825106		
412.8	0.28253597		
413	0.28162405		
413.2	0.28110952		
413.4	0.28026954		
413.6	0.27946191		
413.8	0.27983732		
414	0.28001157		
414.2	0.27967729		
414.4	0.27937961		
414.6	0.27875545		
414.8	0.27810832		
415	0.27775422		
415.2	0.27765672		
415.4	0.27801633		
415.6	0.27771558		
415.8	0.27751532		
416	0.27812883		
416.2	0.27865891		
416.4	0.27852117		
416.6	0.27884012		
416.8	0.27811956		
417	0.27750631		
417.2	0.27733198		
417.4	0.27718816		
417.6	0.27732744		
417.8	0.27767177		
418	0.27734748		
418.2	0.27661391		
418.4	0.27638842		
418.6	0.27619178		
418.8	0.27550144		
419	0.27554775		
419.2	0.27561563		
419.4	0.27577494		
419.6	0.27506856		
419.8	0.27529968		
420	0.27572161		
420.2	0.2761428		
420.4	0.27620524		
420.6	0.27639429		
420.8	0.27633668		
421	0.27614816		
421.2	0.27622652		
421.4	0.27616068		
421.6	0.27612375		
421.8	0.27620522		
422	0.27594751		
422.2	0.27552856		
422.4	0.27564556		
422.6	0.27549368		
422.8	0.27492398		
423	0.27454271		
423.2	0.27364287		
423.4	0.27353397		
423.6	0.2732292		
423.8	0.27334882		
424	0.27344203		
424.2	0.27374799		
424.4	0.27408688		
424.6	0.27389276		
424.8	0.27376816		
425	0.2729589		
425.2	0.2729911		
425.4	0.27274414		
425.6	0.27321156		
425.8	0.27382657		
426	0.27345046		
426.2	0.27372276		
426.4	0.2739986		
426.6	0.27401187		
426.8	0.27385427		
427	0.27382743		
427.2	0.27349478		
427.4	0.27403239		
427.6	0.27356986		
427.8	0.27316265		
428	0.27329454		
428.2	0.27350776		
428.4	0.27329217		
428.6	0.27260401		
428.8	0.27221516		
429	0.27172773		
429.2	0.2717469		
429.4	0.27181228		
429.6	0.27129117		
429.8	0.27108813		
430	0.27108667		
430.2	0.27136037		
430.4	0.27125434		
430.6	0.2711186		
430.8	0.27103176		
431	0.2711467		
431.2	0.27082494		
431.4	0.27083328		
431.6	0.27038645		
431.8	0.27014446		
432	0.27021012		
432.2	0.27031614		
432.4	0.26995428		
432.6	0.2701692		
432.8	0.27004012		
433	0.2699712		
433.2	0.26994979		
433.4	0.26991101		
433.6	0.26960115		
433.8	0.27014375		
434	0.27053452		
434.2	0.27059572		
434.4	0.27101467		
434.6	0.27110339		
434.8	0.27146512		
435	0.27167328		
435.2	0.2718169		
435.4	0.27149474		
435.6	0.27152444		
435.8	0.27132261		
436	0.27102546		
436.2	0.27101947		
436.4	0.27091912		
436.6	0.27100316		
436.8	0.2710525		
437	0.27089934		
437.2	0.27072835		
437.4	0.27060986		
437.6	0.27062848		
437.8	0.27098893		
438	0.2712017		
438.2	0.27102216		
438.4	0.27151055		
438.6	0.27109737		
438.8	0.27115996		
439	0.27066637		
439.2	0.2704494		
439.4	0.2697042		
439.6	0.2696868		
439.8	0.26918495		
440	0.26846671		
440.2	0.26902404		
440.4	0.26945254		
440.6	0.26881242		
440.8	0.26910347		
441	0.26877225		
441.2	0.26877171		
441.4	0.26896612		
441.6	0.26921126		
441.8	0.26934269		
442	0.26934494		
442.2	0.26890401		
442.4	0.26933594		
442.6	0.26879977		
442.8	0.26887566		
443	0.26905478		
443.2	0.26890904		
443.4	0.26848614		
443.6	0.26832092		
443.8	0.26819159		
444	0.26830002		
444.2	0.2688698		
444.4	0.26858956		
444.6	0.26774101		
444.8	0.26813234		
445	0.26774624		
445.2	0.26762525		
445.4	0.26715666		
445.6	0.2666822		
445.8	0.26629743		
446	0.26646307		
446.2	0.26633667		
446.4	0.26665794		
446.6	0.26663843		
446.8	0.26763619		
447	0.26803584		
447.2	0.26747981		
447.4	0.26765997		
447.6	0.26799934		
447.8	0.26811932		
448	0.2683537		
448.2	0.26836251		
448.4	0.26845376		
448.6	0.26815944		
448.8	0.26816561		
449	0.26825972		
449.2	0.26832161		
449.4	0.26795591		
449.6	0.26766425		
449.8	0.26755324		
450	0.26760684		
450.2	0.26764056		
450.4	0.26789949		
450.6	0.2681033		
450.8	0.26846586		
451	0.26827673		
451.2	0.26838797		
451.4	0.26886851		
451.6	0.26863752		
451.8	0.26847888		
452	0.26836848		
452.2	0.26803425		
452.4	0.26782506		
452.6	0.26737978		
452.8	0.26754611		
453	0.26749509		
453.2	0.26709427		
453.4	0.26716601		
453.6	0.2670616		
453.8	0.26704707		
454	0.26705582		
454.2	0.26724073		
454.4	0.26698367		
454.6	0.26682205		
454.8	0.26695727		
455	0.26752916		
455.2	0.26764169		
455.4	0.26768066		
455.6	0.26787743		
455.8	0.26753545		
456	0.26688637		
456.2	0.26668214		
456.4	0.26692726		
456.6	0.26699937		
456.8	0.26694215		
457	0.26667294		
457.2	0.26660635		
457.4	0.26705427		
457.6	0.26717715		
457.8	0.26747257		
458	0.26725857		
458.2	0.26723146		
458.4	0.26670447		
458.6	0.26668173		
458.8	0.26660637		
459	0.26659409		
459.2	0.26613765		
459.4	0.26556724		
459.6	0.26525665		
459.8	0.26455609		
460	0.26472025		
460.2	0.26493373		
460.4	0.26474871		
460.6	0.26436987		
460.8	0.26456032		
461	0.26465313		
461.2	0.26472325		
461.4	0.26505595		
461.6	0.26529423		
461.8	0.26557683		
462	0.26516968		
462.2	0.26536569		
462.4	0.26527027		
462.6	0.26482666		
462.8	0.26477592		
463	0.26463928		
463.2	0.26455075		
463.4	0.26447243		
463.6	0.26478272		
463.8	0.26481403		
464	0.26459407		
464.2	0.26480872		
464.4	0.26453445		
464.6	0.26500812		
464.8	0.26523401		
465	0.2650271		
465.2	0.26510745		
465.4	0.26499952		
465.6	0.26475317		
465.8	0.26471816		
466	0.26463529		
466.2	0.26521583		
466.4	0.26531202		
466.6	0.26467198		
466.8	0.26476339		
467	0.26474852		
467.2	0.26487389		
467.4	0.26461311		
467.6	0.26458991		
467.8	0.26393427		
468	0.26384966		
468.2	0.26400716		
468.4	0.26338833		
468.6	0.2629631		
468.8	0.26247818		
469	0.2624244		
469.2	0.26269704		
469.4	0.26280879		
469.6	0.26295934		
469.8	0.26320689		
470	0.26378204		
470.2	0.2637788		
470.4	0.2637702		
470.6	0.2638007		
470.8	0.2644254		
471	0.26504829		
471.2	0.26522039		
471.4	0.26500462		
471.6	0.26488246		
471.8	0.26433453		
472	0.26381408		
472.2	0.26344738		
472.4	0.26287745		
472.6	0.26265515		
472.8	0.26241419		
473	0.26267082		
473.2	0.26300055		
473.4	0.26344197		
473.6	0.26347541		
473.8	0.26313246		
474	0.26302849		
474.2	0.26271779		
474.4	0.26310881		
474.6	0.26327048		
474.8	0.26300584		
475	0.26230483		
475.2	0.26216791		
475.4	0.26169353		
475.6	0.26160637		
475.8	0.2616321		
476	0.26154982		
476.2	0.2618093		
476.4	0.26217636		
476.6	0.26181226		
476.8	0.26182764		
477	0.26272713		
477.2	0.26333482		
477.4	0.2635966		
477.6	0.26373268		
477.8	0.26381149		
478	0.26419622		
478.2	0.26477299		
478.4	0.26469885		
478.6	0.2647929		
478.8	0.26454349		
479	0.26454531		
479.2	0.26499242		
479.4	0.26478731		
479.6	0.26440769		
479.8	0.26388019		
480	0.26341636		
480.2	0.26318313		
480.4	0.26280378		
480.6	0.2617214		
480.8	0.26166778		
481	0.26205201		
481.2	0.26191486		
481.4	0.26176848		
481.6	0.26183486		
481.8	0.26152916		
482	0.26138912		
482.2	0.26137269		
482.4	0.26102538		
482.6	0.26136486		
482.8	0.26134936		
483	0.261446		
483.2	0.26166946		
483.4	0.26158257		
483.6	0.26116383		
483.8	0.26087401		
484	0.26106538		
484.2	0.26096506		
484.4	0.26117211		
484.6	0.26140267		
484.8	0.26171909		
485	0.26172371		
485.2	0.2616447		
485.4	0.26176116		
485.6	0.26116979		
485.8	0.2605706		
486	0.26043033		
486.2	0.26057191		
486.4	0.26061512		
486.6	0.26072424		
486.8	0.26094595		
487	0.26079781		
487.2	0.26075741		
487.4	0.26046716		
487.6	0.26012184		
487.8	0.25940254		
488	0.2595028		
488.2	0.25957806		
488.4	0.26021116		
488.6	0.26003539		
488.8	0.26016889		
489	0.26027052		
489.2	0.26066202		
489.4	0.26077016		
489.6	0.26085445		
489.8	0.26071643		
490	0.26120529		
490.2	0.26157313		
490.4	0.26132128		
490.6	0.26128624		
490.8	0.26124655		
491	0.26072318		
491.2	0.26046049		
491.4	0.26033896		
491.6	0.25997705		
491.8	0.25899295		
492	0.25873414		
492.2	0.25860894		
492.4	0.25843778		
492.6	0.25844626		
492.8	0.25887813		
493	0.258779		
493.2	0.25903407		
493.4	0.26001757		
493.6	0.26083464		
493.8	0.26069255		
494	0.26123433		
494.2	0.26125901		
494.4	0.26093844		
494.6	0.26121272		
494.8	0.26130267		
495	0.26092539		
495.2	0.26052845		
495.4	0.25959474		
495.6	0.25811526		
495.8	0.25705227		
496	0.25668825		
496.2	0.256582		
496.4	0.25648108		
496.6	0.2565952		
496.8	0.25713848		
497	0.25759326		
497.2	0.25846963		
497.4	0.25901607		
497.6	0.25937412		
497.8	0.25902189		
498	0.25926441		
498.2	0.25935158		
498.4	0.25931461		
498.6	0.25932774		
498.8	0.25974375		
499	0.25896411		
499.2	0.25843403		
499.4	0.25781868		
499.6	0.25766911		
499.8	0.25821142		
500	0.25778478		
500.2	0.25778853		
500.4	0.25779794		
500.6	0.2576625		
500.8	0.25810721		
501	0.25803876		
501.2	0.25860157		
501.4	0.25870418		
501.6	0.25886776		
501.8	0.25859827		
502	0.25827128		
502.2	0.25808324		
502.4	0.2577307		
502.6	0.25756133		
502.8	0.2583423		
503	0.25815601		
503.2	0.25885355		
503.4	0.25913689		
503.6	0.25929708		
503.8	0.25957094		
504	0.25891834		
504.2	0.25908103		
504.4	0.25927224		
504.6	0.25892453		
504.8	0.25942464		
505	0.25998948		
505.2	0.26048552		
505.4	0.26007393		
505.6	0.25956387		
505.8	0.25874956		
506	0.25770252		
506.2	0.25736735		
506.4	0.25734959		
506.6	0.25740045		
506.8	0.25788968		
507	0.25758762		
507.2	0.25736754		
507.4	0.25716463		
507.6	0.25692997		
507.8	0.25679751		
508	0.2565417		
508.2	0.25689567		
508.4	0.25732141		
508.6	0.25779505		
508.8	0.25829698		
509	0.25794749		
509.2	0.25715715		
509.4	0.25715457		
509.6	0.25663017		
509.8	0.2565499		
510	0.25657073		
510.2	0.2565432		
510.4	0.25690751		
510.6	0.25691819		
510.8	0.25659419		
511	0.25622429		
511.2	0.25656524		
511.4	0.25671149		
511.6	0.25632858		
511.8	0.25629322		
512	0.25635156		
512.2	0.25655084		
512.4	0.25674304		
512.6	0.25712857		
512.8	0.25685983		
513	0.25670616		
513.2	0.25718406		
513.4	0.25797269		
513.6	0.25824701		
513.8	0.25868894		
514	0.25907617		
514.2	0.25912394		
514.4	0.25965894		
514.6	0.25915452		
514.8	0.25849627		
515	0.25805042		
515.2	0.25807363		
515.4	0.25717872		
515.6	0.25660043		
515.8	0.25650343		
516	0.25590523		
516.2	0.25572539		
516.4	0.255452		
516.6	0.25559879		
516.8	0.25512892		
517	0.25452009		
517.2	0.2542122		
517.4	0.25432737		
517.6	0.25460998		
517.8	0.25462066		
518	0.25509196		
518.2	0.25455096		
518.4	0.25417791		
518.6	0.25377052		
518.8	0.25422629		
519	0.25482133		
519.2	0.25558376		
519.4	0.25560533		
519.6	0.25589832		
519.8	0.2567052		
520	0.25654985		
520.2	0.25647386		
520.4	0.25625086		
520.6	0.25631279		
520.8	0.25575311		
521	0.25550516		
521.2	0.25589335		
521.4	0.25612398		
521.6	0.25572392		
521.8	0.25584234		
522	0.25579183		
522.2	0.25523081		
522.4	0.25520818		
522.6	0.25526102		
522.8	0.25575583		
523	0.25584666		
523.2	0.25514453		
523.4	0.25458318		
523.6	0.25481353		
523.8	0.25518214		
524	0.25465374		
524.2	0.25383997		
524.4	0.2539204		
524.6	0.25393219		
524.8	0.25337709		
525	0.25318797		
525.2	0.25303915		
525.4	0.25235755		
525.6	0.25224641		
525.8	0.25271911		
526	0.25267878		
526.2	0.25271269		
526.4	0.25280754		
526.6	0.25336473		
526.8	0.25437575		
527	0.25497853		
527.2	0.25516448		
527.4	0.25599764		
527.6	0.25664901		
527.8	0.25622705		
528	0.25581954		
528.2	0.25576386		
528.4	0.2560461		
528.6	0.2556287		
528.8	0.25537421		
529	0.25526776		
529.2	0.25474957		
529.4	0.25394013		
529.6	0.25395291		
529.8	0.25345074		
530	0.25358248		
530.2	0.25397211		
530.4	0.25438115		
530.6	0.25500593		
530.8	0.2554922		
531	0.2556351		
531.2	0.2559857		
531.4	0.25639478		
531.6	0.25591735		
531.8	0.2557646		
532	0.25581297		
532.2	0.25632094		
532.4	0.25631797		
532.6	0.25623639		
532.8	0.25611873		
533	0.25569887		
533.2	0.2551204		
533.4	0.25465515		
533.6	0.25464213		
533.8	0.25436968		
534	0.25470194		
534.2	0.25475011		
534.4	0.25448119		
534.6	0.25451773		
534.8	0.25440472		
535	0.25412021		
535.2	0.25429251		
535.4	0.2535265		
535.6	0.2532039		
535.8	0.25352132		
536	0.25338742		
536.2	0.25356908		
536.4	0.25348198		
536.6	0.25316454		
536.8	0.25287696		
537	0.25290792		
537.2	0.2532419		
537.4	0.25401137		
537.6	0.25415843		
537.8	0.25440068		
538	0.25510264		
538.2	0.25542776		
538.4	0.25534464		
538.6	0.25579776		
538.8	0.25553458		
539	0.25563579		
539.2	0.25561225		
539.4	0.25536251		
539.6	0.25563926		
539.8	0.25557779		
540	0.25525195		
540.2	0.25484202		
540.4	0.25412598		
540.6	0.25319308		
540.8	0.25322461		
541	0.2534488		
541.2	0.25363237		
541.4	0.25387309		
541.6	0.25372578		
541.8	0.2541733		
542	0.25450198		
542.2	0.25382198		
542.4	0.25352265		
542.6	0.25400404		
542.8	0.25362626		
543	0.25401961		
543.2	0.25430241		
543.4	0.25486154		
543.6	0.25478058		
543.8	0.25526127		
544	0.25516536		
544.2	0.25465967		
544.4	0.25454139		
544.6	0.25453696		
544.8	0.25527353		
545	0.25546923		
545.2	0.25511424		
545.4	0.25476695		
545.6	0.25505173		
545.8	0.25463979		
546	0.25425913		
546.2	0.25348316		
546.4	0.25352464		
546.6	0.25326711		
546.8	0.25309895		
547	0.25349518		
547.2	0.25346287		
547.4	0.25350476		
547.6	0.25303604		
547.8	0.25301947		
548	0.25283662		
548.2	0.25259004		
548.4	0.25301532		
548.6	0.25289361		
548.8	0.25332835		
549	0.25326515		
549.2	0.25253343		
549.4	0.25216679		
549.6	0.25256038		
549.8	0.2525183		
550	0.25245041		
550.2	0.25273979		
550.4	0.25285258		
550.6	0.25285503		
550.8	0.25296301		
551	0.25270512		
551.2	0.25230193		
551.4	0.25235315		
551.6	0.25269798		
551.8	0.25276191		
552	0.25297532		
552.2	0.2526711		
552.4	0.25280146		
552.6	0.25308086		
552.8	0.2536166		
553	0.25369807		
553.2	0.25307355		
553.4	0.2533123		
553.6	0.25375408		
553.8	0.25423824		
554	0.25429013		
554.2	0.25490527		
554.4	0.25430887		
554.6	0.25393431		
554.8	0.25384267		
555	0.25353524		
555.2	0.25294156		
555.4	0.25324585		
555.6	0.25287964		
555.8	0.25212661		
556	0.25201857		
556.2	0.25203658		
556.4	0.25199341		
556.6	0.2524977		
556.8	0.25267516		
557	0.25310893		
557.2	0.25323894		
557.4	0.25391571		
557.6	0.25403424		
557.8	0.25413077		
558	0.25442827		
558.2	0.25483498		
558.4	0.25459648		
558.6	0.2547396		
558.8	0.25474511		
559	0.2542557		
559.2	0.25377547		
559.4	0.25351497		
559.6	0.25262287		
559.8	0.25217979		
560	0.25197262		
560.2	0.2515042		
560.4	0.25109048		
560.6	0.25167642		
560.8	0.25165368		
561	0.25232003		
561.2	0.25271496		
561.4	0.25320006		
561.6	0.25337303		
561.8	0.25403861		
562	0.25485648		
562.2	0.25511881		
562.4	0.25524504		
562.6	0.25526659		
562.8	0.25508893		
563	0.25513261		
563.2	0.25474313		
563.4	0.25386403		
563.6	0.25340542		
563.8	0.25281199		
564	0.2525091		
564.2	0.25230306		
564.4	0.25224206		
564.6	0.25217842		
564.8	0.25177436		
565	0.25206		
565.2	0.25224707		
565.4	0.25267644		
565.6	0.2527541		
565.8	0.2530499		
566	0.25290914		
566.2	0.25312893		
566.4	0.25340479		
566.6	0.25312584		
566.8	0.25382079		
567	0.25430002		
567.2	0.25407731		
567.4	0.2539208		
567.6	0.25433956		
567.8	0.25384215		
568	0.25375557		
568.2	0.25350846		
568.4	0.25314387		
568.6	0.25298963		
568.8	0.25286701		
569	0.2528175		
569.2	0.25296347		
569.4	0.2528058		
569.6	0.2528482		
569.8	0.25306731		
570	0.25263431		
570.2	0.25268165		
570.4	0.25263872		
570.6	0.25225131		
570.8	0.25271878		
571	0.25277378		
571.2	0.25222015		
571.4	0.25204182		
571.6	0.2520691		
571.8	0.25154096		
572	0.25189021		
572.2	0.25188262		
572.4	0.25149031		
572.6	0.25195233		
572.8	0.25178932		
573	0.25145741		
573.2	0.25129153		
573.4	0.25135787		
573.6	0.25145635		
573.8	0.25152802		
574	0.2511386		
574.2	0.2515308		
574.4	0.2516252		
574.6	0.25094353		
574.8	0.25058523		
575	0.25103821		
575.2	0.2507045		
575.4	0.25079263		
575.6	0.25094953		
575.8	0.2509255		
576	0.25136235		
576.2	0.25146243		
576.4	0.2515864		
576.6	0.25187651		
576.8	0.25153445		
577	0.25148414		
577.2	0.25147783		
577.4	0.25173995		
577.6	0.25123909		
577.8	0.25150947		
578	0.25156546		
578.2	0.25171501		
578.4	0.25126499		
578.6	0.25056352		
578.8	0.25069037		
579	0.25057559		
579.2	0.25015318		
579.4	0.24970181		
579.6	0.2501515		
579.8	0.25023142		
580	0.25061312		
580.2	0.25121763		
580.4	0.25153988		
580.6	0.25163238		
580.8	0.25196094		
581	0.25230586		
581.2	0.25241694		
581.4	0.25271048		
581.6	0.25226207		
581.8	0.25206314		
582	0.25209282		
582.2	0.25191615		
582.4	0.25164093		
582.6	0.25162183		
582.8	0.25141926		
583	0.25102683		
583.2	0.25146039		
583.4	0.25121058		
583.6	0.25194774		
583.8	0.25175249		
584	0.25181675		
584.2	0.25188347		
584.4	0.25205173		
584.6	0.25183503		
584.8	0.25129009		
585	0.25145328		
585.2	0.251339		
585.4	0.25099787		
585.6	0.25069153		
585.8	0.25045075		
586	0.25037368		
586.2	0.25019326		
586.4	0.25006257		
586.6	0.25031539		
586.8	0.25016903		
587	0.25070902		
587.2	0.2509396		
587.4	0.2508227		
587.6	0.25171761		
587.8	0.25122662		
588	0.25096479		
588.2	0.25103314		
588.4	0.25063758		
588.6	0.25015739		
588.8	0.2496186		
589	0.25025671		
589.2	0.24972599		
589.4	0.24965512		
589.6	0.2493328		
589.8	0.24968752		
590	0.24968074		
590.2	0.24963988		
590.4	0.25003224		
590.6	0.25036758		
590.8	0.25027117		
591	0.25080683		
591.2	0.25075442		
591.4	0.25128727		
591.6	0.25182044		
591.8	0.25103893		
592	0.25151193		
592.2	0.25196664		
592.4	0.25153656		
592.6	0.25187146		
592.8	0.25164962		
593	0.25187446		
593.2	0.25136001		
593.4	0.25134797		
593.6	0.2511403		
593.8	0.25202435		
594	0.25200164		
594.2	0.2523037		
594.4	0.2521949		
594.6	0.25158304		
594.8	0.25116666		
595	0.25096469		
595.2	0.25056656		
595.4	0.25089904		
595.6	0.25009742		
595.8	0.25000312		
596	0.25041756		
596.2	0.2507555		
596.4	0.25065802		
596.6	0.25106455		
596.8	0.2506307		
597	0.25068776		
597.2	0.25095631		
597.4	0.25075685		
597.6	0.25038189		
597.8	0.25090034		
598	0.25037418		
598.2	0.25036785		
598.4	0.24996198		
598.6	0.25048792		
598.8	0.25060264		
599	0.25042368		
599.2	0.25088205		
599.4	0.25052851		
599.6	0.25041711		
599.8	0.25055127		
600	0.25036671		
600.2	0.25059552		
600.4	0.25079599		
600.6	0.25081355		
600.8	0.25087576		
601	0.2510188		
601.2	0.25087788		
601.4	0.25040807		
601.6	0.24983654		
601.8	0.24996673		
602	0.24935037		
602.2	0.25002073		
602.4	0.25039803		
602.6	0.25089195		
602.8	0.25067603		
603	0.25045893		
603.2	0.2504311		
603.4	0.25030927		
603.6	0.25033246		
603.8	0.25022384		
604	0.25002737		
604.2	0.25060486		
604.4	0.25105804		
604.6	0.25092308		
604.8	0.2514062		
605	0.2511242		
605.2	0.25131162		
605.4	0.25136356		
605.6	0.25130523		
605.8	0.25135546		
606	0.2513198		
606.2	0.25164249		
606.4	0.2515411		
606.6	0.25137313		
606.8	0.25096395		
607	0.25060369		
607.2	0.25056277		
607.4	0.25095851		
607.6	0.25028397		
607.8	0.2503863		
608	0.24973964		
608.2	0.25011373		
608.4	0.24945569		
608.6	0.24886053		
608.8	0.2494273		
609	0.24898034		
609.2	0.24943476		
609.4	0.24962867		
609.6	0.24951948		
609.8	0.24928884		
610	0.24965612		
610.2	0.24960359		
610.4	0.24966031		
610.6	0.24952527		
610.8	0.24937558		
611	0.24945286		
611.2	0.24982928		
611.4	0.24959489		
611.6	0.2491318		
611.8	0.24918784		
612	0.24920039		
612.2	0.24919006		
612.4	0.24934839		
612.6	0.2494534		
612.8	0.24989466		
613	0.25041269		
613.2	0.25101288		
613.4	0.25107884		
613.6	0.25077911		
613.8	0.25077584		
614	0.25107034		
614.2	0.25040753		
614.4	0.25079903		
614.6	0.25008041		
614.8	0.25022271		
615	0.2498824		
615.2	0.24968186		
615.4	0.24962092		
615.6	0.24968684		
615.8	0.24970566		
616	0.2497173		
616.2	0.24994666		
616.4	0.25053953		
616.6	0.2501968		
616.8	0.25051981		
617	0.25116874		
617.2	0.25097207		
617.4	0.25098306		
617.6	0.25071495		
617.8	0.25060665		
618	0.25009195		
618.2	0.24999109		
618.4	0.24987964		
618.6	0.24920239		
618.8	0.24891999		
619	0.24820426		
619.2	0.24798673		
619.4	0.24818603		
619.6	0.24726663		
619.8	0.24687246		
620	0.24661487		
620.2	0.24672252		
620.4	0.24705514		
620.6	0.24697918		
620.8	0.24755387		
621	0.24851799		
621.2	0.24894822		
621.4	0.24963265		
621.6	0.25018232		
621.8	0.25081931		
622	0.25138259		
622.2	0.25230759		
622.4	0.25224334		
622.6	0.25265543		
622.8	0.25268277		
623	0.25275569		
623.2	0.25315243		
623.4	0.25320389		
623.6	0.2526303		
623.8	0.25231941		
624	0.25154708		
624.2	0.25127373		
624.4	0.25106475		
624.6	0.25040897		
624.8	0.25005414		
625	0.24996888		
625.2	0.24944461		
625.4	0.24960497		
625.6	0.24967096		
625.8	0.24979311		
626	0.25017878		
626.2	0.24979077		
626.4	0.24994536		
626.6	0.2498208		
626.8	0.25007385		
627	0.25012375		
627.2	0.25022647		
627.4	0.2499063		
627.6	0.2496667		
627.8	0.24949112		
628	0.24934964		
628.2	0.2493507		
628.4	0.2493343		
628.6	0.24899472		
628.8	0.2491285		
629	0.24903655		
629.2	0.24862833		
629.4	0.24957587		
629.6	0.24970861		
629.8	0.24929673		
630	0.24977593		
630.2	0.24957815		
630.4	0.24987151		
630.6	0.24934649		
630.8	0.24944141		
631	0.24921537		
631.2	0.2491658		
631.4	0.24947795		
631.6	0.25020044		
631.8	0.25009279		
632	0.24996422		
632.2	0.25007414		
632.4	0.24996115		
632.6	0.24962709		
632.8	0.24995282		
633	0.24972144		
633.2	0.24974863		
633.4	0.2505644		
633.6	0.25011674		
633.8	0.24964028		
634	0.25009366		
634.2	0.24995879		
634.4	0.24953505		
634.6	0.24917587		
634.8	0.24927326		
635	0.24914944		
635.2	0.24949533		
635.4	0.24989488		
635.6	0.25009385		
635.8	0.25005132		
636	0.25054669		
636.2	0.25104454		
636.4	0.25085189		
636.6	0.25105199		
636.8	0.25074176		
637	0.25081271		
637.2	0.25032855		
637.4	0.24980256		
637.6	0.24930127		
637.8	0.24866566		
638	0.24867272		
638.2	0.24822937		
638.4	0.24778678		
638.6	0.24745739		
638.8	0.24787686		
639	0.24818876		
639.2	0.24895162		
639.4	0.25003336		
639.6	0.25023653		
639.8	0.25079291		
640	0.25095957		
640.2	0.25118665		
640.4	0.25068108		
640.6	0.25043821		
640.8	0.24999456		
641	0.25013847		
641.2	0.249652		
641.4	0.2494669		
641.6	0.24965522		
641.8	0.24962927		
642	0.24990267		
642.2	0.24998077		
642.4	0.25029693		
642.6	0.25063716		
