# Supplementary material for: Molecular basis for DNA recognition by the maternal pioneer transcription factor FoxH1
Source: Nat Commun. 2022 Nov 26;13:7279. doi: 10.1038/s41467-022-34925-y (PMC9701222; doi:10.1038/s41467-022-34925-y)
Supplement: Supplementary file 4 — Source Data [file 41467_2022_34925_MOESM4_ESM.zip › Sourcedata/BLIS/FoxH1/WT/601/+0.5/NCP/B5Results.txt]

Conc1	6.25E-08	
Start1	222.8	
Stop1	642.6	
Kobs	0.000429346975849013	
Error Kobs	9.74837042926549E-06	
Koff	0	
Error Koff	0	
Time1	Data1	Fit1	
222.8	0.00890249	0	
223	0.00918687	0.0004932	
223.2	0.00944312	0.0009853	
223.4	0.00952041	0.0014763	
223.6	0.00934306	0.00196619	
223.8	0.00913251	0.002455	
224	0.00903595	0.00294271	
224.2	0.00910112	0.00342933	
224.4	0.00944909	0.00391486	
224.6	0.00973585	0.0043993	
224.8	0.01044748	0.00488266	
225	0.01090594	0.00536494	
225.2	0.01218957	0.00584614	
225.4	0.01320579	0.00632626	
225.6	0.01402453	0.00680532	
225.8	0.01508086	0.00728329	
226	0.01579647	0.0077602	
226.2	0.01682386	0.00823605	
226.4	0.01807855	0.00871082	
226.6	0.01874876	0.00918454	
226.8	0.02020633	0.0096572	
227	0.0209097	0.0101288	
227.2	0.0211748	0.01059934	
227.4	0.02164653	0.01106883	
227.6	0.02166234	0.01153728	
227.8	0.0218302	0.01200467	
228	0.02213509	0.01247102	
228.2	0.02256817	0.01293632	
228.4	0.02360275	0.01340059	
228.6	0.02431076	0.01386381	
228.8	0.02506813	0.014326	
229	0.02532411	0.01478716	
229.2	0.02620254	0.01524728	
229.4	0.0261134	0.01570638	
229.6	0.02647093	0.01616445	
229.8	0.02662027	0.01662149	
230	0.02680062	0.01707751	
230.2	0.02711853	0.01753252	
230.4	0.02822259	0.0179865	
230.6	0.02842084	0.01843947	
230.8	0.02888059	0.01889142	
231	0.02849466	0.01934237	
231.2	0.02865431	0.0197923	
231.4	0.02979719	0.02024123	
231.6	0.03022763	0.02068916	
231.8	0.03095907	0.02113608	
232	0.031721	0.021582	
232.2	0.0329895	0.02202693	
232.4	0.03402618	0.02247086	
232.6	0.03426919	0.02291379	
232.8	0.03451318	0.02335574	
233	0.0351166	0.0237967	
233.2	0.03506934	0.02423667	
233.4	0.03472905	0.02467566	
233.6	0.03477702	0.02511366	
233.8	0.03524	0.02555069	
234	0.03578336	0.02598674	
234.2	0.03626765	0.02642181	
234.4	0.03741293	0.02685591	
234.6	0.03745472	0.02728904	
234.8	0.03754519	0.0277212	
235	0.03811315	0.02815239	
235.2	0.0392262	0.02858262	
235.4	0.04029011	0.02901189	
235.6	0.04068581	0.0294402	
235.8	0.04123104	0.02986754	
236	0.04152381	0.03029394	
236.2	0.04217825	0.03071937	
236.4	0.04247316	0.03114386	
236.6	0.04247759	0.0315674	
236.8	0.04234074	0.03198999	
237	0.04282809	0.03241163	
237.2	0.04211768	0.03283233	
237.4	0.04224289	0.0332521	
237.6	0.04250193	0.03367092	
237.8	0.04302952	0.0340888	
238	0.04310867	0.03450575	
238.2	0.04333397	0.03492177	
238.4	0.04352041	0.03533686	
238.6	0.04328382	0.03575101	
238.8	0.04403459	0.03616425	
239	0.04477412	0.03657655	
239.2	0.04502831	0.03698794	
239.4	0.04510539	0.0373984	
239.6	0.04594234	0.03780795	
239.8	0.04660475	0.03821658	
240	0.04707994	0.0386243	
240.2	0.04801038	0.0390311	
240.4	0.04851011	0.039437	
240.6	0.04841727	0.03984199	
240.8	0.04850928	0.04024607	
241	0.04935309	0.04064924	
241.2	0.04954948	0.04105152	
241.4	0.05025341	0.04145289	
241.6	0.05099679	0.04185337	
241.8	0.05147142	0.04225295	
242	0.05193057	0.04265164	
242.2	0.05182223	0.04304944	
242.4	0.05124442	0.04344635	
242.6	0.05118213	0.04384236	
242.8	0.05164401	0.0442375	
243	0.05153693	0.04463175	
243.2	0.05203281	0.04502511	
243.4	0.05291403	0.0454176	
243.6	0.05368048	0.04580921	
243.8	0.05394231	0.04619994	
244	0.05416472	0.0465898	
244.2	0.0544221	0.04697879	
244.4	0.05472285	0.04736691	
244.6	0.05485419	0.04775416	
244.8	0.05518996	0.04814054	
245	0.05610133	0.04852606	
245.2	0.05721271	0.04891071	
245.4	0.05795157	0.04929451	
245.6	0.05880268	0.04967745	
245.8	0.0588526	0.05005953	
246	0.05904133	0.05044075	
246.2	0.05854548	0.05082113	
246.4	0.05785876	0.05120065	
246.6	0.05785839	0.05157932	
246.8	0.05818524	0.05195715	
247	0.05838881	0.05233413	
247.2	0.05851905	0.05271027	
247.4	0.0583176	0.05308557	
247.6	0.0578233	0.05346002	
247.8	0.05809935	0.05383364	
248	0.05824815	0.05420643	
248.2	0.05859457	0.05457838	
248.4	0.05905611	0.0549495	
248.6	0.05971703	0.05531978	
248.8	0.06017028	0.05568924	
249	0.06150638	0.05605788	
249.2	0.06268363	0.05642569	
249.4	0.06331542	0.05679267	
249.6	0.06434034	0.05715884	
249.8	0.06430911	0.05752418	
250	0.0649143	0.05788871	
250.2	0.06495049	0.05825243	
250.4	0.06493124	0.05861533	
250.6	0.06532075	0.05897742	
250.8	0.06554247	0.05933869	
251	0.06582392	0.05969916	
251.2	0.06548261	0.06005883	
251.4	0.06558851	0.06041769	
251.6	0.06563451	0.06077574	
251.8	0.06592294	0.061133	
252	0.06561943	0.06148946	
252.2	0.0656	0.06184512	
252.4	0.0653225	0.06219998	
252.6	0.06562364	0.06255405	
252.8	0.06614528	0.06290733	
253	0.06733115	0.06325981	
253.2	0.06774167	0.06361151	
253.4	0.06810786	0.06396243	
253.6	0.06857148	0.06431255	
253.8	0.06890956	0.0646619	
254	0.06937715	0.06501046	
254.2	0.06949571	0.06535825	
254.4	0.06976751	0.06570525	
254.6	0.07015462	0.06605148	
254.8	0.07084242	0.06639693	
255	0.07113329	0.06674162	
255.2	0.07147976	0.06708553	
255.4	0.07203979	0.06742867	
255.6	0.0726742	0.06777104	
255.8	0.07283078	0.06811265	
256	0.0729719	0.0684535	
256.2	0.07338219	0.06879358	
256.4	0.07381788	0.0691329	
256.6	0.0747991	0.06947146	
256.8	0.07585551	0.06980927	
257	0.0762241	0.07014632	
257.2	0.07639472	0.07048261	
257.4	0.07662586	0.07081815	
257.6	0.0769125	0.07115295	
257.8	0.07685094	0.07148699	
258	0.07648432	0.07182029	
258.2	0.07603445	0.07215284	
258.4	0.07574719	0.07248464	
258.6	0.07565988	0.07281571	
258.8	0.07549786	0.07314603	
259	0.07502146	0.07347562	
259.2	0.07535184	0.07380447	
259.4	0.07544822	0.07413258	
259.6	0.07596986	0.07445996	
259.8	0.07583318	0.07478661	
260	0.07607028	0.07511252	
260.2	0.07702529	0.07543771	
260.4	0.07743779	0.07576217	
260.6	0.07818661	0.0760859	
260.8	0.07853732	0.07640891	
261	0.07869582	0.0767312	
261.2	0.07910845	0.07705276	
261.4	0.07950994	0.07737361	
261.6	0.08002143	0.07769374	
261.8	0.08036348	0.07801315	
262	0.0813868	0.07833185	
262.2	0.08116997	0.07864984	
262.4	0.08106875	0.07896711	
262.6	0.0811319	0.07928368	
262.8	0.08151973	0.07959953	
263	0.08152737	0.07991468	
263.2	0.08158792	0.08022913	
263.4	0.08199398	0.08054287	
263.6	0.08246859	0.08085591	
263.8	0.08233424	0.08116825	
264	0.08218837	0.08147989	
264.2	0.08220288	0.08179083	
264.4	0.08234141	0.08210108	
264.6	0.08308439	0.08241064	
264.8	0.08334431	0.0827195	
265	0.08349905	0.08302767	
265.2	0.08393283	0.08333515	
265.4	0.08382283	0.08364195	
265.6	0.0841039	0.08394805	
265.8	0.08392221	0.08425348	
266	0.0848239	0.08455822	
266.2	0.08452763	0.08486227	
266.4	0.08427544	0.08516565	
266.6	0.08502112	0.08546835	
266.8	0.08549722	0.08577037	
267	0.08569473	0.08607172	
267.2	0.08598027	0.08637239	
267.4	0.0866273	0.08667239	
267.6	0.08730842	0.08697172	
267.8	0.08744732	0.08727038	
268	0.08751959	0.08756838	
268.2	0.08837383	0.0878657	
268.4	0.08925003	0.08816236	
268.6	0.089511	0.08845836	
268.8	0.08948609	0.08875369	
269	0.08950541	0.08904836	
269.2	0.08905335	0.08934238	
269.4	0.08817156	0.08963574	
269.6	0.08851523	0.08992844	
269.8	0.08805015	0.09022048	
270	0.08861748	0.09051188	
270.2	0.0884855	0.09080262	
270.4	0.08817503	0.09109271	
270.6	0.08913612	0.09138215	
270.8	0.08934765	0.09167094	
271	0.09013976	0.09195909	
271.2	0.09055898	0.0922466	
271.4	0.09152145	0.09253346	
271.6	0.09234123	0.09281967	
271.8	0.09327262	0.09310525	
272	0.09378904	0.09339019	
272.2	0.09412917	0.0936745	
272.4	0.09437536	0.09395816	
272.6	0.09432704	0.0942412	
272.8	0.09442156	0.09452359	
273	0.09461122	0.09480536	
273.2	0.0942529	0.0950865	
273.4	0.09403748	0.09536701	
273.6	0.09431691	0.09564689	
273.8	0.09390501	0.09592614	
274	0.09393421	0.09620477	
274.2	0.09436825	0.09648278	
274.4	0.0946058	0.09676016	
274.6	0.09538913	0.09703693	
274.8	0.09573317	0.09731307	
275	0.09674706	0.0975886	
275.2	0.09708614	0.09786351	
275.4	0.09723746	0.09813781	
275.6	0.09779673	0.09841149	
275.8	0.09874403	0.09868456	
276	0.09875647	0.09895702	
276.2	0.09850024	0.09922887	
276.4	0.09853728	0.09950012	
276.6	0.0985708	0.09977075	
276.8	0.09874286	0.10004078	
277	0.09889037	0.10031021	
277.2	0.09881378	0.10057903	
277.4	0.09835845	0.10084726	
277.6	0.09878853	0.10111488	
277.8	0.09854122	0.1013819	
278	0.09867149	0.10164833	
278.2	0.09914518	0.10191416	
278.4	0.09958639	0.10217939	
278.6	0.09994372	0.10244404	
278.8	0.10053299	0.10270809	
279	0.10114461	0.10297155	
279.2	0.10127464	0.10323442	
279.4	0.10138101	0.1034967	
279.6	0.10209017	0.1037584	
279.8	0.1026022	0.10401951	
280	0.10305872	0.10428003	
280.2	0.10349401	0.10453998	
280.4	0.10398639	0.10479934	
280.6	0.10489168	0.10505812	
280.8	0.1052728	0.10531633	
281	0.10544604	0.10557395	
281.2	0.10553151	0.105831	
281.4	0.10515714	0.10608748	
281.6	0.10524402	0.10634338	
281.8	0.10490979	0.10659871	
282	0.10488971	0.10685346	
282.2	0.10491562	0.10710765	
282.4	0.10525647	0.10736127	
282.6	0.10577191	0.10761432	
282.8	0.10618549	0.10786681	
283	0.1056711	0.10811873	
283.2	0.10559362	0.10837008	
283.4	0.10532878	0.10862088	
283.6	0.10515233	0.10887111	
283.8	0.10521067	0.10912079	
284	0.10558185	0.1093699	
284.2	0.1059579	0.10961846	
284.4	0.10600462	0.10986647	
284.6	0.1062818	0.11011391	
284.8	0.10634255	0.11036081	
285	0.10598848	0.11060715	
285.2	0.10612196	0.11085294	
285.4	0.10644289	0.11109818	
285.6	0.10675071	0.11134288	
285.8	0.10730903	0.11158702	
286	0.10759281	0.11183062	
286.2	0.10798993	0.11207367	
286.4	0.10849074	0.11231619	
286.6	0.10927826	0.11255815	
286.8	0.10919788	0.11279958	
287	0.10910083	0.11304047	
287.2	0.10966373	0.11328082	
287.4	0.10966494	0.11352063	
287.6	0.10995926	0.1137599	
287.8	0.11005865	0.11399864	
288	0.1098811	0.11423684	
288.2	0.11033697	0.11447452	
288.4	0.11040125	0.11471166	
288.6	0.11064273	0.11494827	
288.8	0.11118709	0.11518435	
289	0.11126674	0.1154199	
289.2	0.11230163	0.11565493	
289.4	0.11313646	0.11588943	
289.6	0.11342351	0.1161234	
289.8	0.11325134	0.11635685	
290	0.1128972	0.11658978	
290.2	0.11293484	0.11682219	
290.4	0.11344566	0.11705408	
290.6	0.11396122	0.11728545	
290.8	0.11397015	0.11751631	
291	0.11405582	0.11774664	
291.2	0.1139915	0.11797646	
291.4	0.11389208	0.11820577	
291.6	0.1141305	0.11843456	
291.8	0.11386245	0.11866285	
292	0.11364307	0.11889062	
292.2	0.11435024	0.11911788	
292.4	0.11449091	0.11934464	
292.6	0.11481382	0.11957088	
292.8	0.11522798	0.11979662	
293	0.11502875	0.12002186	
293.2	0.11562222	0.12024659	
293.4	0.11554897	0.12047082	
293.6	0.11502217	0.12069455	
293.8	0.11442091	0.12091778	
294	0.11454818	0.1211405	
294.2	0.1148895	0.12136273	
294.4	0.11502836	0.12158447	
294.6	0.11499013	0.1218057	
294.8	0.11508476	0.12202644	
295	0.11497946	0.12224669	
295.2	0.1155977	0.12246645	
295.4	0.11599622	0.12268571	
295.6	0.11658094	0.12290448	
295.8	0.11692117	0.12312277	
296	0.11710439	0.12334056	
296.2	0.11771222	0.12355787	
296.4	0.11857615	0.1237747	
296.6	0.11893374	0.12399103	
296.8	0.11938841	0.12420689	
297	0.11961178	0.12442226	
297.2	0.12009513	0.12463715	
297.4	0.12005374	0.12485155	
297.6	0.12025351	0.12506548	
297.8	0.12125927	0.12527893	
298	0.12164077	0.12549191	
298.2	0.12156549	0.1257044	
298.4	0.12155218	0.12591642	
298.6	0.12188645	0.12612797	
298.8	0.12183166	0.12633904	
299	0.12218828	0.12654965	
299.2	0.12247776	0.12675978	
299.4	0.1219842	0.12696944	
299.6	0.12190992	0.12717863	
299.8	0.12244804	0.12738735	
300	0.12252693	0.12759561	
300.2	0.12290267	0.1278034	
300.4	0.12342829	0.12801073	
300.6	0.1232306	0.12821759	
300.8	0.12290532	0.12842399	
301	0.12312228	0.12862992	
301.2	0.1228967	0.1288354	
301.4	0.12285211	0.12904042	
301.6	0.12281323	0.12924498	
301.8	0.12320721	0.12944908	
302	0.12241182	0.12965272	
302.2	0.12215102	0.12985591	
302.4	0.12214845	0.13005865	
302.6	0.12232215	0.13026093	
302.8	0.12279428	0.13046276	
303	0.12338519	0.13066414	
303.2	0.12354567	0.13086506	
303.4	0.12400384	0.13106554	
303.6	0.1248798	0.13126557	
303.8	0.12534399	0.13146515	
304	0.12541001	0.13166429	
304.2	0.1257139	0.13186298	
304.4	0.12582267	0.13206122	
304.6	0.12591663	0.13225902	
304.8	0.1259284	0.13245638	
305	0.12643496	0.1326533	
305.2	0.12653093	0.13284978	
305.4	0.12683818	0.13304582	
305.6	0.12646133	0.13324142	
305.8	0.12659553	0.13343658	
306	0.1264306	0.1336313	
306.2	0.12647	0.13382559	
306.4	0.12655589	0.13401945	
306.6	0.12736364	0.13421287	
306.8	0.12781027	0.13440586	
307	0.1282934	0.13459842	
307.2	0.12870559	0.13479054	
307.4	0.12886402	0.13498224	
307.6	0.12869564	0.13517351	
307.8	0.12884375	0.13536435	
308	0.12906309	0.13555476	
308.2	0.12930275	0.13574475	
308.4	0.12928875	0.13593431	
308.6	0.129755	0.13612345	
308.8	0.1304918	0.13631217	
309	0.13101406	0.13650046	
309.2	0.13164269	0.13668833	
309.4	0.13243217	0.13687578	
309.6	0.13217918	0.13706282	
309.8	0.13248835	0.13724943	
310	0.13277666	0.13743563	
310.2	0.1327582	0.13762141	
310.4	0.13295294	0.13780677	
310.6	0.13354889	0.13799172	
310.8	0.13348088	0.13817626	
311	0.13384889	0.13836038	
311.2	0.13337856	0.13854409	
311.4	0.13335213	0.13872739	
311.6	0.13355329	0.13891029	
311.8	0.13430779	0.13909277	
312	0.13447374	0.13927484	
312.2	0.13484457	0.13945651	
312.4	0.13478677	0.13963777	
312.6	0.13489466	0.13981862	
312.8	0.13523035	0.13999907	
313	0.13525354	0.14017912	
313.2	0.13566861	0.14035876	
313.4	0.135965	0.140538	
313.6	0.13525065	0.14071684	
313.8	0.13548574	0.14089528	
314	0.13536576	0.14107333	
314.2	0.13553366	0.14125097	
314.4	0.13515594	0.14142821	
314.6	0.13501086	0.14160506	
314.8	0.13492882	0.14178152	
315	0.13456453	0.14195758	
315.2	0.13482209	0.14213324	
315.4	0.13557127	0.14230852	
315.6	0.13571487	0.1424834	
315.8	0.13606366	0.14265789	
316	0.13627498	0.14283198	
316.2	0.13645989	0.14300569	
316.4	0.13641117	0.14317901	
316.6	0.13615918	0.14335195	
316.8	0.13653954	0.14352449	
317	0.13624169	0.14369665	
317.2	0.13682367	0.14386843	
317.4	0.13693338	0.14403982	
317.6	0.13702065	0.14421083	
317.8	0.13760857	0.14438145	
318	0.13785086	0.1445517	
318.2	0.138341	0.14472156	
318.4	0.13832217	0.14489104	
318.6	0.13876655	0.14506015	
318.8	0.13954341	0.14522887	
319	0.13973199	0.14539722	
319.2	0.14001109	0.14556519	
319.4	0.13994286	0.14573279	
319.6	0.13966731	0.14590001	
319.8	0.14017774	0.14606686	
320	0.14059793	0.14623333	
320.2	0.14033026	0.14639943	
320.4	0.14025545	0.14656516	
320.6	0.13968696	0.14673052	
320.8	0.13971793	0.14689551	
321	0.13942836	0.14706013	
321.2	0.13975197	0.14722438	
321.4	0.1397037	0.14738826	
321.6	0.13974704	0.14755178	
321.8	0.14043857	0.14771493	
322	0.14110869	0.14787772	
322.2	0.14169573	0.14804014	
322.4	0.14204426	0.1482022	
322.6	0.14279957	0.1483639	
322.8	0.1434661	0.14852524	
323	0.14359365	0.14868621	
323.2	0.14385363	0.14884683	
323.4	0.14455647	0.14900708	
323.6	0.14507337	0.14916698	
323.8	0.14572648	0.14932652	
324	0.14587033	0.1494857	
324.2	0.14559334	0.14964453	
324.4	0.14622163	0.149803	
324.6	0.14574415	0.14996111	
324.8	0.14567583	0.15011888	
325	0.14513686	0.15027629	
325.2	0.14476341	0.15043334	
325.4	0.14489253	0.15059005	
325.6	0.14478198	0.15074641	
325.8	0.14506673	0.15090241	
326	0.14511792	0.15105807	
326.2	0.14533409	0.15121338	
326.4	0.14575537	0.15136834	
326.6	0.14619468	0.15152296	
326.8	0.14629114	0.15167723	
327	0.14653547	0.15183115	
327.2	0.14691958	0.15198473	
327.4	0.14751576	0.15213797	
327.6	0.14740835	0.15229086	
327.8	0.14722482	0.15244341	
328	0.14697649	0.15259562	
328.2	0.14694147	0.15274749	
328.4	0.14696622	0.15289902	
328.6	0.14689979	0.15305021	
328.8	0.14720985	0.15320107	
329	0.14729847	0.15335158	
329.2	0.1478536	0.15350176	
329.4	0.14841487	0.1536516	
329.6	0.14816487	0.15380111	
329.8	0.14793218	0.15395028	
330	0.14835624	0.15409912	
330.2	0.14878198	0.15424763	
330.4	0.148876	0.15439581	
330.6	0.1491814	0.15454365	
330.8	0.14936023	0.15469116	
331	0.14964409	0.15483834	
331.2	0.14957262	0.1549852	
331.4	0.1497324	0.15513172	
331.6	0.14910624	0.15527792	
331.8	0.14876971	0.15542379	
332	0.14877522	0.15556933	
332.2	0.14916156	0.15571455	
332.4	0.1492861	0.15585944	
332.6	0.15035578	0.15600401	
332.8	0.15110145	0.15614826	
333	0.15185584	0.15629218	
333.2	0.1522856	0.15643578	
333.4	0.15241688	0.15657906	
333.6	0.15202109	0.15672202	
333.8	0.15205492	0.15686466	
334	0.15242998	0.15700698	
334.2	0.15254981	0.15714899	
334.4	0.15309867	0.15729067	
334.6	0.15365634	0.15743204	
334.8	0.15349302	0.15757309	
335	0.15383095	0.15771383	
335.2	0.15391835	0.15785425	
335.4	0.15409226	0.15799435	
335.6	0.15376453	0.15813415	
335.8	0.15363775	0.15827363	
336	0.15341218	0.1584128	
336.2	0.15374648	0.15855166	
336.4	0.15354825	0.1586902	
336.6	0.15427356	0.15882844	
336.8	0.15479877	0.15896637	
337	0.15477392	0.15910399	
337.2	0.15399478	0.1592413	
337.4	0.15382054	0.15937831	
337.6	0.15389334	0.159515	
337.8	0.15393708	0.1596514	
338	0.1540829	0.15978748	
338.2	0.15393714	0.15992327	
338.4	0.15434358	0.16005874	
338.6	0.1546234	0.16019392	
338.8	0.15457258	0.16032879	
339	0.15521105	0.16046337	
339.2	0.15560583	0.16059764	
339.4	0.15561966	0.16073161	
339.6	0.15571935	0.16086528	
339.8	0.15573772	0.16099865	
340	0.156243	0.16113173	
340.2	0.15735487	0.1612645	
340.4	0.15731669	0.16139698	
340.6	0.1577761	0.16152916	
340.8	0.15803296	0.16166105	
341	0.15741101	0.16179264	
341.2	0.15744815	0.16192394	
341.4	0.1578065	0.16205494	
341.6	0.15774559	0.16218565	
341.8	0.15790528	0.16231607	
342	0.1581598	0.1624462	
342.2	0.15768076	0.16257604	
342.4	0.15844641	0.16270558	
342.6	0.15833721	0.16283484	
342.8	0.15859466	0.1629638	
343	0.15931008	0.16309248	
343.2	0.15979376	0.16322087	
343.4	0.16014573	0.16334897	
343.6	0.16008368	0.16347679	
343.8	0.16052089	0.16360432	
344	0.16132688	0.16373157	
344.2	0.16142441	0.16385853	
344.4	0.16113071	0.1639852	
344.6	0.16166188	0.1641116	
344.8	0.16133426	0.16423771	
345	0.16112097	0.16436354	
345.2	0.16114942	0.16448908	
345.4	0.16078127	0.16461435	
345.6	0.16049229	0.16473933	
345.8	0.16064913	0.16486404	
346	0.16035725	0.16498847	
346.2	0.15991881	0.16511262	
346.4	0.16039735	0.16523649	
346.6	0.16034286	0.16536008	
346.8	0.16106712	0.1654834	
347	0.16136508	0.16560644	
347.2	0.16182314	0.16572921	
347.4	0.16190119	0.1658517	
347.6	0.16144034	0.16597392	
347.8	0.16171937	0.16609587	
348	0.16213975	0.16621754	
348.2	0.16223298	0.16633894	
348.4	0.16282885	0.16646007	
348.6	0.16366624	0.16658092	
348.8	0.16361893	0.16670151	
349	0.16395077	0.16682183	
349.2	0.1638856	0.16694188	
349.4	0.16389317	0.16706166	
349.6	0.16408281	0.16718117	
349.8	0.16412437	0.16730041	
350	0.16395408	0.16741939	
350.2	0.1639315	0.1675381	
350.4	0.16429807	0.16765655	
350.6	0.16401954	0.16777473	
350.8	0.16432046	0.16789264	
351	0.16448954	0.1680103	
351.2	0.16506732	0.16812769	
351.4	0.16507406	0.16824481	
351.6	0.16478038	0.16836168	
351.8	0.16512805	0.16847828	
352	0.1658054	0.16859463	
352.2	0.16615979	0.16871071	
352.4	0.16703271	0.16882653	
352.6	0.16790508	0.1689421	
352.8	0.16806613	0.1690574	
353	0.16834432	0.16917245	
353.2	0.1681732	0.16928724	
353.4	0.16816187	0.16940177	
353.6	0.16858337	0.16951605	
353.8	0.16868344	0.16963007	
354	0.16882178	0.16974384	
354.2	0.16862852	0.16985735	
354.4	0.16853312	0.16997061	
354.6	0.16832815	0.17008361	
354.8	0.16882527	0.17019637	
355	0.16876039	0.17030887	
355.2	0.16863589	0.17042111	
355.4	0.16823411	0.17053311	
355.6	0.16811975	0.17064486	
355.8	0.16825172	0.17075635	
356	0.16803627	0.1708676	
356.2	0.16849211	0.1709786	
356.4	0.16885885	0.17108935	
356.6	0.16898481	0.17119985	
356.8	0.16859147	0.17131011	
357	0.16862967	0.17142012	
357.2	0.16861124	0.17152988	
357.4	0.16914838	0.1716394	
357.6	0.16960677	0.17174867	
357.8	0.17001675	0.1718577	
358	0.17014484	0.17196648	
358.2	0.17011741	0.17207502	
358.4	0.17061476	0.17218332	
358.6	0.17098035	0.17229137	
358.8	0.17102017	0.17239919	
359	0.17113682	0.17250676	
359.2	0.17112537	0.17261409	
359.4	0.1721137	0.17272118	
359.6	0.17288001	0.17282804	
359.8	0.17308356	0.17293465	
360	0.1737305	0.17304102	
360.2	0.17466833	0.17314716	
360.4	0.17484995	0.17325306	
360.6	0.17531851	0.17335872	
360.8	0.175778	0.17346415	
361	0.17635388	0.17356934	
361.2	0.17634531	0.17367429	
361.4	0.17623989	0.17377902	
361.6	0.17617513	0.1738835	
361.8	0.17607669	0.17398775	
362	0.17586358	0.17409177	
362.2	0.17567715	0.17419556	
362.4	0.17549488	0.17429911	
362.6	0.17477519	0.17440244	
362.8	0.17383353	0.17450553	
363	0.17391361	0.17460839	
363.2	0.17380864	0.17471102	
363.4	0.1742695	0.17481342	
363.6	0.17428475	0.17491559	
363.8	0.17433209	0.17501754	
364	0.17455986	0.17511925	
364.2	0.17437012	0.17522074	
364.4	0.17503341	0.175322	
364.6	0.17631355	0.17542304	
364.8	0.17662979	0.17552385	
365	0.1767645	0.17562443	
365.2	0.17691687	0.17572479	
365.4	0.17701667	0.17582492	
365.6	0.1769948	0.17592483	
365.8	0.17679178	0.17602452	
366	0.17669292	0.17612398	
366.2	0.17636937	0.17622322	
366.4	0.17610774	0.17632224	
366.6	0.17559768	0.17642104	
366.8	0.17495981	0.17651961	
367	0.17511085	0.17661797	
367.2	0.17517999	0.17671611	
367.4	0.1750108	0.17681402	
367.6	0.17515226	0.17691172	
367.8	0.17531796	0.1770092	
368	0.17559976	0.17710646	
368.2	0.1762107	0.1772035	
368.4	0.17717032	0.17730033	
368.6	0.17780496	0.17739694	
368.8	0.17760665	0.17749333	
369	0.17824035	0.17758951	
369.2	0.17803493	0.17768547	
369.4	0.17774616	0.17778122	
369.6	0.17776898	0.17787675	
369.8	0.17813203	0.17797207	
370	0.17873453	0.17806718	
370.2	0.17909848	0.17816207	
370.4	0.17892303	0.17825676	
370.6	0.17910371	0.17835123	
370.8	0.17913777	0.17844549	
371	0.17963192	0.17853953	
371.2	0.18002992	0.17863337	
371.4	0.18022352	0.178727	
371.6	0.18066405	0.17882042	
371.8	0.18062011	0.17891363	
372	0.18066786	0.17900663	
372.2	0.18066999	0.17909942	
372.4	0.18035561	0.17919201	
372.6	0.18055314	0.17928438	
372.8	0.18042178	0.17937656	
373	0.18021278	0.17946852	
373.2	0.17988249	0.17956028	
373.4	0.18049397	0.17965183	
373.6	0.18051593	0.17974318	
373.8	0.18096117	0.17983433	
374	0.18115505	0.17992527	
374.2	0.18135093	0.18001601	
374.4	0.18152306	0.18010654	
374.6	0.18217561	0.18019688	
374.8	0.18229426	0.18028701	
375	0.1827331	0.18037694	
375.2	0.18289293	0.18046666	
375.4	0.18326085	0.18055619	
375.6	0.18346668	0.18064552	
375.8	0.18319943	0.18073464	
376	0.18306703	0.18082357	
376.2	0.18299502	0.1809123	
376.4	0.18294039	0.18100083	
376.6	0.18273726	0.18108916	
376.8	0.18273614	0.1811773	
377	0.18292895	0.18126523	
377.2	0.18359083	0.18135297	
377.4	0.18371751	0.18144052	
377.6	0.18357308	0.18152787	
377.8	0.18420058	0.18161502	
378	0.18436751	0.18170198	
378.2	0.18506162	0.18178874	
378.4	0.18527241	0.18187531	
378.6	0.18538789	0.18196169	
378.8	0.18597062	0.18204787	
379	0.18661549	0.18213386	
379.2	0.1868579	0.18221966	
379.4	0.18754778	0.18230527	
379.6	0.18811113	0.18239068	
379.8	0.1875608	0.1824759	
380	0.18740144	0.18256094	
380.2	0.18750875	0.18264578	
380.4	0.18775285	0.18273043	
380.6	0.1875011	0.18281489	
380.8	0.1879608	0.18289917	
381	0.18827041	0.18298325	
381.2	0.18819437	0.18306715	
381.4	0.18812069	0.18315086	
381.6	0.18804181	0.18323438	
381.8	0.18759623	0.18331772	
382	0.18700416	0.18340087	
382.2	0.18685452	0.18348383	
382.4	0.18661319	0.18356661	
382.6	0.18691794	0.1836492	
382.8	0.18703343	0.18373161	
383	0.18725504	0.18381384	
383.2	0.18716449	0.18389588	
383.4	0.18795548	0.18397773	
383.6	0.18812887	0.18405941	
383.8	0.18797478	0.1841409	
384	0.1885152	0.18422221	
384.2	0.18855868	0.18430333	
384.4	0.18866884	0.18438428	
384.6	0.18860117	0.18446504	
384.8	0.18970009	0.18454562	
385	0.18983004	0.18462603	
385.2	0.1897334	0.18470625	
385.4	0.18955222	0.18478629	
385.6	0.1894417	0.18486616	
385.8	0.18956354	0.18494584	
386	0.19004372	0.18502535	
386.2	0.19015839	0.18510468	
386.4	0.1901141	0.18518383	
386.6	0.19022223	0.18526281	
386.8	0.19019662	0.18534161	
387	0.19100788	0.18542023	
387.2	0.19128872	0.18549868	
387.4	0.19194961	0.18557695	
387.6	0.1924372	0.18565505	
387.8	0.19251981	0.18573297	
388	0.19278475	0.18581071	
388.2	0.19268977	0.18588829	
388.4	0.19270177	0.18596569	
388.6	0.19283372	0.18604291	
388.8	0.19323171	0.18611997	
389	0.19262447	0.18619685	
389.2	0.19250712	0.18627356	
389.4	0.19252363	0.1863501	
389.6	0.19284553	0.18642646	
389.8	0.19287001	0.18650266	
390	0.19300074	0.18657868	
390.2	0.19264701	0.18665454	
390.4	0.19267313	0.18673022	
390.6	0.19288701	0.18680574	
390.8	0.19327388	0.18688109	
391	0.19385412	0.18695627	
391.2	0.19341249	0.18703128	
391.4	0.19330599	0.18710612	
391.6	0.19329606	0.1871808	
391.8	0.19291532	0.18725531	
392	0.19277836	0.18732965	
392.2	0.19227221	0.18740382	
392.4	0.19225859	0.18747783	
392.6	0.19223382	0.18755168	
392.8	0.19269045	0.18762536	
393	0.19312612	0.18769887	
393.2	0.19332829	0.18777222	
393.4	0.19399872	0.18784541	
393.6	0.19469779	0.18791843	
393.8	0.1951285	0.18799129	
394	0.19576583	0.18806398	
394.2	0.19628154	0.18813651	
394.4	0.19667365	0.18820889	
394.6	0.1969782	0.18828109	
394.8	0.19708529	0.18835314	
395	0.19701953	0.18842503	
395.2	0.19613758	0.18849675	
395.4	0.1963546	0.18856832	
395.6	0.19636896	0.18863972	
395.8	0.19681401	0.18871097	
396	0.19669134	0.18878205	
396.2	0.196676	0.18885298	
396.4	0.19710625	0.18892375	
396.6	0.19717752	0.18899436	
396.8	0.19742404	0.18906481	
397	0.19740578	0.1891351	
397.2	0.19736988	0.18920524	
397.4	0.19796281	0.18927522	
397.6	0.1981702	0.18934505	
397.8	0.19820078	0.18941471	
398	0.19846519	0.18948423	
398.2	0.19887013	0.18955358	
398.4	0.19876855	0.18962278	
398.6	0.19905377	0.18969183	
398.8	0.19930199	0.18976072	
399	0.19936563	0.18982946	
399.2	0.19950094	0.18989804	
399.4	0.20001401	0.18996647	
399.6	0.2002899	0.19003475	
399.8	0.20051558	0.19010287	
400	0.2002254	0.19017085	
400.2	0.20035062	0.19023867	
400.4	0.20040516	0.19030634	
400.6	0.1997538	0.19037385	
400.8	0.19913572	0.19044122	
401	0.19881337	0.19050843	
401.2	0.19860751	0.1905755	
401.4	0.19860627	0.19064242	
401.6	0.19854479	0.19070918	
401.8	0.19861156	0.1907758	
402	0.19872965	0.19084226	
402.2	0.19899086	0.19090858	
402.4	0.19906656	0.19097475	
402.6	0.19952666	0.19104077	
402.8	0.19952666	0.19110665	
403	0.19957423	0.19109024	
403.2	0.19936914	0.19107384	
403.4	0.19923503	0.19105743	
403.6	0.19918404	0.19104102	
403.8	0.19880617	0.19102462	
404	0.19809155	0.19100822	
404.2	0.19776128	0.19099182	
404.4	0.19785413	0.19097542	
404.6	0.19771748	0.19095902	
404.8	0.19825717	0.19094262	
405	0.19866598	0.19092623	
405.2	0.19868927	0.19090983	
405.4	0.19883655	0.19089344	
405.6	0.1989414	0.19087705	
405.8	0.1991502	0.19086066	
406	0.19944215	0.19084427	
406.2	0.19937093	0.19082788	
406.4	0.19945931	0.1908115	
406.6	0.19856367	0.19079511	
406.8	0.1983989	0.19077873	
407	0.198322	0.19076235	
407.2	0.19764136	0.19074597	
407.4	0.1968902	0.19072959	
407.6	0.19619531	0.19071321	
407.8	0.19512212	0.19069684	
408	0.19440577	0.19068046	
408.2	0.19455644	0.19066409	
408.4	0.19462447	0.19064772	
408.6	0.19454691	0.19063135	
408.8	0.19516785	0.19061498	
409	0.19506435	0.19059861	
409.2	0.19527196	0.19058225	
409.4	0.1956163	0.19056588	
409.6	0.19538275	0.19054952	
409.8	0.1952382	0.19053316	
410	0.19484724	0.1905168	
410.2	0.19454422	0.19050044	
410.4	0.19477012	0.19048408	
410.6	0.1946108	0.19046773	
410.8	0.19442574	0.19045137	
411	0.19428331	0.19043502	
411.2	0.19382596	0.19041867	
411.4	0.19368155	0.19040232	
411.6	0.19413197	0.19038597	
411.8	0.19426968	0.19036962	
412	0.19466671	0.19035327	
412.2	0.19496778	0.19033693	
412.4	0.19512306	0.19032058	
412.6	0.19509875	0.19030424	
412.8	0.19531076	0.1902879	
413	0.19462648	0.19027156	
413.2	0.19413642	0.19025523	
413.4	0.19348606	0.19023889	
413.6	0.1927168	0.19022255	
413.8	0.19269531	0.19020622	
414	0.19255661	0.19018989	
414.2	0.19225147	0.19017356	
414.4	0.19212584	0.19015723	
414.6	0.19132399	0.1901409	
414.8	0.19116701	0.19012457	
415	0.191145	0.19010825	
415.2	0.19134372	0.19009192	
415.4	0.19178269	0.1900756	
415.6	0.1920869	0.19005928	
415.8	0.19196989	0.19004296	
416	0.19225444	0.19002664	
416.2	0.1925701	0.19001033	
416.4	0.19264145	0.18999401	
416.6	0.19236034	0.1899777	
416.8	0.19253248	0.18996138	
417	0.19221928	0.18994507	
417.2	0.19222664	0.18992876	
417.4	0.19273425	0.18991246	
417.6	0.1928123	0.18989615	
417.8	0.19283604	0.18987984	
418	0.19270186	0.18986354	
418.2	0.19232203	0.18984724	
418.4	0.19181415	0.18983093	
418.6	0.19177935	0.18981463	
418.8	0.19145251	0.18979834	
419	0.19120443	0.18978204	
419.2	0.19111862	0.18976574	
419.4	0.19079042	0.18974945	
419.6	0.19008646	0.18973316	
419.8	0.18961767	0.18971686	
420	0.18967587	0.18970057	
420.2	0.18965903	0.18968429	
420.4	0.18942947	0.189668	
420.6	0.18939804	0.18965171	
420.8	0.18993144	0.18963543	
421	0.1900943	0.18961914	
421.2	0.19036307	0.18960286	
421.4	0.19095258	0.18958658	
421.6	0.19090362	0.1895703	
421.8	0.19135055	0.18955403	
422	0.19199918	0.18953775	
422.2	0.19181878	0.18952147	
422.4	0.19164802	0.1895052	
422.6	0.1916086	0.18948893	
422.8	0.19135991	0.18947266	
423	0.19105683	0.18945639	
423.2	0.19065205	0.18944012	
423.4	0.19003394	0.18942385	
423.6	0.18963343	0.18940759	
423.8	0.18932026	0.18939133	
424	0.18888894	0.18937506	
424.2	0.18899558	0.1893588	
424.4	0.18874831	0.18934254	
424.6	0.18826266	0.18932629	
424.8	0.18814938	0.18931003	
425	0.18762657	0.18929377	
425.2	0.1877008	0.18927752	
425.4	0.18786152	0.18926127	
425.6	0.18793664	0.18924502	
425.8	0.18881766	0.18922877	
426	0.18868753	0.18921252	
426.2	0.18866199	0.18919627	
426.4	0.18872618	0.18918003	
426.6	0.18839078	0.18916378	
426.8	0.18842218	0.18914754	
427	0.18791044	0.1891313	
427.2	0.18785265	0.18911506	
427.4	0.18799619	0.18909882	
427.6	0.18816773	0.18908258	
427.8	0.18802449	0.18906635	
428	0.18824928	0.18905011	
428.2	0.18886265	0.18903388	
428.4	0.18825077	0.18901765	
428.6	0.1881642	0.18900142	
428.8	0.18843278	0.18898519	
429	0.18862221	0.18896896	
429.2	0.18855927	0.18895274	
429.4	0.18853696	0.18893651	
429.6	0.18860808	0.18892029	
429.8	0.18891016	0.18890407	
430	0.18856325	0.18888785	
430.2	0.1889199	0.18887163	
430.4	0.18847441	0.18885541	
430.6	0.18820684	0.18883919	
430.8	0.18771808	0.18882298	
431	0.18764237	0.18880677	
431.2	0.18748019	0.18879055	
431.4	0.18729061	0.18877434	
431.6	0.18717846	0.18875813	
431.8	0.18706026	0.18874193	
432	0.18743011	0.18872572	
432.2	0.18755252	0.18870951	
432.4	0.18763804	0.18869331	
432.6	0.1883742	0.18867711	
432.8	0.18847739	0.18866091	
433	0.1885112	0.18864471	
433.2	0.1883786	0.18862851	
433.4	0.18882733	0.18861231	
433.6	0.18908824	0.18859612	
433.8	0.18937688	0.18857992	
434	0.18984755	0.18856373	
434.2	0.19015244	0.18854754	
434.4	0.19014754	0.18853135	
434.6	0.19014765	0.18851516	
434.8	0.18969638	0.18849897	
435	0.19007615	0.18848279	
435.2	0.1898151	0.1884666	
435.4	0.18956089	0.18845042	
435.6	0.18973374	0.18843424	
435.8	0.18962882	0.18841806	
436	0.1895217	0.18840188	
436.2	0.18951367	0.1883857	
436.4	0.18961605	0.18836953	
436.6	0.18935279	0.18835335	
436.8	0.18942665	0.18833718	
437	0.18912725	0.18832101	
437.2	0.18917218	0.18830484	
437.4	0.18886649	0.18828867	
437.6	0.18863075	0.1882725	
437.8	0.18874159	0.18825634	
438	0.18845997	0.18824017	
438.2	0.18788879	0.18822401	
438.4	0.18836585	0.18820785	
438.6	0.18803843	0.18819169	
438.8	0.18783418	0.18817553	
439	0.18757389	0.18815937	
439.2	0.18752381	0.18814321	
439.4	0.18742937	0.18812706	
439.6	0.18738148	0.1881109	
439.8	0.18749586	0.18809475	
440	0.18701324	0.1880786	
440.2	0.18753465	0.18806245	
440.4	0.18794122	0.1880463	
440.6	0.18759025	0.18803016	
440.8	0.1880335	0.18801401	
441	0.18801264	0.18799787	
441.2	0.18796943	0.18798172	
441.4	0.1876263	0.18796558	
441.6	0.18758407	0.18794944	
441.8	0.18748118	0.1879333	
442	0.18695448	0.18791717	
442.2	0.18705774	0.18790103	
442.4	0.1878982	0.1878849	
442.6	0.18774851	0.18786876	
442.8	0.18731348	0.18785263	
443	0.18722101	0.1878365	
443.2	0.18721604	0.18782037	
443.4	0.1868262	0.18780425	
443.6	0.18681632	0.18778812	
443.8	0.18704777	0.187772	
444	0.18675832	0.18775587	
444.2	0.18739522	0.18773975	
444.4	0.18747894	0.18772363	
444.6	0.18681723	0.18770751	
444.8	0.187335	0.18769139	
445	0.18724736	0.18767528	
445.2	0.18685089	0.18765916	
445.4	0.18665641	0.18764305	
445.6	0.18629561	0.18762694	
445.8	0.18649883	0.18761083	
446	0.18645604	0.18759472	
446.2	0.18716395	0.18757861	
446.4	0.18744967	0.1875625	
446.6	0.18715312	0.1875464	
446.8	0.18736985	0.18753029	
447	0.1875582	0.18751419	
447.2	0.18694877	0.18749809	
447.4	0.18732986	0.18748199	
447.6	0.18772519	0.18746589	
447.8	0.18722952	0.1874498	
448	0.18694368	0.1874337	
448.2	0.18708385	0.18741761	
448.4	0.18717799	0.18740151	
448.6	0.18701376	0.18738542	
448.8	0.18687833	0.18736933	
449	0.18703103	0.18735324	
449.2	0.18719848	0.18733716	
449.4	0.18712543	0.18732107	
449.6	0.1870842	0.18730499	
449.8	0.18753531	0.1872889	
450	0.18722471	0.18727282	
450.2	0.1875575	0.18725674	
450.4	0.18705589	0.18724066	
450.6	0.1870095	0.18722458	
450.8	0.18722302	0.18720851	
451	0.18686267	0.18719243	
451.2	0.18707937	0.18717636	
451.4	0.18745503	0.18716029	
451.6	0.18672295	0.18714422	
451.8	0.18638577	0.18712815	
452	0.18656252	0.18711208	
452.2	0.18626096	0.18709601	
452.4	0.18610336	0.18707995	
452.6	0.18577144	0.18706389	
452.8	0.18551344	0.18704782	
453	0.18596009	0.18703176	
453.2	0.18574402	0.1870157	
453.4	0.18567886	0.18699964	
453.6	0.18576449	0.18698359	
453.8	0.18571678	0.18696753	
454	0.18539899	0.18695148	
454.2	0.18586888	0.18693542	
454.4	0.1858126	0.18691937	
454.6	0.18640445	0.18690332	
454.8	0.18676883	0.18688727	
455	0.18746872	0.18687123	
455.2	0.18799964	0.18685518	
455.4	0.1881119	0.18683914	
455.6	0.188364	0.18682309	
455.8	0.1886378	0.18680705	
456	0.18782998	0.18679101	
456.2	0.18775813	0.18677497	
456.4	0.1878891	0.18675894	
456.6	0.18784275	0.1867429	
456.8	0.18799605	0.18672686	
457	0.18769611	0.18671083	
457.2	0.18741873	0.1866948	
457.4	0.18760859	0.18667877	
457.6	0.18761947	0.18666274	
457.8	0.18738255	0.18664671	
458	0.18728057	0.18663068	
458.2	0.18776474	0.18661466	
458.4	0.18729185	0.18659864	
458.6	0.18727626	0.18658261	
458.8	0.18691807	0.18656659	
459	0.1866042	0.18655057	
459.2	0.18627564	0.18653455	
459.4	0.18581403	0.18651854	
459.6	0.18566318	0.18650252	
459.8	0.18472978	0.18648651	
460	0.18429395	0.1864705	
460.2	0.18461993	0.18645448	
460.4	0.18414121	0.18643847	
460.6	0.18384327	0.18642246	
460.8	0.18401125	0.18640646	
461	0.18400338	0.18639045	
461.2	0.1840993	0.18637445	
461.4	0.18486801	0.18635844	
461.6	0.18506691	0.18634244	
461.8	0.1852784	0.18632644	
462	0.18524961	0.18631044	
462.2	0.18573402	0.18629444	
462.4	0.18544172	0.18627845	
462.6	0.18566586	0.18626245	
462.8	0.18568674	0.18624646	
463	0.18577341	0.18623047	
463.2	0.18593198	0.18621448	
463.4	0.18588759	0.18619849	
463.6	0.18598899	0.1861825	
463.8	0.18551922	0.18616651	
464	0.18540944	0.18615053	
464.2	0.18564652	0.18613454	
464.4	0.18549663	0.18611856	
464.6	0.18577316	0.18610258	
464.8	0.18583976	0.1860866	
465	0.1861272	0.18607062	
465.2	0.18606207	0.18605464	
465.4	0.1863113	0.18603867	
465.6	0.1862932	0.18602269	
465.8	0.18626416	0.18600672	
466	0.18628955	0.18599075	
466.2	0.1866185	0.18597478	
466.4	0.18649607	0.18595881	
466.6	0.1863084	0.18594284	
466.8	0.18613182	0.18592688	
467	0.18605339	0.18591091	
467.2	0.18598763	0.18589495	
467.4	0.18524632	0.18587899	
467.6	0.18525605	0.18586303	
467.8	0.18464964	0.18584707	
468	0.18458293	0.18583111	
468.2	0.18448123	0.18581515	
468.4	0.18410031	0.1857992	
468.6	0.18373366	0.18578324	
468.8	0.18353549	0.18576729	
469	0.18376794	0.18575134	
469.2	0.18380498	0.18573539	
469.4	0.18418935	0.18571944	
469.6	0.18482116	0.1857035	
469.8	0.18492297	0.18568755	
470	0.18544862	0.18567161	
470.2	0.18558437	0.18565566	
470.4	0.18580805	0.18563972	
470.6	0.18579516	0.18562378	
470.8	0.18591005	0.18560784	
471	0.18622972	0.18559191	
471.2	0.18620051	0.18557597	
471.4	0.18550176	0.18556003	
471.6	0.18558711	0.1855441	
471.8	0.18494169	0.18552817	
472	0.18481121	0.18551224	
472.2	0.18422115	0.18549631	
472.4	0.18418179	0.18548038	
472.6	0.18416048	0.18546446	
472.8	0.1842569	0.18544853	
473	0.18469534	0.18543261	
473.2	0.18483061	0.18541668	
473.4	0.18494945	0.18540076	
473.6	0.18511763	0.18538484	
473.8	0.18473096	0.18536893	
474	0.18468388	0.18535301	
474.2	0.18473268	0.18533709	
474.4	0.18498979	0.18532118	
474.6	0.18491204	0.18530527	
474.8	0.18462009	0.18528936	
475	0.18444864	0.18527345	
475.2	0.18431876	0.18525754	
475.4	0.18419394	0.18524163	
475.6	0.18378296	0.18522572	
475.8	0.1836438	0.18520982	
476	0.18340055	0.18519392	
476.2	0.18323921	0.18517801	
476.4	0.18396477	0.18516211	
476.6	0.18397837	0.18514621	
476.8	0.18393892	0.18513032	
477	0.18448947	0.18511442	
477.2	0.18427646	0.18509853	
477.4	0.18417188	0.18508263	
477.6	0.18456175	0.18506674	
477.8	0.18442095	0.18505085	
478	0.18464726	0.18503496	
478.2	0.18494484	0.18501907	
478.4	0.18421084	0.18500318	
478.6	0.18401292	0.1849873	
478.8	0.18383852	0.18497142	
479	0.18400772	0.18495553	
479.2	0.1840659	0.18493965	
479.4	0.18336049	0.18492377	
479.6	0.18259652	0.18490789	
479.8	0.18244272	0.18489202	
480	0.18194701	0.18487614	
480.2	0.18221524	0.18486026	
480.4	0.18252666	0.18484439	
480.6	0.18219183	0.18482852	
480.8	0.1825524	0.18481265	
481	0.18319189	0.18479678	
481.2	0.1832437	0.18478091	
481.4	0.18389944	0.18476505	
481.6	0.18454695	0.18474918	
481.8	0.18451807	0.18473332	
482	0.18435535	0.18471746	
482.2	0.18388756	0.18470159	
482.4	0.18348256	0.18468573	
482.6	0.18398637	0.18466988	
482.8	0.18385295	0.18465402	
483	0.18379707	0.18463816	
483.2	0.18343227	0.18462231	
483.4	0.18291475	0.18460646	
483.6	0.18260745	0.18459061	
483.8	0.1823024	0.18457476	
484	0.18238028	0.18455891	
484.2	0.18273414	0.18454306	
484.4	0.18298274	0.18452721	
484.6	0.18332945	0.18451137	
484.8	0.18360587	0.18449553	
485	0.18372826	0.18447968	
485.2	0.18357953	0.18446384	
485.4	0.18412616	0.18444801	
485.6	0.18379807	0.18443217	
485.8	0.18322371	0.18441633	
486	0.18299781	0.1844005	
486.2	0.1830403	0.18438466	
486.4	0.18316061	0.18436883	
486.6	0.18332742	0.184353	
486.8	0.18316488	0.18433717	
487	0.18312157	0.18432134	
487.2	0.18271764	0.18430551	
487.4	0.18264709	0.18428969	
487.6	0.18252314	0.18427386	
487.8	0.18217845	0.18425804	
488	0.18235974	0.18424222	
488.2	0.1822924	0.1842264	
488.4	0.18234971	0.18421058	
488.6	0.18187488	0.18419476	
488.8	0.18185248	0.18417895	
489	0.18164934	0.18416313	
489.2	0.18188979	0.18414732	
489.4	0.18193986	0.18413151	
489.6	0.18177798	0.1841157	
489.8	0.18136974	0.18409989	
490	0.1815955	0.18408408	
490.2	0.18228715	0.18406827	
490.4	0.18202027	0.18405247	
490.6	0.18217063	0.18403667	
490.8	0.18219002	0.18402086	
491	0.18199593	0.18400506	
491.2	0.18197385	0.18398926	
491.4	0.18213093	0.18397346	
491.6	0.1819247	0.18395767	
491.8	0.18144812	0.18394187	
492	0.18100972	0.18392608	
492.2	0.18087037	0.18391028	
492.4	0.18093306	0.18389449	
492.6	0.18088854	0.1838787	
492.8	0.18163277	0.18386291	
493	0.18178213	0.18384713	
493.2	0.18232677	0.18383134	
493.4	0.18298381	0.18381555	
493.6	0.18331483	0.18379977	
493.8	0.18308011	0.18378399	
494	0.18362279	0.18376821	
494.2	0.18421768	0.18375243	
494.4	0.1834347	0.18373665	
494.6	0.18373663	0.18372087	
494.8	0.183746	0.1837051	
495	0.18308599	0.18368932	
495.2	0.18298345	0.18367355	
495.4	0.18221248	0.18365778	
495.6	0.18150856	0.18364201	
495.8	0.18075029	0.18362624	
496	0.17982899	0.18361048	
496.2	0.17964559	0.18359471	
496.4	0.17939907	0.18357895	
496.6	0.17905364	0.18356318	
496.8	0.17945531	0.18354742	
497	0.17952681	0.18353166	
497.2	0.18019905	0.1835159	
497.4	0.18075928	0.18350014	
497.6	0.18101187	0.18348439	
497.8	0.18094584	0.18346863	
498	0.18141587	0.18345288	
498.2	0.18176188	0.18343713	
498.4	0.18156585	0.18342137	
498.6	0.18215045	0.18340562	
498.8	0.18221281	0.18338988	
499	0.18206817	0.18337413	
499.2	0.18226547	0.18335838	
499.4	0.18174285	0.18334264	
499.6	0.18177121	0.1833269	
499.8	0.18172468	0.18331116	
500	0.18090313	0.18329542	
500.2	0.18058675	0.18327968	
500.4	0.18015819	0.18326394	
500.6	0.17990931	0.1832482	
500.8	0.17990352	0.18323247	
501	0.18033287	0.18321674	
501.2	0.18059201	0.183201	
501.4	0.18082969	0.18318527	
501.6	0.18142154	0.18316954	
501.8	0.18108097	0.18315382	
502	0.18133927	0.18313809	
502.2	0.18099	0.18312236	
502.4	0.18123051	0.18310664	
502.6	0.18156698	0.18309092	
502.8	0.18180592	0.1830752	
503	0.18191467	0.18305948	
503.2	0.18234518	0.18304376	
503.4	0.18199654	0.18302804	
503.6	0.18224833	0.18301232	
503.8	0.1821959	0.18299661	
504	0.18157641	0.1829809	
504.2	0.18125038	0.18296518	
504.4	0.18123553	0.18294947	
504.6	0.18120339	0.18293377	
504.8	0.18170617	0.18291806	
505	0.1821085	0.18290235	
505.2	0.18222916	0.18288665	
505.4	0.18247282	0.18287094	
505.6	0.18197049	0.18285524	
505.8	0.18131799	0.18283954	
506	0.18130883	0.18282384	
506.2	0.18074386	0.18280814	
506.4	0.18136363	0.18279244	
506.6	0.18107938	0.18277675	
506.8	0.18102976	0.18276105	
507	0.18110748	0.18274536	
507.2	0.18102352	0.18272967	
507.4	0.18051073	0.18271398	
507.6	0.1803068	0.18269829	
507.8	0.17992883	0.1826826	
508	0.17966694	0.18266692	
508.2	0.17992696	0.18265123	
508.4	0.18038955	0.18263555	
508.6	0.18071432	0.18261987	
508.8	0.18085722	0.18260419	
509	0.18001556	0.18258851	
509.2	0.1796835	0.18257283	
509.4	0.17905515	0.18255715	
509.6	0.17872494	0.18254148	
509.8	0.17876847	0.1825258	
510	0.1788016	0.18251013	
510.2	0.17831008	0.18249446	
510.4	0.17873729	0.18247879	
510.6	0.17869514	0.18246312	
510.8	0.17891235	0.18244745	
511	0.17917511	0.18243179	
511.2	0.17934836	0.18241612	
511.4	0.17939698	0.18240046	
511.6	0.17941764	0.1823848	
511.8	0.18022076	0.18236914	
512	0.18085183	0.18235348	
512.2	0.18127081	0.18233782	
512.4	0.18077469	0.18232216	
512.6	0.18122529	0.18230651	
512.8	0.18119138	0.18229085	
513	0.18128362	0.1822752	
513.2	0.18163238	0.18225955	
513.4	0.18160482	0.1822439	
513.6	0.18179255	0.18222825	
513.8	0.18190572	0.1822126	
514	0.18200332	0.18219696	
514.2	0.18204944	0.18218131	
514.4	0.1820579	0.18216567	
514.6	0.18199666	0.18215003	
514.8	0.18198479	0.18213439	
515	0.1812185	0.18211875	
515.2	0.18099554	0.18210311	
515.4	0.18037667	0.18208747	
515.6	0.1803184	0.18207184	
515.8	0.18025595	0.18205621	
516	0.1797265	0.18204057	
516.2	0.17915765	0.18202494	
516.4	0.17869253	0.18200931	
516.6	0.17945846	0.18199368	
516.8	0.17895654	0.18197806	
517	0.17871722	0.18196243	
517.2	0.17862548	0.18194681	
517.4	0.17848915	0.18193118	
517.6	0.17875551	0.18191556	
517.8	0.17890284	0.18189994	
518	0.17920777	0.18188432	
518.2	0.17899837	0.18186871	
518.4	0.1785131	0.18185309	
518.6	0.17893084	0.18183747	
518.8	0.17929046	0.18182186	
519	0.17916832	0.18180625	
519.2	0.17980353	0.18179064	
519.4	0.17980727	0.18177503	
519.6	0.17988707	0.18175942	
519.8	0.18015387	0.18174381	
520	0.18036102	0.18172821	
520.2	0.18010259	0.1817126	
520.4	0.17988681	0.181697	
520.6	0.17987665	0.1816814	
520.8	0.17939067	0.1816658	
521	0.17970704	0.1816502	
521.2	0.17992867	0.1816346	
521.4	0.17992796	0.18161901	
521.6	0.17967909	0.18160341	
521.8	0.17946448	0.18158782	
522	0.17927082	0.18157223	
522.2	0.17876283	0.18155663	
522.4	0.1785812	0.18154105	
522.6	0.17889139	0.18152546	
522.8	0.17925278	0.18150987	
523	0.17909039	0.18149428	
523.2	0.17869541	0.1814787	
523.4	0.17864858	0.18146312	
523.6	0.17867595	0.18144754	
523.8	0.1790027	0.18143196	
524	0.17865027	0.18141638	
524.2	0.17818952	0.1814008	
524.4	0.17846906	0.18138522	
524.6	0.17859376	0.18136965	
524.8	0.1786042	0.18135408	
525	0.17891055	0.1813385	
525.2	0.17902019	0.18132293	
525.4	0.17889034	0.18130736	
525.6	0.17851012	0.1812918	
525.8	0.17846074	0.18127623	
526	0.17864328	0.18126066	
526.2	0.17881985	0.1812451	
526.4	0.17867613	0.18122954	
526.6	0.17866233	0.18121397	
526.8	0.17876174	0.18119841	
527	0.17901795	0.18118286	
527.2	0.17868555	0.1811673	
527.4	0.17899794	0.18115174	
527.6	0.17914006	0.18113619	
527.8	0.17918532	0.18112063	
528	0.17896335	0.18110508	
528.2	0.17916493	0.18108953	
528.4	0.17909095	0.18107398	
528.6	0.17877238	0.18105843	
528.8	0.17899342	0.18104289	
529	0.17890297	0.18102734	
529.2	0.17860071	0.1810118	
529.4	0.17834099	0.18099626	
529.6	0.1780471	0.18098071	
529.8	0.17806963	0.18096517	
530	0.1784252	0.18094964	
530.2	0.17845445	0.1809341	
530.4	0.17833619	0.18091856	
530.6	0.17867749	0.18090303	
530.8	0.17876084	0.18088749	
531	0.17917882	0.18087196	
531.2	0.17914889	0.18085643	
531.4	0.17988448	0.1808409	
531.6	0.18011552	0.18082537	
531.8	0.17996744	0.18080985	
532	0.17992146	0.18079432	
532.2	0.18005971	0.1807788	
532.4	0.17964854	0.18076327	
532.6	0.1797297	0.18074775	
532.8	0.17959558	0.18073223	
533	0.17913306	0.18071671	
533.2	0.17886865	0.1807012	
533.4	0.1788129	0.18068568	
533.6	0.17850604	0.18067017	
533.8	0.17867762	0.18065465	
534	0.1785348	0.18063914	
534.2	0.17871334	0.18062363	
534.4	0.17860903	0.18060812	
534.6	0.17904056	0.18059261	
534.8	0.17903641	0.18057711	
535	0.17931932	0.1805616	
535.2	0.17918907	0.1805461	
535.4	0.17865889	0.18053059	
535.6	0.17835009	0.18051509	
535.8	0.17845225	0.18049959	
536	0.17840406	0.18048409	
536.2	0.17874985	0.1804686	
536.4	0.17857012	0.1804531	
536.6	0.17822563	0.18043761	
536.8	0.17845342	0.18042211	
537	0.17869543	0.18040662	
537.2	0.17891331	0.18039113	
537.4	0.17938437	0.18037564	
537.6	0.17920309	0.18036015	
537.8	0.17940266	0.18034467	
538	0.17981277	0.18032918	
538.2	0.18029597	0.1803137	
538.4	0.18008106	0.18029821	
538.6	0.18065977	0.18028273	
538.8	0.18051494	0.18026725	
539	0.18033676	0.18025177	
539.2	0.18045758	0.1802363	
539.4	0.18010674	0.18022082	
539.6	0.18052229	0.18020534	
539.8	0.17999748	0.18018987	
540	0.17933729	0.1801744	
540.2	0.17938623	0.18015893	
540.4	0.17827824	0.18014346	
540.6	0.1775968	0.18012799	
540.8	0.1777144	0.18011252	
541	0.17707589	0.18009706	
541.2	0.17677966	0.18008159	
541.4	0.17697235	0.18006613	
541.6	0.17665999	0.18005067	
541.8	0.17681759	0.18003521	
542	0.17715367	0.18001975	
542.2	0.17652352	0.18000429	
542.4	0.17642893	0.17998884	
542.6	0.17704614	0.17997338	
542.8	0.17731108	0.17995793	
543	0.17783693	0.17994248	
543.2	0.17853605	0.17992703	
543.4	0.17878865	0.17991158	
543.6	0.17908561	0.17989613	
543.8	0.17891043	0.17988068	
544	0.17910691	0.17986524	
544.2	0.17900803	0.17984979	
544.4	0.17881806	0.17983435	
544.6	0.17886637	0.17981891	
544.8	0.17892478	0.17980347	
545	0.17872262	0.17978803	
545.2	0.17902866	0.17977259	
545.4	0.17889463	0.17975715	
545.6	0.1786828	0.17974172	
545.8	0.17835448	0.17972628	
546	0.17779921	0.17971085	
546.2	0.17726407	0.17969542	
546.4	0.17731013	0.17967999	
546.6	0.17764265	0.17966456	
546.8	0.17770244	0.17964914	
547	0.17774785	0.17963371	
547.2	0.17798895	0.17961829	
547.4	0.17811081	0.17960286	
547.6	0.17791806	0.17958744	
547.8	0.17800535	0.17957202	
548	0.17832613	0.1795566	
548.2	0.178522	0.17954118	
548.4	0.17908114	0.17952577	
548.6	0.1789885	0.17951035	
548.8	0.17901521	0.17949494	
549	0.17935066	0.17947953	
549.2	0.17909901	0.17946412	
549.4	0.17863837	0.17944871	
549.6	0.17885006	0.1794333	
549.8	0.17886104	0.17941789	
550	0.17853855	0.17940248	
550.2	0.17910572	0.17938708	
550.4	0.17920894	0.17937168	
550.6	0.17919079	0.17935627	
550.8	0.17875006	0.17934087	
551	0.17892382	0.17932547	
551.2	0.17877302	0.17931008	
551.4	0.178603	0.17929468	
551.6	0.17891494	0.17927928	
551.8	0.17934182	0.17926389	
552	0.17937562	0.1792485	
552.2	0.17941336	0.17923311	
552.4	0.17949884	0.17921772	
552.6	0.17925348	0.17920233	
552.8	0.17945308	0.17918694	
553	0.17955572	0.17917155	
553.2	0.17876421	0.17915617	
553.4	0.17919521	0.17914079	
553.6	0.17910601	0.1791254	
553.8	0.17918504	0.17911002	
554	0.17906976	0.17909464	
554.2	0.17933273	0.17907927	
554.4	0.17864466	0.17906389	
554.6	0.17770873	0.17904851	
554.8	0.17750239	0.17903314	
555	0.1774779	0.17901777	
555.2	0.1766065	0.1790024	
555.4	0.17651022	0.17898703	
555.6	0.1767549	0.17897166	
555.8	0.17675865	0.17895629	
556	0.17677978	0.17894092	
556.2	0.17737614	0.17892556	
556.4	0.17739162	0.17891019	
556.6	0.17732978	0.17889483	
556.8	0.17761401	0.17887947	
557	0.17775977	0.17886411	
557.2	0.17790011	0.17884875	
557.4	0.17865796	0.1788334	
557.6	0.17818849	0.17881804	
557.8	0.17871401	0.17880269	
558	0.17899964	0.17878733	
558.2	0.17928517	0.17877198	
558.4	0.17923773	0.17875663	
558.6	0.17889682	0.17874128	
558.8	0.1787664	0.17872593	
559	0.17866318	0.17871059	
559.2	0.17836073	0.17869524	
559.4	0.17872697	0.1786799	
559.6	0.17886436	0.17866456	
559.8	0.17907341	0.17864922	
560	0.17929345	0.17863388	
560.2	0.17918552	0.17861854	
560.4	0.17891853	0.1786032	
560.6	0.17904361	0.17858786	
560.8	0.17928877	0.17857253	
561	0.17953875	0.1785572	
561.2	0.17982701	0.17854186	
561.4	0.1803186	0.17852653	
561.6	0.18007215	0.1785112	
561.8	0.18069533	0.17849588	
562	0.18166699	0.17848055	
562.2	0.18200341	0.17846522	
562.4	0.18185046	0.1784499	
562.6	0.1814601	0.17843458	
562.8	0.18101773	0.17841926	
563	0.18109505	0.17840394	
563.2	0.18053207	0.17838862	
563.4	0.17986628	0.1783733	
563.6	0.17937615	0.17835798	
563.8	0.17878256	0.17834267	
564	0.17854818	0.17832736	
564.2	0.17814281	0.17831204	
564.4	0.17765609	0.17829673	
564.6	0.17727451	0.17828142	
564.8	0.17723525	0.17826611	
565	0.17714471	0.17825081	
565.2	0.17700933	0.1782355	
565.4	0.17718181	0.1782202	
565.6	0.17703341	0.17820489	
565.8	0.17772502	0.17818959	
566	0.17833395	0.17817429	
566.2	0.1784617	0.17815899	
566.4	0.17871097	0.1781437	
566.6	0.1789895	0.1781284	
566.8	0.1794576	0.1781131	
567	0.18013789	0.17809781	
567.2	0.18009968	0.17808252	
567.4	0.17999999	0.17806723	
567.6	0.18018393	0.17805194	
567.8	0.17996404	0.17803665	
568	0.18018064	0.17802136	
568.2	0.17959455	0.17800608	
568.4	0.17898659	0.17799079	
568.6	0.17860794	0.17797551	
568.8	0.17839591	0.17796023	
569	0.17778362	0.17794494	
569.2	0.17757863	0.17792967	
569.4	0.17780275	0.17791439	
569.6	0.17752566	0.17789911	
569.8	0.17762687	0.17788384	
570	0.1779255	0.17786856	
570.2	0.17843351	0.17785329	
570.4	0.17848877	0.17783802	
570.6	0.17863066	0.17782275	
570.8	0.17923215	0.17780748	
571	0.17965683	0.17779221	
571.2	0.17935036	0.17777694	
571.4	0.17914501	0.17776168	
571.6	0.17926606	0.17774642	
571.8	0.1789361	0.17773115	
572	0.17923984	0.17771589	
572.2	0.17902443	0.17770063	
572.4	0.17875062	0.17768537	
572.6	0.17864005	0.17767012	
572.8	0.17848297	0.17765486	
573	0.17821289	0.17763961	
573.2	0.17843354	0.17762435	
573.4	0.17856109	0.1776091	
573.6	0.17830389	0.17759385	
573.8	0.1785143	0.1775786	
574	0.17854076	0.17756335	
574.2	0.17873	0.17754811	
574.4	0.17777993	0.17753286	
574.6	0.17737975	0.17751762	
574.8	0.17737779	0.17750238	
575	0.1775186	0.17748713	
575.2	0.17726158	0.17747189	
575.4	0.17687721	0.17745666	
575.6	0.17719043	0.17744142	
575.8	0.17702526	0.17742618	
576	0.1778247	0.17741095	
576.2	0.17759097	0.17739571	
576.4	0.17773485	0.17738048	
576.6	0.17784099	0.17736525	
576.8	0.17803366	0.17735002	
577	0.17802699	0.17733479	
577.2	0.17811074	0.17731957	
577.4	0.17826235	0.17730434	
577.6	0.17772088	0.17728912	
577.8	0.17771267	0.17727389	
578	0.17734767	0.17725867	
578.2	0.17731418	0.17724345	
578.4	0.17652899	0.17722823	
578.6	0.17634506	0.17721301	
578.8	0.17659395	0.1771978	
579	0.17634056	0.17718258	
579.2	0.1758121	0.17716737	
579.4	0.1754666	0.17715215	
579.6	0.17615872	0.17713694	
579.8	0.17587541	0.17712173	
580	0.17669656	0.17710652	
580.2	0.17722197	0.17709132	
580.4	0.17742633	0.17707611	
580.6	0.17794014	0.17706091	
580.8	0.1785803	0.1770457	
581	0.17861834	0.1770305	
581.2	0.178689	0.1770153	
581.4	0.1791201	0.1770001	
581.6	0.1786682	0.1769849	
581.8	0.17874743	0.17696971	
582	0.1787352	0.17695451	
582.2	0.17874805	0.17693932	
582.4	0.17846727	0.17692412	
582.6	0.17847941	0.17690893	
582.8	0.17829581	0.17689374	
583	0.17765281	0.17687855	
583.2	0.17737312	0.17686336	
583.4	0.17779757	0.17684818	
583.6	0.17796788	0.17683299	
583.8	0.17754599	0.17681781	
584	0.17796177	0.17680263	
584.2	0.17772938	0.17678744	
584.4	0.17750342	0.17677226	
584.6	0.17790777	0.17675709	
584.8	0.17782302	0.17674191	
585	0.17748358	0.17672673	
585.2	0.17753722	0.17671156	
585.4	0.17745587	0.17669638	
585.6	0.17705591	0.17668121	
585.8	0.17674951	0.17666604	
586	0.17673515	0.17665087	
586.2	0.17641444	0.1766357	
586.4	0.17642078	0.17662054	
586.6	0.17652106	0.17660537	
586.8	0.17643946	0.17659021	
587	0.17719861	0.17657504	
587.2	0.1774406	0.17655988	
587.4	0.1781081	0.17654472	
587.6	0.1779148	0.17652956	
587.8	0.17769689	0.1765144	
588	0.17766606	0.17649925	
588.2	0.17722137	0.17648409	
588.4	0.1775279	0.17646894	
588.6	0.17717594	0.17645379	
588.8	0.17687665	0.17643863	
589	0.17701577	0.17642348	
589.2	0.17696027	0.17640834	
589.4	0.17673895	0.17639319	
589.6	0.17620348	0.17637804	
589.8	0.17616114	0.1763629	
590	0.17632386	0.17634775	
590.2	0.17573839	0.17633261	
590.4	0.17590293	0.17631747	
590.6	0.17608269	0.17630233	
590.8	0.17681693	0.17628719	
591	0.17727115	0.17627206	
591.2	0.17680913	0.17625692	
591.4	0.17713401	0.17624178	
591.6	0.17731018	0.17622665	
591.8	0.17703736	0.17621152	
592	0.17704997	0.17619639	
592.2	0.17758592	0.17618126	
592.4	0.17831692	0.17616613	
592.6	0.17876711	0.17615101	
592.8	0.17900426	0.17613588	
593	0.17922762	0.17612076	
593.2	0.1787481	0.17610563	
593.4	0.17895949	0.17609051	
593.6	0.17851798	0.17607539	
593.8	0.17916027	0.17606027	
594	0.17923765	0.17604516	
594.2	0.17915156	0.17603004	
594.4	0.17907494	0.17601492	
594.6	0.17885497	0.17599981	
594.8	0.1790807	0.1759847	
595	0.17856755	0.17596959	
595.2	0.17808335	0.17595448	
595.4	0.17836194	0.17593937	
595.6	0.17784333	0.17592426	
595.8	0.17716139	0.17590916	
596	0.17719305	0.17589405	
596.2	0.17773777	0.17587895	
596.4	0.17775716	0.17586385	
596.6	0.17800773	0.17584875	
596.8	0.17727184	0.17583365	
597	0.17667819	0.17581855	
597.2	0.17643509	0.17580345	
597.4	0.17641216	0.17578836	
597.6	0.17583239	0.17577326	
597.8	0.17612379	0.17575817	
598	0.17607706	0.17574308	
598.2	0.17591752	0.17572799	
598.4	0.17548212	0.1757129	
598.6	0.17599736	0.17569781	
598.8	0.17642008	0.17568272	
599	0.17626816	0.17566764	
599.2	0.17630845	0.17565255	
599.4	0.17649399	0.17563747	
599.6	0.17651856	0.17562239	
599.8	0.176344	0.17560731	
600	0.17656949	0.17559223	
600.2	0.17705768	0.17557716	
600.4	0.17740759	0.17556208	
600.6	0.17766542	0.175547	
600.8	0.17763137	0.17553193	
601	0.17776477	0.17551686	
601.2	0.17738382	0.17550179	
601.4	0.1769617	0.17548672	
601.6	0.176522	0.17547165	
601.8	0.17654453	0.17545658	
602	0.17638049	0.17544152	
602.2	0.17650545	0.17542645	
602.4	0.17690208	0.17541139	
602.6	0.17727264	0.17539633	
602.8	0.17722287	0.17538127	
603	0.17695727	0.17536621	
603.2	0.17705754	0.17535115	
603.4	0.17730909	0.17533609	
603.6	0.17711949	0.17532104	
603.8	0.1773512	0.17530598	
604	0.17733168	0.17529093	
604.2	0.17767853	0.17527588	
604.4	0.17788185	0.17526083	
604.6	0.17733078	0.17524578	
604.8	0.17750171	0.17523073	
605	0.17740457	0.17521569	
605.2	0.17700697	0.17520064	
605.4	0.17720568	0.1751856	
605.6	0.17758803	0.17517056	
605.8	0.17757421	0.17515551	
606	0.17758129	0.17514047	
606.2	0.17797046	0.17512544	
606.4	0.17837052	0.1751104	
606.6	0.17818343	0.17509536	
606.8	0.17796601	0.17508033	
607	0.17741207	0.17506529	
607.2	0.17733816	0.17505026	
607.4	0.17754178	0.17503523	
607.6	0.17690212	0.1750202	
607.8	0.1770293	0.17500517	
608	0.17579227	0.17499015	
608.2	0.1754564	0.17497512	
608.4	0.17439917	0.1749601	
608.6	0.17389295	0.17494507	
608.8	0.17430328	0.17493005	
609	0.17390426	0.17491503	
609.2	0.17428421	0.17490001	
609.4	0.1746044	0.17488499	
609.6	0.17476754	0.17486998	
609.8	0.17490828	0.17485496	
610	0.17566122	0.17483995	
610.2	0.17621533	0.17482494	
610.4	0.17666926	0.17480992	
610.6	0.17657797	0.17479491	
610.8	0.17694111	0.17477991	
611	0.17669325	0.1747649	
611.2	0.1773901	0.17474989	
611.4	0.17778776	0.17473489	
611.6	0.17724662	0.17471988	
611.8	0.17725851	0.17470488	
612	0.17675199	0.17468988	
612.2	0.17681458	0.17467488	
612.4	0.177197	0.17465988	
612.6	0.17752529	0.17464488	
612.8	0.17765395	0.17462989	
613	0.17779755	0.17461489	
613.2	0.17850164	0.1745999	
613.4	0.17859189	0.17458491	
613.6	0.17831767	0.17456992	
613.8	0.17847827	0.17455493	
614	0.17840559	0.17453994	
614.2	0.17803304	0.17452495	
614.4	0.17823926	0.17450997	
614.6	0.17815806	0.17449498	
614.8	0.17817201	0.17448	
615	0.17783434	0.17446502	
615.2	0.17777274	0.17445004	
615.4	0.17785205	0.17443506	
615.6	0.17755868	0.17442008	
615.8	0.17737052	0.1744051	
616	0.17702508	0.17439013	
616.2	0.1769601	0.17437515	
616.4	0.17750315	0.17436018	
616.6	0.17713954	0.17434521	
616.8	0.17698326	0.17433024	
617	0.1766177	0.17431527	
617.2	0.17637878	0.1743003	
617.4	0.17595526	0.17428533	
617.6	0.17537692	0.17427037	
617.8	0.17548374	0.17425541	
618	0.17534507	0.17424044	
618.2	0.17551623	0.17422548	
618.4	0.17555749	0.17421052	
618.6	0.1752376	0.17419556	
618.8	0.17487162	0.17418061	
619	0.17483439	0.17416565	
619.2	0.17466278	0.17415069	
619.4	0.17499552	0.17413574	
619.6	0.17451572	0.17412079	
619.8	0.17446744	0.17410584	
620	0.17400479	0.17409089	
620.2	0.1738994	0.17407594	
620.4	0.1744864	0.17406099	
620.6	0.17408731	0.17404605	
620.8	0.17426745	0.1740311	
621	0.17471984	0.17401616	
621.2	0.17531244	0.17400122	
621.4	0.17606916	0.17398628	
621.6	0.17659624	0.17397134	
621.8	0.17726151	0.1739564	
622	0.17782941	0.17394146	
622.2	0.17826143	0.17392653	
622.4	0.17790869	0.17391159	
622.6	0.17822214	0.17389666	
622.8	0.17825345	0.17388173	
623	0.17857152	0.1738668	
623.2	0.1788527	0.17385187	
623.4	0.1788702	0.17383694	
623.6	0.17877686	0.17382201	
623.8	0.17841117	0.17380709	
624	0.17719523	0.17379216	
624.2	0.17695346	0.17377724	
624.4	0.17682112	0.17376232	
624.6	0.17671283	0.1737474	
624.8	0.17676569	0.17373248	
625	0.17717439	0.17371756	
625.2	0.17713153	0.17370265	
625.4	0.17705795	0.17368773	
625.6	0.17650606	0.17367282	
625.8	0.1764472	0.1736579	
626	0.17627778	0.17364299	
626.2	0.17562071	0.17362808	
626.4	0.17533793	0.17361317	
626.6	0.17515994	0.17359827	
626.8	0.17532995	0.17358336	
627	0.17576561	0.17356846	
627.2	0.17591078	0.17355355	
627.4	0.17564585	0.17353865	
627.6	0.17515068	0.17352375	
627.8	0.17481039	0.17350885	
628	0.17428772	0.17349395	
628.2	0.17481567	0.17347905	
628.4	0.17548956	0.17346416	
628.6	0.1757161	0.17344926	
628.8	0.1759752	0.17343437	
629	0.17673345	0.17341948	
629.2	0.17629685	0.17340459	
629.4	0.17661448	0.1733897	
629.6	0.17647862	0.17337481	
629.8	0.17675332	0.17335992	
630	0.17711138	0.17334504	
630.2	0.17721548	0.17333015	
630.4	0.17746206	0.17331527	
630.6	0.17736008	0.17330039	
630.8	0.17768151	0.17328551	
631	0.17767777	0.17327063	
631.2	0.17704362	0.17325575	
631.4	0.17701699	0.17324087	
631.6	0.17695952	0.173226	
631.8	0.1766209	0.17321112	
632	0.17631182	0.17319625	
632.2	0.17652946	0.17318138	
632.4	0.17623237	0.17316651	
632.6	0.17557477	0.17315164	
632.8	0.17583112	0.17313677	
633	0.17575137	0.1731219	
633.2	0.17560269	0.17310704	
633.4	0.17613707	0.17309218	
633.6	0.17615062	0.17307731	
633.8	0.17642427	0.17306245	
634	0.17690076	0.17304759	
634.2	0.1767224	0.17303273	
634.4	0.17675503	0.17301787	
634.6	0.17654132	0.17300302	
634.8	0.17659473	0.17298816	
635	0.17655529	0.17297331	
635.2	0.17623783	0.17295846	
635.4	0.17662006	0.17294361	
635.6	0.17648373	0.17292876	
635.8	0.17640697	0.17291391	
636	0.17664313	0.17289906	
636.2	0.17658231	0.17288421	
636.4	0.17584102	0.17286937	
636.6	0.17604934	0.17285453	
636.8	0.17588409	0.17283968	
637	0.17585831	0.17282484	
637.2	0.17605333	0.17281	
637.4	0.17635377	0.17279516	
637.6	0.1762696	0.17278033	
637.8	0.17614991	0.17276549	
638	0.17635866	0.17275066	
638.2	0.17596853	0.17273582	
638.4	0.17624101	0.17272099	
638.6	0.17598218	0.17270616	
638.8	0.17680777	0.17269133	
639	0.17691907	0.1726765	
639.2	0.17749677	0.17266168	
639.4	0.17807738	0.17264685	
639.6	0.1781276	0.17263203	
639.8	0.17802459	0.1726172	
640	0.17772346	0.17260238	
640.2	0.1770734	0.17258756	
640.4	0.17615082	0.17257274	
640.6	0.17572998	0.17255792	
640.8	0.17504098	0.17254311	
641	0.17490672	0.17252829	
641.2	0.17488504	0.17251348	
641.4	0.17494432	0.17249866	
641.6	0.17494045	0.17248385	
641.8	0.17525075	0.17246904	
642	0.17581453	0.17245423	
642.2	0.17636423	0.17243942	
642.4	0.17736842	0.17242462	
642.6	0.178204	0.17240981	
