# Supplementary material for: Molecular basis for DNA recognition by the maternal pioneer transcription factor FoxH1
Source: Nat Commun. 2022 Nov 26;13:7279. doi: 10.1038/s41467-022-34925-y (PMC9701222; doi:10.1038/s41467-022-34925-y)
Supplement: Supplementary file 4 — Source Data [file 41467_2022_34925_MOESM4_ESM.zip › Sourcedata/BLIS/FoxH1/WT/601/+0.5/NCP/C5Results.txt]

Conc1	3.125E-08	
Start1	222.8	
Stop1	642.6	
Kobs	0.000429346975849013	
Error Kobs	9.74837042926549E-06	
Koff	0	
Error Koff	0	
Time1	Data1	Fit1	
222.8	0.0065531	0	
223	0.00748301	0.00020933	
223.2	0.00810496	0.00041842	
223.4	0.00844171	0.00062727	
223.6	0.00908664	0.00083588	
223.8	0.00870982	0.00104424	
224	0.00839008	0.00125236	
224.2	0.00838812	0.00146024	
224.4	0.00807325	0.00166788	
224.6	0.00814445	0.00187527	
224.8	0.00804829	0.00208243	
225	0.00803578	0.00228934	
225.2	0.0085184	0.00249602	
225.4	0.00889437	0.00270245	
225.6	0.00954152	0.00290864	
225.8	0.00987695	0.0031146	
226	0.0099026	0.00332031	
226.2	0.01067948	0.00352579	
226.4	0.01113823	0.00373102	
226.6	0.01166071	0.00393602	
226.8	0.01294809	0.00414078	
227	0.01343237	0.00434531	
227.2	0.01317462	0.00454959	
227.4	0.01355045	0.00475364	
227.6	0.0136854	0.00495745	
227.8	0.01309135	0.00516102	
228	0.01288029	0.00536436	
228.2	0.0129968	0.00556746	
228.4	0.01309837	0.00577033	
228.6	0.01355507	0.00597295	
228.8	0.01381217	0.00617535	
229	0.01402531	0.00637751	
229.2	0.01444527	0.00657943	
229.4	0.0142968	0.00678112	
229.6	0.01488629	0.00698257	
229.8	0.0145862	0.0071838	
230	0.01434366	0.00738478	
230.2	0.01446164	0.00758554	
230.4	0.01460055	0.00778606	
230.6	0.01500922	0.00798634	
230.8	0.01517601	0.0081864	
231	0.015368	0.00838622	
231.2	0.01554942	0.00858581	
231.4	0.0170135	0.00878517	
231.6	0.01726067	0.00898429	
231.8	0.01743194	0.00918319	
232	0.01739183	0.00938185	
232.2	0.01805438	0.00958028	
232.4	0.0187055	0.00977849	
232.6	0.01896238	0.00997646	
232.8	0.01951891	0.0101742	
233	0.02019373	0.01037171	
233.2	0.02004338	0.01056899	
233.4	0.01973697	0.01076605	
233.6	0.0197575	0.01096287	
233.8	0.01924182	0.01115947	
234	0.01915703	0.01135584	
234.2	0.01915116	0.01155197	
234.4	0.01986325	0.01174789	
234.6	0.02006302	0.01194357	
234.8	0.02060523	0.01213903	
235	0.02143427	0.01233425	
235.2	0.02233861	0.01252926	
235.4	0.02311279	0.01272403	
235.6	0.02299901	0.01291858	
235.8	0.02282586	0.01311291	
236	0.02274056	0.013307	
236.2	0.02338215	0.01350088	
236.4	0.02391951	0.01369452	
236.6	0.02397751	0.01388794	
236.8	0.02410151	0.01408114	
237	0.02392864	0.01427411	
237.2	0.0225176	0.01446686	
237.4	0.02220355	0.01465939	
237.6	0.02228966	0.01485169	
237.8	0.02247371	0.01504376	
238	0.02307352	0.01523562	
238.2	0.02355631	0.01542725	
238.4	0.02417221	0.01561866	
238.6	0.02437174	0.01580984	
238.8	0.02485515	0.01600081	
239	0.02517323	0.01619155	
239.2	0.02547129	0.01638207	
239.4	0.02491873	0.01657237	
239.6	0.02511294	0.01676245	
239.8	0.02523321	0.0169523	
240	0.02527778	0.01714194	
240.2	0.02589227	0.01733136	
240.4	0.02623251	0.01752055	
240.6	0.02589359	0.01770953	
240.8	0.02573562	0.01789829	
241	0.0260322	0.01808682	
241.2	0.02606874	0.01827514	
241.4	0.02658156	0.01846324	
241.6	0.02777215	0.01865112	
241.8	0.02816721	0.01883878	
242	0.0289475	0.01902623	
242.2	0.02908567	0.01921346	
242.4	0.02902799	0.01940046	
242.6	0.02843604	0.01958726	
242.8	0.02839318	0.01977383	
243	0.02847456	0.01996019	
243.2	0.02852884	0.02014633	
243.4	0.02856764	0.02033226	
243.6	0.02880246	0.02051797	
243.8	0.02856039	0.02070346	
244	0.02821792	0.02088874	
244.2	0.02829174	0.0210738	
244.4	0.02845509	0.02125865	
244.6	0.02840398	0.02144328	
244.8	0.02873744	0.0216277	
245	0.02929014	0.0218119	
245.2	0.03001183	0.02199589	
245.4	0.03027685	0.02217967	
245.6	0.03088623	0.02236323	
245.8	0.03079777	0.02254658	
246	0.03128196	0.02272972	
246.2	0.03100794	0.02291264	
246.4	0.030837	0.02309535	
246.6	0.03048031	0.02327785	
246.8	0.03102058	0.02346014	
247	0.03146847	0.02364221	
247.2	0.031196	0.02382407	
247.4	0.03072638	0.02400573	
247.6	0.03020423	0.02418717	
247.8	0.03027243	0.0243684	
248	0.03042391	0.02454942	
248.2	0.03091298	0.02473023	
248.4	0.03116098	0.02491083	
248.6	0.03179666	0.02509121	
248.8	0.03251701	0.02527139	
249	0.03296038	0.02545136	
249.2	0.03391759	0.02563113	
249.4	0.03424121	0.02581068	
249.6	0.03508763	0.02599002	
249.8	0.03531672	0.02616916	
250	0.03592475	0.02634808	
250.2	0.0364578	0.0265268	
250.4	0.03652308	0.02670532	
250.6	0.03708245	0.02688362	
250.8	0.03747417	0.02706172	
251	0.03757786	0.02723961	
251.2	0.03691394	0.02741729	
251.4	0.03634587	0.02759477	
251.6	0.03641897	0.02777204	
251.8	0.03640776	0.0279491	
252	0.03620012	0.02812596	
252.2	0.03654878	0.02830261	
252.4	0.03603886	0.02847906	
252.6	0.03621824	0.02865531	
252.8	0.03627209	0.02883134	
253	0.03647047	0.02900718	
253.2	0.03695176	0.02918281	
253.4	0.03697503	0.02935823	
253.6	0.03720597	0.02953345	
253.8	0.03725187	0.02970847	
254	0.03750688	0.02988329	
254.2	0.03764523	0.0300579	
254.4	0.0372821	0.03023231	
254.6	0.03769952	0.03040651	
254.8	0.03835679	0.03058052	
255	0.03831227	0.03075432	
255.2	0.03843272	0.03092792	
255.4	0.03861778	0.03110132	
255.6	0.03904255	0.03127451	
255.8	0.03929801	0.03144751	
256	0.03995976	0.0316203	
256.2	0.04054206	0.0317929	
256.4	0.04054493	0.03196529	
256.6	0.04093507	0.03213748	
256.8	0.04169226	0.03230947	
257	0.0416514	0.03248127	
257.2	0.04195026	0.03265286	
257.4	0.04205488	0.03282425	
257.6	0.04217688	0.03299545	
257.8	0.0414155	0.03316644	
258	0.04103925	0.03333724	
258.2	0.040823	0.03350784	
258.4	0.04029947	0.03367824	
258.6	0.04027244	0.03384844	
258.8	0.04014826	0.03401844	
259	0.03969287	0.03418825	
259.2	0.04002758	0.03435786	
259.4	0.0399849	0.03452727	
259.6	0.04065806	0.03469649	
259.8	0.04109349	0.03486551	
260	0.04156407	0.03503433	
260.2	0.04172068	0.03520296	
260.4	0.04176365	0.03537139	
260.6	0.04202598	0.03553962	
260.8	0.0425929	0.03570766	
261	0.04280979	0.0358755	
261.2	0.04398928	0.03604315	
261.4	0.04389701	0.03621061	
261.6	0.04373455	0.03637787	
261.8	0.04375474	0.03654493	
262	0.04462777	0.0367118	
262.2	0.04431825	0.03687848	
262.4	0.04381494	0.03704497	
262.6	0.04338287	0.03721126	
262.8	0.04371604	0.03737735	
263	0.04396246	0.03754326	
263.2	0.04430375	0.03770897	
263.4	0.04479718	0.03787449	
263.6	0.04534415	0.03803981	
263.8	0.04488026	0.03820495	
264	0.04495427	0.03836989	
264.2	0.0449175	0.03853464	
264.4	0.04520497	0.0386992	
264.6	0.04588737	0.03886357	
264.8	0.04665191	0.03902775	
265	0.04693229	0.03919173	
265.2	0.04688506	0.03935553	
265.4	0.04646365	0.03951913	
265.6	0.04673055	0.03968255	
265.8	0.04669711	0.03984577	
266	0.04688131	0.04000881	
266.2	0.04607759	0.04017166	
266.4	0.04526994	0.04033431	
266.6	0.04552437	0.04049678	
266.8	0.04602773	0.04065906	
267	0.04588797	0.04082115	
267.2	0.04606143	0.04098305	
267.4	0.04620928	0.04114477	
267.6	0.04604271	0.0413063	
267.8	0.04588589	0.04146763	
268	0.04583923	0.04162879	
268.2	0.04613001	0.04178975	
268.4	0.04611238	0.04195053	
268.6	0.04657203	0.04211112	
268.8	0.04654327	0.04227152	
269	0.04648758	0.04243174	
269.2	0.04620139	0.04259177	
269.4	0.04611607	0.04275162	
269.6	0.04639657	0.04291127	
269.8	0.045926	0.04307075	
270	0.04629396	0.04323004	
270.2	0.04632675	0.04338914	
270.4	0.04663045	0.04354806	
270.6	0.04793259	0.04370679	
270.8	0.04837342	0.04386534	
271	0.04917268	0.04402371	
271.2	0.04975766	0.04418189	
271.4	0.0504585	0.04433989	
271.6	0.05098652	0.0444977	
271.8	0.05133549	0.04465533	
272	0.05178622	0.04481278	
272.2	0.05206718	0.04497004	
272.4	0.05202945	0.04512713	
272.6	0.052423	0.04528403	
272.8	0.05215361	0.04544074	
273	0.05231154	0.04559728	
273.2	0.05216313	0.04575363	
273.4	0.05212975	0.0459098	
273.6	0.05238554	0.04606579	
273.8	0.05231826	0.0462216	
274	0.05237188	0.04637723	
274.2	0.05247736	0.04653268	
274.4	0.05242633	0.04668794	
274.6	0.05204528	0.04684303	
274.8	0.05178785	0.04699793	
275	0.05231575	0.04715266	
275.2	0.05243674	0.0473072	
275.4	0.05227244	0.04746157	
275.6	0.05236392	0.04761576	
275.8	0.05273407	0.04776977	
276	0.05290624	0.04792359	
276.2	0.05286293	0.04807724	
276.4	0.0529816	0.04823072	
276.6	0.05313646	0.04838401	
276.8	0.05344356	0.04853712	
277	0.05409084	0.04869006	
277.2	0.05443059	0.04884282	
277.4	0.05444761	0.0489954	
277.6	0.05496331	0.04914781	
277.8	0.05536137	0.04930003	
278	0.05534232	0.04945209	
278.2	0.05581156	0.04960396	
278.4	0.05596596	0.04975566	
278.6	0.05586387	0.04990718	
278.8	0.05657404	0.05005852	
279	0.05691133	0.05020969	
279.2	0.0570085	0.05036069	
279.4	0.05677023	0.0505115	
279.6	0.05705633	0.05066215	
279.8	0.05767076	0.05081262	
280	0.0577661	0.05096291	
280.2	0.05746043	0.05111303	
280.4	0.05741407	0.05126297	
280.6	0.05786238	0.05141274	
280.8	0.05811252	0.05156234	
281	0.05814281	0.05171176	
281.2	0.05805759	0.05186101	
281.4	0.05814581	0.05201008	
281.6	0.05828789	0.05215899	
281.8	0.05837261	0.05230771	
282	0.05853735	0.05245627	
282.2	0.05879689	0.05260465	
282.4	0.05871652	0.05275286	
282.6	0.05921878	0.0529009	
282.8	0.05917467	0.05304877	
283	0.0587901	0.05319646	
283.2	0.05903789	0.05334399	
283.4	0.05865299	0.05349134	
283.6	0.05874419	0.05363852	
283.8	0.05871685	0.05378553	
284	0.0583424	0.05393237	
284.2	0.05805263	0.05407904	
284.4	0.05804297	0.05422554	
284.6	0.05843351	0.05437186	
284.8	0.05886048	0.05451802	
285	0.05884575	0.05466401	
285.2	0.05923394	0.05480983	
285.4	0.05933223	0.05495548	
285.6	0.05911613	0.05510095	
285.8	0.05939256	0.05524627	
286	0.05994587	0.05539141	
286.2	0.06041628	0.05553638	
286.4	0.06127114	0.05568118	
286.6	0.06198121	0.05582582	
286.8	0.06194464	0.05597029	
287	0.06229046	0.05611459	
287.2	0.0628275	0.05625872	
287.4	0.06227016	0.05640269	
287.6	0.0624399	0.05654648	
287.8	0.06179485	0.05669012	
288	0.06114937	0.05683358	
288.2	0.06119068	0.05697688	
288.4	0.06084065	0.05712001	
288.6	0.06102516	0.05726297	
288.8	0.06099249	0.05740577	
289	0.06058776	0.0575484	
289.2	0.06081134	0.05769087	
289.4	0.06075521	0.05783317	
289.6	0.06107576	0.05797531	
289.8	0.06124267	0.05811728	
290	0.06161823	0.05825908	
290.2	0.0619703	0.05840072	
290.4	0.06298856	0.0585422	
290.6	0.06307697	0.05868351	
290.8	0.06330671	0.05882466	
291	0.06332065	0.05896564	
291.2	0.06314349	0.05910646	
291.4	0.06285243	0.05924712	
291.6	0.06349299	0.05938761	
291.8	0.06303642	0.05952794	
292	0.06280375	0.05966811	
292.2	0.0631995	0.05980811	
292.4	0.06305152	0.05994795	
292.6	0.0626118	0.06008763	
292.8	0.06242078	0.06022715	
293	0.0622863	0.0603665	
293.2	0.06253844	0.0605057	
293.4	0.06221091	0.06064473	
293.6	0.06249699	0.06078359	
293.8	0.06224224	0.0609223	
294	0.06286319	0.06106085	
294.2	0.063349	0.06119923	
294.4	0.06404759	0.06133746	
294.6	0.06400784	0.06147552	
294.8	0.06434774	0.06161343	
295	0.06404298	0.06175117	
295.2	0.06477734	0.06188875	
295.4	0.06542024	0.06202618	
295.6	0.06592333	0.06216344	
295.8	0.06562295	0.06230055	
296	0.06557465	0.06243749	
296.2	0.06623888	0.06257428	
296.4	0.06676707	0.0627109	
296.6	0.06698692	0.06284737	
296.8	0.06756017	0.06298368	
297	0.06782626	0.06311983	
297.2	0.06838815	0.06325583	
297.4	0.06831503	0.06339166	
297.6	0.06869451	0.06352734	
297.8	0.06920701	0.06366286	
298	0.06944643	0.06379822	
298.2	0.0692443	0.06393342	
298.4	0.0689616	0.06406847	
298.6	0.06852663	0.06420336	
298.8	0.0678948	0.0643381	
299	0.06746579	0.06447267	
299.2	0.06774321	0.0646071	
299.4	0.06675526	0.06474136	
299.6	0.06580479	0.06487547	
299.8	0.06576047	0.06500942	
300	0.06571006	0.06514322	
300.2	0.06583522	0.06527686	
300.4	0.06628471	0.06541035	
300.6	0.06663594	0.06554368	
300.8	0.06670356	0.06567686	
301	0.06720242	0.06580988	
301.2	0.06730266	0.06594275	
301.4	0.06743866	0.06607546	
301.6	0.06740931	0.06620802	
301.8	0.06798051	0.06634042	
302	0.06780812	0.06647267	
302.2	0.06791942	0.06660477	
302.4	0.06761489	0.06673672	
302.6	0.06761768	0.06686851	
302.8	0.06835361	0.06700014	
303	0.06927081	0.06713163	
303.2	0.06987868	0.06726296	
303.4	0.06979553	0.06739414	
303.6	0.07078372	0.06752517	
303.8	0.07119536	0.06765604	
304	0.07112386	0.06778676	
304.2	0.07149972	0.06791733	
304.4	0.07197184	0.06804775	
304.6	0.07213278	0.06817802	
304.8	0.07222233	0.06830813	
305	0.07278589	0.0684381	
305.2	0.07283864	0.06856791	
305.4	0.07319119	0.06869758	
305.6	0.07301963	0.06882709	
305.8	0.07328217	0.06895645	
306	0.07292854	0.06908566	
306.2	0.07184421	0.06921472	
306.4	0.07163206	0.06934363	
306.6	0.07220651	0.06947239	
306.8	0.07225403	0.06960101	
307	0.0724244	0.06972947	
307.2	0.07253472	0.06985778	
307.4	0.07226549	0.06998595	
307.6	0.07224043	0.07011396	
307.8	0.07143252	0.07024183	
308	0.07160791	0.07036955	
308.2	0.07163141	0.07049712	
308.4	0.07140494	0.07062454	
308.6	0.07170439	0.07075181	
308.8	0.07205339	0.07087893	
309	0.07257228	0.07100591	
309.2	0.07341343	0.07113274	
309.4	0.07355844	0.07125942	
309.6	0.07363017	0.07138596	
309.8	0.07351139	0.07151235	
310	0.07330715	0.07163859	
310.2	0.07293447	0.07176469	
310.4	0.07394286	0.07189063	
310.6	0.07393007	0.07201644	
310.8	0.07372929	0.07214209	
311	0.07411418	0.0722676	
311.2	0.07384283	0.07239297	
311.4	0.07394952	0.07251818	
311.6	0.07396898	0.07264326	
311.8	0.07444856	0.07276818	
312	0.07491765	0.07289297	
312.2	0.07506953	0.0730176	
312.4	0.07552144	0.0731421	
312.6	0.07604777	0.07326644	
312.8	0.0763846	0.07339065	
313	0.07676042	0.07351471	
313.2	0.07707617	0.07363862	
313.4	0.0768922	0.07376239	
313.6	0.07663273	0.07388602	
313.8	0.07667524	0.0740095	
314	0.07667111	0.07413284	
314.2	0.07682148	0.07425604	
314.4	0.0765842	0.07437909	
314.6	0.07617503	0.074502	
314.8	0.07623054	0.07462477	
315	0.07561938	0.0747474	
315.2	0.07575449	0.07486988	
315.4	0.07594135	0.07499222	
315.6	0.07582608	0.07511442	
315.8	0.07593968	0.07523648	
316	0.0761549	0.07535839	
316.2	0.07629545	0.07548016	
316.4	0.07629052	0.07560179	
316.6	0.07603147	0.07572328	
316.8	0.07608177	0.07584463	
317	0.07592792	0.07596584	
317.2	0.07630849	0.07608691	
317.4	0.07669401	0.07620783	
317.6	0.07701986	0.07632862	
317.8	0.07731709	0.07644926	
318	0.07759382	0.07656977	
318.2	0.07796534	0.07669013	
318.4	0.07768854	0.07681036	
318.6	0.07841761	0.07693045	
318.8	0.07923384	0.07705039	
319	0.07963947	0.0771702	
319.2	0.07999267	0.07728987	
319.4	0.08016263	0.07740939	
319.6	0.08049044	0.07752878	
319.8	0.08093776	0.07764804	
320	0.08139746	0.07776715	
320.2	0.08122856	0.07788612	
320.4	0.08107464	0.07800496	
320.6	0.08077601	0.07812366	
320.8	0.08086215	0.07824221	
321	0.08074454	0.07836064	
321.2	0.08131789	0.07847892	
321.4	0.08166979	0.07859707	
321.6	0.08181378	0.07871508	
321.8	0.08187321	0.07883295	
322	0.08224908	0.07895069	
322.2	0.08227496	0.07906828	
322.4	0.08215358	0.07918575	
322.6	0.08269251	0.07930307	
322.8	0.08318637	0.07942026	
323	0.08294407	0.07953731	
323.2	0.08265314	0.07965423	
323.4	0.08316567	0.07977101	
323.6	0.0829785	0.07988766	
323.8	0.08324795	0.08000417	
324	0.08303112	0.08012054	
324.2	0.08252155	0.08023678	
324.4	0.08242274	0.08035289	
324.6	0.08244327	0.08046886	
324.8	0.0821893	0.08058469	
325	0.08216678	0.08070039	
325.2	0.08254201	0.08081596	
325.4	0.08259095	0.08093139	
325.6	0.08250912	0.08104669	
325.8	0.08206837	0.08116185	
326	0.08183438	0.08127688	
326.2	0.08182353	0.08139177	
326.4	0.08163197	0.08150654	
326.6	0.08199474	0.08162117	
326.8	0.08206523	0.08173566	
327	0.08197767	0.08185002	
327.2	0.08203447	0.08196425	
327.4	0.08245689	0.08207835	
327.6	0.08240895	0.08219232	
327.8	0.08284817	0.08230615	
328	0.08279614	0.08241985	
328.2	0.08347078	0.08253342	
328.4	0.08405341	0.08264685	
328.6	0.08504582	0.08276016	
328.8	0.08512166	0.08287333	
329	0.08586832	0.08298637	
329.2	0.08647009	0.08309928	
329.4	0.08685739	0.08321206	
329.6	0.08691245	0.08332471	
329.8	0.08644796	0.08343722	
330	0.08641474	0.08354961	
330.2	0.0864768	0.08366186	
330.4	0.08644203	0.08377399	
330.6	0.08692423	0.08388598	
330.8	0.08685175	0.08399785	
331	0.08714294	0.08410958	
331.2	0.08673901	0.08422118	
331.4	0.08701837	0.08433266	
331.6	0.08690425	0.084444	
331.8	0.08695318	0.08455522	
332	0.08725863	0.08466631	
332.2	0.08784876	0.08477727	
332.4	0.08757324	0.08488809	
332.6	0.08821799	0.08499879	
332.8	0.08828407	0.08510936	
333	0.08842037	0.08521981	
333.2	0.08857258	0.08533012	
333.4	0.08816831	0.08544031	
333.6	0.08763964	0.08555037	
333.8	0.08707827	0.0856603	
334	0.08699747	0.0857701	
334.2	0.08725524	0.08587977	
334.4	0.08787527	0.08598932	
334.6	0.08772769	0.08609874	
334.8	0.08789171	0.08620804	
335	0.08828252	0.0863172	
335.2	0.08829659	0.08642624	
335.4	0.08911238	0.08653515	
335.6	0.08920699	0.08664394	
335.8	0.08938446	0.0867526	
336	0.08960218	0.08686113	
336.2	0.08978093	0.08696954	
336.4	0.08944545	0.08707782	
336.6	0.08982654	0.08718598	
336.8	0.09002879	0.08729401	
337	0.08965121	0.08740191	
337.2	0.08932527	0.08750969	
337.4	0.08893763	0.08761735	
337.6	0.0891419	0.08772487	
337.8	0.0889169	0.08783228	
338	0.08923059	0.08793956	
338.2	0.08898879	0.08804671	
338.4	0.0893515	0.08815374	
338.6	0.08946267	0.08826065	
338.8	0.08983251	0.08836743	
339	0.09012192	0.08847408	
339.2	0.09046358	0.08858062	
339.4	0.0908698	0.08868703	
339.6	0.09099988	0.08879331	
339.8	0.09118804	0.08889948	
340	0.09163298	0.08900551	
340.2	0.09247709	0.08911143	
340.4	0.09266414	0.08921722	
340.6	0.09282842	0.08932289	
340.8	0.09286066	0.08942844	
341	0.09250953	0.08953386	
341.2	0.09250953	0.08963917	
341.4	0.09287759	0.08974435	
341.6	0.09270759	0.0898494	
341.8	0.09286107	0.08995434	
342	0.09289297	0.09005915	
342.2	0.09260779	0.09016384	
342.4	0.09289394	0.09026841	
342.6	0.09264445	0.09037286	
342.8	0.09230449	0.09047719	
343	0.09266895	0.09058139	
343.2	0.09277034	0.09068548	
343.4	0.09274755	0.09078944	
343.6	0.0925676	0.09089329	
343.8	0.09292245	0.09099701	
344	0.09345437	0.09110061	
344.2	0.09387129	0.09120409	
344.4	0.09347851	0.09130745	
344.6	0.09333595	0.09141069	
344.8	0.09324348	0.09151381	
345	0.09351084	0.09161682	
345.2	0.09385237	0.0917197	
345.4	0.09415609	0.09182246	
345.6	0.09406204	0.0919251	
345.8	0.09423036	0.09202763	
346	0.09403759	0.09213003	
346.2	0.09423733	0.09223231	
346.4	0.09449106	0.09233448	
346.6	0.09438606	0.09243653	
346.8	0.09506058	0.09253846	
347	0.09502489	0.09264027	
347.2	0.09491207	0.09274196	
347.4	0.0950748	0.09284354	
347.6	0.09520959	0.09294499	
347.8	0.0956181	0.09304633	
348	0.09573912	0.09314755	
348.2	0.09591603	0.09324865	
348.4	0.09538117	0.09334964	
348.6	0.0956633	0.09345051	
348.8	0.09611322	0.09355126	
349	0.0960736	0.09365189	
349.2	0.09615131	0.09375241	
349.4	0.09601585	0.09385281	
349.6	0.09584302	0.09395309	
349.8	0.09589588	0.09405326	
350	0.09581642	0.09415331	
350.2	0.09582532	0.09425325	
350.4	0.09580925	0.09435306	
350.6	0.09559085	0.09445277	
350.8	0.09613805	0.09455235	
351	0.0958356	0.09465182	
351.2	0.09608076	0.09475118	
351.4	0.09611489	0.09485042	
351.6	0.09572638	0.09494954	
351.8	0.09584452	0.09504855	
352	0.09609748	0.09514745	
352.2	0.09586954	0.09524622	
352.4	0.09598234	0.09534489	
352.6	0.09694896	0.09544344	
352.8	0.09714712	0.09554187	
353	0.09681606	0.0956402	
353.2	0.09711145	0.0957384	
353.4	0.0973074	0.09583649	
353.6	0.09774253	0.09593447	
353.8	0.09789152	0.09603234	
354	0.09759338	0.09613009	
354.2	0.09769328	0.09622773	
354.4	0.09751495	0.09632525	
354.6	0.09765426	0.09642266	
354.8	0.09796875	0.09651996	
355	0.09752384	0.09661714	
355.2	0.0970236	0.09671422	
355.4	0.09654789	0.09681117	
355.6	0.09646931	0.09690802	
355.8	0.09655728	0.09700475	
356	0.0966547	0.09710137	
356.2	0.09654952	0.09719788	
356.4	0.09732012	0.09729428	
356.6	0.09763702	0.09739057	
356.8	0.09712083	0.09748674	
357	0.09743129	0.0975828	
357.2	0.09788964	0.09767875	
357.4	0.09844769	0.09777459	
357.6	0.0985504	0.09787031	
357.8	0.09841931	0.09796593	
358	0.09837757	0.09806143	
358.2	0.09859117	0.09815683	
358.4	0.09904305	0.09825211	
358.6	0.09948019	0.09834728	
358.8	0.09974096	0.09844234	
359	0.09967688	0.09853729	
359.2	0.09965581	0.09863213	
359.4	0.09995018	0.09872686	
359.6	0.10053843	0.09882148	
359.8	0.10060611	0.098916	
360	0.10051636	0.0990104	
360.2	0.10059234	0.09910469	
360.4	0.10065502	0.09919887	
360.6	0.10030616	0.09929294	
360.8	0.09997412	0.0993869	
361	0.10058916	0.09948076	
361.2	0.10031257	0.0995745	
361.4	0.10007184	0.09966813	
361.6	0.10011168	0.09976166	
361.8	0.10023781	0.09985508	
362	0.10054667	0.09994839	
362.2	0.10115561	0.10004159	
362.4	0.10205972	0.10013468	
362.6	0.10247157	0.10022767	
362.8	0.1028259	0.10032054	
363	0.10293183	0.10041331	
363.2	0.10262375	0.10050597	
363.4	0.10264847	0.10059853	
363.6	0.10290782	0.10069097	
363.8	0.10279911	0.10078331	
364	0.10244446	0.10087554	
364.2	0.10258069	0.10096766	
364.4	0.10303708	0.10105968	
364.6	0.10374857	0.10115159	
364.8	0.10360708	0.10124339	
365	0.10337011	0.10133509	
365.2	0.10294676	0.10142668	
365.4	0.10346418	0.10151816	
365.6	0.1036157	0.10160954	
365.8	0.10364924	0.10170081	
366	0.10394816	0.10179197	
366.2	0.10361688	0.10188303	
366.4	0.10421008	0.10197399	
366.6	0.10419695	0.10206483	
366.8	0.10380431	0.10215557	
367	0.10329589	0.10224621	
367.2	0.10294799	0.10233674	
367.4	0.10283855	0.10242717	
367.6	0.10302012	0.10251749	
367.8	0.10313071	0.1026077	
368	0.10334708	0.10269782	
368.2	0.10389977	0.10278782	
368.4	0.10434439	0.10287772	
368.6	0.10441771	0.10296752	
368.8	0.10368359	0.10305721	
369	0.10378195	0.1031468	
369.2	0.10401954	0.10323629	
369.4	0.10419744	0.10332567	
369.6	0.10371309	0.10341494	
369.8	0.10393096	0.10350412	
370	0.10398305	0.10359319	
370.2	0.10393642	0.10368215	
370.4	0.10459239	0.10377102	
370.6	0.10478125	0.10385977	
370.8	0.10496924	0.10394843	
371	0.10518307	0.10403698	
371.2	0.10550317	0.10412543	
371.4	0.10540028	0.10421378	
371.6	0.10569049	0.10430203	
371.8	0.10542505	0.10439017	
372	0.10538745	0.10447821	
372.2	0.10537179	0.10456615	
372.4	0.10514556	0.10465398	
372.6	0.1053073	0.10474171	
372.8	0.10562334	0.10482935	
373	0.10584172	0.10491688	
373.2	0.10619459	0.1050043	
373.4	0.10646513	0.10509163	
373.6	0.1065231	0.10517885	
373.8	0.10686848	0.10526598	
374	0.10707065	0.105353	
374.2	0.10710003	0.10543992	
374.4	0.10757199	0.10552674	
374.6	0.10800979	0.10561346	
374.8	0.10783345	0.10570008	
375	0.10814332	0.1057866	
375.2	0.1080784	0.10587301	
375.4	0.10773202	0.10595933	
375.6	0.10744898	0.10604555	
375.8	0.10729581	0.10613166	
376	0.10690149	0.10621768	
376.2	0.10670927	0.1063036	
376.4	0.10679477	0.10638941	
376.6	0.10695024	0.10647513	
376.8	0.10759766	0.10656075	
377	0.107832	0.10664627	
377.2	0.10846152	0.10673168	
377.4	0.10857142	0.106817	
377.6	0.10872104	0.10690222	
377.8	0.10929233	0.10698734	
378	0.10981174	0.10707237	
378.2	0.11037086	0.10715729	
378.4	0.11108786	0.10724212	
378.6	0.11084196	0.10732684	
378.8	0.11080643	0.10741147	
379	0.11123969	0.107496	
379.2	0.11116736	0.10758043	
379.4	0.11093083	0.10766476	
379.6	0.11088729	0.107749	
379.8	0.11061601	0.10783313	
380	0.10985371	0.10791717	
380.2	0.11027044	0.10800112	
380.4	0.11051801	0.10808496	
380.6	0.11028723	0.10816871	
380.8	0.11034711	0.10825236	
381	0.11041284	0.10833591	
381.2	0.11035083	0.10841936	
381.4	0.1103726	0.10850272	
381.6	0.11042359	0.10858598	
381.8	0.11055881	0.10866915	
382	0.11042248	0.10875222	
382.2	0.11044925	0.10883519	
382.4	0.11008924	0.10891806	
382.6	0.11005617	0.10900084	
382.8	0.10981326	0.10908352	
383	0.11030467	0.10916611	
383.2	0.11054953	0.1092486	
383.4	0.11077961	0.109331	
383.6	0.11128662	0.10941329	
383.8	0.11160817	0.1094955	
384	0.11218768	0.10957761	
384.2	0.11262752	0.10965962	
384.4	0.11234234	0.10974154	
384.6	0.11193259	0.10982336	
384.8	0.11208447	0.10990508	
385	0.11212962	0.10998672	
385.2	0.11206926	0.11006825	
385.4	0.1118856	0.1101497	
385.6	0.1120639	0.11023104	
385.8	0.11244568	0.1103123	
386	0.11255926	0.11039346	
386.2	0.11270086	0.11047452	
386.4	0.11255209	0.11055549	
386.6	0.11288673	0.11063637	
386.8	0.11289934	0.11071715	
387	0.11409564	0.11079784	
387.2	0.11488312	0.11087843	
387.4	0.11537564	0.11095893	
387.6	0.11597433	0.11103934	
387.8	0.11604612	0.11111965	
388	0.11600096	0.11119987	
388.2	0.1156602	0.11128	
388.4	0.11543559	0.11136004	
388.6	0.11511523	0.11143998	
388.8	0.11499385	0.11151983	
389	0.11491634	0.11159958	
389.2	0.11485294	0.11167925	
389.4	0.1146738	0.11175882	
389.6	0.11510395	0.11183829	
389.8	0.11470304	0.11191768	
390	0.11462451	0.11199697	
390.2	0.11428123	0.11207617	
390.4	0.11435944	0.11215528	
390.6	0.11478415	0.1122343	
390.8	0.115808	0.11231323	
391	0.11692029	0.11239206	
391.2	0.11711741	0.1124708	
391.4	0.11667791	0.11254945	
391.6	0.11707021	0.11262801	
391.8	0.11664373	0.11270648	
392	0.11643629	0.11278486	
392.2	0.11582225	0.11286314	
392.4	0.11575345	0.11294134	
392.6	0.11573366	0.11301944	
392.8	0.1152332	0.11309746	
393	0.11528742	0.11317538	
393.2	0.11449834	0.11325321	
393.4	0.11468693	0.11333095	
393.6	0.11524315	0.1134086	
393.8	0.11524561	0.11348616	
394	0.11523468	0.11356364	
394.2	0.11517847	0.11364102	
394.4	0.11609057	0.11371831	
394.6	0.11671556	0.11379551	
394.8	0.11724231	0.11387262	
395	0.117496	0.11394964	
395.2	0.11681753	0.11402657	
395.4	0.11719021	0.11410342	
395.6	0.11732525	0.11418017	
395.8	0.11681986	0.11425684	
396	0.11650243	0.11433341	
396.2	0.1163082	0.1144099	
396.4	0.11649127	0.1144863	
396.6	0.1166056	0.1145626	
396.8	0.11649472	0.11463882	
397	0.11674935	0.11471496	
397.2	0.11678714	0.114791	
397.4	0.11786182	0.11486695	
397.6	0.11813263	0.11494282	
397.8	0.11801057	0.1150186	
398	0.11803946	0.11509429	
398.2	0.11879852	0.11516989	
398.4	0.11888197	0.11524541	
398.6	0.11895865	0.11532083	
398.8	0.11909697	0.11539617	
399	0.11906542	0.11547142	
399.2	0.11853459	0.11554659	
399.4	0.1191166	0.11562167	
399.6	0.11869335	0.11569666	
399.8	0.11831625	0.11577156	
400	0.11797729	0.11584637	
400.2	0.11821811	0.1159211	
400.4	0.11839351	0.11599574	
400.6	0.11883607	0.1160703	
400.8	0.11903907	0.11614477	
401	0.11906169	0.11621915	
401.2	0.11911706	0.11629344	
401.4	0.11914307	0.11636765	
401.6	0.11892256	0.11644178	
401.8	0.11879291	0.11651581	
402	0.11851623	0.11658976	
402.2	0.11811116	0.11666363	
402.4	0.11728272	0.11673741	
402.6	0.11712758	0.1168111	
402.8	0.11712758	0.11688471	
403	0.11737313	0.11687468	
403.2	0.11695077	0.11686464	
403.4	0.11652991	0.11685461	
403.6	0.1167227	0.11684457	
403.8	0.11605944	0.11683454	
404	0.11570298	0.11682451	
404.2	0.11578141	0.11681448	
404.4	0.11550282	0.11680445	
404.6	0.11526213	0.11679442	
404.8	0.11574051	0.11678439	
405	0.11601789	0.11677436	
405.2	0.11616198	0.11676433	
405.4	0.11653604	0.11675431	
405.6	0.11670478	0.11674428	
405.8	0.11663563	0.11673426	
406	0.11681575	0.11672424	
406.2	0.11687752	0.11671421	
406.4	0.11728873	0.11670419	
406.6	0.11695332	0.11669417	
406.8	0.11663676	0.11668415	
407	0.11697397	0.11667413	
407.2	0.11637689	0.11666411	
407.4	0.11644305	0.1166541	
407.6	0.11624246	0.11664408	
407.8	0.11529989	0.11663406	
408	0.115563	0.11662405	
408.2	0.11609662	0.11661403	
408.4	0.11608831	0.11660402	
408.6	0.11642523	0.11659401	
408.8	0.11704243	0.116584	
409	0.11715394	0.11657399	
409.2	0.11746137	0.11656398	
409.4	0.11772261	0.11655397	
409.6	0.11735975	0.11654396	
409.8	0.11730581	0.11653395	
410	0.11694427	0.11652395	
410.2	0.1166976	0.11651394	
410.4	0.11643773	0.11650394	
410.6	0.11622739	0.11649393	
410.8	0.1153224	0.11648393	
411	0.11528885	0.11647393	
411.2	0.11496109	0.11646393	
411.4	0.11479097	0.11645393	
411.6	0.11472922	0.11644393	
411.8	0.11480351	0.11643393	
412	0.11513949	0.11642393	
412.2	0.11572488	0.11641393	
412.4	0.11565274	0.11640394	
412.6	0.11574102	0.11639394	
412.8	0.11594102	0.11638395	
413	0.1156529	0.11637396	
413.2	0.11562753	0.11636396	
413.4	0.11550839	0.11635397	
413.6	0.11513084	0.11634398	
413.8	0.11547393	0.11633399	
414	0.11560228	0.116324	
414.2	0.11514115	0.11631401	
414.4	0.11471827	0.11630403	
414.6	0.11449621	0.11629404	
414.8	0.1138614	0.11628405	
415	0.11437254	0.11627407	
415.2	0.11454032	0.11626409	
415.4	0.11500224	0.1162541	
415.6	0.11481635	0.11624412	
415.8	0.11497427	0.11623414	
416	0.11533277	0.11622416	
416.2	0.11564202	0.11621418	
416.4	0.11518902	0.1162042	
416.6	0.11531178	0.11619422	
416.8	0.11517287	0.11618424	
417	0.11477425	0.11617427	
417.2	0.11494726	0.11616429	
417.4	0.11485857	0.11615432	
417.6	0.11449841	0.11614434	
417.8	0.11451083	0.11613437	
418	0.11394819	0.1161244	
418.2	0.11345952	0.11611443	
418.4	0.11335756	0.11610446	
418.6	0.11365074	0.11609449	
418.8	0.11378137	0.11608452	
419	0.11432204	0.11607455	
419.2	0.11434003	0.11606459	
419.4	0.11431839	0.11605462	
419.6	0.11364761	0.11604466	
419.8	0.11426517	0.11603469	
420	0.11421506	0.11602473	
420.2	0.11405173	0.11601476	
420.4	0.11391587	0.1160048	
420.6	0.11426571	0.11599484	
420.8	0.11447656	0.11598488	
421	0.114353	0.11597492	
421.2	0.11453877	0.11596496	
421.4	0.1147073	0.11595501	
421.6	0.1143041	0.11594505	
421.8	0.11492877	0.1159351	
422	0.115006	0.11592514	
422.2	0.1149379	0.11591519	
422.4	0.11531244	0.11590523	
422.6	0.11537471	0.11589528	
422.8	0.11512941	0.11588533	
423	0.11455015	0.11587538	
423.2	0.11395234	0.11586543	
423.4	0.11338538	0.11585548	
423.6	0.11268189	0.11584553	
423.8	0.11260436	0.11583559	
424	0.1117539	0.11582564	
424.2	0.11194011	0.11581569	
424.4	0.11239573	0.11580575	
424.6	0.11254711	0.11579581	
424.8	0.11250984	0.11578586	
425	0.11217213	0.11577592	
425.2	0.11245503	0.11576598	
425.4	0.11247575	0.11575604	
425.6	0.11273886	0.1157461	
425.8	0.11386919	0.11573616	
426	0.11368297	0.11572622	
426.2	0.11401006	0.11571629	
426.4	0.11412505	0.11570635	
426.6	0.11398399	0.11569641	
426.8	0.11387082	0.11568648	
427	0.11385644	0.11567655	
427.2	0.11377212	0.11566661	
427.4	0.11371015	0.11565668	
427.6	0.1137907	0.11564675	
427.8	0.11355466	0.11563682	
428	0.11306616	0.11562689	
428.2	0.11370017	0.11561696	
428.4	0.11353976	0.11560704	
428.6	0.1133419	0.11559711	
428.8	0.11287307	0.11558718	
429	0.11333891	0.11557726	
429.2	0.1129197	0.11556733	
429.4	0.11328509	0.11555741	
429.6	0.11322518	0.11554749	
429.8	0.11316302	0.11553757	
430	0.11306384	0.11552765	
430.2	0.11330907	0.11551773	
430.4	0.11305577	0.11550781	
430.6	0.11333063	0.11549789	
430.8	0.11275093	0.11548797	
431	0.11287229	0.11547806	
431.2	0.11208426	0.11546814	
431.4	0.11229771	0.11545823	
431.6	0.11249443	0.11544831	
431.8	0.11244767	0.1154384	
432	0.11266831	0.11542849	
432.2	0.11310339	0.11541857	
432.4	0.1134049	0.11540866	
432.6	0.11411673	0.11539875	
432.8	0.11413843	0.11538885	
433	0.1145052	0.11537894	
433.2	0.11355284	0.11536903	
433.4	0.11394938	0.11535912	
433.6	0.11345049	0.11534922	
433.8	0.11393105	0.11533931	
434	0.11417187	0.11532941	
434.2	0.11464519	0.11531951	
434.4	0.11479798	0.11530961	
434.6	0.1145643	0.11529971	
434.8	0.11410475	0.1152898	
435	0.11444529	0.11527991	
435.2	0.11446621	0.11527001	
435.4	0.11512505	0.11526011	
435.6	0.11549121	0.11525021	
435.8	0.11578285	0.11524032	
436	0.11545416	0.11523042	
436.2	0.11510878	0.11522053	
436.4	0.11508433	0.11521063	
436.6	0.11481932	0.11520074	
436.8	0.11439886	0.11519085	
437	0.11395582	0.11518096	
437.2	0.11334847	0.11517107	
437.4	0.11340034	0.11516118	
437.6	0.11354701	0.11515129	
437.8	0.11375399	0.1151414	
438	0.11394098	0.11513152	
438.2	0.11405929	0.11512163	
438.4	0.11437886	0.11511174	
438.6	0.11418541	0.11510186	
438.8	0.11415161	0.11509198	
439	0.11409706	0.11508209	
439.2	0.11395314	0.11507221	
439.4	0.11399711	0.11506233	
439.6	0.11391544	0.11505245	
439.8	0.11403248	0.11504257	
440	0.11300075	0.1150327	
440.2	0.1130437	0.11502282	
440.4	0.11324823	0.11501294	
440.6	0.1129044	0.11500307	
440.8	0.11293717	0.11499319	
441	0.11308052	0.11498332	
441.2	0.11310181	0.11497344	
441.4	0.11332506	0.11496357	
441.6	0.11319159	0.1149537	
441.8	0.1130401	0.11494383	
442	0.11305118	0.11493396	
442.2	0.11300009	0.11492409	
442.4	0.1131811	0.11491422	
442.6	0.11268653	0.11490436	
442.8	0.11239814	0.11489449	
443	0.11231009	0.11488462	
443.2	0.11257435	0.11487476	
443.4	0.1124699	0.1148649	
443.6	0.11264312	0.11485503	
443.8	0.11276385	0.11484517	
444	0.11193781	0.11483531	
444.2	0.11254832	0.11482545	
444.4	0.11230891	0.11481559	
444.6	0.11180243	0.11480573	
444.8	0.11225136	0.11479587	
445	0.11240676	0.11478602	
445.2	0.11271839	0.11477616	
445.4	0.11269372	0.1147663	
445.6	0.11258166	0.11475645	
445.8	0.11308525	0.1147466	
446	0.11360765	0.11473674	
446.2	0.11396722	0.11472689	
446.4	0.11398804	0.11471704	
446.6	0.11414306	0.11470719	
446.8	0.11473778	0.11469734	
447	0.11466957	0.11468749	
447.2	0.1145019	0.11467764	
447.4	0.11432022	0.1146678	
447.6	0.11449477	0.11465795	
447.8	0.11351669	0.11464811	
448	0.11301058	0.11463826	
448.2	0.1128646	0.11462842	
448.4	0.1125628	0.11461858	
448.6	0.11226099	0.11460873	
448.8	0.11233825	0.11459889	
449	0.11256392	0.11458905	
449.2	0.11306033	0.11457921	
449.4	0.11303493	0.11456937	
449.6	0.11325938	0.11455954	
449.8	0.11336734	0.1145497	
450	0.11338882	0.11453986	
450.2	0.11324226	0.11453003	
450.4	0.11295246	0.1145202	
450.6	0.11316265	0.11451036	
450.8	0.11311282	0.11450053	
451	0.11229738	0.1144907	
451.2	0.11244956	0.11448087	
451.4	0.11255507	0.11447104	
451.6	0.11211968	0.11446121	
451.8	0.11172552	0.11445138	
452	0.11179198	0.11444155	
452.2	0.11126942	0.11443173	
452.4	0.11149651	0.1144219	
452.6	0.11161129	0.11441207	
452.8	0.11183613	0.11440225	
453	0.11215882	0.11439243	
453.2	0.11189365	0.11438261	
453.4	0.11192839	0.11437278	
453.6	0.11182886	0.11436296	
453.8	0.11195447	0.11435314	
454	0.11193891	0.11434332	
454.2	0.11211356	0.11433351	
454.4	0.11215274	0.11432369	
454.6	0.1128005	0.11431387	
454.8	0.11290005	0.11430406	
455	0.11337723	0.11429424	
455.2	0.11369568	0.11428443	
455.4	0.11405439	0.11427461	
455.6	0.11445702	0.1142648	
455.8	0.11426516	0.11425499	
456	0.11343334	0.11424518	
456.2	0.11343899	0.11423537	
456.4	0.11404242	0.11422556	
456.6	0.11413852	0.11421575	
456.8	0.11418407	0.11420595	
457	0.11347525	0.11419614	
457.2	0.1131731	0.11418633	
457.4	0.11361232	0.11417653	
457.6	0.11386879	0.11416673	
457.8	0.1139007	0.11415692	
458	0.11361629	0.11414712	
458.2	0.11351248	0.11413732	
458.4	0.1132744	0.11412752	
458.6	0.11337053	0.11411772	
458.8	0.11322016	0.11410792	
459	0.11301955	0.11409812	
459.2	0.11281895	0.11408833	
459.4	0.11282602	0.11407853	
459.6	0.11252123	0.11406873	
459.8	0.11196519	0.11405894	
460	0.11216321	0.11404915	
460.2	0.11264708	0.11403935	
460.4	0.11245962	0.11402956	
460.6	0.11236279	0.11401977	
460.8	0.11243615	0.11400998	
461	0.11218703	0.11400019	
461.2	0.11277255	0.1139904	
461.4	0.11348866	0.11398061	
461.6	0.11357051	0.11397083	
461.8	0.11340049	0.11396104	
462	0.11329073	0.11395125	
462.2	0.11288939	0.11394147	
462.4	0.11268988	0.11393169	
462.6	0.11256584	0.1139219	
462.8	0.11243505	0.11391212	
463	0.11224002	0.11390234	
463.2	0.11235377	0.11389256	
463.4	0.11214952	0.11388278	
463.6	0.11206121	0.113873	
463.8	0.11203988	0.11386322	
464	0.11152648	0.11385345	
464.2	0.11117656	0.11384367	
464.4	0.11067904	0.1138339	
464.6	0.11077508	0.11382412	
464.8	0.1111567	0.11381435	
465	0.11169021	0.11380457	
465.2	0.11197212	0.1137948	
465.4	0.11258171	0.11378503	
465.6	0.1127566	0.11377526	
465.8	0.11322261	0.11376549	
466	0.11345209	0.11375572	
466.2	0.11367047	0.11374596	
466.4	0.11438477	0.11373619	
466.6	0.1144545	0.11372642	
466.8	0.11438521	0.11371666	
467	0.11425593	0.11370689	
467.2	0.11387675	0.11369713	
467.4	0.11348453	0.11368737	
467.6	0.1127083	0.11367761	
467.8	0.11192918	0.11366784	
468	0.11124058	0.11365808	
468.2	0.11101621	0.11364832	
468.4	0.10994512	0.11363857	
468.6	0.10990055	0.11362881	
468.8	0.10999569	0.11361905	
469	0.1098358	0.1136093	
469.2	0.11005672	0.11359954	
469.4	0.11039119	0.11358979	
469.6	0.11088196	0.11358003	
469.8	0.11126575	0.11357028	
470	0.11183957	0.11356053	
470.2	0.1120219	0.11355078	
470.4	0.11262769	0.11354103	
470.6	0.11219127	0.11353128	
470.8	0.11226976	0.11352153	
471	0.11225097	0.11351178	
471.2	0.11221693	0.11350204	
471.4	0.11211324	0.11349229	
471.6	0.11154852	0.11348254	
471.8	0.11108029	0.1134728	
472	0.11078907	0.11346306	
472.2	0.11086261	0.11345331	
472.4	0.11019639	0.11344357	
472.6	0.11097943	0.11343383	
472.8	0.11127067	0.11342409	
473	0.11092036	0.11341435	
473.2	0.11107103	0.11340461	
473.4	0.11132477	0.11339488	
473.6	0.1117059	0.11338514	
473.8	0.11162926	0.1133754	
474	0.11187948	0.11336567	
474.2	0.1116352	0.11335593	
474.4	0.11195163	0.1133462	
474.6	0.11144887	0.11333647	
474.8	0.11140516	0.11332674	
475	0.11072608	0.11331701	
475.2	0.11112869	0.11330728	
475.4	0.11066715	0.11329755	
475.6	0.11093604	0.11328782	
475.8	0.11113818	0.11327809	
476	0.11129561	0.11326836	
476.2	0.11161017	0.11325864	
476.4	0.11176211	0.11324891	
476.6	0.11221839	0.11323919	
476.8	0.11210091	0.11322947	
477	0.11191953	0.11321974	
477.2	0.11209944	0.11321002	
477.4	0.11228332	0.1132003	
477.6	0.11253738	0.11319058	
477.8	0.11259578	0.11318086	
478	0.11250099	0.11317114	
478.2	0.11249118	0.11316143	
478.4	0.11229875	0.11315171	
478.6	0.11193882	0.11314199	
478.8	0.11173253	0.11313228	
479	0.11183001	0.11312256	
479.2	0.11262122	0.11311285	
479.4	0.11223885	0.11310314	
479.6	0.11250924	0.11309343	
479.8	0.11201032	0.11308372	
480	0.11169913	0.11307401	
480.2	0.11188987	0.1130643	
480.4	0.11215859	0.11305459	
480.6	0.11179876	0.11304488	
480.8	0.11196451	0.11303517	
481	0.11211122	0.11302547	
481.2	0.11186683	0.11301576	
481.4	0.11247323	0.11300606	
481.6	0.11256001	0.11299636	
481.8	0.11196903	0.11298665	
482	0.11190489	0.11297695	
482.2	0.11159557	0.11296725	
482.4	0.11118085	0.11295755	
482.6	0.11161164	0.11294785	
482.8	0.11153634	0.11293815	
483	0.11163809	0.11292845	
483.2	0.11191246	0.11291876	
483.4	0.11132121	0.11290906	
483.6	0.11052797	0.11289937	
483.8	0.11007464	0.11288967	
484	0.11008164	0.11287998	
484.2	0.10967416	0.11287029	
484.4	0.10987913	0.1128606	
484.6	0.10962438	0.1128509	
484.8	0.10989472	0.11284121	
485	0.10961496	0.11283153	
485.2	0.10970313	0.11282184	
485.4	0.1101549	0.11281215	
485.6	0.10961405	0.11280246	
485.8	0.10945858	0.11279278	
486	0.10987277	0.11278309	
486.2	0.10984879	0.11277341	
486.4	0.11019808	0.11276372	
486.6	0.11072392	0.11275404	
486.8	0.11043339	0.11274436	
487	0.11031403	0.11273468	
487.2	0.11030997	0.112725	
487.4	0.10968017	0.11271532	
487.6	0.10931321	0.11270564	
487.8	0.10947644	0.11269596	
488	0.10948232	0.11268629	
488.2	0.10945428	0.11267661	
488.4	0.10994879	0.11266694	
488.6	0.10971448	0.11265726	
488.8	0.11005503	0.11264759	
489	0.11040553	0.11263792	
489.2	0.11143696	0.11262824	
489.4	0.11187296	0.11261857	
489.6	0.11245058	0.1126089	
489.8	0.11258021	0.11259923	
490	0.11293102	0.11258957	
490.2	0.11288145	0.1125799	
490.4	0.1122105	0.11257023	
490.6	0.11220687	0.11256057	
490.8	0.11182825	0.1125509	
491	0.11122437	0.11254124	
491.2	0.11079403	0.11253157	
491.4	0.11033144	0.11252191	
491.6	0.10989914	0.11251225	
491.8	0.10924151	0.11250259	
492	0.10846222	0.11249293	
492.2	0.10829803	0.11248327	
492.4	0.10802839	0.11247361	
492.6	0.10801261	0.11246395	
492.8	0.10861968	0.1124543	
493	0.10909672	0.11244464	
493.2	0.10973377	0.11243498	
493.4	0.11023005	0.11242533	
493.6	0.11128422	0.11241568	
493.8	0.11160242	0.11240602	
494	0.111894	0.11239637	
494.2	0.11206182	0.11238672	
494.4	0.11212539	0.11237707	
494.6	0.11314069	0.11236742	
494.8	0.11271531	0.11235777	
495	0.11191896	0.11234813	
495.2	0.11155487	0.11233848	
495.4	0.11079131	0.11232883	
495.6	0.10996444	0.11231919	
495.8	0.10912976	0.11230954	
496	0.10834301	0.1122999	
496.2	0.10807302	0.11229026	
496.4	0.10744085	0.11228061	
496.6	0.10716213	0.11227097	
496.8	0.10733713	0.11226133	
497	0.10727564	0.11225169	
497.2	0.10805772	0.11224206	
497.4	0.10835624	0.11223242	
497.6	0.10894289	0.11222278	
497.8	0.10859921	0.11221314	
498	0.10888557	0.11220351	
498.2	0.10907139	0.11219388	
498.4	0.10948901	0.11218424	
498.6	0.1096968	0.11217461	
498.8	0.10931077	0.11216498	
499	0.10909932	0.11215535	
499.2	0.10918042	0.11214572	
499.4	0.10880908	0.11213609	
499.6	0.10906188	0.11212646	
499.8	0.10950145	0.11211683	
500	0.10939898	0.1121072	
500.2	0.10939805	0.11209758	
500.4	0.10975554	0.11208795	
500.6	0.10971903	0.11207833	
500.8	0.10995635	0.1120687	
501	0.11022068	0.11205908	
501.2	0.1101641	0.11204946	
501.4	0.1100085	0.11203984	
501.6	0.11002791	0.11203022	
501.8	0.10953032	0.1120206	
502	0.10968426	0.11201098	
502.2	0.10910785	0.11200136	
502.4	0.10926091	0.11199174	
502.6	0.10926864	0.11198213	
502.8	0.10945461	0.11197251	
503	0.1095712	0.1119629	
503.2	0.11037804	0.11195328	
503.4	0.11063652	0.11194367	
503.6	0.11115954	0.11193406	
503.8	0.11123273	0.11192445	
504	0.11104532	0.11191484	
504.2	0.11111061	0.11190523	
504.4	0.11123834	0.11189562	
504.6	0.11063366	0.11188601	
504.8	0.1107888	0.1118764	
505	0.11062336	0.1118668	
505.2	0.11073565	0.11185719	
505.4	0.1105757	0.11184759	
505.6	0.11000573	0.11183798	
505.8	0.10946058	0.11182838	
506	0.10928353	0.11181878	
506.2	0.10907907	0.11180918	
506.4	0.10970997	0.11179957	
506.6	0.10973821	0.11178997	
506.8	0.10981355	0.11178038	
507	0.11001435	0.11177078	
507.2	0.11025937	0.11176118	
507.4	0.10993844	0.11175158	
507.6	0.10936178	0.11174199	
507.8	0.10891519	0.11173239	
508	0.10902269	0.1117228	
508.2	0.10926162	0.11171321	
508.4	0.10927629	0.11170361	
508.6	0.10955095	0.11169402	
508.8	0.10962536	0.11168443	
509	0.10899776	0.11167484	
509.2	0.10854165	0.11166525	
509.4	0.10814	0.11165566	
509.6	0.10807468	0.11164608	
509.8	0.10834125	0.11163649	
510	0.10848939	0.11162691	
510.2	0.10843639	0.11161732	
510.4	0.1088461	0.11160774	
510.6	0.10889116	0.11159815	
510.8	0.10908549	0.11158857	
511	0.10892024	0.11157899	
511.2	0.10931612	0.11156941	
511.4	0.10907426	0.11155983	
511.6	0.10879575	0.11155025	
511.8	0.10862476	0.11154067	
512	0.10899925	0.11153109	
512.2	0.10917773	0.11152152	
512.4	0.10884463	0.11151194	
512.6	0.10912339	0.11150237	
512.8	0.10882851	0.11149279	
513	0.10848391	0.11148322	
513.2	0.10869123	0.11147365	
513.4	0.10919036	0.11146407	
513.6	0.10940446	0.1114545	
513.8	0.11007682	0.11144493	
514	0.11022726	0.11143536	
514.2	0.11041709	0.11142579	
514.4	0.11089961	0.11141623	
514.6	0.11039604	0.11140666	
514.8	0.11014501	0.11139709	
515	0.10947749	0.11138753	
515.2	0.10957254	0.11137796	
515.4	0.10875585	0.1113684	
515.6	0.10840206	0.11135884	
515.8	0.10771929	0.11134928	
516	0.10765683	0.11133972	
516.2	0.10742229	0.11133016	
516.4	0.10709271	0.1113206	
516.6	0.1075166	0.11131104	
516.8	0.10715367	0.11130148	
517	0.10681462	0.11129192	
517.2	0.10674868	0.11128237	
517.4	0.10664374	0.11127281	
517.6	0.10728291	0.11126326	
517.8	0.10743692	0.1112537	
518	0.10758916	0.11124415	
518.2	0.10729147	0.1112346	
518.4	0.1071235	0.11122505	
518.6	0.10665901	0.1112155	
518.8	0.10752359	0.11120595	
519	0.1075651	0.1111964	
519.2	0.10792004	0.11118685	
519.4	0.10791721	0.1111773	
519.6	0.10797885	0.11116776	
519.8	0.10844211	0.11115821	
520	0.10888075	0.11114867	
520.2	0.10891463	0.11113912	
520.4	0.10906304	0.11112958	
520.6	0.10910981	0.11112004	
520.8	0.1086607	0.1111105	
521	0.1088207	0.11110095	
521.2	0.10886728	0.11109142	
521.4	0.10852427	0.11108188	
521.6	0.10843122	0.11107234	
521.8	0.10795043	0.1110628	
522	0.10779691	0.11105326	
522.2	0.10749894	0.11104373	
522.4	0.10719973	0.11103419	
522.6	0.10699235	0.11102466	
522.8	0.10729139	0.11101513	
523	0.1067084	0.11100559	
523.2	0.10634589	0.11099606	
523.4	0.10635811	0.11098653	
523.6	0.10675371	0.110977	
523.8	0.10718159	0.11096747	
524	0.1074836	0.11095794	
524.2	0.10722442	0.11094842	
524.4	0.10768389	0.11093889	
524.6	0.10783377	0.11092936	
524.8	0.10791051	0.11091984	
525	0.10791839	0.11091032	
525.2	0.10787532	0.11090079	
525.4	0.10747421	0.11089127	
525.6	0.1075644	0.11088175	
525.8	0.10755905	0.11087223	
526	0.10788775	0.11086271	
526.2	0.1079475	0.11085319	
526.4	0.10800429	0.11084367	
526.6	0.10842646	0.11083415	
526.8	0.10871611	0.11082463	
527	0.10857836	0.11081512	
527.2	0.10884355	0.1108056	
527.4	0.10925031	0.11079609	
527.6	0.1095982	0.11078657	
527.8	0.10937921	0.11077706	
528	0.1095074	0.11076755	
528.2	0.10937916	0.11075804	
528.4	0.10970359	0.11074853	
528.6	0.10943277	0.11073902	
528.8	0.10911036	0.11072951	
529	0.10854105	0.11072	
529.2	0.10776181	0.1107105	
529.4	0.10696796	0.11070099	
529.6	0.10652748	0.11069148	
529.8	0.10632048	0.11068198	
530	0.1066734	0.11067248	
530.2	0.10676922	0.11066297	
530.4	0.10720001	0.11065347	
530.6	0.10720853	0.11064397	
530.8	0.10738953	0.11063447	
531	0.10789093	0.11062497	
531.2	0.10831069	0.11061547	
531.4	0.10903907	0.11060597	
531.6	0.10938317	0.11059647	
531.8	0.10991671	0.11058698	
532	0.11029844	0.11057748	
532.2	0.11055253	0.11056799	
532.4	0.1107966	0.11055849	
532.6	0.11062004	0.110549	
532.8	0.1103793	0.11053951	
533	0.11003243	0.11053002	
533.2	0.10940971	0.11052053	
533.4	0.1096681	0.11051104	
533.6	0.10943884	0.11050155	
533.8	0.10962122	0.11049206	
534	0.10959552	0.11048257	
534.2	0.10905424	0.11047308	
534.4	0.10854221	0.1104636	
534.6	0.1085278	0.11045411	
534.8	0.10869953	0.11044463	
535	0.10869159	0.11043515	
535.2	0.10843779	0.11042566	
535.4	0.10823737	0.11041618	
535.6	0.10781281	0.1104067	
535.8	0.10741085	0.11039722	
536	0.10695157	0.11038774	
536.2	0.10675498	0.11037826	
536.4	0.10664769	0.11036878	
536.6	0.10628501	0.11035931	
536.8	0.10670673	0.11034983	
537	0.10688455	0.11034036	
537.2	0.10692796	0.11033088	
537.4	0.107487	0.11032141	
537.6	0.10732721	0.11031194	
537.8	0.1075275	0.11030246	
538	0.10756856	0.11029299	
538.2	0.10745231	0.11028352	
538.4	0.10754694	0.11027405	
538.6	0.10786876	0.11026458	
538.8	0.10767025	0.11025512	
539	0.10789441	0.11024565	
539.2	0.10753079	0.11023618	
539.4	0.10745035	0.11022672	
539.6	0.10737935	0.11021725	
539.8	0.10736001	0.11020779	
540	0.10751663	0.11019833	
540.2	0.1077077	0.11018886	
540.4	0.10751372	0.1101794	
540.6	0.10732418	0.11016994	
540.8	0.10774837	0.11016048	
541	0.10779054	0.11015102	
541.2	0.10820008	0.11014156	
541.4	0.1083366	0.11013211	
541.6	0.10805605	0.11012265	
541.8	0.1084196	0.11011319	
542	0.10821048	0.11010374	
542.2	0.10792239	0.11009428	
542.4	0.10768648	0.11008483	
542.6	0.10775225	0.11007538	
542.8	0.1074771	0.11006593	
543	0.10786164	0.11005648	
543.2	0.10771166	0.11004703	
543.4	0.10843313	0.11003758	
543.6	0.10869839	0.11002813	
543.8	0.10909526	0.11001868	
544	0.10893892	0.11000923	
544.2	0.10853543	0.10999979	
544.4	0.10824136	0.10999034	
544.6	0.10813887	0.1099809	
544.8	0.10879952	0.10997146	
545	0.10887962	0.10996201	
545.2	0.10905876	0.10995257	
545.4	0.10823575	0.10994313	
545.6	0.10846321	0.10993369	
545.8	0.10835921	0.10992425	
546	0.10775995	0.10991481	
546.2	0.10744308	0.10990537	
546.4	0.10748829	0.10989594	
546.6	0.10763012	0.1098865	
546.8	0.10763773	0.10987706	
547	0.1079069	0.10986763	
547.2	0.10807991	0.1098582	
547.4	0.10856474	0.10984876	
547.6	0.10824339	0.10983933	
547.8	0.10776186	0.1098299	
548	0.10754739	0.10982047	
548.2	0.10713739	0.10981104	
548.4	0.10710917	0.10980161	
548.6	0.10700458	0.10979218	
548.8	0.10730426	0.10978275	
549	0.10750859	0.10977333	
549.2	0.10714249	0.1097639	
549.4	0.10630631	0.10975448	
549.6	0.10645807	0.10974505	
549.8	0.10633373	0.10973563	
550	0.10605994	0.10972621	
550.2	0.1065825	0.10971678	
550.4	0.10690824	0.10970736	
550.6	0.10716332	0.10969794	
550.8	0.10693688	0.10968852	
551	0.10749485	0.10967911	
551.2	0.1075332	0.10966969	
551.4	0.10808159	0.10966027	
551.6	0.10829757	0.10965086	
551.8	0.10890214	0.10964144	
552	0.10919935	0.10963203	
552.2	0.10895533	0.10962261	
552.4	0.10899216	0.1096132	
552.6	0.10903447	0.10960379	
552.8	0.10944075	0.10959438	
553	0.10940303	0.10958497	
553.2	0.10877149	0.10957556	
553.4	0.10873221	0.10956615	
553.6	0.10915552	0.10955674	
553.8	0.10926426	0.10954733	
554	0.10897882	0.10953793	
554.2	0.10916082	0.10952852	
554.4	0.10841915	0.10951912	
554.6	0.10785143	0.10950971	
554.8	0.1074841	0.10950031	
555	0.10773192	0.10949091	
555.2	0.10694512	0.1094815	
555.4	0.1073699	0.1094721	
555.6	0.10715254	0.1094627	
555.8	0.10701872	0.1094533	
556	0.10696893	0.10944391	
556.2	0.10716724	0.10943451	
556.4	0.10699599	0.10942511	
556.6	0.10715664	0.10941572	
556.8	0.1073097	0.10940632	
557	0.10748346	0.10939693	
557.2	0.10830381	0.10938753	
557.4	0.10869278	0.10937814	
557.6	0.10884417	0.10936875	
557.8	0.10856609	0.10935936	
558	0.10886203	0.10934997	
558.2	0.10892263	0.10934058	
558.4	0.10900869	0.10933119	
558.6	0.10909349	0.1093218	
558.8	0.10884529	0.10931242	
559	0.10870376	0.10930303	
559.2	0.10842682	0.10929364	
559.4	0.10819335	0.10928426	
559.6	0.10772308	0.10927488	
559.8	0.10780141	0.10926549	
560	0.10805866	0.10925611	
560.2	0.10766243	0.10924673	
560.4	0.10707929	0.10923735	
560.6	0.10754296	0.10922797	
560.8	0.10707231	0.10921859	
561	0.1075909	0.10920921	
561.2	0.10800831	0.10919983	
561.4	0.10817062	0.10919046	
561.6	0.10822768	0.10918108	
561.8	0.10863752	0.10917171	
562	0.1097863	0.10916233	
562.2	0.10979171	0.10915296	
562.4	0.10972068	0.10914359	
562.6	0.10947308	0.10913422	
562.8	0.10883614	0.10912484	
563	0.10881029	0.10911547	
563.2	0.10846538	0.1091061	
563.4	0.10761204	0.10909674	
563.6	0.10740537	0.10908737	
563.8	0.10706846	0.109078	
564	0.10697577	0.10906864	
564.2	0.10682676	0.10905927	
564.4	0.10680917	0.10904991	
564.6	0.10704236	0.10904054	
564.8	0.10681546	0.10903118	
565	0.10739542	0.10902182	
565.2	0.10764519	0.10901246	
565.4	0.10802846	0.1090031	
565.6	0.10767693	0.10899374	
565.8	0.10801299	0.10898438	
566	0.10861907	0.10897502	
566.2	0.10837478	0.10896566	
566.4	0.10842827	0.10895631	
566.6	0.10836828	0.10894695	
566.8	0.10864041	0.1089376	
567	0.1092748	0.10892824	
567.2	0.10939162	0.10891889	
567.4	0.10943922	0.10890954	
567.6	0.10990257	0.10890018	
567.8	0.10988791	0.10889083	
568	0.10991535	0.10888148	
568.2	0.10980946	0.10887213	
568.4	0.10948969	0.10886279	
568.6	0.10921881	0.10885344	
568.8	0.10908802	0.10884409	
569	0.10851619	0.10883475	
569.2	0.10829029	0.1088254	
569.4	0.10784108	0.10881606	
569.6	0.1075794	0.10880671	
569.8	0.10778954	0.10879737	
570	0.10790847	0.10878803	
570.2	0.10797386	0.10877869	
570.4	0.10777876	0.10876935	
570.6	0.10775953	0.10876001	
570.8	0.10824782	0.10875067	
571	0.10845945	0.10874133	
571.2	0.10793429	0.10873199	
571.4	0.10774149	0.10872266	
571.6	0.10757305	0.10871332	
571.8	0.10738779	0.10870399	
572	0.107104	0.10869465	
572.2	0.10724369	0.10868532	
572.4	0.10675443	0.10867599	
572.6	0.10673601	0.10866666	
572.8	0.10676597	0.10865732	
573	0.10630264	0.10864799	
573.2	0.10661969	0.10863867	
573.4	0.10672794	0.10862934	
573.6	0.10675622	0.10862001	
573.8	0.10682195	0.10861068	
574	0.10722542	0.10860136	
574.2	0.10767525	0.10859203	
574.4	0.10755312	0.10858271	
574.6	0.10692549	0.10857338	
574.8	0.1071526	0.10856406	
575	0.10729514	0.10855474	
575.2	0.10747485	0.10854542	
575.4	0.10774021	0.1085361	
575.6	0.10821098	0.10852678	
575.8	0.10832693	0.10851746	
576	0.10848705	0.10850814	
576.2	0.10849597	0.10849882	
576.4	0.10847073	0.10848951	
576.6	0.10840085	0.10848019	
576.8	0.10850145	0.10847088	
577	0.10813547	0.10846156	
577.2	0.10812881	0.10845225	
577.4	0.10820001	0.10844294	
577.6	0.10755318	0.10843363	
577.8	0.10789693	0.10842432	
578	0.1078545	0.10841501	
578.2	0.10731645	0.1084057	
578.4	0.10682766	0.10839639	
578.6	0.10583454	0.10838708	
578.8	0.10644414	0.10837777	
579	0.10594683	0.10836847	
579.2	0.10514424	0.10835916	
579.4	0.10435331	0.10834986	
579.6	0.10438527	0.10834056	
579.8	0.10396222	0.10833125	
580	0.10453874	0.10832195	
580.2	0.1049412	0.10831265	
580.4	0.1054276	0.10830335	
580.6	0.10550063	0.10829405	
580.8	0.10637231	0.10828475	
581	0.10665649	0.10827545	
581.2	0.10720815	0.10826616	
581.4	0.10791237	0.10825686	
581.6	0.10802394	0.10824756	
581.8	0.10836579	0.10823827	
582	0.1083011	0.10822898	
582.2	0.1080942	0.10821968	
582.4	0.10781187	0.10821039	
582.6	0.10748609	0.1082011	
582.8	0.1074146	0.10819181	
583	0.1065382	0.10818252	
583.2	0.10605928	0.10817323	
583.4	0.10649483	0.10816394	
583.6	0.10714687	0.10815465	
583.8	0.1074178	0.10814537	
584	0.10789531	0.10813608	
584.2	0.10821859	0.10812679	
584.4	0.10857258	0.10811751	
584.6	0.10881418	0.10810823	
584.8	0.10878601	0.10809894	
585	0.10892985	0.10808966	
585.2	0.10868794	0.10808038	
585.4	0.10824391	0.1080711	
585.6	0.10809547	0.10806182	
585.8	0.1076928	0.10805254	
586	0.10721031	0.10804326	
586.2	0.10652489	0.10803399	
586.4	0.10617222	0.10802471	
586.6	0.10647873	0.10801543	
586.8	0.10624828	0.10800616	
587	0.10661759	0.10799689	
587.2	0.10648817	0.10798761	
587.4	0.10671303	0.10797834	
587.6	0.1070813	0.10796907	
587.8	0.10735782	0.1079598	
588	0.10744032	0.10795053	
588.2	0.1072854	0.10794126	
588.4	0.10742538	0.10793199	
588.6	0.1074925	0.10792272	
588.8	0.10706594	0.10791346	
589	0.10774318	0.10790419	
589.2	0.10705486	0.10789492	
589.4	0.10713774	0.10788566	
589.6	0.10703261	0.1078764	
589.8	0.10698444	0.10786713	
590	0.10706496	0.10785787	
590.2	0.10699612	0.10784861	
590.4	0.10764653	0.10783935	
590.6	0.10824026	0.10783009	
590.8	0.10831344	0.10782083	
591	0.10878436	0.10781157	
591.2	0.10801538	0.10780231	
591.4	0.1082593	0.10779306	
591.6	0.10839448	0.1077838	
591.8	0.10817816	0.10777455	
592	0.10755469	0.10776529	
592.2	0.10759536	0.10775604	
592.4	0.10766206	0.10774679	
592.6	0.10759209	0.10773754	
592.8	0.10727061	0.10772829	
593	0.10721921	0.10771903	
593.2	0.10648242	0.10770979	
593.4	0.10645879	0.10770054	
593.6	0.10649479	0.10769129	
593.8	0.10711065	0.10768204	
594	0.10753159	0.1076728	
594.2	0.10784984	0.10766355	
594.4	0.10818628	0.10765431	
594.6	0.10811237	0.10764506	
594.8	0.10793515	0.10763582	
595	0.10792933	0.10762658	
595.2	0.10723889	0.10761734	
595.4	0.10744946	0.10760809	
595.6	0.1071734	0.10759886	
595.8	0.10670617	0.10758962	
596	0.10627685	0.10758038	
596.2	0.10639789	0.10757114	
596.4	0.10555282	0.1075619	
596.6	0.10585315	0.10755267	
596.8	0.10571029	0.10754343	
597	0.1057702	0.1075342	
597.2	0.10616504	0.10752496	
597.4	0.10660022	0.10751573	
597.6	0.10703313	0.1075065	
597.8	0.10747465	0.10749727	
598	0.10769314	0.10748804	
598.2	0.10775615	0.10747881	
598.4	0.10792295	0.10746958	
598.6	0.10804619	0.10746035	
598.8	0.10825228	0.10745113	
599	0.10839216	0.1074419	
599.2	0.10822863	0.10743267	
599.4	0.10796142	0.10742345	
599.6	0.10787346	0.10741422	
599.8	0.10728213	0.107405	
600	0.10672193	0.10739578	
600.2	0.10672013	0.10738656	
600.4	0.10656051	0.10737734	
600.6	0.10639852	0.10736812	
600.8	0.10645051	0.1073589	
601	0.10664956	0.10734968	
601.2	0.10668107	0.10734046	
601.4	0.10667354	0.10733124	
601.6	0.10630232	0.10732203	
601.8	0.10638006	0.10731281	
602	0.10630583	0.1073036	
602.2	0.10631681	0.10729438	
602.4	0.10662694	0.10728517	
602.6	0.10660109	0.10727596	
602.8	0.10676109	0.10726675	
603	0.10645058	0.10725754	
603.2	0.10642986	0.10724833	
603.4	0.10662514	0.10723912	
603.6	0.10639792	0.10722991	
603.8	0.10630355	0.1072207	
604	0.10589916	0.1072115	
604.2	0.10635643	0.10720229	
604.4	0.10637473	0.10719309	
604.6	0.1060632	0.10718388	
604.8	0.10684167	0.10717468	
605	0.10696543	0.10716548	
605.2	0.10741902	0.10715627	
605.4	0.10768314	0.10714707	
605.6	0.10766908	0.10713787	
605.8	0.10786562	0.10712867	
606	0.10770746	0.10711947	
606.2	0.10773428	0.10711028	
606.4	0.10786824	0.10710108	
606.6	0.10748135	0.10709188	
606.8	0.10743679	0.10708269	
607	0.10722179	0.10707349	
607.2	0.10726568	0.1070643	
607.4	0.1077696	0.10705511	
607.6	0.10736064	0.10704591	
607.8	0.10742713	0.10703672	
608	0.10706052	0.10702753	
608.2	0.10738458	0.10701834	
608.4	0.10694492	0.10700915	
608.6	0.10682719	0.10699996	
608.8	0.10727956	0.10699078	
609	0.10720746	0.10698159	
609.2	0.10775411	0.1069724	
609.4	0.10772849	0.10696322	
609.6	0.10736848	0.10695403	
609.8	0.10729066	0.10694485	
610	0.10733698	0.10693567	
610.2	0.10744901	0.10692648	
610.4	0.10751791	0.1069173	
610.6	0.10735519	0.10690812	
610.8	0.10778321	0.10689894	
611	0.10782968	0.10688976	
611.2	0.10821992	0.10688059	
611.4	0.10815262	0.10687141	
611.6	0.10744638	0.10686223	
611.8	0.10748711	0.10685306	
612	0.10743998	0.10684388	
612.2	0.10711155	0.10683471	
612.4	0.10693588	0.10682553	
612.6	0.10682333	0.10681636	
612.8	0.10666352	0.10680719	
613	0.10723757	0.10679802	
613.2	0.10754758	0.10678885	
613.4	0.10745146	0.10677968	
613.6	0.10729579	0.10677051	
613.8	0.1077683	0.10676134	
614	0.10782127	0.10675217	
614.2	0.10762497	0.10674301	
614.4	0.10838055	0.10673384	
614.6	0.10844104	0.10672468	
614.8	0.10833202	0.10671551	
615	0.10766974	0.10670635	
615.2	0.10730156	0.10669719	
615.4	0.10670442	0.10668803	
615.6	0.10681475	0.10667887	
615.8	0.10741015	0.10666971	
616	0.10698813	0.10666055	
616.2	0.10672823	0.10665139	
616.4	0.10706385	0.10664223	
616.6	0.10679152	0.10663307	
616.8	0.10676431	0.10662392	
617	0.10729917	0.10661476	
617.2	0.1071303	0.10660561	
617.4	0.1072057	0.10659645	
617.6	0.10714241	0.1065873	
617.8	0.10761839	0.10657815	
618	0.10705265	0.106569	
618.2	0.10714465	0.10655985	
618.4	0.10704185	0.1065507	
618.6	0.10635095	0.10654155	
618.8	0.10570184	0.1065324	
619	0.10456562	0.10652325	
619.2	0.10419836	0.10651411	
619.4	0.10401658	0.10650496	
619.6	0.10382531	0.10649581	
619.8	0.10396614	0.10648667	
620	0.10335407	0.10647753	
620.2	0.10337603	0.10646838	
620.4	0.10392091	0.10645924	
620.6	0.10329793	0.1064501	
620.8	0.10368074	0.10644096	
621	0.10450158	0.10643182	
621.2	0.10509809	0.10642268	
621.4	0.10585434	0.10641354	
621.6	0.10637994	0.10640441	
621.8	0.10714185	0.10639527	
622	0.10730024	0.10638613	
622.2	0.10825554	0.106377	
622.4	0.10794088	0.10636786	
622.6	0.1084148	0.10635873	
622.8	0.10835212	0.1063496	
623	0.10821388	0.10634047	
623.2	0.10854779	0.10633134	
623.4	0.10859019	0.10632221	
623.6	0.1086432	0.10631308	
623.8	0.10813016	0.10630395	
624	0.10759798	0.10629482	
624.2	0.10743397	0.10628569	
624.4	0.1069475	0.10627657	
624.6	0.10646553	0.10626744	
624.8	0.10669865	0.10625832	
625	0.10650064	0.10624919	
625.2	0.10636852	0.10624007	
625.4	0.10627632	0.10623095	
625.6	0.10611637	0.10622183	
625.8	0.10624955	0.1062127	
626	0.10637346	0.10620358	
626.2	0.10631593	0.10619447	
626.4	0.10606625	0.10618535	
626.6	0.10633697	0.10617623	
626.8	0.10650945	0.10616711	
627	0.10680409	0.106158	
627.2	0.10701944	0.10614888	
627.4	0.10718868	0.10613977	
627.6	0.10712453	0.10613065	
627.8	0.10728242	0.10612154	
628	0.10760973	0.10611243	
628.2	0.10796166	0.10610332	
628.4	0.10859389	0.1060942	
628.6	0.10874284	0.1060851	
628.8	0.10845526	0.10607599	
629	0.10824149	0.10606688	
629.2	0.10757444	0.10605777	
629.4	0.10764738	0.10604866	
629.6	0.10747668	0.10603956	
629.8	0.10718465	0.10603045	
630	0.10741883	0.10602135	
630.2	0.10730755	0.10601224	
630.4	0.10735135	0.10600314	
630.6	0.10694963	0.10599404	
630.8	0.10677379	0.10598494	
631	0.10678274	0.10597584	
631.2	0.10651081	0.10596674	
631.4	0.10645295	0.10595764	
631.6	0.10630374	0.10594854	
631.8	0.10678458	0.10593944	
632	0.10685267	0.10593035	
632.2	0.10727859	0.10592125	
632.4	0.10711512	0.10591216	
632.6	0.10664672	0.10590306	
632.8	0.10642532	0.10589397	
633	0.10624001	0.10588488	
633.2	0.105386	0.10587578	
633.4	0.105929	0.10586669	
633.6	0.10597458	0.1058576	
633.8	0.10575018	0.10584851	
634	0.10623068	0.10583942	
634.2	0.10620793	0.10583034	
634.4	0.10616013	0.10582125	
634.6	0.10582712	0.10581216	
634.8	0.10561758	0.10580308	
635	0.10566732	0.10579399	
635.2	0.10525902	0.10578491	
635.4	0.10538448	0.10577583	
635.6	0.10566437	0.10576674	
635.8	0.10623545	0.10575766	
636	0.10648414	0.10574858	
636.2	0.10679409	0.1057395	
636.4	0.10650129	0.10573042	
636.6	0.10687647	0.10572134	
636.8	0.10650865	0.10571226	
637	0.106374	0.10570319	
637.2	0.10586536	0.10569411	
637.4	0.10604418	0.10568503	
637.6	0.10601431	0.10567596	
637.8	0.10560367	0.10566689	
638	0.10626915	0.10565781	
638.2	0.10593433	0.10564874	
638.4	0.10605061	0.10563967	
638.6	0.10552376	0.1056306	
638.8	0.10609395	0.10562153	
639	0.10665618	0.10561246	
639.2	0.10689815	0.10560339	
639.4	0.10774698	0.10559432	
639.6	0.10783284	0.10558526	
639.8	0.10832557	0.10557619	
640	0.10809	0.10556712	
640.2	0.10817925	0.10555806	
640.4	0.10769238	0.105549	
640.6	0.10733445	0.10553993	
640.8	0.10678084	0.10553087	
641	0.10659824	0.10552181	
641.2	0.10644458	0.10551275	
641.4	0.10642436	0.10550369	
641.6	0.10674405	0.10549463	
641.8	0.10697251	0.10548557	
642	0.10746666	0.10547651	
642.2	0.10760811	0.10546746	
642.4	0.10844343	0.1054584	
642.6	0.10886811	0.10544935	
