# Supplementary material for: Molecular basis for DNA recognition by the maternal pioneer transcription factor FoxH1
Source: Nat Commun. 2022 Nov 26;13:7279. doi: 10.1038/s41467-022-34925-y (PMC9701222; doi:10.1038/s41467-022-34925-y)
Supplement: Supplementary file 4 — Source Data [file 41467_2022_34925_MOESM4_ESM.zip › Sourcedata/BLIS/FoxH1/WT/601/+0.5/NCP/D5Results.txt]

Conc1	1.563E-08	
Start1	222.8	
Stop1	642.6	
Kobs	0.000429346975849013	
Error Kobs	9.74837042926549E-06	
Koff	0	
Error Koff	0	
Time1	Data1	Fit1	
222.8	0.00284236	0	
223	0.0033267	0.00008268	
223.2	0.00377151	0.00016531	
223.4	0.00389921	0.00024788	
223.6	0.00435612	0.0003304	
223.8	0.0041238	0.00041288	
224	0.00398427	0.0004953	
224.2	0.00360929	0.00057767	
224.4	0.00365093	0.00065998	
224.6	0.00356422	0.00074225	
224.8	0.00355468	0.00082447	
225	0.00337838	0.00090663	
225.2	0.00319914	0.00098874	
225.4	0.00289055	0.0010708	
225.6	0.00294514	0.00115281	
225.8	0.00315547	0.00123477	
226	0.00311759	0.00131668	
226.2	0.00322923	0.00139854	
226.4	0.00362783	0.00148034	
226.6	0.00363276	0.0015621	
226.8	0.00380951	0.0016438	
227	0.00437498	0.00172545	
227.2	0.0041872	0.00180705	
227.4	0.00419642	0.0018886	
227.6	0.00440863	0.0019701	
227.8	0.00390574	0.00205155	
228	0.00376506	0.00213295	
228.2	0.00402908	0.0022143	
228.4	0.00471397	0.00229559	
228.6	0.0051232	0.00237684	
228.8	0.00485306	0.00245803	
229	0.00477468	0.00253918	
229.2	0.00517586	0.00262027	
229.4	0.00505903	0.00270131	
229.6	0.00549221	0.0027823	
229.8	0.00562572	0.00286325	
230	0.00488039	0.00294414	
230.2	0.00448984	0.00302498	
230.4	0.00463503	0.00310577	
230.6	0.00381374	0.00318651	
230.8	0.00375373	0.0032672	
231	0.0036107	0.00334784	
231.2	0.0032966	0.00342842	
231.4	0.00400276	0.00350896	
231.6	0.00431282	0.00358945	
231.8	0.00442114	0.00366989	
232	0.00488724	0.00375028	
232.2	0.00550325	0.00383061	
232.4	0.00638241	0.0039109	
232.6	0.00652027	0.00399114	
232.8	0.00627518	0.00407133	
233	0.00677117	0.00415146	
233.2	0.00699075	0.00423155	
233.4	0.00700619	0.00431159	
233.6	0.00739698	0.00439157	
233.8	0.00763224	0.00447151	
234	0.00762749	0.0045514	
234.2	0.00813174	0.00463124	
234.4	0.00830977	0.00471102	
234.6	0.00823524	0.00479076	
234.8	0.00849112	0.00487045	
235	0.0086083	0.00495009	
235.2	0.00881249	0.00502967	
235.4	0.00920018	0.00510921	
235.6	0.00887507	0.0051887	
235.8	0.00846198	0.00526814	
236	0.00822856	0.00534753	
236.2	0.0084198	0.00542687	
236.4	0.00898069	0.00550616	
236.6	0.00835471	0.0055854	
236.8	0.00794018	0.0056646	
237	0.00791274	0.00574374	
237.2	0.00754795	0.00582283	
237.4	0.00734811	0.00590188	
237.6	0.00791829	0.00598087	
237.8	0.00830871	0.00605982	
238	0.0088595	0.00613871	
238.2	0.00907285	0.00621756	
238.4	0.00874777	0.00629636	
238.6	0.00868754	0.0063751	
238.8	0.00920089	0.0064538	
239	0.00932838	0.00653245	
239.2	0.00962888	0.00661105	
239.4	0.00967798	0.0066896	
239.6	0.00991351	0.00676811	
239.8	0.01027572	0.00684656	
240	0.01055259	0.00692497	
240.2	0.0113685	0.00700332	
240.4	0.0114597	0.00708163	
240.6	0.01133978	0.00715989	
240.8	0.01132988	0.0072381	
241	0.01130757	0.00731626	
241.2	0.01106052	0.00739437	
241.4	0.01114708	0.00747243	
241.6	0.01171617	0.00755044	
241.8	0.01166499	0.00762841	
242	0.01169942	0.00770633	
242.2	0.01112367	0.00778419	
242.4	0.01000811	0.00786201	
242.6	0.00940023	0.00793978	
242.8	0.0096797	0.00801751	
243	0.00955286	0.00809518	
243.2	0.00978945	0.0081728	
243.4	0.01007076	0.00825038	
243.6	0.01019843	0.00832791	
243.8	0.01025499	0.00840539	
244	0.00998301	0.00848282	
244.2	0.01008284	0.0085602	
244.4	0.00960955	0.00863754	
244.6	0.00967329	0.00871483	
244.8	0.00964746	0.00879207	
245	0.00986144	0.00886926	
245.2	0.01032115	0.0089464	
245.4	0.0105684	0.00902349	
245.6	0.0112824	0.00910054	
245.8	0.01149848	0.00917753	
246	0.01167287	0.00925448	
246.2	0.0115907	0.00933139	
246.4	0.01147598	0.00940824	
246.6	0.01190791	0.00948505	
246.8	0.01251034	0.0095618	
247	0.01286907	0.00963851	
247.2	0.01277291	0.00971517	
247.4	0.01244791	0.00979179	
247.6	0.01209313	0.00986836	
247.8	0.01188098	0.00994487	
248	0.01129358	0.01002134	
248.2	0.01126824	0.01009777	
248.4	0.01115832	0.01017414	
248.6	0.01140991	0.01025047	
248.8	0.01144258	0.01032675	
249	0.01159371	0.01040298	
249.2	0.01158911	0.01047917	
249.4	0.01191047	0.0105553	
249.6	0.01246969	0.01063139	
249.8	0.01255114	0.01070744	
250	0.01307834	0.01078343	
250.2	0.01328758	0.01085938	
250.4	0.01387024	0.01093528	
250.6	0.01425444	0.01101113	
250.8	0.01396307	0.01108693	
251	0.01447568	0.01116269	
251.2	0.01414125	0.0112384	
251.4	0.01376639	0.01131407	
251.6	0.01389733	0.01138968	
251.8	0.01351686	0.01146525	
252	0.01292573	0.01154077	
252.2	0.01357106	0.01161625	
252.4	0.01331587	0.01169167	
252.6	0.01286463	0.01176705	
252.8	0.0128551	0.01184239	
253	0.01304038	0.01191767	
253.2	0.01315153	0.01199291	
253.4	0.01289363	0.01206811	
253.6	0.01307748	0.01214325	
253.8	0.013634	0.01221835	
254	0.01400232	0.0122934	
254.2	0.01438147	0.01236841	
254.4	0.01510934	0.01244336	
254.6	0.01571292	0.01251827	
254.8	0.01653933	0.01259314	
255	0.01724226	0.01266796	
255.2	0.01767002	0.01274273	
255.4	0.01805163	0.01281745	
255.6	0.01840468	0.01289213	
255.8	0.01834237	0.01296676	
256	0.01859735	0.01304134	
256.2	0.01901337	0.01311588	
256.4	0.0185871	0.01319037	
256.6	0.01855717	0.01326482	
256.8	0.018531	0.01333922	
257	0.01790007	0.01341357	
257.2	0.01758023	0.01348787	
257.4	0.01699015	0.01356213	
257.6	0.01692079	0.01363635	
257.8	0.0161327	0.01371051	
258	0.01617087	0.01378463	
258.2	0.0159325	0.01385871	
258.4	0.01545836	0.01393273	
258.6	0.01572012	0.01400671	
258.8	0.01579838	0.01408065	
259	0.01536665	0.01415454	
259.2	0.01569077	0.01422838	
259.4	0.01571123	0.01430218	
259.6	0.01600135	0.01437593	
259.8	0.01638432	0.01444963	
260	0.01634587	0.01452329	
260.2	0.01633673	0.01459691	
260.4	0.01640302	0.01467047	
260.6	0.01644556	0.01474399	
260.8	0.01657987	0.01481747	
261	0.01667134	0.0148909	
261.2	0.01727769	0.01496428	
261.4	0.01743673	0.01503762	
261.6	0.0174508	0.01511091	
261.8	0.01753997	0.01518416	
262	0.01864343	0.01525736	
262.2	0.01812528	0.01533051	
262.4	0.01772134	0.01540362	
262.6	0.01726243	0.01547668	
262.8	0.01738388	0.0155497	
263	0.01715155	0.01562267	
263.2	0.01706156	0.0156956	
263.4	0.01751357	0.01576848	
263.6	0.01745791	0.01584132	
263.8	0.01713336	0.01591411	
264	0.01681124	0.01598685	
264.2	0.01661086	0.01605955	
264.4	0.01703935	0.0161322	
264.6	0.01752799	0.01620481	
264.8	0.01844258	0.01627737	
265	0.01842895	0.01634989	
265.2	0.01837112	0.01642236	
265.4	0.01849348	0.01649479	
265.6	0.01868712	0.01656717	
265.8	0.01857931	0.01663951	
266	0.01892684	0.0167118	
266.2	0.01835335	0.01678405	
266.4	0.01771121	0.01685625	
266.6	0.01740239	0.01692841	
266.8	0.01776851	0.01700052	
267	0.01750747	0.01707259	
267.2	0.01722704	0.01714461	
267.4	0.01747403	0.01721658	
267.6	0.01741929	0.01728852	
267.8	0.01727493	0.0173604	
268	0.01713062	0.01743224	
268.2	0.01760836	0.01750404	
268.4	0.01829764	0.01757579	
268.6	0.0187565	0.0176475	
268.8	0.01883721	0.01771916	
269	0.01855174	0.01779078	
269.2	0.01831157	0.01786235	
269.4	0.01798027	0.01793388	
269.6	0.01815658	0.01800537	
269.8	0.01750834	0.0180768	
270	0.01749526	0.0181482	
270.2	0.0172141	0.01821955	
270.4	0.01678427	0.01829086	
270.6	0.01727001	0.01836212	
270.8	0.01741109	0.01843333	
271	0.0178417	0.0185045	
271.2	0.01800924	0.01857563	
271.4	0.0188509	0.01864672	
271.6	0.01967458	0.01871775	
271.8	0.01986089	0.01878875	
272	0.02054399	0.0188597	
272.2	0.0211052	0.0189306	
272.4	0.02158708	0.01900147	
272.6	0.02203543	0.01907228	
272.8	0.02196317	0.01914306	
273	0.02246076	0.01921379	
273.2	0.02258499	0.01928447	
273.4	0.02200146	0.01935511	
273.6	0.02177594	0.01942571	
273.8	0.02099662	0.01949626	
274	0.0205145	0.01956677	
274.2	0.02058364	0.01963723	
274.4	0.02044644	0.01970765	
274.6	0.02025037	0.01977803	
274.8	0.02031829	0.01984836	
275	0.02090636	0.01991865	
275.2	0.02099827	0.0199889	
275.4	0.02147647	0.0200591	
275.6	0.02189408	0.02012926	
275.8	0.02202014	0.02019937	
276	0.02215781	0.02026944	
276.2	0.02216342	0.02033946	
276.4	0.02244099	0.02040945	
276.6	0.02257102	0.02047939	
276.8	0.02273408	0.02054928	
277	0.02321223	0.02061913	
277.2	0.02310691	0.02068894	
277.4	0.02222661	0.0207587	
277.6	0.02212293	0.02082842	
277.8	0.02202314	0.0208981	
278	0.0219226	0.02096773	
278.2	0.02242929	0.02103732	
278.4	0.02285559	0.02110687	
278.6	0.02284474	0.02117637	
278.8	0.02375846	0.02124583	
279	0.02432811	0.02131525	
279.2	0.02441428	0.02138462	
279.4	0.02460936	0.02145395	
279.6	0.02464731	0.02152324	
279.8	0.02453147	0.02159248	
280	0.02459497	0.02166168	
280.2	0.02415446	0.02173084	
280.4	0.02377465	0.02179995	
280.6	0.02382534	0.02186902	
280.8	0.02334976	0.02193805	
281	0.02333435	0.02200704	
281.2	0.02328883	0.02207598	
281.4	0.02323839	0.02214488	
281.6	0.02291545	0.02221373	
281.8	0.02286853	0.02228254	
282	0.02320235	0.02235131	
282.2	0.02371012	0.02242004	
282.4	0.02401699	0.02248872	
282.6	0.02430266	0.02255736	
282.8	0.02508306	0.02262596	
283	0.02494028	0.02269452	
283.2	0.02476219	0.02276303	
283.4	0.02467043	0.0228315	
283.6	0.02449998	0.02289992	
283.8	0.02444311	0.02296831	
284	0.02440016	0.02303665	
284.2	0.02387192	0.02310495	
284.4	0.02389573	0.0231732	
284.6	0.02402615	0.02324142	
284.8	0.02379856	0.02330959	
285	0.0239983	0.02337772	
285.2	0.02450081	0.0234458	
285.4	0.02472176	0.02351384	
285.6	0.02445189	0.02358185	
285.8	0.02519908	0.0236498	
286	0.02586868	0.02371772	
286.2	0.02583278	0.02378559	
286.4	0.02603372	0.02385342	
286.6	0.02684865	0.02392121	
286.8	0.02713546	0.02398896	
287	0.02700365	0.02405666	
287.2	0.0273211	0.02412433	
287.4	0.02697233	0.02419194	
287.6	0.02687911	0.02425952	
287.8	0.02680976	0.02432706	
288	0.02615614	0.02439455	
288.2	0.02581034	0.024462	
288.4	0.02532205	0.02452941	
288.6	0.0249077	0.02459678	
288.8	0.02460885	0.0246641	
289	0.02375262	0.02473138	
289.2	0.02423022	0.02479863	
289.4	0.02453657	0.02486582	
289.6	0.02460246	0.02493298	
289.8	0.02455262	0.0250001	
290	0.02433163	0.02506717	
290.2	0.02412434	0.0251342	
290.4	0.0251195	0.02520119	
290.6	0.02559219	0.02526814	
290.8	0.02577779	0.02533504	
291	0.02617696	0.02540191	
291.2	0.02612768	0.02546873	
291.4	0.02565593	0.02553551	
291.6	0.02608145	0.02560225	
291.8	0.02585792	0.02566894	
292	0.02529849	0.0257356	
292.2	0.02547261	0.02580221	
292.4	0.02499974	0.02586879	
292.6	0.02457176	0.02593532	
292.8	0.02428532	0.02600181	
293	0.02373099	0.02606825	
293.2	0.02441726	0.02613466	
293.4	0.02443823	0.02620102	
293.6	0.02399495	0.02626735	
293.8	0.02329673	0.02633363	
294	0.02375469	0.02639987	
294.2	0.02438869	0.02646607	
294.4	0.0248107	0.02653223	
294.6	0.02494715	0.02659834	
294.8	0.02502093	0.02666442	
295	0.02532281	0.02673045	
295.2	0.02559736	0.02679645	
295.4	0.02565609	0.0268624	
295.6	0.02587497	0.02692831	
295.8	0.02575524	0.02699418	
296	0.02564772	0.02706001	
296.2	0.02612929	0.02712579	
296.4	0.02602169	0.02719154	
296.6	0.0261527	0.02725724	
296.8	0.02639503	0.02732291	
297	0.02642745	0.02738853	
297.2	0.02673944	0.02745411	
297.4	0.02667469	0.02751965	
297.6	0.0269798	0.02758515	
297.8	0.02770277	0.02765061	
298	0.02840217	0.02771603	
298.2	0.02886325	0.02778141	
298.4	0.02895268	0.02784675	
298.6	0.02933816	0.02791204	
298.8	0.02933651	0.0279773	
299	0.02986717	0.02804251	
299.2	0.03016096	0.02810769	
299.4	0.02960141	0.02817282	
299.6	0.02897375	0.02823791	
299.8	0.02928746	0.02830296	
300	0.02907666	0.02836798	
300.2	0.02935443	0.02843295	
300.4	0.02884348	0.02849788	
300.6	0.02917295	0.02856277	
300.8	0.0292054	0.02862762	
301	0.02918644	0.02869242	
301.2	0.02925503	0.02875719	
301.4	0.02938845	0.02882192	
301.6	0.02969689	0.02888661	
301.8	0.02986735	0.02895125	
302	0.02966481	0.02901586	
302.2	0.02988222	0.02908043	
302.4	0.02956192	0.02914495	
302.6	0.02970798	0.02920944	
302.8	0.03042141	0.02927388	
303	0.03071343	0.02933829	
303.2	0.03093984	0.02940265	
303.4	0.03047213	0.02946698	
303.6	0.03078367	0.02953126	
303.8	0.03087152	0.02959551	
304	0.03053905	0.02965971	
304.2	0.03070312	0.02972388	
304.4	0.03070217	0.029788	
304.6	0.03116216	0.02985209	
304.8	0.03123065	0.02991613	
305	0.03106665	0.02998013	
305.2	0.03131697	0.0300441	
305.4	0.03132789	0.03010802	
305.6	0.03112055	0.03017191	
305.8	0.03118847	0.03023575	
306	0.03103593	0.03029956	
306.2	0.03014109	0.03036332	
306.4	0.02971986	0.03042705	
306.6	0.03022517	0.03049073	
306.8	0.03054378	0.03055438	
307	0.03033912	0.03061798	
307.2	0.03063719	0.03068155	
307.4	0.03036428	0.03074508	
307.6	0.03046038	0.03080856	
307.8	0.03034689	0.03087201	
308	0.03064196	0.03093542	
308.2	0.03076438	0.03099879	
308.4	0.03104178	0.03106212	
308.6	0.03134069	0.0311254	
308.8	0.03154081	0.03118865	
309	0.03167322	0.03125186	
309.2	0.0322567	0.03131503	
309.4	0.03239158	0.03137817	
309.6	0.03241022	0.03144126	
309.8	0.0323281	0.03150431	
310	0.03188965	0.03156732	
310.2	0.0316011	0.0316303	
310.4	0.03205151	0.03169323	
310.6	0.03241136	0.03175613	
310.8	0.03248629	0.03181898	
311	0.03250962	0.0318818	
311.2	0.03237412	0.03194458	
311.4	0.03196383	0.03200731	
311.6	0.03222318	0.03207001	
311.8	0.03257446	0.03213267	
312	0.03250509	0.03219529	
312.2	0.03262265	0.03225787	
312.4	0.03297338	0.03232042	
312.6	0.03280222	0.03238292	
312.8	0.03264227	0.03244538	
313	0.03300163	0.03250781	
313.2	0.03309812	0.0325702	
313.4	0.03316451	0.03263254	
313.6	0.03250596	0.03269485	
313.8	0.03263925	0.03275712	
314	0.03256455	0.03281935	
314.2	0.0329821	0.03288155	
314.4	0.03295636	0.0329437	
314.6	0.03260815	0.03300581	
314.8	0.0329164	0.03306789	
315	0.03257725	0.03312993	
315.2	0.03236395	0.03319192	
315.4	0.03245013	0.03325388	
315.6	0.03282417	0.0333158	
315.8	0.03266239	0.03337769	
316	0.03231541	0.03343953	
316.2	0.03261439	0.03350134	
316.4	0.03252178	0.0335631	
316.6	0.03197833	0.03362483	
316.8	0.03225227	0.03368652	
317	0.03216544	0.03374817	
317.2	0.03249694	0.03380978	
317.4	0.0326226	0.03387136	
317.6	0.03243713	0.03393289	
317.8	0.03283079	0.03399439	
318	0.03340545	0.03405585	
318.2	0.03391358	0.03411727	
318.4	0.03433495	0.03417865	
318.6	0.0347723	0.03423999	
318.8	0.03596209	0.0343013	
319	0.03651704	0.03436257	
319.2	0.0366167	0.03442379	
319.4	0.0367414	0.03448498	
319.6	0.03694571	0.03454614	
319.8	0.03704875	0.03460725	
320	0.03690578	0.03466833	
320.2	0.03694406	0.03472937	
320.4	0.03661783	0.03479036	
320.6	0.03606538	0.03485133	
320.8	0.03624455	0.03491225	
321	0.03577792	0.03497314	
321.2	0.03588541	0.03503398	
321.4	0.03567243	0.03509479	
321.6	0.03562804	0.03515557	
321.8	0.0356952	0.0352163	
322	0.03613514	0.03527699	
322.2	0.03591126	0.03533765	
322.4	0.03611269	0.03539827	
322.6	0.0363223	0.03545886	
322.8	0.03688612	0.0355194	
323	0.03654024	0.03557991	
323.2	0.03616559	0.03564038	
323.4	0.03646066	0.03570081	
323.6	0.03632875	0.0357612	
323.8	0.03632133	0.03582156	
324	0.0362463	0.03588187	
324.2	0.03602129	0.03594215	
324.4	0.03602362	0.0360024	
324.6	0.03577698	0.0360626	
324.8	0.03608731	0.03612277	
325	0.03568321	0.0361829	
325.2	0.0355623	0.03624299	
325.4	0.03571735	0.03630305	
325.6	0.03547456	0.03636306	
325.8	0.03515605	0.03642304	
326	0.0348275	0.03648299	
326.2	0.03482877	0.03654289	
326.4	0.0352252	0.03660276	
326.6	0.03559553	0.03666259	
326.8	0.03576551	0.03672238	
327	0.03539028	0.03678214	
327.2	0.03570846	0.03684186	
327.4	0.03600535	0.03690154	
327.6	0.03585922	0.03696118	
327.8	0.03624812	0.03702079	
328	0.03645437	0.03708036	
328.2	0.03664068	0.03713989	
328.4	0.03701799	0.03719939	
328.6	0.03790785	0.03725884	
328.8	0.03769054	0.03731827	
329	0.03743225	0.03737765	
329.2	0.03743794	0.037437	
329.4	0.03793253	0.03749631	
329.6	0.03735903	0.03755558	
329.8	0.03705828	0.03761481	
330	0.03694519	0.03767401	
330.2	0.03702618	0.03773317	
330.4	0.03707502	0.0377923	
330.6	0.03698449	0.03785139	
330.8	0.03708163	0.03791044	
331	0.03717704	0.03796945	
331.2	0.03711931	0.03802843	
331.4	0.03722975	0.03808737	
331.6	0.03737944	0.03814627	
331.8	0.03749503	0.03820514	
332	0.03781185	0.03826397	
332.2	0.03816858	0.03832276	
332.4	0.03795027	0.03838152	
332.6	0.03838508	0.03844024	
332.8	0.03819249	0.03849892	
333	0.03871941	0.03855757	
333.2	0.03896082	0.03861618	
333.4	0.03883756	0.03867476	
333.6	0.03810268	0.03873329	
333.8	0.03794189	0.03879179	
334	0.03813525	0.03885026	
334.2	0.03808587	0.03890868	
334.4	0.03866693	0.03896708	
334.6	0.0390013	0.03902543	
334.8	0.03942392	0.03908375	
335	0.03955221	0.03914203	
335.2	0.03984204	0.03920028	
335.4	0.04025374	0.03925848	
335.6	0.04051172	0.03931666	
335.8	0.03985518	0.03937479	
336	0.03975675	0.03943289	
336.2	0.03956692	0.03949096	
336.4	0.03933456	0.03954898	
336.6	0.04001916	0.03960698	
336.8	0.04059922	0.03966493	
337	0.04034522	0.03972285	
337.2	0.03982385	0.03978073	
337.4	0.03946849	0.03983858	
337.6	0.03976788	0.03989639	
337.8	0.04019026	0.03995416	
338	0.04057602	0.0400119	
338.2	0.04023	0.04006961	
338.4	0.04070041	0.04012727	
338.6	0.0407881	0.0401849	
338.8	0.04046366	0.0402425	
339	0.04059437	0.04030006	
339.2	0.04096694	0.04035758	
339.4	0.04065862	0.04041506	
339.6	0.04071047	0.04047252	
339.8	0.04006186	0.04052993	
340	0.04067486	0.04058731	
340.2	0.04138612	0.04064465	
340.4	0.04177281	0.04070196	
340.6	0.04240964	0.04075923	
340.8	0.0422534	0.04081647	
341	0.04177914	0.04087367	
341.2	0.04202596	0.04093083	
341.4	0.04258196	0.04098796	
341.6	0.04308505	0.04104505	
341.8	0.04313609	0.04110211	
342	0.04303143	0.04115913	
342.2	0.04262891	0.04121612	
342.4	0.04273376	0.04127307	
342.6	0.04226581	0.04132999	
342.8	0.04186804	0.04138686	
343	0.04227935	0.04144371	
343.2	0.0426746	0.04150052	
343.4	0.04267309	0.04155729	
343.6	0.04286549	0.04161403	
343.8	0.04294065	0.04167073	
344	0.04353091	0.0417274	
344.2	0.0438931	0.04178403	
344.4	0.04347574	0.04184063	
344.6	0.04361782	0.04189719	
344.8	0.04306978	0.04195371	
345	0.04321091	0.0420102	
345.2	0.04371101	0.04206666	
345.4	0.04388948	0.04212308	
345.6	0.04328003	0.04217946	
345.8	0.04293192	0.04223581	
346	0.04305956	0.04229213	
346.2	0.04271022	0.0423484	
346.4	0.04291295	0.04240465	
346.6	0.04313671	0.04246086	
346.8	0.04326809	0.04251703	
347	0.04337383	0.04257317	
347.2	0.04346079	0.04262927	
347.4	0.04306307	0.04268534	
347.6	0.04304847	0.04274137	
347.8	0.0430901	0.04279737	
348	0.0428501	0.04285334	
348.2	0.04277571	0.04290927	
348.4	0.04267404	0.04296516	
348.6	0.04339088	0.04302102	
348.8	0.04322573	0.04307684	
349	0.04342101	0.04313263	
349.2	0.04341097	0.04318839	
349.4	0.04328278	0.04324411	
349.6	0.04313098	0.04329979	
349.8	0.04312383	0.04335544	
350	0.04323167	0.04341106	
350.2	0.04307554	0.04346664	
350.4	0.04364189	0.04352218	
350.6	0.04339544	0.04357769	
350.8	0.0430984	0.04363317	
351	0.04327119	0.04368861	
351.2	0.04317386	0.04374402	
351.4	0.04330116	0.04379939	
351.6	0.04349533	0.04385473	
351.8	0.04328098	0.04391003	
352	0.04362601	0.0439653	
352.2	0.04410557	0.04402054	
352.4	0.04451926	0.04407574	
352.6	0.04529327	0.0441309	
352.8	0.04492639	0.04418603	
353	0.04501825	0.04424113	
353.2	0.04491527	0.04429619	
353.4	0.044912	0.04435122	
353.6	0.04497746	0.04440622	
353.8	0.04430749	0.04446118	
354	0.0438973	0.0445161	
354.2	0.04367777	0.04457099	
354.4	0.04386961	0.04462585	
354.6	0.0435184	0.04468067	
354.8	0.04381397	0.04473546	
355	0.04387506	0.04479021	
355.2	0.04371907	0.04484493	
355.4	0.04372631	0.04489962	
355.6	0.04326963	0.04495427	
355.8	0.04324439	0.04500889	
356	0.04369234	0.04506347	
356.2	0.04392713	0.04511802	
356.4	0.04399005	0.04517253	
356.6	0.04440653	0.04522701	
356.8	0.04369799	0.04528146	
357	0.04386685	0.04533587	
357.2	0.04425769	0.04539025	
357.4	0.04432234	0.0454446	
357.6	0.04417794	0.04549891	
357.8	0.0438453	0.04555319	
358	0.04412142	0.04560743	
358.2	0.04443864	0.04566164	
358.4	0.04520781	0.04571582	
358.6	0.04550098	0.04576996	
358.8	0.0455797	0.04582407	
359	0.0456652	0.04587814	
359.2	0.04546862	0.04593218	
359.4	0.04560653	0.04598619	
359.6	0.04562785	0.04604016	
359.8	0.04609794	0.0460941	
360	0.04614763	0.04614801	
360.2	0.04610087	0.04620188	
360.4	0.04578312	0.04625572	
360.6	0.04587994	0.04630952	
360.8	0.04550543	0.04636329	
361	0.04558928	0.04641703	
361.2	0.04592694	0.04647074	
361.4	0.04523326	0.04652441	
361.6	0.04532161	0.04657804	
361.8	0.04575617	0.04663165	
362	0.04609933	0.04668522	
362.2	0.04626263	0.04673875	
362.4	0.04701087	0.04679226	
362.6	0.04667984	0.04684573	
362.8	0.04624993	0.04689916	
363	0.0465436	0.04695257	
363.2	0.0459273	0.04700594	
363.4	0.04645379	0.04705927	
363.6	0.04696692	0.04711258	
363.8	0.04688465	0.04716585	
364	0.04680223	0.04721908	
364.2	0.04651781	0.04727229	
364.4	0.04666884	0.04732546	
364.6	0.04744106	0.04737859	
364.8	0.04747427	0.0474317	
365	0.04737481	0.04748477	
365.2	0.04769077	0.04753781	
365.4	0.04745132	0.04759081	
365.6	0.04768302	0.04764378	
365.8	0.04764443	0.04769672	
366	0.04748311	0.04774963	
366.2	0.04737073	0.0478025	
366.4	0.04698308	0.04785534	
366.6	0.04618288	0.04790815	
366.8	0.04595803	0.04796092	
367	0.04578816	0.04801366	
367.2	0.04597762	0.04806637	
367.4	0.04627608	0.04811904	
367.6	0.0463888	0.04817168	
367.8	0.04610589	0.04822429	
368	0.04641058	0.04827687	
368.2	0.04674479	0.04832941	
368.4	0.04718484	0.04838192	
368.6	0.04757799	0.0484344	
368.8	0.04719013	0.04848684	
369	0.04728509	0.04853926	
369.2	0.04718944	0.04859164	
369.4	0.04663871	0.04864398	
369.6	0.04628698	0.0486963	
369.8	0.04623297	0.04874858	
370	0.04613247	0.04880083	
370.2	0.04578726	0.04885304	
370.4	0.04518678	0.04890523	
370.6	0.04518465	0.04895738	
370.8	0.04574566	0.0490095	
371	0.04589435	0.04906158	
371.2	0.04663327	0.04911364	
371.4	0.04648031	0.04916566	
371.6	0.04679681	0.04921765	
371.8	0.04694574	0.0492696	
372	0.04725296	0.04932153	
372.2	0.04769251	0.04937342	
372.4	0.04729235	0.04942528	
372.6	0.04730393	0.0494771	
372.8	0.047497	0.0495289	
373	0.04800782	0.04958066	
373.2	0.04789335	0.04963239	
373.4	0.04785935	0.04968408	
373.6	0.04796775	0.04973575	
373.8	0.04811616	0.04978738	
374	0.04796215	0.04983898	
374.2	0.04810942	0.04989055	
374.4	0.04828988	0.04994209	
374.6	0.04863267	0.04999359	
374.8	0.04882175	0.05004506	
375	0.04875739	0.0500965	
375.2	0.04861773	0.05014791	
375.4	0.04846867	0.05019928	
375.6	0.04810728	0.05025063	
375.8	0.04799472	0.05030194	
376	0.04755812	0.05035322	
376.2	0.04733545	0.05040447	
376.4	0.04758218	0.05045568	
376.6	0.0476682	0.05050686	
376.8	0.04806776	0.05055801	
377	0.04838425	0.05060913	
377.2	0.04884042	0.05066022	
377.4	0.04937693	0.05071128	
377.6	0.04940003	0.0507623	
377.8	0.05042703	0.05081329	
378	0.05055845	0.05086425	
378.2	0.05135174	0.05091518	
378.4	0.05193223	0.05096608	
378.6	0.05181525	0.05101694	
378.8	0.05175812	0.05106777	
379	0.05210691	0.05111858	
379.2	0.0519665	0.05116935	
379.4	0.05187942	0.05122008	
379.6	0.05169877	0.05127079	
379.8	0.05104924	0.05132146	
380	0.05036294	0.05137211	
380.2	0.05048357	0.05142272	
380.4	0.05112511	0.0514733	
380.6	0.05032718	0.05152385	
380.8	0.04995345	0.05157436	
381	0.04996044	0.05162485	
381.2	0.05027427	0.0516753	
381.4	0.05034911	0.05172572	
381.6	0.04998064	0.05177611	
381.8	0.05030492	0.05182647	
382	0.04936676	0.0518768	
382.2	0.04944062	0.0519271	
382.4	0.04983256	0.05197736	
382.6	0.04976423	0.05202759	
382.8	0.04978593	0.0520778	
383	0.05024158	0.05212797	
383.2	0.05015607	0.05217811	
383.4	0.05093715	0.05222821	
383.6	0.05111463	0.05227829	
383.8	0.05120497	0.05232834	
384	0.05199125	0.05237835	
384.2	0.05225591	0.05242833	
384.4	0.05263973	0.05247829	
384.6	0.05246226	0.05252821	
384.8	0.05299702	0.0525781	
385	0.05345538	0.05262795	
385.2	0.0539773	0.05267778	
385.4	0.05389006	0.05272758	
385.6	0.05401034	0.05277734	
385.8	0.05395651	0.05282708	
386	0.05364463	0.05287678	
386.2	0.05384498	0.05292645	
386.4	0.0534013	0.05297609	
386.6	0.05313752	0.0530257	
386.8	0.0526753	0.05307528	
387	0.05312872	0.05312483	
387.2	0.05333665	0.05317435	
387.4	0.0538056	0.05322383	
387.6	0.05331416	0.05327329	
387.8	0.05333231	0.05332271	
388	0.05301487	0.05337211	
388.2	0.05256419	0.05342147	
388.4	0.05265541	0.0534708	
388.6	0.05273373	0.0535201	
388.8	0.05312387	0.05356937	
389	0.05316065	0.05361861	
389.2	0.05338786	0.05366782	
389.4	0.05344721	0.053717	
389.6	0.0539391	0.05376615	
389.8	0.05402533	0.05381526	
390	0.05398126	0.05386435	
390.2	0.05388256	0.0539134	
390.4	0.05385956	0.05396243	
390.6	0.05415716	0.05401142	
390.8	0.05410687	0.05406039	
391	0.05455838	0.05410932	
391.2	0.05427063	0.05415822	
391.4	0.0539879	0.0542071	
391.6	0.05358549	0.05425594	
391.8	0.05292864	0.05430475	
392	0.0524927	0.05435353	
392.2	0.05227053	0.05440228	
392.4	0.05253459	0.054451	
392.6	0.05247849	0.05449969	
392.8	0.05251211	0.05454835	
393	0.05267553	0.05459697	
393.2	0.05237013	0.05464557	
393.4	0.0527334	0.05469414	
393.6	0.05322024	0.05474268	
393.8	0.05339963	0.05479119	
394	0.05379469	0.05483966	
394.2	0.05445571	0.05488811	
394.4	0.05504486	0.05493653	
394.6	0.05472519	0.05498491	
394.8	0.05482601	0.05503327	
395	0.05498246	0.05508159	
395.2	0.05476406	0.05512989	
395.4	0.05473654	0.05517815	
395.6	0.05466927	0.05522639	
395.8	0.0546065	0.0552746	
396	0.0546986	0.05532277	
396.2	0.05502733	0.05537092	
396.4	0.05515114	0.05541903	
396.6	0.05463833	0.05546712	
396.8	0.05431638	0.05551517	
397	0.05439198	0.0555632	
397.2	0.05435745	0.05561119	
397.4	0.05494613	0.05565916	
397.6	0.05536942	0.05570709	
397.8	0.05549785	0.055755	
398	0.05602446	0.05580287	
398.2	0.05630017	0.05585072	
398.4	0.05601934	0.05589853	
398.6	0.05588722	0.05594632	
398.8	0.05607433	0.05599407	
399	0.05599506	0.0560418	
399.2	0.05632957	0.0560895	
399.4	0.05664004	0.05613716	
399.6	0.0566507	0.0561848	
399.8	0.05655993	0.05623241	
400	0.0562544	0.05627998	
400.2	0.05645717	0.05632753	
400.4	0.05599211	0.05637505	
400.6	0.0557727	0.05642254	
400.8	0.05562673	0.05647	
401	0.05571366	0.05651743	
401.2	0.05578445	0.05656483	
401.4	0.05562011	0.0566122	
401.6	0.05548013	0.05665954	
401.8	0.05508141	0.05670685	
402	0.05477584	0.05675413	
402.2	0.0544521	0.05680138	
402.4	0.05395335	0.0568486	
402.6	0.05392157	0.05689579	
402.8	0.05392157	0.05694296	
403	0.05433139	0.05693807	
403.2	0.05459302	0.05693318	
403.4	0.05475535	0.05692829	
403.6	0.05537465	0.05692341	
403.8	0.05530892	0.05691852	
404	0.05537084	0.05691363	
404.2	0.05528338	0.05690874	
404.4	0.05512195	0.05690386	
404.6	0.05506609	0.05689897	
404.8	0.05492385	0.05689408	
405	0.05490219	0.0568892	
405.2	0.05525492	0.05688431	
405.4	0.05498542	0.05687943	
405.6	0.0549393	0.05687455	
405.8	0.05523168	0.05686966	
406	0.05591105	0.05686478	
406.2	0.05615276	0.0568599	
406.4	0.05633038	0.05685501	
406.6	0.05565168	0.05685013	
406.8	0.05527463	0.05684525	
407	0.05543353	0.05684037	
407.2	0.05556818	0.05683549	
407.4	0.05564027	0.05683061	
407.6	0.05579717	0.05682573	
407.8	0.05518686	0.05682085	
408	0.05497243	0.05681597	
408.2	0.05507543	0.05681109	
408.4	0.05463909	0.05680621	
408.6	0.05492978	0.05680134	
408.8	0.05511324	0.05679646	
409	0.05533164	0.05679158	
409.2	0.05535644	0.05678671	
409.4	0.05561686	0.05678183	
409.6	0.05513768	0.05677695	
409.8	0.05539965	0.05677208	
410	0.05543223	0.0567672	
410.2	0.05523337	0.05676233	
410.4	0.05500219	0.05675746	
410.6	0.05468785	0.05675258	
410.8	0.05479533	0.05674771	
411	0.05536056	0.05674284	
411.2	0.05508674	0.05673796	
411.4	0.05523402	0.05673309	
411.6	0.05517746	0.05672822	
411.8	0.0549011	0.05672335	
412	0.0547477	0.05671848	
412.2	0.05508615	0.05671361	
412.4	0.05494907	0.05670874	
412.6	0.05539157	0.05670387	
412.8	0.05533138	0.056699	
413	0.05513865	0.05669413	
413.2	0.05463794	0.05668927	
413.4	0.0544953	0.0566844	
413.6	0.05416938	0.05667953	
413.8	0.05489413	0.05667466	
414	0.05500433	0.0566698	
414.2	0.05520891	0.05666493	
414.4	0.05546598	0.05666007	
414.6	0.05536263	0.0566552	
414.8	0.05547596	0.05665034	
415	0.05593384	0.05664547	
415.2	0.0557096	0.05664061	
415.4	0.05644176	0.05663574	
415.6	0.05667393	0.05663088	
415.8	0.05700124	0.05662602	
416	0.05753958	0.05662116	
416.2	0.05787547	0.05661629	
416.4	0.05749547	0.05661143	
416.6	0.05687148	0.05660657	
416.8	0.05649654	0.05660171	
417	0.05608716	0.05659685	
417.2	0.05545753	0.05659199	
417.4	0.05528489	0.05658713	
417.6	0.05516605	0.05658227	
417.8	0.05479882	0.05657741	
418	0.05416006	0.05657256	
418.2	0.05353732	0.0565677	
418.4	0.05312101	0.05656284	
418.6	0.05279308	0.05655798	
418.8	0.05237291	0.05655313	
419	0.05243803	0.05654827	
419.2	0.05267262	0.05654342	
419.4	0.05326752	0.05653856	
419.6	0.05351293	0.05653371	
419.8	0.0541315	0.05652885	
420	0.05442929	0.056524	
420.2	0.05462964	0.05651915	
420.4	0.05490693	0.05651429	
420.6	0.05542877	0.05650944	
420.8	0.0564107	0.05650459	
421	0.05677719	0.05649974	
421.2	0.05676333	0.05649488	
421.4	0.05671349	0.05649003	
421.6	0.05682082	0.05648518	
421.8	0.05688049	0.05648033	
422	0.05685988	0.05647548	
422.2	0.05665226	0.05647063	
422.4	0.05669935	0.05646578	
422.6	0.056498	0.05646094	
422.8	0.05640342	0.05645609	
423	0.0562651	0.05645124	
423.2	0.05588912	0.05644639	
423.4	0.05537056	0.05644155	
423.6	0.05489009	0.0564367	
423.8	0.05485816	0.05643185	
424	0.05431694	0.05642701	
424.2	0.05468052	0.05642216	
424.4	0.05440195	0.05641732	
424.6	0.05434895	0.05641247	
424.8	0.05433175	0.05640763	
425	0.05362433	0.05640279	
425.2	0.05294017	0.05639794	
425.4	0.05237343	0.0563931	
425.6	0.05256372	0.05638826	
425.8	0.05311374	0.05638342	
426	0.05288651	0.05637858	
426.2	0.05303595	0.05637373	
426.4	0.05345466	0.05636889	
426.6	0.05371099	0.05636405	
426.8	0.0539553	0.05635921	
427	0.05383181	0.05635438	
427.2	0.05372449	0.05634954	
427.4	0.05400483	0.0563447	
427.6	0.05393772	0.05633986	
427.8	0.05398739	0.05633502	
428	0.05406083	0.05633018	
428.2	0.05455463	0.05632535	
428.4	0.05432261	0.05632051	
428.6	0.05446896	0.05631568	
428.8	0.05440397	0.05631084	
429	0.05436762	0.056306	
429.2	0.05370703	0.05630117	
429.4	0.05380474	0.05629634	
429.6	0.05429333	0.0562915	
429.8	0.0543747	0.05628667	
430	0.0539823	0.05628184	
430.2	0.05420466	0.056277	
430.4	0.0545723	0.05627217	
430.6	0.05490661	0.05626734	
430.8	0.05491619	0.05626251	
431	0.05529977	0.05625768	
431.2	0.05507098	0.05625285	
431.4	0.05487003	0.05624801	
431.6	0.05465965	0.05624319	
431.8	0.05459636	0.05623836	
432	0.05461202	0.05623353	
432.2	0.05474718	0.0562287	
432.4	0.05451061	0.05622387	
432.6	0.05485663	0.05621904	
432.8	0.05482966	0.05621422	
433	0.05459134	0.05620939	
433.2	0.05414626	0.05620456	
433.4	0.05442865	0.05619974	
433.6	0.05421272	0.05619491	
433.8	0.05435527	0.05619009	
434	0.05482684	0.05618526	
434.2	0.05568594	0.05618044	
434.4	0.05631608	0.05617561	
434.6	0.05641525	0.05617079	
434.8	0.05605637	0.05616597	
435	0.05619926	0.05616114	
435.2	0.05611502	0.05615632	
435.4	0.05611139	0.0561515	
435.6	0.05624432	0.05614668	
435.8	0.0561125	0.05614186	
436	0.05600868	0.05613704	
436.2	0.0559493	0.05613221	
436.4	0.05561782	0.05612739	
436.6	0.05564086	0.05612258	
436.8	0.0551803	0.05611776	
437	0.05466412	0.05611294	
437.2	0.05415113	0.05610812	
437.4	0.05393007	0.0561033	
437.6	0.05405836	0.05609848	
437.8	0.05530255	0.05609367	
438	0.05549099	0.05608885	
438.2	0.05512297	0.05608404	
438.4	0.05496969	0.05607922	
438.6	0.05448499	0.0560744	
438.8	0.05458706	0.05606959	
439	0.05469588	0.05606477	
439.2	0.05475373	0.05605996	
439.4	0.05496697	0.05605515	
439.6	0.05543229	0.05605033	
439.8	0.05569679	0.05604552	
440	0.0552858	0.05604071	
440.2	0.05562036	0.0560359	
440.4	0.05600021	0.05603109	
440.6	0.05572216	0.05602627	
440.8	0.05538198	0.05602146	
441	0.05534611	0.05601665	
441.2	0.05506955	0.05601184	
441.4	0.05540332	0.05600703	
441.6	0.05526812	0.05600222	
441.8	0.05525626	0.05599742	
442	0.05447421	0.05599261	
442.2	0.05423128	0.0559878	
442.4	0.05472683	0.05598299	
442.6	0.05487142	0.05597819	
442.8	0.05492847	0.05597338	
443	0.05513945	0.05596857	
443.2	0.05566505	0.05596377	
443.4	0.05557165	0.05595896	
443.6	0.05567916	0.05595416	
443.8	0.05544943	0.05594935	
444	0.05502672	0.05594455	
444.2	0.0555986	0.05593974	
444.4	0.05582249	0.05593494	
444.6	0.05482564	0.05593014	
444.8	0.05478072	0.05592534	
445	0.05466632	0.05592053	
445.2	0.05425517	0.05591573	
445.4	0.05396881	0.05591093	
445.6	0.05310177	0.05590613	
445.8	0.05312539	0.05590133	
446	0.05349649	0.05589653	
446.2	0.05393866	0.05589173	
446.4	0.05403613	0.05588693	
446.6	0.05435663	0.05588213	
446.8	0.05467238	0.05587733	
447	0.0552725	0.05587254	
447.2	0.05482965	0.05586774	
447.4	0.05447182	0.05586294	
447.6	0.05478278	0.05585814	
447.8	0.05402549	0.05585335	
448	0.05379233	0.05584855	
448.2	0.05416606	0.05584376	
448.4	0.05431448	0.05583896	
448.6	0.05413336	0.05583417	
448.8	0.05437536	0.05582937	
449	0.05441177	0.05582458	
449.2	0.05463457	0.05581978	
449.4	0.05425669	0.05581499	
449.6	0.05428625	0.0558102	
449.8	0.05470614	0.05580541	
450	0.05509728	0.05580062	
450.2	0.05532574	0.05579582	
450.4	0.05509587	0.05579103	
450.6	0.05568707	0.05578624	
450.8	0.05593019	0.05578145	
451	0.05575729	0.05577666	
451.2	0.05571681	0.05577187	
451.4	0.05576294	0.05576708	
451.6	0.05534988	0.0557623	
451.8	0.05438972	0.05575751	
452	0.05456828	0.05575272	
452.2	0.05445704	0.05574793	
452.4	0.05429486	0.05574315	
452.6	0.05360107	0.05573836	
452.8	0.05319765	0.05573357	
453	0.05296757	0.05572879	
453.2	0.05294665	0.055724	
453.4	0.0533185	0.05571922	
453.6	0.05373831	0.05571443	
453.8	0.05387595	0.05570965	
454	0.05414616	0.05570487	
454.2	0.05464954	0.05570008	
454.4	0.05514362	0.0556953	
454.6	0.0558637	0.05569052	
454.8	0.05616452	0.05568574	
455	0.0565258	0.05568095	
455.2	0.05696979	0.05567617	
455.4	0.05706474	0.05567139	
455.6	0.05707215	0.05566661	
455.8	0.0569314	0.05566183	
456	0.05650124	0.05565705	
456.2	0.05629305	0.05565227	
456.4	0.05638577	0.0556475	
456.6	0.05600722	0.05564272	
456.8	0.05638448	0.05563794	
457	0.05647845	0.05563316	
457.2	0.05675502	0.05562839	
457.4	0.05718379	0.05562361	
457.6	0.05747509	0.05561883	
457.8	0.05738745	0.05561406	
458	0.05766318	0.05560928	
458.2	0.05783238	0.05560451	
458.4	0.05756463	0.05559973	
458.6	0.05675688	0.05559496	
458.8	0.05616157	0.05559018	
459	0.05593745	0.05558541	
459.2	0.05592849	0.05558064	
459.4	0.05567897	0.05557587	
459.6	0.05519671	0.05557109	
459.8	0.05507638	0.05556632	
460	0.05500928	0.05556155	
460.2	0.05540061	0.05555678	
460.4	0.05529449	0.05555201	
460.6	0.05515126	0.05554724	
460.8	0.05563394	0.05554247	
461	0.05587217	0.0555377	
461.2	0.05634003	0.05553293	
461.4	0.05671328	0.05552816	
461.6	0.05679545	0.0555234	
461.8	0.05660256	0.05551863	
462	0.05645352	0.05551386	
462.2	0.05585182	0.05550909	
462.4	0.05566649	0.05550433	
462.6	0.05488614	0.05549956	
462.8	0.05498679	0.0554948	
463	0.05466333	0.05549003	
463.2	0.05455915	0.05548527	
463.4	0.0540155	0.0554805	
463.6	0.05382682	0.05547574	
463.8	0.05372124	0.05547097	
464	0.05351346	0.05546621	
464.2	0.05374854	0.05546145	
464.4	0.05411412	0.05545669	
464.6	0.05472627	0.05545193	
464.8	0.05529645	0.05544716	
465	0.05575977	0.0554424	
465.2	0.05574107	0.05543764	
465.4	0.05593693	0.05543288	
465.6	0.05633162	0.05542812	
465.8	0.05675096	0.05542336	
466	0.0568075	0.0554186	
466.2	0.05697075	0.05541385	
466.4	0.05761572	0.05540909	
466.6	0.05699483	0.05540433	
466.8	0.05653117	0.05539957	
467	0.0557582	0.05539482	
467.2	0.05571029	0.05539006	
467.4	0.05549522	0.0553853	
467.6	0.05535104	0.05538055	
467.8	0.05451113	0.05537579	
468	0.05449645	0.05537104	
468.2	0.05410283	0.05536628	
468.4	0.05377836	0.05536153	
468.6	0.05346096	0.05535677	
468.8	0.05336278	0.05535202	
469	0.05293952	0.05534727	
469.2	0.05320006	0.05534252	
469.4	0.05391454	0.05533776	
469.6	0.05436585	0.05533301	
469.8	0.05453212	0.05532826	
470	0.0546993	0.05532351	
470.2	0.0551092	0.05531876	
470.4	0.05558712	0.05531401	
470.6	0.05534617	0.05530926	
470.8	0.05584984	0.05530451	
471	0.05634904	0.05529976	
471.2	0.05673983	0.05529501	
471.4	0.05690626	0.05529027	
471.6	0.05699418	0.05528552	
471.8	0.05646602	0.05528077	
472	0.05612289	0.05527602	
472.2	0.0555816	0.05527128	
472.4	0.05600212	0.05526653	
472.6	0.05624465	0.05526179	
472.8	0.0557666	0.05525704	
473	0.05520176	0.0552523	
473.2	0.05541776	0.05524755	
473.4	0.0551764	0.05524281	
473.6	0.05539042	0.05523807	
473.8	0.05489013	0.05523332	
474	0.0547698	0.05522858	
474.2	0.05480993	0.05522384	
474.4	0.05488753	0.0552191	
474.6	0.05491219	0.05521435	
474.8	0.05501393	0.05520961	
475	0.05452811	0.05520487	
475.2	0.05482161	0.05520013	
475.4	0.05475037	0.05519539	
475.6	0.0551117	0.05519065	
475.8	0.05471605	0.05518591	
476	0.05438922	0.05518118	
476.2	0.05482968	0.05517644	
476.4	0.05550945	0.0551717	
476.6	0.05515609	0.05516696	
476.8	0.05482668	0.05516223	
477	0.05537194	0.05515749	
477.2	0.05576773	0.05515275	
477.4	0.05601161	0.05514802	
477.6	0.05655683	0.05514328	
477.8	0.05605654	0.05513855	
478	0.05598958	0.05513381	
478.2	0.05632043	0.05512908	
478.4	0.05605046	0.05512434	
478.6	0.05637723	0.05511961	
478.8	0.05627423	0.05511488	
479	0.05601489	0.05511015	
479.2	0.05665675	0.05510541	
479.4	0.05618647	0.05510068	
479.6	0.05615736	0.05509595	
479.8	0.05530713	0.05509122	
480	0.05499664	0.05508649	
480.2	0.05544391	0.05508176	
480.4	0.05538569	0.05507703	
480.6	0.0552404	0.0550723	
480.8	0.05594633	0.05506757	
481	0.0566905	0.05506284	
481.2	0.05662575	0.05505812	
481.4	0.05643644	0.05505339	
481.6	0.05617016	0.05504866	
481.8	0.05557595	0.05504393	
482	0.0551178	0.05503921	
482.2	0.05495316	0.05503448	
482.4	0.0542912	0.05502976	
482.6	0.05476758	0.05502503	
482.8	0.05460598	0.05502031	
483	0.05501461	0.05501558	
483.2	0.0555042	0.05501086	
483.4	0.05500668	0.05500613	
483.6	0.05476515	0.05500141	
483.8	0.05444275	0.05499669	
484	0.05470342	0.05499197	
484.2	0.0550449	0.05498724	
484.4	0.05548275	0.05498252	
484.6	0.05606611	0.0549778	
484.8	0.05666853	0.05497308	
485	0.05663134	0.05496836	
485.2	0.05646626	0.05496364	
485.4	0.05658776	0.05495892	
485.6	0.05615124	0.0549542	
485.8	0.05566812	0.05494948	
486	0.05511159	0.05494476	
486.2	0.05495394	0.05494005	
486.4	0.0550029	0.05493533	
486.6	0.05503572	0.05493061	
486.8	0.05495885	0.0549259	
487	0.0548423	0.05492118	
487.2	0.05407135	0.05491646	
487.4	0.05368017	0.05491175	
487.6	0.05309148	0.05490703	
487.8	0.05262447	0.05490232	
488	0.05257948	0.0548976	
488.2	0.05304488	0.05489289	
488.4	0.05354067	0.05488818	
488.6	0.05307233	0.05488346	
488.8	0.05327685	0.05487875	
489	0.05360287	0.05487404	
489.2	0.05443256	0.05486933	
489.4	0.05503391	0.05486462	
489.6	0.0551551	0.05485991	
489.8	0.05487764	0.05485519	
490	0.05492384	0.05485048	
490.2	0.05532123	0.05484577	
490.4	0.05501219	0.05484107	
490.6	0.05478232	0.05483636	
490.8	0.05478313	0.05483165	
491	0.05469465	0.05482694	
491.2	0.05459348	0.05482223	
491.4	0.05472424	0.05481752	
491.6	0.05440316	0.05481282	
491.8	0.05376728	0.05480811	
492	0.05372833	0.0548034	
492.2	0.05376488	0.0547987	
492.4	0.05383225	0.05479399	
492.6	0.05363121	0.05478929	
492.8	0.05438105	0.05478458	
493	0.05456108	0.05477988	
493.2	0.05501884	0.05477518	
493.4	0.05541811	0.05477047	
493.6	0.05547094	0.05476577	
493.8	0.0548198	0.05476107	
494	0.05490661	0.05475637	
494.2	0.05512915	0.05475166	
494.4	0.05479551	0.05474696	
494.6	0.05542648	0.05474226	
494.8	0.0557657	0.05473756	
495	0.05545029	0.05473286	
495.2	0.05504809	0.05472816	
495.4	0.05420361	0.05472346	
495.6	0.05329412	0.05471876	
495.8	0.0526579	0.05471406	
496	0.05224509	0.05470937	
496.2	0.05203109	0.05470467	
496.4	0.0518864	0.05469997	
496.6	0.05184405	0.05469528	
496.8	0.05231748	0.05469058	
497	0.05230569	0.05468588	
497.2	0.05294532	0.05468119	
497.4	0.05313086	0.05467649	
497.6	0.05345748	0.0546718	
497.8	0.05325011	0.0546671	
498	0.05376261	0.05466241	
498.2	0.05416538	0.05465771	
498.4	0.05440006	0.05465302	
498.6	0.05501074	0.05464833	
498.8	0.05507984	0.05464364	
499	0.0545507	0.05463894	
499.2	0.05406677	0.05463425	
499.4	0.05331969	0.05462956	
499.6	0.05340644	0.05462487	
499.8	0.05338985	0.05462018	
500	0.05291069	0.05461549	
500.2	0.05291077	0.0546108	
500.4	0.05283813	0.05460611	
500.6	0.05306367	0.05460142	
500.8	0.05302581	0.05459673	
501	0.05331823	0.05459205	
501.2	0.05378414	0.05458736	
501.4	0.0540411	0.05458267	
501.6	0.05460652	0.05457798	
501.8	0.05449475	0.0545733	
502	0.05466786	0.05456861	
502.2	0.05461896	0.05456393	
502.4	0.05479355	0.05455924	
502.6	0.0552024	0.05455456	
502.8	0.05522472	0.05454987	
503	0.05516036	0.05454519	
503.2	0.0552248	0.05454051	
503.4	0.05491599	0.05453582	
503.6	0.05515265	0.05453114	
503.8	0.05494575	0.05452646	
504	0.05428776	0.05452177	
504.2	0.05363075	0.05451709	
504.4	0.05331348	0.05451241	
504.6	0.05287171	0.05450773	
504.8	0.05296256	0.05450305	
505	0.05362802	0.05449837	
505.2	0.05379676	0.05449369	
505.4	0.05365367	0.05448901	
505.6	0.05328643	0.05448433	
505.8	0.05291383	0.05447966	
506	0.05300864	0.05447498	
506.2	0.05347379	0.0544703	
506.4	0.05430471	0.05446562	
506.6	0.05477568	0.05446095	
506.8	0.05514386	0.05445627	
507	0.05549021	0.05445159	
507.2	0.05536018	0.05444692	
507.4	0.05483222	0.05444224	
507.6	0.05430842	0.05443757	
507.8	0.05392551	0.05443289	
508	0.053278	0.05442822	
508.2	0.05342104	0.05442355	
508.4	0.05333201	0.05441887	
508.6	0.05347263	0.0544142	
508.8	0.05349143	0.05440953	
509	0.05283526	0.05440486	
509.2	0.05211506	0.05440019	
509.4	0.05184776	0.05439551	
509.6	0.05147502	0.05439084	
509.8	0.05197354	0.05438617	
510	0.05228212	0.0543815	
510.2	0.05270651	0.05437683	
510.4	0.05297163	0.05437216	
510.6	0.05343897	0.0543675	
510.8	0.05335333	0.05436283	
511	0.05310445	0.05435816	
511.2	0.05307597	0.05435349	
511.4	0.05276504	0.05434882	
511.6	0.05279998	0.05434416	
511.8	0.05305836	0.05433949	
512	0.05303287	0.05433483	
512.2	0.05320652	0.05433016	
512.4	0.05278592	0.0543255	
512.6	0.05318074	0.05432083	
512.8	0.05269989	0.05431617	
513	0.05263035	0.0543115	
513.2	0.05287886	0.05430684	
513.4	0.05344845	0.05430218	
513.6	0.05392913	0.05429751	
513.8	0.05484548	0.05429285	
514	0.05518841	0.05428819	
514.2	0.05554333	0.05428353	
514.4	0.0558324	0.05427887	
514.6	0.05571951	0.05427421	
514.8	0.05523755	0.05426955	
515	0.05514642	0.05426489	
515.2	0.0551923	0.05426023	
515.4	0.05484918	0.05425557	
515.6	0.05494978	0.05425091	
515.8	0.05489591	0.05424625	
516	0.05443026	0.05424159	
516.2	0.05461488	0.05423693	
516.4	0.05422311	0.05423228	
516.6	0.05434752	0.05422762	
516.8	0.0535399	0.05422296	
517	0.05340074	0.05421831	
517.2	0.05317461	0.05421365	
517.4	0.05343833	0.054209	
517.6	0.05378966	0.05420434	
517.8	0.05402355	0.05419969	
518	0.05375015	0.05419504	
518.2	0.053047	0.05419038	
518.4	0.05264097	0.05418573	
518.6	0.05260937	0.05418108	
518.8	0.053194	0.05417642	
519	0.05347678	0.05417177	
519.2	0.0535875	0.05416712	
519.4	0.05388807	0.05416247	
519.6	0.05370511	0.05415782	
519.8	0.05370207	0.05415317	
520	0.05348988	0.05414852	
520.2	0.05345919	0.05414387	
520.4	0.05327271	0.05413922	
520.6	0.05324027	0.05413457	
520.8	0.05312984	0.05412992	
521	0.05350332	0.05412527	
521.2	0.05379587	0.05412063	
521.4	0.05373288	0.05411598	
521.6	0.05385407	0.05411133	
521.8	0.0537375	0.05410669	
522	0.05325379	0.05410204	
522.2	0.05330877	0.0540974	
522.4	0.05345188	0.05409275	
522.6	0.05375768	0.05408811	
522.8	0.05380169	0.05408346	
523	0.05322576	0.05407882	
523.2	0.05265139	0.05407417	
523.4	0.05238269	0.05406953	
523.6	0.05168756	0.05406489	
523.8	0.05197678	0.05406025	
524	0.05196024	0.0540556	
524.2	0.05157171	0.05405096	
524.4	0.05241884	0.05404632	
524.6	0.05247773	0.05404168	
524.8	0.05281368	0.05403704	
525	0.05245278	0.0540324	
525.2	0.05252224	0.05402776	
525.4	0.0523698	0.05402312	
525.6	0.05233083	0.05401848	
525.8	0.05232365	0.05401384	
526	0.05259815	0.05400921	
526.2	0.05278445	0.05400457	
526.4	0.0525708	0.05399993	
526.6	0.05280307	0.0539953	
526.8	0.05287668	0.05399066	
527	0.05317304	0.05398602	
527.2	0.05321374	0.05398139	
527.4	0.05367808	0.05397675	
527.6	0.05382276	0.05397212	
527.8	0.05362868	0.05396748	
528	0.05335014	0.05396285	
528.2	0.05341394	0.05395822	
528.4	0.05383239	0.05395358	
528.6	0.05352364	0.05394895	
528.8	0.05350767	0.05394432	
529	0.05304578	0.05393969	
529.2	0.05315441	0.05393505	
529.4	0.05254228	0.05393042	
529.6	0.05220427	0.05392579	
529.8	0.05217381	0.05392116	
530	0.0522927	0.05391653	
530.2	0.05245695	0.0539119	
530.4	0.05298618	0.05390727	
530.6	0.05316843	0.05390264	
530.8	0.05378142	0.05389802	
531	0.05434023	0.05389339	
531.2	0.0545469	0.05388876	
531.4	0.05497042	0.05388413	
531.6	0.05450721	0.05387951	
531.8	0.05476777	0.05387488	
532	0.05489472	0.05387025	
532.2	0.05507169	0.05386563	
532.4	0.05512819	0.053861	
532.6	0.05503781	0.05385638	
532.8	0.05461724	0.05385175	
533	0.05414176	0.05384713	
533.2	0.05351287	0.05384251	
533.4	0.0531408	0.05383788	
533.6	0.05279829	0.05383326	
533.8	0.05244354	0.05382864	
534	0.05234052	0.05382402	
534.2	0.05256911	0.05381939	
534.4	0.05247473	0.05381477	
534.6	0.05275808	0.05381015	
534.8	0.05320975	0.05380553	
535	0.05320587	0.05380091	
535.2	0.05304661	0.05379629	
535.4	0.05261667	0.05379167	
535.6	0.05239761	0.05378705	
535.8	0.05272898	0.05378244	
536	0.05254516	0.05377782	
536.2	0.05296619	0.0537732	
536.4	0.05297794	0.05376858	
536.6	0.05272224	0.05376397	
536.8	0.05273471	0.05375935	
537	0.05274937	0.05375473	
537.2	0.05290512	0.05375012	
537.4	0.05318739	0.0537455	
537.6	0.05289959	0.05374089	
537.8	0.05265165	0.05373627	
538	0.05310366	0.05373166	
538.2	0.05322767	0.05372704	
538.4	0.05287536	0.05372243	
538.6	0.05344705	0.05371782	
538.8	0.05287046	0.05371321	
539	0.05292047	0.05370859	
539.2	0.0523768	0.05370398	
539.4	0.05228215	0.05369937	
539.6	0.05253081	0.05369476	
539.8	0.0523459	0.05369015	
540	0.05288146	0.05368554	
540.2	0.05314141	0.05368093	
540.4	0.05301795	0.05367632	
540.6	0.05281453	0.05367171	
540.8	0.05321252	0.0536671	
541	0.05338458	0.05366249	
541.2	0.05320586	0.05365789	
541.4	0.05296334	0.05365328	
541.6	0.05294727	0.05364867	
541.8	0.05290338	0.05364407	
542	0.05276213	0.05363946	
542.2	0.05223451	0.05363485	
542.4	0.05216196	0.05363025	
542.6	0.05272059	0.05362564	
542.8	0.05224443	0.05362104	
543	0.05277852	0.05361643	
543.2	0.0527884	0.05361183	
543.4	0.05341971	0.05360723	
543.6	0.05353662	0.05360262	
543.8	0.05405334	0.05359802	
544	0.0546135	0.05359342	
544.2	0.05413879	0.05358882	
544.4	0.05393163	0.05358422	
544.6	0.05388102	0.05357961	
544.8	0.05428241	0.05357501	
545	0.05412063	0.05357041	
545.2	0.05354543	0.05356581	
545.4	0.05338727	0.05356121	
545.6	0.05329844	0.05355662	
545.8	0.05314226	0.05355202	
546	0.05238336	0.05354742	
546.2	0.05186845	0.05354282	
546.4	0.05195714	0.05353822	
546.6	0.05209979	0.05353363	
546.8	0.05209679	0.05352903	
547	0.05272744	0.05352443	
547.2	0.05272633	0.05351984	
547.4	0.05328107	0.05351524	
547.6	0.0533761	0.05351065	
547.8	0.05379011	0.05350605	
548	0.05363711	0.05350146	
548.2	0.05349582	0.05349686	
548.4	0.05425094	0.05349227	
548.6	0.05458244	0.05348768	
548.8	0.0548308	0.05348308	
549	0.05502077	0.05347849	
549.2	0.05457063	0.0534739	
549.4	0.05427843	0.05346931	
549.6	0.05390524	0.05346472	
549.8	0.0537287	0.05346013	
550	0.05281593	0.05345554	
550.2	0.05283847	0.05345095	
550.4	0.0529485	0.05344636	
550.6	0.05335896	0.05344177	
550.8	0.05295105	0.05343718	
551	0.05292285	0.05343259	
551.2	0.05290625	0.053428	
551.4	0.05325908	0.05342341	
551.6	0.0535237	0.05341883	
551.8	0.05393189	0.05341424	
552	0.05401245	0.05340965	
552.2	0.05397218	0.05340507	
552.4	0.05456503	0.05340048	
552.6	0.05426208	0.0533959	
552.8	0.05428289	0.05339131	
553	0.05425658	0.05338673	
553.2	0.05344735	0.05338214	
553.4	0.05330189	0.05337756	
553.6	0.05266581	0.05337298	
553.8	0.05281746	0.05336839	
554	0.0526463	0.05336381	
554.2	0.05279676	0.05335923	
554.4	0.05231046	0.05335465	
554.6	0.0519667	0.05335007	
554.8	0.05184901	0.05334548	
555	0.05200307	0.0533409	
555.2	0.05213924	0.05333632	
555.4	0.05199893	0.05333174	
555.6	0.05202027	0.05332716	
555.8	0.05202403	0.05332259	
556	0.0521376	0.05331801	
556.2	0.05262059	0.05331343	
556.4	0.05283035	0.05330885	
556.6	0.05286217	0.05330427	
556.8	0.05281865	0.0532997	
557	0.05295331	0.05329512	
557.2	0.05302177	0.05329054	
557.4	0.05329447	0.05328597	
557.6	0.05313842	0.05328139	
557.8	0.05355305	0.05327682	
558	0.05373106	0.05327224	
558.2	0.05381296	0.05326767	
558.4	0.0537065	0.05326309	
558.6	0.05411392	0.05325852	
558.8	0.05404316	0.05325395	
559	0.05337392	0.05324938	
559.2	0.0533672	0.0532448	
559.4	0.05293558	0.05324023	
559.6	0.0528916	0.05323566	
559.8	0.0533287	0.05323109	
560	0.05381378	0.05322652	
560.2	0.05396556	0.05322195	
560.4	0.05362977	0.05321738	
560.6	0.05374361	0.05321281	
560.8	0.05315651	0.05320824	
561	0.05369869	0.05320367	
561.2	0.05387315	0.0531991	
561.4	0.05417015	0.05319453	
561.6	0.05386156	0.05318997	
561.8	0.05390444	0.0531854	
562	0.05435181	0.05318083	
562.2	0.05425295	0.05317627	
562.4	0.05406172	0.0531717	
562.6	0.05392232	0.05316713	
562.8	0.0529938	0.05316257	
563	0.05315068	0.053158	
563.2	0.05334825	0.05315344	
563.4	0.05290405	0.05314888	
563.6	0.05313312	0.05314431	
563.8	0.05336936	0.05313975	
564	0.05361281	0.05313519	
564.2	0.0537809	0.05313062	
564.4	0.05362164	0.05312606	
564.6	0.05364241	0.0531215	
564.8	0.05369317	0.05311694	
565	0.05423312	0.05311238	
565.2	0.05429882	0.05310782	
565.4	0.05455005	0.05310326	
565.6	0.05405679	0.0530987	
565.8	0.05431354	0.05309414	
566	0.05483205	0.05308958	
566.2	0.05492969	0.05308502	
566.4	0.05484881	0.05308046	
566.6	0.05491469	0.0530759	
566.8	0.0552157	0.05307135	
567	0.05568333	0.05306679	
567.2	0.05583018	0.05306223	
567.4	0.05571279	0.05305768	
567.6	0.05625734	0.05305312	
567.8	0.05641197	0.05304857	
568	0.05607714	0.05304401	
568.2	0.05545973	0.05303946	
568.4	0.0548209	0.0530349	
568.6	0.05431769	0.05303035	
568.8	0.05400353	0.05302579	
569	0.05338644	0.05302124	
569.2	0.05342588	0.05301669	
569.4	0.05329502	0.05301214	
569.6	0.0530113	0.05300758	
569.8	0.05292996	0.05300303	
570	0.05292041	0.05299848	
570.2	0.05292427	0.05299393	
570.4	0.05277985	0.05298938	
570.6	0.0529645	0.05298483	
570.8	0.0533204	0.05298028	
571	0.05355314	0.05297573	
571.2	0.05375236	0.05297118	
571.4	0.05374481	0.05296663	
571.6	0.05405098	0.05296209	
571.8	0.05424791	0.05295754	
572	0.0543714	0.05295299	
572.2	0.05465543	0.05294844	
572.4	0.05464318	0.0529439	
572.6	0.05493769	0.05293935	
572.8	0.05455685	0.05293481	
573	0.05421815	0.05293026	
573.2	0.05460727	0.05292572	
573.4	0.05419539	0.05292117	
573.6	0.05366204	0.05291663	
573.8	0.05352918	0.05291208	
574	0.05353392	0.05290754	
574.2	0.05360261	0.052903	
574.4	0.05323146	0.05289846	
574.6	0.05247514	0.05289391	
574.8	0.05198992	0.05288937	
575	0.05193636	0.05288483	
575.2	0.05191575	0.05288029	
575.4	0.05178713	0.05287575	
575.6	0.05261361	0.05287121	
575.8	0.05322251	0.05286667	
576	0.05391296	0.05286213	
576.2	0.05399221	0.05285759	
576.4	0.05430268	0.05285305	
576.6	0.05477754	0.05284851	
576.8	0.05457743	0.05284397	
577	0.05482484	0.05283944	
577.2	0.05483722	0.0528349	
577.4	0.05471737	0.05283036	
577.6	0.05461713	0.05282583	
577.8	0.05497204	0.05282129	
578	0.05500312	0.05281676	
578.2	0.05525574	0.05281222	
578.4	0.05466261	0.05280769	
578.6	0.0538508	0.05280315	
578.8	0.05369474	0.05279862	
579	0.05322377	0.05279408	
579.2	0.05280767	0.05278955	
579.4	0.05244984	0.05278502	
579.6	0.05274314	0.05278049	
579.8	0.05254434	0.05277595	
580	0.05302701	0.05277142	
580.2	0.05356087	0.05276689	
580.4	0.05401551	0.05276236	
580.6	0.05402104	0.05275783	
580.8	0.05423071	0.0527533	
581	0.05414884	0.05274877	
581.2	0.05440426	0.05274424	
581.4	0.05467542	0.05273971	
581.6	0.05466941	0.05273518	
581.8	0.05464662	0.05273065	
582	0.05508555	0.05272613	
582.2	0.055259	0.0527216	
582.4	0.05481363	0.05271707	
582.6	0.05512263	0.05271255	
582.8	0.05485297	0.05270802	
583	0.05433288	0.05270349	
583.2	0.05402657	0.05269897	
583.4	0.05398867	0.05269444	
583.6	0.05448616	0.05268992	
583.8	0.05463962	0.05268539	
584	0.05481083	0.05268087	
584.2	0.05491926	0.05267635	
584.4	0.05466105	0.05267182	
584.6	0.05446108	0.0526673	
584.8	0.05443364	0.05266278	
585	0.05434362	0.05265826	
585.2	0.05485889	0.05265374	
585.4	0.05450361	0.05264921	
585.6	0.05482998	0.05264469	
585.8	0.05494241	0.05264017	
586	0.0553019	0.05263565	
586.2	0.05520999	0.05263113	
586.4	0.0551478	0.05262661	
586.6	0.0553025	0.0526221	
586.8	0.05472429	0.05261758	
587	0.0546854	0.05261306	
587.2	0.05426259	0.05260854	
587.4	0.05445929	0.05260402	
587.6	0.05450707	0.05259951	
587.8	0.05426005	0.05259499	
588	0.0544098	0.05259047	
588.2	0.0543297	0.05258596	
588.4	0.05436274	0.05258144	
588.6	0.05433267	0.05257693	
588.8	0.05424852	0.05257241	
589	0.05468595	0.0525679	
589.2	0.0544001	0.05256339	
589.4	0.05434982	0.05255887	
589.6	0.05430206	0.05255436	
589.8	0.05428487	0.05254985	
590	0.05419353	0.05254534	
590.2	0.05389246	0.05254082	
590.4	0.05357466	0.05253631	
590.6	0.05359799	0.0525318	
590.8	0.05339042	0.05252729	
591	0.0537461	0.05252278	
591.2	0.05326274	0.05251827	
591.4	0.05372105	0.05251376	
591.6	0.05421549	0.05250925	
591.8	0.05418707	0.05250474	
592	0.05444562	0.05250023	
592.2	0.05500086	0.05249573	
592.4	0.05500796	0.05249122	
592.6	0.05507587	0.05248671	
592.8	0.05488944	0.0524822	
593	0.05458578	0.0524777	
593.2	0.05396831	0.05247319	
593.4	0.0540948	0.05246869	
593.6	0.05353993	0.05246418	
593.8	0.05400477	0.05245968	
594	0.05382987	0.05245517	
594.2	0.05368077	0.05245067	
594.4	0.05313565	0.05244616	
594.6	0.05278293	0.05244166	
594.8	0.05270971	0.05243716	
595	0.0527751	0.05243266	
595.2	0.05224557	0.05242815	
595.4	0.05302423	0.05242365	
595.6	0.05264035	0.05241915	
595.8	0.0523402	0.05241465	
596	0.05274726	0.05241015	
596.2	0.05332854	0.05240565	
596.4	0.05264757	0.05240115	
596.6	0.05322784	0.05239665	
596.8	0.05328314	0.05239215	
597	0.05320397	0.05238765	
597.2	0.05355638	0.05238315	
597.4	0.0537578	0.05237865	
597.6	0.05352508	0.05237416	
597.8	0.05428517	0.05236966	
598	0.05401847	0.05236516	
598.2	0.05354689	0.05236067	
598.4	0.05320434	0.05235617	
598.6	0.05371624	0.05235168	
598.8	0.05376683	0.05234718	
599	0.05374897	0.05234269	
599.2	0.05380241	0.05233819	
599.4	0.05381143	0.0523337	
599.6	0.05369722	0.0523292	
599.8	0.05370595	0.05232471	
600	0.0534294	0.05232022	
600.2	0.0533311	0.05231572	
600.4	0.05290297	0.05231123	
600.6	0.05318108	0.05230674	
600.8	0.05292528	0.05230225	
601	0.05299444	0.05229776	
601.2	0.05306882	0.05229327	
601.4	0.05266338	0.05228878	
601.6	0.0522487	0.05228429	
601.8	0.05218561	0.0522798	
602	0.0518065	0.05227531	
602.2	0.05165529	0.05227082	
602.4	0.0524201	0.05226633	
602.6	0.05312679	0.05226184	
602.8	0.0532262	0.05225736	
603	0.0535464	0.05225287	
603.2	0.0536793	0.05224838	
603.4	0.0539836	0.0522439	
603.6	0.05384941	0.05223941	
603.8	0.05399746	0.05223493	
604	0.05390287	0.05223044	
604.2	0.05422298	0.05222596	
604.4	0.05407983	0.05222147	
604.6	0.05379641	0.05221699	
604.8	0.05407077	0.0522125	
605	0.05443325	0.05220802	
605.2	0.05409779	0.05220354	
605.4	0.05380232	0.05219905	
605.6	0.0536267	0.05219457	
605.8	0.05349858	0.05219009	
606	0.0535115	0.05218561	
606.2	0.05337776	0.05218113	
606.4	0.05419752	0.05217665	
606.6	0.05413965	0.05217217	
606.8	0.05417393	0.05216769	
607	0.05406915	0.05216321	
607.2	0.05409231	0.05215873	
607.4	0.05429045	0.05215425	
607.6	0.05393967	0.05214977	
607.8	0.05417869	0.05214529	
608	0.05358304	0.05214082	
608.2	0.05309895	0.05213634	
608.4	0.05265503	0.05213186	
608.6	0.05244357	0.05212739	
608.8	0.05268694	0.05212291	
609	0.05232897	0.05211844	
609.2	0.05238327	0.05211396	
609.4	0.0524127	0.05210949	
609.6	0.05227412	0.05210501	
609.8	0.05221564	0.05210054	
610	0.05271189	0.05209606	
610.2	0.05294416	0.05209159	
610.4	0.05320251	0.05208712	
610.6	0.05277953	0.05208264	
610.8	0.05339674	0.05207817	
611	0.05301051	0.0520737	
611.2	0.0536004	0.05206923	
611.4	0.05342292	0.05206476	
611.6	0.05315584	0.05206029	
611.8	0.05313957	0.05205582	
612	0.05305509	0.05205135	
612.2	0.05303725	0.05204688	
612.4	0.05397357	0.05204241	
612.6	0.05387241	0.05203794	
612.8	0.05413402	0.05203347	
613	0.05511145	0.052029	
613.2	0.05570504	0.05202454	
613.4	0.05556878	0.05202007	
613.6	0.05580341	0.0520156	
613.8	0.05568196	0.05201114	
614	0.05576952	0.05200667	
614.2	0.05557664	0.05200221	
614.4	0.05586387	0.05199774	
614.6	0.05595582	0.05199328	
614.8	0.05626956	0.05198881	
615	0.05520116	0.05198435	
615.2	0.05533504	0.05197988	
615.4	0.0545169	0.05197542	
615.6	0.05436186	0.05197096	
615.8	0.05413203	0.05196649	
616	0.05366624	0.05196203	
616.2	0.05334114	0.05195757	
616.4	0.05353718	0.05195311	
616.6	0.05292726	0.05194865	
616.8	0.0530697	0.05194419	
617	0.05361235	0.05193973	
617.2	0.05307201	0.05193527	
617.4	0.05251248	0.05193081	
617.6	0.05216219	0.05192635	
617.8	0.05185372	0.05192189	
618	0.05208776	0.05191743	
618.2	0.05262316	0.05191297	
618.4	0.05274787	0.05190852	
618.6	0.05283712	0.05190406	
618.8	0.05223009	0.0518996	
619	0.05118562	0.05189515	
619.2	0.05107535	0.05189069	
619.4	0.0507668	0.05188623	
619.6	0.05018908	0.05188178	
619.8	0.05019875	0.05187732	
620	0.05005611	0.05187287	
620.2	0.05004584	0.05186842	
620.4	0.05063693	0.05186396	
620.6	0.05041522	0.05185951	
620.8	0.05070529	0.05185506	
621	0.05127673	0.0518506	
621.2	0.05133534	0.05184615	
621.4	0.05219648	0.0518417	
621.6	0.05267606	0.05183725	
621.8	0.05369623	0.0518328	
622	0.05440489	0.05182835	
622.2	0.05503949	0.0518239	
622.4	0.05488269	0.05181945	
622.6	0.05522754	0.051815	
622.8	0.05473038	0.05181055	
623	0.05457759	0.0518061	
623.2	0.05457043	0.05180165	
623.4	0.05458225	0.0517972	
623.6	0.05451229	0.05179275	
623.8	0.05482769	0.05178831	
624	0.05420003	0.05178386	
624.2	0.05375135	0.05177941	
624.4	0.05327518	0.05177497	
624.6	0.05292307	0.05177052	
624.8	0.05286692	0.05176608	
625	0.05297797	0.05176163	
625.2	0.05327341	0.05175719	
625.4	0.05360926	0.05175274	
625.6	0.05356568	0.0517483	
625.8	0.0539636	0.05174386	
626	0.05396335	0.05173941	
626.2	0.05362313	0.05173497	
626.4	0.05302804	0.05173053	
626.6	0.05322239	0.05172609	
626.8	0.05315474	0.05172164	
627	0.05308364	0.0517172	
627.2	0.05323465	0.05171276	
627.4	0.05370497	0.05170832	
627.6	0.0532499	0.05170388	
627.8	0.05318854	0.05169944	
628	0.05274153	0.051695	
628.2	0.05276654	0.05169056	
628.4	0.05300976	0.05168613	
628.6	0.05309655	0.05168169	
628.8	0.05287725	0.05167725	
629	0.05323028	0.05167281	
629.2	0.05317037	0.05166838	
629.4	0.05355656	0.05166394	
629.6	0.05378471	0.0516595	
629.8	0.05362952	0.05165507	
630	0.05398364	0.05165063	
630.2	0.05399925	0.0516462	
630.4	0.05442987	0.05164176	
630.6	0.05443928	0.05163733	
630.8	0.05445935	0.05163289	
631	0.05466098	0.05162846	
631.2	0.0546608	0.05162403	
631.4	0.05457896	0.0516196	
631.6	0.05435426	0.05161516	
631.8	0.05457161	0.05161073	
632	0.05424347	0.0516063	
632.2	0.05407931	0.05160187	
632.4	0.05348506	0.05159744	
632.6	0.05307115	0.05159301	
632.8	0.05296812	0.05158858	
633	0.05343326	0.05158415	
633.2	0.0529827	0.05157972	
633.4	0.05334132	0.05157529	
633.6	0.05344801	0.05157086	
633.8	0.05354484	0.05156643	
634	0.05401629	0.051562	
634.2	0.05430458	0.05155758	
634.4	0.05423601	0.05155315	
634.6	0.05364992	0.05154872	
634.8	0.05382772	0.0515443	
635	0.05390249	0.05153987	
635.2	0.05343601	0.05153545	
635.4	0.05342475	0.05153102	
635.6	0.05391848	0.0515266	
635.8	0.05416085	0.05152217	
636	0.05461561	0.05151775	
636.2	0.05440954	0.05151332	
636.4	0.05424423	0.0515089	
636.6	0.05469873	0.05150448	
636.8	0.05498957	0.05150006	
637	0.05529397	0.05149563	
637.2	0.05509182	0.05149121	
637.4	0.05529554	0.05148679	
637.6	0.05530093	0.05148237	
637.8	0.05512564	0.05147795	
638	0.05512288	0.05147353	
638.2	0.05478237	0.05146911	
638.4	0.0539899	0.05146469	
638.6	0.05355833	0.05146027	
638.8	0.05348249	0.05145585	
639	0.05327536	0.05145143	
639.2	0.05337554	0.05144702	
639.4	0.05396617	0.0514426	
639.6	0.05404608	0.05143818	
639.8	0.05442019	0.05143376	
640	0.05429854	0.05142935	
640.2	0.05411797	0.05142493	
640.4	0.05426536	0.05142052	
640.6	0.05408054	0.0514161	
640.8	0.05402944	0.05141169	
641	0.05390361	0.05140727	
641.2	0.05402573	0.05140286	
641.4	0.05407277	0.05139844	
641.6	0.05452321	0.05139403	
641.8	0.05489907	0.05138962	
642	0.0552133	0.0513852	
642.2	0.05558975	0.05138079	
642.4	0.05612189	0.05137638	
642.6	0.05689502	0.05137197	
