# Supplementary material for: Molecular basis for DNA recognition by the maternal pioneer transcription factor FoxH1
Source: Nat Commun. 2022 Nov 26;13:7279. doi: 10.1038/s41467-022-34925-y (PMC9701222; doi:10.1038/s41467-022-34925-y)
Supplement: Supplementary file 4 — Source Data [file 41467_2022_34925_MOESM4_ESM.zip › Sourcedata/BLIS/FoxH1/WT/601/+0.5/NCP/E5Results.txt]

Conc1	7.813E-09	
Start1	222.8	
Stop1	642.6	
Kobs	0.000429346975849013	
Error Kobs	9.74837042926549E-06	
Koff	0	
Error Koff	0	
Time1	Data1	Fit1	
222.8	0.00662621	0	
223	0.00651015	0.00003807	
223.2	0.00648174	0.00007613	
223.4	0.00579628	0.00011417	
223.6	0.00555872	0.0001522	
223.8	0.00478832	0.00019022	
224	0.00426462	0.00022822	
224.2	0.00410457	0.00026621	
224.4	0.00396123	0.00030419	
224.6	0.00378658	0.00034215	
224.8	0.00360267	0.0003801	
225	0.0038751	0.00041804	
225.2	0.00412043	0.00045596	
225.4	0.00394091	0.00049387	
225.6	0.00431073	0.00053176	
225.8	0.00488949	0.00056964	
226	0.00456164	0.00060751	
226.2	0.00444738	0.00064537	
226.4	0.00508835	0.00068321	
226.6	0.00521374	0.00072104	
226.8	0.00556455	0.00075885	
227	0.00589973	0.00079665	
227.2	0.00527179	0.00083444	
227.4	0.0046811	0.00087222	
227.6	0.00477097	0.00090998	
227.8	0.00420764	0.00094773	
228	0.00416324	0.00098546	
228.2	0.00433452	0.00102318	
228.4	0.00448736	0.00106089	
228.6	0.00470312	0.00109858	
228.8	0.00518324	0.00113626	
229	0.00500051	0.00117393	
229.2	0.00515235	0.00121158	
229.4	0.00510225	0.00124922	
229.6	0.0051523	0.00128685	
229.8	0.00488891	0.00132447	
230	0.00465683	0.00136207	
230.2	0.00486032	0.00139965	
230.4	0.00570385	0.00143723	
230.6	0.00564969	0.00147479	
230.8	0.00555412	0.00151234	
231	0.00558698	0.00154987	
231.2	0.00504974	0.00158739	
231.4	0.00568993	0.0016249	
231.6	0.0062051	0.00166239	
231.8	0.00634043	0.00169987	
232	0.00658801	0.00173734	
232.2	0.006558	0.00177479	
232.4	0.0067096	0.00181223	
232.6	0.00692573	0.00184966	
232.8	0.00702141	0.00188707	
233	0.0069567	0.00192448	
233.2	0.0070794	0.00196186	
233.4	0.00662157	0.00199924	
233.6	0.00617348	0.0020366	
233.8	0.00569051	0.00207395	
234	0.0056141	0.00211128	
234.2	0.00541858	0.0021486	
234.4	0.00530773	0.00218591	
234.6	0.00493693	0.0022232	
234.8	0.00515462	0.00226049	
235	0.00550718	0.00229775	
235.2	0.00560764	0.00233501	
235.4	0.00639395	0.00237225	
235.6	0.00641943	0.00240948	
235.8	0.00605528	0.0024467	
236	0.00572497	0.0024839	
236.2	0.00578659	0.00252109	
236.4	0.00672863	0.00255826	
236.6	0.00711431	0.00259542	
236.8	0.00708789	0.00263257	
237	0.00729134	0.00266971	
237.2	0.00675164	0.00270683	
237.4	0.0065264	0.00274394	
237.6	0.00620244	0.00278104	
237.8	0.00620077	0.00281812	
238	0.00649837	0.00285519	
238.2	0.00667168	0.00289225	
238.4	0.00651608	0.00292929	
238.6	0.00670293	0.00296633	
238.8	0.00738583	0.00300334	
239	0.00727952	0.00304035	
239.2	0.00729058	0.00307734	
239.4	0.0071439	0.00311432	
239.6	0.00697803	0.00315128	
239.8	0.00714902	0.00318823	
240	0.00721129	0.00322517	
240.2	0.00808838	0.0032621	
240.4	0.00858483	0.00329901	
240.6	0.00825835	0.00333591	
240.8	0.0081195	0.0033728	
241	0.00858208	0.00340967	
241.2	0.00845784	0.00344653	
241.4	0.00836027	0.00348338	
241.6	0.00849526	0.00352021	
241.8	0.00902456	0.00355703	
242	0.00905725	0.00359384	
242.2	0.00862221	0.00363064	
242.4	0.00785055	0.00366742	
242.6	0.00759086	0.00370419	
242.8	0.00743306	0.00374094	
243	0.00705197	0.00377769	
243.2	0.00678597	0.00381442	
243.4	0.00696722	0.00385113	
243.6	0.00711467	0.00388784	
243.8	0.00692623	0.00392453	
244	0.00674014	0.0039612	
244.2	0.00729974	0.00399787	
244.4	0.00710845	0.00403452	
244.6	0.00671277	0.00407116	
244.8	0.00690421	0.00410778	
245	0.00705833	0.0041444	
245.2	0.00715612	0.004181	
245.4	0.00740922	0.00421758	
245.6	0.00814492	0.00425416	
245.8	0.00824128	0.00429072	
246	0.0083163	0.00432726	
246.2	0.00774291	0.0043638	
246.4	0.00757194	0.00440032	
246.6	0.00755714	0.00443683	
246.8	0.00760103	0.00447332	
247	0.00773339	0.00450981	
247.2	0.0074546	0.00454628	
247.4	0.00679469	0.00458273	
247.6	0.00589882	0.00461918	
247.8	0.00604514	0.00465561	
248	0.00600397	0.00469203	
248.2	0.00584121	0.00472843	
248.4	0.00556926	0.00476482	
248.6	0.00598572	0.0048012	
248.8	0.00617149	0.00483757	
249	0.00596993	0.00487392	
249.2	0.0068131	0.00491026	
249.4	0.00715191	0.00494659	
249.6	0.00787581	0.0049829	
249.8	0.00792838	0.00501921	
250	0.00832818	0.00505549	
250.2	0.00856195	0.00509177	
250.4	0.00867912	0.00512803	
250.6	0.00892365	0.00516428	
250.8	0.0089505	0.00520052	
251	0.00907288	0.00523675	
251.2	0.00841982	0.00527296	
251.4	0.00797396	0.00530916	
251.6	0.00830341	0.00534534	
251.8	0.00875251	0.00538152	
252	0.00814705	0.00541768	
252.2	0.00807025	0.00545382	
252.4	0.0078345	0.00548996	
252.6	0.00772406	0.00552608	
252.8	0.00762129	0.00556219	
253	0.00790363	0.00559828	
253.2	0.00824508	0.00563437	
253.4	0.00802245	0.00567044	
253.6	0.0084904	0.0057065	
253.8	0.0089992	0.00574254	
254	0.00890325	0.00577857	
254.2	0.00925674	0.00581459	
254.4	0.00902097	0.0058506	
254.6	0.00963406	0.00588659	
254.8	0.01023186	0.00592257	
255	0.01020388	0.00595854	
255.2	0.01034037	0.0059945	
255.4	0.01056567	0.00603044	
255.6	0.01076085	0.00606637	
255.8	0.01034556	0.00610229	
256	0.01039041	0.00613819	
256.2	0.01027825	0.00617408	
256.4	0.01020738	0.00620996	
256.6	0.01057722	0.00624583	
256.8	0.01124332	0.00628168	
257	0.01071106	0.00631752	
257.2	0.01065946	0.00635335	
257.4	0.01057275	0.00638917	
257.6	0.01092874	0.00642497	
257.8	0.01071398	0.00646076	
258	0.01003144	0.00649654	
258.2	0.00976255	0.0065323	
258.4	0.00952894	0.00656805	
258.6	0.00998405	0.00660379	
258.8	0.00974874	0.00663952	
259	0.00908734	0.00667523	
259.2	0.00927338	0.00671093	
259.4	0.00916185	0.00674662	
259.6	0.00971847	0.0067823	
259.8	0.00928835	0.00681796	
260	0.00966751	0.00685361	
260.2	0.00967677	0.00688925	
260.4	0.01009006	0.00692487	
260.6	0.01056152	0.00696048	
260.8	0.01100799	0.00699608	
261	0.01071617	0.00703167	
261.2	0.0112908	0.00706725	
261.4	0.01102471	0.00710281	
261.6	0.01115573	0.00713836	
261.8	0.01095681	0.00717389	
262	0.01107493	0.00720942	
262.2	0.0108923	0.00724493	
262.4	0.01054555	0.00728043	
262.6	0.0100399	0.00731591	
262.8	0.00984071	0.00735139	
263	0.009799	0.00738685	
263.2	0.00960467	0.0074223	
263.4	0.01006929	0.00745773	
263.6	0.0104526	0.00749315	
263.8	0.0098782	0.00752857	
264	0.01011088	0.00756396	
264.2	0.01044658	0.00759935	
264.4	0.01088744	0.00763472	
264.6	0.01140779	0.00767008	
264.8	0.01186122	0.00770543	
265	0.01146309	0.00774077	
265.2	0.01150718	0.00777609	
265.4	0.01081469	0.0078114	
265.6	0.01094817	0.0078467	
265.8	0.01083485	0.00788198	
266	0.01086306	0.00791725	
266.2	0.00999757	0.00795251	
266.4	0.00925064	0.00798776	
266.6	0.00904735	0.008023	
266.8	0.00883415	0.00805822	
267	0.00839862	0.00809343	
267.2	0.00834961	0.00812863	
267.4	0.0086562	0.00816381	
267.6	0.0087768	0.00819898	
267.8	0.00898695	0.00823414	
268	0.00925487	0.00826929	
268.2	0.01005625	0.00830443	
268.4	0.01012644	0.00833955	
268.6	0.01040001	0.00837466	
268.8	0.01012309	0.00840976	
269	0.01016709	0.00844484	
269.2	0.01013181	0.00847991	
269.4	0.00936578	0.00851498	
269.6	0.00983723	0.00855002	
269.8	0.00947456	0.00858506	
270	0.00906146	0.00862008	
270.2	0.00849077	0.00865509	
270.4	0.00844555	0.00869009	
270.6	0.00836216	0.00872508	
270.8	0.00807698	0.00876005	
271	0.00885642	0.00879501	
271.2	0.00938837	0.00882996	
271.4	0.00994215	0.00886489	
271.6	0.01082419	0.00889982	
271.8	0.01151281	0.00893473	
272	0.01172685	0.00896963	
272.2	0.01200048	0.00900451	
272.4	0.0117528	0.00903939	
272.6	0.0121633	0.00907425	
272.8	0.0117321	0.0091091	
273	0.01228679	0.00914394	
273.2	0.01219061	0.00917876	
273.4	0.01193778	0.00921357	
273.6	0.01230616	0.00924837	
273.8	0.01192795	0.00928316	
274	0.01137012	0.00931794	
274.2	0.01126788	0.0093527	
274.4	0.01137149	0.00938745	
274.6	0.01117351	0.00942219	
274.8	0.01131369	0.00945691	
275	0.01199835	0.00949163	
275.2	0.0119257	0.00952633	
275.4	0.01198651	0.00956102	
275.6	0.01213045	0.00959569	
275.8	0.01237499	0.00963036	
276	0.01215052	0.00966501	
276.2	0.01204194	0.00969965	
276.4	0.01187905	0.00973428	
276.6	0.01224608	0.00976889	
276.8	0.01194627	0.00980349	
277	0.01235032	0.00983808	
277.2	0.01217771	0.00987266	
277.4	0.01180332	0.00990723	
277.6	0.01229914	0.00994178	
277.8	0.01234522	0.00997632	
278	0.01246655	0.01001085	
278.2	0.01326813	0.01004537	
278.4	0.01377219	0.01007987	
278.6	0.01363742	0.01011437	
278.8	0.01386201	0.01014885	
279	0.01420104	0.01018331	
279.2	0.0140324	0.01021777	
279.4	0.01418066	0.01025221	
279.6	0.01440151	0.01028664	
279.8	0.01406491	0.01032106	
280	0.0138316	0.01035547	
280.2	0.01332663	0.01038986	
280.4	0.01278819	0.01042425	
280.6	0.01294177	0.01045862	
280.8	0.01240201	0.01049297	
281	0.01215003	0.01052732	
281.2	0.01163678	0.01056165	
281.4	0.01171218	0.01059597	
281.6	0.01170287	0.01063028	
281.8	0.01130912	0.01066458	
282	0.01187774	0.01069887	
282.2	0.01214266	0.01073314	
282.4	0.01205518	0.0107674	
282.6	0.01261432	0.01080165	
282.8	0.01335882	0.01083588	
283	0.01348607	0.01087011	
283.2	0.01359372	0.01090432	
283.4	0.01402864	0.01093852	
283.6	0.01418366	0.01097271	
283.8	0.0139665	0.01100688	
284	0.0140469	0.01104104	
284.2	0.01380922	0.0110752	
284.4	0.01412112	0.01110933	
284.6	0.01441147	0.01114346	
284.8	0.01425136	0.01117758	
285	0.01400638	0.01121168	
285.2	0.01356847	0.01124577	
285.4	0.01300115	0.01127985	
285.6	0.01270823	0.01131391	
285.8	0.01240342	0.01134797	
286	0.01230906	0.01138201	
286.2	0.01200045	0.01141604	
286.4	0.01253931	0.01145006	
286.6	0.01291638	0.01148406	
286.8	0.01279584	0.01151806	
287	0.01278129	0.01155204	
287.2	0.01291091	0.01158601	
287.4	0.01281587	0.01161997	
287.6	0.01303899	0.01165391	
287.8	0.01274587	0.01168785	
288	0.01256297	0.01172177	
288.2	0.01308042	0.01175568	
288.4	0.01322985	0.01178957	
288.6	0.01309305	0.01182346	
288.8	0.01325609	0.01185733	
289	0.01312343	0.01189119	
289.2	0.01316603	0.01192504	
289.4	0.01298825	0.01195888	
289.6	0.01333838	0.01199271	
289.8	0.01269174	0.01202652	
290	0.01243695	0.01206032	
290.2	0.01272108	0.01209411	
290.4	0.0137519	0.01212789	
290.6	0.0136943	0.01216165	
290.8	0.01397583	0.01219541	
291	0.01398285	0.01222915	
291.2	0.01350704	0.01226288	
291.4	0.01335508	0.01229659	
291.6	0.01398437	0.0123303	
291.8	0.01379403	0.01236399	
292	0.0136792	0.01239767	
292.2	0.01379518	0.01243134	
292.4	0.01350541	0.012465	
292.6	0.01358212	0.01249865	
292.8	0.01358294	0.01253228	
293	0.01334556	0.0125659	
293.2	0.01370684	0.01259951	
293.4	0.0134357	0.01263311	
293.6	0.01322532	0.0126667	
293.8	0.01268306	0.01270027	
294	0.01316839	0.01273383	
294.2	0.01355049	0.01276738	
294.4	0.01400677	0.01280092	
294.6	0.01375706	0.01283445	
294.8	0.01370945	0.01286796	
295	0.01337384	0.01290146	
295.2	0.01347966	0.01293495	
295.4	0.01378672	0.01296843	
295.6	0.01415916	0.0130019	
295.8	0.01402847	0.01303535	
296	0.01373983	0.0130688	
296.2	0.01413727	0.01310223	
296.4	0.01443731	0.01313565	
296.6	0.01450122	0.01316906	
296.8	0.01466668	0.01320245	
297	0.01482962	0.01323583	
297.2	0.01501422	0.01326921	
297.4	0.01498684	0.01330257	
297.6	0.01536361	0.01333592	
297.8	0.01612479	0.01336925	
298	0.01678339	0.01340258	
298.2	0.01676955	0.01343589	
298.4	0.01651363	0.01346919	
298.6	0.01694624	0.01350248	
298.8	0.01677115	0.01353576	
299	0.01647798	0.01356902	
299.2	0.01661692	0.01360228	
299.4	0.01643854	0.01363552	
299.6	0.01573458	0.01366875	
299.8	0.01593924	0.01370197	
300	0.01567958	0.01373517	
300.2	0.0154879	0.01376837	
300.4	0.01512311	0.01380155	
300.6	0.01506289	0.01383472	
300.8	0.01477528	0.01386788	
301	0.01459563	0.01390103	
301.2	0.01469794	0.01393416	
301.4	0.01503078	0.01396729	
301.6	0.01477344	0.0140004	
301.8	0.01493909	0.0140335	
302	0.0145604	0.01406659	
302.2	0.01438443	0.01409967	
302.4	0.01400161	0.01413273	
302.6	0.01431628	0.01416578	
302.8	0.01462301	0.01419883	
303	0.01458085	0.01423186	
303.2	0.01494675	0.01426487	
303.4	0.01499077	0.01429788	
303.6	0.01547749	0.01433088	
303.8	0.01569742	0.01436386	
304	0.0152984	0.01439683	
304.2	0.01534558	0.01442979	
304.4	0.01600516	0.01446274	
304.6	0.01613075	0.01449567	
304.8	0.01629461	0.0145286	
305	0.01649615	0.01456151	
305.2	0.01637459	0.01459441	
305.4	0.01616661	0.0146273	
305.6	0.01564506	0.01466018	
305.8	0.01590648	0.01469305	
306	0.0158828	0.0147259	
306.2	0.01528448	0.01475875	
306.4	0.01490107	0.01479158	
306.6	0.01530971	0.0148244	
306.8	0.0153247	0.0148572	
307	0.01500366	0.01489	
307.2	0.01520152	0.01492279	
307.4	0.0155513	0.01495556	
307.6	0.01553547	0.01498832	
307.8	0.01543568	0.01502107	
308	0.01541867	0.01505381	
308.2	0.01626415	0.01508653	
308.4	0.01661442	0.01511925	
308.6	0.01670041	0.01515195	
308.8	0.01712867	0.01518464	
309	0.01725256	0.01521732	
309.2	0.01754233	0.01524999	
309.4	0.01775069	0.01528265	
309.6	0.01729365	0.01531529	
309.8	0.01726695	0.01534793	
310	0.01709619	0.01538055	
310.2	0.01630693	0.01541316	
310.4	0.01643528	0.01544576	
310.6	0.01616839	0.01547835	
310.8	0.01588415	0.01551092	
311	0.01594039	0.01554349	
311.2	0.01549862	0.01557604	
311.4	0.01550592	0.01560858	
311.6	0.01577199	0.01564111	
311.8	0.01635088	0.01567363	
312	0.01621604	0.01570614	
312.2	0.01637068	0.01573863	
312.4	0.01649223	0.01577111	
312.6	0.01665163	0.01580359	
312.8	0.01695503	0.01583605	
313	0.01732976	0.01586849	
313.2	0.01747654	0.01590093	
313.4	0.01740421	0.01593336	
313.6	0.01681492	0.01596577	
313.8	0.0166018	0.01599818	
314	0.01641494	0.01603057	
314.2	0.0162976	0.01606295	
314.4	0.01604064	0.01609531	
314.6	0.01538099	0.01612767	
314.8	0.01575016	0.01616002	
315	0.01515628	0.01619235	
315.2	0.01516168	0.01622467	
315.4	0.01567757	0.01625698	
315.6	0.01616695	0.01628928	
315.8	0.01629387	0.01632157	
316	0.01660229	0.01635385	
316.2	0.01650115	0.01638611	
316.4	0.01659004	0.01641837	
316.6	0.01662901	0.01645061	
316.8	0.01693482	0.01648284	
317	0.01674774	0.01651506	
317.2	0.01754825	0.01654727	
317.4	0.01791987	0.01657946	
317.6	0.01703872	0.01661165	
317.8	0.01695817	0.01664382	
318	0.0172405	0.01667598	
318.2	0.0172382	0.01670813	
318.4	0.01716455	0.01674027	
318.6	0.01777646	0.0167724	
318.8	0.01815609	0.01680452	
319	0.01808432	0.01683662	
319.2	0.0185565	0.01686872	
319.4	0.01889718	0.0169008	
319.6	0.01927966	0.01693287	
319.8	0.0199755	0.01696493	
320	0.02034183	0.01699698	
320.2	0.01929173	0.01702901	
320.4	0.01907368	0.01706104	
320.6	0.01876659	0.01709305	
320.8	0.01877675	0.01712505	
321	0.01886778	0.01715705	
321.2	0.01897542	0.01718903	
321.4	0.0183985	0.01722099	
321.6	0.01745415	0.01725295	
321.8	0.01763021	0.0172849	
322	0.01777793	0.01731683	
322.2	0.01778469	0.01734875	
322.4	0.0180467	0.01738067	
322.6	0.01871549	0.01741257	
322.8	0.0188391	0.01744446	
323	0.01929059	0.01747633	
323.2	0.0193758	0.0175082	
323.4	0.02013091	0.01754006	
323.6	0.02058837	0.0175719	
323.8	0.02093969	0.01760373	
324	0.02090644	0.01763555	
324.2	0.02034384	0.01766736	
324.4	0.02075112	0.01769916	
324.6	0.02051048	0.01773095	
324.8	0.02081704	0.01776273	
325	0.02061806	0.01779449	
325.2	0.02001579	0.01782624	
325.4	0.01994043	0.01785799	
325.6	0.01949241	0.01788972	
325.8	0.01938544	0.01792144	
326	0.01892233	0.01795315	
326.2	0.01882233	0.01798484	
326.4	0.0187733	0.01801653	
326.6	0.01878556	0.0180482	
326.8	0.01859184	0.01807987	
327	0.01819338	0.01811152	
327.2	0.01808707	0.01814316	
327.4	0.01859576	0.01817479	
327.6	0.01859522	0.01820641	
327.8	0.0185996	0.01823802	
328	0.01882108	0.01826961	
328.2	0.01883317	0.0183012	
328.4	0.01915673	0.01833277	
328.6	0.01975368	0.01836433	
328.8	0.01985109	0.01839588	
329	0.01999028	0.01842742	
329.2	0.02009002	0.01845895	
329.4	0.0203019	0.01849047	
329.6	0.01989249	0.01852198	
329.8	0.0192779	0.01855347	
330	0.01873726	0.01858496	
330.2	0.01867553	0.01861643	
330.4	0.01840534	0.01864789	
330.6	0.01872834	0.01867934	
330.8	0.01900681	0.01871078	
331	0.01909312	0.01874221	
331.2	0.01908391	0.01877363	
331.4	0.01929898	0.01880503	
331.6	0.01911457	0.01883643	
331.8	0.01927867	0.01886781	
332	0.01952497	0.01889918	
332.2	0.01989106	0.01893055	
332.4	0.020098	0.0189619	
332.6	0.02059931	0.01899324	
332.8	0.02080064	0.01902456	
333	0.02096795	0.01905588	
333.2	0.02072817	0.01908719	
333.4	0.02025859	0.01911848	
333.6	0.01912213	0.01914976	
333.8	0.01897721	0.01918104	
334	0.01923474	0.0192123	
334.2	0.01930977	0.01924355	
334.4	0.01992741	0.01927479	
334.6	0.02050634	0.01930602	
334.8	0.0202837	0.01933723	
335	0.02093852	0.01936844	
335.2	0.02118841	0.01939963	
335.4	0.02179141	0.01943082	
335.6	0.02150993	0.01946199	
335.8	0.02171563	0.01949315	
336	0.02185227	0.0195243	
336.2	0.02182764	0.01955544	
336.4	0.02164586	0.01958657	
336.6	0.02271852	0.01961769	
336.8	0.02318402	0.01964879	
337	0.02250561	0.01967989	
337.2	0.02228157	0.01971097	
337.4	0.02223702	0.01974205	
337.6	0.0220735	0.01977311	
337.8	0.02245672	0.01980416	
338	0.02262786	0.0198352	
338.2	0.02194437	0.01986623	
338.4	0.02212541	0.01989725	
338.6	0.02194708	0.01992825	
338.8	0.02139578	0.01995925	
339	0.02176812	0.01999023	
339.2	0.0209764	0.02002121	
339.4	0.02055104	0.02005217	
339.6	0.02005687	0.02008312	
339.8	0.01986013	0.02011407	
340	0.01951459	0.020145	
340.2	0.01990351	0.02017591	
340.4	0.02008492	0.02020682	
340.6	0.02054128	0.02023772	
340.8	0.02057895	0.02026861	
341	0.02030868	0.02029948	
341.2	0.0206761	0.02033035	
341.4	0.02110638	0.0203612	
341.6	0.02105736	0.02039204	
341.8	0.02139186	0.02042287	
342	0.02154178	0.02045369	
342.2	0.0213732	0.0204845	
342.4	0.02226646	0.0205153	
342.6	0.02192349	0.02054609	
342.8	0.02193857	0.02057687	
343	0.0222335	0.02060763	
343.2	0.02210116	0.02063839	
343.4	0.02251975	0.02066913	
343.6	0.02256146	0.02069986	
343.8	0.02274947	0.02073059	
344	0.02255337	0.0207613	
344.2	0.0229596	0.020792	
344.4	0.02242991	0.02082269	
344.6	0.02240713	0.02085336	
344.8	0.02254255	0.02088403	
345	0.02206342	0.02091469	
345.2	0.02225939	0.02094534	
345.4	0.02227065	0.02097597	
345.6	0.02190973	0.02100659	
345.8	0.02163951	0.02103721	
346	0.02160797	0.02106781	
346.2	0.02160819	0.0210984	
346.4	0.02139525	0.02112898	
346.6	0.02107924	0.02115955	
346.8	0.02132438	0.02119011	
347	0.02093999	0.02122066	
347.2	0.02094043	0.0212512	
347.4	0.02087532	0.02128172	
347.6	0.02089938	0.02131224	
347.8	0.02111476	0.02134274	
348	0.02098455	0.02137324	
348.2	0.02141228	0.02140372	
348.4	0.02136317	0.02143419	
348.6	0.02171101	0.02146465	
348.8	0.02173542	0.0214951	
349	0.02176998	0.02152554	
349.2	0.02200333	0.02155597	
349.4	0.02146817	0.02158639	
349.6	0.02160892	0.0216168	
349.8	0.02175777	0.0216472	
350	0.02201479	0.02167758	
350.2	0.02156112	0.02170796	
350.4	0.02148419	0.02173832	
350.6	0.02144369	0.02176867	
350.8	0.02138441	0.02179902	
351	0.0211802	0.02182935	
351.2	0.02124801	0.02185967	
351.4	0.02128039	0.02188998	
351.6	0.02139409	0.02192028	
351.8	0.02121458	0.02195057	
352	0.02168673	0.02198085	
352.2	0.02190898	0.02201111	
352.4	0.02174751	0.02204137	
352.6	0.02228225	0.02207162	
352.8	0.02199075	0.02210185	
353	0.02189161	0.02213208	
353.2	0.02169623	0.02216229	
353.4	0.02171352	0.02219249	
353.6	0.02265726	0.02222269	
353.8	0.02259685	0.02225287	
354	0.02255653	0.02228304	
354.2	0.02228614	0.0223132	
354.4	0.0221247	0.02234335	
354.6	0.02223173	0.02237349	
354.8	0.0223142	0.02240361	
355	0.0219875	0.02243373	
355.2	0.0217384	0.02246384	
355.4	0.02188011	0.02249393	
355.6	0.0214802	0.02252402	
355.8	0.02195299	0.02255409	
356	0.02235589	0.02258416	
356.2	0.02260633	0.02261421	
356.4	0.0226181	0.02264425	
356.6	0.0229284	0.02267429	
356.8	0.02212131	0.02270431	
357	0.02197453	0.02273432	
357.2	0.02245624	0.02276432	
357.4	0.02291562	0.02279431	
357.6	0.0226563	0.02282428	
357.8	0.02191183	0.02285425	
358	0.02189009	0.02288421	
358.2	0.02176247	0.02291416	
358.4	0.02239877	0.02294409	
358.6	0.02293158	0.02297402	
358.8	0.02269672	0.02300393	
359	0.02278455	0.02303384	
359.2	0.0224499	0.02306373	
359.4	0.02310718	0.02309361	
359.6	0.02369416	0.02312349	
359.8	0.02454085	0.02315335	
360	0.0243803	0.0231832	
360.2	0.02488587	0.02321304	
360.4	0.0245189	0.02324287	
360.6	0.0246491	0.02327269	
360.8	0.02453338	0.0233025	
361	0.02479385	0.0233323	
361.2	0.02450507	0.02336208	
361.4	0.02402131	0.02339186	
361.6	0.02370309	0.02342163	
361.8	0.02362665	0.02345138	
362	0.02393482	0.02348113	
362.2	0.02459523	0.02351086	
362.4	0.02504977	0.02354059	
362.6	0.02474029	0.0235703	
362.8	0.02423105	0.0236	
363	0.02452685	0.0236297	
363.2	0.02398914	0.02365938	
363.4	0.02468008	0.02368905	
363.6	0.02514073	0.02371871	
363.8	0.02476614	0.02374836	
364	0.02493572	0.023778	
364.2	0.02526142	0.02380763	
364.4	0.02532982	0.02383725	
364.6	0.02634944	0.02386686	
364.8	0.02595065	0.02389646	
365	0.02535084	0.02392604	
365.2	0.02516335	0.02395562	
365.4	0.02558112	0.02398519	
365.6	0.02529574	0.02401474	
365.8	0.02479454	0.02404429	
366	0.0248668	0.02407382	
366.2	0.02404892	0.02410335	
366.4	0.02351353	0.02413286	
366.6	0.02294874	0.02416236	
366.8	0.02217136	0.02419186	
367	0.02195612	0.02422134	
367.2	0.02148611	0.02425081	
367.4	0.02170717	0.02428027	
367.6	0.02198117	0.02430972	
367.8	0.02211434	0.02433916	
368	0.02301402	0.02436859	
368.2	0.02345744	0.02439801	
368.4	0.02381008	0.02442742	
368.6	0.02435859	0.02445682	
368.8	0.02416054	0.02448621	
369	0.02466427	0.02451559	
369.2	0.02501047	0.02454496	
369.4	0.0251558	0.02457431	
369.6	0.02533466	0.02460366	
369.8	0.02542984	0.024633	
370	0.02578076	0.02466232	
370.2	0.02530602	0.02469164	
370.4	0.02530686	0.02472094	
370.6	0.02518493	0.02475024	
370.8	0.02533768	0.02477952	
371	0.0254577	0.0248088	
371.2	0.02558296	0.02483806	
371.4	0.02550816	0.02486731	
371.6	0.02576127	0.02489655	
371.8	0.025254	0.02492579	
372	0.02485603	0.02495501	
372.2	0.02443516	0.02498422	
372.4	0.02383324	0.02501342	
372.6	0.02353127	0.02504261	
372.8	0.02362518	0.02507179	
373	0.02345171	0.02510096	
373.2	0.02334417	0.02513012	
373.4	0.02378543	0.02515927	
373.6	0.02370907	0.02518841	
373.8	0.02359472	0.02521754	
374	0.02406275	0.02524666	
374.2	0.02412128	0.02527577	
374.4	0.02412547	0.02530486	
374.6	0.02449477	0.02533395	
374.8	0.02489853	0.02536303	
375	0.02502432	0.02539209	
375.2	0.02498302	0.02542115	
375.4	0.02498738	0.0254502	
375.6	0.02501695	0.02547923	
375.8	0.02446515	0.02550826	
376	0.02421085	0.02553727	
376.2	0.02375882	0.02556628	
376.4	0.02394803	0.02559527	
376.6	0.02382383	0.02562426	
376.8	0.02422318	0.02565323	
377	0.02393399	0.02568219	
377.2	0.02413549	0.02571115	
377.4	0.02449259	0.02574009	
377.6	0.02457655	0.02576902	
377.8	0.0252977	0.02579795	
378	0.02593912	0.02582686	
378.2	0.02647374	0.02585576	
378.4	0.02659562	0.02588465	
378.6	0.02630606	0.02591353	
378.8	0.02678558	0.0259424	
379	0.02723175	0.02597127	
379.2	0.02684101	0.02600012	
379.4	0.02686151	0.02602896	
379.6	0.0273611	0.02605779	
379.8	0.02708106	0.02608661	
380	0.02670901	0.02611542	
380.2	0.0271881	0.02614422	
380.4	0.02787846	0.02617301	
380.6	0.02737699	0.02620179	
380.8	0.02754643	0.02623055	
381	0.02760786	0.02625931	
381.2	0.02785647	0.02628806	
381.4	0.02823259	0.0263168	
381.6	0.02824153	0.02634553	
381.8	0.02834938	0.02637425	
382	0.0283529	0.02640295	
382.2	0.02806216	0.02643165	
382.4	0.02737184	0.02646034	
382.6	0.02734301	0.02648902	
382.8	0.02733302	0.02651768	
383	0.02693819	0.02654634	
383.2	0.0264746	0.02657499	
383.4	0.02713311	0.02660362	
383.6	0.02730126	0.02663225	
383.8	0.02695238	0.02666086	
384	0.02697947	0.02668947	
384.2	0.02701978	0.02671807	
384.4	0.02655699	0.02674665	
384.6	0.02624934	0.02677523	
384.8	0.02682234	0.02680379	
385	0.02699535	0.02683235	
385.2	0.02722754	0.02686089	
385.4	0.02713411	0.02688943	
385.6	0.02721325	0.02691795	
385.8	0.02728272	0.02694647	
386	0.02750361	0.02697497	
386.2	0.02758493	0.02700347	
386.4	0.02769835	0.02703195	
386.6	0.02826227	0.02706042	
386.8	0.02806465	0.02708889	
387	0.02876642	0.02711734	
387.2	0.02924847	0.02714579	
387.4	0.02951422	0.02717422	
387.6	0.02914785	0.02720264	
387.8	0.02893026	0.02723106	
388	0.02871593	0.02725946	
388.2	0.02851104	0.02728785	
388.4	0.02835654	0.02731624	
388.6	0.02816843	0.02734461	
388.8	0.02832259	0.02737297	
389	0.02822102	0.02740133	
389.2	0.0279119	0.02742967	
389.4	0.02729779	0.027458	
389.6	0.02760799	0.02748633	
389.8	0.02747077	0.02751464	
390	0.02770338	0.02754294	
390.2	0.02790599	0.02757124	
390.4	0.02792195	0.02759952	
390.6	0.02833486	0.02762779	
390.8	0.02864443	0.02765605	
391	0.02922721	0.02768431	
391.2	0.02910976	0.02771255	
391.4	0.02927278	0.02774078	
391.6	0.02924451	0.027769	
391.8	0.02908572	0.02779722	
392	0.0291895	0.02782542	
392.2	0.02856664	0.02785361	
392.4	0.02830677	0.02788179	
392.6	0.02811506	0.02790997	
392.8	0.02816107	0.02793813	
393	0.02802336	0.02796628	
393.2	0.02751828	0.02799442	
393.4	0.02747433	0.02802256	
393.6	0.02768503	0.02805068	
393.8	0.02771525	0.02807879	
394	0.02813681	0.02810689	
394.2	0.02816749	0.02813499	
394.4	0.02830854	0.02816307	
394.6	0.02886142	0.02819114	
394.8	0.02882233	0.0282192	
395	0.02892812	0.02824726	
395.2	0.02849754	0.0282753	
395.4	0.02841848	0.02830333	
395.6	0.02794186	0.02833136	
395.8	0.02798365	0.02835937	
396	0.0280108	0.02838737	
396.2	0.02802664	0.02841536	
396.4	0.02832906	0.02844335	
396.6	0.02803249	0.02847132	
396.8	0.02833608	0.02849928	
397	0.02803039	0.02852724	
397.2	0.02773595	0.02855518	
397.4	0.02776902	0.02858311	
397.6	0.02822752	0.02861104	
397.8	0.02845384	0.02863895	
398	0.02875717	0.02866686	
398.2	0.02921493	0.02869475	
398.4	0.02935281	0.02872263	
398.6	0.02931304	0.02875051	
398.8	0.02907903	0.02877837	
399	0.0290764	0.02880623	
399.2	0.02880857	0.02883407	
399.4	0.02894449	0.0288619	
399.6	0.02873684	0.02888973	
399.8	0.02919836	0.02891754	
400	0.02893752	0.02894535	
400.2	0.02937785	0.02897314	
400.4	0.0289465	0.02900093	
400.6	0.02872111	0.0290287	
400.8	0.02876018	0.02905647	
401	0.02816317	0.02908422	
401.2	0.02798584	0.02911197	
401.4	0.02784684	0.02913971	
401.6	0.02786082	0.02916743	
401.8	0.02741042	0.02919515	
402	0.02720727	0.02922285	
402.2	0.02701983	0.02925055	
402.4	0.02617503	0.02927824	
402.6	0.02590544	0.02930591	
402.8	0.02590544	0.02933358	
403	0.02613562	0.02933106	
403.2	0.02599592	0.02932855	
403.4	0.02614526	0.02932603	
403.6	0.02626362	0.02932351	
403.8	0.02582056	0.02932099	
404	0.02546111	0.02931847	
404.2	0.02522115	0.02931596	
404.4	0.02519016	0.02931344	
404.6	0.02502462	0.02931092	
404.8	0.02534901	0.0293084	
405	0.02574506	0.02930589	
405.2	0.02618245	0.02930337	
405.4	0.02584113	0.02930086	
405.6	0.0259734	0.02929834	
405.8	0.02626354	0.02929582	
406	0.02669888	0.02929331	
406.2	0.02699745	0.02929079	
406.4	0.02750793	0.02928828	
406.6	0.02760767	0.02928576	
406.8	0.027486	0.02928325	
407	0.02786269	0.02928073	
407.2	0.02764828	0.02927822	
407.4	0.02785382	0.02927571	
407.6	0.02734506	0.02927319	
407.8	0.02626991	0.02927068	
408	0.02599845	0.02926817	
408.2	0.02612331	0.02926565	
408.4	0.02630465	0.02926314	
408.6	0.02628344	0.02926063	
408.8	0.02723113	0.02925811	
409	0.0271118	0.0292556	
409.2	0.02689934	0.02925309	
409.4	0.02688346	0.02925058	
409.6	0.02655247	0.02924807	
409.8	0.02664519	0.02924556	
410	0.02714522	0.02924304	
410.2	0.0272102	0.02924053	
410.4	0.0277966	0.02923802	
410.6	0.02790535	0.02923551	
410.8	0.02752996	0.029233	
411	0.02819612	0.02923049	
411.2	0.02813946	0.02922798	
411.4	0.02811736	0.02922547	
411.6	0.02786079	0.02922296	
411.8	0.02780904	0.02922045	
412	0.02832753	0.02921794	
412.2	0.02877243	0.02921544	
412.4	0.02878904	0.02921293	
412.6	0.02890779	0.02921042	
412.8	0.02896703	0.02920791	
413	0.02777258	0.0292054	
413.2	0.02750935	0.02920289	
413.4	0.02703919	0.02920039	
413.6	0.02665406	0.02919788	
413.8	0.02709352	0.02919537	
414	0.02754652	0.02919287	
414.2	0.02711357	0.02919036	
414.4	0.02690841	0.02918785	
414.6	0.02644391	0.02918535	
414.8	0.02626707	0.02918284	
415	0.02649798	0.02918033	
415.2	0.02642151	0.02917783	
415.4	0.02648076	0.02917532	
415.6	0.02612865	0.02917282	
415.8	0.0260224	0.02917031	
416	0.02594991	0.02916781	
416.2	0.02646174	0.0291653	
416.4	0.02593917	0.0291628	
416.6	0.02603143	0.0291603	
416.8	0.02570536	0.02915779	
417	0.02553802	0.02915529	
417.2	0.02614294	0.02915278	
417.4	0.02682213	0.02915028	
417.6	0.02713102	0.02914778	
417.8	0.02738428	0.02914528	
418	0.02749509	0.02914277	
418.2	0.02699103	0.02914027	
418.4	0.02693235	0.02913777	
418.6	0.02696003	0.02913527	
418.8	0.0264541	0.02913276	
419	0.0264804	0.02913026	
419.2	0.02644313	0.02912776	
419.4	0.02589238	0.02912526	
419.6	0.02516776	0.02912276	
419.8	0.02505639	0.02912026	
420	0.02551407	0.02911776	
420.2	0.02584825	0.02911526	
420.4	0.02544141	0.02911276	
420.6	0.02595509	0.02911026	
420.8	0.02610854	0.02910776	
421	0.02653449	0.02910526	
421.2	0.02701995	0.02910276	
421.4	0.02727306	0.02910026	
421.6	0.0269854	0.02909776	
421.8	0.02729953	0.02909526	
422	0.02800196	0.02909277	
422.2	0.02828864	0.02909027	
422.4	0.02858889	0.02908777	
422.6	0.0286246	0.02908527	
422.8	0.02852488	0.02908278	
423	0.02868664	0.02908028	
423.2	0.02847833	0.02907778	
423.4	0.0282903	0.02907528	
423.6	0.02831583	0.02907279	
423.8	0.02849977	0.02907029	
424	0.02828071	0.0290678	
424.2	0.02789872	0.0290653	
424.4	0.02738115	0.0290628	
424.6	0.02680041	0.02906031	
424.8	0.02620987	0.02905781	
425	0.0251528	0.02905532	
425.2	0.02451857	0.02905282	
425.4	0.02386738	0.02905033	
425.6	0.02394694	0.02904783	
425.8	0.0245234	0.02904534	
426	0.02439638	0.02904285	
426.2	0.0243113	0.02904035	
426.4	0.02447385	0.02903786	
426.6	0.02464633	0.02903537	
426.8	0.02464176	0.02903287	
427	0.02484566	0.02903038	
427.2	0.02526106	0.02902789	
427.4	0.02614103	0.02902539	
427.6	0.02645472	0.0290229	
427.8	0.02661446	0.02902041	
428	0.02675017	0.02901792	
428.2	0.02702657	0.02901543	
428.4	0.02716388	0.02901293	
428.6	0.02725937	0.02901044	
428.8	0.02707323	0.02900795	
429	0.02685725	0.02900546	
429.2	0.02677448	0.02900297	
429.4	0.02632195	0.02900048	
429.6	0.02617503	0.02899799	
429.8	0.02577492	0.0289955	
430	0.02540445	0.02899301	
430.2	0.02550141	0.02899052	
430.4	0.02557573	0.02898803	
430.6	0.02542556	0.02898554	
430.8	0.02497648	0.02898305	
431	0.02525369	0.02898057	
431.2	0.02536537	0.02897808	
431.4	0.02545294	0.02897559	
431.6	0.02560196	0.0289731	
431.8	0.02573234	0.02897061	
432	0.02642984	0.02896813	
432.2	0.02698665	0.02896564	
432.4	0.02755695	0.02896315	
432.6	0.02772886	0.02896066	
432.8	0.02788876	0.02895818	
433	0.02751513	0.02895569	
433.2	0.02738936	0.0289532	
433.4	0.02750746	0.02895072	
433.6	0.02753984	0.02894823	
433.8	0.02772054	0.02894575	
434	0.02789631	0.02894326	
434.2	0.02813026	0.02894078	
434.4	0.02855611	0.02893829	
434.6	0.02856326	0.02893581	
434.8	0.02821412	0.02893332	
435	0.02860229	0.02893084	
435.2	0.0286604	0.02892835	
435.4	0.02864565	0.02892587	
435.6	0.02891099	0.02892339	
435.8	0.02871229	0.0289209	
436	0.02879421	0.02891842	
436.2	0.02870584	0.02891594	
436.4	0.02844234	0.02891345	
436.6	0.02822201	0.02891097	
436.8	0.02782284	0.02890849	
437	0.02739593	0.02890601	
437.2	0.02754285	0.02890352	
437.4	0.02742297	0.02890104	
437.6	0.02750891	0.02889856	
437.8	0.02792464	0.02889608	
438	0.02787512	0.0288936	
438.2	0.02799927	0.02889112	
438.4	0.02860698	0.02888864	
438.6	0.02821269	0.02888615	
438.8	0.02824483	0.02888367	
439	0.02831173	0.02888119	
439.2	0.02799995	0.02887871	
439.4	0.02751759	0.02887623	
439.6	0.02746226	0.02887376	
439.8	0.02752803	0.02887128	
440	0.02672174	0.0288688	
440.2	0.02693987	0.02886632	
440.4	0.02716484	0.02886384	
440.6	0.026382	0.02886136	
440.8	0.02613263	0.02885888	
441	0.02611158	0.0288564	
441.2	0.02595177	0.02885393	
441.4	0.02630556	0.02885145	
441.6	0.02627975	0.02884897	
441.8	0.02635121	0.0288465	
442	0.02603307	0.02884402	
442.2	0.02638258	0.02884154	
442.4	0.0271144	0.02883906	
442.6	0.02710879	0.02883659	
442.8	0.02709171	0.02883411	
443	0.02715041	0.02883164	
443.2	0.02760883	0.02882916	
443.4	0.02748084	0.02882669	
443.6	0.02788958	0.02882421	
443.8	0.02789036	0.02882174	
444	0.02749136	0.02881926	
444.2	0.02844935	0.02881679	
444.4	0.02857438	0.02881431	
444.6	0.02778011	0.02881184	
444.8	0.02810473	0.02880936	
445	0.02813185	0.02880689	
445.2	0.02800509	0.02880442	
445.4	0.02772399	0.02880194	
445.6	0.02700099	0.02879947	
445.8	0.02748676	0.028797	
446	0.02781784	0.02879452	
446.2	0.02831046	0.02879205	
446.4	0.02826586	0.02878958	
446.6	0.02836608	0.02878711	
446.8	0.02868827	0.02878464	
447	0.02921213	0.02878216	
447.2	0.02925275	0.02877969	
447.4	0.02900015	0.02877722	
447.6	0.02954158	0.02877475	
447.8	0.02931348	0.02877228	
448	0.02956531	0.02876981	
448.2	0.02995527	0.02876734	
448.4	0.03013511	0.02876487	
448.6	0.02963013	0.0287624	
448.8	0.02945162	0.02875993	
449	0.02926336	0.02875746	
449.2	0.02873463	0.02875499	
449.4	0.02840333	0.02875252	
449.6	0.02805513	0.02875005	
449.8	0.02818876	0.02874758	
450	0.02787381	0.02874512	
450.2	0.02764513	0.02874265	
450.4	0.0271721	0.02874018	
450.6	0.02741947	0.02873771	
450.8	0.02741763	0.02873524	
451	0.02711737	0.02873278	
451.2	0.02690799	0.02873031	
451.4	0.02702738	0.02872784	
451.6	0.02709168	0.02872538	
451.8	0.02705315	0.02872291	
452	0.02740585	0.02872044	
452.2	0.02763076	0.02871798	
452.4	0.02793571	0.02871551	
452.6	0.02799627	0.02871305	
452.8	0.02811368	0.02871058	
453	0.02814889	0.02870811	
453.2	0.0278806	0.02870565	
453.4	0.02830559	0.02870318	
453.6	0.02821174	0.02870072	
453.8	0.02828078	0.02869826	
454	0.02809328	0.02869579	
454.2	0.02833224	0.02869333	
454.4	0.02784378	0.02869086	
454.6	0.02810275	0.0286884	
454.8	0.02833871	0.02868594	
455	0.02856529	0.02868347	
455.2	0.0289509	0.02868101	
455.4	0.02935468	0.02867855	
455.6	0.02944679	0.02867609	
455.8	0.02951655	0.02867362	
456	0.02942229	0.02867116	
456.2	0.02936634	0.0286687	
456.4	0.02985441	0.02866624	
456.6	0.02980414	0.02866378	
456.8	0.02965179	0.02866131	
457	0.02921926	0.02865885	
457.2	0.02936401	0.02865639	
457.4	0.02999019	0.02865393	
457.6	0.03020402	0.02865147	
457.8	0.03041712	0.02864901	
458	0.03009318	0.02864655	
458.2	0.03012982	0.02864409	
458.4	0.02975356	0.02864163	
458.6	0.02999764	0.02863917	
458.8	0.03002602	0.02863671	
459	0.03004605	0.02863426	
459.2	0.03025568	0.0286318	
459.4	0.0298751	0.02862934	
459.6	0.02954917	0.02862688	
459.8	0.02924936	0.02862442	
460	0.02917815	0.02862196	
460.2	0.02916164	0.02861951	
460.4	0.0289826	0.02861705	
460.6	0.02838939	0.02861459	
460.8	0.02853476	0.02861213	
461	0.02855903	0.02860968	
461.2	0.02917927	0.02860722	
461.4	0.02952167	0.02860476	
461.6	0.02937832	0.02860231	
461.8	0.0292036	0.02859985	
462	0.02883554	0.0285974	
462.2	0.0281995	0.02859494	
462.4	0.0280426	0.02859249	
462.6	0.027529	0.02859003	
462.8	0.02763076	0.02858758	
463	0.02797813	0.02858512	
463.2	0.0282409	0.02858267	
463.4	0.02795788	0.02858021	
463.6	0.02815998	0.02857776	
463.8	0.02817504	0.0285753	
464	0.02807167	0.02857285	
464.2	0.02822955	0.0285704	
464.4	0.02818353	0.02856794	
464.6	0.02846276	0.02856549	
464.8	0.0291621	0.02856304	
465	0.02972003	0.02856059	
465.2	0.02968153	0.02855813	
465.4	0.02951578	0.02855568	
465.6	0.02906173	0.02855323	
465.8	0.02931462	0.02855078	
466	0.02912542	0.02854833	
466.2	0.02883332	0.02854587	
466.4	0.02916598	0.02854342	
466.6	0.02875848	0.02854097	
466.8	0.02877722	0.02853852	
467	0.02882582	0.02853607	
467.2	0.02863527	0.02853362	
467.4	0.02854844	0.02853117	
467.6	0.02877404	0.02852872	
467.8	0.02871186	0.02852627	
468	0.02902363	0.02852382	
468.2	0.02926014	0.02852137	
468.4	0.02906764	0.02851892	
468.6	0.02891978	0.02851648	
468.8	0.02916552	0.02851403	
469	0.02887982	0.02851158	
469.2	0.02898592	0.02850913	
469.4	0.02856302	0.02850668	
469.6	0.02845817	0.02850423	
469.8	0.02870114	0.02850179	
470	0.02855114	0.02849934	
470.2	0.02862828	0.02849689	
470.4	0.02845318	0.02849445	
470.6	0.02795969	0.028492	
470.8	0.02777442	0.02848955	
471	0.02791409	0.02848711	
471.2	0.02792547	0.02848466	
471.4	0.02816227	0.02848221	
471.6	0.02809815	0.02847977	
471.8	0.02771809	0.02847732	
472	0.02772928	0.02847488	
472.2	0.02763397	0.02847243	
472.4	0.02751712	0.02846999	
472.6	0.0278449	0.02846754	
472.8	0.02813801	0.0284651	
473	0.02810017	0.02846265	
473.2	0.02848939	0.02846021	
473.4	0.02842951	0.02845777	
473.6	0.02914169	0.02845532	
473.8	0.02897791	0.02845288	
474	0.0293367	0.02845044	
474.2	0.02963675	0.02844799	
474.4	0.02978784	0.02844555	
474.6	0.02970478	0.02844311	
474.8	0.02950506	0.02844067	
475	0.02913486	0.02843822	
475.2	0.02919376	0.02843578	
475.4	0.02886071	0.02843334	
475.6	0.02862703	0.0284309	
475.8	0.02873306	0.02842846	
476	0.02863314	0.02842602	
476.2	0.02876474	0.02842358	
476.4	0.02883709	0.02842114	
476.6	0.02866213	0.0284187	
476.8	0.02861839	0.02841626	
477	0.02843242	0.02841382	
477.2	0.02878148	0.02841138	
477.4	0.02908301	0.02840894	
477.6	0.02905539	0.0284065	
477.8	0.02888921	0.02840406	
478	0.02900333	0.02840162	
478.2	0.02937199	0.02839918	
478.4	0.02904911	0.02839674	
478.6	0.02918532	0.0283943	
478.8	0.02902982	0.02839186	
479	0.0290589	0.02838943	
479.2	0.02928503	0.02838699	
479.4	0.02857898	0.02838455	
479.6	0.02828485	0.02838211	
479.8	0.02791413	0.02837968	
480	0.02727253	0.02837724	
480.2	0.02734028	0.0283748	
480.4	0.02746239	0.02837237	
480.6	0.02697095	0.02836993	
480.8	0.02731748	0.0283675	
481	0.02763338	0.02836506	
481.2	0.02791885	0.02836262	
481.4	0.02797103	0.02836019	
481.6	0.0279829	0.02835775	
481.8	0.0278081	0.02835532	
482	0.02768321	0.02835288	
482.2	0.02832855	0.02835045	
482.4	0.02817439	0.02834801	
482.6	0.02922198	0.02834558	
482.8	0.02931319	0.02834315	
483	0.02929712	0.02834071	
483.2	0.02938783	0.02833828	
483.4	0.02864674	0.02833585	
483.6	0.02812287	0.02833341	
483.8	0.02782452	0.02833098	
484	0.02786373	0.02832855	
484.2	0.02784976	0.02832612	
484.4	0.02813189	0.02832368	
484.6	0.02829617	0.02832125	
484.8	0.02875421	0.02831882	
485	0.02880802	0.02831639	
485.2	0.02871921	0.02831396	
485.4	0.02843143	0.02831153	
485.6	0.02810975	0.02830909	
485.8	0.02767639	0.02830666	
486	0.02741348	0.02830423	
486.2	0.0276585	0.0283018	
486.4	0.02755892	0.02829937	
486.6	0.02775993	0.02829694	
486.8	0.02792561	0.02829451	
487	0.02737249	0.02829208	
487.2	0.02709455	0.02828965	
487.4	0.02652944	0.02828722	
487.6	0.02621623	0.0282848	
487.8	0.02636094	0.02828237	
488	0.0265631	0.02827994	
488.2	0.02696563	0.02827751	
488.4	0.02775134	0.02827508	
488.6	0.02780368	0.02827265	
488.8	0.02825786	0.02827023	
489	0.02870503	0.0282678	
489.2	0.02906308	0.02826537	
489.4	0.02895115	0.02826294	
489.6	0.02932908	0.02826052	
489.8	0.02891433	0.02825809	
490	0.02879446	0.02825567	
490.2	0.02917304	0.02825324	
490.4	0.0286896	0.02825081	
490.6	0.02847802	0.02824839	
490.8	0.02870911	0.02824596	
491	0.028132	0.02824354	
491.2	0.02794189	0.02824111	
491.4	0.02802463	0.02823869	
491.6	0.02797914	0.02823626	
491.8	0.02733498	0.02823384	
492	0.02718153	0.02823141	
492.2	0.02730844	0.02822899	
492.4	0.02741469	0.02822656	
492.6	0.02763599	0.02822414	
492.8	0.02837555	0.02822172	
493	0.0283702	0.02821929	
493.2	0.02870416	0.02821687	
493.4	0.02885139	0.02821445	
493.6	0.02920294	0.02821203	
493.8	0.02880977	0.0282096	
494	0.02942783	0.02820718	
494.2	0.02952076	0.02820476	
494.4	0.02919124	0.02820234	
494.6	0.02983735	0.02819992	
494.8	0.03016948	0.02819749	
495	0.02986979	0.02819507	
495.2	0.02951066	0.02819265	
495.4	0.0292619	0.02819023	
495.6	0.02832117	0.02818781	
495.8	0.02713323	0.02818539	
496	0.02705693	0.02818297	
496.2	0.02687835	0.02818055	
496.4	0.02697658	0.02817813	
496.6	0.02674432	0.02817571	
496.8	0.02688075	0.02817329	
497	0.02666102	0.02817087	
497.2	0.02701675	0.02816845	
497.4	0.02718851	0.02816603	
497.6	0.02727485	0.02816362	
497.8	0.02738149	0.0281612	
498	0.02796179	0.02815878	
498.2	0.0279707	0.02815636	
498.4	0.02777205	0.02815394	
498.6	0.02807616	0.02815153	
498.8	0.02794457	0.02814911	
499	0.0276124	0.02814669	
499.2	0.02751598	0.02814428	
499.4	0.02732837	0.02814186	
499.6	0.02710386	0.02813944	
499.8	0.02719598	0.02813703	
500	0.02732591	0.02813461	
500.2	0.02712308	0.02813219	
500.4	0.02719891	0.02812978	
500.6	0.02719022	0.02812736	
500.8	0.02748369	0.02812495	
501	0.02709728	0.02812253	
501.2	0.02740302	0.02812012	
501.4	0.02749683	0.0281177	
501.6	0.02752026	0.02811529	
501.8	0.02752691	0.02811288	
502	0.02740249	0.02811046	
502.2	0.02662207	0.02810805	
502.4	0.02645025	0.02810563	
502.6	0.026489	0.02810322	
502.8	0.02700913	0.02810081	
503	0.02705891	0.0280984	
503.2	0.02747786	0.02809598	
503.4	0.02775577	0.02809357	
503.6	0.02806877	0.02809116	
503.8	0.02815268	0.02808875	
504	0.02793016	0.02808633	
504.2	0.02755003	0.02808392	
504.4	0.02778283	0.02808151	
504.6	0.02768422	0.0280791	
504.8	0.0276531	0.02807669	
505	0.02780837	0.02807428	
505.2	0.02832467	0.02807187	
505.4	0.02818444	0.02806946	
505.6	0.02797141	0.02806705	
505.8	0.02760272	0.02806464	
506	0.02773235	0.02806223	
506.2	0.02755625	0.02805982	
506.4	0.02789716	0.02805741	
506.6	0.02751146	0.028055	
506.8	0.0276943	0.02805259	
507	0.02726321	0.02805018	
507.2	0.02659834	0.02804777	
507.4	0.02628569	0.02804536	
507.6	0.02621173	0.02804296	
507.8	0.02597511	0.02804055	
508	0.02576148	0.02803814	
508.2	0.02575446	0.02803573	
508.4	0.02605025	0.02803333	
508.6	0.02642895	0.02803092	
508.8	0.02682932	0.02802851	
509	0.02656653	0.0280261	
509.2	0.02609069	0.0280237	
509.4	0.02600391	0.02802129	
509.6	0.02597294	0.02801889	
509.8	0.02673626	0.02801648	
510	0.02695776	0.02801407	
510.2	0.02677344	0.02801167	
510.4	0.02685238	0.02800926	
510.6	0.02727327	0.02800686	
510.8	0.02731803	0.02800445	
511	0.02719025	0.02800205	
511.2	0.02707461	0.02799964	
511.4	0.02756645	0.02799724	
511.6	0.02746168	0.02799484	
511.8	0.02732732	0.02799243	
512	0.02700586	0.02799003	
512.2	0.02668284	0.02798763	
512.4	0.02651865	0.02798522	
512.6	0.02672908	0.02798282	
512.8	0.0263214	0.02798042	
513	0.02623761	0.02797801	
513.2	0.02583934	0.02797561	
513.4	0.02626941	0.02797321	
513.6	0.026919	0.02797081	
513.8	0.02756824	0.02796841	
514	0.02785079	0.027966	
514.2	0.02833349	0.0279636	
514.4	0.02895599	0.0279612	
514.6	0.02910225	0.0279588	
514.8	0.02915562	0.0279564	
515	0.02841552	0.027954	
515.2	0.02802823	0.0279516	
515.4	0.02776713	0.0279492	
515.6	0.0273111	0.0279468	
515.8	0.02714272	0.0279444	
516	0.02629877	0.027942	
516.2	0.02631423	0.0279396	
516.4	0.02609847	0.0279372	
516.6	0.02619785	0.0279348	
516.8	0.02566021	0.0279324	
517	0.02505342	0.02793001	
517.2	0.02466751	0.02792761	
517.4	0.02505706	0.02792521	
517.6	0.02568149	0.02792281	
517.8	0.02596072	0.02792041	
518	0.02639753	0.02791802	
518.2	0.02600166	0.02791562	
518.4	0.02595306	0.02791322	
518.6	0.02588276	0.02791083	
518.8	0.02633	0.02790843	
519	0.02626592	0.02790603	
519.2	0.02698203	0.02790364	
519.4	0.02743948	0.02790124	
519.6	0.0276181	0.02789885	
519.8	0.02797287	0.02789645	
520	0.02786917	0.02789405	
520.2	0.02797079	0.02789166	
520.4	0.02756192	0.02788926	
520.6	0.02718119	0.02788687	
520.8	0.02686386	0.02788448	
521	0.02678245	0.02788208	
521.2	0.02726157	0.02787969	
521.4	0.02706981	0.02787729	
521.6	0.02701313	0.0278749	
521.8	0.02722527	0.02787251	
522	0.02702859	0.02787011	
522.2	0.02686704	0.02786772	
522.4	0.02719084	0.02786533	
522.6	0.026874	0.02786293	
522.8	0.02714867	0.02786054	
523	0.0269999	0.02785815	
523.2	0.02665611	0.02785576	
523.4	0.02649233	0.02785336	
523.6	0.02670773	0.02785097	
523.8	0.026833	0.02784858	
524	0.02656426	0.02784619	
524.2	0.02583559	0.0278438	
524.4	0.02615924	0.02784141	
524.6	0.02582978	0.02783902	
524.8	0.02620668	0.02783663	
525	0.02592288	0.02783424	
525.2	0.02548124	0.02783185	
525.4	0.0253673	0.02782946	
525.6	0.02535615	0.02782707	
525.8	0.02560061	0.02782468	
526	0.02563508	0.02782229	
526.2	0.0259105	0.0278199	
526.4	0.02562096	0.02781751	
526.6	0.02556094	0.02781512	
526.8	0.02600983	0.02781273	
527	0.0264691	0.02781035	
527.2	0.0268789	0.02780796	
527.4	0.02767392	0.02780557	
527.6	0.02794367	0.02780318	
527.8	0.0279145	0.0278008	
528	0.02793357	0.02779841	
528.2	0.02808676	0.02779602	
528.4	0.02876113	0.02779364	
528.6	0.02830602	0.02779125	
528.8	0.02839016	0.02778886	
529	0.02765696	0.02778648	
529.2	0.02712726	0.02778409	
529.4	0.02658081	0.0277817	
529.6	0.02604046	0.02777932	
529.8	0.02561068	0.02777693	
530	0.02580497	0.02777455	
530.2	0.02561072	0.02777216	
530.4	0.02512299	0.02776978	
530.6	0.02573912	0.02776739	
530.8	0.02601211	0.02776501	
531	0.02656047	0.02776263	
531.2	0.02667454	0.02776024	
531.4	0.02713016	0.02775786	
531.6	0.02712226	0.02775548	
531.8	0.02720098	0.02775309	
532	0.02736342	0.02775071	
532.2	0.02770657	0.02774833	
532.4	0.02774619	0.02774594	
532.6	0.02734916	0.02774356	
532.8	0.02714541	0.02774118	
533	0.02663888	0.0277388	
533.2	0.02660146	0.02773642	
533.4	0.02631393	0.02773403	
533.6	0.02609572	0.02773165	
533.8	0.02667423	0.02772927	
534	0.02670811	0.02772689	
534.2	0.02625854	0.02772451	
534.4	0.0263738	0.02772213	
534.6	0.02695657	0.02771975	
534.8	0.02710469	0.02771737	
535	0.02731039	0.02771499	
535.2	0.02730125	0.02771261	
535.4	0.02712686	0.02771023	
535.6	0.02704573	0.02770785	
535.8	0.02674035	0.02770547	
536	0.02654138	0.02770309	
536.2	0.02634519	0.02770071	
536.4	0.02600203	0.02769833	
536.6	0.02588584	0.02769596	
536.8	0.02602447	0.02769358	
537	0.02614346	0.0276912	
537.2	0.02632619	0.02768882	
537.4	0.02657975	0.02768644	
537.6	0.02665008	0.02768407	
537.8	0.02698284	0.02768169	
538	0.0270218	0.02767931	
538.2	0.02737698	0.02767694	
538.4	0.02753217	0.02767456	
538.6	0.02775475	0.02767218	
538.8	0.02784529	0.02766981	
539	0.02752526	0.02766743	
539.2	0.02723928	0.02766506	
539.4	0.02701741	0.02766268	
539.6	0.02724349	0.02766031	
539.8	0.0269693	0.02765793	
540	0.02673217	0.02765556	
540.2	0.02668505	0.02765318	
540.4	0.02661181	0.02765081	
540.6	0.02612437	0.02764843	
540.8	0.02615143	0.02764606	
541	0.02613887	0.02764368	
541.2	0.02600897	0.02764131	
541.4	0.02638428	0.02763894	
541.6	0.02595387	0.02763656	
541.8	0.02616603	0.02763419	
542	0.02632629	0.02763182	
542.2	0.02575499	0.02762945	
542.4	0.02553647	0.02762707	
542.6	0.02542272	0.0276247	
542.8	0.02533247	0.02762233	
543	0.02531489	0.02761996	
543.2	0.02566334	0.02761759	
543.4	0.02621323	0.02761521	
543.6	0.02669726	0.02761284	
543.8	0.0270306	0.02761047	
544	0.02701848	0.0276081	
544.2	0.02689852	0.02760573	
544.4	0.0270504	0.02760336	
544.6	0.02663905	0.02760099	
544.8	0.02721893	0.02759862	
545	0.027316	0.02759625	
545.2	0.0270047	0.02759388	
545.4	0.02730342	0.02759151	
545.6	0.02746235	0.02758914	
545.8	0.02741722	0.02758677	
546	0.02715272	0.0275844	
546.2	0.02671739	0.02758204	
546.4	0.02698032	0.02757967	
546.6	0.02707541	0.0275773	
546.8	0.02710527	0.02757493	
547	0.02694416	0.02757256	
547.2	0.02673105	0.0275702	
547.4	0.02687526	0.02756783	
547.6	0.02667593	0.02756546	
547.8	0.02641902	0.02756309	
548	0.02616542	0.02756073	
548.2	0.02626871	0.02755836	
548.4	0.02650351	0.02755599	
548.6	0.02643459	0.02755363	
548.8	0.02691402	0.02755126	
549	0.02730095	0.0275489	
549.2	0.02712666	0.02754653	
549.4	0.02729547	0.02754417	
549.6	0.02720695	0.0275418	
549.8	0.02706367	0.02753944	
550	0.02663429	0.02753707	
550.2	0.02678024	0.02753471	
550.4	0.02719817	0.02753234	
550.6	0.02745371	0.02752998	
550.8	0.02733278	0.02752761	
551	0.02739387	0.02752525	
551.2	0.02709834	0.02752289	
551.4	0.02739613	0.02752052	
551.6	0.02748581	0.02751816	
551.8	0.0276406	0.0275158	
552	0.02782528	0.02751344	
552.2	0.02761266	0.02751107	
552.4	0.02752716	0.02750871	
552.6	0.02743091	0.02750635	
552.8	0.02756421	0.02750399	
553	0.02764499	0.02750163	
553.2	0.02676965	0.02749926	
553.4	0.02654707	0.0274969	
553.6	0.02632115	0.02749454	
553.8	0.02587765	0.02749218	
554	0.02543881	0.02748982	
554.2	0.02601069	0.02748746	
554.4	0.02549757	0.0274851	
554.6	0.02516568	0.02748274	
554.8	0.02496944	0.02748038	
555	0.024736	0.02747802	
555.2	0.02445205	0.02747566	
555.4	0.02460479	0.0274733	
555.6	0.0247033	0.02747094	
555.8	0.0243588	0.02746858	
556	0.02423189	0.02746623	
556.2	0.02439978	0.02746387	
556.4	0.02469298	0.02746151	
556.6	0.02502696	0.02745915	
556.8	0.02528187	0.02745679	
557	0.0257684	0.02745444	
557.2	0.02619928	0.02745208	
557.4	0.02661611	0.02744972	
557.6	0.02660614	0.02744736	
557.8	0.02633353	0.02744501	
558	0.02690384	0.02744265	
558.2	0.0274335	0.02744029	
558.4	0.02763985	0.02743794	
558.6	0.02773759	0.02743558	
558.8	0.02757894	0.02743323	
559	0.02757431	0.02743087	
559.2	0.02817195	0.02742851	
559.4	0.02781444	0.02742616	
559.6	0.02776996	0.0274238	
559.8	0.02747814	0.02742145	
560	0.02744064	0.0274191	
560.2	0.02752351	0.02741674	
560.4	0.02764191	0.02741439	
560.6	0.02726031	0.02741203	
560.8	0.0268247	0.02740968	
561	0.02716729	0.02740733	
561.2	0.02725219	0.02740497	
561.4	0.02763565	0.02740262	
561.6	0.02693371	0.02740027	
561.8	0.02699972	0.02739791	
562	0.0282155	0.02739556	
562.2	0.02867611	0.02739321	
562.4	0.02854133	0.02739086	
562.6	0.0284482	0.0273885	
562.8	0.0281216	0.02738615	
563	0.02855479	0.0273838	
563.2	0.02837194	0.02738145	
563.4	0.02747501	0.0273791	
563.6	0.02714594	0.02737675	
563.8	0.0268803	0.0273744	
564	0.0268609	0.02737205	
564.2	0.02670127	0.0273697	
564.4	0.02656087	0.02736735	
564.6	0.02605015	0.027365	
564.8	0.02605112	0.02736265	
565	0.02658544	0.0273603	
565.2	0.02642404	0.02735795	
565.4	0.02622375	0.0273556	
565.6	0.02560027	0.02735325	
565.8	0.02651088	0.0273509	
566	0.02695937	0.02734855	
566.2	0.02742133	0.0273462	
566.4	0.02763129	0.02734386	
566.6	0.02799202	0.02734151	
566.8	0.02837574	0.02733916	
567	0.02898964	0.02733681	
567.2	0.02879172	0.02733447	
567.4	0.02861247	0.02733212	
567.6	0.02842511	0.02732977	
567.8	0.02876878	0.02732743	
568	0.0286303	0.02732508	
568.2	0.02806266	0.02732273	
568.4	0.02782279	0.02732039	
568.6	0.02777742	0.02731804	
568.8	0.02770042	0.02731569	
569	0.0274936	0.02731335	
569.2	0.02698773	0.027311	
569.4	0.02669742	0.02730866	
569.6	0.02667761	0.02730631	
569.8	0.02680315	0.02730397	
570	0.02659704	0.02730162	
570.2	0.02723021	0.02729928	
570.4	0.02690217	0.02729694	
570.6	0.02688624	0.02729459	
570.8	0.02748547	0.02729225	
571	0.02769195	0.02728991	
571.2	0.02683685	0.02728756	
571.4	0.02641945	0.02728522	
571.6	0.02651021	0.02728288	
571.8	0.02656244	0.02728053	
572	0.02659673	0.02727819	
572.2	0.02676557	0.02727585	
572.4	0.02678747	0.02727351	
572.6	0.02720485	0.02727116	
572.8	0.02713181	0.02726882	
573	0.02672233	0.02726648	
573.2	0.02664122	0.02726414	
573.4	0.02653782	0.0272618	
573.6	0.02630073	0.02725946	
573.8	0.02659682	0.02725712	
574	0.02678081	0.02725478	
574.2	0.02741523	0.02725244	
574.4	0.027011	0.0272501	
574.6	0.02679385	0.02724776	
574.8	0.02707688	0.02724542	
575	0.02741857	0.02724308	
575.2	0.02703151	0.02724074	
575.4	0.02735278	0.0272384	
575.6	0.02780239	0.02723606	
575.8	0.02796628	0.02723372	
576	0.02842857	0.02723138	
576.2	0.02834373	0.02722905	
576.4	0.02825199	0.02722671	
576.6	0.02829369	0.02722437	
576.8	0.02814643	0.02722203	
577	0.02766113	0.02721969	
577.2	0.02754494	0.02721736	
577.4	0.02748266	0.02721502	
577.6	0.02691837	0.02721268	
577.8	0.02756019	0.02721035	
578	0.02770503	0.02720801	
578.2	0.02728295	0.02720567	
578.4	0.02670704	0.02720334	
578.6	0.02605284	0.027201	
578.8	0.02619274	0.02719867	
579	0.02576704	0.02719633	
579.2	0.02537111	0.027194	
579.4	0.02522458	0.02719166	
579.6	0.02576067	0.02718933	
579.8	0.02586686	0.02718699	
580	0.02656355	0.02718466	
580.2	0.0272096	0.02718232	
580.4	0.02745114	0.02717999	
580.6	0.02800867	0.02717766	
580.8	0.028721	0.02717532	
581	0.02883916	0.02717299	
581.2	0.02892264	0.02717065	
581.4	0.02922035	0.02716832	
581.6	0.02984128	0.02716599	
581.8	0.03035461	0.02716366	
582	0.03004052	0.02716132	
582.2	0.0299445	0.02715899	
582.4	0.02981618	0.02715666	
582.6	0.03003221	0.02715433	
582.8	0.02969227	0.027152	
583	0.02930344	0.02714966	
583.2	0.0294686	0.02714733	
583.4	0.0295497	0.027145	
583.6	0.03033373	0.02714267	
583.8	0.03023249	0.02714034	
584	0.0305543	0.02713801	
584.2	0.03025687	0.02713568	
584.4	0.0299459	0.02713335	
584.6	0.03015303	0.02713102	
584.8	0.0298607	0.02712869	
585	0.02892606	0.02712636	
585.2	0.02850806	0.02712403	
585.4	0.02819089	0.0271217	
585.6	0.02833392	0.02711937	
585.8	0.02772559	0.02711705	
586	0.02747577	0.02711472	
586.2	0.02728939	0.02711239	
586.4	0.02730226	0.02711006	
586.6	0.02789746	0.02710773	
586.8	0.02748996	0.02710541	
587	0.02831164	0.02710308	
587.2	0.02832671	0.02710075	
587.4	0.02897352	0.02709842	
587.6	0.02978142	0.0270961	
587.8	0.0296527	0.02709377	
588	0.02970235	0.02709144	
588.2	0.02936544	0.02708912	
588.4	0.02923397	0.02708679	
588.6	0.02886612	0.02708447	
588.8	0.02813311	0.02708214	
589	0.02755537	0.02707982	
589.2	0.02710105	0.02707749	
589.4	0.02652684	0.02707516	
589.6	0.02621059	0.02707284	
589.8	0.02598397	0.02707052	
590	0.02583973	0.02706819	
590.2	0.02551696	0.02706587	
590.4	0.02575909	0.02706354	
590.6	0.0262261	0.02706122	
590.8	0.02653998	0.0270589	
591	0.02673489	0.02705657	
591.2	0.02635125	0.02705425	
591.4	0.02769354	0.02705193	
591.6	0.0285591	0.0270496	
591.8	0.02807428	0.02704728	
592	0.02824103	0.02704496	
592.2	0.0290017	0.02704264	
592.4	0.02916294	0.02704031	
592.6	0.02935667	0.02703799	
592.8	0.02937026	0.02703567	
593	0.0292976	0.02703335	
593.2	0.02934303	0.02703103	
593.4	0.0293928	0.02702871	
593.6	0.02924261	0.02702639	
593.8	0.02978201	0.02702406	
594	0.02942114	0.02702174	
594.2	0.02935688	0.02701942	
594.4	0.0292013	0.0270171	
594.6	0.02864478	0.02701478	
594.8	0.02841704	0.02701246	
595	0.02763655	0.02701015	
595.2	0.02734221	0.02700783	
595.4	0.028388	0.02700551	
595.6	0.02751643	0.02700319	
595.8	0.02657199	0.02700087	
596	0.02648699	0.02699855	
596.2	0.02688008	0.02699623	
596.4	0.02608283	0.02699391	
596.6	0.02591593	0.0269916	
596.8	0.02576744	0.02698928	
597	0.02554154	0.02698696	
597.2	0.02564065	0.02698464	
597.4	0.02569622	0.02698233	
597.6	0.0259836	0.02698001	
597.8	0.02658276	0.02697769	
598	0.02652385	0.02697538	
598.2	0.02699143	0.02697306	
598.4	0.0267452	0.02697075	
598.6	0.0273547	0.02696843	
598.8	0.02766749	0.02696611	
599	0.02779484	0.0269638	
599.2	0.02811645	0.02696148	
599.4	0.02810323	0.02695917	
599.6	0.02784494	0.02695685	
599.8	0.02737777	0.02695454	
600	0.02728385	0.02695222	
600.2	0.02783683	0.02694991	
600.4	0.02776684	0.0269476	
600.6	0.02796352	0.02694528	
600.8	0.0282606	0.02694297	
601	0.02793446	0.02694065	
601.2	0.02821297	0.02693834	
601.4	0.02840901	0.02693603	
601.6	0.02826787	0.02693372	
601.8	0.02845211	0.0269314	
602	0.02834379	0.02692909	
602.2	0.02886292	0.02692678	
602.4	0.02922951	0.02692447	
602.6	0.0294767	0.02692215	
602.8	0.02921093	0.02691984	
603	0.02922773	0.02691753	
603.2	0.02878678	0.02691522	
603.4	0.02925976	0.02691291	
603.6	0.02930359	0.0269106	
603.8	0.02948179	0.02690829	
604	0.02940621	0.02690598	
604.2	0.02983833	0.02690367	
604.4	0.02973818	0.02690136	
604.6	0.02888198	0.02689905	
604.8	0.02905083	0.02689674	
605	0.02858326	0.02689443	
605.2	0.02864075	0.02689212	
605.4	0.02843105	0.02688981	
605.6	0.02803575	0.0268875	
605.8	0.02811835	0.02688519	
606	0.02801108	0.02688288	
606.2	0.02783825	0.02688057	
606.4	0.02788199	0.02687827	
606.6	0.02764949	0.02687596	
606.8	0.02764956	0.02687365	
607	0.02735018	0.02687134	
607.2	0.02766274	0.02686903	
607.4	0.02860503	0.02686673	
607.6	0.02811799	0.02686442	
607.8	0.02857406	0.02686211	
608	0.02816506	0.02685981	
608.2	0.02848588	0.0268575	
608.4	0.02790382	0.0268552	
608.6	0.02757813	0.02685289	
608.8	0.0281972	0.02685058	
609	0.02763692	0.02684828	
609.2	0.02753466	0.02684597	
609.4	0.0269195	0.02684367	
609.6	0.02646371	0.02684136	
609.8	0.02662021	0.02683906	
610	0.02671782	0.02683675	
610.2	0.02640288	0.02683445	
610.4	0.02690138	0.02683214	
610.6	0.02702429	0.02682984	
610.8	0.02734467	0.02682754	
611	0.0277472	0.02682523	
611.2	0.02878628	0.02682293	
611.4	0.02920019	0.02682063	
611.6	0.02909779	0.02681832	
611.8	0.0297088	0.02681602	
612	0.02985474	0.02681372	
612.2	0.02974799	0.02681142	
612.4	0.02963666	0.02680911	
612.6	0.02965445	0.02680681	
612.8	0.02974384	0.02680451	
613	0.02942888	0.02680221	
613.2	0.02917935	0.02679991	
613.4	0.02848257	0.02679761	
613.6	0.02831956	0.02679531	
613.8	0.02830587	0.026793	
614	0.02780264	0.0267907	
614.2	0.02738727	0.0267884	
614.4	0.02775995	0.0267861	
614.6	0.02763291	0.0267838	
614.8	0.02808336	0.0267815	
615	0.02777496	0.0267792	
615.2	0.0274718	0.0267769	
615.4	0.02726061	0.0267746	
615.6	0.0271286	0.02677231	
615.8	0.02712643	0.02677001	
616	0.02690122	0.02676771	
616.2	0.02697157	0.02676541	
616.4	0.02728813	0.02676311	
616.6	0.02739614	0.02676081	
616.8	0.02774794	0.02675852	
617	0.0276177	0.02675622	
617.2	0.02773931	0.02675392	
617.4	0.02754653	0.02675162	
617.6	0.02788249	0.02674933	
617.8	0.02828525	0.02674703	
618	0.02799963	0.02674473	
618.2	0.02819591	0.02674244	
618.4	0.02802283	0.02674014	
618.6	0.02773504	0.02673784	
618.8	0.02767113	0.02673555	
619	0.02667745	0.02673325	
619.2	0.02669993	0.02673096	
619.4	0.02695122	0.02672866	
619.6	0.02633469	0.02672637	
619.8	0.02611408	0.02672407	
620	0.02577874	0.02672178	
620.2	0.02562018	0.02671948	
620.4	0.02597361	0.02671719	
620.6	0.02597716	0.02671489	
620.8	0.02671491	0.0267126	
621	0.02709958	0.02671031	
621.2	0.02777271	0.02670801	
621.4	0.0283437	0.02670572	
621.6	0.02888635	0.02670343	
621.8	0.02924292	0.02670113	
622	0.02941274	0.02669884	
622.2	0.03018036	0.02669655	
622.4	0.02990064	0.02669426	
622.6	0.02980473	0.02669196	
622.8	0.02955269	0.02668967	
623	0.02929597	0.02668738	
623.2	0.02970106	0.02668509	
623.4	0.02924252	0.0266828	
623.6	0.02861008	0.02668051	
623.8	0.0282586	0.02667822	
624	0.02725456	0.02667593	
624.2	0.02718212	0.02667363	
624.4	0.02704597	0.02667134	
624.6	0.02707651	0.02666905	
624.8	0.02748544	0.02666676	
625	0.02741938	0.02666447	
625.2	0.02787567	0.02666218	
625.4	0.02811418	0.0266599	
625.6	0.02798379	0.02665761	
625.8	0.02844676	0.02665532	
626	0.02865593	0.02665303	
626.2	0.02879795	0.02665074	
626.4	0.02856557	0.02664845	
626.6	0.02821176	0.02664616	
626.8	0.0284311	0.02664388	
627	0.02842356	0.02664159	
627.2	0.02861177	0.0266393	
627.4	0.02851327	0.02663701	
627.6	0.02842843	0.02663473	
627.8	0.02826421	0.02663244	
628	0.02788121	0.02663015	
628.2	0.0281332	0.02662786	
628.4	0.02859964	0.02662558	
628.6	0.02875406	0.02662329	
628.8	0.02878113	0.02662101	
629	0.0285967	0.02661872	
629.2	0.02831687	0.02661643	
629.4	0.0284453	0.02661415	
629.6	0.02839793	0.02661186	
629.8	0.028125	0.02660958	
630	0.02835212	0.02660729	
630.2	0.02885738	0.02660501	
630.4	0.02871723	0.02660273	
630.6	0.02853848	0.02660044	
630.8	0.02853661	0.02659816	
631	0.02855869	0.02659587	
631.2	0.02831062	0.02659359	
631.4	0.02807967	0.02659131	
631.6	0.02791222	0.02658902	
631.8	0.02764023	0.02658674	
632	0.027119	0.02658446	
632.2	0.02684654	0.02658217	
632.4	0.02646459	0.02657989	
632.6	0.02576583	0.02657761	
632.8	0.02563434	0.02657533	
633	0.0252869	0.02657304	
633.2	0.02523843	0.02657076	
633.4	0.02577505	0.02656848	
633.6	0.0260966	0.0265662	
633.8	0.02586324	0.02656392	
634	0.02681217	0.02656164	
634.2	0.02747131	0.02655936	
634.4	0.02739683	0.02655708	
634.6	0.02792106	0.0265548	
634.8	0.0276268	0.02655252	
635	0.02791004	0.02655024	
635.2	0.02776513	0.02654796	
635.4	0.02800385	0.02654568	
635.6	0.02826713	0.0265434	
635.8	0.02831021	0.02654112	
636	0.02819605	0.02653884	
636.2	0.02795787	0.02653656	
636.4	0.02765268	0.02653428	
636.6	0.02827934	0.026532	
636.8	0.02812365	0.02652973	
637	0.02789142	0.02652745	
637.2	0.0277416	0.02652517	
637.4	0.0276096	0.02652289	
637.6	0.02727414	0.02652062	
637.8	0.02668765	0.02651834	
638	0.02709694	0.02651606	
638.2	0.02663546	0.02651378	
638.4	0.02652424	0.02651151	
638.6	0.02648637	0.02650923	
638.8	0.02686891	0.02650695	
639	0.02777418	0.02650468	
639.2	0.02800617	0.0265024	
639.4	0.02856785	0.02650013	
639.6	0.02855562	0.02649785	
639.8	0.02887225	0.02649558	
640	0.0286232	0.0264933	
640.2	0.02870622	0.02649103	
640.4	0.0286914	0.02648875	
640.6	0.02859189	0.02648648	
640.8	0.02795993	0.0264842	
641	0.02766366	0.02648193	
641.2	0.02730024	0.02647966	
641.4	0.0269657	0.02647738	
641.6	0.02670827	0.02647511	
641.8	0.02670668	0.02647283	
642	0.02684787	0.02647056	
642.2	0.02682884	0.02646829	
642.4	0.02756291	0.02646602	
642.6	0.02798509	0.02646374	
