# Supplementary material for: Molecular basis for DNA recognition by the maternal pioneer transcription factor FoxH1
Source: Nat Commun. 2022 Nov 26;13:7279. doi: 10.1038/s41467-022-34925-y (PMC9701222; doi:10.1038/s41467-022-34925-y)
Supplement: Supplementary file 4 — Source Data [file 41467_2022_34925_MOESM4_ESM.zip › Sourcedata/BLIS/FoxH1/WT/601/+0.5/NCP/F5Results.txt]

Conc1	3.906E-09	
Start1	222.8	
Stop1	642.6	
Kobs	0.000429346975849013	
Error Kobs	9.74837042926549E-06	
Koff	0	
Error Koff	0	
Time1	Data1	Fit1	
222.8	0.00590589	0	
223	0.00616204	0.00001422	
223.2	0.00683613	0.00002844	
223.4	0.00701715	0.00004265	
223.6	0.0074027	0.00005686	
223.8	0.00724059	0.00007106	
224	0.00693081	0.00008527	
224.2	0.00684682	0.00009947	
224.4	0.00635554	0.00011367	
224.6	0.00578506	0.00012786	
224.8	0.00524216	0.00014205	
225	0.0044353	0.00015624	
225.2	0.00443045	0.00017042	
225.4	0.0039968	0.00018461	
225.6	0.00402154	0.00019878	
225.8	0.00421448	0.00021296	
226	0.00395993	0.00022713	
226.2	0.00341976	0.0002413	
226.4	0.00363208	0.00025547	
226.6	0.00408072	0.00026963	
226.8	0.00462056	0.00028379	
227	0.00459121	0.00029795	
227.2	0.00469242	0.0003121	
227.4	0.00457296	0.00032625	
227.6	0.00482136	0.0003404	
227.8	0.00437952	0.00035454	
228	0.00407172	0.00036868	
228.2	0.00396455	0.00038282	
228.4	0.00375627	0.00039695	
228.6	0.003578	0.00041109	
228.8	0.00362692	0.00042521	
229	0.0037289	0.00043934	
229.2	0.00385486	0.00045346	
229.4	0.00370298	0.00046758	
229.6	0.00387263	0.0004817	
229.8	0.00376158	0.00049581	
230	0.00361786	0.00050992	
230.2	0.00326306	0.00052403	
230.4	0.00388815	0.00053813	
230.6	0.00383469	0.00055223	
230.8	0.00429479	0.00056633	
231	0.00414779	0.00058042	
231.2	0.00436481	0.00059452	
231.4	0.00514221	0.0006086	
231.6	0.00531451	0.00062269	
231.8	0.0052922	0.00063677	
232	0.00515944	0.00065085	
232.2	0.00516499	0.00066492	
232.4	0.00525457	0.000679	
232.6	0.00514613	0.00069307	
232.8	0.00540801	0.00070713	
233	0.0057071	0.0007212	
233.2	0.00493442	0.00073526	
233.4	0.00487421	0.00074931	
233.6	0.00448464	0.00076337	
233.8	0.00441659	0.00077742	
234	0.00470964	0.00079147	
234.2	0.00465102	0.00080551	
234.4	0.00500344	0.00081955	
234.6	0.00467243	0.00083359	
234.8	0.0054884	0.00084763	
235	0.00598112	0.00086166	
235.2	0.00666197	0.00087569	
235.4	0.00707648	0.00088971	
235.6	0.00716929	0.00090374	
235.8	0.0073928	0.00091776	
236	0.0070871	0.00093177	
236.2	0.00720809	0.00094579	
236.4	0.00744213	0.0009598	
236.6	0.00727813	0.00097381	
236.8	0.00703253	0.00098781	
237	0.00665011	0.00100181	
237.2	0.00542601	0.00101581	
237.4	0.00504116	0.00102981	
237.6	0.00423816	0.0010438	
237.8	0.004009	0.00105779	
238	0.00421672	0.00107177	
238.2	0.00428474	0.00108576	
238.4	0.00427047	0.00109974	
238.6	0.0036334	0.00111371	
238.8	0.00411871	0.00112769	
239	0.00391589	0.00114166	
239.2	0.00368013	0.00115563	
239.4	0.00356405	0.00116959	
239.6	0.00397258	0.00118355	
239.8	0.00445553	0.00119751	
240	0.00413041	0.00121146	
240.2	0.00463256	0.00122542	
240.4	0.00462	0.00123937	
240.6	0.00454385	0.00125331	
240.8	0.00472036	0.00126725	
241	0.00483582	0.00128119	
241.2	0.00534379	0.00129513	
241.4	0.00537777	0.00130906	
241.6	0.00568927	0.001323	
241.8	0.00661567	0.00133692	
242	0.00725582	0.00135085	
242.2	0.00749836	0.00136477	
242.4	0.00725474	0.00137869	
242.6	0.00658049	0.0013926	
242.8	0.00659182	0.00140651	
243	0.00668058	0.00142042	
243.2	0.00672281	0.00143433	
243.4	0.00749872	0.00144823	
243.6	0.00800834	0.00146213	
243.8	0.00786304	0.00147603	
244	0.00726587	0.00148992	
244.2	0.00739193	0.00150381	
244.4	0.00738989	0.0015177	
244.6	0.00722346	0.00153159	
244.8	0.0072284	0.00154547	
245	0.00743327	0.00155935	
245.2	0.00761409	0.00157322	
245.4	0.0069073	0.00158709	
245.6	0.00691733	0.00160096	
245.8	0.00649751	0.00161483	
246	0.00607288	0.00162869	
246.2	0.0057621	0.00164255	
246.4	0.00504975	0.00165641	
246.6	0.00440284	0.00167027	
246.8	0.00470062	0.00168412	
247	0.00536454	0.00169796	
247.2	0.00499935	0.00171181	
247.4	0.00480618	0.00172565	
247.6	0.00370741	0.00173949	
247.8	0.00385385	0.00175333	
248	0.00380966	0.00176716	
248.2	0.00435422	0.00178099	
248.4	0.00469303	0.00179481	
248.6	0.00472585	0.00180864	
248.8	0.00514215	0.00182246	
249	0.00545707	0.00183628	
249.2	0.00514613	0.00185009	
249.4	0.00523758	0.0018639	
249.6	0.00517493	0.00187771	
249.8	0.00513603	0.00189152	
250	0.00566358	0.00190532	
250.2	0.00564658	0.00191912	
250.4	0.00543832	0.00193291	
250.6	0.00557886	0.00194671	
250.8	0.00554148	0.0019605	
251	0.00571171	0.00197428	
251.2	0.0048934	0.00198807	
251.4	0.00428146	0.00200185	
251.6	0.00421638	0.00201563	
251.8	0.00466373	0.0020294	
252	0.00415176	0.00204317	
252.2	0.00397955	0.00205694	
252.4	0.00401337	0.00207071	
252.6	0.00417851	0.00208447	
252.8	0.00503361	0.00209823	
253	0.00538915	0.00211199	
253.2	0.00546	0.00212574	
253.4	0.00581653	0.00213949	
253.6	0.00625071	0.00215324	
253.8	0.00686626	0.00216698	
254	0.00720683	0.00218072	
254.2	0.00699474	0.00219446	
254.4	0.00687625	0.0022082	
254.6	0.00692042	0.00222193	
254.8	0.00708373	0.00223566	
255	0.00656606	0.00224939	
255.2	0.00672678	0.00226311	
255.4	0.00660913	0.00227683	
255.6	0.00675829	0.00229055	
255.8	0.00655683	0.00230426	
256	0.00664172	0.00231797	
256.2	0.00655397	0.00233168	
256.4	0.00722435	0.00234539	
256.6	0.00765641	0.00235909	
256.8	0.00813749	0.00237279	
257	0.00755084	0.00238648	
257.2	0.00755721	0.00240018	
257.4	0.00749791	0.00241387	
257.6	0.00782416	0.00242755	
257.8	0.00720509	0.00244124	
258	0.00646417	0.00245492	
258.2	0.00522493	0.0024686	
258.4	0.00463857	0.00248227	
258.6	0.00486859	0.00249594	
258.8	0.00439902	0.00250961	
259	0.00363679	0.00252328	
259.2	0.00464548	0.00253694	
259.4	0.00410675	0.0025506	
259.6	0.00485312	0.00256426	
259.8	0.00488627	0.00257791	
260	0.00497448	0.00259156	
260.2	0.00511372	0.00260521	
260.4	0.00507191	0.00261886	
260.6	0.00544502	0.0026325	
260.8	0.00519594	0.00264614	
261	0.00488163	0.00265977	
261.2	0.00558446	0.00267341	
261.4	0.00581288	0.00268704	
261.6	0.00600104	0.00270066	
261.8	0.00589405	0.00271429	
262	0.00615177	0.00272791	
262.2	0.0060121	0.00274153	
262.4	0.00612769	0.00275514	
262.6	0.00599912	0.00276875	
262.8	0.00556676	0.00278236	
263	0.005702	0.00279597	
263.2	0.00611088	0.00280957	
263.4	0.0055211	0.00282317	
263.6	0.00596611	0.00283677	
263.8	0.00567135	0.00285036	
264	0.00540946	0.00286395	
264.2	0.00516758	0.00287754	
264.4	0.00502232	0.00289113	
264.6	0.00545829	0.00290471	
264.8	0.0056388	0.00291829	
265	0.00584514	0.00293186	
265.2	0.00612714	0.00294543	
265.4	0.0059143	0.002959	
265.6	0.00585804	0.00297257	
265.8	0.00566544	0.00298614	
266	0.00583671	0.0029997	
266.2	0.0048878	0.00301325	
266.4	0.00348871	0.00302681	
266.6	0.00326169	0.00304036	
266.8	0.00335093	0.00305391	
267	0.00296686	0.00306746	
267.2	0.0024837	0.003081	
267.4	0.00197806	0.00309454	
267.6	0.00225303	0.00310808	
267.8	0.00241401	0.00312161	
268	0.0021254	0.00313514	
268.2	0.00287721	0.00314867	
268.4	0.00358483	0.0031622	
268.6	0.00424392	0.00317572	
268.8	0.00465343	0.00318924	
269	0.00454472	0.00320275	
269.2	0.00390425	0.00321627	
269.4	0.00333885	0.00322978	
269.6	0.00320708	0.00324328	
269.8	0.00281926	0.00325679	
270	0.00233289	0.00327029	
270.2	0.00181273	0.00328379	
270.4	0.00161246	0.00329728	
270.6	0.0022557	0.00331077	
270.8	0.00236034	0.00332426	
271	0.0025925	0.00333775	
271.2	0.00298525	0.00335123	
271.4	0.00360162	0.00336471	
271.6	0.00413779	0.00337819	
271.8	0.00484801	0.00339167	
272	0.00547731	0.00340514	
272.2	0.00637807	0.00341861	
272.4	0.00646985	0.00343207	
272.6	0.00626885	0.00344554	
272.8	0.00584409	0.00345899	
273	0.00614883	0.00347245	
273.2	0.00620252	0.00348591	
273.4	0.00613073	0.00349936	
273.6	0.00623979	0.0035128	
273.8	0.00632852	0.00352625	
274	0.00598346	0.00353969	
274.2	0.00660217	0.00355313	
274.4	0.00649023	0.00356657	
274.6	0.00677204	0.00358	
274.8	0.00678947	0.00359343	
275	0.00714486	0.00360686	
275.2	0.00713757	0.00362028	
275.4	0.0068685	0.0036337	
275.6	0.00666459	0.00364712	
275.8	0.00678412	0.00366053	
276	0.00634528	0.00367395	
276.2	0.00573634	0.00368736	
276.4	0.00469196	0.00370076	
276.6	0.00394342	0.00371417	
276.8	0.00399684	0.00372757	
277	0.00447404	0.00374096	
277.2	0.00410268	0.00375436	
277.4	0.00349885	0.00376775	
277.6	0.00342372	0.00378114	
277.8	0.00334078	0.00379452	
278	0.0033104	0.00380791	
278.2	0.0037462	0.00382129	
278.4	0.00378644	0.00383466	
278.6	0.00392679	0.00384804	
278.8	0.0043391	0.00386141	
279	0.00502631	0.00387478	
279.2	0.00517055	0.00388814	
279.4	0.00506394	0.0039015	
279.6	0.00527249	0.00391486	
279.8	0.00546358	0.00392822	
280	0.00557524	0.00394157	
280.2	0.00491271	0.00395492	
280.4	0.00477132	0.00396827	
280.6	0.00478024	0.00398162	
280.8	0.00484947	0.00399496	
281	0.00487575	0.0040083	
281.2	0.00469539	0.00402163	
281.4	0.00479822	0.00403496	
281.6	0.00450319	0.00404829	
281.8	0.00436828	0.00406162	
282	0.00492314	0.00407494	
282.2	0.005275	0.00408826	
282.4	0.00545928	0.00410158	
282.6	0.00599778	0.0041149	
282.8	0.00673274	0.00412821	
283	0.00667484	0.00414152	
283.2	0.00686855	0.00415483	
283.4	0.00685314	0.00416813	
283.6	0.00705856	0.00418143	
283.8	0.00715911	0.00419473	
284	0.00717246	0.00420802	
284.2	0.00634027	0.00422131	
284.4	0.00690711	0.0042346	
284.6	0.00668823	0.00424789	
284.8	0.00657334	0.00426117	
285	0.0065838	0.00427445	
285.2	0.00633897	0.00428773	
285.4	0.00598687	0.004301	
285.6	0.0059199	0.00431427	
285.8	0.00602576	0.00432754	
286	0.00626972	0.00434081	
286.2	0.00630573	0.00435407	
286.4	0.00645319	0.00436733	
286.6	0.00675435	0.00438058	
286.8	0.00659765	0.00439384	
287	0.00652384	0.00440709	
287.2	0.00692678	0.00442034	
287.4	0.00646498	0.00443358	
287.6	0.00661064	0.00444682	
287.8	0.00618519	0.00446006	
288	0.00572033	0.0044733	
288.2	0.00572202	0.00448653	
288.4	0.00568139	0.00449976	
288.6	0.00486836	0.00451299	
288.8	0.00457127	0.00452621	
289	0.00414027	0.00453943	
289.2	0.00441895	0.00455265	
289.4	0.00456958	0.00456587	
289.6	0.00481763	0.00457908	
289.8	0.00420025	0.00459229	
290	0.00395356	0.0046055	
290.2	0.00404566	0.0046187	
290.4	0.00453821	0.0046319	
290.6	0.00468118	0.0046451	
290.8	0.00464925	0.0046583	
291	0.00450314	0.00467149	
291.2	0.0043262	0.00468468	
291.4	0.00407252	0.00469787	
291.6	0.00461465	0.00471105	
291.8	0.00429401	0.00472423	
292	0.00430308	0.00473741	
292.2	0.00438307	0.00475058	
292.4	0.00418719	0.00476375	
292.6	0.00369542	0.00477692	
292.8	0.00383307	0.00479009	
293	0.00362714	0.00480325	
293.2	0.00455476	0.00481641	
293.4	0.00435592	0.00482957	
293.6	0.00399601	0.00484273	
293.8	0.00348705	0.00485588	
294	0.00360694	0.00486903	
294.2	0.00367958	0.00488217	
294.4	0.00367434	0.00489531	
294.6	0.00398988	0.00490845	
294.8	0.00400318	0.00492159	
295	0.00392306	0.00493473	
295.2	0.00470599	0.00494786	
295.4	0.00447002	0.00496099	
295.6	0.00517029	0.00497411	
295.8	0.00529452	0.00498723	
296	0.00563098	0.00500035	
296.2	0.00638359	0.00501347	
296.4	0.00701173	0.00502659	
296.6	0.00681805	0.0050397	
296.8	0.00713459	0.00505281	
297	0.00712283	0.00506591	
297.2	0.00793541	0.00507901	
297.4	0.00726519	0.00509211	
297.6	0.00746892	0.00510521	
297.8	0.00775675	0.0051183	
298	0.00788185	0.00513139	
298.2	0.00779358	0.00514448	
298.4	0.00767704	0.00515757	
298.6	0.00796065	0.00517065	
298.8	0.00738914	0.00518373	
299	0.00723646	0.00519681	
299.2	0.00740131	0.00520988	
299.4	0.00653433	0.00522295	
299.6	0.00661505	0.00523602	
299.8	0.00645706	0.00524908	
300	0.00604372	0.00526215	
300.2	0.00580131	0.0052752	
300.4	0.00512912	0.00528826	
300.6	0.00442991	0.00530131	
300.8	0.00428608	0.00531437	
301	0.00400302	0.00532741	
301.2	0.00443894	0.00534046	
301.4	0.00427895	0.0053535	
301.6	0.00449748	0.00536654	
301.8	0.0047724	0.00537958	
302	0.00440016	0.00539261	
302.2	0.00424115	0.00540564	
302.4	0.00381131	0.00541867	
302.6	0.00404374	0.00543169	
302.8	0.0047563	0.00544471	
303	0.00548713	0.00545773	
303.2	0.006101	0.00547075	
303.4	0.00622284	0.00548376	
303.6	0.00660006	0.00549677	
303.8	0.00662116	0.00550978	
304	0.00670894	0.00552278	
304.2	0.00711185	0.00553579	
304.4	0.00702066	0.00554879	
304.6	0.00714712	0.00556178	
304.8	0.00726142	0.00557477	
305	0.00720114	0.00558776	
305.2	0.00740973	0.00560075	
305.4	0.0067175	0.00561374	
305.6	0.00619774	0.00562672	
305.8	0.00637865	0.0056397	
306	0.00612649	0.00565267	
306.2	0.00561348	0.00566565	
306.4	0.00544967	0.00567862	
306.6	0.00567156	0.00569158	
306.8	0.00581816	0.00570455	
307	0.00547341	0.00571751	
307.2	0.00577269	0.00573047	
307.4	0.00594727	0.00574343	
307.6	0.00588736	0.00575638	
307.8	0.00602489	0.00576933	
308	0.00649429	0.00578228	
308.2	0.00650941	0.00579522	
308.4	0.00592462	0.00580816	
308.6	0.00602752	0.0058211	
308.8	0.00597303	0.00583404	
309	0.00580129	0.00584697	
309.2	0.0057824	0.0058599	
309.4	0.00562635	0.00587283	
309.6	0.00530632	0.00588575	
309.8	0.00508047	0.00589868	
310	0.00505746	0.00591159	
310.2	0.00454451	0.00592451	
310.4	0.00496612	0.00593742	
310.6	0.0048639	0.00595033	
310.8	0.00512497	0.00596324	
311	0.00521726	0.00597615	
311.2	0.00522208	0.00598905	
311.4	0.00500801	0.00600195	
311.6	0.00504192	0.00601484	
311.8	0.00544382	0.00602774	
312	0.00572855	0.00604063	
312.2	0.0057006	0.00605352	
312.4	0.00582438	0.0060664	
312.6	0.00596791	0.00607928	
312.8	0.00613433	0.00609216	
313	0.0058247	0.00610504	
313.2	0.00560066	0.00611791	
313.4	0.00524651	0.00613078	
313.6	0.00420276	0.00614365	
313.8	0.00414764	0.00615651	
314	0.00428016	0.00616938	
314.2	0.00432959	0.00618224	
314.4	0.00407579	0.00619509	
314.6	0.003927	0.00620795	
314.8	0.00412434	0.0062208	
315	0.00346705	0.00623364	
315.2	0.00333623	0.00624649	
315.4	0.00376642	0.00625933	
315.6	0.00429071	0.00627217	
315.8	0.00455156	0.00628501	
316	0.0053601	0.00629784	
316.2	0.00590743	0.00631067	
316.4	0.00655539	0.0063235	
316.6	0.00653267	0.00633633	
316.8	0.00687707	0.00634915	
317	0.00677824	0.00636197	
317.2	0.00693142	0.00637478	
317.4	0.0071759	0.0063876	
317.6	0.00692105	0.00640041	
317.8	0.0073059	0.00641322	
318	0.00774294	0.00642602	
318.2	0.00772982	0.00643883	
318.4	0.00761871	0.00645163	
318.6	0.00838061	0.00646442	
318.8	0.00861733	0.00647722	
319	0.00854236	0.00649001	
319.2	0.00835499	0.0065028	
319.4	0.00804261	0.00651558	
319.6	0.00771244	0.00652837	
319.8	0.0074701	0.00654115	
320	0.00750444	0.00655392	
320.2	0.0069307	0.0065667	
320.4	0.00638248	0.00657947	
320.6	0.00538078	0.00659224	
320.8	0.00511039	0.00660501	
321	0.00503194	0.00661777	
321.2	0.00427661	0.00663053	
321.4	0.00405766	0.00664329	
321.6	0.00358005	0.00665604	
321.8	0.00393792	0.00666879	
322	0.00438854	0.00668154	
322.2	0.00449841	0.00669429	
322.4	0.00489986	0.00670703	
322.6	0.00532932	0.00671977	
322.8	0.00573799	0.00673251	
323	0.00590329	0.00674525	
323.2	0.00578836	0.00675798	
323.4	0.00618559	0.00677071	
323.6	0.00656752	0.00678344	
323.8	0.00680139	0.00679616	
324	0.00687558	0.00680888	
324.2	0.0063243	0.0068216	
324.4	0.00623619	0.00683431	
324.6	0.00570795	0.00684703	
324.8	0.00606816	0.00685974	
325	0.00573952	0.00687244	
325.2	0.00516024	0.00688515	
325.4	0.00551779	0.00689785	
325.6	0.00529885	0.00691055	
325.8	0.00552912	0.00692324	
326	0.00534195	0.00693594	
326.2	0.00558117	0.00694863	
326.4	0.00591381	0.00696132	
326.6	0.00568294	0.006974	
326.8	0.00634594	0.00698668	
327	0.00705855	0.00699936	
327.2	0.00769809	0.00701204	
327.4	0.00855086	0.00702471	
327.6	0.00868944	0.00703738	
327.8	0.00898444	0.00705005	
328	0.00874957	0.00706271	
328.2	0.00835062	0.00707538	
328.4	0.00845388	0.00708804	
328.6	0.00879044	0.00710069	
328.8	0.00827869	0.00711335	
329	0.00824887	0.007126	
329.2	0.00850353	0.00713865	
329.4	0.00845337	0.00715129	
329.6	0.0076657	0.00716394	
329.8	0.00733262	0.00717658	
330	0.00686048	0.00718921	
330.2	0.00646912	0.00720185	
330.4	0.00627063	0.00721448	
330.6	0.00627641	0.00722711	
330.8	0.00691978	0.00723973	
331	0.00729583	0.00725236	
331.2	0.00741112	0.00726498	
331.4	0.00766546	0.0072776	
331.6	0.00730551	0.00729021	
331.8	0.00766693	0.00730282	
332	0.00743007	0.00731543	
332.2	0.00763448	0.00732804	
332.4	0.00785261	0.00734064	
332.6	0.00813794	0.00735324	
332.8	0.00808667	0.00736584	
333	0.00896116	0.00737844	
333.2	0.00905604	0.00739103	
333.4	0.00887854	0.00740362	
333.6	0.00849686	0.00741621	
333.8	0.00791811	0.00742879	
334	0.00792912	0.00744137	
334.2	0.00787777	0.00745395	
334.4	0.00920527	0.00746653	
334.6	0.00953978	0.0074791	
334.8	0.00933457	0.00749167	
335	0.00967091	0.00750424	
335.2	0.00978557	0.00751681	
335.4	0.00944558	0.00752937	
335.6	0.00900239	0.00754193	
335.8	0.00898095	0.00755448	
336	0.00859145	0.00756704	
336.2	0.00840076	0.00757959	
336.4	0.00820958	0.00759214	
336.6	0.00828256	0.00760468	
336.8	0.0082661	0.00761723	
337	0.00764694	0.00762977	
337.2	0.00711432	0.0076423	
337.4	0.00700893	0.00765484	
337.6	0.0070025	0.00766737	
337.8	0.00662665	0.0076799	
338	0.00727446	0.00769243	
338.2	0.00740698	0.00770495	
338.4	0.00854896	0.00771747	
338.6	0.00841411	0.00772999	
338.8	0.00849424	0.0077425	
339	0.00904252	0.00775502	
339.2	0.00900513	0.00776753	
339.4	0.00871392	0.00778003	
339.6	0.00865866	0.00779254	
339.8	0.00859092	0.00780504	
340	0.00877469	0.00781754	
340.2	0.00893108	0.00783003	
340.4	0.0088994	0.00784253	
340.6	0.00855749	0.00785502	
340.8	0.00828463	0.0078675	
341	0.00761346	0.00787999	
341.2	0.00795265	0.00789247	
341.4	0.00861686	0.00790495	
341.6	0.00819641	0.00791743	
341.8	0.00850222	0.0079299	
342	0.00872318	0.00794237	
342.2	0.00869538	0.00795484	
342.4	0.00918529	0.00796731	
342.6	0.00858939	0.00797977	
342.8	0.00831019	0.00799223	
343	0.00897833	0.00800469	
343.2	0.00872185	0.00801714	
343.4	0.00891277	0.00802959	
343.6	0.00871778	0.00804204	
343.8	0.00942658	0.00805449	
344	0.00974914	0.00806693	
344.2	0.01004195	0.00807937	
344.4	0.00971544	0.00809181	
344.6	0.00962455	0.00810425	
344.8	0.00938626	0.00811668	
345	0.00921494	0.00812911	
345.2	0.00985196	0.00814154	
345.4	0.00983652	0.00815396	
345.6	0.0091004	0.00816639	
345.8	0.00920296	0.0081788	
346	0.00865097	0.00819122	
346.2	0.00796219	0.00820363	
346.4	0.00755387	0.00821605	
346.6	0.00679064	0.00822845	
346.8	0.00737023	0.00824086	
347	0.00816198	0.00825326	
347.2	0.00838983	0.00826566	
347.4	0.0085103	0.00827806	
347.6	0.00836281	0.00829045	
347.8	0.0090611	0.00830284	
348	0.00897139	0.00831523	
348.2	0.00928607	0.00832762	
348.4	0.0088038	0.00834	
348.6	0.00898424	0.00835238	
348.8	0.0086949	0.00836476	
349	0.00884286	0.00837714	
349.2	0.00883896	0.00838951	
349.4	0.00815797	0.00840188	
349.6	0.00776737	0.00841425	
349.8	0.00767596	0.00842661	
350	0.00723601	0.00843897	
350.2	0.00665554	0.00845133	
350.4	0.00697731	0.00846369	
350.6	0.00687749	0.00847604	
350.8	0.00724223	0.00848839	
351	0.00726587	0.00850074	
351.2	0.0078624	0.00851309	
351.4	0.00769801	0.00852543	
351.6	0.00798442	0.00853777	
351.8	0.00810671	0.00855011	
352	0.00847418	0.00856244	
352.2	0.00840832	0.00857477	
352.4	0.00851719	0.0085871	
352.6	0.00933032	0.00859943	
352.8	0.00920681	0.00861175	
353	0.00927157	0.00862407	
353.2	0.00945722	0.00863639	
353.4	0.00944758	0.00864871	
353.6	0.00962635	0.00866102	
353.8	0.0089502	0.00867333	
354	0.00849312	0.00868564	
354.2	0.00853781	0.00869794	
354.4	0.00874291	0.00871024	
354.6	0.00813162	0.00872254	
354.8	0.00853843	0.00873484	
355	0.00875233	0.00874713	
355.2	0.00854469	0.00875942	
355.4	0.00774199	0.00877171	
355.6	0.00751887	0.008784	
355.8	0.00764848	0.00879628	
356	0.00786228	0.00880856	
356.2	0.0078436	0.00882084	
356.4	0.0080511	0.00883311	
356.6	0.00810694	0.00884539	
356.8	0.00739988	0.00885765	
357	0.00766082	0.00886992	
357.2	0.00843493	0.00888219	
357.4	0.00860876	0.00889445	
357.6	0.00824543	0.00890671	
357.8	0.00791267	0.00891896	
358	0.00812695	0.00893121	
358.2	0.00839903	0.00894346	
358.4	0.00896611	0.00895571	
358.6	0.00908946	0.00896796	
358.8	0.00901939	0.0089802	
359	0.00850399	0.00899244	
359.2	0.00755001	0.00900468	
359.4	0.00800024	0.00901691	
359.6	0.00864311	0.00902914	
359.8	0.00897978	0.00904137	
360	0.00916677	0.0090536	
360.2	0.00960734	0.00906582	
360.4	0.00915122	0.00907804	
360.6	0.0089502	0.00909026	
360.8	0.00891183	0.00910248	
361	0.00944357	0.00911469	
361.2	0.00975653	0.0091269	
361.4	0.00936198	0.00913911	
361.6	0.00905618	0.00915131	
361.8	0.0089367	0.00916351	
362	0.00886127	0.00917571	
362.2	0.00913164	0.00918791	
362.4	0.00938473	0.0092001	
362.6	0.00896875	0.00921229	
362.8	0.00854043	0.00922448	
363	0.00860606	0.00923667	
363.2	0.00827134	0.00924885	
363.4	0.00870206	0.00926103	
363.6	0.00899397	0.00927321	
363.8	0.00900856	0.00928538	
364	0.00959083	0.00929756	
364.2	0.00991136	0.00930973	
364.4	0.00998164	0.00932189	
364.6	0.01062023	0.00933406	
364.8	0.01044839	0.00934622	
365	0.01044443	0.00935838	
365.2	0.01046757	0.00937054	
365.4	0.01056824	0.00938269	
365.6	0.01010294	0.00939484	
365.8	0.00967607	0.00940699	
366	0.00972175	0.00941913	
366.2	0.00963807	0.00943128	
366.4	0.00975312	0.00944342	
366.6	0.00953856	0.00945555	
366.8	0.00942971	0.00946769	
367	0.00925765	0.00947982	
367.2	0.00905254	0.00949195	
367.4	0.0089461	0.00950408	
367.6	0.00926572	0.0095162	
367.8	0.00950721	0.00952832	
368	0.01019058	0.00954044	
368.2	0.01064283	0.00955256	
368.4	0.01073605	0.00956467	
368.6	0.01052418	0.00957678	
368.8	0.00997001	0.00958889	
369	0.01023252	0.009601	
369.2	0.01010275	0.0096131	
369.4	0.00956718	0.0096252	
369.6	0.00898083	0.0096373	
369.8	0.00886135	0.00964939	
370	0.00894563	0.00966148	
370.2	0.00897368	0.00967357	
370.4	0.0090031	0.00968566	
370.6	0.00870902	0.00969775	
370.8	0.00868997	0.00970983	
371	0.00828779	0.00972191	
371.2	0.0079003	0.00973398	
371.4	0.00747238	0.00974606	
371.6	0.00786013	0.00975813	
371.8	0.00747749	0.00977019	
372	0.00731686	0.00978226	
372.2	0.00708571	0.00979432	
372.4	0.00634793	0.00980638	
372.6	0.00627381	0.00981844	
372.8	0.00580777	0.0098305	
373	0.00597375	0.00984255	
373.2	0.0061375	0.0098546	
373.4	0.00626798	0.00986664	
373.6	0.006685	0.00987869	
373.8	0.00682588	0.00989073	
374	0.00749581	0.00990277	
374.2	0.00806646	0.00991481	
374.4	0.00846916	0.00992684	
374.6	0.00898644	0.00993887	
374.8	0.00916825	0.0099509	
375	0.00938875	0.00996292	
375.2	0.00951002	0.00997495	
375.4	0.00999822	0.00998697	
375.6	0.01058883	0.00999899	
375.8	0.01018813	0.010011	
376	0.0102361	0.01002301	
376.2	0.00996304	0.01003502	
376.4	0.01022735	0.01004703	
376.6	0.0099063	0.01005903	
376.8	0.00980356	0.01007104	
377	0.01006983	0.01008304	
377.2	0.0098718	0.01009503	
377.4	0.00948302	0.01010703	
377.6	0.00903317	0.01011902	
377.8	0.00906553	0.01013101	
378	0.00916168	0.01014299	
378.2	0.00918955	0.01015498	
378.4	0.00933629	0.01016696	
378.6	0.00918997	0.01017893	
378.8	0.00951543	0.01019091	
379	0.01009595	0.01020288	
379.2	0.01039906	0.01021485	
379.4	0.01112463	0.01022682	
379.6	0.01156318	0.01023879	
379.8	0.01130194	0.01025075	
380	0.01116416	0.01026271	
380.2	0.01144784	0.01027466	
380.4	0.01213862	0.01028662	
380.6	0.01137858	0.01029857	
380.8	0.01158631	0.01031052	
381	0.01097608	0.01032247	
381.2	0.01017873	0.01033441	
381.4	0.00971499	0.01034635	
381.6	0.0092053	0.01035829	
381.8	0.00941869	0.01037023	
382	0.00911006	0.01038216	
382.2	0.0084527	0.01039409	
382.4	0.00822051	0.01040602	
382.6	0.00832481	0.01041794	
382.8	0.00879556	0.01042987	
383	0.00890053	0.01044179	
383.2	0.00904259	0.0104537	
383.4	0.00964024	0.01046562	
383.6	0.00977422	0.01047753	
383.8	0.00945397	0.01048944	
384	0.0099193	0.01050135	
384.2	0.01006715	0.01051325	
384.4	0.01032326	0.01052515	
384.6	0.01020791	0.01053705	
384.8	0.01047963	0.01054895	
385	0.01051941	0.01056084	
385.2	0.01059189	0.01057273	
385.4	0.01070844	0.01058462	
385.6	0.01087051	0.01059651	
385.8	0.01136058	0.01060839	
386	0.01118935	0.01062027	
386.2	0.0107755	0.01063215	
386.4	0.01098813	0.01064403	
386.6	0.01113135	0.0106559	
386.8	0.01132349	0.01066777	
387	0.01127095	0.01067964	
387.2	0.0113893	0.0106915	
387.4	0.01162724	0.01070337	
387.6	0.0116504	0.01071523	
387.8	0.01111726	0.01072708	
388	0.01132792	0.01073894	
388.2	0.01129975	0.01075079	
388.4	0.01146439	0.01076264	
388.6	0.01150099	0.01077449	
388.8	0.01166878	0.01078633	
389	0.01140165	0.01079817	
389.2	0.01088958	0.01081001	
389.4	0.01098986	0.01082185	
389.6	0.01103494	0.01083368	
389.8	0.01118818	0.01084551	
390	0.01132958	0.01085734	
390.2	0.01144666	0.01086917	
390.4	0.01157964	0.01088099	
390.6	0.01173677	0.01089281	
390.8	0.01187796	0.01090463	
391	0.01190507	0.01091644	
391.2	0.01206339	0.01092826	
391.4	0.01201288	0.01094007	
391.6	0.01177879	0.01095187	
391.8	0.01099242	0.01096368	
392	0.01098969	0.01097548	
392.2	0.01045125	0.01098728	
392.4	0.01017164	0.01099908	
392.6	0.00959421	0.01101087	
392.8	0.00959407	0.01102267	
393	0.00890867	0.01103446	
393.2	0.00808751	0.01104624	
393.4	0.00786125	0.01105803	
393.6	0.00761856	0.01106981	
393.8	0.00791835	0.01108159	
394	0.00858541	0.01109336	
394.2	0.00933233	0.01110514	
394.4	0.00984453	0.01111691	
394.6	0.01063981	0.01112868	
394.8	0.01069021	0.01114044	
395	0.01144668	0.01115221	
395.2	0.01117185	0.01116397	
395.4	0.01108523	0.01117573	
395.6	0.0107709	0.01118748	
395.8	0.01077074	0.01119924	
396	0.01052119	0.01121099	
396.2	0.01067416	0.01122273	
396.4	0.01056214	0.01123448	
396.6	0.01010307	0.01124622	
396.8	0.00974491	0.01125796	
397	0.00904164	0.0112697	
397.2	0.00828545	0.01128144	
397.4	0.0082486	0.01129317	
397.6	0.00902395	0.0113049	
397.8	0.00992685	0.01131662	
398	0.01078716	0.01132835	
398.2	0.0119567	0.01134007	
398.4	0.01266478	0.01135179	
398.6	0.0134261	0.01136351	
398.8	0.01336539	0.01137522	
399	0.01378361	0.01138693	
399.2	0.01342671	0.01139864	
399.4	0.0138178	0.01141035	
399.6	0.0137958	0.01142205	
399.8	0.0136958	0.01143376	
400	0.01326366	0.01144545	
400.2	0.01357848	0.01145715	
400.4	0.01261382	0.01146884	
400.6	0.01195376	0.01148054	
400.8	0.01108725	0.01149222	
401	0.01066645	0.01150391	
401.2	0.01000508	0.01151559	
401.4	0.00956519	0.01152727	
401.6	0.00952156	0.01153895	
401.8	0.00925179	0.01155063	
402	0.0088279	0.0115623	
402.2	0.00870272	0.01157397	
402.4	0.00818603	0.01158564	
402.6	0.00775771	0.0115973	
402.8	0.00775771	0.01160897	
403	0.00746643	0.01160797	
403.2	0.00720104	0.01160697	
403.4	0.00689726	0.01160598	
403.6	0.00700227	0.01160498	
403.8	0.00630369	0.01160399	
404	0.00574489	0.01160299	
404.2	0.0056252	0.01160199	
404.4	0.00511583	0.011601	
404.6	0.00513188	0.0116	
404.8	0.00526475	0.011599	
405	0.00523711	0.01159801	
405.2	0.00543842	0.01159701	
405.4	0.00557243	0.01159602	
405.6	0.00550984	0.01159502	
405.8	0.00598612	0.01159403	
406	0.00604025	0.01159303	
406.2	0.0063703	0.01159203	
406.4	0.00704891	0.01159104	
406.6	0.00678115	0.01159004	
406.8	0.00656808	0.01158905	
407	0.00620963	0.01158805	
407.2	0.00617325	0.01158706	
407.4	0.00630376	0.01158606	
407.6	0.00630107	0.01158507	
407.8	0.00549645	0.01158407	
408	0.00571256	0.01158308	
408.2	0.00612316	0.01158208	
408.4	0.00634526	0.01158109	
408.6	0.00715711	0.0115801	
408.8	0.00783788	0.0115791	
409	0.00803148	0.01157811	
409.2	0.00846454	0.01157711	
409.4	0.00857033	0.01157612	
409.6	0.0082749	0.01157512	
409.8	0.00868792	0.01157413	
410	0.00885907	0.01157314	
410.2	0.00911378	0.01157214	
410.4	0.00925465	0.01157115	
410.6	0.00907288	0.01157016	
410.8	0.00834382	0.01156916	
411	0.00833606	0.01156817	
411.2	0.0081949	0.01156718	
411.4	0.00852702	0.01156618	
411.6	0.00838913	0.01156519	
411.8	0.00842247	0.0115642	
412	0.00864306	0.0115632	
412.2	0.00892058	0.01156221	
412.4	0.00970923	0.01156122	
412.6	0.01035848	0.01156023	
412.8	0.01074386	0.01155923	
413	0.01036842	0.01155824	
413.2	0.01025658	0.01155725	
413.4	0.00988733	0.01155626	
413.6	0.00940465	0.01155526	
413.8	0.00955782	0.01155427	
414	0.01008727	0.01155328	
414.2	0.00989945	0.01155229	
414.4	0.00935775	0.01155129	
414.6	0.00860811	0.0115503	
414.8	0.0079674	0.01154931	
415	0.00773955	0.01154832	
415.2	0.0073853	0.01154733	
415.4	0.00761326	0.01154634	
415.6	0.00706991	0.01154534	
415.8	0.00702172	0.01154435	
416	0.00716064	0.01154336	
416.2	0.00778666	0.01154237	
416.4	0.00828955	0.01154138	
416.6	0.00845974	0.01154039	
416.8	0.00867767	0.0115394	
417	0.00871227	0.01153841	
417.2	0.00927422	0.01153742	
417.4	0.00936268	0.01153643	
417.6	0.00930436	0.01153544	
417.8	0.00983393	0.01153444	
418	0.01033154	0.01153345	
418.2	0.00973503	0.01153246	
418.4	0.00914405	0.01153147	
418.6	0.00911139	0.01153048	
418.8	0.00893147	0.01152949	
419	0.00889747	0.0115285	
419.2	0.0089418	0.01152751	
419.4	0.00917011	0.01152652	
419.6	0.00822313	0.01152553	
419.8	0.00840023	0.01152454	
420	0.00825853	0.01152355	
420.2	0.00839647	0.01152257	
420.4	0.00798693	0.01152158	
420.6	0.00844894	0.01152059	
420.8	0.00858198	0.0115196	
421	0.00825477	0.01151861	
421.2	0.00814259	0.01151762	
421.4	0.0078935	0.01151663	
421.6	0.00744614	0.01151564	
421.8	0.00788471	0.01151465	
422	0.00806175	0.01151366	
422.2	0.00799829	0.01151268	
422.4	0.00807903	0.01151169	
422.6	0.00882959	0.0115107	
422.8	0.00886808	0.01150971	
423	0.0092599	0.01150872	
423.2	0.00970083	0.01150773	
423.4	0.00961481	0.01150675	
423.6	0.009118	0.01150576	
423.8	0.00941344	0.01150477	
424	0.00907405	0.01150378	
424.2	0.00946	0.01150279	
424.4	0.0093628	0.01150181	
424.6	0.0096498	0.01150082	
424.8	0.0088008	0.01149983	
425	0.00822096	0.01149884	
425.2	0.00795703	0.01149786	
425.4	0.00763645	0.01149687	
425.6	0.00725308	0.01149588	
425.8	0.00789098	0.01149489	
426	0.00798996	0.01149391	
426.2	0.00791108	0.01149292	
426.4	0.00818679	0.01149193	
426.6	0.00851564	0.01149095	
426.8	0.00821446	0.01148996	
427	0.00861784	0.01148897	
427.2	0.008358	0.01148799	
427.4	0.00854091	0.011487	
427.6	0.00815439	0.01148601	
427.8	0.00795516	0.01148503	
428	0.00815239	0.01148404	
428.2	0.00848967	0.01148306	
428.4	0.00850324	0.01148207	
428.6	0.00860809	0.01148108	
428.8	0.00874211	0.0114801	
429	0.00912041	0.01147911	
429.2	0.00919153	0.01147813	
429.4	0.00945635	0.01147714	
429.6	0.00951817	0.01147616	
429.8	0.00987835	0.01147517	
430	0.00968268	0.01147418	
430.2	0.00978169	0.0114732	
430.4	0.009994	0.01147221	
430.6	0.01020911	0.01147123	
430.8	0.00983297	0.01147024	
431	0.00999285	0.01146926	
431.2	0.00927857	0.01146827	
431.4	0.00931696	0.01146729	
431.6	0.00887979	0.01146631	
431.8	0.00903986	0.01146532	
432	0.00905981	0.01146434	
432.2	0.00926243	0.01146335	
432.4	0.00939068	0.01146237	
432.6	0.00984159	0.01146138	
432.8	0.00983782	0.0114604	
433	0.00951261	0.01145941	
433.2	0.00949438	0.01145843	
433.4	0.0096352	0.01145745	
433.6	0.00934916	0.01145646	
433.8	0.00957314	0.01145548	
434	0.00984418	0.0114545	
434.2	0.01061233	0.01145351	
434.4	0.0107532	0.01145253	
434.6	0.0109636	0.01145155	
434.8	0.01016309	0.01145056	
435	0.01001674	0.01144958	
435.2	0.00990642	0.0114486	
435.4	0.01052861	0.01144761	
435.6	0.01078195	0.01144663	
435.8	0.01079447	0.01144565	
436	0.01052294	0.01144466	
436.2	0.01067856	0.01144368	
436.4	0.01047641	0.0114427	
436.6	0.00988171	0.01144172	
436.8	0.00942557	0.01144073	
437	0.00902977	0.01143975	
437.2	0.00918625	0.01143877	
437.4	0.00937009	0.01143779	
437.6	0.00950573	0.01143681	
437.8	0.01040292	0.01143582	
438	0.0106783	0.01143484	
438.2	0.01026798	0.01143386	
438.4	0.01005075	0.01143288	
438.6	0.00961455	0.0114319	
438.8	0.00934393	0.01143091	
439	0.00903383	0.01142993	
439.2	0.00959455	0.01142895	
439.4	0.00962195	0.01142797	
439.6	0.00943054	0.01142699	
439.8	0.00982427	0.01142601	
440	0.00921062	0.01142503	
440.2	0.0096398	0.01142405	
440.4	0.0097742	0.01142306	
440.6	0.00908382	0.01142208	
440.8	0.00939433	0.0114211	
441	0.00950186	0.01142012	
441.2	0.00977122	0.01141914	
441.4	0.01019665	0.01141816	
441.6	0.01046597	0.01141718	
441.8	0.01079796	0.0114162	
442	0.01040491	0.01141522	
442.2	0.00990083	0.01141424	
442.4	0.01046029	0.01141326	
442.6	0.01037983	0.01141228	
442.8	0.00992372	0.0114113	
443	0.00943252	0.01141032	
443.2	0.00981428	0.01140934	
443.4	0.00954543	0.01140836	
443.6	0.00964338	0.01140738	
443.8	0.01014579	0.0114064	
444	0.00945997	0.01140542	
444.2	0.01046979	0.01140444	
444.4	0.01044024	0.01140346	
444.6	0.00995382	0.01140248	
444.8	0.01019657	0.01140151	
445	0.01030245	0.01140053	
445.2	0.01022182	0.01139955	
445.4	0.01049273	0.01139857	
445.6	0.01036536	0.01139759	
445.8	0.01044627	0.01139661	
446	0.01085516	0.01139563	
446.2	0.01066367	0.01139465	
446.4	0.01118904	0.01139368	
446.6	0.01093096	0.0113927	
446.8	0.01121467	0.01139172	
447	0.01152637	0.01139074	
447.2	0.01141769	0.01138976	
447.4	0.01145497	0.01138878	
447.6	0.01143674	0.01138781	
447.8	0.01102575	0.01138683	
448	0.0107433	0.01138585	
448.2	0.01091423	0.01138487	
448.4	0.01063849	0.0113839	
448.6	0.01030863	0.01138292	
448.8	0.01019144	0.01138194	
449	0.01039268	0.01138096	
449.2	0.01018236	0.01137999	
449.4	0.01037457	0.01137901	
449.6	0.0102085	0.01137803	
449.8	0.01030684	0.01137706	
450	0.01045986	0.01137608	
450.2	0.0104539	0.0113751	
450.4	0.01078873	0.01137412	
450.6	0.01096689	0.01137315	
450.8	0.01144855	0.01137217	
451	0.01094717	0.0113712	
451.2	0.0109118	0.01137022	
451.4	0.01104808	0.01136924	
451.6	0.01053179	0.01136827	
451.8	0.01027553	0.01136729	
452	0.01048154	0.01136631	
452.2	0.01002762	0.01136534	
452.4	0.01015404	0.01136436	
452.6	0.00986786	0.01136339	
452.8	0.00989495	0.01136241	
453	0.00995722	0.01136143	
453.2	0.00951587	0.01136046	
453.4	0.0098685	0.01135948	
453.6	0.00975504	0.01135851	
453.8	0.00971432	0.01135753	
454	0.00944456	0.01135656	
454.2	0.00961489	0.01135558	
454.4	0.00953048	0.01135461	
454.6	0.00995237	0.01135363	
454.8	0.01030001	0.01135266	
455	0.01044529	0.01135168	
455.2	0.01075906	0.01135071	
455.4	0.0110373	0.01134973	
455.6	0.01104615	0.01134876	
455.8	0.01142522	0.01134778	
456	0.01053909	0.01134681	
456.2	0.01058306	0.01134584	
456.4	0.01075307	0.01134486	
456.6	0.01069573	0.01134389	
456.8	0.01110064	0.01134291	
457	0.0106901	0.01134194	
457.2	0.01045713	0.01134097	
457.4	0.01093458	0.01133999	
457.6	0.0112223	0.01133902	
457.8	0.01134498	0.01133804	
458	0.0113353	0.01133707	
458.2	0.01163338	0.0113361	
458.4	0.01159991	0.01133512	
458.6	0.01168462	0.01133415	
458.8	0.01151436	0.01133318	
459	0.01145025	0.0113322	
459.2	0.01168135	0.01133123	
459.4	0.01141533	0.01133026	
459.6	0.0110094	0.01132929	
459.8	0.01075122	0.01132831	
460	0.01013301	0.01132734	
460.2	0.01050075	0.01132637	
460.4	0.01013763	0.0113254	
460.6	0.01019315	0.01132442	
460.8	0.01037173	0.01132345	
461	0.01025344	0.01132248	
461.2	0.01115278	0.01132151	
461.4	0.01209842	0.01132053	
461.6	0.01236985	0.01131956	
461.8	0.01243698	0.01131859	
462	0.01224535	0.01131762	
462.2	0.01194803	0.01131665	
462.4	0.01178328	0.01131567	
462.6	0.01147655	0.0113147	
462.8	0.01146679	0.01131373	
463	0.01169231	0.01131276	
463.2	0.01136263	0.01131179	
463.4	0.01095443	0.01131082	
463.6	0.01072552	0.01130985	
463.8	0.01003083	0.01130887	
464	0.00929173	0.0113079	
464.2	0.0096863	0.01130693	
464.4	0.00975124	0.01130596	
464.6	0.0104102	0.01130499	
464.8	0.01045589	0.01130402	
465	0.01101169	0.01130305	
465.2	0.01140146	0.01130208	
465.4	0.01126949	0.01130111	
465.6	0.01130375	0.01130014	
465.8	0.01151557	0.01129917	
466	0.01157307	0.0112982	
466.2	0.0117545	0.01129723	
466.4	0.01192745	0.01129626	
466.6	0.01165567	0.01129529	
466.8	0.01150502	0.01129432	
467	0.01123332	0.01129335	
467.2	0.01087628	0.01129238	
467.4	0.01064524	0.01129141	
467.6	0.01027666	0.01129044	
467.8	0.00980825	0.01128947	
468	0.01036028	0.0112885	
468.2	0.01096037	0.01128753	
468.4	0.0104442	0.01128656	
468.6	0.01027578	0.01128559	
468.8	0.00983429	0.01128462	
469	0.01006864	0.01128365	
469.2	0.01004011	0.01128269	
469.4	0.01017406	0.01128172	
469.6	0.01084873	0.01128075	
469.8	0.01068867	0.01127978	
470	0.01078536	0.01127881	
470.2	0.01088173	0.01127784	
470.4	0.01130504	0.01127687	
470.6	0.01147901	0.01127591	
470.8	0.01164376	0.01127494	
471	0.01208356	0.01127397	
471.2	0.01231564	0.011273	
471.4	0.01196909	0.01127203	
471.6	0.01203461	0.01127107	
471.8	0.012009	0.0112701	
472	0.01174828	0.01126913	
472.2	0.01132825	0.01126816	
472.4	0.01108084	0.01126719	
472.6	0.01115146	0.01126623	
472.8	0.01106029	0.01126526	
473	0.01093554	0.01126429	
473.2	0.01095028	0.01126333	
473.4	0.01098191	0.01126236	
473.6	0.01147551	0.01126139	
473.8	0.0109407	0.01126042	
474	0.01136036	0.01125946	
474.2	0.0117581	0.01125849	
474.4	0.01246056	0.01125752	
474.6	0.0123931	0.01125656	
474.8	0.01197842	0.01125559	
475	0.01158875	0.01125462	
475.2	0.01127185	0.01125366	
475.4	0.01069722	0.01125269	
475.6	0.01054094	0.01125173	
475.8	0.01073067	0.01125076	
476	0.01018699	0.01124979	
476.2	0.01036398	0.01124883	
476.4	0.01073419	0.01124786	
476.6	0.0107744	0.0112469	
476.8	0.010572	0.01124593	
477	0.01113364	0.01124496	
477.2	0.01174779	0.011244	
477.4	0.01209554	0.01124303	
477.6	0.01289019	0.01124207	
477.8	0.01270609	0.0112411	
478	0.0131693	0.01124014	
478.2	0.01373544	0.01123917	
478.4	0.01333631	0.01123821	
478.6	0.01318889	0.01123724	
478.8	0.01281678	0.01123628	
479	0.01292669	0.01123531	
479.2	0.01299704	0.01123435	
479.4	0.01225483	0.01123338	
479.6	0.01162223	0.01123242	
479.8	0.01158194	0.01123145	
480	0.01058167	0.01123049	
480.2	0.01061465	0.01122953	
480.4	0.01061058	0.01122856	
480.6	0.01013907	0.0112276	
480.8	0.01012803	0.01122663	
481	0.01046362	0.01122567	
481.2	0.01045119	0.0112247	
481.4	0.01045073	0.01122374	
481.6	0.0105409	0.01122278	
481.8	0.01001289	0.01122181	
482	0.01017058	0.01122085	
482.2	0.0105954	0.01121989	
482.4	0.01029558	0.01121892	
482.6	0.01112545	0.01121796	
482.8	0.01148177	0.011217	
483	0.01172101	0.01121603	
483.2	0.01176636	0.01121507	
483.4	0.01149501	0.01121411	
483.6	0.01109574	0.01121314	
483.8	0.01122782	0.01121218	
484	0.01111885	0.01121122	
484.2	0.01130982	0.01121026	
484.4	0.01154603	0.01120929	
484.6	0.01165406	0.01120833	
484.8	0.01169633	0.01120737	
485	0.01127643	0.01120641	
485.2	0.01118446	0.01120544	
485.4	0.01148371	0.01120448	
485.6	0.01130349	0.01120352	
485.8	0.0110562	0.01120256	
486	0.01134947	0.0112016	
486.2	0.01194134	0.01120063	
486.4	0.01185491	0.01119967	
486.6	0.01199547	0.01119871	
486.8	0.01191103	0.01119775	
487	0.01126356	0.01119679	
487.2	0.01106809	0.01119583	
487.4	0.01080371	0.01119486	
487.6	0.01051468	0.0111939	
487.8	0.01025856	0.01119294	
488	0.01018733	0.01119198	
488.2	0.01022075	0.01119102	
488.4	0.01072811	0.01119006	
488.6	0.01019963	0.0111891	
488.8	0.01035856	0.01118814	
489	0.01077651	0.01118718	
489.2	0.01145666	0.01118622	
489.4	0.01174649	0.01118526	
489.6	0.01199661	0.0111843	
489.8	0.01216054	0.01118334	
490	0.01258088	0.01118238	
490.2	0.01271912	0.01118141	
490.4	0.01218978	0.01118045	
490.6	0.01208668	0.01117949	
490.8	0.01232968	0.01117853	
491	0.0121431	0.01117757	
491.2	0.01203143	0.01117662	
491.4	0.0119429	0.01117566	
491.6	0.01202777	0.0111747	
491.8	0.01105077	0.01117374	
492	0.01053222	0.01117278	
492.2	0.01025449	0.01117182	
492.4	0.01027896	0.01117086	
492.6	0.01008051	0.0111699	
492.8	0.0105488	0.01116894	
493	0.01049439	0.01116798	
493.2	0.01044105	0.01116702	
493.4	0.01046602	0.01116606	
493.6	0.01130993	0.0111651	
493.8	0.01137683	0.01116415	
494	0.01151083	0.01116319	
494.2	0.01159105	0.01116223	
494.4	0.01150832	0.01116127	
494.6	0.01213629	0.01116031	
494.8	0.0128621	0.01115935	
495	0.01234426	0.0111584	
495.2	0.01210046	0.01115744	
495.4	0.01170666	0.01115648	
495.6	0.0113158	0.01115552	
495.8	0.00999823	0.01115456	
496	0.00910113	0.01115361	
496.2	0.00919402	0.01115265	
496.4	0.00930759	0.01115169	
496.6	0.0087926	0.01115073	
496.8	0.00909115	0.01114978	
497	0.00924486	0.01114882	
497.2	0.00972808	0.01114786	
497.4	0.00984562	0.0111469	
497.6	0.01047641	0.01114595	
497.8	0.01033098	0.01114499	
498	0.01066958	0.01114403	
498.2	0.01100353	0.01114308	
498.4	0.01102514	0.01114212	
498.6	0.01143515	0.01114116	
498.8	0.01160814	0.0111402	
499	0.01135783	0.01113925	
499.2	0.01128762	0.01113829	
499.4	0.01068859	0.01113734	
499.6	0.01051005	0.01113638	
499.8	0.01042198	0.01113542	
500	0.01009951	0.01113447	
500.2	0.0105261	0.01113351	
500.4	0.0103304	0.01113255	
500.6	0.01035704	0.0111316	
500.8	0.01082937	0.01113064	
501	0.01089	0.01112969	
501.2	0.01099554	0.01112873	
501.4	0.01113324	0.01112778	
501.6	0.01189207	0.01112682	
501.8	0.0119345	0.01112587	
502	0.01212967	0.01112491	
502.2	0.01187342	0.01112395	
502.4	0.01189004	0.011123	
502.6	0.01175722	0.01112204	
502.8	0.01196723	0.01112109	
503	0.01212586	0.01112013	
503.2	0.01180509	0.01111918	
503.4	0.01124155	0.01111822	
503.6	0.01135857	0.01111727	
503.8	0.0115624	0.01111632	
504	0.01117568	0.01111536	
504.2	0.01088248	0.01111441	
504.4	0.01096636	0.01111345	
504.6	0.01088894	0.0111125	
504.8	0.0111204	0.01111154	
505	0.01168265	0.01111059	
505.2	0.01207638	0.01110964	
505.4	0.01226653	0.01110868	
505.6	0.01214331	0.01110773	
505.8	0.01211467	0.01110677	
506	0.01197027	0.01110582	
506.2	0.01187113	0.01110487	
506.4	0.0120451	0.01110391	
506.6	0.01187204	0.01110296	
506.8	0.01212894	0.01110201	
507	0.01218876	0.01110105	
507.2	0.01154373	0.0111001	
507.4	0.01132298	0.01109915	
507.6	0.01135202	0.01109819	
507.8	0.01109122	0.01109724	
508	0.01080198	0.01109629	
508.2	0.01092284	0.01109534	
508.4	0.01126373	0.01109438	
508.6	0.01173891	0.01109343	
508.8	0.01201766	0.01109248	
509	0.01165968	0.01109152	
509.2	0.01127142	0.01109057	
509.4	0.01081115	0.01108962	
509.6	0.01083957	0.01108867	
509.8	0.01110649	0.01108772	
510	0.01116451	0.01108676	
510.2	0.01107788	0.01108581	
510.4	0.01081929	0.01108486	
510.6	0.01102969	0.01108391	
510.8	0.01087699	0.01108296	
511	0.01095947	0.011082	
511.2	0.01106202	0.01108105	
511.4	0.01134928	0.0110801	
511.6	0.01118743	0.01107915	
511.8	0.01130923	0.0110782	
512	0.01162256	0.01107725	
512.2	0.01185045	0.0110763	
512.4	0.01154083	0.01107535	
512.6	0.01204259	0.01107439	
512.8	0.01142598	0.01107344	
513	0.01120926	0.01107249	
513.2	0.01094311	0.01107154	
513.4	0.01084205	0.01107059	
513.6	0.01143256	0.01106964	
513.8	0.01159213	0.01106869	
514	0.01182471	0.01106774	
514.2	0.01163978	0.01106679	
514.4	0.01165985	0.01106584	
514.6	0.01189899	0.01106489	
514.8	0.01196836	0.01106394	
515	0.01199099	0.01106299	
515.2	0.01217015	0.01106204	
515.4	0.01214699	0.01106109	
515.6	0.01233485	0.01106014	
515.8	0.01240898	0.01105919	
516	0.01219213	0.01105824	
516.2	0.01192197	0.01105729	
516.4	0.01143628	0.01105634	
516.6	0.01134583	0.01105539	
516.8	0.01053451	0.01105444	
517	0.00983311	0.01105349	
517.2	0.00922891	0.01105254	
517.4	0.00955138	0.0110516	
517.6	0.00982324	0.01105065	
517.8	0.00954704	0.0110497	
518	0.00999083	0.01104875	
518.2	0.00976917	0.0110478	
518.4	0.00928115	0.01104685	
518.6	0.00933914	0.0110459	
518.8	0.00975144	0.01104495	
519	0.00979034	0.01104401	
519.2	0.01023135	0.01104306	
519.4	0.01054664	0.01104211	
519.6	0.01047637	0.01104116	
519.8	0.01080686	0.01104021	
520	0.01085402	0.01103927	
520.2	0.01093993	0.01103832	
520.4	0.01115278	0.01103737	
520.6	0.01112373	0.01103642	
520.8	0.0112388	0.01103547	
521	0.01134051	0.01103453	
521.2	0.01205267	0.01103358	
521.4	0.01241169	0.01103263	
521.6	0.01217555	0.01103168	
521.8	0.012533	0.01103074	
522	0.01237843	0.01102979	
522.2	0.01185213	0.01102884	
522.4	0.01136125	0.0110279	
522.6	0.01118849	0.01102695	
522.8	0.01113957	0.011026	
523	0.01049566	0.01102506	
523.2	0.01001781	0.01102411	
523.4	0.01021842	0.01102316	
523.6	0.01012457	0.01102222	
523.8	0.01068082	0.01102127	
524	0.01036215	0.01102032	
524.2	0.01035244	0.01101938	
524.4	0.01068173	0.01101843	
524.6	0.01057056	0.01101748	
524.8	0.01090307	0.01101654	
525	0.01086935	0.01101559	
525.2	0.01104399	0.01101465	
525.4	0.01113479	0.0110137	
525.6	0.01081947	0.01101275	
525.8	0.01078431	0.01101181	
526	0.0101032	0.01101086	
526.2	0.0102189	0.01100992	
526.4	0.00962318	0.01100897	
526.6	0.00950428	0.01100803	
526.8	0.00983176	0.01100708	
527	0.01012937	0.01100614	
527.2	0.01038097	0.01100519	
527.4	0.01091281	0.01100425	
527.6	0.01089201	0.0110033	
527.8	0.01091628	0.01100236	
528	0.01071086	0.01100141	
528.2	0.01112168	0.01100047	
528.4	0.01140881	0.01099952	
528.6	0.01139123	0.01099858	
528.8	0.01160705	0.01099763	
529	0.01112157	0.01099669	
529.2	0.01118608	0.01099575	
529.4	0.01108194	0.0109948	
529.6	0.01047715	0.01099386	
529.8	0.01010384	0.01099291	
530	0.01013026	0.01099197	
530.2	0.01026588	0.01099103	
530.4	0.01017739	0.01099008	
530.6	0.01063792	0.01098914	
530.8	0.01096932	0.0109882	
531	0.01112119	0.01098725	
531.2	0.01098339	0.01098631	
531.4	0.01137826	0.01098536	
531.6	0.01160177	0.01098442	
531.8	0.01209889	0.01098348	
532	0.01216158	0.01098254	
532.2	0.01247392	0.01098159	
532.4	0.01240631	0.01098065	
532.6	0.01224665	0.01097971	
532.8	0.01202344	0.01097876	
533	0.01167791	0.01097782	
533.2	0.0116846	0.01097688	
533.4	0.01159217	0.01097594	
533.6	0.01104078	0.01097499	
533.8	0.0108334	0.01097405	
534	0.01085843	0.01097311	
534.2	0.0108027	0.01097217	
534.4	0.01090427	0.01097122	
534.6	0.01130264	0.01097028	
534.8	0.01134909	0.01096934	
535	0.01117573	0.0109684	
535.2	0.01140225	0.01096746	
535.4	0.01064455	0.01096651	
535.6	0.01068425	0.01096557	
535.8	0.01073091	0.01096463	
536	0.01036232	0.01096369	
536.2	0.01013428	0.01096275	
536.4	0.00962259	0.01096181	
536.6	0.00917203	0.01096087	
536.8	0.00941684	0.01095993	
537	0.00935196	0.01095898	
537.2	0.00951645	0.01095804	
537.4	0.00994843	0.0109571	
537.6	0.00977412	0.01095616	
537.8	0.01040778	0.01095522	
538	0.01109046	0.01095428	
538.2	0.01154996	0.01095334	
538.4	0.01173136	0.0109524	
538.6	0.0124337	0.01095146	
538.8	0.0121923	0.01095052	
539	0.01228509	0.01094958	
539.2	0.01225209	0.01094864	
539.4	0.01150633	0.0109477	
539.6	0.01175264	0.01094676	
539.8	0.0115573	0.01094582	
540	0.01072146	0.01094488	
540.2	0.01025411	0.01094394	
540.4	0.00957068	0.010943	
540.6	0.00944835	0.01094206	
540.8	0.00971224	0.01094112	
541	0.00936922	0.01094018	
541.2	0.00920733	0.01093924	
541.4	0.00958148	0.0109383	
541.6	0.00976883	0.01093736	
541.8	0.01031437	0.01093642	
542	0.01035849	0.01093548	
542.2	0.00992603	0.01093454	
542.4	0.01017027	0.01093361	
542.6	0.01071787	0.01093267	
542.8	0.01009696	0.01093173	
543	0.01052027	0.01093079	
543.2	0.01066251	0.01092985	
543.4	0.01101405	0.01092891	
543.6	0.01108945	0.01092797	
543.8	0.01152338	0.01092704	
544	0.01100311	0.0109261	
544.2	0.01078512	0.01092516	
544.4	0.010781	0.01092422	
544.6	0.01073452	0.01092328	
544.8	0.01116817	0.01092234	
545	0.01106776	0.01092141	
545.2	0.01075815	0.01092047	
545.4	0.01051447	0.01091953	
545.6	0.01090694	0.01091859	
545.8	0.01067322	0.01091766	
546	0.01030346	0.01091672	
546.2	0.01016951	0.01091578	
546.4	0.0104344	0.01091484	
546.6	0.01038428	0.01091391	
546.8	0.01006954	0.01091297	
547	0.01051683	0.01091203	
547.2	0.01065115	0.0109111	
547.4	0.01110076	0.01091016	
547.6	0.01099847	0.01090922	
547.8	0.01101331	0.01090829	
548	0.01047589	0.01090735	
548.2	0.01035416	0.01090641	
548.4	0.01049517	0.01090548	
548.6	0.0099419	0.01090454	
548.8	0.01029364	0.0109036	
549	0.01003407	0.01090267	
549.2	0.00937791	0.01090173	
549.4	0.00881916	0.01090079	
549.6	0.00946367	0.01089986	
549.8	0.00950545	0.01089892	
550	0.00941751	0.01089799	
550.2	0.00974683	0.01089705	
550.4	0.00982369	0.01089612	
550.6	0.01022562	0.01089518	
550.8	0.00985994	0.01089424	
551	0.01020519	0.01089331	
551.2	0.01017632	0.01089237	
551.4	0.01072836	0.01089144	
551.6	0.01126253	0.0108905	
551.8	0.01132739	0.01088957	
552	0.01085969	0.01088863	
552.2	0.01070862	0.0108877	
552.4	0.01080543	0.01088676	
552.6	0.01086061	0.01088583	
552.8	0.01115341	0.01088489	
553	0.0112192	0.01088396	
553.2	0.01069887	0.01088302	
553.4	0.01108268	0.01088209	
553.6	0.01131276	0.01088116	
553.8	0.01114292	0.01088022	
554	0.01065373	0.01087929	
554.2	0.01075865	0.01087835	
554.4	0.0103114	0.01087742	
554.6	0.00984982	0.01087648	
554.8	0.00961262	0.01087555	
555	0.00976243	0.01087462	
555.2	0.00923905	0.01087368	
555.4	0.00920162	0.01087275	
555.6	0.00952708	0.01087182	
555.8	0.00879675	0.01087088	
556	0.00871998	0.01086995	
556.2	0.00933758	0.01086902	
556.4	0.00985096	0.01086808	
556.6	0.00987387	0.01086715	
556.8	0.01015612	0.01086622	
557	0.01095695	0.01086528	
557.2	0.01102341	0.01086435	
557.4	0.0114447	0.01086342	
557.6	0.01131932	0.01086248	
557.8	0.01128588	0.01086155	
558	0.01178245	0.01086062	
558.2	0.01235073	0.01085969	
558.4	0.01254436	0.01085875	
558.6	0.01223506	0.01085782	
558.8	0.0120469	0.01085689	
559	0.01133972	0.01085596	
559.2	0.01108647	0.01085502	
559.4	0.01076391	0.01085409	
559.6	0.01059077	0.01085316	
559.8	0.00978976	0.01085223	
560	0.00979026	0.0108513	
560.2	0.00945062	0.01085037	
560.4	0.00954704	0.01084943	
560.6	0.00960278	0.0108485	
560.8	0.00997318	0.01084757	
561	0.01025752	0.01084664	
561.2	0.00995741	0.01084571	
561.4	0.01016228	0.01084478	
561.6	0.01037546	0.01084385	
561.8	0.01074777	0.01084291	
562	0.01196074	0.01084198	
562.2	0.01229846	0.01084105	
562.4	0.01220357	0.01084012	
562.6	0.01166239	0.01083919	
562.8	0.01132828	0.01083826	
563	0.01139976	0.01083733	
563.2	0.01145837	0.0108364	
563.4	0.01084505	0.01083547	
563.6	0.01042516	0.01083454	
563.8	0.01020595	0.01083361	
564	0.01048532	0.01083268	
564.2	0.0101562	0.01083175	
564.4	0.01029682	0.01083082	
564.6	0.00994564	0.01082989	
564.8	0.00995566	0.01082896	
565	0.00969247	0.01082803	
565.2	0.00957645	0.0108271	
565.4	0.00963713	0.01082617	
565.6	0.00988938	0.01082524	
565.8	0.0103899	0.01082431	
566	0.01099611	0.01082338	
566.2	0.01104198	0.01082245	
566.4	0.01110414	0.01082152	
566.6	0.01125353	0.01082059	
566.8	0.01178944	0.01081966	
567	0.01267308	0.01081873	
567.2	0.01341809	0.0108178	
567.4	0.01362985	0.01081688	
567.6	0.01411121	0.01081595	
567.8	0.01426221	0.01081502	
568	0.01421717	0.01081409	
568.2	0.01349202	0.01081316	
568.4	0.01331066	0.01081223	
568.6	0.01270689	0.0108113	
568.8	0.01221872	0.01081038	
569	0.01186934	0.01080945	
569.2	0.01175835	0.01080852	
569.4	0.01165547	0.01080759	
569.6	0.01149247	0.01080666	
569.8	0.0114863	0.01080573	
570	0.01113888	0.01080481	
570.2	0.0112384	0.01080388	
570.4	0.01099787	0.01080295	
570.6	0.01117558	0.01080202	
570.8	0.01157606	0.0108011	
571	0.01219957	0.01080017	
571.2	0.01226554	0.01079924	
571.4	0.01230595	0.01079831	
571.6	0.01277777	0.01079739	
571.8	0.01252777	0.01079646	
572	0.0125085	0.01079553	
572.2	0.01233739	0.01079461	
572.4	0.01191091	0.01079368	
572.6	0.01188387	0.01079275	
572.8	0.01158711	0.01079183	
573	0.01107265	0.0107909	
573.2	0.01094076	0.01078997	
573.4	0.01062086	0.01078905	
573.6	0.01029635	0.01078812	
573.8	0.01056091	0.01078719	
574	0.01064011	0.01078627	
574.2	0.01070533	0.01078534	
574.4	0.01001223	0.01078441	
574.6	0.00972198	0.01078349	
574.8	0.00977998	0.01078256	
575	0.01020873	0.01078164	
575.2	0.01027486	0.01078071	
575.4	0.01050897	0.01077979	
575.6	0.0108819	0.01077886	
575.8	0.01053222	0.01077793	
576	0.01060973	0.01077701	
576.2	0.01080755	0.01077608	
576.4	0.01093849	0.01077516	
576.6	0.01112148	0.01077423	
576.8	0.01083081	0.01077331	
577	0.0103273	0.01077238	
577.2	0.01061064	0.01077146	
577.4	0.01061359	0.01077053	
577.6	0.01086981	0.01076961	
577.8	0.01159993	0.01076868	
578	0.0116473	0.01076776	
578.2	0.0114414	0.01076683	
578.4	0.01132997	0.01076591	
578.6	0.01163602	0.01076499	
578.8	0.01188841	0.01076406	
579	0.01184384	0.01076314	
579.2	0.01143412	0.01076221	
579.4	0.0112714	0.01076129	
579.6	0.01168471	0.01076036	
579.8	0.01130652	0.01075944	
580	0.0116453	0.01075852	
580.2	0.01262847	0.01075759	
580.4	0.01264846	0.01075667	
580.6	0.01259656	0.01075575	
580.8	0.01287755	0.01075482	
581	0.01267918	0.0107539	
581.2	0.01287094	0.01075297	
581.4	0.01302107	0.01075205	
581.6	0.01305527	0.01075113	
581.8	0.01351456	0.01075021	
582	0.01369432	0.01074928	
582.2	0.01363913	0.01074836	
582.4	0.01354786	0.01074744	
582.6	0.01377379	0.01074651	
582.8	0.01338141	0.01074559	
583	0.01295636	0.01074467	
583.2	0.01300331	0.01074375	
583.4	0.01342111	0.01074282	
583.6	0.01358635	0.0107419	
583.8	0.01355443	0.01074098	
584	0.01391641	0.01074006	
584.2	0.01409852	0.01073913	
584.4	0.01341134	0.01073821	
584.6	0.01335803	0.01073729	
584.8	0.01293819	0.01073637	
585	0.01235413	0.01073545	
585.2	0.01253613	0.01073452	
585.4	0.01244773	0.0107336	
585.6	0.01224976	0.01073268	
585.8	0.01184705	0.01073176	
586	0.01145904	0.01073084	
586.2	0.01084859	0.01072992	
586.4	0.01097797	0.01072899	
586.6	0.01098226	0.01072807	
586.8	0.01060926	0.01072715	
587	0.01075342	0.01072623	
587.2	0.01115178	0.01072531	
587.4	0.01149624	0.01072439	
587.6	0.01197888	0.01072347	
587.8	0.01245877	0.01072255	
588	0.01261366	0.01072163	
588.2	0.01274529	0.01072071	
588.4	0.01270268	0.01071979	
588.6	0.0128292	0.01071887	
588.8	0.01263433	0.01071794	
589	0.0132414	0.01071702	
589.2	0.01327151	0.0107161	
589.4	0.01300241	0.01071518	
589.6	0.01205556	0.01071426	
589.8	0.01190263	0.01071334	
590	0.01215122	0.01071242	
590.2	0.0121467	0.0107115	
590.4	0.01238221	0.01071058	
590.6	0.01223144	0.01070966	
590.8	0.01225719	0.01070875	
591	0.01255031	0.01070783	
591.2	0.01244703	0.01070691	
591.4	0.01301572	0.01070599	
591.6	0.01376572	0.01070507	
591.8	0.01365007	0.01070415	
592	0.01333943	0.01070323	
592.2	0.01395583	0.01070231	
592.4	0.01397295	0.01070139	
592.6	0.01408822	0.01070047	
592.8	0.01401967	0.01069955	
593	0.01379853	0.01069863	
593.2	0.01286907	0.01069772	
593.4	0.01277914	0.0106968	
593.6	0.0122952	0.01069588	
593.8	0.01274336	0.01069496	
594	0.01304115	0.01069404	
594.2	0.01339488	0.01069312	
594.4	0.01334102	0.01069221	
594.6	0.01319117	0.01069129	
594.8	0.01358127	0.01069037	
595	0.01334849	0.01068945	
595.2	0.01268037	0.01068853	
595.4	0.01374419	0.01068762	
595.6	0.01334829	0.0106867	
595.8	0.01280019	0.01068578	
596	0.0126467	0.01068486	
596.2	0.01311511	0.01068395	
596.4	0.01263455	0.01068303	
596.6	0.01277981	0.01068211	
596.8	0.01256603	0.01068119	
597	0.01244798	0.01068028	
597.2	0.01248934	0.01067936	
597.4	0.01209525	0.01067844	
597.6	0.0120212	0.01067753	
597.8	0.01218838	0.01067661	
598	0.01247644	0.01067569	
598.2	0.01225347	0.01067478	
598.4	0.01201363	0.01067386	
598.6	0.01244716	0.01067294	
598.8	0.01259463	0.01067203	
599	0.01251073	0.01067111	
599.2	0.01244123	0.01067019	
599.4	0.01304987	0.01066928	
599.6	0.01270856	0.01066836	
599.8	0.01250159	0.01066745	
600	0.01232216	0.01066653	
600.2	0.01245504	0.01066561	
600.4	0.01233113	0.0106647	
600.6	0.0124854	0.01066378	
600.8	0.01277593	0.01066287	
601	0.012749	0.01066195	
601.2	0.01239026	0.01066103	
601.4	0.01197125	0.01066012	
601.6	0.01212076	0.0106592	
601.8	0.01178465	0.01065829	
602	0.01172082	0.01065737	
602.2	0.0114537	0.01065646	
602.4	0.01183743	0.01065554	
602.6	0.01253206	0.01065463	
602.8	0.01310829	0.01065371	
603	0.01331128	0.0106528	
603.2	0.01317646	0.01065188	
603.4	0.01338758	0.01065097	
603.6	0.0131315	0.01065006	
603.8	0.01286818	0.01064914	
604	0.01265541	0.01064823	
604.2	0.01294965	0.01064731	
604.4	0.01286121	0.0106464	
604.6	0.01276628	0.01064548	
604.8	0.01324349	0.01064457	
605	0.01242682	0.01064366	
605.2	0.01249116	0.01064274	
605.4	0.01255666	0.01064183	
605.6	0.01251206	0.01064091	
605.8	0.01242365	0.01064	
606	0.01253608	0.01063909	
606.2	0.01215531	0.01063817	
606.4	0.01289637	0.01063726	
606.6	0.0134057	0.01063635	
606.8	0.01366503	0.01063543	
607	0.01328766	0.01063452	
607.2	0.01363219	0.01063361	
607.4	0.01404317	0.01063269	
607.6	0.01384132	0.01063178	
607.8	0.01437727	0.01063087	
608	0.01384715	0.01062995	
608.2	0.01395395	0.01062904	
608.4	0.01318225	0.01062813	
608.6	0.01275321	0.01062722	
608.8	0.01268821	0.0106263	
609	0.01167856	0.01062539	
609.2	0.01210043	0.01062448	
609.4	0.01162132	0.01062357	
609.6	0.01101919	0.01062266	
609.8	0.0108361	0.01062174	
610	0.01059474	0.01062083	
610.2	0.0106605	0.01061992	
610.4	0.01110391	0.01061901	
610.6	0.01119225	0.0106181	
610.8	0.01177511	0.01061718	
611	0.01177467	0.01061627	
611.2	0.01259255	0.01061536	
611.4	0.0131493	0.01061445	
611.6	0.01258824	0.01061354	
611.8	0.01296175	0.01061263	
612	0.01252808	0.01061171	
612.2	0.01233716	0.0106108	
612.4	0.01237869	0.01060989	
612.6	0.01270589	0.01060898	
612.8	0.01285724	0.01060807	
613	0.0132998	0.01060716	
613.2	0.01350856	0.01060625	
613.4	0.01327837	0.01060534	
613.6	0.01300473	0.01060443	
613.8	0.0134178	0.01060352	
614	0.01335696	0.01060261	
614.2	0.01332387	0.0106017	
614.4	0.01378145	0.01060079	
614.6	0.01362029	0.01059988	
614.8	0.01375126	0.01059897	
615	0.01321008	0.01059806	
615.2	0.01329453	0.01059715	
615.4	0.01308285	0.01059624	
615.6	0.01259476	0.01059533	
615.8	0.01243346	0.01059442	
616	0.01225418	0.01059351	
616.2	0.01219267	0.0105926	
616.4	0.01270949	0.01059169	
616.6	0.01281178	0.01059078	
616.8	0.01300951	0.01058987	
617	0.0130916	0.01058896	
617.2	0.01286652	0.01058805	
617.4	0.01285834	0.01058714	
617.6	0.01256408	0.01058623	
617.8	0.01264791	0.01058532	
618	0.01231874	0.01058441	
618.2	0.01230735	0.0105835	
618.4	0.01236446	0.0105826	
618.6	0.01186702	0.01058169	
618.8	0.01168431	0.01058078	
619	0.01115923	0.01057987	
619.2	0.0109208	0.01057896	
619.4	0.01061133	0.01057805	
619.6	0.00977397	0.01057714	
619.8	0.00956205	0.01057624	
620	0.00979273	0.01057533	
620.2	0.0099839	0.01057442	
620.4	0.01057587	0.01057351	
620.6	0.01026327	0.0105726	
620.8	0.0106017	0.0105717	
621	0.01097797	0.01057079	
621.2	0.01153808	0.01056988	
621.4	0.01217614	0.01056897	
621.6	0.01256842	0.01056807	
621.8	0.01285624	0.01056716	
622	0.01307619	0.01056625	
622.2	0.01367167	0.01056534	
622.4	0.01355379	0.01056444	
622.6	0.01387861	0.01056353	
622.8	0.01348431	0.01056262	
623	0.01355411	0.01056172	
623.2	0.01338856	0.01056081	
623.4	0.01308217	0.0105599	
623.6	0.01238549	0.010559	
623.8	0.01241586	0.01055809	
624	0.01157543	0.01055718	
624.2	0.0113616	0.01055628	
624.4	0.01101687	0.01055537	
624.6	0.0106492	0.01055446	
624.8	0.01094547	0.01055356	
625	0.01140367	0.01055265	
625.2	0.01138027	0.01055174	
625.4	0.01123578	0.01055084	
625.6	0.01100719	0.01054993	
625.8	0.01091076	0.01054903	
626	0.01104339	0.01054812	
626.2	0.01121277	0.01054721	
626.4	0.01119016	0.01054631	
626.6	0.01111966	0.0105454	
626.8	0.01090507	0.0105445	
627	0.01145146	0.01054359	
627.2	0.01179261	0.01054269	
627.4	0.01206881	0.01054178	
627.6	0.01167094	0.01054088	
627.8	0.01188749	0.01053997	
628	0.0117822	0.01053907	
628.2	0.01224875	0.01053816	
628.4	0.01305189	0.01053726	
628.6	0.01330325	0.01053635	
628.8	0.0136332	0.01053545	
629	0.01371062	0.01053454	
629.2	0.01307872	0.01053364	
629.4	0.01335157	0.01053273	
629.6	0.01367363	0.01053183	
629.8	0.01345777	0.01053093	
630	0.01350542	0.01053002	
630.2	0.01347357	0.01052912	
630.4	0.01331919	0.01052821	
630.6	0.01267685	0.01052731	
630.8	0.01262107	0.0105264	
631	0.0132817	0.0105255	
631.2	0.01335103	0.0105246	
631.4	0.01326278	0.01052369	
631.6	0.01305855	0.01052279	
631.8	0.01321191	0.01052189	
632	0.01289507	0.01052098	
632.2	0.01291788	0.01052008	
632.4	0.01258417	0.01051918	
632.6	0.01201482	0.01051827	
632.8	0.01209371	0.01051737	
633	0.01192494	0.01051647	
633.2	0.01167896	0.01051556	
633.4	0.01206388	0.01051466	
633.6	0.01271573	0.01051376	
633.8	0.01253872	0.01051285	
634	0.01301288	0.01051195	
634.2	0.01314175	0.01051105	
634.4	0.01311208	0.01051015	
634.6	0.01296394	0.01050924	
634.8	0.01296306	0.01050834	
635	0.01322011	0.01050744	
635.2	0.01301805	0.01050654	
635.4	0.01295726	0.01050564	
635.6	0.01340713	0.01050473	
635.8	0.01366417	0.01050383	
636	0.0136752	0.01050293	
636.2	0.01343277	0.01050203	
636.4	0.01272289	0.01050113	
636.6	0.01290896	0.01050022	
636.8	0.01257229	0.01049932	
637	0.01217631	0.01049842	
637.2	0.01162224	0.01049752	
637.4	0.0116451	0.01049662	
637.6	0.01200239	0.01049572	
637.8	0.01136901	0.01049482	
638	0.01171817	0.01049391	
638.2	0.01125048	0.01049301	
638.4	0.01106628	0.01049211	
638.6	0.01093506	0.01049121	
638.8	0.0115587	0.01049031	
639	0.01184054	0.01048941	
639.2	0.01212102	0.01048851	
639.4	0.0126865	0.01048761	
639.6	0.01313009	0.01048671	
639.8	0.01344237	0.01048581	
640	0.01318766	0.01048491	
640.2	0.0130432	0.01048401	
640.4	0.01276863	0.01048311	
640.6	0.01239936	0.01048221	
640.8	0.01176693	0.01048131	
641	0.01139552	0.01048041	
641.2	0.01120614	0.01047951	
641.4	0.01114809	0.01047861	
641.6	0.01148468	0.01047771	
641.8	0.01163081	0.01047681	
642	0.01207762	0.01047591	
642.2	0.01229769	0.01047501	
642.4	0.01299969	0.01047411	
642.6	0.01380286	0.01047321	
