# Supplementary material for: Molecular basis for DNA recognition by the maternal pioneer transcription factor FoxH1
Source: Nat Commun. 2022 Nov 26;13:7279. doi: 10.1038/s41467-022-34925-y (PMC9701222; doi:10.1038/s41467-022-34925-y)
Supplement: Supplementary file 4 — Source Data [file 41467_2022_34925_MOESM4_ESM.zip › Sourcedata/BLIS/FoxH1/WT/601/+0.5/NCP/G5Results.txt]

Conc1	1.953E-09	
Start1	222.8	
Stop1	642.6	
Kobs		
Error Kobs		
Koff		
Error Koff		
Time1	Data1	Fit1	
222.8	0.00272481		
223	0.00287236		
223.2	0.00311102		
223.4	0.00276783		
223.6	0.00248217		
223.8	0.00194085		
224	0.00158199		
224.2	0.00130085		
224.4	0.00112957		
224.6	0.00093584		
224.8	0.00052059		
225	0.00089651		
225.2	0.00092019		
225.4	0.00093846		
225.6	0.00168279		
225.8	0.00191632		
226	0.00173942		
226.2	0.00184263		
226.4	0.0023044		
226.6	0.00227821		
226.8	0.00294428		
227	0.00293723		
227.2	0.00269384		
227.4	0.00196943		
227.6	0.00174164		
227.8	0.00125031		
228	0.00104535		
228.2	0.00112061		
228.4	0.00099601		
228.6	0.0009337		
228.8	0.00043184		
229	0.00080724		
229.2	0.00073752		
229.4	0.00070395		
229.6	0.00115422		
229.8	0.00131225		
230	0.0011209		
230.2	0.0009664		
230.4	0.00156989		
230.6	0.00145619		
230.8	0.00169891		
231	0.0014555		
231.2	0.00150495		
231.4	0.00188592		
231.6	0.00190704		
231.8	0.00184688		
232	0.00190989		
232.2	0.00191602		
232.4	0.00136822		
232.6	0.0009737		
232.8	0.00011275		
233	0.00043254		
233.2	0.0001098		
233.4	-0.00014513		
233.6	-0.00040296		
233.8	0.00008524		
234	-0.00034588		
234.2	-0.00035604		
234.4	-0.0000442		
234.6	-0.00031802		
234.8	0.00007378		
235	0.00039678		
235.2	0.00126999		
235.4	0.00186829		
235.6	0.00162855		
235.8	0.00139094		
236	0.0015057		
236.2	0.00154675		
236.4	0.00167034		
236.6	0.00168471		
236.8	0.00158046		
237	0.00157698		
237.2	0.00082387		
237.4	0.00031437		
237.6	-0.00001914		
237.8	0.0003817		
238	0.00029718		
238.2	0.00020931		
238.4	-0.00003424		
238.6	-0.00005907		
238.8	0.00052687		
239	0.00074463		
239.2	0.00107887		
239.4	0.00074873		
239.6	0.00103749		
239.8	0.00123332		
240	0.00185917		
240.2	0.00229869		
240.4	0.0023913		
240.6	0.00224924		
240.8	0.0023636		
241	0.00254155		
241.2	0.00265607		
241.4	0.00284505		
241.6	0.00296502		
241.8	0.00325433		
242	0.00330718		
242.2	0.00291106		
242.4	0.00226929		
242.6	0.00172529		
242.8	0.00194673		
243	0.00169225		
243.2	0.00121106		
243.4	0.00129531		
243.6	0.00170248		
243.8	0.00120294		
244	0.00061065		
244.2	0.00020349		
244.4	-0.00045803		
244.6	-0.00068205		
244.8	-0.00073746		
245	-0.0006881		
245.2	-0.0003982		
245.4	-0.00032424		
245.6	-0.00037732		
245.8	-0.00038809		
246	-0.00040812		
246.2	-0.00055116		
246.4	-0.00058037		
246.6	-0.000381		
246.8	0.00024547		
247	0.00010207		
247.2	-0.00044095		
247.4	-0.00051787		
247.6	-0.00132792		
247.8	-0.00154088		
248	-0.00217642		
248.2	-0.00211862		
248.4	-0.00192067		
248.6	-0.00170546		
248.8	-0.00170227		
249	-0.0009442		
249.2	-0.00010701		
249.4	0.000632		
249.6	0.00100964		
249.8	0.0011175		
250	0.00151285		
250.2	0.00196928		
250.4	0.00233452		
250.6	0.0024098		
250.8	0.00200396		
251	0.00180741		
251.2	0.00112562		
251.4	0.00077343		
251.6	0.00015841		
251.8	-0.00000814		
252	-0.00084631		
252.2	-0.00073329		
252.4	-0.00110809		
252.6	-0.00170858		
252.8	-0.00151345		
253	-0.00048048		
253.2	-0.00036808		
253.4	-0.00030139		
253.6	-0.00044556		
253.8	-0.00034252		
254	-0.00022269		
254.2	0.00016173		
254.4	-0.00005898		
254.6	0.00033462		
254.8	0.00068914		
255	0.00133111		
255.2	0.00143039		
255.4	0.00167636		
255.6	0.00184704		
255.8	0.00177076		
256	0.00206536		
256.2	0.00226831		
256.4	0.00247484		
256.6	0.00244296		
256.8	0.00268599		
257	0.00254474		
257.2	0.00217118		
257.4	0.00196673		
257.6	0.00223845		
257.8	0.00148193		
258	0.00060948		
258.2	0.00010183		
258.4	-0.00047056		
258.6	-0.00039131		
258.8	-0.00054827		
259	-0.00112351		
259.2	-0.00095805		
259.4	-0.00068427		
259.6	-0.00020142		
259.8	-0.00029346		
260	-0.00020781		
260.2	-0.00000101		
260.4	-0.00014747		
260.6	-0.00028111		
260.8	-0.00013305		
261	-0.00008638		
261.2	0.00071349		
261.4	0.00081247		
261.6	0.00108264		
261.8	0.00076563		
262	0.00110127		
262.2	0.00076974		
262.4	0.00022625		
262.6	-0.00020181		
262.8	-0.00030295		
263	-0.00049863		
263.2	-0.00040949		
263.4	-0.00048011		
263.6	-0.00062312		
263.8	-0.001029		
264	-0.00134938		
264.2	-0.00174716		
264.4	-0.00176538		
264.6	-0.00126184		
264.8	-0.00104336		
265	-0.00097156		
265.2	-0.00046251		
265.4	-0.00056641		
265.6	-0.00036887		
265.8	-0.0004528		
266	-0.00047389		
266.2	-0.0013628		
266.4	-0.00211626		
266.6	-0.00193963		
266.8	-0.00174292		
267	-0.00165631		
267.2	-0.00190617		
267.4	-0.0018201		
267.6	-0.00155828		
267.8	-0.00153724		
268	-0.00192409		
268.2	-0.00141799		
268.4	-0.00089024		
268.6	-0.00064419		
268.8	-0.00095156		
269	-0.00095604		
269.2	-0.00103484		
269.4	-0.0019645		
269.6	-0.00199694		
269.8	-0.00275065		
270	-0.0031776		
270.2	-0.00339317		
270.4	-0.0033314		
270.6	-0.00271185		
270.8	-0.00283427		
271	-0.00278974		
271.2	-0.00243709		
271.4	-0.00202533		
271.6	-0.00142064		
271.8	-0.00115772		
272	-0.00081178		
272.2	-0.00025642		
272.4	-0.00020349		
272.6	0.00027478		
272.8	0.00015203		
273	0.00074456		
273.2	0.00053464		
273.4	0.00023135		
273.6	0.00030662		
273.8	-0.00019546		
274	-0.00037339		
274.2	-0.00039488		
274.4	-0.00038725		
274.6	-0.00099212		
274.8	-0.00149466		
275	-0.00113032		
275.2	-0.00115588		
275.4	-0.00145086		
275.6	-0.00113708		
275.8	-0.00107696		
276	-0.00085028		
276.2	-0.00096778		
276.4	-0.00074064		
276.6	-0.00043806		
276.8	-0.00033132		
277	0.00018725		
277.2	0.0002994		
277.4	0.0002831		
277.6	0.00039093		
277.8	0.00036196		
278	0.00015615		
278.2	0.00014184		
278.4	0.00057397		
278.6	0.00029889		
278.8	0.00103526		
279	0.00136969		
279.2	0.00106192		
279.4	0.00120363		
279.6	0.00132866		
279.8	0.00126802		
280	0.00158481		
280.2	0.00144003		
280.4	0.00142259		
280.6	0.00131598		
280.8	0.00150537		
281	0.00160108		
281.2	0.00170317		
281.4	0.00122781		
281.6	0.00097319		
281.8	0.00026633		
282	-0.00011494		
282.2	-0.00022188		
282.4	-0.00003196		
282.6	0.00009479		
282.8	0.00023811		
283	-0.00032405		
283.2	-0.00063414		
283.4	-0.000811		
283.6	-0.00094717		
283.8	-0.00073415		
284	-0.00073353		
284.2	-0.00044092		
284.4	-0.00015787		
284.6	-0.00006448		
284.8	0.00055769		
285	0.00037608		
285.2	0.00080276		
285.4	0.00029679		
285.6	0.00019544		
285.8	0.00057541		
286	0.0006801		
286.2	0.00081503		
286.4	0.00096112		
286.6	0.00097853		
286.8	0.0003418		
287	0.00042675		
287.2	0.00034115		
287.4	-0.00012599		
287.6	-0.00020883		
287.8	-0.00061409		
288	-0.00129271		
288.2	-0.00090699		
288.4	-0.00123856		
288.6	-0.00142888		
288.8	-0.0014799		
289	-0.0019279		
289.2	-0.00142342		
289.4	-0.00134508		
289.6	-0.00057801		
289.8	-0.00052956		
290	-0.00092096		
290.2	-0.0011019		
290.4	-0.0004213		
290.6	-0.00041776		
290.8	-0.00065525		
291	-0.00002395		
291.2	-0.00047459		
291.4	-0.00080518		
291.6	-0.00026904		
291.8	-0.00069705		
292	-0.00116512		
292.2	-0.00066444		
292.4	-0.00070655		
292.6	-0.00067487		
292.8	-0.00096557		
293	-0.00096086		
293.2	-0.00033742		
293.4	-0.00024514		
293.6	-0.00055729		
293.8	-0.00114656		
294	-0.00087391		
294.2	-0.00096465		
294.4	-0.00075151		
294.6	-0.00106135		
294.8	-0.00123196		
295	-0.00111548		
295.2	-0.00080873		
295.4	-0.00063793		
295.6	-0.00002655		
295.8	-0.00010032		
296	-0.00016837		
296.2	0.00030087		
296.4	0.00061825		
296.6	0.00062455		
296.8	0.00060682		
297	0.00113777		
297.2	0.00156371		
297.4	0.0012807		
297.6	0.00130885		
297.8	0.00173723		
298	0.00164773		
298.2	0.00123724		
298.4	0.00084165		
298.6	0.00089523		
298.8	0.00048169		
299	0.0004824		
299.2	0.00058986		
299.4	-0.00042771		
299.6	-0.00083301		
299.8	-0.00051132		
300	-0.00088437		
300.2	-0.00083854		
300.4	-0.00047607		
300.6	-0.00068556		
300.8	-0.00078199		
301	0.00000509		
301.2	0.00001566		
301.4	0.00001954		
301.6	-0.0003331		
301.8	-0.0001111		
302	-0.00034513		
302.2	-0.00023575		
302.4	-0.00063782		
302.6	-0.00016768		
302.8	-0.00012285		
303	-0.00018741		
303.2	-0.00014379		
303.4	-0.00036599		
303.6	0.00014454		
303.8	0.0004035		
304	-0.0000479		
304.2	-0.00009569		
304.4	0.00009352		
304.6	-0.00041194		
304.8	-0.00021689		
305	0.00003945		
305.2	-0.00013992		
305.4	-0.00068891		
305.6	-0.00102267		
305.8	-0.00045483		
306	-0.00060813		
306.2	-0.00108215		
306.4	-0.0014701		
306.6	-0.0008809		
306.8	-0.00122037		
307	-0.00143512		
307.2	-0.00097732		
307.4	-0.00083077		
307.6	-0.0009137		
307.8	-0.00119896		
308	-0.00122799		
308.2	-0.00124381		
308.4	-0.00107805		
308.6	-0.00101368		
308.8	-0.00079113		
309	-0.00050182		
309.2	0.00057281		
309.4	0.00043965		
309.6	0.00055258		
309.8	0.00081236		
310	0.00068823		
310.2	0.00022532		
310.4	0.00049219		
310.6	0.00109413		
310.8	0.00070906		
311	0.00106236		
311.2	0.00110987		
311.4	0.00068328		
311.6	0.00031962		
311.8	0.00058656		
312	0.00044896		
312.2	0.00018475		
312.4	0.00017538		
312.6	0.00018496		
312.8	0.00021819		
313	0.00074912		
313.2	0.00144064		
313.4	0.00089662		
313.6	-0.000125		
313.8	0.00040206		
314	0.00024177		
314.2	0.00019655		
314.4	0.00045097		
314.6	0.00061663		
314.8	0.00039338		
315	0.00026184		
315.2	0.00014101		
315.4	0.00027378		
315.6	-0.00017588		
315.8	-0.00022166		
316	-0.00041934		
316.2	-0.00029165		
316.4	-0.00029592		
316.6	-0.00057269		
316.8	-0.00036524		
317	-0.00080579		
317.2	-0.00059806		
317.4	-0.00080444		
317.6	-0.00131726		
317.8	-0.00046455		
318	-0.00044029		
318.2	0.00010943		
318.4	0.000435		
318.6	0.00084467		
318.8	0.00125644		
319	0.00194941		
319.2	0.00207815		
319.4	0.00205101		
319.6	0.00161515		
319.8	0.00215419		
320	0.00255623		
320.2	0.00247509		
320.4	0.00192378		
320.6	0.0011416		
320.8	0.00123794		
321	0.00106687		
321.2	0.00128891		
321.4	0.00140097		
321.6	0.00108474		
321.8	0.00136705		
322	0.00171671		
322.2	0.00139687		
322.4	0.00120087		
322.6	0.00136901		
322.8	0.00146899		
323	0.00160567		
323.2	0.00110868		
323.4	0.00176369		
323.6	0.00180818		
323.8	0.00186957		
324	0.00172613		
324.2	0.00107581		
324.4	0.00086531		
324.6	0.00041335		
324.8	0.00059539		
325	0.00011344		
325.2	-0.00028049		
325.4	-0.00036862		
325.6	-0.00106281		
325.8	-0.00122208		
326	-0.00136888		
326.2	-0.00170717		
326.4	-0.00128957		
326.6	-0.00077665		
326.8	-0.00045567		
327	-0.00068843		
327.2	-0.00036596		
327.4	0.0003566		
327.6	0.00040245		
327.8	0.00064629		
328	0.00078672		
328.2	0.00083329		
328.4	0.00102734		
328.6	0.0014995		
328.8	0.00168451		
329	0.0015238		
329.2	0.00170214		
329.4	0.0018777		
329.6	0.00142061		
329.8	0.00122808		
330	0.00122316		
330.2	0.00100779		
330.4	0.00072782		
330.6	0.00061051		
330.8	0.00033921		
331	-0.00030575		
331.2	-0.00024402		
331.4	0.00020997		
331.6	0.00036402		
331.8	0.00060475		
332	0.00064024		
332.2	0.00128578		
332.4	0.00116409		
332.6	0.0020269		
332.8	0.00252539		
333	0.00300569		
333.2	0.00316593		
333.4	0.0030219		
333.6	0.00197808		
333.8	0.00151399		
334	0.00146159		
334.2	0.00109914		
334.4	0.00108242		
334.6	0.00124848		
334.8	0.00118213		
335	0.00126211		
335.2	0.00161807		
335.4	0.00184045		
335.6	0.00164746		
335.8	0.00152695		
336	0.0015207		
336.2	0.00186014		
336.4	0.00110786		
336.6	0.00181735		
336.8	0.00240806		
337	0.0023537		
337.2	0.00181968		
337.4	0.0016076		
337.6	0.00151894		
337.8	0.00144917		
338	0.00123148		
338.2	0.00073651		
338.4	0.00106721		
338.6	0.00118745		
338.8	0.00096696		
339	0.00117723		
339.2	0.00109078		
339.4	0.00064469		
339.6	0.0010742		
339.8	0.00093853		
340	0.00088089		
340.2	0.00106851		
340.4	0.00101896		
340.6	0.0015322		
340.8	0.00160073		
341	0.00101049		
341.2	0.00091849		
341.4	0.00102265		
341.6	0.00096084		
341.8	0.00096881		
342	0.00119498		
342.2	0.0009244		
342.4	0.00132183		
342.6	0.00102297		
342.8	0.00098519		
343	0.00123872		
343.2	0.00135956		
343.4	0.00181325		
343.6	0.00203047		
343.8	0.00166623		
344	0.00196609		
344.2	0.0021759		
344.4	0.00192296		
344.6	0.00156209		
344.8	0.00100034		
345	0.00048511		
345.2	0.00055145		
345.4	0.00088292		
345.6	0.00056006		
345.8	0.00032762		
346	0.00047893		
346.2	-0.00011884		
346.4	0.00014028		
346.6	0.00031224		
346.8	0.00098276		
347	0.0011727		
347.2	0.00144015		
347.4	0.00174629		
347.6	0.0017917		
347.8	0.001758		
348	0.00168597		
348.2	0.00178789		
348.4	0.00173631		
348.6	0.00197232		
348.8	0.00201616		
349	0.00185884		
349.2	0.00164276		
349.4	0.00104256		
349.6	0.00036474		
349.8	0.00026146		
350	0.00032649		
350.2	0.00000045		
350.4	0.00057752		
350.6	0.00026484		
350.8	0.00042404		
351	0.00040972		
351.2	0.00041571		
351.4	0.00047179		
351.6	0.00053704		
351.8	0.00010483		
352	0.00022848		
352.2	0.00108966		
352.4	0.00119078		
352.6	0.00225822		
352.8	0.00227922		
353	0.00221393		
353.2	0.0019826		
353.4	0.00186926		
353.6	0.00220323		
353.8	0.00191128		
354	0.00170034		
354.2	0.0018723		
354.4	0.00173406		
354.6	0.00110949		
354.8	0.00116983		
355	0.00100327		
355.2	0.00029477		
355.4	-0.00002396		
355.6	-0.00044658		
355.8	-0.00065161		
356	-0.00062143		
356.2	-0.00001511		
356.4	0.00008538		
356.6	0.00099448		
356.8	0.00049714		
357	0.00084642		
357.2	0.00126881		
357.4	0.00142906		
357.6	0.00096564		
357.8	0.00071364		
358	0.00070613		
358.2	0.00066102		
358.4	0.0007995		
358.6	0.00104055		
358.8	0.00061456		
359	0.00060436		
359.2	0.00036549		
359.4	0.00040836		
359.6	0.00046725		
359.8	0.00106064		
360	0.00114473		
360.2	0.00185788		
360.4	0.0014201		
360.6	0.00196659		
360.8	0.00212288		
361	0.002756		
361.2	0.00273338		
361.4	0.00206025		
361.6	0.00169394		
361.8	0.001647		
362	0.00152282		
362.2	0.00161739		
362.4	0.00234702		
362.6	0.00217969		
362.8	0.00166423		
363	0.00184038		
363.2	0.00137627		
363.4	0.00088166		
363.6	0.00124394		
363.8	0.00152183		
364	0.00101243		
364.2	0.00152711		
364.4	0.00178563		
364.6	0.00307481		
364.8	0.00285388		
365	0.00272409		
365.2	0.00268223		
365.4	0.00266093		
365.6	0.00250484		
365.8	0.00195458		
366	0.00179348		
366.2	0.00153396		
366.4	0.00146303		
366.6	0.00069865		
366.8	0.00000443		
367	-0.00053491		
367.2	-0.00095006		
367.4	-0.00118494		
367.6	-0.00096263		
367.8	-0.00086368		
368	-0.00066695		
368.2	0.00027681		
368.4	0.00029962		
368.6	0.00065432		
368.8	-0.00041964		
369	-0.00015083		
369.2	-0.00023691		
369.4	-0.00067776		
369.6	-0.00114985		
369.8	-0.00093689		
370	-0.00079386		
370.2	-0.00054309		
370.4	-0.0006195		
370.6	-0.00034817		
370.8	-0.00024182		
371	0.00000786		
371.2	0.00054228		
371.4	0.00094615		
371.6	0.00121561		
371.8	0.00146317		
372	0.0014984		
372.2	0.00153146		
372.4	0.00080256		
372.6	0.0005177		
372.8	-0.00030933		
373	-0.00037269		
373.2	-0.00041198		
373.4	-0.00032061		
373.6	-0.00007653		
373.8	0.00031704		
374	0.00021865		
374.2	0.00076142		
374.4	0.00067989		
374.6	0.00138895		
374.8	0.00139098		
375	0.00155261		
375.2	0.00187427		
375.4	0.00210597		
375.6	0.00201742		
375.8	0.00178921		
376	0.00129248		
376.2	0.00082192		
376.4	0.00072595		
376.6	0.00025249		
376.8	0.00040607		
377	0.00059755		
377.2	0.00077397		
377.4	0.00075536		
377.6	0.00045251		
377.8	0.00073896		
378	0.00114187		
378.2	0.00149135		
378.4	0.00171065		
378.6	0.00173671		
378.8	0.00225737		
379	0.00255246		
379.2	0.00291447		
379.4	0.00309779		
379.6	0.00305462		
379.8	0.00261145		
380	0.00191795		
380.2	0.00181741		
380.4	0.00250885		
380.6	0.00174871		
380.8	0.00157767		
381	0.0013284		
381.2	0.00110551		
381.4	0.00085404		
381.6	0.00020156		
381.8	0.00055352		
382	0.00019486		
382.2	0.00012896		
382.4	0.00051825		
382.6	0.00085487		
382.8	0.00131214		
383	0.00111788		
383.2	0.00152255		
383.4	0.00187754		
383.6	0.00198417		
383.8	0.00217149		
384	0.00259379		
384.2	0.00276342		
384.4	0.00313369		
384.6	0.00269214		
384.8	0.00269568		
385	0.00241709		
385.2	0.00258629		
385.4	0.00205434		
385.6	0.00177573		
385.8	0.00203676		
386	0.00171793		
386.2	0.00177316		
386.4	0.00152585		
386.6	0.00149559		
386.8	0.00097813		
387	0.00118947		
387.2	0.00136729		
387.4	0.00163151		
387.6	0.0018169		
387.8	0.00185731		
388	0.00210818		
388.2	0.00137611		
388.4	0.00149824		
388.6	0.0013944		
388.8	0.00129238		
389	0.00134959		
389.2	0.00136851		
389.4	0.00109788		
389.6	0.00125855		
389.8	0.00115672		
390	0.0011517		
390.2	0.00116304		
390.4	0.00126486		
390.6	0.00142078		
390.8	0.00138013		
391	0.00197627		
391.2	0.0022297		
391.4	0.00241114		
391.6	0.00264887		
391.8	0.00234838		
392	0.00234669		
392.2	0.00149405		
392.4	0.0015243		
392.6	0.00151562		
392.8	0.00154548		
393	0.00127769		
393.2	0.00024333		
393.4	0.00016978		
393.6	0.00006051		
393.8	-0.00009909		
394	-0.00010683		
394.2	-0.00011082		
394.4	-0.00013858		
394.6	0.00032713		
394.8	0.00017701		
395	0.00078834		
395.2	0.00022145		
395.4	0.00049837		
395.6	0.00084311		
395.8	0.00098912		
396	0.001115		
396.2	0.00137327		
396.4	0.00144203		
396.6	0.00190114		
396.8	0.00195008		
397	0.00178321		
397.2	0.00198616		
397.4	0.00241658		
397.6	0.00242039		
397.8	0.00290718		
398	0.00279937		
398.2	0.00291806		
398.4	0.00272402		
398.6	0.00294629		
398.8	0.00237553		
399	0.00242512		
399.2	0.00225532		
399.4	0.00292375		
399.6	0.0027969		
399.8	0.0028568		
400	0.00277041		
400.2	0.00287753		
400.4	0.00208919		
400.6	0.002001		
400.8	0.00166848		
401	0.00146968		
401.2	0.00142782		
401.4	0.00110561		
401.6	0.0010477		
401.8	0.00121145		
402	0.00078833		
402.2	0.00071395		
402.4	0.00064088		
402.6	0.0009734		
402.8	0.0009734		
403	0.00105235		
403.2	0.0008838		
403.4	0.00085639		
403.6	0.00077209		
403.8	0.000196		
404	-0.00017745		
404.2	-0.00026938		
404.4	-0.00078367		
404.6	-0.00101949		
404.8	-0.00065249		
405	-0.00042212		
405.2	-0.00038283		
405.4	-0.00005294		
405.6	-0.00016429		
405.8	0.00010552		
406	0.00076068		
406.2	0.00104493		
406.4	0.00096942		
406.6	0.00019299		
406.8	0.0002562		
407	0.0008999		
407.2	0.00070252		
407.4	0.00057258		
407.6	0.0002645		
407.8	0.00001219		
408	0.00008802		
408.2	0.00033496		
408.4	0.00006082		
408.6	0.00075794		
408.8	0.0020524		
409	0.00218323		
409.2	0.00284207		
409.4	0.00336722		
409.6	0.00306298		
409.8	0.0034545		
410	0.00331627		
410.2	0.00283223		
410.4	0.00281767		
410.6	0.00263642		
410.8	0.00244711		
411	0.00268998		
411.2	0.00215539		
411.4	0.00196685		
411.6	0.00226477		
411.8	0.00231836		
412	0.00251804		
412.2	0.00317204		
412.4	0.00336963		
412.6	0.004041		
412.8	0.00454125		
413	0.00361403		
413.2	0.00382285		
413.4	0.00319968		
413.6	0.00288487		
413.8	0.00295494		
414	0.00284702		
414.2	0.00239171		
414.4	0.00240383		
414.6	0.00182055		
414.8	0.00154312		
415	0.00166003		
415.2	0.00086798		
415.4	0.00106448		
415.6	0.00121745		
415.8	0.0010262		
416	0.00159006		
416.2	0.00198412		
416.4	0.00163127		
416.6	0.00187967		
416.8	0.00183961		
417	0.00175544		
417.2	0.00264538		
417.4	0.00319607		
417.6	0.00364664		
417.8	0.00389469		
418	0.00408246		
418.2	0.00391478		
418.4	0.00374957		
418.6	0.00389163		
418.8	0.00353208		
419	0.00334483		
419.2	0.00289701		
419.4	0.00304804		
419.6	0.0019448		
419.8	0.0016822		
420	0.00155582		
420.2	0.00147332		
420.4	0.00146839		
420.6	0.00231364		
420.8	0.0026696		
421	0.00298443		
421.2	0.00314007		
421.4	0.00365764		
421.6	0.00357561		
421.8	0.00416973		
422	0.00460121		
422.2	0.00436447		
422.4	0.0046306		
422.6	0.00514316		
422.8	0.00509131		
423	0.005071		
423.2	0.00475721		
423.4	0.004121		
423.6	0.00339043		
423.8	0.00351371		
424	0.00300385		
424.2	0.00367407		
424.4	0.00389018		
424.6	0.0034847		
424.8	0.00284783		
425	0.00201693		
425.2	0.00158575		
425.4	0.00135912		
425.6	0.00147573		
425.8	0.00184109		
426	0.00142862		
426.2	0.00177788		
426.4	0.00274385		
426.6	0.00298622		
426.8	0.00321257		
427	0.00309282		
427.2	0.00314115		
427.4	0.00321146		
427.6	0.00398523		
427.8	0.00441104		
428	0.00456789		
428.2	0.00530492		
428.4	0.00503846		
428.6	0.00468442		
428.8	0.00431626		
429	0.00405619		
429.2	0.00385864		
429.4	0.00371293		
429.6	0.00354693		
429.8	0.00322821		
430	0.00308205		
430.2	0.00334419		
430.4	0.00319127		
430.6	0.00301225		
430.8	0.00251789		
431	0.00240823		
431.2	0.00220323		
431.4	0.0023436		
431.6	0.00290515		
431.8	0.00286646		
432	0.00315274		
432.2	0.00332662		
432.4	0.00352979		
432.6	0.00420294		
432.8	0.00416035		
433	0.0043794		
433.2	0.00438371		
433.4	0.00452391		
433.6	0.00420365		
433.8	0.00476867		
434	0.0050457		
434.2	0.0052524		
434.4	0.00548893		
434.6	0.00535791		
434.8	0.00484425		
435	0.00499023		
435.2	0.0050354		
435.4	0.00467858		
435.6	0.00503089		
435.8	0.0050935		
436	0.00499556		
436.2	0.00476832		
436.4	0.00507215		
436.6	0.00503485		
436.8	0.00468004		
437	0.00423565		
437.2	0.00437769		
437.4	0.00452997		
437.6	0.00449626		
437.8	0.00504093		
438	0.00496934		
438.2	0.00459633		
438.4	0.00483415		
438.6	0.00458161		
438.8	0.00496596		
439	0.00518972		
439.2	0.0051693		
439.4	0.00448086		
439.6	0.0047444		
439.8	0.00432386		
440	0.00330767		
440.2	0.00358662		
440.4	0.00363335		
440.6	0.00301446		
440.8	0.00344643		
441	0.00344664		
441.2	0.0035007		
441.4	0.00357257		
441.6	0.00336817		
441.8	0.00358733		
442	0.00352021		
442.2	0.00376752		
442.4	0.00465839		
442.6	0.00487236		
442.8	0.00520149		
443	0.00546556		
443.2	0.00523372		
443.4	0.00500844		
443.6	0.00483037		
443.8	0.00461369		
444	0.00428649		
444.2	0.00509018		
444.4	0.00467731		
444.6	0.00387741		
444.8	0.00415467		
445	0.00347775		
445.2	0.00324995		
445.4	0.00277803		
445.6	0.00201099		
445.8	0.00169921		
446	0.00179025		
446.2	0.00200264		
446.4	0.00205282		
446.6	0.00197582		
446.8	0.00257264		
447	0.00333758		
447.2	0.00312973		
447.4	0.00359414		
447.6	0.00387901		
447.8	0.00365973		
448	0.00364239		
448.2	0.00385534		
448.4	0.00364175		
448.6	0.00359984		
448.8	0.0038442		
449	0.00393251		
449.2	0.00420605		
449.4	0.00360653		
449.6	0.00337927		
449.8	0.00357079		
450	0.00391554		
450.2	0.00410843		
450.4	0.00398165		
450.6	0.00422149		
450.8	0.00489733		
451	0.00486572		
451.2	0.00465013		
451.4	0.00483682		
451.6	0.00419575		
451.8	0.00417294		
452	0.00434712		
452.2	0.00395626		
452.4	0.00387369		
452.6	0.00386944		
452.8	0.00371406		
453	0.00401236		
453.2	0.0035428		
453.4	0.00352164		
453.6	0.00359317		
453.8	0.00374439		
454	0.00342694		
454.2	0.00341647		
454.4	0.00329286		
454.6	0.00387535		
454.8	0.00442663		
455	0.00506911		
455.2	0.00523266		
455.4	0.00556424		
455.6	0.00600187		
455.8	0.00649843		
456	0.00584911		
456.2	0.00571627		
456.4	0.00628987		
456.6	0.00617951		
456.8	0.00604868		
457	0.00607391		
457.2	0.0057943		
457.4	0.00618874		
457.6	0.00612629		
457.8	0.0060921		
458	0.00575595		
458.2	0.00557246		
458.4	0.00512133		
458.6	0.00535702		
458.8	0.00502957		
459	0.00498722		
459.2	0.00498865		
459.4	0.00492263		
459.6	0.0045642		
459.8	0.00444996		
460	0.00472691		
460.2	0.00492305		
460.4	0.00493294		
460.6	0.00467535		
460.8	0.00474894		
461	0.00511706		
461.2	0.00554612		
461.4	0.00588465		
461.6	0.00590976		
461.8	0.00557481		
462	0.00489915		
462.2	0.00417793		
462.4	0.00389726		
462.6	0.00358779		
462.8	0.00316425		
463	0.00328412		
463.2	0.00330494		
463.4	0.00272981		
463.6	0.00245285		
463.8	0.0029698		
464	0.00318216		
464.2	0.0034725		
464.4	0.00393149		
464.6	0.00446735		
464.8	0.00459145		
465	0.00571431		
465.2	0.00641552		
465.4	0.00664722		
465.6	0.00687649		
465.8	0.00665988		
466	0.00665771		
466.2	0.00665889		
466.4	0.00652446		
466.6	0.00581246		
466.8	0.005585		
467	0.00512446		
467.2	0.00469068		
467.4	0.0045771		
467.6	0.00448238		
467.8	0.00453739		
468	0.0048302		
468.2	0.00524481		
468.4	0.00511549		
468.6	0.00468852		
468.8	0.00471097		
469	0.00505615		
469.2	0.00523003		
469.4	0.00497723		
469.6	0.00523664		
469.8	0.00495123		
470	0.00500775		
470.2	0.00489197		
470.4	0.00476705		
470.6	0.00450338		
470.8	0.00458343		
471	0.00488322		
471.2	0.00508289		
471.4	0.00519238		
471.6	0.00495308		
471.8	0.00480784		
472	0.0046897		
472.2	0.00475758		
472.4	0.00434341		
472.6	0.00423009		
472.8	0.0043435		
473	0.00418273		
473.2	0.00441827		
473.4	0.00455649		
473.6	0.00526811		
473.8	0.00490748		
474	0.00509626		
474.2	0.00523692		
474.4	0.00537974		
474.6	0.00536147		
474.8	0.00535326		
475	0.00531706		
475.2	0.00519062		
475.4	0.00494614		
475.6	0.00499068		
475.8	0.00502784		
476	0.00491373		
476.2	0.00495754		
476.4	0.00516966		
476.6	0.00511769		
476.8	0.00471542		
477	0.00509152		
477.2	0.00525815		
477.4	0.00508708		
477.6	0.00511938		
477.8	0.00471533		
478	0.00482562		
478.2	0.00498718		
478.4	0.00471877		
478.6	0.00502444		
478.8	0.00480124		
479	0.00515763		
479.2	0.00564234		
479.4	0.00528824		
479.6	0.00534363		
479.8	0.00505839		
480	0.00465831		
480.2	0.00500382		
480.4	0.00524403		
480.6	0.00431406		
480.8	0.00405681		
481	0.00432969		
481.2	0.00443105		
481.4	0.00465663		
481.6	0.00495335		
481.8	0.00489259		
482	0.00432207		
482.2	0.00468956		
482.4	0.00463168		
482.6	0.00495921		
482.8	0.00514099		
483	0.00566876		
483.2	0.00587057		
483.4	0.00518766		
483.6	0.0050661		
483.8	0.00500482		
484	0.00506415		
484.2	0.00525542		
484.4	0.0052531		
484.6	0.0049233		
484.8	0.00489759		
485	0.00470004		
485.2	0.00490529		
485.4	0.00487645		
485.6	0.004294		
485.8	0.0037419		
486	0.00326743		
486.2	0.00376386		
486.4	0.00386534		
486.6	0.00372544		
486.8	0.00434889		
487	0.00412981		
487.2	0.0037803		
487.4	0.00327431		
487.6	0.00323572		
487.8	0.00300824		
488	0.00331111		
488.2	0.00344132		
488.4	0.00375674		
488.6	0.00338561		
488.8	0.00332447		
489	0.00371828		
489.2	0.00470713		
489.4	0.00531191		
489.6	0.00549311		
489.8	0.00550256		
490	0.00581142		
490.2	0.00628245		
490.4	0.00628517		
490.6	0.00578962		
490.8	0.00571706		
491	0.00504395		
491.2	0.00469853		
491.4	0.00468333		
491.6	0.00444827		
491.8	0.00355037		
492	0.00305454		
492.2	0.00266018		
492.4	0.00256892		
492.6	0.00274964		
492.8	0.00271953		
493	0.00279972		
493.2	0.00315319		
493.4	0.00357384		
493.6	0.00402193		
493.8	0.00430557		
494	0.00487164		
494.2	0.00488295		
494.4	0.00481342		
494.6	0.00522152		
494.8	0.00564975		
495	0.0058125		
495.2	0.00583716		
495.4	0.00584343		
495.6	0.00526963		
495.8	0.00448615		
496	0.00381674		
496.2	0.00380383		
496.4	0.00356658		
496.6	0.00355248		
496.8	0.00340901		
497	0.00333358		
497.2	0.00361741		
497.4	0.00382735		
497.6	0.00413012		
497.8	0.00390582		
498	0.00418199		
498.2	0.00385409		
498.4	0.00396743		
498.6	0.00435297		
498.8	0.00446151		
499	0.00407885		
499.2	0.00394861		
499.4	0.00405899		
499.6	0.00412939		
499.8	0.00380578		
500	0.00346706		
500.2	0.00377224		
500.4	0.00346053		
500.6	0.00326585		
500.8	0.00321726		
501	0.00277024		
501.2	0.00258698		
501.4	0.00269223		
501.6	0.00294069		
501.8	0.00254942		
502	0.00251323		
502.2	0.00266701		
502.4	0.00303598		
502.6	0.00321596		
502.8	0.00368537		
503	0.00426513		
503.2	0.00494159		
503.4	0.00535888		
503.6	0.00562046		
503.8	0.00586221		
504	0.00549536		
504.2	0.00524046		
504.4	0.00507402		
504.6	0.00493025		
504.8	0.0052704		
505	0.00533927		
505.2	0.00527465		
505.4	0.00541352		
505.6	0.00488572		
505.8	0.00438577		
506	0.00450541		
506.2	0.00453884		
506.4	0.00440167		
506.6	0.00408414		
506.8	0.00421061		
507	0.00410569		
507.2	0.00340714		
507.4	0.0033053		
507.6	0.00315471		
507.8	0.00345406		
508	0.00303945		
508.2	0.00350284		
508.4	0.00378543		
508.6	0.0042725		
508.8	0.00468093		
509	0.00466089		
509.2	0.00433236		
509.4	0.00457095		
509.6	0.00418433		
509.8	0.00461305		
510	0.00487015		
510.2	0.0044756		
510.4	0.00414152		
510.6	0.00423361		
510.8	0.00379954		
511	0.00334938		
511.2	0.00310997		
511.4	0.00326991		
511.6	0.00290673		
511.8	0.00316529		
512	0.00319186		
512.2	0.00314094		
512.4	0.00302888		
512.6	0.00360421		
512.8	0.00333341		
513	0.0034298		
513.2	0.00340792		
513.4	0.00377228		
513.6	0.00425285		
513.8	0.00503838		
514	0.00545262		
514.2	0.0057122		
514.4	0.00572103		
514.6	0.00588409		
514.8	0.0055667		
515	0.00535956		
515.2	0.0051329		
515.4	0.00497		
515.6	0.00493374		
515.8	0.00533369		
516	0.00526807		
516.2	0.00558491		
516.4	0.00563433		
516.6	0.00590246		
516.8	0.00546352		
517	0.00452748		
517.2	0.0039519		
517.4	0.0036542		
517.6	0.00402081		
517.8	0.00376453		
518	0.00394333		
518.2	0.00312338		
518.4	0.00247596		
518.6	0.00226889		
518.8	0.00253729		
519	0.00270528		
519.2	0.00327596		
519.4	0.00370168		
519.6	0.00373989		
519.8	0.00457175		
520	0.0049303		
520.2	0.00515065		
520.4	0.00521949		
520.6	0.00546112		
520.8	0.00497184		
521	0.0043533		
521.2	0.00470987		
521.4	0.00488433		
521.6	0.00494218		
521.8	0.00489673		
522	0.00481374		
522.2	0.00434351		
522.4	0.00443708		
522.6	0.00447923		
522.8	0.0046343		
523	0.00446308		
523.2	0.00376343		
523.4	0.00332568		
523.6	0.00343582		
523.8	0.00398907		
524	0.0035249		
524.2	0.00304661		
524.4	0.00351196		
524.6	0.0034344		
524.8	0.00332171		
525	0.00349822		
525.2	0.00380315		
525.4	0.00430015		
525.6	0.00415369		
525.8	0.00407381		
526	0.00390386		
526.2	0.00379992		
526.4	0.00344226		
526.6	0.00346071		
526.8	0.00343334		
527	0.00374077		
527.2	0.00360894		
527.4	0.00415099		
527.6	0.00425896		
527.8	0.00369692		
528	0.00338193		
528.2	0.00335962		
528.4	0.00331606		
528.6	0.00355438		
528.8	0.00365197		
529	0.00372531		
529.2	0.00362053		
529.4	0.0034941		
529.6	0.00278851		
529.8	0.00244276		
530	0.00249079		
530.2	0.00287539		
530.4	0.0029272		
530.6	0.00342171		
530.8	0.00379598		
531	0.00435402		
531.2	0.00482027		
531.4	0.00551056		
531.6	0.00564074		
531.8	0.00582051		
532	0.00615376		
532.2	0.00634505		
532.4	0.00641193		
532.6	0.00624256		
532.8	0.00593066		
533	0.00570454		
533.2	0.00538228		
533.4	0.00514992		
533.6	0.00520415		
533.8	0.00526893		
534	0.0056108		
534.2	0.00567719		
534.4	0.00531663		
534.6	0.0054893		
534.8	0.00561382		
535	0.00576693		
535.2	0.00599817		
535.4	0.00535891		
535.6	0.00494837		
535.8	0.00453177		
536	0.00392624		
536.2	0.00363662		
536.4	0.00292256		
536.6	0.00201315		
536.8	0.00236993		
537	0.00205834		
537.2	0.00191232		
537.4	0.00269691		
537.6	0.00288111		
537.8	0.00292259		
538	0.00356184		
538.2	0.00382823		
538.4	0.00420294		
538.6	0.00481693		
538.8	0.00487588		
539	0.00489281		
539.2	0.00467339		
539.4	0.00452711		
539.6	0.00496825		
539.8	0.00479773		
540	0.00459916		
540.2	0.00438988		
540.4	0.00398435		
540.6	0.00386839		
540.8	0.0042052		
541	0.00351145		
541.2	0.00334775		
541.4	0.00366346		
541.6	0.00332232		
541.8	0.00325652		
542	0.00314764		
542.2	0.0027867		
542.4	0.00276583		
542.6	0.00312183		
542.8	0.00269573		
543	0.00296059		
543.2	0.0032136		
543.4	0.00376177		
543.6	0.00372935		
543.8	0.00413818		
544	0.00444882		
544.2	0.0042941		
544.4	0.00462855		
544.6	0.00453346		
544.8	0.00486968		
545	0.00467092		
545.2	0.0044159		
545.4	0.00392856		
545.6	0.00433528		
545.8	0.00374751		
546	0.00367825		
546.2	0.00367334		
546.4	0.00411185		
546.6	0.00430563		
546.8	0.00423231		
547	0.0045949		
547.2	0.004648		
547.4	0.00494754		
547.6	0.00456244		
547.8	0.00493827		
548	0.00468398		
548.2	0.00424026		
548.4	0.00412933		
548.6	0.00357535		
548.8	0.00348707		
549	0.00328743		
549.2	0.00250367		
549.4	0.00242591		
549.6	0.00296676		
549.8	0.00273068		
550	0.00283164		
550.2	0.00349359		
550.4	0.00407704		
550.6	0.0047169		
550.8	0.00510937		
551	0.00563977		
551.2	0.00588697		
551.4	0.00650576		
551.6	0.00666655		
551.8	0.00680014		
552	0.00664143		
552.2	0.0068458		
552.4	0.00663017		
552.6	0.00635386		
552.8	0.00648219		
553	0.00663868		
553.2	0.00583582		
553.4	0.0059381		
553.6	0.00590995		
553.8	0.00581321		
554	0.00588402		
554.2	0.00640024		
554.4	0.00580084		
554.6	0.00538271		
554.8	0.00507542		
555	0.00468292		
555.2	0.00411407		
555.4	0.00403352		
555.6	0.00360814		
555.8	0.0033685		
556	0.00369784		
556.2	0.00389622		
556.4	0.00368755		
556.6	0.00338403		
556.8	0.00346211		
557	0.00396529		
557.2	0.00397102		
557.4	0.00435201		
557.6	0.00437619		
557.8	0.00438288		
558	0.00495841		
558.2	0.00506697		
558.4	0.00517159		
558.6	0.00501383		
558.8	0.00488461		
559	0.00450174		
559.2	0.00491545		
559.4	0.00491923		
559.6	0.00496682		
559.8	0.00538398		
560	0.00565704		
560.2	0.00533233		
560.4	0.00490595		
560.6	0.00480328		
560.8	0.00496293		
561	0.00546526		
561.2	0.00558812		
561.4	0.00579245		
561.6	0.00556477		
561.8	0.00548535		
562	0.00629648		
562.2	0.0064225		
562.4	0.00583308		
562.6	0.00515816		
562.8	0.00487719		
563	0.00515244		
563.2	0.00568303		
563.4	0.00486666		
563.6	0.00465724		
563.8	0.00461064		
564	0.00479778		
564.2	0.00451306		
564.4	0.0043359		
564.6	0.00455134		
564.8	0.00459996		
565	0.00474885		
565.2	0.00486369		
565.4	0.00480285		
565.6	0.00467383		
565.8	0.00449347		
566	0.00497963		
566.2	0.00503862		
566.4	0.0043341		
566.6	0.00462875		
566.8	0.0053683		
567	0.00597997		
567.2	0.00583493		
567.4	0.00554083		
567.6	0.00609391		
567.8	0.00642144		
568	0.00659901		
568.2	0.00616652		
568.4	0.00605965		
568.6	0.00580358		
568.8	0.00554508		
569	0.00518736		
569.2	0.00516434		
569.4	0.00479848		
569.6	0.00476773		
569.8	0.00452446		
570	0.00486471		
570.2	0.0052232		
570.4	0.00495122		
570.6	0.00524701		
570.8	0.00560754		
571	0.0054943		
571.2	0.00516527		
571.4	0.00512108		
571.6	0.00521421		
571.8	0.00545731		
572	0.00570113		
572.2	0.00535066		
572.4	0.00525454		
572.6	0.00544471		
572.8	0.00512092		
573	0.00437136		
573.2	0.0044832		
573.4	0.00441183		
573.6	0.00467771		
573.8	0.00504806		
574	0.00536128		
574.2	0.00557734		
574.4	0.00521		
574.6	0.00501112		
574.8	0.00494897		
575	0.00518053		
575.2	0.00518988		
575.4	0.00524801		
575.6	0.00547865		
575.8	0.00568166		
576	0.0062581		
576.2	0.00603319		
576.4	0.00601315		
576.6	0.00624361		
576.8	0.00571813		
577	0.00563676		
577.2	0.00584923		
577.4	0.00605863		
577.6	0.00590045		
577.8	0.00623554		
578	0.00647189		
578.2	0.00639959		
578.4	0.00636007		
578.6	0.00603346		
578.8	0.0061685		
579	0.00587463		
579.2	0.00557712		
579.4	0.00536673		
579.6	0.00551116		
579.8	0.00533946		
580	0.00612725		
580.2	0.00642713		
580.4	0.00626015		
580.6	0.00654668		
580.8	0.00650964		
581	0.00625764		
581.2	0.00583002		
581.4	0.0060282		
581.6	0.00608706		
581.8	0.00630086		
582	0.00648822		
582.2	0.00600012		
582.4	0.00558981		
582.6	0.00517413		
582.8	0.00483785		
583	0.00439631		
583.2	0.00435413		
583.4	0.00445841		
583.6	0.0047721		
583.8	0.00491501		
584	0.00544821		
584.2	0.00552805		
584.4	0.00522324		
584.6	0.00527768		
584.8	0.00490966		
585	0.00451819		
585.2	0.00471335		
585.4	0.00489915		
585.6	0.00538252		
585.8	0.00516214		
586	0.00495016		
586.2	0.00447053		
586.4	0.00431444		
586.6	0.00436757		
586.8	0.00412089		
587	0.00466694		
587.2	0.00450686		
587.4	0.0048397		
587.6	0.00538648		
587.8	0.00548452		
588	0.00556177		
588.2	0.00570932		
588.4	0.00555286		
588.6	0.00530098		
588.8	0.00545626		
589	0.00566642		
589.2	0.00553245		
589.4	0.00561208		
589.6	0.00512033		
589.8	0.00515826		
590	0.00533583		
590.2	0.00504037		
590.4	0.00468179		
590.6	0.00492139		
590.8	0.00492662		
591	0.00497424		
591.2	0.00435226		
591.4	0.0050875		
591.6	0.00554863		
591.8	0.00532428		
592	0.00524046		
592.2	0.00577902		
592.4	0.00584354		
592.6	0.00619388		
592.8	0.00666126		
593	0.00639691		
593.2	0.00644149		
593.4	0.00674533		
593.6	0.0062836		
593.8	0.00703005		
594	0.00679617		
594.2	0.00657595		
594.4	0.00582559		
594.6	0.00536941		
594.8	0.00484827		
595	0.00462109		
595.2	0.00421689		
595.4	0.00477902		
595.6	0.00413156		
595.8	0.00361592		
596	0.00401874		
596.2	0.00527539		
596.4	0.00492838		
596.6	0.00533813		
596.8	0.00582991		
597	0.00609217		
597.2	0.00664501		
597.4	0.00631501		
597.6	0.00614928		
597.8	0.00686072		
598	0.00653628		
598.2	0.00661128		
598.4	0.00609776		
598.6	0.00631025		
598.8	0.00643062		
599	0.00653567		
599.2	0.00638254		
599.4	0.00653097		
599.6	0.00626424		
599.8	0.00603072		
600	0.00624888		
600.2	0.00629155		
600.4	0.00586498		
600.6	0.00630628		
600.8	0.00626678		
601	0.00606755		
601.2	0.0058949		
601.4	0.00526692		
601.6	0.00512853		
601.8	0.00499846		
602	0.00471265		
602.2	0.0048771		
602.4	0.00541127		
602.6	0.00567908		
602.8	0.00595333		
603	0.00610796		
603.2	0.00634313		
603.4	0.00691577		
603.6	0.00666569		
603.8	0.00688017		
604	0.00722785		
604.2	0.0076224		
604.4	0.00766939		
604.6	0.0075622		
604.8	0.00756281		
605	0.00766483		
605.2	0.00741562		
605.4	0.00677421		
605.6	0.00639998		
605.8	0.00623789		
606	0.00625965		
606.2	0.00600411		
606.4	0.006728		
606.6	0.00605279		
606.8	0.00594998		
607	0.00574345		
607.2	0.00619288		
607.4	0.00675047		
607.6	0.00645366		
607.8	0.00689175		
608	0.00630923		
608.2	0.00605942		
608.4	0.00519899		
608.6	0.00503056		
608.8	0.00536173		
609	0.00502598		
609.2	0.00481194		
609.4	0.00450512		
609.6	0.00447833		
609.8	0.00462651		
610	0.00487976		
610.2	0.00489606		
610.4	0.00565736		
610.6	0.00539247		
610.8	0.00597831		
611	0.00633352		
611.2	0.00702348		
611.4	0.00662712		
611.6	0.00612506		
611.8	0.00587773		
612	0.00573251		
612.2	0.00520339		
612.4	0.00532321		
612.6	0.00558161		
612.8	0.00578364		
613	0.00591467		
613.2	0.00628234		
613.4	0.00630436		
613.6	0.00648618		
613.8	0.00679858		
614	0.00722428		
614.2	0.0068416		
614.4	0.00761481		
614.6	0.00759509		
614.8	0.00775059		
615	0.00738097		
615.2	0.00710085		
615.4	0.00639775		
615.6	0.00624896		
615.8	0.00594066		
616	0.00537079		
616.2	0.00505473		
616.4	0.0056082		
616.6	0.00553297		
616.8	0.00569775		
617	0.00558038		
617.2	0.00583879		
617.4	0.00578137		
617.6	0.00589495		
617.8	0.00618246		
618	0.00610875		
618.2	0.00627549		
618.4	0.00678596		
618.6	0.00650179		
618.8	0.00639828		
619	0.00565258		
619.2	0.00551984		
619.4	0.00526898		
619.6	0.00460407		
619.8	0.00432078		
620	0.00405601		
620.2	0.00441683		
620.4	0.00460996		
620.6	0.00447088		
620.8	0.00461677		
621	0.0049315		
621.2	0.00584634		
621.4	0.00678923		
621.6	0.00689404		
621.8	0.0072679		
622	0.0077835		
622.2	0.00857234		
622.4	0.00832063		
622.6	0.0087233		
622.8	0.0087946		
623	0.00863289		
623.2	0.00865821		
623.4	0.00842146		
623.6	0.00835254		
623.8	0.00797876		
624	0.00716757		
624.2	0.00713031		
624.4	0.00687811		
624.6	0.00669482		
624.8	0.00678497		
625	0.00710747		
625.2	0.00719037		
625.4	0.00683335		
625.6	0.00587853		
625.8	0.00645056		
626	0.0067717		
626.2	0.00658547		
626.4	0.00643388		
626.6	0.00625762		
626.8	0.00577141		
627	0.00591719		
627.2	0.00571094		
627.4	0.00569372		
627.6	0.0054196		
627.8	0.0052346		
628	0.00489463		
628.2	0.00531015		
628.4	0.00564949		
628.6	0.00609281		
628.8	0.00612087		
629	0.00622804		
629.2	0.00571581		
629.4	0.00553082		
629.6	0.00564483		
629.8	0.00574376		
630	0.00586787		
630.2	0.00554057		
630.4	0.00596902		
630.6	0.00554998		
630.8	0.0052638		
631	0.00585095		
631.2	0.00557983		
631.4	0.00581023		
631.6	0.0059693		
631.8	0.00605083		
632	0.00563878		
632.2	0.00582159		
632.4	0.00575187		
632.6	0.00554274		
632.8	0.00559116		
633	0.00531827		
633.2	0.00500341		
633.4	0.00499061		
633.6	0.00491423		
633.8	0.0050054		
634	0.00564575		
634.2	0.00566458		
634.4	0.00603473		
634.6	0.00529488		
634.8	0.0049557		
635	0.0055985		
635.2	0.0057302		
635.4	0.00638746		
635.6	0.00649686		
635.8	0.00667642		
636	0.00689493		
636.2	0.00690564		
636.4	0.00685483		
636.6	0.00743204		
636.8	0.00736245		
637	0.00726336		
637.2	0.00734873		
637.4	0.00772555		
637.6	0.0077737		
637.8	0.00779418		
638	0.00792877		
638.2	0.00751622		
638.4	0.00709122		
638.6	0.00607042		
638.8	0.00623707		
639	0.00673507		
639.2	0.00692445		
639.4	0.00763788		
639.6	0.00729235		
639.8	0.00735672		
640	0.00684431		
640.2	0.00643101		
640.4	0.00614126		
640.6	0.00592097		
640.8	0.0055628		
641	0.00585903		
641.2	0.00604485		
641.4	0.00628534		
641.6	0.00644263		
641.8	0.00676944		
642	0.00718223		
642.2	0.00744781		
642.4	0.0077625		
642.6	0.00816688		
