# Supplementary material for: Molecular basis for DNA recognition by the maternal pioneer transcription factor FoxH1
Source: Nat Commun. 2022 Nov 26;13:7279. doi: 10.1038/s41467-022-34925-y (PMC9701222; doi:10.1038/s41467-022-34925-y)
Supplement: Supplementary file 4 — Source Data [file 41467_2022_34925_MOESM4_ESM.zip › Sourcedata/BLIS/FoxH1/WT/601/+2.5/DNA/A6Results.txt]

Conc1	1.25E-07	
Start1	390	
Stop1	809.8	
Kobs		
Error Kobs		
Koff		
Error Koff		
Time1	Data1	Fit1	
390	2.47076306		
390.2	2.464886		
390.4	2.52476065		
390.6	2.61746661		
390.8	2.63912919		
391	2.59789423		
391.2	2.50298608		
391.4	2.36240501		
391.6	2.18353426		
391.8	1.97538453		
392	1.74468104		
392.2	1.50012259		
392.4	1.24891984		
392.6	0.99665322		
392.8	0.751548		
393	0.52154196		
393.2	0.31634691		
393.4	0.14217349		
393.6	0.00582287		
393.8	-0.08508409		
394	-0.12084167		
394.2	-0.09323845		
394.4	0.00444063		
394.6	0.07362833		
394.8	0.07389301		
395	0.07355897		
395.2	0.07439533		
395.4	0.07498848		
395.6	0.0752538		
395.8	0.07653261		
396	0.07693669		
396.2	0.07806305		
396.4	0.07941703		
396.6	0.07977744		
396.8	0.08065116		
397	0.08141046		
397.2	0.08230743		
397.4	0.08343732		
397.6	0.08391513		
397.8	0.08477615		
398	0.08576458		
398.2	0.08650041		
398.4	0.08711309		
398.6	0.08710762		
398.8	0.08776055		
399	0.08794252		
399.2	0.08829818		
399.4	0.08860247		
399.6	0.08878227		
399.8	0.08970261		
400	0.09047281		
400.2	0.09121821		
400.4	0.09184846		
400.6	0.09244475		
400.8	0.09368103		
401	0.09517562		
401.2	0.09619525		
401.4	0.0974184		
401.6	0.09818745		
401.8	0.09888982		
402	0.10031675		
402.2	0.10115098		
402.4	0.10174014		
402.6	0.10251409		
402.8	0.10348895		
403	0.10451274		
403.2	0.10496109		
403.4	0.10545403		
403.6	0.10583552		
403.8	0.1065167		
404	0.10702902		
404.2	0.10706375		
404.4	0.10694841		
404.6	0.10765014		
404.8	0.10809743		
405	0.10862729		
405.2	0.10858982		
405.4	0.10920535		
405.6	0.10919837		
405.8	0.11014674		
406	0.11151668		
406.2	0.11225678		
406.4	0.11360094		
406.6	0.11464357		
406.8	0.11531344		
407	0.11614228		
407.2	0.11661575		
407.4	0.11686724		
407.6	0.11765255		
407.8	0.11813418		
408	0.1188544		
408.2	0.11900025		
408.4	0.11929619		
408.6	0.12015068		
408.8	0.11986533		
409	0.12074426		
409.2	0.12105577		
409.4	0.12164587		
409.6	0.12187627		
409.8	0.12296071		
410	0.12301434		
410.2	0.1232983		
410.4	0.12332171		
410.6	0.12318025		
410.8	0.12317743		
411	0.12317989		
411.2	0.12280344		
411.4	0.12300173		
411.6	0.1232394		
411.8	0.12385721		
412	0.12387655		
412.2	0.12462583		
412.4	0.12541033		
412.6	0.12599091		
412.8	0.12625955		
413	0.1271408		
413.2	0.1271558		
413.4	0.12753643		
413.6	0.12810254		
413.8	0.12868752		
414	0.12892925		
414.2	0.12921569		
414.4	0.12928509		
414.6	0.12935197		
414.8	0.12937931		
415	0.12947793		
415.2	0.12992833		
415.4	0.13067003		
415.6	0.13065283		
415.8	0.13131475		
416	0.13172633		
416.2	0.13258763		
416.4	0.13264948		
416.6	0.13270872		
416.8	0.13323902		
417	0.13332909		
417.2	0.13345598		
417.4	0.1338077		
417.6	0.13474714		
417.8	0.13552989		
418	0.13601942		
418.2	0.13639136		
418.4	0.13649793		
418.6	0.1365334		
418.8	0.1370336		
419	0.13791842		
419.2	0.13820705		
419.4	0.13863822		
419.6	0.13871795		
419.8	0.13951797		
420	0.13978442		
420.2	0.1398139		
420.4	0.13980666		
420.6	0.13921654		
420.8	0.13936631		
421	0.13936955		
421.2	0.13976336		
421.4	0.13959818		
421.6	0.13996683		
421.8	0.13982838		
422	0.14010532		
422.2	0.14054965		
422.4	0.1410972		
422.6	0.14123328		
422.8	0.14180506		
423	0.14268837		
423.2	0.14307748		
423.4	0.14447321		
423.6	0.14477048		
423.8	0.14517252		
424	0.14504177		
424.2	0.14625719		
424.4	0.14642374		
424.6	0.14636813		
424.8	0.1468013		
425	0.14693015		
425.2	0.14677523		
425.4	0.14623193		
425.6	0.14608207		
425.8	0.14607357		
426	0.14682805		
426.2	0.14714426		
426.4	0.14719749		
426.6	0.14689937		
426.8	0.14670481		
427	0.1471703		
427.2	0.14757155		
427.4	0.14802611		
427.6	0.1474937		
427.8	0.14728634		
428	0.14793415		
428.2	0.14859356		
428.4	0.14841456		
428.6	0.1479788		
428.8	0.14815176		
429	0.1486762		
429.2	0.14898964		
429.4	0.14929605		
429.6	0.14956104		
429.8	0.14984926		
430	0.15024875		
430.2	0.1501338		
430.4	0.15028213		
430.6	0.15032473		
430.8	0.15046273		
431	0.15124105		
431.2	0.15186209		
431.4	0.15217757		
431.6	0.15212812		
431.8	0.15253535		
432	0.15353103		
432.2	0.15348497		
432.4	0.15403288		
432.6	0.15424359		
432.8	0.15473763		
433	0.15515113		
433.2	0.15548424		
433.4	0.15564853		
433.6	0.15583288		
433.8	0.15541238		
434	0.15520083		
434.2	0.15522097		
434.4	0.15516077		
434.6	0.15501336		
434.8	0.15506877		
435	0.15544669		
435.2	0.15604325		
435.4	0.15588989		
435.6	0.15557844		
435.8	0.1558743		
436	0.1563841		
436.2	0.15637019		
436.4	0.15656704		
436.6	0.15677626		
436.8	0.15662688		
437	0.15641576		
437.2	0.15659842		
437.4	0.15674848		
437.6	0.15693596		
437.8	0.15663013		
438	0.15705958		
438.2	0.15730985		
438.4	0.15742563		
438.6	0.15749651		
438.8	0.15781482		
439	0.15860356		
439.2	0.15890052		
439.4	0.15852735		
439.6	0.15919058		
439.8	0.15981944		
440	0.16062911		
440.2	0.16064078		
440.4	0.1603701		
440.6	0.16072983		
440.8	0.16059295		
441	0.16062796		
441.2	0.16168733		
441.4	0.16160444		
441.6	0.16144423		
441.8	0.16166833		
442	0.16191692		
442.2	0.16182716		
442.4	0.16224272		
442.6	0.16259124		
442.8	0.16321787		
443	0.16345329		
443.2	0.16378213		
443.4	0.16401845		
443.6	0.16415092		
443.8	0.16384256		
444	0.16375532		
444.2	0.16333397		
444.4	0.1629863		
444.6	0.1633292		
444.8	0.16341463		
445	0.1636159		
445.2	0.16351913		
445.4	0.16300931		
445.6	0.16347343		
445.8	0.16358337		
446	0.16345192		
446.2	0.16399322		
446.4	0.16447718		
446.6	0.16455808		
446.8	0.16473584		
447	0.16483297		
447.2	0.16554045		
447.4	0.16553264		
447.6	0.16577066		
447.8	0.16599704		
448	0.16625208		
448.2	0.16649634		
448.4	0.16653237		
448.6	0.16667684		
448.8	0.16736035		
449	0.16729359		
449.2	0.16725222		
449.4	0.16779514		
449.6	0.16817427		
449.8	0.16832412		
450	0.1686038		
450.2	0.16863484		
450.4	0.16878311		
450.6	0.16914514		
450.8	0.16946536		
451	0.16938892		
451.2	0.16963179		
451.4	0.16948143		
451.6	0.16984545		
451.8	0.16968265		
452	0.16987634		
452.2	0.16993299		
452.4	0.16987511		
452.6	0.16999501		
452.8	0.17029356		
453	0.16976803		
453.2	0.16967129		
453.4	0.16987516		
453.6	0.1700226		
453.8	0.17020806		
454	0.17036595		
454.2	0.17084304		
454.4	0.17155849		
454.6	0.17197098		
454.8	0.17230157		
455	0.17252932		
455.2	0.17340491		
455.4	0.1737925		
455.6	0.17472805		
455.8	0.17511377		
456	0.17558415		
456.2	0.17577069		
456.4	0.17581842		
456.6	0.17627027		
456.8	0.17580625		
457	0.17478651		
457.2	0.17438304		
457.4	0.17477925		
457.6	0.17485831		
457.8	0.17472775		
458	0.17506433		
458.2	0.17522914		
458.4	0.17539408		
458.6	0.17549477		
458.8	0.17608663		
459	0.17601597		
459.2	0.17658154		
459.4	0.17625856		
459.6	0.17679391		
459.8	0.17689956		
460	0.17703792		
460.2	0.17723883		
460.4	0.17733058		
460.6	0.17752196		
460.8	0.17755648		
461	0.17742921		
461.2	0.17809878		
461.4	0.17863199		
461.6	0.17856557		
461.8	0.17884594		
462	0.17921648		
462.2	0.17926869		
462.4	0.17983634		
462.6	0.17980617		
462.8	0.18004887		
463	0.18012007		
463.2	0.18046811		
463.4	0.18031607		
463.6	0.18069197		
463.8	0.18093305		
464	0.18128524		
464.2	0.18168089		
464.4	0.18202484		
464.6	0.18232171		
464.8	0.18296811		
465	0.18277505		
465.2	0.18349786		
465.4	0.1837141		
465.6	0.18423768		
465.8	0.18458615		
466	0.18468494		
466.2	0.18386195		
466.4	0.18357782		
466.6	0.18356883		
466.8	0.18346939		
467	0.18374198		
467.2	0.18355812		
467.4	0.18352349		
467.6	0.18351346		
467.8	0.18351797		
468	0.1837765		
468.2	0.18408495		
468.4	0.18431703		
468.6	0.18435375		
468.8	0.18429696		
469	0.18488042		
469.2	0.18585972		
469.4	0.18608939		
469.6	0.18612337		
469.8	0.18578464		
470	0.18571775		
470.2	0.18536574		
470.4	0.18540662		
470.6	0.18573796		
470.8	0.18516569		
471	0.18546625		
471.2	0.1851368		
471.4	0.18509254		
471.6	0.18495973		
471.8	0.18553684		
472	0.18609288		
472.2	0.18627783		
472.4	0.18624261		
472.6	0.18634421		
472.8	0.18624843		
473	0.18712437		
473.2	0.18771334		
473.4	0.18825136		
473.6	0.18886258		
473.8	0.18947662		
474	0.19010213		
474.2	0.19008155		
474.4	0.18985019		
474.6	0.18984471		
474.8	0.18949671		
475	0.18973373		
475.2	0.18914977		
475.4	0.18924248		
475.6	0.18919915		
475.8	0.18919109		
476	0.18860266		
476.2	0.18851495		
476.4	0.18869135		
476.6	0.18849388		
476.8	0.18852229		
477	0.18897825		
477.2	0.18937315		
477.4	0.18996133		
477.6	0.19034189		
477.8	0.19062337		
478	0.19040081		
478.2	0.19115155		
478.4	0.19163171		
478.6	0.19149137		
478.8	0.19146421		
479	0.19179705		
479.2	0.19177733		
479.4	0.19236523		
479.6	0.19235221		
479.8	0.19286421		
480	0.19352405		
480.2	0.19435758		
480.4	0.19451069		
480.6	0.19438594		
480.8	0.19476209		
481	0.19503884		
481.2	0.19520114		
481.4	0.19543449		
481.6	0.19563507		
481.8	0.19592972		
482	0.19598933		
482.2	0.19648547		
482.4	0.19588797		
482.6	0.1960597		
482.8	0.19590572		
483	0.1957386		
483.2	0.19551734		
483.4	0.19582017		
483.6	0.195692		
483.8	0.19605561		
484	0.19614107		
484.2	0.19628808		
484.4	0.19616064		
484.6	0.19659599		
484.8	0.19700538		
485	0.19702749		
485.2	0.19704984		
485.4	0.19765452		
485.6	0.19823537		
485.8	0.19837723		
486	0.19851334		
486.2	0.19830669		
486.4	0.19837501		
486.6	0.19835966		
486.8	0.19805454		
487	0.19763378		
487.2	0.19815199		
487.4	0.19875581		
487.6	0.19883168		
487.8	0.1985653		
488	0.19877158		
488.2	0.19851442		
488.4	0.1989053		
488.6	0.19915886		
488.8	0.19922904		
489	0.19952851		
489.2	0.19947628		
489.4	0.19976115		
489.6	0.19961242		
489.8	0.19932393		
490	0.19935444		
490.2	0.19939705		
490.4	0.19938893		
490.6	0.19931791		
490.8	0.20008306		
491	0.20078386		
491.2	0.20175662		
491.4	0.20238729		
491.6	0.20233726		
491.8	0.20274822		
492	0.20339884		
492.2	0.20357232		
492.4	0.20426072		
492.6	0.20400354		
492.8	0.20422756		
493	0.20446733		
493.2	0.2041528		
493.4	0.20417059		
493.6	0.20411901		
493.8	0.20437138		
494	0.20467023		
494.2	0.20478322		
494.4	0.2048312		
494.6	0.20510943		
494.8	0.20545216		
495	0.20572929		
495.2	0.20562761		
495.4	0.20557691		
495.6	0.20551782		
495.8	0.20570846		
496	0.20559155		
496.2	0.2053817		
496.4	0.20473776		
496.6	0.20456529		
496.8	0.20510024		
497	0.20503197		
497.2	0.20494865		
497.4	0.20481434		
497.6	0.20533556		
497.8	0.20590337		
498	0.20648603		
498.2	0.20735834		
498.4	0.20749039		
498.6	0.20758273		
498.8	0.20789866		
499	0.2082447		
499.2	0.20855839		
499.4	0.20861922		
499.6	0.20897186		
499.8	0.20905221		
500	0.20911364		
500.2	0.20957804		
500.4	0.20938965		
500.6	0.20978385		
500.8	0.21003615		
501	0.21020649		
501.2	0.21026968		
501.4	0.21045633		
501.6	0.21066568		
501.8	0.21083654		
502	0.21107581		
502.2	0.21138527		
502.4	0.21090668		
502.6	0.21096011		
502.8	0.21154395		
503	0.21167032		
503.2	0.21203163		
503.4	0.21171973		
503.6	0.21208439		
503.8	0.21224201		
504	0.21279922		
504.2	0.2138573		
504.4	0.21392006		
504.6	0.21383716		
504.8	0.21442511		
505	0.21479221		
505.2	0.21449585		
505.4	0.21486856		
505.6	0.21457551		
505.8	0.21465864		
506	0.21430404		
506.2	0.21440786		
506.4	0.21420974		
506.6	0.21389137		
506.8	0.21373815		
507	0.21322461		
507.2	0.21311775		
507.4	0.21281256		
507.6	0.21332336		
507.8	0.21371332		
508	0.21393307		
508.2	0.21402125		
508.4	0.21419022		
508.6	0.21427538		
508.8	0.21458429		
509	0.21450884		
509.2	0.21493497		
509.4	0.21581743		
509.6	0.21636651		
509.8	0.21668576		
510	0.21717656		
510.2	0.21707558		
510.4	0.21650181		
510.6	0.21655181		
510.8	0.21661519		
511	0.21653886		
511.2	0.21710664		
511.4	0.21773338		
511.6	0.21793022		
511.8	0.21885384		
512	0.21906713		
512.2	0.21927919		
512.4	0.21964586		
512.6	0.21948874		
512.8	0.21893479		
513	0.21942244		
513.2	0.21972414		
513.4	0.2199557		
513.6	0.2202599		
513.8	0.21958458		
514	0.21958453		
514.2	0.21901915		
514.4	0.21877567		
514.6	0.21887897		
514.8	0.21872232		
515	0.21892186		
515.2	0.21980057		
515.4	0.21993304		
515.6	0.22007074		
515.8	0.22094586		
516	0.22120261		
516.2	0.22120453		
516.4	0.22144899		
516.6	0.22160351		
516.8	0.22116496		
517	0.22140624		
517.2	0.22123678		
517.4	0.2216019		
517.6	0.2217916		
517.8	0.22166261		
518	0.22202781		
518.2	0.2216688		
518.4	0.22136913		
518.6	0.2216002		
518.8	0.22163295		
519	0.22194051		
519.2	0.22151988		
519.4	0.22109667		
519.6	0.22129264		
519.8	0.22152036		
520	0.22170607		
520.2	0.22176178		
520.4	0.22147928		
520.6	0.22150588		
520.8	0.22177406		
521	0.22270758		
521.2	0.2232423		
521.4	0.22376454		
521.6	0.22385243		
521.8	0.22450099		
522	0.22536616		
522.2	0.22532498		
522.4	0.22561765		
522.6	0.22647256		
522.8	0.2266652		
523	0.22659228		
523.2	0.22642983		
523.4	0.22723118		
523.6	0.22702438		
523.8	0.22702949		
524	0.22699423		
524.2	0.22695264		
524.4	0.22662349		
524.6	0.22716139		
524.8	0.22720885		
525	0.22724409		
525.2	0.22743212		
525.4	0.22780493		
525.6	0.22807177		
525.8	0.22863781		
526	0.22895531		
526.2	0.22892268		
526.4	0.22933714		
526.6	0.23013354		
526.8	0.23033506		
527	0.23032837		
527.2	0.23053785		
527.4	0.2312113		
527.6	0.23073541		
527.8	0.23086964		
528	0.23114395		
528.2	0.23108573		
528.4	0.23114548		
528.6	0.23083203		
528.8	0.2306014		
529	0.23073179		
529.2	0.23078701		
529.4	0.23089845		
529.6	0.23081349		
529.8	0.23087287		
530	0.23051563		
530.2	0.23091317		
530.4	0.23137123		
530.6	0.23184359		
530.8	0.23242629		
531	0.23262222		
531.2	0.23239081		
531.4	0.2330455		
531.6	0.2327951		
531.8	0.23302966		
532	0.23309477		
532.2	0.23263208		
532.4	0.23284259		
532.6	0.23295965		
532.8	0.2330694		
533	0.23292841		
533.2	0.23298364		
533.4	0.23364153		
533.6	0.23344932		
533.8	0.23405283		
534	0.234176		
534.2	0.23488026		
534.4	0.23535808		
534.6	0.23529706		
534.8	0.23549214		
535	0.23480991		
535.2	0.23467541		
535.4	0.23481691		
535.6	0.23429607		
535.8	0.23400953		
536	0.23363165		
536.2	0.23383018		
536.4	0.2343978		
536.6	0.23455991		
536.8	0.23426785		
537	0.23478666		
537.2	0.23498202		
537.4	0.23531035		
537.6	0.23581881		
537.8	0.23662756		
538	0.23724119		
538.2	0.23747732		
538.4	0.23757357		
538.6	0.23812735		
538.8	0.2380226		
539	0.23776581		
539.2	0.23785102		
539.4	0.23749069		
539.6	0.23745726		
539.8	0.23730327		
540	0.23725968		
540.2	0.23721698		
540.4	0.23744025		
540.6	0.23707046		
540.8	0.23739481		
541	0.23763246		
541.2	0.23760897		
541.4	0.23804274		
541.6	0.23882392		
541.8	0.23881037		
542	0.23913703		
542.2	0.23928446		
542.4	0.2391404		
542.6	0.23911173		
542.8	0.23847125		
543	0.2385059		
543.2	0.23877336		
543.4	0.23838258		
543.6	0.23835283		
543.8	0.2380108		
544	0.23775568		
544.2	0.23863366		
544.4	0.23921006		
544.6	0.2389091		
544.8	0.23942228		
545	0.23989706		
545.2	0.24015375		
545.4	0.24020242		
545.6	0.2399421		
545.8	0.23994316		
546	0.239963		
546.2	0.2402401		
546.4	0.24024004		
546.6	0.2403346		
546.8	0.24114553		
547	0.24178943		
547.2	0.24199066		
547.4	0.24178827		
547.6	0.24200689		
547.8	0.24223727		
548	0.2422846		
548.2	0.24351752		
548.4	0.24334496		
548.6	0.24324868		
548.8	0.24336011		
549	0.24327505		
549.2	0.24258762		
549.4	0.24238413		
549.6	0.24228789		
549.8	0.24286935		
550	0.24251962		
550.2	0.24273485		
550.4	0.2430947		
550.6	0.24359256		
550.8	0.24432543		
551	0.24462441		
551.2	0.24431144		
551.4	0.24450801		
551.6	0.24472661		
551.8	0.24497283		
552	0.2453624		
552.2	0.24617811		
552.4	0.24628		
552.6	0.2460409		
552.8	0.2461571		
553	0.24607469		
553.2	0.24664971		
553.4	0.24687258		
553.6	0.24681536		
553.8	0.24712679		
554	0.24637325		
554.2	0.24682635		
554.4	0.24670012		
554.6	0.24670146		
554.8	0.24654932		
555	0.24671018		
555.2	0.24665751		
555.4	0.24703074		
555.6	0.24718444		
555.8	0.2472608		
556	0.24743199		
556.2	0.24758409		
556.4	0.24801852		
556.6	0.24812568		
556.8	0.24872386		
557	0.24892039		
557.2	0.2495463		
557.4	0.24932071		
557.6	0.24912821		
557.8	0.24890749		
558	0.24911674		
558.2	0.24977643		
558.4	0.24969624		
558.6	0.24993185		
558.8	0.250711		
559	0.25170454		
559.2	0.25223539		
559.4	0.25270505		
559.6	0.25309483		
559.8	0.25331407		
560	0.25362265		
560.2	0.25380318		
560.4	0.25403771		
560.6	0.25450109		
560.8	0.25519548		
561	0.25528362		
561.2	0.25561824		
561.4	0.25534369		
561.6	0.25518976		
561.8	0.2553722		
562	0.25555362		
562.2	0.25523063		
562.4	0.25514574		
562.6	0.2543833		
562.8	0.25476239		
563	0.25431696		
563.2	0.25366389		
563.4	0.25351606		
563.6	0.2531466		
563.8	0.25289872		
564	0.25288413		
564.2	0.25285482		
564.4	0.2536513		
564.6	0.25418012		
564.8	0.25464674		
565	0.25491072		
565.2	0.25557294		
565.4	0.25557904		
565.6	0.25639057		
565.8	0.25665166		
566	0.25710788		
566.2	0.25774743		
566.4	0.25775391		
566.6	0.25709439		
566.8	0.25745902		
567	0.25694689		
567.2	0.25691221		
567.4	0.25701734		
567.6	0.2570369		
567.8	0.25734347		
568	0.25733514		
568.2	0.25755108		
568.4	0.25765976		
568.6	0.25718637		
568.8	0.25735765		
569	0.25733281		
569.2	0.25716176		
569.4	0.25702919		
569.6	0.25755244		
569.8	0.25751816		
570	0.25751816		
570.2	0.25745369		
570.4	0.2571839		
570.6	0.25726218		
570.8	0.25703219		
571	0.25700016		
571.2	0.25665867		
571.4	0.25612849		
571.6	0.25560375		
571.8	0.25501791		
572	0.25420827		
572.2	0.25372098		
572.4	0.25330407		
572.6	0.25281753		
572.8	0.25263855		
573	0.25195742		
573.2	0.25234038		
573.4	0.25216002		
573.6	0.25215832		
573.8	0.25228145		
574	0.25177649		
574.2	0.25150518		
574.4	0.25117464		
574.6	0.25108093		
574.8	0.25049428		
575	0.24996595		
575.2	0.24933122		
575.4	0.24894493		
575.6	0.24931702		
575.8	0.24886615		
576	0.24889158		
576.2	0.24904118		
576.4	0.24923972		
576.6	0.24934498		
576.8	0.24962342		
577	0.24967729		
577.2	0.25005467		
577.4	0.24998285		
577.6	0.24910726		
577.8	0.24938352		
578	0.24848575		
578.2	0.24815682		
578.4	0.24753458		
578.6	0.24684193		
578.8	0.24639291		
579	0.2457212		
579.2	0.24560544		
579.4	0.24520722		
579.6	0.24451191		
579.8	0.24354234		
580	0.24362489		
580.2	0.24345125		
580.4	0.24374118		
580.6	0.24382453		
580.8	0.24374443		
581	0.24373646		
581.2	0.24383185		
581.4	0.24432292		
581.6	0.24403512		
581.8	0.24473256		
582	0.24438982		
582.2	0.24453319		
582.4	0.24445166		
582.6	0.24416189		
582.8	0.24414583		
583	0.2434578		
583.2	0.24270434		
583.4	0.24198881		
583.6	0.24111166		
583.8	0.24097877		
584	0.24079802		
584.2	0.24047202		
584.4	0.23990728		
584.6	0.23989626		
584.8	0.23966124		
585	0.24022671		
585.2	0.24061307		
585.4	0.2406926		
585.6	0.24009277		
585.8	0.23982472		
586	0.23878725		
586.2	0.23865682		
586.4	0.23861896		
586.6	0.23844012		
586.8	0.23806234		
587	0.23779277		
587.2	0.23736935		
587.4	0.23754788		
587.6	0.23719465		
587.8	0.2373839		
588	0.23752584		
588.2	0.23790847		
588.4	0.23782268		
588.6	0.23844323		
588.8	0.23830852		
589	0.23842125		
589.2	0.23860454		
589.4	0.23847378		
589.6	0.23864514		
589.8	0.23878276		
590	0.23801356		
590.2	0.23859283		
590.4	0.23844403		
590.6	0.23788671		
590.8	0.23700769		
591	0.23656255		
591.2	0.23607419		
591.4	0.23545645		
591.6	0.23524746		
591.8	0.23517464		
592	0.23508113		
592.2	0.23508811		
592.4	0.23481454		
592.6	0.23509197		
592.8	0.23465679		
593	0.23480946		
593.2	0.23493178		
593.4	0.23475883		
593.6	0.23468649		
593.8	0.23448765		
594	0.23438411		
594.2	0.23464405		
594.4	0.23405657		
594.6	0.23369048		
594.8	0.23333771		
595	0.23332663		
595.2	0.23362318		
595.4	0.23312238		
595.6	0.23341868		
595.8	0.23346217		
596	0.23329819		
596.2	0.23351534		
596.4	0.23396845		
596.6	0.23393214		
596.8	0.23408845		
597	0.23444311		
597.2	0.23428177		
597.4	0.2344399		
597.6	0.23458634		
597.8	0.23484741		
598	0.23478312		
598.2	0.23470569		
598.4	0.234725		
598.6	0.23436267		
598.8	0.23442302		
599	0.23412765		
599.2	0.23397015		
599.4	0.23328442		
599.6	0.23314973		
599.8	0.23270334		
600	0.23224222		
600.2	0.23235104		
600.4	0.23202857		
600.6	0.23211493		
600.8	0.23273429		
601	0.23270886		
601.2	0.23247114		
601.4	0.23240977		
601.6	0.23252972		
601.8	0.2326648		
602	0.23282812		
602.2	0.23341327		
602.4	0.23335182		
602.6	0.23311522		
602.8	0.23352012		
603	0.23346984		
603.2	0.23377141		
603.4	0.23401432		
603.6	0.23422271		
603.8	0.23416091		
604	0.2338741		
604.2	0.23353559		
604.4	0.233201		
604.6	0.23361558		
604.8	0.23326978		
605	0.23305777		
605.2	0.23276584		
605.4	0.23271304		
605.6	0.23282768		
605.8	0.23313162		
606	0.23313128		
606.2	0.23233006		
606.4	0.23214063		
606.6	0.23237396		
606.8	0.2319888		
607	0.23188033		
607.2	0.23208521		
607.4	0.23192782		
607.6	0.23241496		
607.8	0.23209223		
608	0.23163948		
608.2	0.23152455		
608.4	0.23151612		
608.6	0.23155746		
608.8	0.23137011		
609	0.23218793		
609.2	0.23182705		
609.4	0.23181533		
609.6	0.23236019		
609.8	0.23242697		
610	0.23198613		
610.2	0.23147566		
610.4	0.23192073		
610.6	0.23144333		
610.8	0.2311563		
611	0.2311854		
611.2	0.23116618		
611.4	0.23109596		
611.6	0.23170121		
611.8	0.23085584		
612	0.23073022		
612.2	0.23059975		
612.4	0.23024136		
612.6	0.22993965		
612.8	0.22984162		
613	0.23000122		
613.2	0.22940441		
613.4	0.22961193		
613.6	0.2297297		
613.8	0.22905172		
614	0.2293077		
614.2	0.22933312		
614.4	0.22938535		
614.6	0.22945093		
614.8	0.22988931		
615	0.22988473		
615.2	0.22993732		
615.4	0.229985		
615.6	0.22996385		
615.8	0.22952859		
616	0.22959436		
616.2	0.22937244		
616.4	0.22910955		
616.6	0.22863853		
616.8	0.22886344		
617	0.22838211		
617.2	0.22838225		
617.4	0.22820966		
617.6	0.22834013		
617.8	0.22838539		
618	0.22891576		
618.2	0.22913815		
618.4	0.22958372		
618.6	0.22962473		
618.8	0.22969982		
619	0.22953175		
619.2	0.22915143		
619.4	0.22887429		
619.6	0.2286649		
619.8	0.22865423		
620	0.22838213		
620.2	0.2279387		
620.4	0.22777533		
620.6	0.22772108		
620.8	0.22800732		
621	0.2278162		
621.2	0.22854592		
621.4	0.2282261		
621.6	0.22821618		
621.8	0.22828764		
622	0.22839106		
622.2	0.22851824		
622.4	0.22847119		
622.6	0.2283903		
622.8	0.22862564		
623	0.22829201		
623.2	0.22807754		
623.4	0.22836709		
623.6	0.22839973		
623.8	0.22824779		
624	0.22816662		
624.2	0.22778279		
624.4	0.22847026		
624.6	0.22886523		
624.8	0.2284358		
625	0.22858377		
625.2	0.2284018		
625.4	0.22755622		
625.6	0.22763387		
625.8	0.22737099		
626	0.22717817		
626.2	0.22697578		
626.4	0.22727294		
626.6	0.22737736		
626.8	0.22752331		
627	0.22738036		
627.2	0.22747001		
627.4	0.22805807		
627.6	0.22800125		
627.8	0.22802217		
628	0.22830035		
628.2	0.22800634		
628.4	0.22861973		
628.6	0.22800518		
628.8	0.22739844		
629	0.22707269		
629.2	0.22682669		
629.4	0.22604846		
629.6	0.22614854		
629.8	0.22589388		
630	0.22574587		
630.2	0.22595177		
630.4	0.22645187		
630.6	0.22620347		
630.8	0.22630706		
631	0.22626645		
631.2	0.22623404		
631.4	0.22628265		
631.6	0.22635372		
631.8	0.22654205		
632	0.22650329		
632.2	0.22618128		
632.4	0.22578011		
632.6	0.22510948		
632.8	0.2250091		
633	0.22483557		
633.2	0.22513254		
633.4	0.22464125		
633.6	0.2246459		
633.8	0.22475779		
634	0.2248983		
634.2	0.22603744		
634.4	0.22616263		
634.6	0.22606515		
634.8	0.22604874		
635	0.22597055		
635.2	0.22585009		
635.4	0.22549383		
635.6	0.22562419		
635.8	0.2257787		
636	0.22574879		
636.2	0.22556266		
636.4	0.22517969		
636.6	0.22559626		
636.8	0.22569701		
637	0.22543622		
637.2	0.22528634		
637.4	0.2246146		
637.6	0.22431433		
637.8	0.22469071		
638	0.22509294		
638.2	0.22519281		
638.4	0.22477611		
638.6	0.22461831		
638.8	0.22432845		
639	0.22420394		
639.2	0.22458248		
639.4	0.22437003		
639.6	0.22484873		
639.8	0.22522415		
640	0.22499862		
640.2	0.22463757		
640.4	0.22448646		
640.6	0.22488052		
640.8	0.22425974		
641	0.22402741		
641.2	0.2236313		
641.4	0.22336191		
641.6	0.22312031		
641.8	0.2231212		
642	0.22301484		
642.2	0.22288516		
642.4	0.22280394		
642.6	0.22279328		
642.8	0.22298871		
643	0.22309774		
643.2	0.22405468		
643.4	0.22434886		
643.6	0.22426783		
643.8	0.22468046		
644	0.22481866		
644.2	0.22517806		
644.4	0.22509489		
644.6	0.22514866		
644.8	0.2250936		
645	0.22486038		
645.2	0.22480168		
645.4	0.22530453		
645.6	0.22483747		
645.8	0.22502502		
646	0.224909		
646.2	0.22483873		
646.4	0.22422849		
646.6	0.22422762		
646.8	0.2237621		
647	0.22367606		
647.2	0.22368926		
647.4	0.22328878		
647.6	0.22312667		
647.8	0.22347088		
648	0.22286462		
648.2	0.22250334		
648.4	0.22194856		
648.6	0.22210712		
648.8	0.22193091		
649	0.22180288		
649.2	0.22185637		
649.4	0.22208261		
649.6	0.2212516		
649.8	0.22142682		
650	0.22122352		
650.2	0.22124502		
650.4	0.22120145		
650.6	0.22132795		
650.8	0.22118985		
651	0.22136679		
651.2	0.22135222		
651.4	0.22159362		
651.6	0.22151068		
651.8	0.22155359		
652	0.22130648		
652.2	0.22191741		
652.4	0.22192454		
652.6	0.2223478		
652.8	0.22193391		
653	0.22215299		
653.2	0.22167659		
653.4	0.221684		
653.6	0.2209216		
653.8	0.220922		
654	0.2207314		
654.2	0.22065369		
654.4	0.2204447		
654.6	0.22013027		
654.8	0.21978209		
655	0.21963411		
655.2	0.21973776		
655.4	0.21993335		
655.6	0.2201832		
655.8	0.2205629		
656	0.22047809		
656.2	0.22051319		
656.4	0.22064141		
656.6	0.22052342		
656.8	0.22027791		
657	0.22020674		
657.2	0.22001915		
657.4	0.2192705		
657.6	0.21889418		
657.8	0.21844652		
658	0.21816953		
658.2	0.21790483		
658.4	0.21763679		
658.6	0.21750377		
658.8	0.21780203		
659	0.21843572		
659.2	0.21899089		
659.4	0.21952341		
659.6	0.21998228		
659.8	0.2200572		
660	0.21996874		
660.2	0.21996419		
660.4	0.22036165		
660.6	0.21988301		
660.8	0.21983516		
661	0.21958028		
661.2	0.21960775		
661.4	0.21905634		
661.6	0.21904031		
661.8	0.21857277		
662	0.21895753		
662.2	0.2190239		
662.4	0.21892297		
662.6	0.21896517		
662.8	0.21913701		
663	0.21933095		
663.2	0.21972066		
663.4	0.21960384		
663.6	0.21986546		
663.8	0.21960432		
664	0.21950081		
664.2	0.21986313		
664.4	0.21968258		
664.6	0.21920285		
664.8	0.21912266		
665	0.21879123		
665.2	0.21881011		
665.4	0.21845497		
665.6	0.21864623		
665.8	0.21852089		
666	0.21906336		
666.2	0.21862507		
666.4	0.21816247		
666.6	0.21789986		
666.8	0.21755694		
667	0.21746869		
667.2	0.21752925		
667.4	0.21782623		
667.6	0.21852542		
667.8	0.21891069		
668	0.21910217		
668.2	0.21953892		
668.4	0.2194909		
668.6	0.21972195		
668.8	0.21976447		
669	0.21964291		
669.2	0.22020745		
669.4	0.21998246		
669.6	0.21958403		
669.8	0.21931479		
670	0.21943861		
670.2	0.21889972		
670.4	0.21863792		
670.6	0.21795278		
670.8	0.21751838		
671	0.21765707		
671.2	0.21770341		
671.4	0.21829649		
671.6	0.21833136		
671.8	0.21872849		
672	0.21893315		
672.2	0.21893898		
672.4	0.21870525		
672.6	0.21838822		
672.8	0.21773315		
673	0.21785429		
673.2	0.21802451		
673.4	0.21761924		
673.6	0.21781348		
673.8	0.21844238		
674	0.21830638		
674.2	0.21823159		
674.4	0.21784801		
674.6	0.21750886		
674.8	0.21752425		
675	0.21762225		
675.2	0.21743941		
675.4	0.21733546		
675.6	0.21767099		
675.8	0.21820625		
676	0.21810876		
676.2	0.21746177		
676.4	0.21747508		
676.6	0.21726187		
676.8	0.21734728		
677	0.21752933		
677.2	0.2179079		
677.4	0.21812612		
677.6	0.21810137		
677.8	0.21841749		
678	0.21841365		
678.2	0.21834804		
678.4	0.21851525		
678.6	0.21838022		
678.8	0.21830629		
679	0.21863006		
679.2	0.21882831		
679.4	0.21897631		
679.6	0.21969799		
679.8	0.21947074		
680	0.21920173		
680.2	0.21837811		
680.4	0.21846872		
680.6	0.21821059		
680.8	0.21782657		
681	0.21776769		
681.2	0.2179192		
681.4	0.21801074		
681.6	0.21822068		
681.8	0.21889392		
682	0.21892032		
682.2	0.219218		
682.4	0.2197358		
682.6	0.2192044		
682.8	0.21926992		
683	0.21964229		
683.2	0.21969272		
683.4	0.21918586		
683.6	0.21819765		
683.8	0.2170674		
684	0.21645851		
684.2	0.21552854		
684.4	0.21516281		
684.6	0.21473624		
684.8	0.2143125		
685	0.21504152		
685.2	0.21466906		
685.4	0.21481175		
685.6	0.2151407		
685.8	0.21496953		
686	0.21517958		
686.2	0.21521455		
686.4	0.21560887		
686.6	0.21556019		
686.8	0.21550792		
687	0.21564056		
687.2	0.21584498		
687.4	0.21582228		
687.6	0.21585074		
687.8	0.21631197		
688	0.21629667		
688.2	0.21676043		
688.4	0.21700997		
688.6	0.2172262		
688.8	0.21747404		
689	0.21774233		
689.2	0.21729174		
689.4	0.21742926		
689.6	0.21745402		
689.8	0.21681359		
690	0.21658831		
690.2	0.21622045		
690.4	0.2157691		
690.6	0.21552641		
690.8	0.21536187		
691	0.21506933		
691.2	0.21521186		
691.4	0.21522744		
691.6	0.21515986		
691.8	0.21531987		
692	0.21544097		
692.2	0.21604702		
692.4	0.21542593		
692.6	0.21526222		
692.8	0.21579887		
693	0.21585322		
693.2	0.21621116		
693.4	0.21639755		
693.6	0.21649739		
693.8	0.21612224		
694	0.21585741		
694.2	0.21585429		
694.4	0.21557307		
694.6	0.21605758		
694.8	0.21608486		
695	0.2154872		
695.2	0.21595552		
695.4	0.21627612		
695.6	0.21629738		
695.8	0.21637313		
696	0.21664001		
696.2	0.21627509		
696.4	0.21558395		
696.6	0.21545013		
696.8	0.21551703		
697	0.21537017		
697.2	0.21541922		
697.4	0.21513539		
697.6	0.21473275		
697.8	0.21427551		
698	0.21399147		
698.2	0.21444165		
698.4	0.21435593		
698.6	0.21468431		
698.8	0.21531498		
699	0.21539148		
699.2	0.21594609		
699.4	0.21594546		
699.6	0.21631575		
699.8	0.21649239		
700	0.21646546		
700.2	0.21600591		
700.4	0.21609514		
700.6	0.21610864		
700.8	0.21602575		
701	0.21577087		
701.2	0.21547701		
701.4	0.2151349		
701.6	0.21502293		
701.8	0.21472028		
702	0.21437929		
702.2	0.21440563		
702.4	0.21404631		
702.6	0.21414911		
702.8	0.21375877		
703	0.21334353		
703.2	0.21302516		
703.4	0.21327628		
703.6	0.21359777		
703.8	0.2135826		
704	0.21366144		
704.2	0.21367649		
704.4	0.21429254		
704.6	0.21442237		
704.8	0.21458682		
705	0.21500549		
705.2	0.21523001		
705.4	0.21539004		
705.6	0.21600626		
705.8	0.21584527		
706	0.21584793		
706.2	0.21580577		
706.4	0.21597508		
706.6	0.21599436		
706.8	0.21538693		
707	0.21532004		
707.2	0.21461149		
707.4	0.2143213		
707.6	0.21370157		
707.8	0.21326789		
708	0.21275457		
708.2	0.21200179		
708.4	0.21265797		
708.6	0.21261362		
708.8	0.21307444		
709	0.21339433		
709.2	0.21354496		
709.4	0.21373142		
709.6	0.21407013		
709.8	0.21380096		
710	0.21438306		
710.2	0.21461099		
710.4	0.2145354		
710.6	0.21438258		
710.8	0.21464479		
711	0.21457313		
711.2	0.2143834		
711.4	0.21449708		
711.6	0.21430505		
711.8	0.21438019		
712	0.21439386		
712.2	0.21432814		
712.4	0.21545983		
712.6	0.21567961		
712.8	0.21602576		
713	0.21581153		
713.2	0.2154359		
713.4	0.21521223		
713.6	0.21487255		
713.8	0.21497092		
714	0.2148283		
714.2	0.2143645		
714.4	0.21387265		
714.6	0.21400328		
714.8	0.21425981		
715	0.21391339		
715.2	0.21376465		
715.4	0.21343723		
715.6	0.21296932		
715.8	0.21256101		
716	0.21224133		
716.2	0.21188126		
716.4	0.2127634		
716.6	0.2126963		
716.8	0.21254957		
717	0.2124692		
717.2	0.21280233		
717.4	0.21334356		
717.6	0.21354978		
717.8	0.21424673		
718	0.21399016		
718.2	0.21425677		
718.4	0.21439514		
718.6	0.21451836		
718.8	0.21459285		
719	0.21425871		
719.2	0.21402824		
719.4	0.21368946		
719.6	0.21362641		
719.8	0.21323942		
720	0.21326552		
720.2	0.21317943		
720.4	0.21367821		
720.6	0.21365671		
720.8	0.21329132		
721	0.21321912		
721.2	0.21323111		
721.4	0.21312155		
721.6	0.21275085		
721.8	0.21264586		
722	0.21206689		
722.2	0.21179482		
722.4	0.21189446		
722.6	0.21145197		
722.8	0.21121689		
723	0.21111407		
723.2	0.21068855		
723.4	0.2103597		
723.6	0.21054178		
723.8	0.21072627		
724	0.21090115		
724.2	0.21158046		
724.4	0.21194659		
724.6	0.21229179		
724.8	0.21212464		
725	0.21239201		
725.2	0.21237986		
725.4	0.21278278		
725.6	0.21284249		
725.8	0.21276357		
726	0.2131122		
726.2	0.2127641		
726.4	0.21341735		
726.6	0.21295592		
726.8	0.21267215		
727	0.212127		
727.2	0.21141479		
727.4	0.2118493		
727.6	0.2121672		
727.8	0.21262702		
728	0.21211083		
728.2	0.21253435		
728.4	0.21214795		
728.6	0.21171985		
728.8	0.21175174		
729	0.21171379		
729.2	0.21171046		
729.4	0.21153299		
729.6	0.21116581		
729.8	0.21094663		
730	0.21118082		
730.2	0.21067144		
730.4	0.21080435		
730.6	0.21006664		
730.8	0.20949858		
731	0.20915989		
731.2	0.20904885		
731.4	0.20945036		
731.6	0.20931311		
731.8	0.20899975		
732	0.2085425		
732.2	0.20879259		
732.4	0.20865842		
732.6	0.2085722		
732.8	0.20908153		
733	0.20939631		
733.2	0.20986537		
733.4	0.2101233		
733.6	0.21085784		
733.8	0.21130259		
734	0.21162005		
734.2	0.21167895		
734.4	0.21141901		
734.6	0.21111993		
734.8	0.21091977		
735	0.21088599		
735.2	0.21044027		
735.4	0.21060425		
735.6	0.21037026		
735.8	0.21005304		
736	0.20984899		
736.2	0.20968877		
736.4	0.20965341		
736.6	0.209966		
736.8	0.21048364		
737	0.21116598		
737.2	0.2116026		
737.4	0.21192878		
737.6	0.21274438		
737.8	0.21249952		
738	0.21214585		
738.2	0.21206675		
738.4	0.21145424		
738.6	0.21136907		
738.8	0.21137318		
739	0.21086652		
739.2	0.21063179		
739.4	0.21106506		
739.6	0.21079808		
739.8	0.21042081		
740	0.21007251		
740.2	0.21005177		
740.4	0.2105285		
740.6	0.21098968		
740.8	0.2109983		
741	0.21077899		
741.2	0.21060852		
741.4	0.21067624		
741.6	0.21116724		
741.8	0.21045373		
742	0.21025939		
742.2	0.21072607		
742.4	0.2102551		
742.6	0.21016539		
742.8	0.20990405		
743	0.20924993		
743.2	0.2092222		
743.4	0.20909939		
743.6	0.20926825		
743.8	0.20935913		
744	0.20938355		
744.2	0.20942989		
744.4	0.20985545		
744.6	0.20961637		
744.8	0.20923982		
745	0.20934263		
745.2	0.20971088		
745.4	0.2097865		
745.6	0.2096785		
745.8	0.20981072		
746	0.20971062		
746.2	0.21016206		
746.4	0.20915119		
746.6	0.20863806		
746.8	0.20829223		
747	0.20820091		
747.2	0.20863633		
747.4	0.20880142		
747.6	0.20926123		
747.8	0.20901086		
748	0.20910725		
748.2	0.20944935		
748.4	0.20963583		
748.6	0.20937537		
748.8	0.20961999		
749	0.21004972		
749.2	0.21023156		
749.4	0.2100275		
749.6	0.20998869		
749.8	0.21041022		
750	0.20963568		
750.2	0.20973462		
750.4	0.20927181		
750.6	0.20962822		
750.8	0.20988728		
751	0.21014215		
751.2	0.21047058		
751.4	0.21062962		
751.6	0.21073365		
751.8	0.21125055		
752	0.2115784		
752.2	0.21164581		
752.4	0.21082583		
752.6	0.21046158		
752.8	0.21028907		
753	0.21006074		
753.2	0.20995163		
753.4	0.2091154		
753.6	0.20904512		
753.8	0.20890318		
754	0.20842145		
754.2	0.20815281		
754.4	0.20840022		
754.6	0.20851355		
754.8	0.20838343		
755	0.20858513		
755.2	0.20894929		
755.4	0.20928071		
755.6	0.20939765		
755.8	0.21007318		
756	0.20987054		
756.2	0.20964891		
756.4	0.20912786		
756.6	0.20873382		
756.8	0.20844979		
757	0.20838122		
757.2	0.20794539		
757.4	0.20779006		
757.6	0.2080523		
757.8	0.20785887		
758	0.2077525		
758.2	0.20751481		
758.4	0.2076969		
758.6	0.20764504		
758.8	0.2075456		
759	0.20798574		
759.2	0.20805197		
759.4	0.20795763		
759.6	0.20817936		
759.8	0.20846205		
760	0.20874107		
760.2	0.2091437		
760.4	0.20913416		
760.6	0.20887202		
760.8	0.20916605		
761	0.20934855		
761.2	0.20918499		
761.4	0.20950493		
761.6	0.20924344		
761.8	0.20894692		
762	0.20890295		
762.2	0.20858962		
762.4	0.20831433		
762.6	0.20851743		
762.8	0.20829796		
763	0.20804643		
763.2	0.20741271		
763.4	0.20715909		
763.6	0.20735852		
763.8	0.2079355		
764	0.20847281		
764.2	0.20877754		
764.4	0.20850519		
764.6	0.2085836		
764.8	0.20886857		
765	0.20891427		
765.2	0.20865011		
765.4	0.20862519		
765.6	0.20859634		
765.8	0.2080455		
766	0.20813077		
766.2	0.20809194		
766.4	0.20779892		
766.6	0.20790392		
766.8	0.20739292		
767	0.2073523		
767.2	0.20778246		
767.4	0.20803266		
767.6	0.20781965		
767.8	0.20846026		
768	0.20818286		
768.2	0.20800092		
768.4	0.20780567		
768.6	0.20709162		
768.8	0.20709749		
769	0.20690616		
769.2	0.2067609		
769.4	0.206249		
769.6	0.20584267		
769.8	0.2050278		
770	0.20498475		
770.2	0.20473871		
770.4	0.20452223		
770.6	0.20480261		
770.8	0.20482083		
771	0.20514041		
771.2	0.20609616		
771.4	0.2065022		
771.6	0.20674335		
771.8	0.20736322		
772	0.20749807		
772.2	0.20772009		
772.4	0.20816882		
772.6	0.20804025		
772.8	0.20878719		
773	0.20882973		
773.2	0.20807807		
773.4	0.20765033		
773.6	0.20746065		
773.8	0.20736325		
774	0.20746491		
774.2	0.20747889		
774.4	0.20736076		
774.6	0.20756116		
774.8	0.20790537		
775	0.20750655		
775.2	0.20752665		
775.4	0.20740137		
775.6	0.20712892		
775.8	0.20703148		
776	0.20644872		
776.2	0.20624239		
776.4	0.20607092		
776.6	0.2054042		
776.8	0.20460255		
777	0.20380878		
777.2	0.2031895		
777.4	0.20354977		
777.6	0.2031273		
777.8	0.20323881		
778	0.20362847		
778.2	0.2040556		
778.4	0.20381424		
778.6	0.20441025		
778.8	0.20470342		
779	0.20406759		
779.2	0.20452238		
779.4	0.20500957		
779.6	0.20505317		
779.8	0.20529502		
780	0.20547957		
780.2	0.20584219		
780.4	0.20537639		
780.6	0.2051642		
780.8	0.20531962		
781	0.20584282		
781.2	0.20616906		
781.4	0.20642741		
781.6	0.20621402		
781.8	0.20634657		
782	0.20693919		
782.2	0.20727727		
782.4	0.20697912		
782.6	0.20746235		
782.8	0.20782533		
783	0.20722799		
783.2	0.20760109		
783.4	0.20734168		
783.6	0.20736075		
783.8	0.20750885		
784	0.20758327		
784.2	0.20684373		
784.4	0.20649246		
784.6	0.20616751		
784.8	0.2058304		
785	0.20557203		
785.2	0.20519264		
785.4	0.20505308		
785.6	0.20465956		
785.8	0.2042647		
786	0.20454824		
786.2	0.20430271		
786.4	0.20420317		
786.6	0.20413041		
786.8	0.20412539		
787	0.20383078		
787.2	0.20421697		
787.4	0.20444793		
787.6	0.20479214		
787.8	0.20532866		
788	0.20545777		
788.2	0.20541404		
788.4	0.20587876		
788.6	0.20593389		
788.8	0.20585727		
789	0.20621416		
789.2	0.20598005		
789.4	0.20617027		
789.6	0.20594427		
789.8	0.20562769		
790	0.20533001		
790.2	0.20464168		
790.4	0.20458789		
790.6	0.20440807		
790.8	0.20490854		
791	0.20469899		
791.2	0.20477819		
791.4	0.20525989		
791.6	0.205466		
791.8	0.20580906		
792	0.20560542		
792.2	0.20616559		
792.4	0.206254		
792.6	0.20610985		
792.8	0.20593292		
793	0.20589264		
793.2	0.20563914		
793.4	0.20584028		
793.6	0.20516071		
793.8	0.20497384		
794	0.20428148		
794.2	0.20411563		
794.4	0.20419543		
794.6	0.2044939		
794.8	0.2049265		
795	0.20444626		
795.2	0.20460035		
795.4	0.20425329		
795.6	0.2036738		
795.8	0.20391264		
796	0.204414		
796.2	0.20486863		
796.4	0.20432729		
796.6	0.20430158		
796.8	0.20468961		
797	0.20431934		
797.2	0.20422706		
797.4	0.20404859		
797.6	0.20407246		
797.8	0.20437841		
798	0.20436835		
798.2	0.20527668		
798.4	0.20557399		
798.6	0.20599999		
798.8	0.20619666		
799	0.20603022		
799.2	0.20593289		
799.4	0.20559617		
799.6	0.2057856		
799.8	0.20628928		
800	0.20668049		
800.2	0.20607078		
800.4	0.20545553		
800.6	0.20524724		
800.8	0.20510676		
801	0.20458229		
801.2	0.20369777		
801.4	0.20362989		
801.6	0.20374465		
801.8	0.20367726		
802	0.20366538		
802.2	0.20432445		
802.4	0.20419777		
802.6	0.20432577		
802.8	0.20478154		
803	0.20529821		
803.2	0.20529411		
803.4	0.2049267		
803.6	0.2047676		
803.8	0.20458688		
804	0.20475321		
804.2	0.20429765		
804.4	0.20385789		
804.6	0.20363023		
804.8	0.20363247		
805	0.20318938		
805.2	0.20271524		
805.4	0.20288848		
805.6	0.20288826		
805.8	0.20299524		
806	0.20318479		
806.2	0.20360242		
806.4	0.20372711		
806.6	0.20424302		
806.8	0.20462339		
807	0.20499051		
807.2	0.20440568		
807.4	0.20409773		
807.6	0.20398203		
807.8	0.20429116		
808	0.20446354		
808.2	0.20450205		
808.4	0.20450416		
808.6	0.20480289		
808.8	0.20493299		
809	0.20479165		
809.2	0.20490005		
809.4	0.20472572		
809.6	0.20485497		
809.8	0.20473189		
