# Supplementary material for: Molecular basis for DNA recognition by the maternal pioneer transcription factor FoxH1
Source: Nat Commun. 2022 Nov 26;13:7279. doi: 10.1038/s41467-022-34925-y (PMC9701222; doi:10.1038/s41467-022-34925-y)
Supplement: Supplementary file 4 — Source Data [file 41467_2022_34925_MOESM4_ESM.zip › Sourcedata/BLIS/FoxH1/WT/601/+2.5/DNA/B6Results.txt]

Conc1	6.25E-08	
Start1	390	
Stop1	809.8	
Kobs	0.0010971856142344	
Error Kobs	1.67108668817217E-05	
Koff	0	
Error Koff	0	
Time1	Data1	Fit1	
390	0.00410202	0	
390.2	0.00386033	0.00043734	
390.4	0.00381361	0.0008733	
390.6	0.00415	0.00130787	
390.8	0.00435304	0.00174107	
391	0.00455572	0.0021729	
391.2	0.0049202	0.00260336	
391.4	0.00532831	0.00303245	
391.6	0.00620123	0.00346019	
391.8	0.00728176	0.00388657	
392	0.00807897	0.0043116	
392.2	0.00886543	0.00473529	
392.4	0.01000746	0.00515763	
392.6	0.01144211	0.00557863	
392.8	0.01230626	0.0059983	
393	0.01302628	0.00641665	
393.2	0.01328764	0.00683366	
393.4	0.01371179	0.00724936	
393.6	0.01362662	0.00766374	
393.8	0.01426505	0.00807681	
394	0.01440273	0.00848856	
394.2	0.01416812	0.00889902	
394.4	0.01428553	0.00930817	
394.6	0.01448252	0.00971603	
394.8	0.01473489	0.0101226	
395	0.01485212	0.01052787	
395.2	0.01501813	0.01093187	
395.4	0.0149401	0.01133458	
395.6	0.01584841	0.01173602	
395.8	0.01686938	0.01213619	
396	0.01684077	0.01253509	
396.2	0.01753699	0.01293273	
396.4	0.0186146	0.01332911	
396.6	0.01894466	0.01372423	
396.8	0.01863606	0.0141181	
397	0.01908569	0.01451072	
397.2	0.01982209	0.0149021	
397.4	0.02057281	0.01529224	
397.6	0.02058493	0.01568114	
397.8	0.02145311	0.01606881	
398	0.02215623	0.01645526	
398.2	0.02250748	0.01684048	
398.4	0.02269383	0.01722448	
398.6	0.02288447	0.01760726	
398.8	0.02328849	0.01798883	
399	0.02345159	0.01836919	
399.2	0.02344011	0.01874835	
399.4	0.02387088	0.01912631	
399.6	0.02433687	0.01950307	
399.8	0.02482633	0.01987863	
400	0.02467807	0.02025301	
400.2	0.02484892	0.0206262	
400.4	0.02462885	0.02099821	
400.6	0.02479239	0.02136904	
400.8	0.02589433	0.02173869	
401	0.02700027	0.02210718	
401.2	0.02775723	0.02247449	
401.4	0.02824513	0.02284065	
401.6	0.02885231	0.02320564	
401.8	0.0291225	0.02356948	
402	0.03005577	0.02393217	
402.2	0.03037576	0.0242937	
402.4	0.03064474	0.02465409	
402.6	0.03125583	0.02501334	
402.8	0.03183317	0.02537146	
403	0.03241432	0.02572843	
403.2	0.0325689	0.02608428	
403.4	0.03295953	0.026439	
403.6	0.03291861	0.0267926	
403.8	0.03334334	0.02714507	
404	0.03346224	0.02749643	
404.2	0.03336165	0.02784668	
404.4	0.03349268	0.02819582	
404.6	0.0343427	0.02854385	
404.8	0.03498362	0.02889078	
405	0.03495389	0.02923661	
405.2	0.03513603	0.02958135	
405.4	0.0354721	0.02992499	
405.6	0.03563388	0.03026754	
405.8	0.03624786	0.03060901	
406	0.03735286	0.0309494	
406.2	0.03790529	0.03128871	
406.4	0.03871994	0.03162695	
406.6	0.03916708	0.03196411	
406.8	0.03933005	0.0323002	
407	0.03943366	0.03263524	
407.2	0.03954257	0.03296921	
407.4	0.03971621	0.03330212	
407.6	0.03986328	0.03363398	
407.8	0.03967067	0.03396478	
408	0.04005562	0.03429454	
408.2	0.04016598	0.03462325	
408.4	0.04041173	0.03495093	
408.6	0.0408601	0.03527756	
408.8	0.04102449	0.03560316	
409	0.04163916	0.03592773	
409.2	0.04129743	0.03625127	
409.4	0.04209939	0.03657379	
409.6	0.04292858	0.03689528	
409.8	0.04382784	0.03721576	
410	0.04385872	0.03753522	
410.2	0.04425386	0.03785367	
410.4	0.04432871	0.03817111	
410.6	0.04406395	0.03848755	
410.8	0.04427091	0.03880298	
411	0.04433129	0.03911741	
411.2	0.04420864	0.03943085	
411.4	0.04435019	0.0397433	
411.6	0.04393513	0.04005475	
411.8	0.04397109	0.04036522	
412	0.04423641	0.04067471	
412.2	0.04456132	0.04098321	
412.4	0.04532825	0.04129074	
412.6	0.04542622	0.04159729	
412.8	0.04579917	0.04190287	
413	0.04625841	0.04220749	
413.2	0.04609011	0.04251114	
413.4	0.04696476	0.04281383	
413.6	0.04743604	0.04311556	
413.8	0.04819037	0.04341633	
414	0.04839634	0.04371615	
414.2	0.04924891	0.04401502	
414.4	0.04951946	0.04431295	
414.6	0.04925065	0.04460993	
414.8	0.04985321	0.04490597	
415	0.0499029	0.04520107	
415.2	0.04998525	0.04549524	
415.4	0.05065467	0.04578848	
415.6	0.05074164	0.04608078	
415.8	0.0512594	0.04637216	
416	0.05178007	0.04666262	
416.2	0.05230423	0.04695216	
416.4	0.052714	0.04724078	
416.6	0.0525387	0.04752849	
416.8	0.05310817	0.04781529	
417	0.05329691	0.04810117	
417.2	0.05310479	0.04838615	
417.4	0.05322001	0.04867023	
417.6	0.0536534	0.04895341	
417.8	0.05418834	0.0492357	
418	0.0544918	0.04951708	
418.2	0.05488922	0.04979758	
418.4	0.0548737	0.05007719	
418.6	0.05454916	0.05035591	
418.8	0.0551398	0.05063375	
419	0.05561943	0.05091071	
419.2	0.05644482	0.05118679	
419.4	0.05697488	0.051462	
419.6	0.0573657	0.05173634	
419.8	0.0579557	0.05200981	
420	0.05819973	0.05228241	
420.2	0.05835057	0.05255415	
420.4	0.05878464	0.05282502	
420.6	0.05886785	0.05309504	
420.8	0.05897286	0.05336421	
421	0.05902521	0.05363252	
421.2	0.05903441	0.05389998	
421.4	0.059025	0.05416659	
421.6	0.05953597	0.05443236	
421.8	0.05998941	0.05469729	
422	0.06024857	0.05496138	
422.2	0.06052406	0.05522463	
422.4	0.06089803	0.05548705	
422.6	0.06053393	0.05574864	
422.8	0.06073748	0.0560094	
423	0.06130969	0.05626933	
423.2	0.06144652	0.05652844	
423.4	0.06198858	0.05678673	
423.6	0.06208887	0.0570442	
423.8	0.06212451	0.05730085	
424	0.0616346	0.05755669	
424.2	0.06237241	0.05781173	
424.4	0.06248851	0.05806595	
424.6	0.06225983	0.05831937	
424.8	0.06215191	0.05857198	
425	0.06244259	0.0588238	
425.2	0.0625436	0.05907482	
425.4	0.06291321	0.05932504	
425.6	0.06347266	0.05957447	
425.8	0.06384347	0.05982311	
426	0.06422488	0.06007097	
426.2	0.0643517	0.06031803	
426.4	0.06423047	0.06056432	
426.6	0.06433521	0.06080982	
426.8	0.0642074	0.06105455	
427	0.06468914	0.0612985	
427.2	0.06482873	0.06154168	
427.4	0.06544223	0.06178409	
427.6	0.06494715	0.06202573	
427.8	0.06511044	0.06226661	
428	0.06518117	0.06250672	
428.2	0.06542592	0.06274607	
428.4	0.06500002	0.06298467	
428.6	0.06479776	0.06322251	
428.8	0.06480817	0.06345959	
429	0.06529034	0.06369593	
429.2	0.0653462	0.06393151	
429.4	0.06555284	0.06416635	
429.6	0.0656127	0.06440045	
429.8	0.06572332	0.0646338	
430	0.06550731	0.06486642	
430.2	0.06515274	0.0650983	
430.4	0.0652566	0.06532944	
430.6	0.06541121	0.06555985	
430.8	0.06557602	0.06578953	
431	0.0662571	0.06601849	
431.2	0.06648447	0.06624672	
431.4	0.06714555	0.06647422	
431.6	0.06720878	0.06670101	
431.8	0.06763647	0.06692708	
432	0.0680564	0.06715243	
432.2	0.06819834	0.06737706	
432.4	0.06890256	0.06760099	
432.6	0.06958283	0.06782421	
432.8	0.07055767	0.06804672	
433	0.07130951	0.06826852	
433.2	0.07140056	0.06848962	
433.4	0.071234	0.06871002	
433.6	0.07145012	0.06892973	
433.8	0.07117372	0.06914874	
434	0.07114958	0.06936705	
434.2	0.07098995	0.06958467	
434.4	0.0707169	0.06980161	
434.6	0.07098709	0.07001785	
434.8	0.07155148	0.07023341	
435	0.071692	0.07044829	
435.2	0.0720755	0.07066249	
435.4	0.0722803	0.07087601	
435.6	0.07141138	0.07108885	
435.8	0.07145921	0.07130102	
436	0.07133462	0.07151252	
436.2	0.07123014	0.07172334	
436.4	0.07150054	0.0719335	
436.6	0.07150374	0.072143	
436.8	0.07152722	0.07235183	
437	0.07118599	0.07255999	
437.2	0.07061214	0.0727675	
437.4	0.07046456	0.07297435	
437.6	0.07098984	0.07318055	
437.8	0.07053929	0.07338609	
438	0.07076773	0.07359099	
438.2	0.07112053	0.07379523	
438.4	0.07142514	0.07399883	
438.6	0.07225701	0.07420178	
438.8	0.07286147	0.07440409	
439	0.07326361	0.07460575	
439.2	0.07355015	0.07480678	
439.4	0.0733159	0.07500718	
439.6	0.07334872	0.07520693	
439.8	0.07395709	0.07540606	
440	0.07424973	0.07560455	
440.2	0.07456729	0.07580242	
440.4	0.07420095	0.07599966	
440.6	0.07404928	0.07619627	
440.8	0.07379784	0.07639226	
441	0.07390292	0.07658763	
441.2	0.07437911	0.07678238	
441.4	0.07431842	0.07697652	
441.6	0.07469043	0.07717004	
441.8	0.07459556	0.07736294	
442	0.07474441	0.07755524	
442.2	0.07510829	0.07774693	
442.4	0.07512895	0.07793801	
442.6	0.07561214	0.07812848	
442.8	0.0754964	0.07831835	
443	0.07534393	0.07850762	
443.2	0.07586911	0.07869629	
443.4	0.07594414	0.07888436	
443.6	0.07662759	0.07907184	
443.8	0.07648036	0.07925872	
444	0.076562	0.07944501	
444.2	0.07631897	0.07963071	
444.4	0.07587168	0.07981583	
444.6	0.07592178	0.08000035	
444.8	0.07618555	0.08018429	
445	0.07654271	0.08036765	
445.2	0.07630973	0.08055043	
445.4	0.07578739	0.08073263	
445.6	0.07652451	0.08091425	
445.8	0.07666661	0.0810953	
446	0.0764936	0.08127577	
446.2	0.0770088	0.08145568	
446.4	0.07694723	0.08163501	
446.6	0.07714098	0.08181377	
446.8	0.0769256	0.08199197	
447	0.07748934	0.0821696	
447.2	0.07834729	0.08234667	
447.4	0.07820351	0.08252318	
447.6	0.07870511	0.08269913	
447.8	0.07835972	0.08287453	
448	0.07829846	0.08304937	
448.2	0.07831724	0.08322365	
448.4	0.07832319	0.08339738	
448.6	0.07844325	0.08357056	
448.8	0.07930319	0.0837432	
449	0.07949173	0.08391528	
449.2	0.07947628	0.08408682	
449.4	0.07984934	0.08425782	
449.6	0.08032893	0.08442828	
449.8	0.08058795	0.08459819	
450	0.08070669	0.08476757	
450.2	0.08046956	0.08493641	
450.4	0.08068608	0.08510472	
450.6	0.08093152	0.0852725	
450.8	0.08077129	0.08543974	
451	0.08048903	0.08560645	
451.2	0.08005843	0.08577263	
451.4	0.07937093	0.08593829	
451.6	0.07979839	0.08610343	
451.8	0.07970247	0.08626804	
452	0.07968986	0.08643213	
452.2	0.08003923	0.0865957	
452.4	0.08006386	0.08675875	
452.6	0.08006959	0.08692128	
452.8	0.08050934	0.0870833	
453	0.0803995	0.08724481	
453.2	0.08055812	0.0874058	
453.4	0.08105645	0.08756629	
453.6	0.0815464	0.08772626	
453.8	0.08174207	0.08788573	
454	0.08214731	0.0880447	
454.2	0.08216969	0.08820316	
454.4	0.08247487	0.08836112	
454.6	0.08232852	0.08851858	
454.8	0.08218633	0.08867554	
455	0.08179868	0.088832	
455.2	0.08227294	0.08898797	
455.4	0.08297586	0.08914344	
455.6	0.08429204	0.08929843	
455.8	0.08449978	0.08945292	
456	0.0848676	0.08960692	
456.2	0.08488252	0.08976043	
456.4	0.08479265	0.08991346	
456.6	0.08488542	0.090066	
456.8	0.08486048	0.09021806	
457	0.08416975	0.09036964	
457.2	0.08417111	0.09052073	
457.4	0.08474373	0.09067135	
457.6	0.08496642	0.09082149	
457.8	0.08461827	0.09097116	
458	0.08445705	0.09112035	
458.2	0.08411997	0.09126907	
458.4	0.08355876	0.09141732	
458.6	0.0837808	0.0915651	
458.8	0.08382961	0.09171241	
459	0.08364093	0.09185925	
459.2	0.08399873	0.09200563	
459.4	0.08422256	0.09215155	
459.6	0.08414958	0.092297	
459.8	0.08431522	0.09244199	
460	0.0845948	0.09258652	
460.2	0.08474279	0.0927306	
460.4	0.08551542	0.09287422	
460.6	0.08596451	0.09301738	
460.8	0.08638911	0.09316009	
461	0.08661305	0.09330235	
461.2	0.08744026	0.09344416	
461.4	0.08845125	0.09358552	
461.6	0.08855268	0.09372643	
461.8	0.08866198	0.09386689	
462	0.0889381	0.09400691	
462.2	0.08880385	0.09414649	
462.4	0.0887528	0.09428562	
462.6	0.08930075	0.09442432	
462.8	0.08893614	0.09456257	
463	0.08872293	0.09470039	
463.2	0.08855623	0.09483777	
463.4	0.08841565	0.09497471	
463.6	0.08814729	0.09511122	
463.8	0.08846364	0.0952473	
464	0.08849064	0.09538295	
464.2	0.08924579	0.09551817	
464.4	0.08951551	0.09565296	
464.6	0.08999122	0.09578732	
464.8	0.09036574	0.09592125	
465	0.09045922	0.09605477	
465.2	0.09097706	0.09618786	
465.4	0.09127736	0.09632052	
465.6	0.09143981	0.09645277	
465.8	0.09186666	0.0965846	
466	0.09155771	0.09671601	
466.2	0.09063433	0.09684701	
466.4	0.0907901	0.09697759	
466.6	0.09088488	0.09710776	
466.8	0.0907828	0.09723751	
467	0.09104355	0.09736685	
467.2	0.09107983	0.09749579	
467.4	0.09098583	0.09762431	
467.6	0.09099992	0.09775243	
467.8	0.09118564	0.09788014	
468	0.09132994	0.09800745	
468.2	0.09160844	0.09813436	
468.4	0.09145924	0.09826086	
468.6	0.09201476	0.09838696	
468.8	0.09186546	0.09851266	
469	0.09257091	0.09863797	
469.2	0.09335532	0.09876287	
469.4	0.09344509	0.09888739	
469.6	0.09335922	0.0990115	
469.8	0.09340872	0.09913523	
470	0.09335654	0.09925856	
470.2	0.09327273	0.0993815	
470.4	0.09388679	0.09950405	
470.6	0.09424692	0.09962622	
470.8	0.09433749	0.099748	
471	0.09449153	0.09986939	
471.2	0.09443766	0.09999039	
471.4	0.09456052	0.10011102	
471.6	0.09469157	0.10023126	
471.8	0.09465561	0.10035112	
472	0.09470663	0.1004706	
472.2	0.09471159	0.1005897	
472.4	0.09460943	0.10070843	
472.6	0.09459602	0.10082678	
472.8	0.09422204	0.10094475	
473	0.09480499	0.10106235	
473.2	0.09530085	0.10117958	
473.4	0.09553764	0.10129644	
473.6	0.09533542	0.10141292	
473.8	0.09568947	0.10152904	
474	0.09578305	0.10164479	
474.2	0.09567879	0.10176018	
474.4	0.09589449	0.10187519	
474.6	0.09635093	0.10198985	
474.8	0.09626974	0.10210414	
475	0.09648175	0.10221807	
475.2	0.09615945	0.10233163	
475.4	0.09607505	0.10244484	
475.6	0.09581191	0.10255769	
475.8	0.09528018	0.10267018	
476	0.09506317	0.10278232	
476.2	0.09470693	0.1028941	
476.4	0.09439994	0.10300552	
476.6	0.09447812	0.1031166	
476.8	0.0945991	0.10322732	
477	0.09501797	0.10333769	
477.2	0.09505973	0.10344771	
477.4	0.09492697	0.10355738	
477.6	0.0944368	0.10366671	
477.8	0.09501852	0.10377569	
478	0.09507412	0.10388432	
478.2	0.09574325	0.10399261	
478.4	0.09648373	0.10410056	
478.6	0.09678969	0.10420816	
478.8	0.09671506	0.10431543	
479	0.09665321	0.10442235	
479.2	0.09700131	0.10452894	
479.4	0.09739832	0.10463518	
479.6	0.09776235	0.1047411	
479.8	0.09825149	0.10484667	
480	0.09919606	0.10495191	
480.2	0.09992005	0.10505682	
480.4	0.10028289	0.1051614	
480.6	0.10064062	0.10526564	
480.8	0.10076045	0.10536956	
481	0.10061017	0.10547314	
481.2	0.10049687	0.1055764	
481.4	0.10030266	0.10567933	
481.6	0.09999794	0.10578193	
481.8	0.1003423	0.10588421	
482	0.0999024	0.10598617	
482.2	0.09977305	0.1060878	
482.4	0.09952012	0.10618911	
482.6	0.09942689	0.1062901	
482.8	0.09967891	0.10639077	
483	0.09947956	0.10649112	
483.2	0.09983902	0.10659115	
483.4	0.09995373	0.10669087	
483.6	0.10049711	0.10679027	
483.8	0.1007746	0.10688935	
484	0.1010924	0.10698812	
484.2	0.10154545	0.10708658	
484.4	0.10177209	0.10718473	
484.6	0.1020483	0.10728256	
484.8	0.10214523	0.10738009	
485	0.10215445	0.10747731	
485.2	0.10216541	0.10757422	
485.4	0.10167482	0.10767082	
485.6	0.10165133	0.10776711	
485.8	0.10161442	0.10786311	
486	0.10162923	0.10795879	
486.2	0.10170046	0.10805418	
486.4	0.1023104	0.10814926	
486.6	0.10225252	0.10824404	
486.8	0.1022043	0.10833852	
487	0.10142453	0.1084327	
487.2	0.10167832	0.10852658	
487.4	0.10210587	0.10862017	
487.6	0.10230431	0.10871346	
487.8	0.10188262	0.10880645	
488	0.10231504	0.10889915	
488.2	0.1024246	0.10899156	
488.4	0.10232439	0.10908367	
488.6	0.10252997	0.10917549	
488.8	0.10267249	0.10926702	
489	0.10295955	0.10935826	
489.2	0.10270164	0.10944921	
489.4	0.10238657	0.10953987	
489.6	0.1025811	0.10963025	
489.8	0.10256487	0.10972034	
490	0.10297584	0.10981014	
490.2	0.10318229	0.10989966	
490.4	0.10282561	0.1099889	
490.6	0.10224244	0.11007785	
490.8	0.10250793	0.11016652	
491	0.10269024	0.11025491	
491.2	0.1032228	0.11034303	
491.4	0.10355834	0.11043086	
491.6	0.10365577	0.11051841	
491.8	0.1041189	0.11060569	
492	0.10454883	0.11069269	
492.2	0.10458615	0.11077941	
492.4	0.10506719	0.11086586	
492.6	0.10568827	0.11095204	
492.8	0.1059685	0.11103794	
493	0.10606579	0.11112357	
493.2	0.1058843	0.11120893	
493.4	0.10590176	0.11129402	
493.6	0.10602073	0.11137884	
493.8	0.10634465	0.11146339	
494	0.10654656	0.11154767	
494.2	0.10664077	0.11163169	
494.4	0.10615395	0.11171544	
494.6	0.10608703	0.11179892	
494.8	0.10623708	0.11188214	
495	0.10616307	0.1119651	
495.2	0.10589714	0.1120478	
495.4	0.10568388	0.11213023	
495.6	0.10601027	0.1122124	
495.8	0.1061544	0.11229431	
496	0.10604244	0.11237596	
496.2	0.1060803	0.11245735	
496.4	0.10644313	0.11253849	
496.6	0.10670117	0.11261937	
496.8	0.10678531	0.11269999	
497	0.10675363	0.11278035	
497.2	0.10676519	0.11286046	
497.4	0.10672691	0.11294032	
497.6	0.10694506	0.11301993	
497.8	0.10725918	0.11309928	
498	0.1076212	0.11317838	
498.2	0.10830092	0.11325723	
498.4	0.10857919	0.11333583	
498.6	0.10868499	0.11341419	
498.8	0.10871582	0.11349229	
499	0.10850213	0.11357015	
499.2	0.10845427	0.11364776	
499.4	0.10843705	0.11372512	
499.6	0.10882623	0.11380224	
499.8	0.10849866	0.11387912	
500	0.1088476	0.11395575	
500.2	0.10935732	0.11403214	
500.4	0.10925449	0.11410828	
500.6	0.10897162	0.11418419	
500.8	0.10898099	0.11425985	
501	0.1089552	0.11433528	
501.2	0.10898368	0.11441046	
501.4	0.10845963	0.11448541	
501.6	0.10809085	0.11456012	
501.8	0.10832091	0.1146346	
502	0.10881814	0.11470884	
502.2	0.10907923	0.11478284	
502.4	0.10904329	0.11485661	
502.6	0.10840333	0.11493014	
502.8	0.10851172	0.11500345	
503	0.10873527	0.11507652	
503.2	0.10944163	0.11514935	
503.4	0.10978639	0.11522196	
503.6	0.10997935	0.11529434	
503.8	0.11021214	0.11536649	
504	0.11096743	0.11543841	
504.2	0.11195065	0.1155101	
504.4	0.11193371	0.11558157	
504.6	0.11214314	0.11565281	
504.8	0.11300106	0.11572382	
505	0.11294235	0.11579461	
505.2	0.11279339	0.11586517	
505.4	0.1128068	0.11593551	
505.6	0.1128808	0.11600563	
505.8	0.11270038	0.11607553	
506	0.11239026	0.1161452	
506.2	0.11226888	0.11621465	
506.4	0.11226756	0.11628389	
506.6	0.11176891	0.1163529	
506.8	0.11187939	0.1164217	
507	0.11197558	0.11649027	
507.2	0.11240197	0.11655864	
507.4	0.11224891	0.11662678	
507.6	0.11192085	0.11669471	
507.8	0.11199585	0.11676242	
508	0.11222064	0.11682992	
508.2	0.11286856	0.1168972	
508.4	0.11263838	0.11696428	
508.6	0.11248394	0.11703113	
508.8	0.11283737	0.11709778	
509	0.11236678	0.11716422	
509.2	0.1123768	0.11723044	
509.4	0.11263951	0.11729646	
509.6	0.11249195	0.11736227	
509.8	0.11244805	0.11742787	
510	0.11276687	0.11749326	
510.2	0.1127557	0.11755844	
510.4	0.11247615	0.11762342	
510.6	0.11236515	0.11768819	
510.8	0.11253052	0.11775275	
511	0.11302214	0.11781712	
511.2	0.11349279	0.11788127	
511.4	0.11351228	0.11794523	
511.6	0.11370781	0.11800898	
511.8	0.11474482	0.11807253	
512	0.11532115	0.11813588	
512.2	0.1156356	0.11819903	
512.4	0.11562174	0.11826198	
512.6	0.11565434	0.11832472	
512.8	0.11569731	0.11838727	
513	0.11597976	0.11844963	
513.2	0.11564285	0.11851178	
513.4	0.11579324	0.11857374	
513.6	0.11547852	0.1186355	
513.8	0.11479625	0.11869707	
514	0.1144995	0.11875844	
514.2	0.11431605	0.11881961	
514.4	0.11407735	0.11888059	
514.6	0.11436595	0.11894138	
514.8	0.11459772	0.11900198	
515	0.11492753	0.11906239	
515.2	0.11540916	0.1191226	
515.4	0.1154534	0.11918262	
515.6	0.11539018	0.11924245	
515.8	0.11623599	0.1193021	
516	0.11624788	0.11936155	
516.2	0.11652498	0.11942082	
516.4	0.11690391	0.1194799	
516.6	0.11698588	0.11953879	
516.8	0.11686267	0.11959749	
517	0.11710168	0.11965601	
517.2	0.11687114	0.11971434	
517.4	0.11705709	0.11977249	
517.6	0.11709825	0.11983046	
517.8	0.11717187	0.11988824	
518	0.11748271	0.11994583	
518.2	0.11729715	0.12000325	
518.4	0.11743762	0.12006048	
518.6	0.11785718	0.12011753	
518.8	0.11771201	0.12017441	
519	0.11750684	0.1202311	
519.2	0.11690406	0.12028761	
519.4	0.11629438	0.12034394	
519.6	0.11594906	0.12040009	
519.8	0.11627936	0.12045607	
520	0.11619966	0.12051187	
520.2	0.11625232	0.12056749	
520.4	0.11557076	0.12062294	
520.6	0.11537859	0.12067821	
520.8	0.11540741	0.1207333	
521	0.11603604	0.12078822	
521.2	0.11639449	0.12084297	
521.4	0.11651837	0.12089755	
521.6	0.11702143	0.12095195	
521.8	0.11748113	0.12100617	
522	0.11795764	0.12106023	
522.2	0.11805517	0.12111412	
522.4	0.11850404	0.12116783	
522.6	0.11891903	0.12122138	
522.8	0.11887214	0.12127475	
523	0.11894538	0.12132796	
523.2	0.11920978	0.12138099	
523.4	0.11993282	0.12143386	
523.6	0.11992474	0.12148656	
523.8	0.12014504	0.1215391	
524	0.12043795	0.12159147	
524.2	0.12034366	0.12164367	
524.4	0.11993763	0.12169571	
524.6	0.1202444	0.12174758	
524.8	0.12004733	0.12179929	
525	0.1198889	0.12185083	
525.2	0.12001711	0.12190221	
525.4	0.1203057	0.12195343	
525.6	0.12031461	0.12200449	
525.8	0.12059108	0.12205538	
526	0.12055437	0.12210612	
526.2	0.12056282	0.12215669	
526.4	0.12111208	0.1222071	
526.6	0.1217738	0.12225735	
526.8	0.12203108	0.12230745	
527	0.12232052	0.12235738	
527.2	0.12252192	0.12240716	
527.4	0.12331248	0.12245678	
527.6	0.12320919	0.12250624	
527.8	0.12353401	0.12255554	
528	0.12376138	0.12260469	
528.2	0.12385704	0.12265369	
528.4	0.12395945	0.12270252	
528.6	0.12423431	0.12275121	
528.8	0.12404	0.12279974	
529	0.1239668	0.12284811	
529.2	0.12385886	0.12289633	
529.4	0.12383672	0.1229444	
529.6	0.12351751	0.12299232	
529.8	0.12344919	0.12304009	
530	0.12309495	0.1230877	
530.2	0.12357994	0.12313516	
530.4	0.1232986	0.12318248	
530.6	0.12331527	0.12322964	
530.8	0.12324464	0.12327665	
531	0.12311537	0.12332352	
531.2	0.1231229	0.12337023	
531.4	0.12386301	0.1234168	
531.6	0.12386595	0.12346322	
531.8	0.12404001	0.1235095	
532	0.1243999	0.12355563	
532.2	0.12449571	0.12360161	
532.4	0.12480393	0.12364744	
532.6	0.12499642	0.12369313	
532.8	0.12491649	0.12373868	
533	0.12506032	0.12378408	
533.2	0.12514258	0.12382934	
533.4	0.12565952	0.12387445	
533.6	0.12530622	0.12391942	
533.8	0.12548464	0.12396425	
534	0.12543284	0.12400894	
534.2	0.12575596	0.12405348	
534.4	0.12558239	0.12409789	
534.6	0.12573276	0.12414215	
534.8	0.12595599	0.12418628	
535	0.12600431	0.12423026	
535.2	0.12646323	0.1242741	
535.4	0.12666096	0.12431781	
535.6	0.12686383	0.12436138	
535.8	0.12647589	0.1244048	
536	0.12645596	0.1244481	
536.2	0.12666848	0.12449125	
536.4	0.1268688	0.12453427	
536.6	0.12698445	0.12457715	
536.8	0.12679897	0.12461989	
537	0.12699495	0.1246625	
537.2	0.12676651	0.12470498	
537.4	0.12680311	0.12474732	
537.6	0.12669907	0.12478953	
537.8	0.12674467	0.1248316	
538	0.12651978	0.12487354	
538.2	0.12620794	0.12491535	
538.4	0.12647582	0.12495702	
538.6	0.12674701	0.12499856	
538.8	0.12662299	0.12503997	
539	0.1266195	0.12508125	
539.2	0.12707791	0.1251224	
539.4	0.12704389	0.12516342	
539.6	0.12740143	0.12520431	
539.8	0.12708585	0.12524507	
540	0.12720804	0.1252857	
540.2	0.12738415	0.1253262	
540.4	0.12751874	0.12536657	
540.6	0.12738334	0.12540682	
540.8	0.12735788	0.12544693	
541	0.12747465	0.12548693	
541.2	0.12720819	0.12552679	
541.4	0.12745126	0.12556653	
541.6	0.12756238	0.12560614	
541.8	0.12752998	0.12564562	
542	0.12766376	0.12568499	
542.2	0.12784082	0.12572422	
542.4	0.12839876	0.12576333	
542.6	0.12837277	0.12580232	
542.8	0.12817008	0.12584119	
543	0.1287531	0.12587993	
543.2	0.12925484	0.12591855	
543.4	0.12924205	0.12595704	
543.6	0.12928857	0.12599542	
543.8	0.12886198	0.12603367	
544	0.12900191	0.1260718	
544.2	0.12948345	0.12610982	
544.4	0.12994899	0.12614771	
544.6	0.12949607	0.12618548	
544.8	0.12941436	0.12622313	
545	0.12969201	0.12626066	
545.2	0.12977793	0.12629807	
545.4	0.12982809	0.12633537	
545.6	0.12990963	0.12637254	
545.8	0.1298417	0.1264096	
546	0.12962455	0.12644654	
546.2	0.1292679	0.12648337	
546.4	0.12914587	0.12652008	
546.6	0.12912434	0.12655667	
546.8	0.12961019	0.12659314	
547	0.12965782	0.1266295	
547.2	0.12964984	0.12666575	
547.4	0.12975588	0.12670188	
547.6	0.13000027	0.12673789	
547.8	0.12990078	0.12677379	
548	0.13020654	0.12680958	
548.2	0.13046103	0.12684526	
548.4	0.13053882	0.12688082	
548.6	0.1306809	0.12691627	
548.8	0.13053456	0.1269516	
549	0.13057559	0.12698683	
549.2	0.13055718	0.12702194	
549.4	0.13056475	0.12705694	
549.6	0.13081223	0.12709183	
549.8	0.13090739	0.12712661	
550	0.13039873	0.12716128	
550.2	0.12999261	0.12719584	
550.4	0.13033111	0.12723029	
550.6	0.13031244	0.12726464	
550.8	0.13058155	0.12729887	
551	0.1308865	0.12733299	
551.2	0.13086914	0.12736701	
551.4	0.13144661	0.12740092	
551.6	0.13135848	0.12743472	
551.8	0.13142157	0.12746841	
552	0.13218967	0.127502	
552.2	0.13228796	0.12753548	
552.4	0.13263643	0.12756886	
552.6	0.13264462	0.12760213	
552.8	0.13259366	0.12763529	
553	0.13317803	0.12766835	
553.2	0.13378489	0.1277013	
553.4	0.13376713	0.12773415	
553.6	0.13357774	0.1277669	
553.8	0.1336631	0.12779954	
554	0.13283315	0.12783208	
554.2	0.13265157	0.12786452	
554.4	0.13234555	0.12789685	
554.6	0.13187649	0.12792908	
554.8	0.13170239	0.12796121	
555	0.13186811	0.12799324	
555.2	0.13149978	0.12802516	
555.4	0.13197445	0.12805698	
555.6	0.1324267	0.12808871	
555.8	0.1328009	0.12812033	
556	0.13326115	0.12815185	
556.2	0.13372114	0.12818328	
556.4	0.13446435	0.1282146	
556.6	0.13458146	0.12824582	
556.8	0.13515606	0.12827695	
557	0.13515565	0.12830797	
557.2	0.13498885	0.1283389	
557.4	0.13510536	0.12836973	
557.6	0.13492229	0.12840047	
557.8	0.13478339	0.1284311	
558	0.13457991	0.12846164	
558.2	0.13493015	0.12849208	
558.4	0.13434702	0.12852243	
558.6	0.13408433	0.12855267	
558.8	0.13465266	0.12858283	
559	0.13539519	0.12861288	
559.2	0.13574013	0.12864285	
559.4	0.13635104	0.12867271	
559.6	0.13682319	0.12870249	
559.8	0.13681418	0.12873217	
560	0.13742188	0.12876175	
560.2	0.13797491	0.12879124	
560.4	0.13817906	0.12882064	
560.6	0.13847302	0.12884994	
560.8	0.13879326	0.12887916	
561	0.13871612	0.12890827	
561.2	0.1390958	0.1289373	
561.4	0.13889716	0.12896624	
561.6	0.13866399	0.12899508	
561.8	0.13843839	0.12902383	
562	0.1383026	0.12905249	
562.2	0.13786575	0.12908106	
562.4	0.13713775	0.12910954	
562.6	0.13729671	0.12913793	
562.8	0.1378704	0.12916623	
563	0.13745175	0.12919444	
563.2	0.13703669	0.12922256	
563.4	0.13666449	0.12925059	
563.6	0.1363714	0.12927853	
563.8	0.13603579	0.12930639	
564	0.13668573	0.12933415	
564.2	0.13690914	0.12936183	
564.4	0.13757583	0.12938942	
564.6	0.13797584	0.12941692	
564.8	0.13827174	0.12944434	
565	0.13871686	0.12947167	
565.2	0.13884206	0.12949891	
565.4	0.13826655	0.12952607	
565.6	0.13870929	0.12955314	
565.8	0.1386781	0.12958012	
566	0.13864573	0.12960702	
566.2	0.13950827	0.12963383	
566.4	0.13958938	0.12966056	
566.6	0.13982535	0.12968721	
566.8	0.14012019	0.12971376	
567	0.13943121	0.12974024	
567.2	0.13895735	0.12976663	
567.4	0.13870111	0.12979294	
567.6	0.1383091	0.12981916	
567.8	0.13838813	0.12984531	
568	0.13885735	0.12987136	
568.2	0.13871324	0.12989734	
568.4	0.13884663	0.12992323	
568.6	0.13875982	0.12994905	
568.8	0.1389053	0.12997478	
569	0.13876205	0.13000043	
569.2	0.13839189	0.13002599	
569.4	0.13836347	0.13005148	
569.6	0.13898893	0.13007688	
569.8	0.13924424	0.13010221	
570	0.13924424	0.13012746	
570.2	0.13910682	0.13009891	
570.4	0.13938121	0.13007036	
570.6	0.13961786	0.13004182	
570.8	0.13983932	0.13001329	
571	0.14006495	0.12998476	
571.2	0.13994691	0.12995624	
571.4	0.13987499	0.12992773	
571.6	0.13926089	0.12989922	
571.8	0.13863887	0.12987072	
572	0.13766054	0.12984222	
572.2	0.13728559	0.12981374	
572.4	0.13678471	0.12978525	
572.6	0.13609536	0.12975678	
572.8	0.13628665	0.12972831	
573	0.13589214	0.12969984	
573.2	0.13605655	0.12967138	
573.4	0.13628419	0.12964293	
573.6	0.13691018	0.12961449	
573.8	0.13686091	0.12958605	
574	0.13644319	0.12955761	
574.2	0.13617493	0.12952919	
574.4	0.13629153	0.12950077	
574.6	0.13594403	0.12947235	
574.8	0.13561988	0.12944395	
575	0.13494308	0.12941554	
575.2	0.13420031	0.12938715	
575.4	0.13369152	0.12935876	
575.6	0.13300909	0.12933038	
575.8	0.13257585	0.129302	
576	0.13263959	0.12927363	
576.2	0.1328265	0.12924526	
576.4	0.13232659	0.12921691	
576.6	0.13220391	0.12918855	
576.8	0.13253676	0.12916021	
577	0.13249355	0.12913187	
577.2	0.1329978	0.12910354	
577.4	0.13351908	0.12907521	
577.6	0.13337019	0.12904689	
577.8	0.13326482	0.12901857	
578	0.13281341	0.12899027	
578.2	0.13265014	0.12896196	
578.4	0.13237133	0.12893367	
578.6	0.13211292	0.12890538	
578.8	0.13185822	0.12887709	
579	0.13111791	0.12884882	
579.2	0.1311722	0.12882055	
579.4	0.13083554	0.12879228	
579.6	0.13016983	0.12876402	
579.8	0.12993905	0.12873577	
580	0.12992	0.12870752	
580.2	0.12994019	0.12867928	
580.4	0.12996473	0.12865105	
580.6	0.13053391	0.12862282	
580.8	0.13039965	0.1285946	
581	0.13029351	0.12856638	
581.2	0.13080735	0.12853818	
581.4	0.13119582	0.12850997	
581.6	0.1311298	0.12848178	
581.8	0.1316166	0.12845359	
582	0.13131089	0.1284254	
582.2	0.13136601	0.12839722	
582.4	0.1316926	0.12836905	
582.6	0.13135621	0.12834088	
582.8	0.13098308	0.12831272	
583	0.13063898	0.12828457	
583.2	0.13037533	0.12825642	
583.4	0.12971296	0.12822828	
583.6	0.12904985	0.12820015	
583.8	0.1288777	0.12817202	
584	0.12891972	0.1281439	
584.2	0.12879185	0.12811578	
584.4	0.12854592	0.12808767	
584.6	0.12879581	0.12805957	
584.8	0.12827415	0.12803147	
585	0.12835456	0.12800338	
585.2	0.12877362	0.12797529	
585.4	0.12844788	0.12794721	
585.6	0.12766501	0.12791914	
585.8	0.12744528	0.12789107	
586	0.12716209	0.12786301	
586.2	0.12754871	0.12783495	
586.4	0.12797352	0.12780691	
586.6	0.12781023	0.12777886	
586.8	0.12769788	0.12775083	
587	0.12819706	0.1277228	
587.2	0.12823263	0.12769477	
587.4	0.12860974	0.12766676	
587.6	0.12854201	0.12763874	
587.8	0.12863577	0.12761074	
588	0.12868919	0.12758274	
588.2	0.12821766	0.12755475	
588.4	0.12846809	0.12752676	
588.6	0.12848682	0.12749878	
588.8	0.12811762	0.1274708	
589	0.12770014	0.12744283	
589.2	0.12709261	0.12741487	
589.4	0.12650397	0.12738691	
589.6	0.12628451	0.12735896	
589.8	0.1262953	0.12733102	
590	0.12617822	0.12730308	
590.2	0.12635358	0.12727515	
590.4	0.12646366	0.12724722	
590.6	0.12644606	0.1272193	
590.8	0.12644825	0.12719139	
591	0.12693754	0.12716348	
591.2	0.12735874	0.12713558	
591.4	0.1271993	0.12710769	
591.6	0.1272441	0.1270798	
591.8	0.12689557	0.12705191	
592	0.12673169	0.12702404	
592.2	0.12678214	0.12699617	
592.4	0.12698274	0.1269683	
592.6	0.12693079	0.12694044	
592.8	0.12618261	0.12691259	
593	0.12559132	0.12688475	
593.2	0.12517832	0.1268569	
593.4	0.12469855	0.12682907	
593.6	0.12443897	0.12680124	
593.8	0.12439041	0.12677342	
594	0.124647	0.12674561	
594.2	0.12462264	0.1267178	
594.4	0.12461179	0.12668999	
594.6	0.124725	0.12666219	
594.8	0.1250187	0.1266344	
595	0.12504749	0.12660662	
595.2	0.12550126	0.12657884	
595.4	0.12508431	0.12655107	
595.6	0.12547478	0.1265233	
595.8	0.12572481	0.12649554	
596	0.12621999	0.12646778	
596.2	0.12642429	0.12644003	
596.4	0.12642419	0.12641229	
596.6	0.12618013	0.12638456	
596.8	0.12555775	0.12635683	
597	0.12525083	0.1263291	
597.2	0.12529641	0.12630138	
597.4	0.12546944	0.12627367	
597.6	0.12544964	0.12624596	
597.8	0.12544712	0.12621826	
598	0.12491458	0.12619057	
598.2	0.1241631	0.12616288	
598.4	0.1239107	0.1261352	
598.6	0.12364252	0.12610752	
598.8	0.12349631	0.12607986	
599	0.12292702	0.12605219	
599.2	0.12275637	0.12602453	
599.4	0.12225404	0.12599688	
599.6	0.12241782	0.12596924	
599.8	0.12259966	0.1259416	
600	0.12262626	0.12591396	
600.2	0.1227178	0.12588634	
600.4	0.12283135	0.12585872	
600.6	0.12312834	0.1258311	
600.8	0.12330306	0.12580349	
601	0.12380011	0.12577589	
601.2	0.12461204	0.12574829	
601.4	0.12459991	0.1257207	
601.6	0.12427699	0.12569312	
601.8	0.12433145	0.12566554	
602	0.12439222	0.12563797	
602.2	0.12462406	0.1256104	
602.4	0.12471142	0.12558284	
602.6	0.12478458	0.12555528	
602.8	0.12496041	0.12552774	
603	0.12473385	0.12550019	
603.2	0.12475201	0.12547266	
603.4	0.12471058	0.12544513	
603.6	0.12466126	0.1254176	
603.8	0.12434715	0.12539008	
604	0.12423859	0.12536257	
604.2	0.12398807	0.12533507	
604.4	0.12383663	0.12530757	
604.6	0.12396556	0.12528007	
604.8	0.12359806	0.12525258	
605	0.12343278	0.1252251	
605.2	0.12288862	0.12519763	
605.4	0.12244199	0.12517016	
605.6	0.122398	0.12514269	
605.8	0.12273426	0.12511523	
606	0.12291604	0.12508778	
606.2	0.12255783	0.12506034	
606.4	0.12237725	0.1250329	
606.6	0.12295392	0.12500546	
606.8	0.12249087	0.12497803	
607	0.12264024	0.12495061	
607.2	0.12282976	0.1249232	
607.4	0.12290277	0.12489579	
607.6	0.12329505	0.12486838	
607.8	0.12350543	0.12484099	
608	0.12355396	0.12481359	
608.2	0.12380872	0.12478621	
608.4	0.12358947	0.12475883	
608.6	0.12357584	0.12473145	
608.8	0.1234365	0.12470409	
609	0.12317539	0.12467672	
609.2	0.12305791	0.12464937	
609.4	0.12304675	0.12462202	
609.6	0.12352837	0.12459468	
609.8	0.12375478	0.12456734	
610	0.12316245	0.12454001	
610.2	0.12240524	0.12451268	
610.4	0.12251388	0.12448536	
610.6	0.12262724	0.12445805	
610.8	0.12224239	0.12443074	
611	0.12309663	0.12440344	
611.2	0.1233973	0.12437614	
611.4	0.12379638	0.12434885	
611.6	0.12426823	0.12432157	
611.8	0.12393777	0.12429429	
612	0.12388241	0.12426702	
612.2	0.12407641	0.12423975	
612.4	0.12359709	0.12421249	
612.6	0.12335913	0.12418524	
612.8	0.12300742	0.12415799	
613	0.12247778	0.12413075	
613.2	0.12248794	0.12410351	
613.4	0.12255908	0.12407628	
613.6	0.12280184	0.12404906	
613.8	0.12223635	0.12402184	
614	0.12205147	0.12399463	
614.2	0.12144736	0.12396742	
614.4	0.12173984	0.12394022	
614.6	0.12178015	0.12391303	
614.8	0.12191012	0.12388584	
615	0.1223105	0.12385866	
615.2	0.12172216	0.12383148	
615.4	0.12196984	0.12380431	
615.6	0.12198022	0.12377715	
615.8	0.12168715	0.12374999	
616	0.1219318	0.12372284	
616.2	0.12158453	0.12369569	
616.4	0.12140156	0.12366855	
616.6	0.12080117	0.12364142	
616.8	0.12072156	0.12361429	
617	0.12056813	0.12358717	
617.2	0.12009467	0.12356005	
617.4	0.12022235	0.12353294	
617.6	0.12050205	0.12350583	
617.8	0.12067402	0.12347873	
618	0.12100928	0.12345164	
618.2	0.1210421	0.12342455	
618.4	0.1220015	0.12339747	
618.6	0.12213366	0.1233704	
618.8	0.12223361	0.12334333	
619	0.12199304	0.12331627	
619.2	0.12164052	0.12328921	
619.4	0.121853	0.12326216	
619.6	0.12159828	0.12323511	
619.8	0.1210981	0.12320807	
620	0.12093023	0.12318104	
620.2	0.12063857	0.12315401	
620.4	0.12073061	0.12312699	
620.6	0.12056256	0.12309998	
620.8	0.12061695	0.12307297	
621	0.12046428	0.12304596	
621.2	0.12065458	0.12301896	
621.4	0.12117932	0.12299197	
621.6	0.1214026	0.12296499	
621.8	0.12194316	0.12293801	
622	0.12219091	0.12291103	
622.2	0.12266085	0.12288406	
622.4	0.12307146	0.1228571	
622.6	0.12243219	0.12283014	
622.8	0.12252645	0.12280319	
623	0.12191335	0.12277625	
623.2	0.12171569	0.12274931	
623.4	0.12178167	0.12272238	
623.6	0.12152714	0.12269545	
623.8	0.12108916	0.12266853	
624	0.12074318	0.12264161	
624.2	0.12080429	0.12261471	
624.4	0.12101738	0.1225878	
624.6	0.12089376	0.1225609	
624.8	0.12039773	0.12253401	
625	0.12065008	0.12250713	
625.2	0.1206211	0.12248025	
625.4	0.12009776	0.12245337	
625.6	0.12026373	0.12242651	
625.8	0.12064782	0.12239964	
626	0.12057479	0.12237279	
626.2	0.1204774	0.12234594	
626.4	0.12045628	0.12231909	
626.6	0.12018649	0.12229226	
626.8	0.12109673	0.12226542	
627	0.12088287	0.1222386	
627.2	0.12098464	0.12221178	
627.4	0.12133358	0.12218496	
627.6	0.12076692	0.12215815	
627.8	0.12046892	0.12213135	
628	0.12043544	0.12210455	
628.2	0.12059561	0.12207776	
628.4	0.12056493	0.12205097	
628.6	0.11997077	0.1220242	
628.8	0.11981848	0.12199742	
629	0.11948966	0.12197065	
629.2	0.11887274	0.12194389	
629.4	0.11872015	0.12191714	
629.6	0.11898094	0.12189039	
629.8	0.11910158	0.12186364	
630	0.11920628	0.1218369	
630.2	0.11948947	0.12181017	
630.4	0.11985179	0.12178344	
630.6	0.11999205	0.12175672	
630.8	0.12028775	0.12173001	
631	0.11986012	0.1217033	
631.2	0.11965796	0.1216766	
631.4	0.11972105	0.1216499	
631.6	0.1195827	0.12162321	
631.8	0.11988326	0.12159652	
632	0.11954626	0.12156984	
632.2	0.11951095	0.12154317	
632.4	0.11940789	0.1215165	
632.6	0.11926063	0.12148984	
632.8	0.11906176	0.12146318	
633	0.11870839	0.12143653	
633.2	0.11866083	0.12140988	
633.4	0.11903562	0.12138325	
633.6	0.118772	0.12135661	
633.8	0.11920967	0.12132998	
634	0.11929901	0.12130336	
634.2	0.11979205	0.12127675	
634.4	0.1192981	0.12125014	
634.6	0.11922768	0.12122353	
634.8	0.11899761	0.12119694	
635	0.11845048	0.12117034	
635.2	0.11824421	0.12114376	
635.4	0.11778895	0.12111718	
635.6	0.11778118	0.1210906	
635.8	0.1178619	0.12106403	
636	0.1177417	0.12103747	
636.2	0.11790554	0.12101091	
636.4	0.11825337	0.12098436	
636.6	0.11854603	0.12095782	
636.8	0.11863954	0.12093128	
637	0.11837487	0.12090474	
637.2	0.11780072	0.12087821	
637.4	0.1177372	0.12085169	
637.6	0.1176201	0.12082518	
637.8	0.11813443	0.12079867	
638	0.1178536	0.12077216	
638.2	0.11795612	0.12074566	
638.4	0.1175966	0.12071917	
638.6	0.11783198	0.12069268	
638.8	0.11750747	0.1206662	
639	0.11730822	0.12063972	
639.2	0.11767317	0.12061325	
639.4	0.11782184	0.12058679	
639.6	0.11826824	0.12056033	
639.8	0.1190207	0.12053388	
640	0.11907827	0.12050743	
640.2	0.11892067	0.12048099	
640.4	0.1193305	0.12045456	
640.6	0.11938377	0.12042813	
640.8	0.11936423	0.1204017	
641	0.11882296	0.12037529	
641.2	0.11850869	0.12034887	
641.4	0.11830824	0.12032247	
641.6	0.11830203	0.12029607	
641.8	0.11807459	0.12026967	
642	0.11761969	0.12024328	
642.2	0.11767132	0.1202169	
642.4	0.11742492	0.12019052	
642.6	0.11701218	0.12016415	
642.8	0.11704303	0.12013779	
643	0.11696448	0.12011143	
643.2	0.11697768	0.12008507	
643.4	0.11679323	0.12005873	
643.6	0.11682925	0.12003238	
643.8	0.11722805	0.12000605	
644	0.11735855	0.11997972	
644.2	0.11753972	0.11995339	
644.4	0.11782646	0.11992707	
644.6	0.11812033	0.11990076	
644.8	0.1184016	0.11987445	
645	0.11818358	0.11984815	
645.2	0.11845815	0.11982185	
645.4	0.11877187	0.11979556	
645.6	0.11878732	0.11976928	
645.8	0.11921676	0.119743	
646	0.11915024	0.11971672	
646.2	0.11963163	0.11969046	
646.4	0.11916526	0.11966419	
646.6	0.11873002	0.11963794	
646.8	0.11906603	0.11961169	
647	0.11870799	0.11958544	
647.2	0.11804785	0.11955921	
647.4	0.11790136	0.11953297	
647.6	0.11796398	0.11950675	
647.8	0.11789449	0.11948052	
648	0.11763167	0.11945431	
648.2	0.1173413	0.1194281	
648.4	0.11717317	0.11940189	
648.6	0.11718327	0.1193757	
648.8	0.11697845	0.1193495	
649	0.11707383	0.11932332	
649.2	0.11703322	0.11929714	
649.4	0.11693278	0.11927096	
649.6	0.11667713	0.11924479	
649.8	0.11703366	0.11921863	
650	0.11726441	0.11919247	
650.2	0.11771348	0.11916632	
650.4	0.11743383	0.11914017	
650.6	0.1174161	0.11911403	
650.8	0.11782677	0.11908789	
651	0.11723118	0.11906176	
651.2	0.11675151	0.11903564	
651.4	0.11724578	0.11900952	
651.6	0.11710927	0.11898341	
651.8	0.11718242	0.1189573	
652	0.11705603	0.1189312	
652.2	0.11740543	0.11890511	
652.4	0.11732833	0.11887902	
652.6	0.11763707	0.11885294	
652.8	0.11723017	0.11882686	
653	0.11723417	0.11880079	
653.2	0.11703838	0.11877472	
653.4	0.11706554	0.11874866	
653.6	0.11635616	0.1187226	
653.8	0.11645314	0.11869655	
654	0.11663847	0.11867051	
654.2	0.116027	0.11864447	
654.4	0.11598832	0.11861844	
654.6	0.11553891	0.11859241	
654.8	0.11516056	0.11856639	
655	0.11462502	0.11854038	
655.2	0.11513813	0.11851437	
655.4	0.11517778	0.11848837	
655.6	0.11494213	0.11846237	
655.8	0.11488406	0.11843638	
656	0.11478479	0.11841039	
656.2	0.11469832	0.11838441	
656.4	0.11482851	0.11835843	
656.6	0.11482796	0.11833246	
656.8	0.11442614	0.1183065	
657	0.11443405	0.11828054	
657.2	0.11494626	0.11825459	
657.4	0.11434421	0.11822864	
657.6	0.11386962	0.1182027	
657.8	0.11385733	0.11817677	
658	0.11366718	0.11815084	
658.2	0.11335737	0.11812491	
658.4	0.11349019	0.118099	
658.6	0.11334837	0.11807308	
658.8	0.11373461	0.11804718	
659	0.1143558	0.11802127	
659.2	0.11473644	0.11799538	
659.4	0.11460053	0.11796949	
659.6	0.11478785	0.11794361	
659.8	0.11491728	0.11791773	
660	0.11486923	0.11789185	
660.2	0.11510811	0.11786599	
660.4	0.11536864	0.11784013	
660.6	0.1155236	0.11781427	
660.8	0.11539285	0.11778842	
661	0.11540508	0.11776258	
661.2	0.11559547	0.11773674	
661.4	0.11498315	0.1177109	
661.6	0.1148898	0.11768508	
661.8	0.11500636	0.11765926	
662	0.11508515	0.11763344	
662.2	0.11508757	0.11760763	
662.4	0.11510722	0.11758182	
662.6	0.11546607	0.11755603	
662.8	0.11523749	0.11753023	
663	0.1152826	0.11750444	
663.2	0.11539423	0.11747866	
663.4	0.1155506	0.11745289	
663.6	0.11586196	0.11742712	
663.8	0.11600072	0.11740135	
664	0.11584859	0.11737559	
664.2	0.1160149	0.11734984	
664.4	0.11618999	0.11732409	
664.6	0.11630772	0.11729835	
664.8	0.11569301	0.11727261	
665	0.11609304	0.11724688	
665.2	0.11597019	0.11722115	
665.4	0.11576629	0.11719543	
665.6	0.11611771	0.11716972	
665.8	0.11629536	0.11714401	
666	0.11622099	0.11711831	
666.2	0.11615117	0.11709261	
666.4	0.11568479	0.11706692	
666.6	0.11531051	0.11704123	
666.8	0.11480978	0.11701555	
667	0.11513205	0.11698988	
667.2	0.11532991	0.11696421	
667.4	0.11547252	0.11693855	
667.6	0.11597598	0.11691289	
667.8	0.11591932	0.11688724	
668	0.11568344	0.11686159	
668.2	0.11562519	0.11683595	
668.4	0.11554008	0.11681031	
668.6	0.1155275	0.11678468	
668.8	0.11574732	0.11675906	
669	0.11596303	0.11673344	
669.2	0.11520325	0.11670783	
669.4	0.11526379	0.11668222	
669.6	0.11506245	0.11665662	
669.8	0.1149451	0.11663102	
670	0.11522259	0.11660543	
670.2	0.114962	0.11657985	
670.4	0.11466084	0.11655427	
670.6	0.11463822	0.11652869	
670.8	0.11478511	0.11650313	
671	0.1155635	0.11647756	
671.2	0.1159083	0.11645201	
671.4	0.11615514	0.11642646	
671.6	0.11647592	0.11640091	
671.8	0.11666814	0.11637537	
672	0.11664301	0.11634984	
672.2	0.11626217	0.11632431	
672.4	0.11547724	0.11629879	
672.6	0.11538269	0.11627327	
672.8	0.11484134	0.11624776	
673	0.11420046	0.11622225	
673.2	0.1139102	0.11619675	
673.4	0.11415704	0.11617125	
673.6	0.1137715	0.11614576	
673.8	0.11394158	0.11612028	
674	0.11379493	0.1160948	
674.2	0.11365848	0.11606933	
674.4	0.11336412	0.11604386	
674.6	0.11358197	0.1160184	
674.8	0.11359421	0.11599295	
675	0.11391588	0.11596749	
675.2	0.11385312	0.11594205	
675.4	0.11376461	0.11591661	
675.6	0.11410179	0.11589118	
675.8	0.11481813	0.11586575	
676	0.11472055	0.11584033	
676.2	0.114416	0.11581491	
676.4	0.11463998	0.1157895	
676.6	0.11485796	0.11576409	
676.8	0.11512163	0.11573869	
677	0.11558198	0.1157133	
677.2	0.11559783	0.11568791	
677.4	0.11546578	0.11566253	
677.6	0.11480495	0.11563715	
677.8	0.11456944	0.11561178	
678	0.11443357	0.11558641	
678.2	0.11463736	0.11556105	
678.4	0.11489658	0.11553569	
678.6	0.11496963	0.11551034	
678.8	0.11468231	0.115485	
679	0.1148108	0.11545966	
679.2	0.11452188	0.11543433	
679.4	0.11467731	0.115409	
679.6	0.11488813	0.11538368	
679.8	0.11462868	0.11535836	
680	0.11436777	0.11533305	
680.2	0.11391765	0.11530774	
680.4	0.11404291	0.11528244	
680.6	0.11364076	0.11525715	
680.8	0.1133439	0.11523186	
681	0.11282022	0.11520657	
681.2	0.1123418	0.1151813	
681.4	0.11252319	0.11515602	
681.6	0.11257463	0.11513076	
681.8	0.11327998	0.1151055	
682	0.1135677	0.11508024	
682.2	0.1143682	0.11505499	
682.4	0.11517546	0.11502975	
682.6	0.11513442	0.11500451	
682.8	0.11531787	0.11497927	
683	0.11550692	0.11495405	
683.2	0.11593959	0.11492882	
683.4	0.11620465	0.11490361	
683.6	0.11573495	0.1148784	
683.8	0.11509317	0.11485319	
684	0.11501434	0.11482799	
684.2	0.11417925	0.11480279	
684.4	0.11390623	0.11477761	
684.6	0.11352864	0.11475242	
684.8	0.11290819	0.11472724	
685	0.11319455	0.11470207	
685.2	0.11318248	0.1146769	
685.4	0.1128193	0.11465174	
685.6	0.11249838	0.11462659	
685.8	0.11238078	0.11460144	
686	0.11206051	0.11457629	
686.2	0.1116892	0.11455115	
686.4	0.11186297	0.11452602	
686.6	0.11204278	0.11450089	
686.8	0.11215821	0.11447577	
687	0.11254141	0.11445065	
687.2	0.11323091	0.11442554	
687.4	0.11307541	0.11440043	
687.6	0.11338753	0.11437533	
687.8	0.11379672	0.11435023	
688	0.11339705	0.11432514	
688.2	0.1134995	0.11430006	
688.4	0.11365493	0.11427498	
688.6	0.11389418	0.11424991	
688.8	0.11365007	0.11422484	
689	0.11406499	0.11419978	
689.2	0.11386067	0.11417472	
689.4	0.11347915	0.11414967	
689.6	0.11348093	0.11412462	
689.8	0.11310667	0.11409958	
690	0.11297197	0.11407455	
690.2	0.11236207	0.11404952	
690.4	0.11286166	0.11402449	
690.6	0.11314465	0.11399947	
690.8	0.11298631	0.11397446	
691	0.11309658	0.11394945	
691.2	0.11339765	0.11392445	
691.4	0.11322913	0.11389946	
691.6	0.11365515	0.11387446	
691.8	0.11381724	0.11384948	
692	0.11347492	0.1138245	
692.2	0.11415274	0.11379952	
692.4	0.11409134	0.11377456	
692.6	0.11395438	0.11374959	
692.8	0.11436265	0.11372463	
693	0.11440851	0.11369968	
693.2	0.11452457	0.11367473	
693.4	0.11411549	0.11364979	
693.6	0.11403727	0.11362486	
693.8	0.11345198	0.11359992	
694	0.11348503	0.113575	
694.2	0.11301838	0.11355008	
694.4	0.11292568	0.11352517	
694.6	0.11286085	0.11350026	
694.8	0.11266238	0.11347535	
695	0.11226053	0.11345046	
695.2	0.11246896	0.11342556	
695.4	0.11210292	0.11340068	
695.6	0.11276169	0.11337579	
695.8	0.11254062	0.11335092	
696	0.11288586	0.11332605	
696.2	0.11278618	0.11330118	
696.4	0.1124206	0.11327632	
696.6	0.11194466	0.11325147	
696.8	0.11244343	0.11322662	
697	0.11231619	0.11320178	
697.2	0.1123785	0.11317694	
697.4	0.1117719	0.11315211	
697.6	0.11181627	0.11312728	
697.8	0.11139716	0.11310246	
698	0.11125215	0.11307764	
698.2	0.11113617	0.11305283	
698.4	0.11105194	0.11302802	
698.6	0.11141189	0.11300322	
698.8	0.11171797	0.11297843	
699	0.11176716	0.11295364	
699.2	0.11248034	0.11292886	
699.4	0.11296545	0.11290408	
699.6	0.11384627	0.11287931	
699.8	0.11369129	0.11285454	
700	0.11379389	0.11282978	
700.2	0.11374821	0.11280502	
700.4	0.11402787	0.11278027	
700.6	0.11404862	0.11275553	
700.8	0.11434592	0.11273079	
701	0.11428	0.11270605	
701.2	0.11372803	0.11268132	
701.4	0.11319447	0.1126566	
701.6	0.11298468	0.11263188	
701.8	0.11217919	0.11260717	
702	0.11153887	0.11258246	
702.2	0.11120891	0.11255776	
702.4	0.11095155	0.11253306	
702.6	0.11090223	0.11250837	
702.8	0.11075445	0.11248368	
703	0.11086216	0.112459	
703.2	0.11111398	0.11243433	
703.4	0.11146003	0.11240966	
703.6	0.11156698	0.11238499	
703.8	0.1118622	0.11236034	
704	0.11208698	0.11233568	
704.2	0.11260647	0.11231103	
704.4	0.11292937	0.11228639	
704.6	0.11282075	0.11226175	
704.8	0.11299679	0.11223712	
705	0.11333061	0.1122125	
705.2	0.11340575	0.11218788	
705.4	0.11332211	0.11216326	
705.6	0.11357463	0.11213865	
705.8	0.113531	0.11211405	
706	0.11370636	0.11208945	
706.2	0.11352804	0.11206485	
706.4	0.11348728	0.11204026	
706.6	0.11346267	0.11201568	
706.8	0.11292163	0.1119911	
707	0.11279582	0.11196653	
707.2	0.11237807	0.11194196	
707.4	0.11210806	0.1119174	
707.6	0.11163003	0.11189285	
707.8	0.11142405	0.1118683	
708	0.11065476	0.11184375	
708.2	0.11001086	0.11181921	
708.4	0.10967928	0.11179468	
708.6	0.10915922	0.11177015	
708.8	0.10932294	0.11174562	
709	0.10947087	0.1117211	
709.2	0.10924769	0.11169659	
709.4	0.10931989	0.11167208	
709.6	0.10973792	0.11164758	
709.8	0.10952444	0.11162308	
710	0.10985385	0.11159859	
710.2	0.11003438	0.11157411	
710.4	0.11027457	0.11154963	
710.6	0.11072776	0.11152515	
710.8	0.11118395	0.11150068	
711	0.11188419	0.11147622	
711.2	0.11232208	0.11145176	
711.4	0.11267194	0.1114273	
711.6	0.11288823	0.11140285	
711.8	0.11330909	0.11137841	
712	0.11336193	0.11135397	
712.2	0.11324347	0.11132954	
712.4	0.11363805	0.11130511	
712.6	0.11428142	0.11128069	
712.8	0.11452085	0.11125627	
713	0.11430541	0.11123186	
713.2	0.11395814	0.11120746	
713.4	0.11381336	0.11118306	
713.6	0.11331962	0.11115866	
713.8	0.11295732	0.11113427	
714	0.11247231	0.11110989	
714.2	0.11236511	0.11108551	
714.4	0.11189791	0.11106114	
714.6	0.11194749	0.11103677	
714.8	0.11246598	0.1110124	
715	0.11214717	0.11098805	
715.2	0.1119704	0.11096369	
715.4	0.11172275	0.11093935	
715.6	0.11142957	0.11091501	
715.8	0.11100713	0.11089067	
716	0.11056304	0.11086634	
716.2	0.11034095	0.11084201	
716.4	0.11057051	0.11081769	
716.6	0.11095803	0.11079338	
716.8	0.11075876	0.11076907	
717	0.11068121	0.11074476	
717.2	0.11078337	0.11072047	
717.4	0.11076966	0.11069617	
717.6	0.11085741	0.11067188	
717.8	0.11105547	0.1106476	
718	0.11105011	0.11062332	
718.2	0.11167569	0.11059905	
718.4	0.11125837	0.11057478	
718.6	0.1115697	0.11055052	
718.8	0.11200017	0.11052627	
719	0.11205257	0.11050202	
719.2	0.11202893	0.11047777	
719.4	0.11220605	0.11045353	
719.6	0.11202042	0.1104293	
719.8	0.11151147	0.11040507	
720	0.11192285	0.11038084	
720.2	0.11180259	0.11035662	
720.4	0.11172279	0.11033241	
720.6	0.11203041	0.1103082	
720.8	0.11154179	0.110284	
721	0.11160223	0.1102598	
721.2	0.11164646	0.11023561	
721.4	0.11169824	0.11021142	
721.6	0.11152351	0.11018724	
721.8	0.11112884	0.11016306	
722	0.11061273	0.11013889	
722.2	0.10977302	0.11011472	
722.4	0.10928163	0.11009056	
722.6	0.10920256	0.11006641	
722.8	0.10945905	0.11004226	
723	0.10983895	0.11001811	
723.2	0.10927986	0.10999397	
723.4	0.10920085	0.10996984	
723.6	0.108834	0.10994571	
723.8	0.10902855	0.10992159	
724	0.10938389	0.10989747	
724.2	0.10909474	0.10987336	
724.4	0.10924328	0.10984925	
724.6	0.10963898	0.10982515	
724.8	0.10928197	0.10980105	
725	0.10998778	0.10977696	
725.2	0.11013122	0.10975287	
725.4	0.10978922	0.10972879	
725.6	0.10970219	0.10970471	
725.8	0.10963422	0.10968064	
726	0.10958445	0.10965658	
726.2	0.10917414	0.10963252	
726.4	0.1100456	0.10960846	
726.6	0.1100533	0.10958441	
726.8	0.1104569	0.10956037	
727	0.11038908	0.10953633	
727.2	0.11011486	0.1095123	
727.4	0.11079176	0.10948827	
727.6	0.11130093	0.10946425	
727.8	0.111765	0.10944023	
728	0.11156715	0.10941622	
728.2	0.11172475	0.10939221	
728.4	0.1120033	0.10936821	
728.6	0.11235962	0.10934421	
728.8	0.11203307	0.10932022	
729	0.111998	0.10929623	
729.2	0.11115145	0.10927225	
729.4	0.11026925	0.10924827	
729.6	0.11002878	0.1092243	
729.8	0.1096487	0.10920034	
730	0.10940543	0.10917638	
730.2	0.10879796	0.10915242	
730.4	0.10881687	0.10912847	
730.6	0.10809449	0.10910453	
730.8	0.1075773	0.10908059	
731	0.10745733	0.10905666	
731.2	0.10765195	0.10903273	
731.4	0.10815548	0.10900881	
731.6	0.10820471	0.10898489	
731.8	0.10812313	0.10896098	
732	0.10844528	0.10893707	
732.2	0.10892149	0.10891317	
732.4	0.10906646	0.10888927	
732.6	0.10892683	0.10886538	
732.8	0.10869011	0.10884149	
733	0.10852093	0.10881761	
733.2	0.10844484	0.10879373	
733.4	0.10874027	0.10876986	
733.6	0.10943094	0.108746	
733.8	0.11005116	0.10872214	
734	0.11035183	0.10869828	
734.2	0.11001413	0.10867443	
734.4	0.10980285	0.10865059	
734.6	0.10928128	0.10862675	
734.8	0.10891779	0.10860291	
735	0.10948766	0.10857908	
735.2	0.10903182	0.10855526	
735.4	0.10946777	0.10853144	
735.6	0.10951025	0.10850763	
735.8	0.10945584	0.10848382	
736	0.1092483	0.10846002	
736.2	0.10882052	0.10843622	
736.4	0.10865415	0.10841243	
736.6	0.10893655	0.10838864	
736.8	0.10928607	0.10836486	
737	0.10985668	0.10834108	
737.2	0.11019524	0.10831731	
737.4	0.11065384	0.10829355	
737.6	0.11122629	0.10826978	
737.8	0.11143624	0.10824603	
738	0.11134765	0.10822228	
738.2	0.11167374	0.10819853	
738.4	0.11138615	0.10817479	
738.6	0.11097248	0.10815106	
738.8	0.11076583	0.10812733	
739	0.11103005	0.1081036	
739.2	0.11057434	0.10807988	
739.4	0.11077353	0.10805617	
739.6	0.11051467	0.10803246	
739.8	0.11015455	0.10800876	
740	0.1100011	0.10798506	
740.2	0.11010057	0.10796137	
740.4	0.11036916	0.10793768	
740.6	0.1103598	0.10791399	
740.8	0.1099135	0.10789032	
741	0.10971699	0.10786664	
741.2	0.10969153	0.10784298	
741.4	0.1099655	0.10781931	
741.6	0.110174	0.10779566	
741.8	0.11006712	0.10777201	
742	0.11021152	0.10774836	
742.2	0.11049882	0.10772472	
742.4	0.1097947	0.10770108	
742.6	0.10955443	0.10767745	
742.8	0.10988105	0.10765382	
743	0.10973928	0.1076302	
743.2	0.10923676	0.10760659	
743.4	0.1091695	0.10758298	
743.6	0.1091275	0.10755937	
743.8	0.10905981	0.10753577	
744	0.10911978	0.10751218	
744.2	0.10877517	0.10748859	
744.4	0.10862876	0.107465	
744.6	0.10867254	0.10744143	
744.8	0.10841126	0.10741785	
745	0.10915407	0.10739428	
745.2	0.10931071	0.10737072	
745.4	0.10943687	0.10734716	
745.6	0.10968046	0.10732361	
745.8	0.10977263	0.10730006	
746	0.11018511	0.10727652	
746.2	0.11012858	0.10725298	
746.4	0.10947013	0.10722944	
746.6	0.1094779	0.10720592	
746.8	0.109555	0.10718239	
747	0.10938636	0.10715888	
747.2	0.10912946	0.10713537	
747.4	0.10914147	0.10711186	
747.6	0.1091504	0.10708836	
747.8	0.10880052	0.10706486	
748	0.10886286	0.10704137	
748.2	0.10886227	0.10701788	
748.4	0.10865889	0.1069944	
748.6	0.10807898	0.10697093	
748.8	0.10852067	0.10694745	
749	0.10867584	0.10692399	
749.2	0.10823432	0.10690053	
749.4	0.1087231	0.10687707	
749.6	0.10875637	0.10685362	
749.8	0.10846247	0.10683018	
750	0.10805139	0.10680674	
750.2	0.10805819	0.1067833	
750.4	0.10791101	0.10675987	
750.6	0.10893214	0.10673645	
750.8	0.10953089	0.10671303	
751	0.11056062	0.10668962	
751.2	0.11090456	0.10666621	
751.4	0.11131069	0.1066428	
751.6	0.11149533	0.1066194	
751.8	0.11148796	0.10659601	
752	0.11191085	0.10657262	
752.2	0.11151537	0.10654924	
752.4	0.11088878	0.10652586	
752.6	0.11074855	0.10650249	
752.8	0.11077183	0.10647912	
753	0.10979955	0.10645576	
753.2	0.1096605	0.1064324	
753.4	0.10931022	0.10640904	
753.6	0.10889069	0.1063857	
753.8	0.10861316	0.10636236	
754	0.10809276	0.10633902	
754.2	0.10836671	0.10631569	
754.4	0.10871381	0.10629236	
754.6	0.10922735	0.10626904	
754.8	0.10920456	0.10624572	
755	0.10924293	0.10622241	
755.2	0.1090768	0.1061991	
755.4	0.1087376	0.1061758	
755.6	0.10867118	0.1061525	
755.8	0.10885428	0.10612921	
756	0.1088911	0.10610593	
756.2	0.10869837	0.10608265	
756.4	0.10853299	0.10605937	
756.6	0.10826328	0.1060361	
756.8	0.10773684	0.10601283	
757	0.10848572	0.10598957	
757.2	0.10852669	0.10596632	
757.4	0.10840186	0.10594307	
757.6	0.10818056	0.10591982	
757.8	0.1082605	0.10589658	
758	0.1082244	0.10587335	
758.2	0.10863491	0.10585012	
758.4	0.10866847	0.10582689	
758.6	0.10816538	0.10580367	
758.8	0.10779127	0.10578046	
759	0.1074899	0.10575725	
759.2	0.10731243	0.10573404	
759.4	0.10698552	0.10571084	
759.6	0.10659617	0.10568765	
759.8	0.10617279	0.10566446	
760	0.10606263	0.10564128	
760.2	0.10616333	0.1056181	
760.4	0.10634769	0.10559492	
760.6	0.10652607	0.10557175	
760.8	0.10668248	0.10554859	
761	0.10709576	0.10552543	
761.2	0.10688736	0.10550228	
761.4	0.1074615	0.10547913	
761.6	0.10782541	0.10545598	
761.8	0.10841541	0.10543285	
762	0.10836815	0.10540971	
762.2	0.10833314	0.10538658	
762.4	0.1084759	0.10536346	
762.6	0.10884014	0.10534034	
762.8	0.10905055	0.10531723	
763	0.10877871	0.10529412	
763.2	0.10878627	0.10527102	
763.4	0.10817421	0.10524792	
763.6	0.10804563	0.10522483	
763.8	0.10850692	0.10520174	
764	0.10877617	0.10517866	
764.2	0.10920484	0.10515558	
764.4	0.10927973	0.10513251	
764.6	0.10945962	0.10510944	
764.8	0.10972027	0.10508638	
765	0.10982928	0.10506332	
765.2	0.10972618	0.10504027	
765.4	0.10983197	0.10501722	
765.6	0.10980676	0.10499418	
765.8	0.10940954	0.10497114	
766	0.10951474	0.10494811	
766.2	0.10938686	0.10492508	
766.4	0.10948317	0.10490206	
766.6	0.10947879	0.10487904	
766.8	0.10883112	0.10485603	
767	0.1088264	0.10483303	
767.2	0.10891386	0.10481002	
767.4	0.10850569	0.10478703	
767.6	0.10873597	0.10476404	
767.8	0.10870418	0.10474105	
768	0.10839447	0.10471807	
768.2	0.1082936	0.10469509	
768.4	0.10839407	0.10467212	
768.6	0.10782944	0.10464915	
768.8	0.10786213	0.10462619	
769	0.1071263	0.10460324	
769.2	0.10679008	0.10458028	
769.4	0.10665928	0.10455734	
769.6	0.10676578	0.1045344	
769.8	0.10643999	0.10451146	
770	0.10642004	0.10448853	
770.2	0.10611508	0.1044656	
770.4	0.10659824	0.10444268	
770.6	0.10692081	0.10441977	
770.8	0.10691375	0.10439686	
771	0.10785995	0.10437395	
771.2	0.10830584	0.10435105	
771.4	0.1083895	0.10432815	
771.6	0.10846514	0.10430526	
771.8	0.10826326	0.10428238	
772	0.10853206	0.10425949	
772.2	0.10853654	0.10423662	
772.4	0.10856804	0.10421375	
772.6	0.10788192	0.10419088	
772.8	0.10790231	0.10416802	
773	0.1073437	0.10414517	
773.2	0.10669747	0.10412231	
773.4	0.10642256	0.10409947	
773.6	0.10638463	0.10407663	
773.8	0.10588805	0.10405379	
774	0.10598052	0.10403096	
774.2	0.10670793	0.10400814	
774.4	0.10706029	0.10398531	
774.6	0.1073159	0.1039625	
774.8	0.10792195	0.10393969	
775	0.10795964	0.10391688	
775.2	0.10766527	0.10389408	
775.4	0.10743142	0.10387129	
775.6	0.10720683	0.1038485	
775.8	0.10693888	0.10382571	
776	0.10665903	0.10380293	
776.2	0.10623305	0.10378015	
776.4	0.10608769	0.10375738	
776.6	0.1051198	0.10373462	
776.8	0.10422731	0.10371186	
777	0.10364295	0.1036891	
777.2	0.10335717	0.10366635	
777.4	0.1038827	0.1036436	
777.6	0.10404026	0.10362086	
777.8	0.1040988	0.10359813	
778	0.10501203	0.1035754	
778.2	0.10603862	0.10355267	
778.4	0.10603054	0.10352995	
778.6	0.10672956	0.10350723	
778.8	0.10724684	0.10348452	
779	0.10715564	0.10346182	
779.2	0.10755643	0.10343912	
779.4	0.10794824	0.10341642	
779.6	0.1079532	0.10339373	
779.8	0.10813487	0.10337104	
780	0.10812039	0.10334836	
780.2	0.10810802	0.10332569	
780.4	0.1080768	0.10330302	
780.6	0.10750538	0.10328035	
780.8	0.10735843	0.10325769	
781	0.10748817	0.10323503	
781.2	0.10840965	0.10321238	
781.4	0.10848964	0.10318974	
781.6	0.10852048	0.10316709	
781.8	0.10835245	0.10314446	
782	0.10882372	0.10312183	
782.2	0.10894931	0.1030992	
782.4	0.10828516	0.10307658	
782.6	0.10825661	0.10305396	
782.8	0.10836027	0.10303135	
783	0.10822784	0.10300875	
783.2	0.10828332	0.10298614	
783.4	0.10796512	0.10296355	
783.6	0.1082749	0.10294096	
783.8	0.10829068	0.10291837	
784	0.1081236	0.10289579	
784.2	0.10793376	0.10287321	
784.4	0.10825862	0.10285064	
784.6	0.10803269	0.10282807	
784.8	0.10787293	0.10280551	
785	0.10816759	0.10278295	
785.2	0.10816672	0.1027604	
785.4	0.10768473	0.10273785	
785.6	0.10739541	0.10271531	
785.8	0.1072628	0.10269278	
786	0.10740337	0.10267024	
786.2	0.10707329	0.10264772	
786.4	0.10648286	0.10262519	
786.6	0.10594235	0.10260268	
786.8	0.10582842	0.10258016	
787	0.10569401	0.10255766	
787.2	0.10534645	0.10253515	
787.4	0.10551929	0.10251266	
787.6	0.10609437	0.10249016	
787.8	0.10628525	0.10246768	
788	0.10621446	0.10244519	
788.2	0.10660002	0.10242272	
788.4	0.10725661	0.10240024	
788.6	0.10707153	0.10237778	
788.8	0.10746495	0.10235531	
789	0.10783988	0.10233285	
789.2	0.10745725	0.1023104	
789.4	0.10815773	0.10228795	
789.6	0.10820158	0.10226551	
789.8	0.10867817	0.10224307	
790	0.10849628	0.10222064	
790.2	0.10788255	0.10219821	
790.4	0.10745434	0.10217579	
790.6	0.10684118	0.10215337	
790.8	0.10685523	0.10213095	
791	0.10644057	0.10210854	
791.2	0.10633468	0.10208614	
791.4	0.10682828	0.10206374	
791.6	0.10646662	0.10204135	
791.8	0.10635277	0.10201896	
792	0.10611819	0.10199657	
792.2	0.106582	0.10197419	
792.4	0.1067455	0.10195182	
792.6	0.10669251	0.10192945	
792.8	0.10693436	0.10190709	
793	0.1071408	0.10188473	
793.2	0.10702833	0.10186237	
793.4	0.10769771	0.10184002	
793.6	0.10724036	0.10181768	
793.8	0.10719024	0.10179534	
794	0.10691912	0.101773	
794.2	0.10633719	0.10175067	
794.4	0.10612131	0.10172834	
794.6	0.10595846	0.10170602	
794.8	0.10627221	0.10168371	
795	0.10580557	0.1016614	
795.2	0.10576483	0.10163909	
795.4	0.10542232	0.10161679	
795.6	0.1049735	0.10159449	
795.8	0.1049116	0.1015722	
796	0.10569388	0.10154992	
796.2	0.1063478	0.10152764	
796.4	0.10656597	0.10150536	
796.6	0.10669431	0.10148309	
796.8	0.10689374	0.10146082	
797	0.10687962	0.10143856	
797.2	0.10683571	0.1014163	
797.4	0.10705537	0.10139405	
797.6	0.10713182	0.1013718	
797.8	0.10684682	0.10134956	
798	0.10740969	0.10132732	
798.2	0.10768972	0.10130509	
798.4	0.10773034	0.10128286	
798.6	0.10775678	0.10126064	
798.8	0.10775661	0.10123842	
799	0.1073287	0.10121621	
799.2	0.10702252	0.101194	
799.4	0.10699877	0.1011718	
799.6	0.1068575	0.1011496	
799.8	0.10709189	0.10112741	
800	0.10767614	0.10110522	
800.2	0.10742856	0.10108303	
800.4	0.10703221	0.10106085	
800.6	0.10674523	0.10103868	
800.8	0.10647751	0.10101651	
801	0.10622587	0.10099435	
801.2	0.10568643	0.10097219	
801.4	0.10565546	0.10095003	
801.6	0.1057312	0.10092788	
801.8	0.10577632	0.10090574	
802	0.10601625	0.1008836	
802.2	0.10593606	0.10086146	
802.4	0.10487161	0.10083933	
802.6	0.10496939	0.10081721	
802.8	0.10534908	0.10079509	
803	0.1055463	0.10077297	
803.2	0.10557409	0.10075086	
803.4	0.10582911	0.10072875	
803.6	0.10547671	0.10070665	
803.8	0.10552886	0.10068456	
804	0.10528083	0.10066247	
804.2	0.10521994	0.10064038	
804.4	0.10490854	0.1006183	
804.6	0.10474207	0.10059622	
804.8	0.10510163	0.10057415	
805	0.10489765	0.10055208	
805.2	0.10510595	0.10053002	
805.4	0.10563435	0.10050796	
805.6	0.10552183	0.10048591	
805.8	0.10548128	0.10046386	
806	0.10523069	0.10044182	
806.2	0.105277	0.10041978	
806.4	0.10512513	0.10039774	
806.6	0.10594154	0.10037572	
806.8	0.10618543	0.10035369	
807	0.10630015	0.10033167	
807.2	0.10643696	0.10030966	
807.4	0.10612309	0.10028765	
807.6	0.1057075	0.10026565	
807.8	0.10579334	0.10024365	
808	0.10555504	0.10022165	
808.2	0.1056193	0.10019966	
808.4	0.10548389	0.10017768	
808.6	0.10571714	0.1001557	
808.8	0.1060555	0.10013372	
809	0.10574749	0.10011175	
809.2	0.10605457	0.10008978	
809.4	0.10560382	0.10006782	
809.6	0.1052458	0.10004587	
809.8	0.1051006	0.10002392	
