# Supplementary material for: Molecular basis for DNA recognition by the maternal pioneer transcription factor FoxH1
Source: Nat Commun. 2022 Nov 26;13:7279. doi: 10.1038/s41467-022-34925-y (PMC9701222; doi:10.1038/s41467-022-34925-y)
Supplement: Supplementary file 4 — Source Data [file 41467_2022_34925_MOESM4_ESM.zip › Sourcedata/BLIS/FoxH1/WT/601/+2.5/DNA/C6Results.txt]

Conc1	3.125E-08	
Start1	390	
Stop1	809.8	
Kobs	0.0010971856142344	
Error Kobs	1.67108668817217E-05	
Koff	0	
Error Koff	0	
Time1	Data1	Fit1	
390	0.00470536	0	
390.2	0.00488743	0.00018273	
390.4	0.00487555	0.00036516	
390.6	0.00503128	0.00054727	
390.8	0.00553131	0.00072908	
391	0.00558123	0.00091058	
391.2	0.00572109	0.00109177	
391.4	0.00576756	0.00127266	
391.6	0.00612503	0.00145323	
391.8	0.00660661	0.00163351	
392	0.00660969	0.00181347	
392.2	0.00702769	0.00199313	
392.4	0.0072304	0.00217249	
392.6	0.00740903	0.00235154	
392.8	0.00761512	0.00253029	
393	0.00778854	0.00270874	
393.2	0.00773528	0.00288688	
393.4	0.00836928	0.00306472	
393.6	0.00849541	0.00324227	
393.8	0.00864392	0.00341951	
394	0.00911668	0.00359645	
394.2	0.00895224	0.00377309	
394.4	0.00910885	0.00394943	
394.6	0.00895722	0.00412547	
394.8	0.00931639	0.00430121	
395	0.00882176	0.00447666	
395.2	0.00899786	0.00465181	
395.4	0.00870685	0.00482666	
395.6	0.00896855	0.00500121	
395.8	0.0092689	0.00517547	
396	0.00905554	0.00534944	
396.2	0.00925832	0.00552311	
396.4	0.00966614	0.00569648	
396.6	0.00940236	0.00586956	
396.8	0.00967571	0.00604235	
397	0.00984173	0.00621485	
397.2	0.01018252	0.00638705	
397.4	0.01063728	0.00655896	
397.6	0.01054527	0.00673058	
397.8	0.01119295	0.00690191	
398	0.01163648	0.00707295	
398.2	0.01207578	0.0072437	
398.4	0.01215871	0.00741416	
398.6	0.01205982	0.00758433	
398.8	0.01254351	0.00775421	
399	0.01255336	0.0079238	
399.2	0.01281325	0.00809311	
399.4	0.01291218	0.00826213	
399.6	0.01333533	0.00843087	
399.8	0.01358461	0.00859931	
400	0.01328222	0.00876748	
400.2	0.01335758	0.00893535	
400.4	0.01335473	0.00910295	
400.6	0.01344959	0.00927025	
400.8	0.01435685	0.00943728	
401	0.01526001	0.00960402	
401.2	0.01576457	0.00977048	
401.4	0.01612256	0.00993666	
401.6	0.01630668	0.01010256	
401.8	0.01626725	0.01026817	
402	0.01644117	0.01043351	
402.2	0.01702861	0.01059856	
402.4	0.01642973	0.01076334	
402.6	0.01683622	0.01092783	
402.8	0.01709883	0.01109205	
403	0.01757098	0.01125599	
403.2	0.01755488	0.01141965	
403.4	0.01767726	0.01158303	
403.6	0.01741984	0.01174614	
403.8	0.01748524	0.01190897	
404	0.01746468	0.01207152	
404.2	0.01746697	0.0122338	
404.4	0.01714896	0.0123958	
404.6	0.01785993	0.01255753	
404.8	0.0181608	0.01271899	
405	0.01851309	0.01288017	
405.2	0.01808406	0.01304108	
405.4	0.01800761	0.01320171	
405.6	0.0179557	0.01336208	
405.8	0.01842992	0.01352217	
406	0.01929741	0.01368199	
406.2	0.01969816	0.01384154	
406.4	0.02037965	0.01400082	
406.6	0.02153649	0.01415983	
406.8	0.02204748	0.01431857	
407	0.0223533	0.01447704	
407.2	0.02214649	0.01463524	
407.4	0.02192519	0.01479317	
407.6	0.02185144	0.01495084	
407.8	0.02181425	0.01510824	
408	0.021627	0.01526537	
408.2	0.02134878	0.01542224	
408.4	0.02133777	0.01557884	
408.6	0.0217193	0.01573518	
408.8	0.02134859	0.01589125	
409	0.02137547	0.01604705	
409.2	0.02060045	0.01620259	
409.4	0.02104621	0.01635787	
409.6	0.02141656	0.01651289	
409.8	0.02189682	0.01666764	
410	0.02152443	0.01682213	
410.2	0.02206472	0.01697636	
410.4	0.02259726	0.01713033	
410.6	0.02265523	0.01728403	
410.8	0.02264814	0.01743748	
411	0.02296879	0.01759066	
411.2	0.02253572	0.01774359	
411.4	0.02274686	0.01789626	
411.6	0.02283861	0.01804867	
411.8	0.02282678	0.01820082	
412	0.02288502	0.01835271	
412.2	0.02338248	0.01850434	
412.4	0.0235952	0.01865572	
412.6	0.0238422	0.01880684	
412.8	0.02387674	0.01895771	
413	0.02364935	0.01910832	
413.2	0.02338534	0.01925867	
413.4	0.02399018	0.01940877	
413.6	0.02392667	0.01955862	
413.8	0.02424814	0.01970821	
414	0.02422473	0.01985755	
414.2	0.0244963	0.02000663	
414.4	0.02441405	0.02015546	
414.6	0.02488647	0.02030404	
414.8	0.02515485	0.02045237	
415	0.02561695	0.02060045	
415.2	0.02527125	0.02074828	
415.4	0.02597513	0.02089585	
415.6	0.02606557	0.02104318	
415.8	0.02619277	0.02119025	
416	0.02630387	0.02133708	
416.2	0.02662168	0.02148366	
416.4	0.02664423	0.02162999	
416.6	0.02662742	0.02177607	
416.8	0.02697464	0.0219219	
417	0.02635335	0.02206749	
417.2	0.02628152	0.02221283	
417.4	0.02602263	0.02235792	
417.6	0.0260634	0.02250277	
417.8	0.02665384	0.02264737	
418	0.02676687	0.02279173	
418.2	0.02690706	0.02293584	
418.4	0.02742714	0.02307971	
418.6	0.02753413	0.02322334	
418.8	0.02728259	0.02336672	
419	0.02777734	0.02350986	
419.2	0.02788157	0.02365275	
419.4	0.02834679	0.02379541	
419.6	0.02861478	0.02393782	
419.8	0.02875906	0.02407999	
420	0.02896252	0.02422192	
420.2	0.02902415	0.02436361	
420.4	0.02934454	0.02450506	
420.6	0.02895587	0.02464627	
420.8	0.02922153	0.02478724	
421	0.02887704	0.02492797	
421.2	0.02911204	0.02506846	
421.4	0.02892838	0.02520872	
421.6	0.02945998	0.02534874	
421.8	0.03038309	0.02548852	
422	0.03068632	0.02562806	
422.2	0.03112932	0.02576736	
422.4	0.03156655	0.02590644	
422.6	0.03107807	0.02604527	
422.8	0.03148154	0.02618387	
423	0.03182567	0.02632223	
423.2	0.03234954	0.02646036	
423.4	0.03301492	0.02659826	
423.6	0.03279117	0.02673592	
423.8	0.03286517	0.02687335	
424	0.03263726	0.02701055	
424.2	0.03283914	0.02714751	
424.4	0.03256095	0.02728425	
424.6	0.03181159	0.02742075	
424.8	0.03169713	0.02755701	
425	0.03167437	0.02769305	
425.2	0.03153793	0.02782886	
425.4	0.03151737	0.02796444	
425.6	0.03183515	0.02809978	
425.8	0.03192749	0.0282349	
426	0.03211038	0.02836979	
426.2	0.03223008	0.02850445	
426.4	0.03271375	0.02863888	
426.6	0.03286263	0.02877309	
426.8	0.03347926	0.02890707	
427	0.03349884	0.02904082	
427.2	0.03425485	0.02917434	
427.4	0.03429597	0.02930764	
427.6	0.03429773	0.02944071	
427.8	0.03455794	0.02957356	
428	0.03431909	0.02970618	
428.2	0.03429919	0.02983857	
428.4	0.03371714	0.02997074	
428.6	0.03341344	0.03010269	
428.8	0.03407466	0.03023442	
429	0.03442272	0.03036592	
429.2	0.03458195	0.03049719	
429.4	0.0346296	0.03062825	
429.6	0.03445615	0.03075908	
429.8	0.03440755	0.0308897	
430	0.03452018	0.03102009	
430.2	0.03415882	0.03115026	
430.4	0.03439634	0.03128021	
430.6	0.03406311	0.03140993	
430.8	0.03406829	0.03153944	
431	0.03405901	0.03166873	
431.2	0.03467132	0.0317978	
431.4	0.03488372	0.03192665	
431.6	0.03519517	0.03205529	
431.8	0.03515632	0.0321837	
432	0.03538901	0.0323119	
432.2	0.03576029	0.03243988	
432.4	0.03682277	0.03256765	
432.6	0.03759792	0.03269519	
432.8	0.03854537	0.03282252	
433	0.03918039	0.03294964	
433.2	0.03978341	0.03307654	
433.4	0.03961677	0.03320322	
433.6	0.03998462	0.03332969	
433.8	0.03954054	0.03345595	
434	0.03945211	0.03358199	
434.2	0.03915208	0.03370782	
434.4	0.0387895	0.03383344	
434.6	0.03833681	0.03395884	
434.8	0.03871146	0.03408403	
435	0.03866947	0.03420901	
435.2	0.03923594	0.03433377	
435.4	0.03902786	0.03445833	
435.6	0.03861769	0.03458267	
435.8	0.03874606	0.0347068	
436	0.03889914	0.03483072	
436.2	0.03908156	0.03495444	
436.4	0.03935762	0.03507794	
436.6	0.03923768	0.03520123	
436.8	0.03928511	0.03532432	
437	0.03929654	0.03544719	
437.2	0.03913975	0.03556986	
437.4	0.03908269	0.03569232	
437.6	0.03913046	0.03581457	
437.8	0.03869542	0.03593662	
438	0.03891158	0.03605846	
438.2	0.03868116	0.03618009	
438.4	0.03839789	0.03630151	
438.6	0.03832056	0.03642273	
438.8	0.03911406	0.03654375	
439	0.03965659	0.03666456	
439.2	0.04024321	0.03678516	
439.4	0.04018044	0.03690556	
439.6	0.040571	0.03702576	
439.8	0.0413832	0.03714575	
440	0.04202964	0.03726554	
440.2	0.04247668	0.03738513	
440.4	0.04241202	0.03750451	
440.6	0.042865	0.03762369	
440.8	0.04289515	0.03774267	
441	0.04329421	0.03786145	
441.2	0.0444913	0.03798003	
441.4	0.0447742	0.0380984	
441.6	0.04478286	0.03821658	
441.8	0.04508461	0.03833455	
442	0.04468686	0.03845233	
442.2	0.04458334	0.03856991	
442.4	0.04463054	0.03868728	
442.6	0.04493002	0.03880446	
442.8	0.04529449	0.03892144	
443	0.04522891	0.03903822	
443.2	0.04526163	0.0391548	
443.4	0.04524517	0.03927119	
443.6	0.04517927	0.03938737	
443.8	0.04499542	0.03950336	
444	0.04494021	0.03961916	
444.2	0.04483911	0.03973476	
444.4	0.04422922	0.03985016	
444.6	0.04392013	0.03996537	
444.8	0.04375794	0.04008038	
445	0.04401839	0.04019519	
445.2	0.04412016	0.04030982	
445.4	0.04398692	0.04042424	
445.6	0.04440611	0.04053848	
445.8	0.04445341	0.04065252	
446	0.04398678	0.04076637	
446.2	0.04458166	0.04088002	
446.4	0.04487856	0.04099348	
446.6	0.04485575	0.04110675	
446.8	0.04485477	0.04121983	
447	0.04490547	0.04133271	
447.2	0.04523941	0.04144541	
447.4	0.04466656	0.04155791	
447.6	0.04459488	0.04167022	
447.8	0.04476634	0.04178235	
448	0.04500206	0.04189428	
448.2	0.04500375	0.04200602	
448.4	0.04517702	0.04211758	
448.6	0.04528786	0.04222894	
448.8	0.04577701	0.04234012	
449	0.04597084	0.0424511	
449.2	0.04611711	0.0425619	
449.4	0.04662273	0.04267251	
449.6	0.04682439	0.04278294	
449.8	0.04711417	0.04289318	
450	0.04729549	0.04300323	
450.2	0.04767222	0.04311309	
450.4	0.04836613	0.04322277	
450.6	0.04834114	0.04333226	
450.8	0.04819964	0.04344157	
451	0.04805752	0.04355069	
451.2	0.04777689	0.04365962	
451.4	0.04711155	0.04376837	
451.6	0.04750732	0.04387694	
451.8	0.04839989	0.04398532	
452	0.04894139	0.04409352	
452.2	0.04921824	0.04420154	
452.4	0.04978458	0.04430937	
452.6	0.04964422	0.04441702	
452.8	0.04979775	0.04452449	
453	0.04955892	0.04463178	
453.2	0.04921962	0.04473888	
453.4	0.04927072	0.0448458	
453.6	0.0493186	0.04495255	
453.8	0.04990739	0.04505911	
454	0.05009771	0.04516549	
454.2	0.05003161	0.04527169	
454.4	0.05012169	0.04537771	
454.6	0.0491576	0.04548355	
454.8	0.04911833	0.04558921	
455	0.04926216	0.04569469	
455.2	0.04926703	0.04579999	
455.4	0.04924408	0.04590512	
455.6	0.04984016	0.04601006	
455.8	0.0502491	0.04611483	
456	0.05020095	0.04621942	
456.2	0.04987923	0.04632384	
456.4	0.0499689	0.04642807	
456.6	0.05015092	0.04653213	
456.8	0.05016839	0.04663602	
457	0.04989868	0.04673972	
457.2	0.04941522	0.04684326	
457.4	0.05021701	0.04694661	
457.6	0.05092837	0.0470498	
457.8	0.05143032	0.0471528	
458	0.05134048	0.04725563	
458.2	0.05147613	0.04735829	
458.4	0.05135542	0.04746078	
458.6	0.05161508	0.04756309	
458.8	0.05229234	0.04766522	
459	0.0526465	0.04776719	
459.2	0.05257715	0.04786898	
459.4	0.05230194	0.0479706	
459.6	0.05203001	0.04807204	
459.8	0.05204674	0.04817332	
460	0.05176687	0.04827442	
460.2	0.05143044	0.04837535	
460.4	0.05179914	0.04847611	
460.6	0.05188222	0.0485767	
460.8	0.05207659	0.04867712	
461	0.05214198	0.04877737	
461.2	0.05254541	0.04887745	
461.4	0.05336929	0.04897736	
461.6	0.05356816	0.0490771	
461.8	0.05377889	0.04917667	
462	0.05397406	0.04927607	
462.2	0.05447745	0.04937531	
462.4	0.05481328	0.04947437	
462.6	0.05560799	0.04957327	
462.8	0.05564768	0.049672	
463	0.05609036	0.04977057	
463.2	0.05582377	0.04986896	
463.4	0.05568356	0.04996719	
463.6	0.05576725	0.05006525	
463.8	0.05640635	0.05016315	
464	0.05594661	0.05026088	
464.2	0.05614872	0.05035845	
464.4	0.05653976	0.05045585	
464.6	0.05641804	0.05055308	
464.8	0.0564779	0.05065015	
465	0.05627703	0.05074706	
465.2	0.05699325	0.0508438	
465.4	0.05664856	0.05094038	
465.6	0.05719582	0.05103679	
465.8	0.05755278	0.05113304	
466	0.05772823	0.05122913	
466.2	0.05733173	0.05132506	
466.4	0.05709107	0.05142082	
466.6	0.05723351	0.05151642	
466.8	0.05680367	0.05161186	
467	0.05729564	0.05170713	
467.2	0.05728196	0.05180225	
467.4	0.05696395	0.0518972	
467.6	0.05724122	0.05199199	
467.8	0.05684835	0.05208662	
468	0.05623809	0.0521811	
468.2	0.05612312	0.05227541	
468.4	0.05592089	0.05236956	
468.6	0.0555552	0.05246355	
468.8	0.05539761	0.05255738	
469	0.05604624	0.05265106	
469.2	0.05698424	0.05274457	
469.4	0.05717015	0.05283793	
469.6	0.05800984	0.05293113	
469.8	0.05806138	0.05302417	
470	0.05855979	0.05311705	
470.2	0.05884704	0.05320978	
470.4	0.05900533	0.05330235	
470.6	0.05946474	0.05339476	
470.8	0.05907302	0.05348701	
471	0.05939131	0.05357911	
471.2	0.05886701	0.05367105	
471.4	0.05819432	0.05376284	
471.6	0.05848133	0.05385447	
471.8	0.05816891	0.05394595	
472	0.05802566	0.05403727	
472.2	0.05754898	0.05412843	
472.4	0.05707196	0.05421945	
472.6	0.05710406	0.0543103	
472.8	0.05699496	0.05440101	
473	0.05765813	0.05449156	
473.2	0.05826177	0.05458195	
473.4	0.05875703	0.0546722	
473.6	0.05919869	0.05476229	
473.8	0.0597664	0.05485222	
474	0.06022366	0.05494201	
474.2	0.06021069	0.05503164	
474.4	0.05979629	0.05512112	
474.6	0.06020746	0.05521045	
474.8	0.0597814	0.05529963	
475	0.05994594	0.05538866	
475.2	0.05948063	0.05547753	
475.4	0.05988792	0.05556626	
475.6	0.06034403	0.05565484	
475.8	0.06013752	0.05574326	
476	0.0597002	0.05583154	
476.2	0.05944047	0.05591966	
476.4	0.05919883	0.05600764	
476.6	0.05900677	0.05609547	
476.8	0.05904609	0.05618314	
477	0.05945126	0.05627067	
477.2	0.05908105	0.05635806	
477.4	0.05896904	0.05644529	
477.6	0.05877057	0.05653237	
477.8	0.05910551	0.05661931	
478	0.05893936	0.0567061	
478.2	0.05948695	0.05679275	
478.4	0.05970265	0.05687924	
478.6	0.05981125	0.05696559	
478.8	0.05976332	0.0570518	
479	0.06013451	0.05713786	
479.2	0.06037584	0.05722377	
479.4	0.06122573	0.05730953	
479.6	0.06150054	0.05739516	
479.8	0.06175401	0.05748063	
480	0.0621317	0.05756596	
480.2	0.06225886	0.05765115	
480.4	0.06216353	0.05773619	
480.6	0.06213463	0.05782109	
480.8	0.06218399	0.05790585	
481	0.06214839	0.05799046	
481.2	0.06180524	0.05807492	
481.4	0.06199366	0.05815925	
481.6	0.06189427	0.05824343	
481.8	0.06223029	0.05832747	
482	0.06248276	0.05841136	
482.2	0.06250889	0.05849512	
482.4	0.06210414	0.05857873	
482.6	0.06258601	0.0586622	
482.8	0.06299541	0.05874553	
483	0.06281526	0.05882872	
483.2	0.06309863	0.05891176	
483.4	0.06353833	0.05899467	
483.6	0.06367515	0.05907744	
483.8	0.06350155	0.05916006	
484	0.06373467	0.05924255	
484.2	0.06377356	0.05932489	
484.4	0.06399588	0.0594071	
484.6	0.06436538	0.05948917	
484.8	0.06423451	0.05957109	
485	0.06460939	0.05965288	
485.2	0.06426642	0.05973453	
485.4	0.06398871	0.05981604	
485.6	0.06407692	0.05989742	
485.8	0.0640075	0.05997865	
486	0.06413811	0.06005975	
486.2	0.06418078	0.06014071	
486.4	0.06467007	0.06022154	
486.6	0.06509068	0.06030222	
486.8	0.06504132	0.06038277	
487	0.06478478	0.06046319	
487.2	0.06508627	0.06054346	
487.4	0.06545814	0.06062361	
487.6	0.06524578	0.06070361	
487.8	0.06506461	0.06078348	
488	0.06543741	0.06086322	
488.2	0.06550536	0.06094281	
488.4	0.0660402	0.06102228	
488.6	0.0662714	0.06110161	
488.8	0.06617626	0.0611808	
489	0.06611671	0.06125987	
489.2	0.06562379	0.06133879	
489.4	0.06552592	0.06141759	
489.6	0.06557921	0.06149625	
489.8	0.06520203	0.06157477	
490	0.06533242	0.06165317	
490.2	0.06554106	0.06173143	
490.4	0.06520685	0.06180956	
490.6	0.06465135	0.06188755	
490.8	0.06484434	0.06196541	
491	0.06474319	0.06204315	
491.2	0.06472071	0.06212075	
491.4	0.06520577	0.06219821	
491.6	0.06506175	0.06227555	
491.8	0.06540577	0.06235276	
492	0.06580457	0.06242983	
492.2	0.06624121	0.06250678	
492.4	0.06644448	0.06258359	
492.6	0.06650558	0.06266028	
492.8	0.06676289	0.06273683	
493	0.06662102	0.06281326	
493.2	0.06643698	0.06288955	
493.4	0.06622423	0.06296572	
493.6	0.06635062	0.06304175	
493.8	0.06646611	0.06311766	
494	0.06689254	0.06319344	
494.2	0.06671633	0.06326909	
494.4	0.06637374	0.06334461	
494.6	0.06636103	0.06342001	
494.8	0.06663398	0.06349527	
495	0.06639008	0.06357041	
495.2	0.06630444	0.06364542	
495.4	0.06637479	0.06372031	
495.6	0.06642513	0.06379507	
495.8	0.06659932	0.0638697	
496	0.0668663	0.0639442	
496.2	0.06651369	0.06401858	
496.4	0.06613752	0.06409283	
496.6	0.06665771	0.06416696	
496.8	0.06697694	0.06424096	
497	0.0669772	0.06431484	
497.2	0.06696918	0.06438859	
497.4	0.06716894	0.06446221	
497.6	0.06793489	0.06453571	
497.8	0.0684031	0.06460909	
498	0.06894277	0.06468234	
498.2	0.06882369	0.06475547	
498.4	0.06906416	0.06482847	
498.6	0.06916078	0.06490135	
498.8	0.06917643	0.06497411	
499	0.06886929	0.06504674	
499.2	0.06855764	0.06511925	
499.4	0.0684886	0.06519164	
499.6	0.0686361	0.06526391	
499.8	0.06831101	0.06533605	
500	0.06842699	0.06540807	
500.2	0.06805318	0.06547997	
500.4	0.06793725	0.06555174	
500.6	0.06824486	0.0656234	
500.8	0.06847136	0.06569493	
501	0.06891007	0.06576634	
501.2	0.06871764	0.06583763	
501.4	0.06881097	0.0659088	
501.6	0.06895735	0.06597985	
501.8	0.06903176	0.06605078	
502	0.06918444	0.06612159	
502.2	0.06954725	0.06619228	
502.4	0.06967508	0.06626285	
502.6	0.06932852	0.0663333	
502.8	0.06957758	0.06640363	
503	0.0694655	0.06647384	
503.2	0.0697073	0.06654393	
503.4	0.0695873	0.0666139	
503.6	0.06992008	0.06668376	
503.8	0.07020989	0.06675349	
504	0.0707201	0.06682311	
504.2	0.07133593	0.06689261	
504.4	0.07168787	0.066962	
504.6	0.07208581	0.06703126	
504.8	0.07278119	0.06710041	
505	0.07282773	0.06716944	
505.2	0.07218236	0.06723835	
505.4	0.07266211	0.06730715	
505.6	0.07280789	0.06737583	
505.8	0.07299154	0.06744439	
506	0.07276314	0.06751284	
506.2	0.07277911	0.06758117	
506.4	0.07234011	0.06764938	
506.6	0.07217238	0.06771748	
506.8	0.07219353	0.06778547	
507	0.07189286	0.06785334	
507.2	0.07183996	0.06792109	
507.4	0.07142951	0.06798873	
507.6	0.07139188	0.06805626	
507.8	0.07128095	0.06812367	
508	0.07126338	0.06819096	
508.2	0.07164514	0.06825815	
508.4	0.07133309	0.06832521	
508.6	0.07099424	0.06839217	
508.8	0.0713061	0.06845901	
509	0.07065485	0.06852574	
509.2	0.07050061	0.06859235	
509.4	0.07095067	0.06865886	
509.6	0.07122603	0.06872525	
509.8	0.071742	0.06879152	
510	0.07175472	0.06885769	
510.2	0.07167082	0.06892374	
510.4	0.07177776	0.06898968	
510.6	0.07237561	0.06905551	
510.8	0.07291623	0.06912123	
511	0.07307247	0.06918683	
511.2	0.07362276	0.06925233	
511.4	0.0739947	0.06931771	
511.6	0.07386878	0.06938298	
511.8	0.07504667	0.06944815	
512	0.07546698	0.0695132	
512.2	0.0758091	0.06957814	
512.4	0.07543308	0.06964297	
512.6	0.07506196	0.06970769	
512.8	0.0751153	0.0697723	
513	0.07515608	0.06983681	
513.2	0.07472816	0.0699012	
513.4	0.07474892	0.06996548	
513.6	0.07452058	0.07002966	
513.8	0.07396057	0.07009373	
514	0.07318446	0.07015768	
514.2	0.07285796	0.07022153	
514.4	0.07299938	0.07028527	
514.6	0.07324374	0.07034891	
514.8	0.07339533	0.07041243	
515	0.07300968	0.07047585	
515.2	0.0732009	0.07053916	
515.4	0.07277902	0.07060237	
515.6	0.07230992	0.07066546	
515.8	0.07289141	0.07072845	
516	0.07293122	0.07079133	
516.2	0.07266803	0.07085411	
516.4	0.07258563	0.07091678	
516.6	0.07262981	0.07097934	
516.8	0.07291996	0.0710418	
517	0.07352728	0.07110415	
517.2	0.072865	0.0711664	
517.4	0.07328026	0.07122854	
517.6	0.07361786	0.07129057	
517.8	0.07400416	0.0713525	
518	0.07478741	0.07141433	
518.2	0.07497713	0.07147605	
518.4	0.07539423	0.07153766	
518.6	0.07583767	0.07159917	
518.8	0.0758592	0.07166058	
519	0.07570551	0.07172188	
519.2	0.07520466	0.07178308	
519.4	0.0747636	0.07184418	
519.6	0.07444613	0.07190517	
519.8	0.07444701	0.07196606	
520	0.07412893	0.07202684	
520.2	0.07360187	0.07208752	
520.4	0.07329283	0.0721481	
520.6	0.0731996	0.07220858	
520.8	0.07326676	0.07226895	
521	0.0734146	0.07232923	
521.2	0.07296707	0.0723894	
521.4	0.07303743	0.07244946	
521.6	0.07325587	0.07250943	
521.8	0.07343944	0.07256929	
522	0.07412434	0.07262906	
522.2	0.07420874	0.07268872	
522.4	0.07457369	0.07274828	
522.6	0.07521482	0.07280774	
522.8	0.07577012	0.0728671	
523	0.07563598	0.07292636	
523.2	0.07573746	0.07298551	
523.4	0.07612095	0.07304457	
523.6	0.07590074	0.07310353	
523.8	0.07626308	0.07316239	
524	0.07657997	0.07322115	
524.2	0.07702897	0.0732798	
524.4	0.07692498	0.07333836	
524.6	0.07683436	0.07339682	
524.8	0.07605395	0.07345518	
525	0.07567542	0.07351344	
525.2	0.07541124	0.07357161	
525.4	0.07551779	0.07362967	
525.6	0.07559221	0.07368764	
525.8	0.07570153	0.07374551	
526	0.0761239	0.07380328	
526.2	0.07575134	0.07386095	
526.4	0.0757782	0.07391852	
526.6	0.07638884	0.073976	
526.8	0.07673876	0.07403338	
527	0.0764119	0.07409066	
527.2	0.07690576	0.07414785	
527.4	0.07768392	0.07420493	
527.6	0.0778975	0.07426193	
527.8	0.0785518	0.07431882	
528	0.07944706	0.07437562	
528.2	0.07974024	0.07443232	
528.4	0.07991394	0.07448893	
528.6	0.07948025	0.07454544	
528.8	0.07934995	0.07460185	
529	0.07948425	0.07465817	
529.2	0.07959119	0.07471439	
529.4	0.07970326	0.07477052	
529.6	0.07956918	0.07482655	
529.8	0.07943777	0.07488249	
530	0.0789585	0.07493833	
530.2	0.07874965	0.07499408	
530.4	0.07868201	0.07504974	
530.6	0.07880552	0.0751053	
530.8	0.07909971	0.07516076	
531	0.07893276	0.07521613	
531.2	0.07888058	0.07527141	
531.4	0.07897644	0.0753266	
531.6	0.07862419	0.07538169	
531.8	0.07885744	0.07543668	
532	0.07938505	0.07549159	
532.2	0.07934261	0.0755464	
532.4	0.07935755	0.07560112	
532.6	0.07908757	0.07565574	
532.8	0.07923471	0.07571028	
533	0.07929186	0.07576472	
533.2	0.0795723	0.07581907	
533.4	0.0797424	0.07587332	
533.6	0.07979948	0.07592749	
533.8	0.07993292	0.07598156	
534	0.0798267	0.07603554	
534.2	0.08053744	0.07608943	
534.4	0.08103459	0.07614323	
534.6	0.08140931	0.07619693	
534.8	0.08162236	0.07625055	
535	0.08147486	0.07630407	
535.2	0.08144543	0.07635751	
535.4	0.08108098	0.07641085	
535.6	0.08067949	0.0764641	
535.8	0.0807349	0.07651727	
536	0.08016445	0.07657034	
536.2	0.08019263	0.07662332	
536.4	0.07991845	0.07667622	
536.6	0.07978412	0.07672902	
536.8	0.07924577	0.07678174	
537	0.07925198	0.07683436	
537.2	0.07878914	0.0768869	
537.4	0.07881748	0.07693934	
537.6	0.07951929	0.0769917	
537.8	0.0797377	0.07704397	
538	0.08001325	0.07709615	
538.2	0.08048406	0.07714824	
538.4	0.08109303	0.07720025	
538.6	0.08169198	0.07725216	
538.8	0.08216565	0.07730399	
539	0.08249033	0.07735573	
539.2	0.08278991	0.07740738	
539.4	0.08268106	0.07745895	
539.6	0.08266037	0.07751042	
539.8	0.08280019	0.07756181	
540	0.08226017	0.07761312	
540.2	0.0823307	0.07766433	
540.4	0.08203371	0.07771546	
540.6	0.08180927	0.0777665	
540.8	0.08155299	0.07781746	
541	0.08142586	0.07786833	
541.2	0.08119121	0.07791911	
541.4	0.08151388	0.07796981	
541.6	0.08168205	0.07802042	
541.8	0.0813775	0.07807095	
542	0.08110064	0.07812139	
542.2	0.0814512	0.07817174	
542.4	0.08159838	0.07822201	
542.6	0.08156778	0.0782722	
542.8	0.08118304	0.0783223	
543	0.08142332	0.07837231	
543.2	0.08173674	0.07842224	
543.4	0.0811811	0.07847209	
543.6	0.0809586	0.07852185	
543.8	0.08072137	0.07857152	
544	0.08064606	0.07862111	
544.2	0.08102254	0.07867062	
544.4	0.08149934	0.07872005	
544.6	0.08156094	0.07876939	
544.8	0.08200792	0.07881864	
545	0.08256254	0.07886782	
545.2	0.08323954	0.07891691	
545.4	0.08348098	0.07896591	
545.6	0.08370967	0.07901484	
545.8	0.0835578	0.07906368	
546	0.08331592	0.07911244	
546.2	0.08373925	0.07916111	
546.4	0.08346384	0.0792097	
546.6	0.08349651	0.07925821	
546.8	0.08346592	0.07930664	
547	0.08334627	0.07935499	
547.2	0.08247671	0.07940325	
547.4	0.08164076	0.07945144	
547.6	0.0815696	0.07949954	
547.8	0.08130779	0.07954756	
548	0.08134296	0.07959549	
548.2	0.08147457	0.07964335	
548.4	0.08167138	0.07969113	
548.6	0.08162297	0.07973882	
548.8	0.08215405	0.07978644	
549	0.08197462	0.07983397	
549.2	0.0821235	0.07988142	
549.4	0.08189452	0.07992879	
549.6	0.08189426	0.07997609	
549.8	0.08230633	0.0800233	
550	0.082127	0.08007043	
550.2	0.08227907	0.08011748	
550.4	0.08246283	0.08016445	
550.6	0.0825606	0.08021135	
550.8	0.08265074	0.08025816	
551	0.08283313	0.08030489	
551.2	0.08271589	0.08035155	
551.4	0.08335276	0.08039812	
551.6	0.08372988	0.08044462	
551.8	0.0838366	0.08049104	
552	0.08471256	0.08053738	
552.2	0.08508167	0.08058364	
552.4	0.08560974	0.08062982	
552.6	0.08541203	0.08067593	
552.8	0.08540611	0.08072195	
553	0.08551517	0.0807679	
553.2	0.08603659	0.08081377	
553.4	0.08576534	0.08085956	
553.6	0.08581124	0.08090528	
553.8	0.08579096	0.08095091	
554	0.08465365	0.08099647	
554.2	0.08434147	0.08104196	
554.4	0.08370029	0.08108736	
554.6	0.08355929	0.08113269	
554.8	0.08357418	0.08117794	
555	0.08388865	0.08122312	
555.2	0.0836405	0.08126822	
555.4	0.08422324	0.08131324	
555.6	0.08472719	0.08135819	
555.8	0.08466783	0.08140306	
556	0.08481559	0.08144785	
556.2	0.08474238	0.08149257	
556.4	0.08508884	0.08153721	
556.6	0.08486859	0.08158178	
556.8	0.08559415	0.08162627	
557	0.08614483	0.08167068	
557.2	0.08623271	0.08171502	
557.4	0.08619666	0.08175929	
557.6	0.08579557	0.08180348	
557.8	0.08544538	0.0818476	
558	0.08521888	0.08189164	
558.2	0.08518314	0.0819356	
558.4	0.08477121	0.08197949	
558.6	0.08515223	0.08202331	
558.8	0.08524994	0.08206705	
559	0.08588461	0.08211072	
559.2	0.08612395	0.08215432	
559.4	0.08710633	0.08219784	
559.6	0.0876031	0.08224128	
559.8	0.08732184	0.08228466	
560	0.08746381	0.08232796	
560.2	0.08798908	0.08237118	
560.4	0.08858121	0.08241434	
560.6	0.08887161	0.08245742	
560.8	0.08935106	0.08250042	
561	0.08920873	0.08254336	
561.2	0.08909702	0.08258622	
561.4	0.08871992	0.08262901	
561.6	0.08828134	0.08267173	
561.8	0.08826908	0.08271437	
562	0.0882229	0.08275694	
562.2	0.08775612	0.08279944	
562.4	0.08742728	0.08284187	
562.6	0.0873173	0.08288423	
562.8	0.08687075	0.08292651	
563	0.0865188	0.08296872	
563.2	0.08670928	0.08301086	
563.4	0.08693075	0.08305293	
563.6	0.08666716	0.08309493	
563.8	0.0867476	0.08313686	
564	0.08719416	0.08317871	
564.2	0.08747352	0.0832205	
564.4	0.08809764	0.08326221	
564.6	0.08799179	0.08330385	
564.8	0.08842468	0.08334543	
565	0.08875112	0.08338693	
565.2	0.08912857	0.08342836	
565.4	0.08942121	0.08346972	
565.6	0.08975561	0.08351102	
565.8	0.09011246	0.08355224	
566	0.09069167	0.08359339	
566.2	0.09117696	0.08363447	
566.4	0.09097179	0.08367548	
566.6	0.0908853	0.08371643	
566.8	0.09082618	0.0837573	
567	0.09052456	0.08379811	
567.2	0.09060205	0.08383884	
567.4	0.09027699	0.08387951	
567.6	0.09000097	0.08392011	
567.8	0.09004618	0.08396063	
568	0.08982392	0.08400109	
568.2	0.08951949	0.08404149	
568.4	0.08936488	0.08408181	
568.6	0.08888714	0.08412206	
568.8	0.08900008	0.08416225	
569	0.08868101	0.08420237	
569.2	0.08843135	0.08424242	
569.4	0.08826471	0.0842824	
569.6	0.08827784	0.08432232	
569.8	0.08855039	0.08436216	
570	0.08855039	0.08440195	
570.2	0.08843347	0.08438343	
570.4	0.08822957	0.08436491	
570.6	0.08827334	0.0843464	
570.8	0.08792109	0.0843279	
571	0.08781156	0.08430939	
571.2	0.08750141	0.0842909	
571.4	0.0873706	0.0842724	
571.6	0.08674332	0.08425391	
571.8	0.08656741	0.08423542	
572	0.08585108	0.08421694	
572.2	0.08557195	0.08419846	
572.4	0.08552679	0.08417999	
572.6	0.08536112	0.08416152	
572.8	0.08496214	0.08414305	
573	0.0841322	0.08412459	
573.2	0.08398653	0.08410613	
573.4	0.08419611	0.08408768	
573.6	0.08452953	0.08406923	
573.8	0.08499674	0.08405078	
574	0.08476204	0.08403234	
574.2	0.0847099	0.0840139	
574.4	0.08448862	0.08399547	
574.6	0.0843357	0.08397704	
574.8	0.08392246	0.08395861	
575	0.0837793	0.08394019	
575.2	0.08340668	0.08392178	
575.4	0.08323273	0.08390336	
575.6	0.08338017	0.08388495	
575.8	0.08374784	0.08386655	
576	0.08414916	0.08384815	
576.2	0.08461416	0.08382975	
576.4	0.08499836	0.08381135	
576.6	0.08512445	0.08379297	
576.8	0.084584	0.08377458	
577	0.0846552	0.0837562	
577.2	0.08496746	0.08373782	
577.4	0.08553547	0.08371945	
577.6	0.0856164	0.08370108	
577.8	0.08569929	0.08368271	
578	0.08517329	0.08366435	
578.2	0.08472602	0.083646	
578.4	0.08375707	0.08362764	
578.6	0.08322967	0.08360929	
578.8	0.08292144	0.08359095	
579	0.08232091	0.08357261	
579.2	0.08241456	0.08355427	
579.4	0.08247402	0.08353594	
579.6	0.08242315	0.08351761	
579.8	0.08260246	0.08349928	
580	0.08303133	0.08348096	
580.2	0.08314782	0.08346265	
580.4	0.08293501	0.08344433	
580.6	0.08285645	0.08342603	
580.8	0.08230925	0.08340772	
581	0.08224281	0.08338942	
581.2	0.08235492	0.08337112	
581.4	0.08254561	0.08335283	
581.6	0.08261416	0.08333454	
581.8	0.08275795	0.08331626	
582	0.08238589	0.08329798	
582.2	0.08215921	0.0832797	
582.4	0.08196742	0.08326143	
582.6	0.08183015	0.08324316	
582.8	0.08215995	0.08322489	
583	0.08162172	0.08320663	
583.2	0.08151782	0.08318838	
583.4	0.08134329	0.08317012	
583.6	0.08108869	0.08315188	
583.8	0.08153348	0.08313363	
584	0.08139441	0.08311539	
584.2	0.081369	0.08309715	
584.4	0.0805509	0.08307892	
584.6	0.08086749	0.08306069	
584.8	0.08041376	0.08304247	
585	0.08055093	0.08302425	
585.2	0.08065109	0.08300603	
585.4	0.08042223	0.08298782	
585.6	0.0803786	0.08296961	
585.8	0.08026522	0.0829514	
586	0.07980128	0.0829332	
586.2	0.07973833	0.08291501	
586.4	0.07978804	0.08289681	
586.6	0.08002864	0.08287863	
586.8	0.08020959	0.08286044	
587	0.08012777	0.08284226	
587.2	0.08035078	0.08282408	
587.4	0.08097341	0.08280591	
587.6	0.08110572	0.08278774	
587.8	0.08144402	0.08276958	
588	0.0811473	0.08275142	
588.2	0.08104215	0.08273326	
588.4	0.08117865	0.08271511	
588.6	0.08144628	0.08269696	
588.8	0.08073077	0.08267881	
589	0.08058305	0.08266067	
589.2	0.08044086	0.08264254	
589.4	0.08019089	0.0826244	
589.6	0.08052319	0.08260627	
589.8	0.08059891	0.08258815	
590	0.08017626	0.08257003	
590.2	0.08040011	0.08255191	
590.4	0.08053036	0.0825338	
590.6	0.08053418	0.08251569	
590.8	0.08021624	0.08249759	
591	0.08016927	0.08247948	
591.2	0.08019406	0.08246139	
591.4	0.07985706	0.08244329	
591.6	0.07958906	0.0824252	
591.8	0.07935933	0.08240712	
592	0.07878187	0.08238904	
592.2	0.07867745	0.08237096	
592.4	0.07893549	0.08235289	
592.6	0.07873963	0.08233482	
592.8	0.07783176	0.08231675	
593	0.07791602	0.08229869	
593.2	0.07809965	0.08228063	
593.4	0.0782177	0.08226258	
593.6	0.07871141	0.08224453	
593.8	0.07880277	0.08222649	
594	0.07841999	0.08220844	
594.2	0.078565	0.08219041	
594.4	0.07851525	0.08217237	
594.6	0.07845522	0.08215434	
594.8	0.07810537	0.08213632	
595	0.07827206	0.0821183	
595.2	0.07883696	0.08210028	
595.4	0.07850522	0.08208226	
595.6	0.07847663	0.08206425	
595.8	0.07841152	0.08204625	
596	0.07851969	0.08202825	
596.2	0.07854303	0.08201025	
596.4	0.07874133	0.08199225	
596.6	0.07854415	0.08197426	
596.8	0.07818738	0.08195628	
597	0.07829447	0.0819383	
597.2	0.07843116	0.08192032	
597.4	0.07889109	0.08190234	
597.6	0.07905695	0.08188437	
597.8	0.0788352	0.08186641	
598	0.07833716	0.08184844	
598.2	0.07850389	0.08183048	
598.4	0.07856805	0.08181253	
598.6	0.07858913	0.08179458	
598.8	0.07849035	0.08177663	
599	0.07856113	0.08175869	
599.2	0.07835023	0.08174075	
599.4	0.07782556	0.08172282	
599.6	0.07769364	0.08170488	
599.8	0.07784968	0.08168696	
600	0.0779018	0.08166903	
600.2	0.07767211	0.08165112	
600.4	0.0777567	0.0816332	
600.6	0.07786369	0.08161529	
600.8	0.0779941	0.08159738	
601	0.0778132	0.08157948	
601.2	0.0777045	0.08156158	
601.4	0.07771477	0.08154368	
601.6	0.07765931	0.08152579	
601.8	0.07745208	0.0815079	
602	0.07749458	0.08149002	
602.2	0.07757107	0.08147214	
602.4	0.07795384	0.08145426	
602.6	0.07790939	0.08143639	
602.8	0.07815069	0.08141852	
603	0.07807169	0.08140066	
603.2	0.07876293	0.0813828	
603.4	0.07942032	0.08136494	
603.6	0.07953391	0.08134709	
603.8	0.07962116	0.08132924	
604	0.07953557	0.0813114	
604.2	0.07985066	0.08129355	
604.4	0.07978871	0.08127572	
604.6	0.07971972	0.08125788	
604.8	0.07938432	0.08124006	
605	0.0789902	0.08122223	
605.2	0.0781342	0.08120441	
605.4	0.07774862	0.08118659	
605.6	0.07731487	0.08116878	
605.8	0.07699759	0.08115097	
606	0.07657222	0.08113316	
606.2	0.07585138	0.08111536	
606.4	0.07549326	0.08109756	
606.6	0.07560311	0.08107977	
606.8	0.07545574	0.08106198	
607	0.07562499	0.08104419	
607.2	0.07631351	0.08102641	
607.4	0.07677771	0.08100863	
607.6	0.07732181	0.08099086	
607.8	0.07798976	0.08097309	
608	0.07815971	0.08095532	
608.2	0.07891474	0.08093756	
608.4	0.07896278	0.0809198	
608.6	0.07900849	0.08090205	
608.8	0.0791834	0.0808843	
609	0.07950282	0.08086655	
609.2	0.07893917	0.0808488	
609.4	0.07872948	0.08083107	
609.6	0.07867837	0.08081333	
609.8	0.07862267	0.0807956	
610	0.07794752	0.08077787	
610.2	0.07736592	0.08076015	
610.4	0.07708635	0.08074243	
610.6	0.07732388	0.08072471	
610.8	0.07722113	0.080707	
611	0.07755088	0.08068929	
611.2	0.07765515	0.08067159	
611.4	0.07806571	0.08065389	
611.6	0.0782631	0.08063619	
611.8	0.07781447	0.0806185	
612	0.07755943	0.08060081	
612.2	0.07767163	0.08058312	
612.4	0.07717171	0.08056544	
612.6	0.0766315	0.08054777	
612.8	0.07681344	0.08053009	
613	0.07622043	0.08051242	
613.2	0.07562126	0.08049476	
613.4	0.0753346	0.0804771	
613.6	0.07558024	0.08045944	
613.8	0.07531425	0.08044178	
614	0.07547462	0.08042413	
614.2	0.07582968	0.08040649	
614.4	0.07596827	0.08038885	
614.6	0.07634774	0.08037121	
614.8	0.07651322	0.08035357	
615	0.07655749	0.08033594	
615.2	0.07617927	0.08031832	
615.4	0.07651657	0.08030069	
615.6	0.07634647	0.08028307	
615.8	0.07611865	0.08026546	
616	0.076276	0.08024785	
616.2	0.07610152	0.08023024	
616.4	0.07603558	0.08021264	
616.6	0.07535771	0.08019504	
616.8	0.07554435	0.08017744	
617	0.07481995	0.08015985	
617.2	0.07479927	0.08014226	
617.4	0.07509674	0.08012468	
617.6	0.07556666	0.0801071	
617.8	0.07569434	0.08008952	
618	0.07603284	0.08007195	
618.2	0.07665159	0.08005438	
618.4	0.0764427	0.08003681	
618.6	0.07669614	0.08001925	
618.8	0.07619056	0.0800017	
619	0.07615414	0.07998414	
619.2	0.07589647	0.07996659	
619.4	0.07576028	0.07994905	
619.6	0.07553409	0.0799315	
619.8	0.07545946	0.07991397	
620	0.07556997	0.07989643	
620.2	0.07526537	0.0798789	
620.4	0.07548256	0.07986138	
620.6	0.0752509	0.07984385	
620.8	0.07522623	0.07982633	
621	0.07480374	0.07980882	
621.2	0.07527409	0.07979131	
621.4	0.07553501	0.0797738	
621.6	0.07547956	0.0797563	
621.8	0.07548317	0.0797388	
622	0.07555082	0.0797213	
622.2	0.07580653	0.07970381	
622.4	0.07545241	0.07968632	
622.6	0.07562393	0.07966884	
622.8	0.07530764	0.07965136	
623	0.07537563	0.07963388	
623.2	0.07547749	0.07961641	
623.4	0.07542137	0.07959894	
623.6	0.0754752	0.07958147	
623.8	0.07555914	0.07956401	
624	0.0755959	0.07954656	
624.2	0.07548622	0.0795291	
624.4	0.07603729	0.07951165	
624.6	0.07580873	0.07949421	
624.8	0.07490344	0.07947676	
625	0.07522999	0.07945933	
625.2	0.07523957	0.07944189	
625.4	0.07468828	0.07942446	
625.6	0.07499498	0.07940703	
625.8	0.07506416	0.07938961	
626	0.07498256	0.07937219	
626.2	0.07485454	0.07935478	
626.4	0.07511545	0.07933737	
626.6	0.07511099	0.07931996	
626.8	0.07536982	0.07930255	
627	0.07510009	0.07928515	
627.2	0.07538961	0.07926776	
627.4	0.07551999	0.07925037	
627.6	0.07517433	0.07923298	
627.8	0.07504428	0.07921559	
628	0.07497791	0.07919821	
628.2	0.07502822	0.07918083	
628.4	0.07555677	0.07916346	
628.6	0.07535028	0.07914609	
628.8	0.07460866	0.07912873	
629	0.07464557	0.07911136	
629.2	0.07431907	0.07909401	
629.4	0.07442378	0.07907665	
629.6	0.07516113	0.0790593	
629.8	0.07492756	0.07904195	
630	0.07504808	0.07902461	
630.2	0.07525683	0.07900727	
630.4	0.07542587	0.07898994	
630.6	0.07520577	0.07897261	
630.8	0.075711	0.07895528	
631	0.07565911	0.07893795	
631.2	0.0759251	0.07892063	
631.4	0.07572742	0.07890332	
631.6	0.07585111	0.07888601	
631.8	0.07663621	0.0788687	
632	0.07685994	0.07885139	
632.2	0.07701835	0.07883409	
632.4	0.07723473	0.07881679	
632.6	0.07703658	0.0787995	
632.8	0.07653914	0.07878221	
633	0.07672909	0.07876493	
633.2	0.07712173	0.07874764	
633.4	0.07726652	0.07873036	
633.6	0.07708809	0.07871309	
633.8	0.07680099	0.07869582	
634	0.07683656	0.07867855	
634.2	0.0766197	0.07866129	
634.4	0.07578189	0.07864403	
634.6	0.07533104	0.07862678	
634.8	0.07497584	0.07860952	
635	0.07455203	0.07859228	
635.2	0.07388945	0.07857503	
635.4	0.07310562	0.07855779	
635.6	0.07343186	0.07854055	
635.8	0.07356661	0.07852332	
636	0.07345857	0.07850609	
636.2	0.07357326	0.07848887	
636.4	0.0733252	0.07847165	
636.6	0.07360339	0.07845443	
636.8	0.07375183	0.07843721	
637	0.07383577	0.07842	
637.2	0.07381391	0.0784028	
637.4	0.0734885	0.07838559	
637.6	0.07342314	0.0783684	
637.8	0.07385441	0.0783512	
638	0.07408601	0.07833401	
638.2	0.07415424	0.07831682	
638.4	0.07393478	0.07829964	
638.6	0.0742557	0.07828246	
638.8	0.07430661	0.07826528	
639	0.07463701	0.07824811	
639.2	0.07493154	0.07823094	
639.4	0.07504484	0.07821378	
639.6	0.07582045	0.07819662	
639.8	0.07643562	0.07817946	
640	0.07686338	0.0781623	
640.2	0.07626531	0.07814515	
640.4	0.07600621	0.07812801	
640.6	0.07602588	0.07811087	
640.8	0.07608895	0.07809373	
641	0.07576348	0.07807659	
641.2	0.07512804	0.07805946	
641.4	0.0746919	0.07804233	
641.6	0.07445024	0.07802521	
641.8	0.07438689	0.07800809	
642	0.0740276	0.07799098	
642.2	0.07392816	0.07797386	
642.4	0.07394259	0.07795675	
642.6	0.07382179	0.07793965	
642.8	0.0737569	0.07792255	
643	0.07422069	0.07790545	
643.2	0.07462103	0.07788836	
643.4	0.07459864	0.07787127	
643.6	0.0748491	0.07785418	
643.8	0.07544104	0.0778371	
644	0.07535636	0.07782002	
644.2	0.07500751	0.07780295	
644.4	0.07517677	0.07778588	
644.6	0.07514752	0.07776881	
644.8	0.07565517	0.07775175	
645	0.07536396	0.07773469	
645.2	0.07524842	0.07771763	
645.4	0.07505134	0.07770058	
645.6	0.07495617	0.07768353	
645.8	0.07535413	0.07766648	
646	0.0753691	0.07764944	
646.2	0.07574326	0.07763241	
646.4	0.07570509	0.07761537	
646.6	0.0757513	0.07759834	
646.8	0.07589026	0.07758132	
647	0.07623656	0.07756429	
647.2	0.0755763	0.07754728	
647.4	0.0752542	0.07753026	
647.6	0.07548038	0.07751325	
647.8	0.0751901	0.07749624	
648	0.07426509	0.07747924	
648.2	0.07364255	0.07746224	
648.4	0.07321866	0.07744524	
648.6	0.07296892	0.07742825	
648.8	0.07264079	0.07741126	
649	0.07254823	0.07739428	
649.2	0.07221458	0.07737729	
649.4	0.07182668	0.07736032	
649.6	0.07168771	0.07734334	
649.8	0.07198864	0.07732637	
650	0.07216126	0.07730941	
650.2	0.07264619	0.07729244	
650.4	0.07315556	0.07727548	
650.6	0.07367294	0.07725853	
650.8	0.07398942	0.07724158	
651	0.07429302	0.07722463	
651.2	0.07420338	0.07720769	
651.4	0.07454524	0.07719075	
651.6	0.07454049	0.07717381	
651.8	0.07442829	0.07715688	
652	0.07403995	0.07713995	
652.2	0.07420321	0.07712302	
652.4	0.07408684	0.0771061	
652.6	0.07441443	0.07708918	
652.8	0.07372229	0.07707227	
653	0.07338958	0.07705536	
653.2	0.07275456	0.07703845	
653.4	0.07227801	0.07702155	
653.6	0.07146516	0.07700465	
653.8	0.07148175	0.07698775	
654	0.07137358	0.07697086	
654.2	0.07078584	0.07695397	
654.4	0.07099793	0.07693709	
654.6	0.07059958	0.0769202	
654.8	0.07043135	0.07690333	
655	0.07025858	0.07688645	
655.2	0.07054902	0.07686958	
655.4	0.07057614	0.07685272	
655.6	0.07101294	0.07683585	
655.8	0.07150523	0.076819	
656	0.0713349	0.07680214	
656.2	0.07193228	0.07678529	
656.4	0.07250722	0.07676844	
656.6	0.07265181	0.0767516	
656.8	0.07226389	0.07673476	
657	0.0724795	0.07671792	
657.2	0.07281534	0.07670109	
657.4	0.07223074	0.07668426	
657.6	0.0719779	0.07666743	
657.8	0.0716354	0.07665061	
658	0.07156233	0.07663379	
658.2	0.07120966	0.07661698	
658.4	0.07165875	0.07660017	
658.6	0.07085581	0.07658336	
658.8	0.07125715	0.07656656	
659	0.07174286	0.07654976	
659.2	0.07229669	0.07653296	
659.4	0.07269536	0.07651617	
659.6	0.07305703	0.07649938	
659.8	0.07292113	0.0764826	
660	0.07269304	0.07646581	
660.2	0.07318855	0.07644904	
660.4	0.07356234	0.07643226	
660.6	0.07337704	0.07641549	
660.8	0.0734961	0.07639873	
661	0.07347468	0.07638196	
661.2	0.07340673	0.0763652	
661.4	0.07269891	0.07634845	
661.6	0.07291264	0.0763317	
661.8	0.07224369	0.07631495	
662	0.07242062	0.0762982	
662.2	0.07228102	0.07628146	
662.4	0.07204842	0.07626473	
662.6	0.07158101	0.07624799	
662.8	0.07180087	0.07623126	
663	0.07181779	0.07621454	
663.2	0.07182287	0.07619781	
663.4	0.07198296	0.0761811	
663.6	0.07190312	0.07616438	
663.8	0.07150095	0.07614767	
664	0.0714374	0.07613096	
664.2	0.07158152	0.07611426	
664.4	0.07151819	0.07609756	
664.6	0.07131061	0.07608086	
664.8	0.07075914	0.07606417	
665	0.07028408	0.07604748	
665.2	0.07034553	0.07603079	
665.4	0.07028664	0.07601411	
665.6	0.07071215	0.07599743	
665.8	0.07030874	0.07598076	
666	0.07086754	0.07596408	
666.2	0.07096756	0.07594742	
666.4	0.07046956	0.07593075	
666.6	0.07039627	0.07591409	
666.8	0.07022441	0.07589744	
667	0.07077706	0.07588078	
667.2	0.07085059	0.07586413	
667.4	0.07143292	0.07584749	
667.6	0.07211895	0.07583085	
667.8	0.07235111	0.07581421	
668	0.07261464	0.07579757	
668.2	0.07260128	0.07578094	
668.4	0.072929	0.07576432	
668.6	0.07292586	0.07574769	
668.8	0.07282545	0.07573107	
669	0.072907	0.07571446	
669.2	0.07321252	0.07569784	
669.4	0.07336344	0.07568123	
669.6	0.07276413	0.07566463	
669.8	0.07253537	0.07564803	
670	0.07254839	0.07563143	
670.2	0.07245785	0.07561483	
670.4	0.07211209	0.07559824	
670.6	0.07192433	0.07558166	
670.8	0.07136693	0.07556507	
671	0.07191019	0.07554849	
671.2	0.07161011	0.07553192	
671.4	0.07238708	0.07551534	
671.6	0.07260246	0.07549877	
671.8	0.07291156	0.07548221	
672	0.0730235	0.07546565	
672.2	0.07309124	0.07544909	
672.4	0.07292895	0.07543253	
672.6	0.07280442	0.07541598	
672.8	0.07225252	0.07539944	
673	0.07204674	0.07538289	
673.2	0.07182278	0.07536635	
673.4	0.07146538	0.07534982	
673.6	0.07092771	0.07533328	
673.8	0.0715038	0.07531675	
674	0.07147356	0.07530023	
674.2	0.07193248	0.07528371	
674.4	0.07159604	0.07526719	
674.6	0.07136849	0.07525067	
674.8	0.07105467	0.07523416	
675	0.07157426	0.07521766	
675.2	0.07137048	0.07520115	
675.4	0.07120145	0.07518465	
675.6	0.07095793	0.07516816	
675.8	0.07150161	0.07515166	
676	0.07139056	0.07513517	
676.2	0.0710664	0.07511869	
676.4	0.07110133	0.07510221	
676.6	0.07097033	0.07508573	
676.8	0.07084154	0.07506925	
677	0.07083923	0.07505278	
677.2	0.07082925	0.07503631	
677.4	0.07061826	0.07501985	
677.6	0.07059651	0.07500339	
677.8	0.0709362	0.07498693	
678	0.07115477	0.07497048	
678.2	0.07148016	0.07495403	
678.4	0.07167791	0.07493758	
678.6	0.07163098	0.07492114	
678.8	0.07189609	0.0749047	
679	0.07219699	0.07488827	
679.2	0.07200166	0.07487184	
679.4	0.07159807	0.07485541	
679.6	0.07187708	0.07483898	
679.8	0.07204363	0.07482256	
680	0.07174562	0.07480615	
680.2	0.07142695	0.07478973	
680.4	0.07138365	0.07477332	
680.6	0.07124716	0.07475692	
680.8	0.07096169	0.07474052	
681	0.07089371	0.07472412	
681.2	0.07087543	0.07470772	
681.4	0.0706307	0.07469133	
681.6	0.07069185	0.07467494	
681.8	0.0712383	0.07465856	
682	0.07127068	0.07464217	
682.2	0.0714787	0.0746258	
682.4	0.07195626	0.07460942	
682.6	0.0718921	0.07459305	
682.8	0.07224971	0.07457669	
683	0.07186236	0.07456032	
683.2	0.07187661	0.07454396	
683.4	0.07169782	0.07452761	
683.6	0.07145227	0.07451126	
683.8	0.07108365	0.07449491	
684	0.07082138	0.07447856	
684.2	0.07035992	0.07446222	
684.4	0.06984331	0.07444588	
684.6	0.06993286	0.07442955	
684.8	0.06967483	0.07441322	
685	0.06998034	0.07439689	
685.2	0.07014963	0.07438057	
685.4	0.07026176	0.07436425	
685.6	0.0704418	0.07434793	
685.8	0.07040358	0.07433162	
686	0.07052413	0.07431531	
686.2	0.07045171	0.074299	
686.4	0.07066915	0.0742827	
686.6	0.07071244	0.0742664	
686.8	0.07074118	0.07425011	
687	0.07073471	0.07423381	
687.2	0.0710824	0.07421753	
687.4	0.07122534	0.07420124	
687.6	0.0713839	0.07418496	
687.8	0.07129445	0.07416868	
688	0.0707593	0.07415241	
688.2	0.07078394	0.07413614	
688.4	0.07060654	0.07411987	
688.6	0.07076019	0.07410361	
688.8	0.07099968	0.07408735	
689	0.07136535	0.0740711	
689.2	0.07194819	0.07405484	
689.4	0.07176613	0.0740386	
689.6	0.07178237	0.07402235	
689.8	0.07134965	0.07400611	
690	0.07130935	0.07398987	
690.2	0.07086938	0.07397364	
690.4	0.07086181	0.07395741	
690.6	0.07094089	0.07394118	
690.8	0.07129083	0.07392496	
691	0.07133676	0.07390874	
691.2	0.071205	0.07389252	
691.4	0.07093045	0.07387631	
691.6	0.07096273	0.0738601	
691.8	0.07029882	0.07384389	
692	0.07037269	0.07382769	
692.2	0.07104286	0.07381149	
692.4	0.07088378	0.07379529	
692.6	0.07118102	0.0737791	
692.8	0.0717898	0.07376291	
693	0.07209893	0.07374673	
693.2	0.07227442	0.07373055	
693.4	0.07203959	0.07371437	
693.6	0.07201237	0.0736982	
693.8	0.07135749	0.07368203	
694	0.07124429	0.07366586	
694.2	0.07103938	0.0736497	
694.4	0.07129037	0.07363354	
694.6	0.07164762	0.07361738	
694.8	0.07169246	0.07360123	
695	0.07097152	0.07358508	
695.2	0.07069207	0.07356893	
695.4	0.07017702	0.07355279	
695.6	0.07047648	0.07353665	
695.8	0.07049011	0.07352052	
696	0.07108478	0.07350439	
696.2	0.07075516	0.07348826	
696.4	0.07045738	0.07347214	
696.6	0.07010101	0.07345601	
696.8	0.06988995	0.0734399	
697	0.07006946	0.07342378	
697.2	0.06985833	0.07340767	
697.4	0.06950602	0.07339157	
697.6	0.06958169	0.07337546	
697.8	0.06957249	0.07335936	
698	0.06959822	0.07334327	
698.2	0.06990664	0.07332718	
698.4	0.07004675	0.07331109	
698.6	0.07064469	0.073295	
698.8	0.07109407	0.07327892	
699	0.0708111	0.07326284	
699.2	0.07134425	0.07324677	
699.4	0.07121088	0.07323069	
699.6	0.0719329	0.07321463	
699.8	0.07189558	0.07319856	
700	0.0716425	0.0731825	
700.2	0.07106397	0.07316644	
700.4	0.07088354	0.07315039	
700.6	0.07043901	0.07313434	
700.8	0.07033068	0.07311829	
701	0.07062358	0.07310225	
701.2	0.07018403	0.07308621	
701.4	0.07016111	0.07307018	
701.6	0.07033971	0.07305414	
701.8	0.07002919	0.07303811	
702	0.06926518	0.07302209	
702.2	0.06906606	0.07300607	
702.4	0.06874644	0.07299005	
702.6	0.06900621	0.07297403	
702.8	0.068925	0.07295802	
703	0.06871814	0.07294201	
703.2	0.06899133	0.07292601	
703.4	0.06864814	0.07291001	
703.6	0.06896671	0.07289401	
703.8	0.06886665	0.07287802	
704	0.06893325	0.07286203	
704.2	0.06903224	0.07284604	
704.4	0.0691133	0.07283006	
704.6	0.06964342	0.07281408	
704.8	0.07015694	0.0727981	
705	0.07077439	0.07278213	
705.2	0.07109814	0.07276616	
705.4	0.07155158	0.07275019	
705.6	0.0717875	0.07273423	
705.8	0.0719159	0.07271827	
706	0.07196576	0.07270232	
706.2	0.07214308	0.07268636	
706.4	0.07218454	0.07267042	
706.6	0.07216001	0.07265447	
706.8	0.07224996	0.07263853	
707	0.07253132	0.07262259	
707.2	0.07216952	0.07260666	
707.4	0.07172385	0.07259073	
707.6	0.07134467	0.0725748	
707.8	0.07088275	0.07255888	
708	0.0704742	0.07254295	
708.2	0.07037848	0.07252704	
708.4	0.0701505	0.07251112	
708.6	0.07056006	0.07249521	
708.8	0.07061144	0.07247931	
709	0.07069918	0.07246341	
709.2	0.07087998	0.07244751	
709.4	0.07084754	0.07243161	
709.6	0.0711345	0.07241572	
709.8	0.07094625	0.07239983	
710	0.0711956	0.07238394	
710.2	0.07102476	0.07236806	
710.4	0.07088799	0.07235218	
710.6	0.07087148	0.07233631	
710.8	0.07131274	0.07232044	
711	0.07168671	0.07230457	
711.2	0.07100523	0.0722887	
711.4	0.07074729	0.07227284	
711.6	0.07011084	0.07225698	
711.8	0.07029294	0.07224113	
712	0.07040554	0.07222528	
712.2	0.06993043	0.07220943	
712.4	0.06990469	0.07219359	
712.6	0.0704216	0.07217775	
712.8	0.07059063	0.07216191	
713	0.07035399	0.07214608	
713.2	0.07016619	0.07213025	
713.4	0.07004764	0.07211442	
713.6	0.07032009	0.0720986	
713.8	0.07035094	0.07208278	
714	0.07024766	0.07206696	
714.2	0.07009753	0.07205115	
714.4	0.07004102	0.07203534	
714.6	0.07068305	0.07201954	
714.8	0.07080441	0.07200374	
715	0.07052173	0.07198794	
715.2	0.06991536	0.07197214	
715.4	0.06968611	0.07195635	
715.6	0.06923038	0.07194056	
715.8	0.06909481	0.07192478	
716	0.06855142	0.071909	
716.2	0.06796311	0.07189322	
716.4	0.0686511	0.07187744	
716.6	0.06899423	0.07186167	
716.8	0.06910167	0.07184591	
717	0.06890719	0.07183014	
717.2	0.06932715	0.07181438	
717.4	0.0696354	0.07179862	
717.6	0.07041215	0.07178287	
717.8	0.0702231	0.07176712	
718	0.06995348	0.07175137	
718.2	0.07056785	0.07173563	
718.4	0.07070734	0.07171989	
718.6	0.0715019	0.07170416	
718.8	0.07110991	0.07168842	
719	0.07110413	0.07167269	
719.2	0.07077448	0.07165697	
719.4	0.0708832	0.07164124	
719.6	0.07100739	0.07162553	
719.8	0.07075676	0.07160981	
720	0.07083058	0.0715941	
720.2	0.07053869	0.07157839	
720.4	0.07062214	0.07156268	
720.6	0.07067596	0.07154698	
720.8	0.07036495	0.07153128	
721	0.06979414	0.07151559	
721.2	0.06973432	0.0714999	
721.4	0.0697864	0.07148421	
721.6	0.07006772	0.07146852	
721.8	0.06914717	0.07145284	
722	0.06920274	0.07143717	
722.2	0.06878597	0.07142149	
722.4	0.06880231	0.07140582	
722.6	0.06878518	0.07139015	
722.8	0.06862472	0.07137449	
723	0.06918538	0.07135883	
723.2	0.06881852	0.07134317	
723.4	0.06866386	0.07132752	
723.6	0.06855605	0.07131187	
723.8	0.06856751	0.07129622	
724	0.06876858	0.07128058	
724.2	0.06869521	0.07126494	
724.4	0.06901682	0.0712493	
724.6	0.06935571	0.07123367	
724.8	0.06877409	0.07121804	
725	0.06911683	0.07120241	
725.2	0.06938627	0.07118679	
725.4	0.06948125	0.07117117	
725.6	0.06945158	0.07115556	
725.8	0.06917619	0.07113994	
726	0.06933216	0.07112433	
726.2	0.068799	0.07110873	
726.4	0.0696967	0.07109313	
726.6	0.06951271	0.07107753	
726.8	0.06955033	0.07106193	
727	0.06920982	0.07104634	
727.2	0.06880879	0.07103075	
727.4	0.06934144	0.07101517	
727.6	0.06965164	0.07099958	
727.8	0.07015683	0.07098401	
728	0.07021254	0.07096843	
728.2	0.07013092	0.07095286	
728.4	0.07039999	0.07093729	
728.6	0.0704748	0.07092173	
728.8	0.07061309	0.07090617	
729	0.07080003	0.07089061	
729.2	0.07012487	0.07087505	
729.4	0.06979767	0.0708595	
729.6	0.06974306	0.07084396	
729.8	0.06964483	0.07082841	
730	0.06958653	0.07081287	
730.2	0.06926106	0.07079733	
730.4	0.06934195	0.0707818	
730.6	0.06846364	0.07076627	
730.8	0.06813956	0.07075074	
731	0.06802512	0.07073522	
731.2	0.06840267	0.0707197	
731.4	0.0684818	0.07070418	
731.6	0.06843767	0.07068867	
731.8	0.06831638	0.07067316	
732	0.06824214	0.07065765	
732.2	0.06790516	0.07064215	
732.4	0.06838227	0.07062665	
732.6	0.06834316	0.07061115	
732.8	0.06832847	0.07059566	
733	0.0680157	0.07058017	
733.2	0.06771675	0.07056468	
733.4	0.0681714	0.0705492	
733.6	0.0685793	0.07053372	
733.8	0.06875522	0.07051825	
734	0.06887366	0.07050277	
734.2	0.06876165	0.0704873	
734.4	0.06854642	0.07047184	
734.6	0.06842838	0.07045638	
734.8	0.06858211	0.07044092	
735	0.06896511	0.07042546	
735.2	0.0688021	0.07041001	
735.4	0.06908552	0.07039456	
735.6	0.06941878	0.07037911	
735.8	0.06921096	0.07036367	
736	0.06903146	0.07034823	
736.2	0.06898762	0.0703328	
736.4	0.06969875	0.07031737	
736.6	0.06977329	0.07030194	
736.8	0.06995386	0.07028651	
737	0.07055847	0.07027109	
737.2	0.07068354	0.07025567	
737.4	0.07111292	0.07024026	
737.6	0.07158548	0.07022485	
737.8	0.0714014	0.07020944	
738	0.07122458	0.07019403	
738.2	0.0716823	0.07017863	
738.4	0.07114207	0.07016323	
738.6	0.07069545	0.07014784	
738.8	0.06983427	0.07013245	
739	0.06956791	0.07011706	
739.2	0.06898973	0.07010167	
739.4	0.06922579	0.07008629	
739.6	0.06893877	0.07007092	
739.8	0.06876466	0.07005554	
740	0.06832056	0.07004017	
740.2	0.06847008	0.0700248	
740.4	0.06889277	0.07000944	
740.6	0.06881775	0.06999408	
740.8	0.06888112	0.06997872	
741	0.06896496	0.06996336	
741.2	0.06876712	0.06994801	
741.4	0.06876489	0.06993267	
741.6	0.06917298	0.06991732	
741.8	0.06868724	0.06990198	
742	0.06879829	0.06988664	
742.2	0.06925097	0.06987131	
742.4	0.06841913	0.06985598	
742.6	0.06796652	0.06984065	
742.8	0.06783152	0.06982533	
743	0.06782992	0.06981001	
743.2	0.06762608	0.06979469	
743.4	0.06783807	0.06977938	
743.6	0.06802185	0.06976407	
743.8	0.06837945	0.06974876	
744	0.06782097	0.06973345	
744.2	0.06783268	0.06971815	
744.4	0.0684077	0.06970286	
744.6	0.06824646	0.06968756	
744.8	0.06825239	0.06967227	
745	0.06841339	0.06965699	
745.2	0.06891172	0.0696417	
745.4	0.06869189	0.06962642	
745.6	0.06863447	0.06961115	
745.8	0.06862073	0.06959587	
746	0.06883207	0.0695806	
746.2	0.06899415	0.06956533	
746.4	0.06842065	0.06955007	
746.6	0.06839779	0.06953481	
746.8	0.06824804	0.06951955	
747	0.06843899	0.0695043	
747.2	0.06871609	0.06948905	
747.4	0.06862681	0.0694738	
747.6	0.06873299	0.06945856	
747.8	0.06828248	0.06944332	
748	0.06781174	0.06942808	
748.2	0.06810391	0.06941285	
748.4	0.06828611	0.06939762	
748.6	0.06788574	0.06938239	
748.8	0.06814271	0.06936717	
749	0.06795159	0.06935195	
749.2	0.06772649	0.06933673	
749.4	0.06710752	0.06932152	
749.6	0.06724134	0.06930631	
749.8	0.06744492	0.0692911	
750	0.0674412	0.0692759	
750.2	0.06745682	0.0692607	
750.4	0.06736921	0.0692455	
750.6	0.06761737	0.06923031	
750.8	0.06791261	0.06921512	
751	0.06897531	0.06919993	
751.2	0.06892256	0.06918475	
751.4	0.06898238	0.06916957	
751.6	0.06972399	0.06915439	
751.8	0.0699322	0.06913922	
752	0.06968931	0.06912405	
752.2	0.06955089	0.06910888	
752.4	0.06920354	0.06909372	
752.6	0.06886338	0.06907856	
752.8	0.0684107	0.0690634	
753	0.067632	0.06904825	
753.2	0.06751784	0.0690331	
753.4	0.06712579	0.06901795	
753.6	0.06730062	0.06900281	
753.8	0.06721427	0.06898767	
754	0.06671163	0.06897253	
754.2	0.06666706	0.0689574	
754.4	0.06672783	0.06894227	
754.6	0.06662681	0.06892714	
754.8	0.06682651	0.06891202	
755	0.06714453	0.0688969	
755.2	0.06703299	0.06888178	
755.4	0.06751884	0.06886667	
755.6	0.06767093	0.06885156	
755.8	0.06760373	0.06883645	
756	0.06759148	0.06882135	
756.2	0.06784682	0.06880625	
756.4	0.06812448	0.06879115	
756.6	0.06798391	0.06877605	
756.8	0.06795697	0.06876096	
757	0.06833579	0.06874588	
757.2	0.0682004	0.06873079	
757.4	0.06835763	0.06871571	
757.6	0.06854221	0.06870064	
757.8	0.06851193	0.06868556	
758	0.06829579	0.06867049	
758.2	0.06875676	0.06865542	
758.4	0.06842934	0.06864036	
758.6	0.06833215	0.0686253	
758.8	0.06814624	0.06861024	
759	0.0682581	0.06859519	
759.2	0.06790184	0.06858014	
759.4	0.06743252	0.06856509	
759.6	0.06680572	0.06855005	
759.8	0.06673144	0.06853501	
760	0.06694665	0.06851997	
760.2	0.06748537	0.06850493	
760.4	0.06800236	0.0684899	
760.6	0.06788036	0.06847488	
760.8	0.0681289	0.06845985	
761	0.06823928	0.06844483	
761.2	0.06815563	0.06842981	
761.4	0.06858869	0.0684148	
761.6	0.06853242	0.06839979	
761.8	0.06845833	0.06838478	
762	0.06820054	0.06836978	
762.2	0.06798433	0.06835477	
762.4	0.0676481	0.06833978	
762.6	0.06791772	0.06832478	
762.8	0.06743034	0.06830979	
763	0.06672583	0.0682948	
763.2	0.06587631	0.06827982	
763.4	0.06524069	0.06826484	
763.6	0.06521635	0.06824986	
763.8	0.06582913	0.06823488	
764	0.06663158	0.06821991	
764.2	0.06756385	0.06820494	
764.4	0.06764092	0.06818998	
764.6	0.06783659	0.06817502	
764.8	0.0683946	0.06816006	
765	0.06883682	0.0681451	
765.2	0.06899604	0.06813015	
765.4	0.06924933	0.0681152	
765.6	0.06915734	0.06810026	
765.8	0.06876428	0.06808531	
766	0.06875764	0.06807038	
766.2	0.06848462	0.06805544	
766.4	0.06821176	0.06804051	
766.6	0.06831492	0.06802558	
766.8	0.06780606	0.06801065	
767	0.06780065	0.06799573	
767.2	0.06794457	0.06798081	
767.4	0.06761905	0.0679659	
767.6	0.06745469	0.06795098	
767.8	0.06790638	0.06793607	
768	0.06803629	0.06792117	
768.2	0.06834338	0.06790626	
768.4	0.06834064	0.06789137	
768.6	0.06801166	0.06787647	
768.8	0.06824645	0.06786158	
769	0.06818743	0.06784669	
769.2	0.06808871	0.0678318	
769.4	0.06782266	0.06781692	
769.6	0.06762646	0.06780204	
769.8	0.06715143	0.06778716	
770	0.0669303	0.06777229	
770.2	0.06670206	0.06775742	
770.4	0.0664592	0.06774255	
770.6	0.06670781	0.06772769	
770.8	0.06642712	0.06771283	
771	0.06662764	0.06769797	
771.2	0.06662642	0.06768311	
771.4	0.0665293	0.06766826	
771.6	0.06684975	0.06765342	
771.8	0.06724517	0.06763857	
772	0.06747981	0.06762373	
772.2	0.06809802	0.06760889	
772.4	0.06821969	0.06759406	
772.6	0.06814868	0.06757923	
772.8	0.06857082	0.0675644	
773	0.06836158	0.06754958	
773.2	0.06813712	0.06753476	
773.4	0.06779778	0.06751994	
773.6	0.06789869	0.06750512	
773.8	0.06730967	0.06749031	
774	0.06703283	0.0674755	
774.2	0.0669043	0.0674607	
774.4	0.06607604	0.0674459	
774.6	0.06621564	0.0674311	
774.8	0.06621784	0.0674163	
775	0.06610546	0.06740151	
775.2	0.06571285	0.06738672	
775.4	0.06552999	0.06737194	
775.6	0.06541428	0.06735715	
775.8	0.06506929	0.06734237	
776	0.06479984	0.0673276	
776.2	0.06498216	0.06731283	
776.4	0.06504069	0.06729806	
776.6	0.06490814	0.06728329	
776.8	0.06424215	0.06726853	
777	0.0638844	0.06725377	
777.2	0.06372822	0.06723901	
777.4	0.06434869	0.06722426	
777.6	0.06469363	0.06720951	
777.8	0.06455854	0.06719476	
778	0.06486774	0.06718002	
778.2	0.06552954	0.06716528	
778.4	0.06578646	0.06715054	
778.6	0.06659065	0.06713581	
778.8	0.06662274	0.06712108	
779	0.06660133	0.06710635	
779.2	0.06688667	0.06709163	
779.4	0.06699174	0.06707691	
779.6	0.06667251	0.06706219	
779.8	0.06661485	0.06704747	
780	0.06654596	0.06703276	
780.2	0.06662311	0.06701806	
780.4	0.06643099	0.06700335	
780.6	0.06598778	0.06698865	
780.8	0.06530927	0.06697395	
781	0.06536699	0.06695926	
781.2	0.06559078	0.06694456	
781.4	0.06636562	0.06692988	
781.6	0.06661215	0.06691519	
781.8	0.06666649	0.06690051	
782	0.06743221	0.06688583	
782.2	0.06776721	0.06687115	
782.4	0.06763242	0.06685648	
782.6	0.06798339	0.06684181	
782.8	0.06832161	0.06682715	
783	0.06872361	0.06681248	
783.2	0.06893665	0.06679782	
783.4	0.0684932	0.06678317	
783.6	0.06873964	0.06676851	
783.8	0.0690525	0.06675386	
784	0.06910691	0.06673922	
784.2	0.06883618	0.06672457	
784.4	0.06870382	0.06670993	
784.6	0.06838547	0.0666953	
784.8	0.06802424	0.06668066	
785	0.06801326	0.06666603	
785.2	0.06803311	0.06665141	
785.4	0.06804623	0.06663678	
785.6	0.06778361	0.06662216	
785.8	0.06770343	0.06660754	
786	0.06802771	0.06659293	
786.2	0.0675266	0.06657832	
786.4	0.06719845	0.06656371	
786.6	0.06716105	0.0665491	
786.8	0.06708656	0.0665345	
787	0.06708493	0.0665199	
787.2	0.06673937	0.06650531	
787.4	0.06668168	0.06649072	
787.6	0.06687903	0.06647613	
787.8	0.06665023	0.06646154	
788	0.06679882	0.06644696	
788.2	0.0664101	0.06643238	
788.4	0.06709767	0.0664178	
788.6	0.06695625	0.06640323	
788.8	0.06747925	0.06638866	
789	0.06799855	0.06637409	
789.2	0.06798495	0.06635953	
789.4	0.06827783	0.06634497	
789.6	0.06818321	0.06633041	
789.8	0.06849599	0.06631586	
790	0.06809297	0.06630131	
790.2	0.06773015	0.06628676	
790.4	0.06766255	0.06627222	
790.6	0.0674217	0.06625768	
790.8	0.06735148	0.06624314	
791	0.06680726	0.0662286	
791.2	0.0664897	0.06621407	
791.4	0.06654136	0.06619954	
791.6	0.06620346	0.06618502	
791.8	0.06633837	0.0661705	
792	0.06623826	0.06615598	
792.2	0.06667556	0.06614146	
792.4	0.06704842	0.06612695	
792.6	0.06665739	0.06611244	
792.8	0.06711608	0.06609794	
793	0.06732659	0.06608343	
793.2	0.06731523	0.06606893	
793.4	0.06786269	0.06605444	
793.6	0.06774129	0.06603994	
793.8	0.06799702	0.06602545	
794	0.06755898	0.06601097	
794.2	0.06756537	0.06599648	
794.4	0.06763368	0.065982	
794.6	0.06737915	0.06596753	
794.8	0.06728007	0.06595305	
795	0.06698096	0.06593858	
795.2	0.06677856	0.06592411	
795.4	0.06639862	0.06590965	
795.6	0.06545866	0.06589519	
795.8	0.06552858	0.06588073	
796	0.06527804	0.06586627	
796.2	0.06572972	0.06585182	
796.4	0.06498834	0.06583737	
796.6	0.0652572	0.06582293	
796.8	0.0655897	0.06580849	
797	0.06563947	0.06579405	
797.2	0.06603138	0.06577961	
797.4	0.06627375	0.06576518	
797.6	0.06625575	0.06575075	
797.8	0.06640401	0.06573632	
798	0.06630209	0.0657219	
798.2	0.06671542	0.06570748	
798.4	0.06678723	0.06569306	
798.6	0.06645072	0.06567865	
798.8	0.06658945	0.06566424	
799	0.06623499	0.06564983	
799.2	0.06541943	0.06563542	
799.4	0.06516205	0.06562102	
799.6	0.0647394	0.06560662	
799.8	0.06564373	0.06559223	
800	0.0661582	0.06557784	
800.2	0.06631993	0.06556345	
800.4	0.06594786	0.06554906	
800.6	0.06647412	0.06553468	
800.8	0.06639379	0.0655203	
801	0.06632698	0.06550593	
801.2	0.06599794	0.06549155	
801.4	0.06631316	0.06547718	
801.6	0.06638506	0.06546282	
801.8	0.06624289	0.06544845	
802	0.06616075	0.06543409	
802.2	0.06626809	0.06541974	
802.4	0.06587736	0.06540538	
802.6	0.06605856	0.06539103	
802.8	0.06672233	0.06537668	
803	0.06646492	0.06536234	
803.2	0.06638223	0.065348	
803.4	0.06662579	0.06533366	
803.6	0.0665556	0.06531932	
803.8	0.0668615	0.06530499	
804	0.06690959	0.06529066	
804.2	0.06664927	0.06527634	
804.4	0.06663368	0.06526202	
804.6	0.06690266	0.0652477	
804.8	0.06680603	0.06523338	
805	0.06615783	0.06521907	
805.2	0.06586585	0.06520476	
805.4	0.06636746	0.06519045	
805.6	0.06588515	0.06517615	
805.8	0.06597731	0.06516185	
806	0.06594844	0.06514755	
806.2	0.06591146	0.06513325	
806.4	0.06624515	0.06511896	
806.6	0.06677835	0.06510468	
806.8	0.06702301	0.06509039	
807	0.06691468	0.06507611	
807.2	0.06653047	0.06506183	
807.4	0.06630215	0.06504755	
807.6	0.06619107	0.06503328	
807.8	0.06627637	0.06501901	
808	0.06619685	0.06500475	
808.2	0.0661855	0.06499048	
808.4	0.06620113	0.06497622	
808.6	0.06605844	0.06496197	
808.8	0.06578229	0.06494771	
809	0.06521962	0.06493346	
809.2	0.06543453	0.06491922	
809.4	0.06523672	0.06490497	
809.6	0.06500023	0.06489073	
809.8	0.06489342	0.06487649	
