# Supplementary material for: Molecular basis for DNA recognition by the maternal pioneer transcription factor FoxH1
Source: Nat Commun. 2022 Nov 26;13:7279. doi: 10.1038/s41467-022-34925-y (PMC9701222; doi:10.1038/s41467-022-34925-y)
Supplement: Supplementary file 4 — Source Data [file 41467_2022_34925_MOESM4_ESM.zip › Sourcedata/BLIS/FoxH1/WT/601/+2.5/DNA/D6Results.txt]

Conc1	1.563E-08	
Start1	390	
Stop1	809.8	
Kobs	0.0010971856142344	
Error Kobs	1.67108668817217E-05	
Koff	0	
Error Koff	0	
Time1	Data1	Fit1	
390	0.00134852	0	
390.2	0.0007929	0.00007461	
390.4	0.00078866	0.00014916	
390.6	0.00052632	0.00022363	
390.8	0.00099091	0.00029802	
391	0.00113074	0.00037235	
391.2	0.0010966	0.00044661	
391.4	0.00151869	0.00052079	
391.6	0.0015319	0.00059491	
391.8	0.00222044	0.00066895	
392	0.00242975	0.00074293	
392.2	0.00294539	0.00081683	
392.4	0.00362479	0.00089066	
392.6	0.00369438	0.00096442	
392.8	0.00438242	0.00103811	
393	0.00454831	0.00111173	
393.2	0.00445305	0.00118528	
393.4	0.00474764	0.00125876	
393.6	0.00389707	0.00133216	
393.8	0.0035844	0.0014055	
394	0.00310958	0.00147877	
394.2	0.00271991	0.00155197	
394.4	0.00311564	0.00162509	
394.6	0.00262647	0.00169815	
394.8	0.00286869	0.00177114	
395	0.00250628	0.00184406	
395.2	0.00237923	0.0019169	
395.4	0.0027508	0.00198968	
395.6	0.00278934	0.00206239	
395.8	0.00355918	0.00213503	
396	0.0036986	0.0022076	
396.2	0.00412682	0.0022801	
396.4	0.00493361	0.00235253	
396.6	0.0046766	0.00242489	
396.8	0.00538931	0.00249718	
397	0.00592607	0.0025694	
397.2	0.00677105	0.00264155	
397.4	0.00729379	0.00271364	
397.6	0.00660925	0.00278565	
397.8	0.00690275	0.0028576	
398	0.00744908	0.00292948	
398.2	0.00787018	0.00300128	
398.4	0.00768731	0.00307302	
398.6	0.00683327	0.00314469	
398.8	0.00638002	0.0032163	
399	0.00610587	0.00328783	
399.2	0.00572661	0.0033593	
399.4	0.00558106	0.00343069	
399.6	0.00499441	0.00350202	
399.8	0.00494506	0.00357328	
400	0.0046906	0.00364447	
400.2	0.0045384	0.0037156	
400.4	0.00447348	0.00378665	
400.6	0.00401132	0.00385764	
400.8	0.00454663	0.00392856	
401	0.00483567	0.00399941	
401.2	0.00489718	0.0040702	
401.4	0.0049151	0.00414091	
401.6	0.00488342	0.00421156	
401.8	0.00558355	0.00428214	
402	0.0061448	0.00435265	
402.2	0.00636431	0.0044231	
402.4	0.00591913	0.00449348	
402.6	0.00547776	0.00456379	
402.8	0.00569504	0.00463403	
403	0.00607468	0.00470421	
403.2	0.00578538	0.00477432	
403.4	0.00573963	0.00484436	
403.6	0.00540256	0.00491433	
403.8	0.00531143	0.00498424	
404	0.00544955	0.00505408	
404.2	0.00525073	0.00512386	
404.4	0.0050347	0.00519356	
404.6	0.00515651	0.0052632	
404.8	0.00548235	0.00533278	
405	0.00576778	0.00540229	
405.2	0.00554634	0.00547173	
405.4	0.00609854	0.0055411	
405.6	0.00652833	0.00561041	
405.8	0.00757884	0.00567965	
406	0.00806425	0.00574882	
406.2	0.0088485	0.00581793	
406.4	0.0093864	0.00588698	
406.6	0.01002309	0.00595595	
406.8	0.0105102	0.00602486	
407	0.01057193	0.00609371	
407.2	0.01021549	0.00616249	
407.4	0.01020163	0.0062312	
407.6	0.01011562	0.00629985	
407.8	0.00979177	0.00636843	
408	0.00978101	0.00643694	
408.2	0.00902471	0.00650539	
408.4	0.00902026	0.00657378	
408.6	0.00890136	0.0066421	
408.8	0.00846792	0.00671035	
409	0.00822413	0.00677854	
409.2	0.00739338	0.00684666	
409.4	0.00793611	0.00691472	
409.6	0.00809679	0.00698271	
409.8	0.00845739	0.00705064	
410	0.00835844	0.0071185	
410.2	0.00868286	0.0071863	
410.4	0.00879585	0.00725403	
410.6	0.00897152	0.0073217	
410.8	0.00879071	0.0073893	
411	0.00915129	0.00745684	
411.2	0.00879882	0.00752431	
411.4	0.00887215	0.00759172	
411.6	0.00887646	0.00765907	
411.8	0.00860666	0.00772635	
412	0.00804759	0.00779356	
412.2	0.00837693	0.00786071	
412.4	0.00895603	0.0079278	
412.6	0.00852123	0.00799482	
412.8	0.00819676	0.00806178	
413	0.00840435	0.00812867	
413.2	0.00875195	0.0081955	
413.4	0.00939229	0.00826227	
413.6	0.00927446	0.00832897	
413.8	0.00943956	0.00839561	
414	0.00957285	0.00846219	
414.2	0.00989206	0.0085287	
414.4	0.00973838	0.00859514	
414.6	0.00952534	0.00866153	
414.8	0.00961321	0.00872785	
415	0.00951213	0.0087941	
415.2	0.00907013	0.0088603	
415.4	0.0091123	0.00892643	
415.6	0.00900648	0.00899249	
415.8	0.00913669	0.0090585	
416	0.00899277	0.00912444	
416.2	0.00961157	0.00919031	
416.4	0.009451	0.00925613	
416.6	0.00921481	0.00932188	
416.8	0.00970968	0.00938756	
417	0.00997464	0.00945319	
417.2	0.01026782	0.00951875	
417.4	0.01005879	0.00958425	
417.6	0.01069365	0.00964969	
417.8	0.01072952	0.00971506	
418	0.01094435	0.00978037	
418.2	0.01126063	0.00984562	
418.4	0.01134865	0.00991081	
418.6	0.01121693	0.00997593	
418.8	0.01138793	0.01004099	
419	0.01110278	0.01010599	
419.2	0.01121697	0.01017093	
419.4	0.01130777	0.0102358	
419.6	0.01167959	0.01030062	
419.8	0.0121154	0.01036537	
420	0.01244153	0.01043005	
420.2	0.01229494	0.01049468	
420.4	0.01182083	0.01055925	
420.6	0.01152412	0.01062375	
420.8	0.01117826	0.01068819	
421	0.01102919	0.01075257	
421.2	0.01077059	0.01081689	
421.4	0.01045322	0.01088114	
421.6	0.0108523	0.01094534	
421.8	0.010481	0.01100947	
422	0.01069169	0.01107354	
422.2	0.01136159	0.01113755	
422.4	0.011623	0.0112015	
422.6	0.01133814	0.01126539	
422.8	0.01141066	0.01132922	
423	0.01179515	0.01139298	
423.2	0.01270597	0.01145669	
423.4	0.01356038	0.01152033	
423.6	0.0137408	0.01158392	
423.8	0.01425157	0.01164744	
424	0.0143038	0.0117109	
424.2	0.01440313	0.0117743	
424.4	0.01423406	0.01183764	
424.6	0.01430852	0.01190092	
424.8	0.01401162	0.01196413	
425	0.01397162	0.01202729	
425.2	0.01335264	0.01209039	
425.4	0.01312894	0.01215343	
425.6	0.01298104	0.0122164	
425.8	0.01277608	0.01227932	
426	0.0130127	0.01234218	
426.2	0.01309919	0.01240497	
426.4	0.01321274	0.01246771	
426.6	0.0131653	0.01253038	
426.8	0.0130584	0.012593	
427	0.01346792	0.01265555	
427.2	0.01408451	0.01271805	
427.4	0.01427134	0.01278049	
427.6	0.01389998	0.01284286	
427.8	0.01414805	0.01290518	
428	0.01384282	0.01296744	
428.2	0.01404546	0.01302963	
428.4	0.01348435	0.01309177	
428.6	0.01356802	0.01315385	
428.8	0.01344511	0.01321587	
429	0.01370099	0.01327783	
429.2	0.01378481	0.01333973	
429.4	0.01368652	0.01340157	
429.6	0.01356297	0.01346335	
429.8	0.01333726	0.01352507	
430	0.01347488	0.01358673	
430.2	0.0131996	0.01364834	
430.4	0.01340707	0.01370988	
430.6	0.01284442	0.01377137	
430.8	0.01271267	0.0138328	
431	0.01354947	0.01389417	
431.2	0.01429092	0.01395548	
431.4	0.01486778	0.01401673	
431.6	0.01464514	0.01407792	
431.8	0.0146941	0.01413905	
432	0.01493747	0.01420013	
432.2	0.01525065	0.01426114	
432.4	0.01604543	0.0143221	
432.6	0.01670201	0.014383	
432.8	0.01709578	0.01444385	
433	0.01756754	0.01450463	
433.2	0.01767956	0.01456535	
433.4	0.01748392	0.01462602	
433.6	0.01744647	0.01468663	
433.8	0.01684173	0.01474718	
434	0.01673913	0.01480767	
434.2	0.01629722	0.01486811	
434.4	0.01607893	0.01492849	
434.6	0.01573877	0.01498881	
434.8	0.01615621	0.01504907	
435	0.01671157	0.01510927	
435.2	0.01709951	0.01516942	
435.4	0.01720869	0.01522951	
435.6	0.01632555	0.01528954	
435.8	0.01646537	0.01534951	
436	0.01641627	0.01540943	
436.2	0.0163772	0.01546929	
436.4	0.01658314	0.01552909	
436.6	0.01654083	0.01558883	
436.8	0.01630558	0.01564852	
437	0.0160661	0.01570815	
437.2	0.01577531	0.01576772	
437.4	0.0158022	0.01582724	
437.6	0.01586835	0.0158867	
437.8	0.01567507	0.0159461	
438	0.01608426	0.01600545	
438.2	0.01600748	0.01606473	
438.4	0.01640428	0.01612397	
438.6	0.01659123	0.01618314	
438.8	0.01730011	0.01624226	
439	0.01772516	0.01630132	
439.2	0.01791173	0.01636033	
439.4	0.01741993	0.01641927	
439.6	0.01728116	0.01647817	
439.8	0.01750784	0.016537	
440	0.01729675	0.01659578	
440.2	0.01714172	0.0166545	
440.4	0.0169843	0.01671317	
440.6	0.01713572	0.01677178	
440.8	0.01642027	0.01683034	
441	0.01637151	0.01688883	
441.2	0.01716867	0.01694728	
441.4	0.01715692	0.01700566	
441.6	0.01733444	0.01706399	
441.8	0.01763088	0.01712227	
442	0.01784423	0.01718049	
442.2	0.01798257	0.01723865	
442.4	0.01875651	0.01729676	
442.6	0.01930706	0.01735481	
442.8	0.01938478	0.01741281	
443	0.01927013	0.01747075	
443.2	0.0193206	0.01752863	
443.4	0.01897284	0.01758646	
443.6	0.0190886	0.01764424	
443.8	0.01930417	0.01770196	
444	0.01934681	0.01775962	
444.2	0.01916731	0.01781723	
444.4	0.01881702	0.01787478	
444.6	0.01866833	0.01793228	
444.8	0.01812269	0.01798972	
445	0.0180525	0.01804711	
445.2	0.01793731	0.01810445	
445.4	0.01716417	0.01816172	
445.6	0.01770188	0.01821895	
445.8	0.01804022	0.01827612	
446	0.01804227	0.01833323	
446.2	0.01850097	0.01839029	
446.4	0.01850553	0.0184473	
446.6	0.01831076	0.01850425	
446.8	0.01821019	0.01856114	
447	0.01875502	0.01861798	
447.2	0.01905679	0.01867477	
447.4	0.01878431	0.0187315	
447.6	0.01929863	0.01878818	
447.8	0.01952429	0.0188448	
448	0.01931558	0.01890137	
448.2	0.01911388	0.01895789	
448.4	0.01920261	0.01901435	
448.6	0.01916661	0.01907076	
448.8	0.01946513	0.01912711	
449	0.01955466	0.01918341	
449.2	0.01955558	0.01923966	
449.4	0.02021949	0.01929585	
449.6	0.02083274	0.01935199	
449.8	0.02126855	0.01940807	
450	0.02132617	0.0194641	
450.2	0.02107472	0.01952008	
450.4	0.02114028	0.019576	
450.6	0.02154467	0.01963187	
450.8	0.02140263	0.01968769	
451	0.02144849	0.01974345	
451.2	0.02098706	0.01979916	
451.4	0.02043837	0.01985481	
451.6	0.02022912	0.01991042	
451.8	0.02023146	0.01996597	
452	0.02023773	0.02002146	
452.2	0.02022039	0.0200769	
452.4	0.02044613	0.02013229	
452.6	0.02013496	0.02018763	
452.8	0.02037876	0.02024292	
453	0.01981373	0.02029815	
453.2	0.01947227	0.02035332	
453.4	0.01987707	0.02040845	
453.6	0.01998656	0.02046352	
453.8	0.01974971	0.02051854	
454	0.01955005	0.02057351	
454.2	0.01933636	0.02062842	
454.4	0.01985305	0.02068329	
454.6	0.0196225	0.0207381	
454.8	0.01907813	0.02079285	
455	0.01939221	0.02084756	
455.2	0.01942642	0.02090221	
455.4	0.01957125	0.02095681	
455.6	0.02037947	0.02101136	
455.8	0.02106583	0.02106585	
456	0.02126859	0.02112029	
456.2	0.02120225	0.02117468	
456.4	0.02138052	0.02122902	
456.6	0.02134336	0.02128331	
456.8	0.02125876	0.02133755	
457	0.02108291	0.02139173	
457.2	0.02093998	0.02144586	
457.4	0.0215903	0.02149994	
457.6	0.02225124	0.02155397	
457.8	0.02201078	0.02160794	
458	0.02224589	0.02166187	
458.2	0.02205672	0.02171574	
458.4	0.02182041	0.02176956	
458.6	0.02138267	0.02182333	
458.8	0.02135081	0.02187705	
459	0.02150792	0.02193071	
459.2	0.02169581	0.02198433	
459.4	0.02182429	0.02203789	
459.6	0.02209729	0.0220914	
459.8	0.02227998	0.02214486	
460	0.02186997	0.02219827	
460.2	0.02155958	0.02225163	
460.4	0.02197559	0.02230494	
460.6	0.02231594	0.0223582	
460.8	0.02256197	0.0224114	
461	0.02264205	0.02246456	
461.2	0.02292792	0.02251766	
461.4	0.0235779	0.02257071	
461.6	0.02382408	0.02262372	
461.8	0.0237852	0.02267667	
462	0.02376907	0.02272957	
462.2	0.02355762	0.02278242	
462.4	0.02370089	0.02283522	
462.6	0.02383061	0.02288797	
462.8	0.02374686	0.02294067	
463	0.02412324	0.02299331	
463.2	0.0244652	0.02304591	
463.4	0.02413578	0.02309846	
463.6	0.02415004	0.02315096	
463.8	0.02433074	0.0232034	
464	0.02388671	0.0232558	
464.2	0.02408974	0.02330814	
464.4	0.02428113	0.02336044	
464.6	0.02395699	0.02341269	
464.8	0.02382067	0.02346488	
465	0.02337489	0.02351703	
465.2	0.02377734	0.02356912	
465.4	0.02384254	0.02362117	
465.6	0.02419019	0.02367317	
465.8	0.02454397	0.02372511	
466	0.02454193	0.02377701	
466.2	0.02392209	0.02382886	
466.4	0.02404581	0.02388066	
466.6	0.02422765	0.0239324	
466.8	0.02427971	0.0239841	
467	0.02504577	0.02403575	
467.2	0.02503585	0.02408735	
467.4	0.02464944	0.0241389	
467.6	0.02489341	0.0241904	
467.8	0.02453655	0.02424185	
468	0.02444894	0.02429325	
468.2	0.02453152	0.02434461	
468.4	0.02434111	0.02439591	
468.6	0.0241452	0.02444717	
468.8	0.02379346	0.02449837	
469	0.02363654	0.02454953	
469.2	0.02421052	0.02460063	
469.4	0.02412949	0.02465169	
469.6	0.02421218	0.0247027	
469.8	0.02404462	0.02475366	
470	0.02413372	0.02480458	
470.2	0.02439765	0.02485544	
470.4	0.02496375	0.02490625	
470.6	0.02545547	0.02495702	
470.8	0.02552908	0.02500774	
471	0.02612493	0.02505841	
471.2	0.02597876	0.02510903	
471.4	0.0259564	0.0251596	
471.6	0.0267465	0.02521012	
471.8	0.02716267	0.0252606	
472	0.0276934	0.02531102	
472.2	0.02784763	0.0253614	
472.4	0.02750844	0.02541173	
472.6	0.02733414	0.02546201	
472.8	0.02637971	0.02551225	
473	0.02646593	0.02556243	
473.2	0.02681012	0.02561257	
473.4	0.02681001	0.02566266	
473.6	0.02678398	0.0257127	
473.8	0.0269098	0.0257627	
474	0.02720065	0.02581264	
474.2	0.02724311	0.02586254	
474.4	0.0269625	0.02591239	
474.6	0.02692799	0.02596219	
474.8	0.02661256	0.02601195	
475	0.02653278	0.02606165	
475.2	0.02640628	0.02611131	
475.4	0.02641482	0.02616093	
475.6	0.02668363	0.02621049	
475.8	0.02656643	0.02626001	
476	0.0264511	0.02630948	
476.2	0.02634675	0.0263589	
476.4	0.02624984	0.02640828	
476.6	0.02589578	0.0264576	
476.8	0.02569246	0.02650688	
477	0.02635461	0.02655612	
477.2	0.02639164	0.0266053	
477.4	0.02640285	0.02665444	
477.6	0.0260017	0.02670353	
477.8	0.02655794	0.02675258	
478	0.02675577	0.02680158	
478.2	0.02727393	0.02685053	
478.4	0.0277256	0.02689943	
478.6	0.02757362	0.02694829	
478.8	0.02739294	0.0269971	
479	0.02757247	0.02704587	
479.2	0.02724787	0.02709458	
479.4	0.02714381	0.02714325	
479.6	0.02729215	0.02719188	
479.8	0.02801973	0.02724045	
480	0.02856382	0.02728899	
480.2	0.02844739	0.02733747	
480.4	0.02837685	0.02738591	
480.6	0.02837039	0.0274343	
480.8	0.02879031	0.02748265	
481	0.02892119	0.02753094	
481.2	0.02889085	0.0275792	
481.4	0.02907973	0.0276274	
481.6	0.02919444	0.02767556	
481.8	0.02970453	0.02772368	
482	0.02986909	0.02777175	
482.2	0.03005249	0.02781977	
482.4	0.02959471	0.02786775	
482.6	0.02963428	0.02791568	
482.8	0.02971243	0.02796356	
483	0.02935437	0.0280114	
483.2	0.02875397	0.02805919	
483.4	0.02896335	0.02810694	
483.6	0.02900857	0.02815464	
483.8	0.02867258	0.0282023	
484	0.02857748	0.02824991	
484.2	0.02853459	0.02829747	
484.4	0.0285861	0.02834499	
484.6	0.02898106	0.02839246	
484.8	0.02916069	0.02843989	
485	0.02922626	0.02848727	
485.2	0.0292244	0.02853461	
485.4	0.02922998	0.0285819	
485.6	0.02937283	0.02862915	
485.8	0.02941756	0.02867635	
486	0.02966852	0.02872351	
486.2	0.02972754	0.02877062	
486.4	0.02977618	0.02881768	
486.6	0.02988912	0.0288647	
486.8	0.02981627	0.02891168	
487	0.0293705	0.02895861	
487.2	0.02925569	0.0290055	
487.4	0.02965529	0.02905234	
487.6	0.02990345	0.02909913	
487.8	0.02932014	0.02914588	
488	0.02980566	0.02919259	
488.2	0.02978645	0.02923925	
488.4	0.02978269	0.02928587	
488.6	0.02993804	0.02933244	
488.8	0.03002503	0.02937897	
489	0.02988542	0.02942545	
489.2	0.03002034	0.02947189	
489.4	0.02983149	0.02951829	
489.6	0.03005982	0.02956464	
489.8	0.0297684	0.02961094	
490	0.02973017	0.0296572	
490.2	0.03003515	0.02970342	
490.4	0.02987463	0.02974959	
490.6	0.02911423	0.02979572	
490.8	0.02962443	0.02984181	
491	0.03005893	0.02988785	
491.2	0.0304067	0.02993384	
491.4	0.03102511	0.0299798	
491.6	0.03085944	0.0300257	
491.8	0.03062427	0.03007157	
492	0.03114492	0.03011739	
492.2	0.03126222	0.03016316	
492.4	0.03158422	0.0302089	
492.6	0.03182444	0.03025459	
492.8	0.03205431	0.03030023	
493	0.03205122	0.03034583	
493.2	0.03195828	0.03039139	
493.4	0.0313812	0.0304369	
493.6	0.03123029	0.03048237	
493.8	0.03093418	0.0305278	
494	0.03139683	0.03057318	
494.2	0.03180447	0.03061852	
494.4	0.03133658	0.03066382	
494.6	0.03091844	0.03070907	
494.8	0.03162733	0.03075428	
495	0.03168243	0.03079945	
495.2	0.03113047	0.03084457	
495.4	0.03095107	0.03088965	
495.6	0.03081005	0.03093469	
495.8	0.03085599	0.03097968	
496	0.03083191	0.03102464	
496.2	0.03035514	0.03106954	
496.4	0.03051072	0.03111441	
496.6	0.03048274	0.03115923	
496.8	0.03024725	0.03120401	
497	0.03010678	0.03124874	
497.2	0.02988812	0.03129344	
497.4	0.02980517	0.03133809	
497.6	0.03002568	0.03138269	
497.8	0.03064967	0.03142726	
498	0.0314445	0.03147178	
498.2	0.03203338	0.03151626	
498.4	0.03224771	0.0315607	
498.6	0.03243166	0.03160509	
498.8	0.0330221	0.03164944	
499	0.03269724	0.03169375	
499.2	0.0326704	0.03173802	
499.4	0.03295921	0.03178225	
499.6	0.03333763	0.03182643	
499.8	0.03342994	0.03187057	
500	0.0334438	0.03191467	
500.2	0.03343144	0.03195872	
500.4	0.03351478	0.03200273	
500.6	0.03300764	0.03204671	
500.8	0.03337106	0.03209063	
501	0.03359611	0.03213452	
501.2	0.03371285	0.03217837	
501.4	0.03372424	0.03222217	
501.6	0.03350576	0.03226593	
501.8	0.03393575	0.03230965	
502	0.03431455	0.03235333	
502.2	0.03440183	0.03239696	
502.4	0.03426354	0.03244056	
502.6	0.03413814	0.03248411	
502.8	0.0340858	0.03252762	
503	0.03364272	0.03257109	
503.2	0.03387626	0.03261451	
503.4	0.03402901	0.0326579	
503.6	0.03407954	0.03270124	
503.8	0.03393359	0.03274455	
504	0.03389327	0.03278781	
504.2	0.0344855	0.03283103	
504.4	0.03473697	0.0328742	
504.6	0.03470583	0.03291734	
504.8	0.03533289	0.03296044	
505	0.03538989	0.03300349	
505.2	0.03536584	0.0330465	
505.4	0.03531266	0.03308948	
505.6	0.03511196	0.03313241	
505.8	0.03528984	0.0331753	
506	0.03489681	0.03321814	
506.2	0.03430573	0.03326095	
506.4	0.03402141	0.03330372	
506.6	0.03358974	0.03334644	
506.8	0.03319733	0.03338913	
507	0.0328351	0.03343177	
507.2	0.0329369	0.03347438	
507.4	0.03276863	0.03351694	
507.6	0.0326737	0.03355946	
507.8	0.03243228	0.03360194	
508	0.03268944	0.03364438	
508.2	0.03326483	0.03368678	
508.4	0.0335423	0.03372914	
508.6	0.03362927	0.03377146	
508.8	0.03390622	0.03381373	
509	0.03387671	0.03385597	
509.2	0.03421462	0.03389817	
509.4	0.03457999	0.03394032	
509.6	0.03468321	0.03398244	
509.8	0.03484926	0.03402451	
510	0.03496838	0.03406655	
510.2	0.03441622	0.03410855	
510.4	0.03421076	0.0341505	
510.6	0.03422798	0.03419242	
510.8	0.03435635	0.03423429	
511	0.03432344	0.03427612	
511.2	0.03429308	0.03431792	
511.4	0.03420598	0.03435967	
511.6	0.03390278	0.03440139	
511.8	0.03421516	0.03444306	
512	0.0346199	0.0344847	
512.2	0.03501778	0.03452629	
512.4	0.03516033	0.03456785	
512.6	0.03511264	0.03460936	
512.8	0.03519719	0.03465084	
513	0.03561749	0.03469227	
513.2	0.03570683	0.03473367	
513.4	0.03608904	0.03477502	
513.6	0.03620835	0.03481634	
513.8	0.03591067	0.03485762	
514	0.03583738	0.03489886	
514.2	0.03556005	0.03494005	
514.4	0.03561573	0.03498121	
514.6	0.03551555	0.03502233	
514.8	0.03561865	0.03506341	
515	0.03522546	0.03510445	
515.2	0.03477302	0.03514545	
515.4	0.03489557	0.03518642	
515.6	0.03457714	0.03522734	
515.8	0.0353746	0.03526822	
516	0.03517112	0.03530907	
516.2	0.03530664	0.03534987	
516.4	0.03539877	0.03539064	
516.6	0.03573721	0.03543137	
516.8	0.03574047	0.03547206	
517	0.03597394	0.0355127	
517.2	0.03620881	0.03555331	
517.4	0.03679053	0.03559389	
517.6	0.03724911	0.03563442	
517.8	0.03742078	0.03567491	
518	0.03822285	0.03571537	
518.2	0.03770764	0.03575578	
518.4	0.03750119	0.03579616	
518.6	0.03778033	0.0358365	
518.8	0.03791551	0.0358768	
519	0.03763602	0.03591706	
519.2	0.03696818	0.03595729	
519.4	0.03691951	0.03599747	
519.6	0.03621848	0.03603762	
519.8	0.03591795	0.03607773	
520	0.03554109	0.0361178	
520.2	0.03532017	0.03615783	
520.4	0.03449205	0.03619782	
520.6	0.03416642	0.03623777	
520.8	0.03403561	0.03627769	
521	0.03451075	0.03631757	
521.2	0.03464377	0.03635741	
521.4	0.03456501	0.03639721	
521.6	0.03500286	0.03643697	
521.8	0.03517102	0.0364767	
522	0.03545146	0.03651639	
522.2	0.03550576	0.03655603	
522.4	0.03610136	0.03659565	
522.6	0.03719809	0.03663522	
522.8	0.03749564	0.03667476	
523	0.03738233	0.03671425	
523.2	0.03745692	0.03675371	
523.4	0.0381282	0.03679314	
523.6	0.03750527	0.03683252	
523.8	0.03783302	0.03687187	
524	0.03828756	0.03691118	
524.2	0.03825876	0.03695045	
524.4	0.03809005	0.03698968	
524.6	0.03831028	0.03702888	
524.8	0.03800319	0.03706804	
525	0.03788819	0.03710716	
525.2	0.03793101	0.03714624	
525.4	0.03824779	0.03718529	
525.6	0.03800833	0.0372243	
525.8	0.03822541	0.03726327	
526	0.03820312	0.0373022	
526.2	0.03863314	0.0373411	
526.4	0.03859324	0.03737996	
526.6	0.03937239	0.03741878	
526.8	0.03926157	0.03745757	
527	0.03900943	0.03749632	
527.2	0.03903627	0.03753503	
527.4	0.03922631	0.0375737	
527.6	0.03864385	0.03761234	
527.8	0.03945071	0.03765094	
528	0.04002741	0.0376895	
528.2	0.03969428	0.03772803	
528.4	0.0399771	0.03776652	
528.6	0.03978496	0.03780497	
528.8	0.03953107	0.03784338	
529	0.03977706	0.03788176	
529.2	0.03965713	0.03792011	
529.4	0.03968697	0.03795841	
529.6	0.03922949	0.03799668	
529.8	0.03965936	0.03803491	
530	0.03932609	0.03807311	
530.2	0.03994158	0.03811127	
530.4	0.0393774	0.03814939	
530.6	0.03946048	0.03818747	
530.8	0.03914292	0.03822552	
531	0.03874555	0.03826354	
531.2	0.03838863	0.03830151	
531.4	0.03877285	0.03833945	
531.6	0.03840208	0.03837736	
531.8	0.03861243	0.03841522	
532	0.03865003	0.03845306	
532.2	0.03801075	0.03849085	
532.4	0.03830413	0.03852861	
532.6	0.03804845	0.03856633	
532.8	0.0377955	0.03860402	
533	0.03778323	0.03864167	
533.2	0.03759044	0.03867928	
533.4	0.03782922	0.03871686	
533.6	0.03803092	0.03875441	
533.8	0.03862005	0.03879191	
534	0.03854193	0.03882938	
534.2	0.03932814	0.03886682	
534.4	0.03910548	0.03890422	
534.6	0.03931542	0.03894158	
534.8	0.03950292	0.03897891	
535	0.03944233	0.0390162	
535.2	0.03972193	0.03905345	
535.4	0.03949608	0.03909067	
535.6	0.03883589	0.03912786	
535.8	0.03886287	0.03916501	
536	0.03871603	0.03920212	
536.2	0.03856864	0.0392392	
536.4	0.03905828	0.03927624	
536.6	0.03904959	0.03931325	
536.8	0.0386567	0.03935022	
537	0.03851261	0.03938716	
537.2	0.03822091	0.03942406	
537.4	0.03830401	0.03946092	
537.6	0.03894534	0.03949775	
537.8	0.03916403	0.03953455	
538	0.03940265	0.03957131	
538.2	0.03984848	0.03960803	
538.4	0.03975838	0.03964472	
538.6	0.04000748	0.03968137	
538.8	0.04041431	0.03971799	
539	0.04022737	0.03975458	
539.2	0.04005405	0.03979113	
539.4	0.03964446	0.03982764	
539.6	0.0396167	0.03986412	
539.8	0.0400062	0.03990056	
540	0.04007119	0.03993697	
540.2	0.04033286	0.03997335	
540.4	0.04068213	0.04000969	
540.6	0.04032793	0.04004599	
540.8	0.04030739	0.04008226	
541	0.04004304	0.0401185	
541.2	0.03989827	0.0401547	
541.4	0.03983963	0.04019086	
541.6	0.03991451	0.04022699	
541.8	0.03972067	0.04026309	
542	0.0397196	0.04029915	
542.2	0.04024159	0.04033518	
542.4	0.04041814	0.04037117	
542.6	0.04085467	0.04040713	
542.8	0.04088138	0.04044306	
543	0.04045595	0.04047895	
543.2	0.04094265	0.0405148	
543.4	0.04083671	0.04055062	
543.6	0.04082846	0.04058641	
543.8	0.04083154	0.04062216	
544	0.04074613	0.04065788	
544.2	0.04121813	0.04069356	
544.4	0.04146334	0.04072921	
544.6	0.04123979	0.04076483	
544.8	0.04126764	0.04080041	
545	0.04147625	0.04083596	
545.2	0.04220341	0.04087147	
545.4	0.04205559	0.04090695	
545.6	0.04223234	0.0409424	
545.8	0.04232127	0.04097781	
546	0.04224692	0.04101319	
546.2	0.04256927	0.04104853	
546.4	0.04252422	0.04108384	
546.6	0.04267977	0.04111912	
546.8	0.04323703	0.04115436	
547	0.04339382	0.04118957	
547.2	0.04330073	0.04122474	
547.4	0.0427485	0.04125988	
547.6	0.04271582	0.04129499	
547.8	0.0423379	0.04133006	
548	0.04214825	0.0413651	
548.2	0.04194729	0.04140011	
548.4	0.04178199	0.04143509	
548.6	0.04164339	0.04147003	
548.8	0.04178183	0.04150493	
549	0.04213199	0.0415398	
549.2	0.0421572	0.04157464	
549.4	0.04170662	0.04160945	
549.6	0.04183237	0.04164422	
549.8	0.04148451	0.04167896	
550	0.04056436	0.04171367	
550.2	0.04023894	0.04174834	
550.4	0.0402428	0.04178298	
550.6	0.04034509	0.04181759	
550.8	0.04101525	0.04185216	
551	0.04118701	0.0418867	
551.2	0.04082776	0.04192121	
551.4	0.0412627	0.04195568	
551.6	0.04139807	0.04199013	
551.8	0.0411877	0.04202453	
552	0.04208342	0.04205891	
552.2	0.04206233	0.04209325	
552.4	0.04269076	0.04212756	
552.6	0.04279345	0.04216184	
552.8	0.04292663	0.04219608	
553	0.04316386	0.04223029	
553.2	0.04345754	0.04226447	
553.4	0.04364937	0.04229862	
553.6	0.04305554	0.04233273	
553.8	0.04257368	0.04236681	
554	0.04182743	0.04240086	
554.2	0.04164866	0.04243488	
554.4	0.04112672	0.04246886	
554.6	0.04132118	0.04250281	
554.8	0.04136731	0.04253673	
555	0.0413973	0.04257061	
555.2	0.04106241	0.04260446	
555.4	0.04158248	0.04263828	
555.6	0.04180622	0.04267207	
555.8	0.04156184	0.04270583	
556	0.04221049	0.04273955	
556.2	0.04207429	0.04277324	
556.4	0.04235971	0.0428069	
556.6	0.04230255	0.04284053	
556.8	0.04270028	0.04287412	
557	0.04281041	0.04290768	
557.2	0.04267199	0.04294121	
557.4	0.042688	0.04297471	
557.6	0.04234572	0.04300817	
557.8	0.0423585	0.04304161	
558	0.04271012	0.04307501	
558.2	0.04269901	0.04310838	
558.4	0.04239471	0.04314172	
558.6	0.04265774	0.04317502	
558.8	0.04264166	0.0432083	
559	0.0428129	0.04324154	
559.2	0.04310858	0.04327475	
559.4	0.04367443	0.04330793	
559.6	0.04374564	0.04334107	
559.8	0.04355766	0.04337419	
560	0.04441358	0.04340727	
560.2	0.04465815	0.04344032	
560.4	0.0450123	0.04347334	
560.6	0.04552346	0.04350633	
560.8	0.0460975	0.04353929	
561	0.04611114	0.04357221	
561.2	0.04615067	0.04360511	
561.4	0.04628915	0.04363797	
561.6	0.04637677	0.0436708	
561.8	0.0464192	0.0437036	
562	0.04665287	0.04373637	
562.2	0.04589439	0.0437691	
562.4	0.04545478	0.04380181	
562.6	0.04501803	0.04383448	
562.8	0.04487024	0.04386713	
563	0.04403316	0.04389974	
563.2	0.04418956	0.04393232	
563.4	0.04389715	0.04396487	
563.6	0.04345316	0.04399738	
563.8	0.04347728	0.04402987	
564	0.04372197	0.04406232	
564.2	0.04381995	0.04409475	
564.4	0.04455959	0.04412714	
564.6	0.04452357	0.0441595	
564.8	0.04442736	0.04419184	
565	0.04451536	0.04422414	
565.2	0.04454913	0.04425641	
565.4	0.04443312	0.04428864	
565.6	0.04485979	0.04432085	
565.8	0.04506751	0.04435303	
566	0.04523004	0.04438517	
566.2	0.04566379	0.04441729	
566.4	0.045578	0.04444937	
566.6	0.04561586	0.04448143	
566.8	0.04566113	0.04451345	
567	0.04531484	0.04454544	
567.2	0.04563252	0.04457741	
567.4	0.04547328	0.04460934	
567.6	0.04543312	0.04464124	
567.8	0.04582094	0.04467311	
568	0.04590347	0.04470495	
568.2	0.04626761	0.04473676	
568.4	0.04645183	0.04476853	
568.6	0.04612405	0.04480028	
568.8	0.04624551	0.044832	
569	0.0463384	0.04486369	
569.2	0.04634258	0.04489534	
569.4	0.04644064	0.04492697	
569.6	0.04694023	0.04495857	
569.8	0.04721862	0.04499013	
570	0.04721862	0.04502167	
570.2	0.04658369	0.0450118	
570.4	0.04649678	0.04500192	
570.6	0.04653541	0.04499205	
570.8	0.04649152	0.04498217	
571	0.04656143	0.0449723	
571.2	0.04625714	0.04496244	
571.4	0.04618949	0.04495257	
571.6	0.04576977	0.04494271	
571.8	0.04583552	0.04493285	
572	0.04572665	0.04492299	
572.2	0.04575873	0.04491313	
572.4	0.04558612	0.04490328	
572.6	0.0453471	0.04489342	
572.8	0.04587786	0.04488357	
573	0.04597341	0.04487373	
573.2	0.04588953	0.04486388	
573.4	0.04593907	0.04485404	
573.6	0.04636582	0.0448442	
573.8	0.04661624	0.04483436	
574	0.04635379	0.04482452	
574.2	0.04613527	0.04481468	
574.4	0.04642273	0.04480485	
574.6	0.04645388	0.04479502	
574.8	0.04622247	0.04478519	
575	0.04564931	0.04477537	
575.2	0.04480807	0.04476554	
575.4	0.04425444	0.04475572	
575.6	0.04408565	0.0447459	
575.8	0.0439753	0.04473608	
576	0.04387286	0.04472627	
576.2	0.04365029	0.04471645	
576.4	0.04379595	0.04470664	
576.6	0.04363396	0.04469683	
576.8	0.04398797	0.04468702	
577	0.04424314	0.04467722	
577.2	0.04448536	0.04466742	
577.4	0.04483838	0.04465762	
577.6	0.04507521	0.04464782	
577.8	0.04547818	0.04463802	
578	0.04552452	0.04462823	
578.2	0.04541494	0.04461843	
578.4	0.045337	0.04460864	
578.6	0.04540623	0.04459886	
578.8	0.04526806	0.04458907	
579	0.04470583	0.04457929	
579.2	0.04480916	0.04456951	
579.4	0.0444413	0.04455973	
579.6	0.04391233	0.04454995	
579.8	0.04328242	0.04454018	
580	0.04323364	0.0445304	
580.2	0.04300532	0.04452063	
580.4	0.0429242	0.04451086	
580.6	0.04289075	0.0445011	
580.8	0.04306209	0.04449133	
581	0.04354855	0.04448157	
581.2	0.0435136	0.04447181	
581.4	0.04370741	0.04446205	
581.6	0.04379804	0.0444523	
581.8	0.04409481	0.04444255	
582	0.04396262	0.04443279	
582.2	0.04392031	0.04442304	
582.4	0.04414043	0.0444133	
582.6	0.04366367	0.04440355	
582.8	0.04343953	0.04439381	
583	0.04288825	0.04438407	
583.2	0.04268804	0.04437433	
583.4	0.0420724	0.0443646	
583.6	0.0416926	0.04435486	
583.8	0.04221157	0.04434513	
584	0.04238694	0.0443354	
584.2	0.04246986	0.04432567	
584.4	0.04232466	0.04431595	
584.6	0.04271239	0.04430622	
584.8	0.04300082	0.0442965	
585	0.04310153	0.04428678	
585.2	0.0431996	0.04427706	
585.4	0.04324043	0.04426735	
585.6	0.04304197	0.04425764	
585.8	0.04275696	0.04424793	
586	0.04285679	0.04423822	
586.2	0.0428002	0.04422851	
586.4	0.04274862	0.04421881	
586.6	0.04252626	0.0442091	
586.8	0.0426975	0.0441994	
587	0.04296383	0.04418971	
587.2	0.04320774	0.04418001	
587.4	0.0437445	0.04417032	
587.6	0.04413441	0.04416063	
587.8	0.04414078	0.04415094	
588	0.04366806	0.04414125	
588.2	0.04342526	0.04413156	
588.4	0.04357517	0.04412188	
588.6	0.04372615	0.0441122	
588.8	0.04323535	0.04410252	
589	0.04276751	0.04409284	
589.2	0.042869	0.04408317	
589.4	0.04268282	0.0440735	
589.6	0.04275689	0.04406383	
589.8	0.04257437	0.04405416	
590	0.0427601	0.04404449	
590.2	0.04278203	0.04403483	
590.4	0.04283809	0.04402517	
590.6	0.04273037	0.04401551	
590.8	0.0427332	0.04400585	
591	0.04290909	0.04399619	
591.2	0.04269516	0.04398654	
591.4	0.04263942	0.04397689	
591.6	0.0423242	0.04396724	
591.8	0.04185572	0.04395759	
592	0.04159344	0.04394795	
592.2	0.04193353	0.04393831	
592.4	0.04285634	0.04392867	
592.6	0.04290248	0.04391903	
592.8	0.04230626	0.04390939	
593	0.04248094	0.04389976	
593.2	0.04262438	0.04389012	
593.4	0.04256721	0.04388049	
593.6	0.04288556	0.04387087	
593.8	0.04275126	0.04386124	
594	0.04285086	0.04385162	
594.2	0.04253158	0.04384199	
594.4	0.04227968	0.04383238	
594.6	0.04153778	0.04382276	
594.8	0.04150016	0.04381314	
595	0.04112868	0.04380353	
595.2	0.04090021	0.04379392	
595.4	0.04005756	0.04378431	
595.6	0.03949391	0.0437747	
595.8	0.03947479	0.0437651	
596	0.03961968	0.04375549	
596.2	0.03990675	0.04374589	
596.4	0.04060533	0.0437363	
596.6	0.04044363	0.0437267	
596.8	0.04036566	0.04371711	
597	0.04062298	0.04370751	
597.2	0.04104739	0.04369792	
597.4	0.04169959	0.04368834	
597.6	0.04248198	0.04367875	
597.8	0.04239922	0.04366917	
598	0.04225739	0.04365958	
598.2	0.04199419	0.04365	
598.4	0.04184767	0.04364043	
598.6	0.04132059	0.04363085	
598.8	0.04190199	0.04362128	
599	0.04156203	0.04361171	
599.2	0.04129492	0.04360214	
599.4	0.04049345	0.04359257	
599.6	0.04059731	0.04358301	
599.8	0.04074617	0.04357344	
600	0.04099513	0.04356388	
600.2	0.04098297	0.04355433	
600.4	0.0413156	0.04354477	
600.6	0.0413774	0.04353521	
600.8	0.04154439	0.04352566	
601	0.04171003	0.04351611	
601.2	0.04206366	0.04350656	
601.4	0.04216783	0.04349702	
601.6	0.04199471	0.04348747	
601.8	0.0415841	0.04347793	
602	0.0413655	0.04346839	
602.2	0.04154066	0.04345886	
602.4	0.04143435	0.04344932	
602.6	0.04113338	0.04343979	
602.8	0.04166554	0.04343026	
603	0.0414618	0.04342073	
603.2	0.04176457	0.0434112	
603.4	0.04187306	0.04340167	
603.6	0.04230345	0.04339215	
603.8	0.04257555	0.04338263	
604	0.04252697	0.04337311	
604.2	0.0425105	0.0433636	
604.4	0.04237364	0.04335408	
604.6	0.04238598	0.04334457	
604.8	0.04253894	0.04333506	
605	0.04232908	0.04332555	
605.2	0.0419166	0.04331604	
605.4	0.04203796	0.04330654	
605.6	0.04167551	0.04329704	
605.8	0.04166403	0.04328754	
606	0.04139034	0.04327804	
606.2	0.04091734	0.04326854	
606.4	0.04017987	0.04325905	
606.6	0.03997508	0.04324956	
606.8	0.04027811	0.04324007	
607	0.03993787	0.04323058	
607.2	0.04007922	0.0432211	
607.4	0.03998132	0.04321161	
607.6	0.04054462	0.04320213	
607.8	0.04079153	0.04319265	
608	0.04046345	0.04318318	
608.2	0.04101086	0.0431737	
608.4	0.04111578	0.04316423	
608.6	0.04145685	0.04315476	
608.8	0.04154352	0.04314529	
609	0.04183307	0.04313582	
609.2	0.04171195	0.04312636	
609.4	0.04207179	0.0431169	
609.6	0.04201343	0.04310743	
609.8	0.04230588	0.04309798	
610	0.04190888	0.04308852	
610.2	0.041501	0.04307907	
610.4	0.04154345	0.04306961	
610.6	0.04134892	0.04306016	
610.8	0.04169101	0.04305072	
611	0.04164652	0.04304127	
611.2	0.04159779	0.04303183	
611.4	0.04176882	0.04302238	
611.6	0.04222895	0.04301294	
611.8	0.04231716	0.04300351	
612	0.04255055	0.04299407	
612.2	0.04299791	0.04298464	
612.4	0.04291536	0.04297521	
612.6	0.04240968	0.04296578	
612.8	0.04204231	0.04295635	
613	0.04205434	0.04294692	
613.2	0.04210264	0.0429375	
613.4	0.04226071	0.04292808	
613.6	0.04220221	0.04291866	
613.8	0.04170847	0.04290924	
614	0.04166097	0.04289983	
614.2	0.04159028	0.04289042	
614.4	0.04141328	0.04288101	
614.6	0.04125054	0.0428716	
614.8	0.04151762	0.04286219	
615	0.04087438	0.04285279	
615.2	0.0401984	0.04284338	
615.4	0.04023167	0.04283398	
615.6	0.04015201	0.04282459	
615.8	0.0400758	0.04281519	
616	0.04032282	0.0428058	
616.2	0.04004228	0.0427964	
616.4	0.04002837	0.04278701	
616.6	0.03943043	0.04277762	
616.8	0.03967161	0.04276824	
617	0.03946263	0.04275885	
617.2	0.03978649	0.04274947	
617.4	0.03958059	0.04274009	
617.6	0.03961986	0.04273072	
617.8	0.03958946	0.04272134	
618	0.04048468	0.04271197	
618.2	0.04061945	0.04270259	
618.4	0.04085812	0.04269323	
618.6	0.04087116	0.04268386	
618.8	0.04088056	0.04267449	
619	0.04076184	0.04266513	
619.2	0.04062171	0.04265577	
619.4	0.04069507	0.04264641	
619.6	0.04091223	0.04263705	
619.8	0.04085217	0.0426277	
620	0.04101433	0.04261834	
620.2	0.04071362	0.04260899	
620.4	0.04085983	0.04259964	
620.6	0.04090309	0.0425903	
620.8	0.04074024	0.04258095	
621	0.04008605	0.04257161	
621.2	0.04047228	0.04256227	
621.4	0.04025551	0.04255293	
621.6	0.04033844	0.04254359	
621.8	0.04071337	0.04253426	
622	0.04118193	0.04252493	
622.2	0.04124136	0.04251559	
622.4	0.04145024	0.04250627	
622.6	0.04114472	0.04249694	
622.8	0.04172698	0.04248762	
623	0.04161938	0.04247829	
623.2	0.04131138	0.04246897	
623.4	0.04092827	0.04245965	
623.6	0.0406748	0.04245034	
623.8	0.04046114	0.04244102	
624	0.04030215	0.04243171	
624.2	0.0399029	0.0424224	
624.4	0.04036386	0.04241309	
624.6	0.040243	0.04240379	
624.8	0.039504	0.04239448	
625	0.03990043	0.04238518	
625.2	0.04014552	0.04237588	
625.4	0.03963935	0.04236658	
625.6	0.0400272	0.04235729	
625.8	0.04013036	0.04234799	
626	0.04005804	0.0423387	
626.2	0.04026342	0.04232941	
626.4	0.04053481	0.04232013	
626.6	0.04041547	0.04231084	
626.8	0.04132964	0.04230156	
627	0.04094388	0.04229228	
627.2	0.04098091	0.042283	
627.4	0.04134093	0.04227372	
627.6	0.04156924	0.04226444	
627.8	0.04184084	0.04225517	
628	0.041968	0.0422459	
628.2	0.04192927	0.04223663	
628.4	0.04232108	0.04222736	
628.6	0.04190002	0.0422181	
628.8	0.04208978	0.04220883	
629	0.04210079	0.04219957	
629.2	0.0414031	0.04219031	
629.4	0.04089581	0.04218106	
629.6	0.04067951	0.0421718	
629.8	0.04005552	0.04216255	
630	0.03942972	0.0421533	
630.2	0.03929305	0.04214405	
630.4	0.03897699	0.0421348	
630.6	0.03848585	0.04212556	
630.8	0.03886247	0.04211631	
631	0.03872832	0.04210707	
631.2	0.03869646	0.04209783	
631.4	0.03893812	0.0420886	
631.6	0.03890276	0.04207936	
631.8	0.03939032	0.04207013	
632	0.03919371	0.0420609	
632.2	0.0393021	0.04205167	
632.4	0.0393434	0.04204244	
632.6	0.03923419	0.04203322	
632.8	0.03945731	0.042024	
633	0.0389784	0.04201477	
633.2	0.03915117	0.04200556	
633.4	0.0394128	0.04199634	
633.6	0.03938263	0.04198713	
633.8	0.03957584	0.04197791	
634	0.03973999	0.0419687	
634.2	0.04055439	0.04195949	
634.4	0.04031063	0.04195029	
634.6	0.0403427	0.04194108	
634.8	0.04046311	0.04193188	
635	0.04037293	0.04192268	
635.2	0.03977387	0.04191348	
635.4	0.03969063	0.04190429	
635.6	0.03971251	0.04189509	
635.8	0.03983689	0.0418859	
636	0.03958155	0.04187671	
636.2	0.03976081	0.04186752	
636.4	0.03940016	0.04185833	
636.6	0.03927246	0.04184915	
636.8	0.03944758	0.04183997	
637	0.03937078	0.04183079	
637.2	0.03994196	0.04182161	
637.4	0.04005261	0.04181243	
637.6	0.04006119	0.04180326	
637.8	0.04066647	0.04179409	
638	0.04116269	0.04178492	
638.2	0.04137372	0.04177575	
638.4	0.04086891	0.04176658	
638.6	0.04058804	0.04175742	
638.8	0.04023127	0.04174826	
639	0.04010812	0.0417391	
639.2	0.04050645	0.04172994	
639.4	0.04048446	0.04172078	
639.6	0.04057703	0.04171163	
639.8	0.040761	0.04170247	
640	0.04058242	0.04169332	
640.2	0.04019745	0.04168418	
640.4	0.04010777	0.04167503	
640.6	0.04018506	0.04166589	
640.8	0.03998798	0.04165674	
641	0.03955162	0.0416476	
641.2	0.03943066	0.04163847	
641.4	0.03891289	0.04162933	
641.6	0.03900655	0.0416202	
641.8	0.03929585	0.04161106	
642	0.03912698	0.04160193	
642.2	0.03894113	0.04159281	
642.4	0.03854551	0.04158368	
642.6	0.03837332	0.04157456	
642.8	0.03840799	0.04156543	
643	0.03913361	0.04155631	
643.2	0.04006131	0.0415472	
643.4	0.03943718	0.04153808	
643.6	0.03959822	0.04152897	
643.8	0.04017719	0.04151985	
644	0.04050923	0.04151074	
644.2	0.04055867	0.04150164	
644.4	0.04065392	0.04149253	
644.6	0.04048651	0.04148343	
644.8	0.0405427	0.04147432	
645	0.04021675	0.04146522	
645.2	0.04072455	0.04145613	
645.4	0.04053922	0.04144703	
645.6	0.04063961	0.04143794	
645.8	0.04093104	0.04142884	
646	0.04086123	0.04141975	
646.2	0.0407869	0.04141067	
646.4	0.0403485	0.04140158	
646.6	0.04048694	0.0413925	
646.8	0.04020915	0.04138341	
647	0.04007547	0.04137433	
647.2	0.03985734	0.04136526	
647.4	0.03927005	0.04135618	
647.6	0.03962523	0.04134711	
647.8	0.03984347	0.04133803	
648	0.03957671	0.04132896	
648.2	0.0397639	0.0413199	
648.4	0.0398499	0.04131083	
648.6	0.04000979	0.04130177	
648.8	0.03992622	0.0412927	
649	0.03974655	0.04128364	
649.2	0.0397092	0.04127458	
649.4	0.03892279	0.04126553	
649.6	0.03857292	0.04125647	
649.8	0.03884017	0.04124742	
650	0.0387777	0.04123837	
650.2	0.03873839	0.04122932	
650.4	0.03881961	0.04122028	
650.6	0.03898901	0.04121123	
650.8	0.03888446	0.04120219	
651	0.03883473	0.04119315	
651.2	0.03898165	0.04118411	
651.4	0.0389219	0.04117508	
651.6	0.03895091	0.04116604	
651.8	0.03947473	0.04115701	
652	0.03962289	0.04114798	
652.2	0.04004466	0.04113895	
652.4	0.04024545	0.04112992	
652.6	0.04048915	0.0411209	
652.8	0.04017195	0.04111188	
653	0.04015152	0.04110286	
653.2	0.03929936	0.04109384	
653.4	0.03879944	0.04108482	
653.6	0.03849924	0.04107581	
653.8	0.03843935	0.04106679	
654	0.03873327	0.04105778	
654.2	0.03844929	0.04104878	
654.4	0.03865011	0.04103977	
654.6	0.03844669	0.04103076	
654.8	0.03846407	0.04102176	
655	0.03798343	0.04101276	
655.2	0.03805346	0.04100376	
655.4	0.03828252	0.04099477	
655.6	0.03834337	0.04098577	
655.8	0.0388042	0.04097678	
656	0.03884481	0.04096779	
656.2	0.03911504	0.0409588	
656.4	0.03981528	0.04094981	
656.6	0.03940578	0.04094083	
656.8	0.03927373	0.04093184	
657	0.03891039	0.04092286	
657.2	0.03872587	0.04091388	
657.4	0.03850588	0.04090491	
657.6	0.03849679	0.04089593	
657.8	0.038143	0.04088696	
658	0.03815719	0.04087799	
658.2	0.03798111	0.04086902	
658.4	0.03806332	0.04086005	
658.6	0.03766896	0.04085109	
658.8	0.0380662	0.04084212	
659	0.03858738	0.04083316	
659.2	0.03945682	0.0408242	
659.4	0.03974037	0.04081524	
659.6	0.0396759	0.04080629	
659.8	0.03955485	0.04079734	
660	0.03949105	0.04078838	
660.2	0.03947453	0.04077943	
660.4	0.03949382	0.04077049	
660.6	0.03952649	0.04076154	
660.8	0.03968758	0.0407526	
661	0.03914096	0.04074366	
661.2	0.03926513	0.04073472	
661.4	0.03889678	0.04072578	
661.6	0.03886303	0.04071684	
661.8	0.03834472	0.04070791	
662	0.03843563	0.04069898	
662.2	0.03912224	0.04069005	
662.4	0.03899045	0.04068112	
662.6	0.03930365	0.04067219	
662.8	0.03976793	0.04066327	
663	0.04004704	0.04065435	
663.2	0.04012263	0.04064543	
663.4	0.03993472	0.04063651	
663.6	0.04005328	0.04062759	
663.8	0.04016246	0.04061868	
664	0.04039782	0.04060977	
664.2	0.04077923	0.04060086	
664.4	0.04082295	0.04059195	
664.6	0.04098712	0.04058304	
664.8	0.04054939	0.04057414	
665	0.04043576	0.04056523	
665.2	0.04024549	0.04055633	
665.4	0.04025298	0.04054743	
665.6	0.04037569	0.04053854	
665.8	0.04020696	0.04052964	
666	0.04038302	0.04052075	
666.2	0.04008396	0.04051186	
666.4	0.03919134	0.04050297	
666.6	0.03909398	0.04049408	
666.8	0.03822123	0.0404852	
667	0.03787597	0.04047632	
667.2	0.03787025	0.04046744	
667.4	0.03812486	0.04045856	
667.6	0.03884859	0.04044968	
667.8	0.03897664	0.0404408	
668	0.03902298	0.04043193	
668.2	0.03936214	0.04042306	
668.4	0.03972353	0.04041419	
668.6	0.04025256	0.04040532	
668.8	0.04055635	0.04039646	
669	0.04106806	0.04038759	
669.2	0.04081728	0.04037873	
669.4	0.04142745	0.04036987	
669.6	0.04118985	0.04036101	
669.8	0.04085154	0.04035216	
670	0.04083247	0.04034331	
670.2	0.04027641	0.04033445	
670.4	0.04006402	0.0403256	
670.6	0.04004118	0.04031676	
670.8	0.03909333	0.04030791	
671	0.03964136	0.04029907	
671.2	0.03990135	0.04029022	
671.4	0.04016233	0.04028138	
671.6	0.04029541	0.04027254	
671.8	0.04026411	0.04026371	
672	0.0402773	0.04025487	
672.2	0.04006365	0.04024604	
672.4	0.03978214	0.04023721	
672.6	0.0396597	0.04022838	
672.8	0.03910541	0.04021956	
673	0.03912737	0.04021073	
673.2	0.03899616	0.04020191	
673.4	0.03871903	0.04019309	
673.6	0.03875328	0.04018427	
673.8	0.0390846	0.04017545	
674	0.03923067	0.04016664	
674.2	0.03926056	0.04015782	
674.4	0.03934116	0.04014901	
674.6	0.03947038	0.0401402	
674.8	0.03950378	0.0401314	
675	0.03997629	0.04012259	
675.2	0.0402292	0.04011379	
675.4	0.04001047	0.04010499	
675.6	0.04001827	0.04009619	
675.8	0.04028515	0.04008739	
676	0.04012402	0.04007859	
676.2	0.03952777	0.0400698	
676.4	0.0393835	0.04006101	
676.6	0.03915938	0.04005222	
676.8	0.03890193	0.04004343	
677	0.03907399	0.04003464	
677.2	0.0390556	0.04002586	
677.4	0.03871082	0.04001708	
677.6	0.03917322	0.0400083	
677.8	0.03909151	0.03999952	
678	0.03903924	0.03999074	
678.2	0.03887201	0.03998197	
678.4	0.03914729	0.0399732	
678.6	0.03933347	0.03996442	
678.8	0.0394402	0.03995566	
679	0.03966441	0.03994689	
679.2	0.0398113	0.03993812	
679.4	0.03947291	0.03992936	
679.6	0.03935788	0.0399206	
679.8	0.03960105	0.03991184	
680	0.0391224	0.03990308	
680.2	0.0387029	0.03989433	
680.4	0.03893672	0.03988558	
680.6	0.03900534	0.03987682	
680.8	0.03884058	0.03986807	
681	0.03894379	0.03985933	
681.2	0.03904541	0.03985058	
681.4	0.0393855	0.03984184	
681.6	0.03972689	0.0398331	
681.8	0.04023768	0.03982436	
682	0.04029283	0.03981562	
682.2	0.04056118	0.03980688	
682.4	0.0414753	0.03979815	
682.6	0.04103095	0.03978942	
682.8	0.04115632	0.03978068	
683	0.04117463	0.03977196	
683.2	0.04095694	0.03976323	
683.4	0.04071115	0.03975451	
683.6	0.0399745	0.03974578	
683.8	0.03942958	0.03973706	
684	0.03901395	0.03972834	
684.2	0.03833396	0.03971963	
684.4	0.03807668	0.03971091	
684.6	0.03768061	0.0397022	
684.8	0.03717201	0.03969349	
685	0.03734037	0.03968478	
685.2	0.03716671	0.03967607	
685.4	0.0372241	0.03966736	
685.6	0.03733227	0.03965866	
685.8	0.03703514	0.03964996	
686	0.03715619	0.03964126	
686.2	0.03721059	0.03963256	
686.4	0.03741478	0.03962387	
686.6	0.03722134	0.03961517	
686.8	0.03768032	0.03960648	
687	0.03790696	0.03959779	
687.2	0.0380086	0.0395891	
687.4	0.0382743	0.03958042	
687.6	0.03782235	0.03957173	
687.8	0.03813887	0.03956305	
688	0.0382089	0.03955437	
688.2	0.03813642	0.03954569	
688.4	0.03884128	0.03953701	
688.6	0.03912033	0.03952834	
688.8	0.03912552	0.03951966	
689	0.03926401	0.03951099	
689.2	0.03952121	0.03950232	
689.4	0.03989936	0.03949366	
689.6	0.03994678	0.03948499	
689.8	0.039404	0.03947633	
690	0.03966426	0.03946767	
690.2	0.03913504	0.03945901	
690.4	0.03910716	0.03945035	
690.6	0.03915679	0.03944169	
690.8	0.03915064	0.03943304	
691	0.03887951	0.03942439	
691.2	0.03871565	0.03941574	
691.4	0.03877643	0.03940709	
691.6	0.03848482	0.03939844	
691.8	0.03874556	0.0393898	
692	0.03845683	0.03938115	
692.2	0.03881247	0.03937251	
692.4	0.03878898	0.03936387	
692.6	0.03916103	0.03935524	
692.8	0.03914092	0.0393466	
693	0.03919739	0.03933797	
693.2	0.03943405	0.03932934	
693.4	0.03944514	0.03932071	
693.6	0.03897306	0.03931208	
693.8	0.03823546	0.03930346	
694	0.03798916	0.03929483	
694.2	0.03756462	0.03928621	
694.4	0.03743733	0.03927759	
694.6	0.03773937	0.03926897	
694.8	0.03750447	0.03926036	
695	0.03693379	0.03925174	
695.2	0.03722615	0.03924313	
695.4	0.0365574	0.03923452	
695.6	0.03678159	0.03922591	
695.8	0.03693381	0.0392173	
696	0.03711829	0.0392087	
696.2	0.03703776	0.0392001	
696.4	0.03714386	0.0391915	
696.6	0.03760692	0.0391829	
696.8	0.03730797	0.0391743	
697	0.03766496	0.0391657	
697.2	0.03788524	0.03915711	
697.4	0.03786288	0.03914852	
697.6	0.03750977	0.03913993	
697.8	0.03757938	0.03913134	
698	0.03764917	0.03912276	
698.2	0.03764242	0.03911417	
698.4	0.03753017	0.03910559	
698.6	0.03797364	0.03909701	
698.8	0.03829676	0.03908843	
699	0.03788337	0.03907985	
699.2	0.0384011	0.03907128	
699.4	0.03825685	0.03906271	
699.6	0.038995	0.03905414	
699.8	0.03910201	0.03904557	
700	0.03909996	0.039037	
700.2	0.03908984	0.03902843	
700.4	0.03945153	0.03901987	
700.6	0.0395878	0.03901131	
700.8	0.03944601	0.03900275	
701	0.03972917	0.03899419	
701.2	0.0393901	0.03898564	
701.4	0.03935584	0.03897708	
701.6	0.03905674	0.03896853	
701.8	0.03865692	0.03895998	
702	0.03785168	0.03895143	
702.2	0.03726878	0.03894289	
702.4	0.03694107	0.03893434	
702.6	0.03737844	0.0389258	
702.8	0.03750366	0.03891726	
703	0.03723066	0.03890872	
703.2	0.03818186	0.03890018	
703.4	0.03815534	0.03889165	
703.6	0.03850739	0.03888311	
703.8	0.03905017	0.03887458	
704	0.03911251	0.03886605	
704.2	0.03949908	0.03885752	
704.4	0.03959363	0.038849	
704.6	0.03970645	0.03884047	
704.8	0.03964173	0.03883195	
705	0.04000673	0.03882343	
705.2	0.03969837	0.03881491	
705.4	0.03966482	0.0388064	
705.6	0.03971767	0.03879788	
705.8	0.03951084	0.03878937	
706	0.03948418	0.03878086	
706.2	0.03949584	0.03877235	
706.4	0.0396654	0.03876384	
706.6	0.04002801	0.03875534	
706.8	0.03998742	0.03874683	
707	0.04015302	0.03873833	
707.2	0.04012221	0.03872983	
707.4	0.03965247	0.03872133	
707.6	0.03960546	0.03871284	
707.8	0.03910726	0.03870434	
708	0.03809979	0.03869585	
708.2	0.03794402	0.03868736	
708.4	0.03771688	0.03867887	
708.6	0.03738568	0.03867039	
708.8	0.03731974	0.0386619	
709	0.03712069	0.03865342	
709.2	0.03718151	0.03864494	
709.4	0.03775475	0.03863646	
709.6	0.03801572	0.03862798	
709.8	0.03800087	0.03861951	
710	0.0382952	0.03861103	
710.2	0.03849697	0.03860256	
710.4	0.03856601	0.03859409	
710.6	0.03892765	0.03858562	
710.8	0.03983217	0.03857716	
711	0.04042362	0.03856869	
711.2	0.04028924	0.03856023	
711.4	0.04037648	0.03855177	
711.6	0.04017662	0.03854331	
711.8	0.04013057	0.03853485	
712	0.03975295	0.0385264	
712.2	0.04011409	0.03851794	
712.4	0.04024434	0.03850949	
712.6	0.04024215	0.03850104	
712.8	0.0403826	0.0384926	
713	0.04000572	0.03848415	
713.2	0.03973991	0.03847571	
713.4	0.03932258	0.03846726	
713.6	0.03884677	0.03845882	
713.8	0.03859582	0.03845039	
714	0.03778709	0.03844195	
714.2	0.0378223	0.03843351	
714.4	0.03765853	0.03842508	
714.6	0.03798165	0.03841665	
714.8	0.03853744	0.03840822	
715	0.03826993	0.03839979	
715.2	0.03817064	0.03839137	
715.4	0.03851017	0.03838295	
715.6	0.03859278	0.03837452	
715.8	0.03829164	0.0383661	
716	0.03786422	0.03835769	
716.2	0.03813538	0.03834927	
716.4	0.03847396	0.03834086	
716.6	0.03898596	0.03833244	
716.8	0.03894075	0.03832403	
717	0.03871424	0.03831562	
717.2	0.03888567	0.03830722	
717.4	0.03927705	0.03829881	
717.6	0.03965473	0.03829041	
717.8	0.03951706	0.03828201	
718	0.0393714	0.03827361	
718.2	0.03988791	0.03826521	
718.4	0.03948976	0.03825681	
718.6	0.03976734	0.03824842	
718.8	0.0398904	0.03824003	
719	0.04018092	0.03823164	
719.2	0.04043925	0.03822325	
719.4	0.04062828	0.03821486	
719.6	0.04079206	0.03820648	
719.8	0.04015413	0.03819809	
720	0.04032602	0.03818971	
720.2	0.04047794	0.03818133	
720.4	0.04064923	0.03817296	
720.6	0.04065738	0.03816458	
720.8	0.03987415	0.03815621	
721	0.03978831	0.03814783	
721.2	0.04003228	0.03813946	
721.4	0.0397786	0.0381311	
721.6	0.03946615	0.03812273	
721.8	0.03894466	0.03811437	
722	0.03871938	0.038106	
722.2	0.03806169	0.03809764	
722.4	0.0378007	0.03808928	
722.6	0.03780648	0.03808093	
722.8	0.03759678	0.03807257	
723	0.03789284	0.03806422	
723.2	0.03788524	0.03805586	
723.4	0.03768832	0.03804751	
723.6	0.03803479	0.03803917	
723.8	0.03803517	0.03803082	
724	0.03811729	0.03802248	
724.2	0.03822294	0.03801413	
724.4	0.03811622	0.03800579	
724.6	0.03837013	0.03799745	
724.8	0.03766575	0.03798912	
725	0.03819604	0.03798078	
725.2	0.03820954	0.03797245	
725.4	0.03802047	0.03796412	
725.6	0.03814276	0.03795579	
725.8	0.03832753	0.03794746	
726	0.0385811	0.03793913	
726.2	0.03817915	0.03793081	
726.4	0.03861953	0.03792248	
726.6	0.0385239	0.03791416	
726.8	0.03867906	0.03790585	
727	0.03853036	0.03789753	
727.2	0.03835084	0.03788921	
727.4	0.03860448	0.0378809	
727.6	0.03922038	0.03787259	
727.8	0.0392943	0.03786428	
728	0.03912653	0.03785597	
728.2	0.03920202	0.03784766	
728.4	0.03916253	0.03783936	
728.6	0.039421	0.03783106	
728.8	0.03884207	0.03782276	
729	0.0390956	0.03781446	
729.2	0.0384679	0.03780616	
729.4	0.03834142	0.03779787	
729.6	0.03840968	0.03778957	
729.8	0.03855562	0.03778128	
730	0.03878285	0.03777299	
730.2	0.03865087	0.0377647	
730.4	0.03871343	0.03775642	
730.6	0.03861283	0.03774813	
730.8	0.03830857	0.03773985	
731	0.03844821	0.03773157	
731.2	0.03840259	0.03772329	
731.4	0.03877134	0.03771501	
731.6	0.03855155	0.03770674	
731.8	0.03826333	0.03769847	
732	0.03833179	0.03769019	
732.2	0.03823309	0.03768192	
732.4	0.03845684	0.03767366	
732.6	0.03806958	0.03766539	
732.8	0.03757294	0.03765713	
733	0.0373774	0.03764886	
733.2	0.0371991	0.0376406	
733.4	0.03770223	0.03763234	
733.6	0.03824962	0.03762409	
733.8	0.03867655	0.03761583	
734	0.03898268	0.03760758	
734.2	0.03884248	0.03759933	
734.4	0.0386903	0.03759108	
734.6	0.03844879	0.03758283	
734.8	0.03849521	0.03757458	
735	0.03914083	0.03756634	
735.2	0.03854165	0.0375581	
735.4	0.03875976	0.03754986	
735.6	0.03857224	0.03754162	
735.8	0.03895976	0.03753338	
736	0.0389686	0.03752514	
736.2	0.0388496	0.03751691	
736.4	0.03869375	0.03750868	
736.6	0.03873631	0.03750045	
736.8	0.03897383	0.03749222	
737	0.03960896	0.03748399	
737.2	0.0397557	0.03747577	
737.4	0.03991745	0.03746755	
737.6	0.04013668	0.03745933	
737.8	0.03975466	0.03745111	
738	0.03952382	0.03744289	
738.2	0.03976736	0.03743467	
738.4	0.03922038	0.03742646	
738.6	0.03866589	0.03741825	
738.8	0.03863771	0.03741004	
739	0.03832821	0.03740183	
739.2	0.03752259	0.03739362	
739.4	0.03761953	0.03738542	
739.6	0.0375512	0.03737722	
739.8	0.03754633	0.03736902	
740	0.03721658	0.03736082	
740.2	0.03744267	0.03735262	
740.4	0.03778133	0.03734442	
740.6	0.0385216	0.03733623	
740.8	0.03863593	0.03732804	
741	0.03882462	0.03731985	
741.2	0.038861	0.03731166	
741.4	0.03898509	0.03730347	
741.6	0.03961241	0.03729529	
741.8	0.03960147	0.0372871	
742	0.03995479	0.03727892	
742.2	0.0405912	0.03727074	
742.4	0.03975018	0.03726257	
742.6	0.03953846	0.03725439	
742.8	0.03917381	0.03724622	
743	0.03893543	0.03723804	
743.2	0.03812314	0.03722987	
743.4	0.03806165	0.0372217	
743.6	0.03803347	0.03721354	
743.8	0.03770711	0.03720537	
744	0.03715352	0.03719721	
744.2	0.03704481	0.03718905	
744.4	0.03724533	0.03718089	
744.6	0.0371708	0.03717273	
744.8	0.03680599	0.03716457	
745	0.03707344	0.03715642	
745.2	0.03727488	0.03714827	
745.4	0.03714295	0.03714012	
745.6	0.03732632	0.03713197	
745.8	0.03753773	0.03712382	
746	0.03795719	0.03711567	
746.2	0.03848403	0.03710753	
746.4	0.03790214	0.03709939	
746.6	0.03803256	0.03709125	
746.8	0.03794655	0.03708311	
747	0.03811533	0.03707497	
747.2	0.03790854	0.03706684	
747.4	0.03814106	0.03705871	
747.6	0.03856043	0.03705057	
747.8	0.03788973	0.03704245	
748	0.03770179	0.03703432	
748.2	0.03810591	0.03702619	
748.4	0.03798497	0.03701807	
748.6	0.03745504	0.03700995	
748.8	0.03765381	0.03700183	
749	0.03735005	0.03699371	
749.2	0.03706803	0.03698559	
749.4	0.03704855	0.03697747	
749.6	0.03725151	0.03696936	
749.8	0.03734323	0.03696125	
750	0.03719252	0.03695314	
750.2	0.03714111	0.03694503	
750.4	0.03696191	0.03693693	
750.6	0.03719843	0.03692882	
750.8	0.03747366	0.03692072	
751	0.03808072	0.03691262	
751.2	0.03840631	0.03690452	
751.4	0.03906364	0.03689642	
751.6	0.03948111	0.03688833	
751.8	0.03926836	0.03688023	
752	0.03968054	0.03687214	
752.2	0.03952029	0.03686405	
752.4	0.03895272	0.03685596	
752.6	0.03894635	0.03684787	
752.8	0.03888322	0.03683979	
753	0.038392	0.03683171	
753.2	0.03893389	0.03682363	
753.4	0.038472	0.03681555	
753.6	0.03848716	0.03680747	
753.8	0.03797464	0.03679939	
754	0.03772641	0.03679132	
754.2	0.03729473	0.03678324	
754.4	0.03749694	0.03677517	
754.6	0.03712405	0.03676711	
754.8	0.0374185	0.03675904	
755	0.0373121	0.03675097	
755.2	0.03732856	0.03674291	
755.4	0.03745078	0.03673485	
755.6	0.0370148	0.03672679	
755.8	0.03700588	0.03671873	
756	0.03719514	0.03671067	
756.2	0.03721165	0.03670262	
756.4	0.03712407	0.03669456	
756.6	0.03699464	0.03668651	
756.8	0.03723383	0.03667846	
757	0.03774034	0.03667042	
757.2	0.03783969	0.03666237	
757.4	0.03771989	0.03665433	
757.6	0.03818925	0.03664628	
757.8	0.03801589	0.03663824	
758	0.03811638	0.0366302	
758.2	0.03820928	0.03662217	
758.4	0.03836085	0.03661413	
758.6	0.03758625	0.0366061	
758.8	0.03738335	0.03659807	
759	0.03726143	0.03659004	
759.2	0.0369363	0.03658201	
759.4	0.03655196	0.03657398	
759.6	0.03633018	0.03656596	
759.8	0.03603608	0.03655793	
760	0.03613783	0.03654991	
760.2	0.03633071	0.03654189	
760.4	0.03625032	0.03653387	
760.6	0.03587081	0.03652586	
760.8	0.03598279	0.03651784	
761	0.03588766	0.03650983	
761.2	0.03585447	0.03650182	
761.4	0.0365395	0.03649381	
761.6	0.03708724	0.0364858	
761.8	0.03720282	0.0364778	
762	0.03779414	0.0364698	
762.2	0.03778621	0.03646179	
762.4	0.03771336	0.03645379	
762.6	0.03786535	0.03644579	
762.8	0.03815193	0.0364378	
763	0.038221	0.0364298	
763.2	0.03787917	0.03642181	
763.4	0.03792382	0.03641382	
763.6	0.03803798	0.03640583	
763.8	0.03818388	0.03639784	
764	0.03867489	0.03638985	
764.2	0.0386293	0.03638187	
764.4	0.03865432	0.03637389	
764.6	0.03825241	0.03636591	
764.8	0.0382862	0.03635793	
765	0.0382957	0.03634995	
765.2	0.03809377	0.03634197	
765.4	0.03824333	0.036334	
765.6	0.03815814	0.03632603	
765.8	0.03728219	0.03631806	
766	0.03747484	0.03631009	
766.2	0.03713046	0.03630212	
766.4	0.03701943	0.03629416	
766.6	0.03729648	0.03628619	
766.8	0.0369007	0.03627823	
767	0.03705059	0.03627027	
767.2	0.03764415	0.03626231	
767.4	0.03794541	0.03625436	
767.6	0.03842493	0.0362464	
767.8	0.03898075	0.03623845	
768	0.03898341	0.0362305	
768.2	0.03872844	0.03622255	
768.4	0.03888335	0.0362146	
768.6	0.03813957	0.03620666	
768.8	0.03792612	0.03619871	
769	0.03714964	0.03619077	
769.2	0.03675726	0.03618283	
769.4	0.03625662	0.03617489	
769.6	0.03588472	0.03616695	
769.8	0.03498802	0.03615902	
770	0.03526754	0.03615108	
770.2	0.03495933	0.03614315	
770.4	0.03483964	0.03613522	
770.6	0.03521569	0.03612729	
770.8	0.03497254	0.03611937	
771	0.03558848	0.03611144	
771.2	0.03632647	0.03610352	
771.4	0.03665315	0.0360956	
771.6	0.03674454	0.03608768	
771.8	0.03722226	0.03607976	
772	0.0374498	0.03607184	
772.2	0.03748884	0.03606393	
772.4	0.03775535	0.03605601	
772.6	0.03741595	0.0360481	
772.8	0.03739068	0.03604019	
773	0.03725821	0.03603229	
773.2	0.03701051	0.03602438	
773.4	0.03696547	0.03601648	
773.6	0.03715555	0.03600857	
773.8	0.03669761	0.03600067	
774	0.03736368	0.03599277	
774.2	0.03715997	0.03598488	
774.4	0.03678811	0.03597698	
774.6	0.03645921	0.03596909	
774.8	0.03669575	0.03596119	
775	0.03635182	0.0359533	
775.2	0.03609616	0.03594542	
775.4	0.03608425	0.03593753	
775.6	0.03579269	0.03592964	
775.8	0.03639748	0.03592176	
776	0.03616267	0.03591388	
776.2	0.03584092	0.035906	
776.4	0.03577977	0.03589812	
776.6	0.03488882	0.03589024	
776.8	0.03415562	0.03588237	
777	0.03419054	0.0358745	
777.2	0.0341414	0.03586662	
777.4	0.03476589	0.03585875	
777.6	0.03482199	0.03585089	
777.8	0.03481104	0.03584302	
778	0.03557904	0.03583516	
778.2	0.03565618	0.03582729	
778.4	0.03584906	0.03581943	
778.6	0.03612253	0.03581157	
778.8	0.03668042	0.03580372	
779	0.03635957	0.03579586	
779.2	0.03672562	0.03578801	
779.4	0.03718341	0.03578015	
779.6	0.03688442	0.0357723	
779.8	0.03750236	0.03576445	
780	0.03736418	0.03575661	
780.2	0.03718776	0.03574876	
780.4	0.03687625	0.03574092	
780.6	0.03634973	0.03573308	
780.8	0.03620861	0.03572523	
781	0.0365866	0.0357174	
781.2	0.03670886	0.03570956	
781.4	0.03682993	0.03570172	
781.6	0.03694181	0.03569389	
781.8	0.03691454	0.03568606	
782	0.03773215	0.03567823	
782.2	0.0379152	0.0356704	
782.4	0.03805663	0.03566257	
782.6	0.03769245	0.03565475	
782.8	0.03810125	0.03564693	
783	0.03798719	0.03563911	
783.2	0.03798047	0.03563129	
783.4	0.03769334	0.03562347	
783.6	0.03771621	0.03561565	
783.8	0.03844605	0.03560784	
784	0.03842212	0.03560002	
784.2	0.03821301	0.03559221	
784.4	0.03829767	0.0355844	
784.6	0.03780535	0.0355766	
784.8	0.03764572	0.03556879	
785	0.03787484	0.03556099	
785.2	0.03769487	0.03555318	
785.4	0.03776296	0.03554538	
785.6	0.03733598	0.03553758	
785.8	0.03700616	0.03552979	
786	0.03741628	0.03552199	
786.2	0.03680548	0.0355142	
786.4	0.03681867	0.0355064	
786.6	0.03629845	0.03549861	
786.8	0.03666808	0.03549082	
787	0.03657527	0.03548304	
787.2	0.03664873	0.03547525	
787.4	0.03694232	0.03546747	
787.6	0.03760713	0.03545969	
787.8	0.03801605	0.03545191	
788	0.03801714	0.03544413	
788.2	0.03778893	0.03543635	
788.4	0.03824945	0.03542857	
788.6	0.03780556	0.0354208	
788.8	0.03815601	0.03541303	
789	0.03800405	0.03540526	
789.2	0.03755355	0.03539749	
789.4	0.03763482	0.03538972	
789.6	0.03741611	0.03538196	
789.8	0.03772593	0.0353742	
790	0.0376718	0.03536643	
790.2	0.03703194	0.03535867	
790.4	0.0372131	0.03535092	
790.6	0.0371142	0.03534316	
790.8	0.03760027	0.03533541	
791	0.03748539	0.03532765	
791.2	0.03770082	0.0353199	
791.4	0.03779059	0.03531215	
791.6	0.03746867	0.0353044	
791.8	0.03752201	0.03529666	
792	0.03731857	0.03528891	
792.2	0.03748944	0.03528117	
792.4	0.03752994	0.03527343	
792.6	0.03695997	0.03526569	
792.8	0.0366741	0.03525795	
793	0.03665922	0.03525022	
793.2	0.03701968	0.03524248	
793.4	0.03773243	0.03523475	
793.6	0.03793234	0.03522702	
793.8	0.03812606	0.03521929	
794	0.03771717	0.03521156	
794.2	0.03727811	0.03520383	
794.4	0.03731707	0.03519611	
794.6	0.03751025	0.03518839	
794.8	0.03805011	0.03518067	
795	0.03774768	0.03517295	
795.2	0.03741335	0.03516523	
795.4	0.03692869	0.03515751	
795.6	0.03656743	0.0351498	
795.8	0.03659332	0.03514209	
796	0.03666271	0.03513438	
796.2	0.0366678	0.03512667	
796.4	0.03622684	0.03511896	
796.6	0.03606193	0.03511126	
796.8	0.03628366	0.03510355	
797	0.03647427	0.03509585	
797.2	0.03649813	0.03508815	
797.4	0.03655849	0.03508045	
797.6	0.03645298	0.03507275	
797.8	0.03642394	0.03506506	
798	0.03650773	0.03505736	
798.2	0.03693767	0.03504967	
798.4	0.03719807	0.03504198	
798.6	0.03760939	0.03503429	
798.8	0.03801841	0.03502661	
799	0.03769868	0.03501892	
799.2	0.03725713	0.03501124	
799.4	0.03767174	0.03500356	
799.6	0.0375877	0.03499588	
799.8	0.03773324	0.0349882	
800	0.03838217	0.03498052	
800.2	0.03813858	0.03497284	
800.4	0.03812544	0.03496517	
800.6	0.03844766	0.0349575	
800.8	0.03853285	0.03494983	
801	0.03816889	0.03494216	
801.2	0.03768204	0.03493449	
801.4	0.03720092	0.03492683	
801.6	0.03704143	0.03491917	
801.8	0.03705235	0.0349115	
802	0.03722137	0.03490384	
802.2	0.03732791	0.03489619	
802.4	0.03695815	0.03488853	
802.6	0.03703962	0.03488087	
802.8	0.03716028	0.03487322	
803	0.03710676	0.03486557	
803.2	0.03690594	0.03485792	
803.4	0.03713328	0.03485027	
803.6	0.03686653	0.03484262	
803.8	0.03707384	0.03483498	
804	0.03715152	0.03482734	
804.2	0.03726643	0.03481969	
804.4	0.03724174	0.03481205	
804.6	0.03767108	0.03480442	
804.8	0.03789362	0.03479678	
805	0.03739931	0.03478914	
805.2	0.03765423	0.03478151	
805.4	0.03740693	0.03477388	
805.6	0.03728223	0.03476625	
805.8	0.0378209	0.03475862	
806	0.0381142	0.034751	
806.2	0.0381746	0.03474337	
806.4	0.03824052	0.03473575	
806.6	0.03841608	0.03472813	
806.8	0.03819571	0.03472051	
807	0.03830684	0.03471289	
807.2	0.03792356	0.03470527	
807.4	0.03771335	0.03469766	
807.6	0.03735051	0.03469004	
807.8	0.03735946	0.03468243	
808	0.03705659	0.03467482	
808.2	0.03723211	0.03466721	
808.4	0.03702292	0.03465961	
808.6	0.03734168	0.034652	
808.8	0.03735066	0.0346444	
809	0.03690815	0.0346368	
809.2	0.0373595	0.0346292	
809.4	0.03678835	0.0346216	
809.6	0.03672633	0.034614	
809.8	0.03702375	0.03460641	
