# Supplementary material for: Molecular basis for DNA recognition by the maternal pioneer transcription factor FoxH1
Source: Nat Commun. 2022 Nov 26;13:7279. doi: 10.1038/s41467-022-34925-y (PMC9701222; doi:10.1038/s41467-022-34925-y)
Supplement: Supplementary file 4 — Source Data [file 41467_2022_34925_MOESM4_ESM.zip › Sourcedata/BLIS/FoxH1/WT/601/+2.5/DNA/E6Results.txt]

Conc1	7.813E-09	
Start1	390	
Stop1	809.8	
Kobs	0.0010971856142344	
Error Kobs	1.67108668817217E-05	
Koff	0	
Error Koff	0	
Time1	Data1	Fit1	
390	0.00315204	0	
390.2	0.00278466	0.00003433	
390.4	0.00244177	0.00006863	
390.6	0.00244975	0.00010292	
390.8	0.00257735	0.00013718	
391	0.0023519	0.00017142	
391.2	0.00281388	0.00020565	
391.4	0.00291311	0.00023985	
391.6	0.00285257	0.00027404	
391.8	0.00363892	0.0003082	
392	0.00395731	0.00034235	
392.2	0.00444835	0.00037647	
392.4	0.00523549	0.00041057	
392.6	0.00551208	0.00044466	
392.8	0.00602513	0.00047872	
393	0.00612806	0.00051276	
393.2	0.00580961	0.00054679	
393.4	0.00630996	0.00058079	
393.6	0.00624417	0.00061478	
393.8	0.00670791	0.00064874	
394	0.00683335	0.00068268	
394.2	0.00633484	0.00071661	
394.4	0.00642219	0.00075051	
394.6	0.00604664	0.00078439	
394.8	0.00613231	0.00081826	
395	0.00593329	0.0008521	
395.2	0.00602966	0.00088592	
395.4	0.00537448	0.00091973	
395.6	0.00500196	0.00095351	
395.8	0.00568735	0.00098728	
396	0.00545868	0.00102102	
396.2	0.00549259	0.00105475	
396.4	0.00605125	0.00108845	
396.6	0.00562207	0.00112214	
396.8	0.00544155	0.0011558	
397	0.00514274	0.00118945	
397.2	0.00518751	0.00122307	
397.4	0.00602641	0.00125668	
397.6	0.00570442	0.00129026	
397.8	0.00577572	0.00132383	
398	0.00599909	0.00135738	
398.2	0.00582083	0.0013909	
398.4	0.00594754	0.00142441	
398.6	0.00572894	0.0014579	
398.8	0.00607287	0.00149136	
399	0.00583454	0.00152481	
399.2	0.00520958	0.00155824	
399.4	0.00514035	0.00159165	
399.6	0.00503859	0.00162504	
399.8	0.00520793	0.00165841	
400	0.00476871	0.00169176	
400.2	0.00437534	0.00172509	
400.4	0.00415507	0.0017584	
400.6	0.00372159	0.00179169	
400.8	0.00415147	0.00182496	
401	0.00442501	0.00185821	
401.2	0.00473059	0.00189144	
401.4	0.00520094	0.00192465	
401.6	0.00538348	0.00195785	
401.8	0.00555549	0.00199102	
402	0.00599047	0.00202417	
402.2	0.00631307	0.00205731	
402.4	0.00623017	0.00209042	
402.6	0.00622332	0.00212352	
402.8	0.00598422	0.00215659	
403	0.00617337	0.00218965	
403.2	0.00540192	0.00222269	
403.4	0.0055349	0.0022557	
403.6	0.0057692	0.0022887	
403.8	0.00559147	0.00232168	
404	0.00538029	0.00235464	
404.2	0.00502946	0.00238758	
404.4	0.00450079	0.0024205	
404.6	0.005089	0.0024534	
404.8	0.00561506	0.00248628	
405	0.00556034	0.00251914	
405.2	0.00580981	0.00255199	
405.4	0.00590294	0.00258481	
405.6	0.00602154	0.00261762	
405.8	0.00642405	0.0026504	
406	0.00707347	0.00268317	
406.2	0.00767933	0.00271591	
406.4	0.00830308	0.00274864	
406.6	0.00882384	0.00278135	
406.8	0.00882023	0.00281404	
407	0.00893299	0.00284671	
407.2	0.00867507	0.00287936	
407.4	0.00922136	0.00291199	
407.6	0.0096861	0.0029446	
407.8	0.00902396	0.00297719	
408	0.0087988	0.00300977	
408.2	0.00832276	0.00304232	
408.4	0.00811674	0.00307486	
408.6	0.00856743	0.00310737	
408.8	0.00802039	0.00313987	
409	0.00774446	0.00317235	
409.2	0.00720551	0.0032048	
409.4	0.00704681	0.00323724	
409.6	0.00695006	0.00326966	
409.8	0.00745829	0.00330207	
410	0.0073134	0.00333445	
410.2	0.00736024	0.00336681	
410.4	0.00713673	0.00339916	
410.6	0.00695283	0.00343148	
410.8	0.00667407	0.00346379	
411	0.00691719	0.00349607	
411.2	0.00678616	0.00352834	
411.4	0.00721611	0.00356059	
411.6	0.00729335	0.00359282	
411.8	0.00724589	0.00362503	
412	0.00729503	0.00365723	
412.2	0.0077233	0.0036894	
412.4	0.00795938	0.00372155	
412.6	0.0079458	0.00375369	
412.8	0.00789994	0.0037858	
413	0.00765278	0.0038179	
413.2	0.00749455	0.00384998	
413.4	0.00757836	0.00388204	
413.6	0.00734068	0.00391408	
413.8	0.00779137	0.0039461	
414	0.00744137	0.00397811	
414.2	0.00738491	0.00401009	
414.4	0.0071787	0.00404206	
414.6	0.00702375	0.00407401	
414.8	0.00711222	0.00410593	
415	0.00691608	0.00413784	
415.2	0.00664828	0.00416973	
415.4	0.00693885	0.0042016	
415.6	0.00633891	0.00423346	
415.8	0.00614168	0.00426529	
416	0.00640057	0.00429711	
416.2	0.00673326	0.0043289	
416.4	0.00674411	0.00436068	
416.6	0.00639898	0.00439244	
416.8	0.00719835	0.00442418	
417	0.00715394	0.0044559	
417.2	0.00766169	0.00448761	
417.4	0.00800824	0.00451929	
417.6	0.00850991	0.00455096	
417.8	0.00904099	0.00458261	
418	0.00940122	0.00461424	
418.2	0.00974556	0.00464585	
418.4	0.00985118	0.00467744	
418.6	0.0095588	0.00470901	
418.8	0.00975095	0.00474056	
419	0.00928253	0.0047721	
419.2	0.00910261	0.00480362	
419.4	0.00902542	0.00483512	
419.6	0.00887236	0.0048666	
419.8	0.00898726	0.00489806	
420	0.00929377	0.0049295	
420.2	0.00874939	0.00496093	
420.4	0.00867439	0.00499233	
420.6	0.00788706	0.00502372	
420.8	0.00821211	0.00505509	
421	0.00809182	0.00508644	
421.2	0.00782468	0.00511777	
421.4	0.00770513	0.00514909	
421.6	0.0077292	0.00518038	
421.8	0.00807689	0.00521166	
422	0.00826648	0.00524292	
422.2	0.00863604	0.00527416	
422.4	0.00889594	0.00530538	
422.6	0.00825662	0.00533658	
422.8	0.00831212	0.00536777	
423	0.00842655	0.00539894	
423.2	0.008821	0.00543008	
423.4	0.00975974	0.00546121	
423.6	0.0098284	0.00549233	
423.8	0.00961879	0.00552342	
424	0.00968215	0.00555449	
424.2	0.00993018	0.00558555	
424.4	0.00990512	0.00561659	
424.6	0.00960358	0.00564761	
424.8	0.00975645	0.00567861	
425	0.00961824	0.0057096	
425.2	0.00912708	0.00574056	
425.4	0.00941382	0.00577151	
425.6	0.00948983	0.00580244	
425.8	0.00969935	0.00583335	
426	0.0095207	0.00586424	
426.2	0.00971154	0.00589512	
426.4	0.00981649	0.00592597	
426.6	0.00938243	0.00595681	
426.8	0.00927659	0.00598763	
427	0.00977828	0.00601843	
427.2	0.00972929	0.00604922	
427.4	0.01038748	0.00607998	
427.6	0.01012354	0.00611073	
427.8	0.0096805	0.00614146	
428	0.01042621	0.00617217	
428.2	0.01069855	0.00620287	
428.4	0.0102747	0.00623354	
428.6	0.01003271	0.0062642	
428.8	0.00977363	0.00629484	
429	0.00984161	0.00632546	
429.2	0.009848	0.00635606	
429.4	0.00986091	0.00638665	
429.6	0.00936848	0.00641722	
429.8	0.00879941	0.00644777	
430	0.00844639	0.0064783	
430.2	0.00834528	0.00650881	
430.4	0.00837775	0.00653931	
430.6	0.00802389	0.00656978	
430.8	0.00846468	0.00660024	
431	0.00889628	0.00663068	
431.2	0.00932566	0.00666111	
431.4	0.01031015	0.00669151	
431.6	0.01032124	0.0067219	
431.8	0.01050418	0.00675227	
432	0.01166999	0.00678262	
432.2	0.01191787	0.00681296	
432.4	0.01209868	0.00684327	
432.6	0.0123648	0.00687357	
432.8	0.01292798	0.00690385	
433	0.0130351	0.00693412	
433.2	0.01286421	0.00696436	
433.4	0.01274037	0.00699459	
433.6	0.01248272	0.0070248	
433.8	0.01182918	0.00705499	
434	0.01167401	0.00708516	
434.2	0.01162977	0.00711532	
434.4	0.01105393	0.00714546	
434.6	0.01106848	0.00717558	
434.8	0.01140608	0.00720568	
435	0.01085483	0.00723577	
435.2	0.01175058	0.00726584	
435.4	0.01184565	0.00729589	
435.6	0.01131013	0.00732592	
435.8	0.01128495	0.00735593	
436	0.01128419	0.00738593	
436.2	0.01112721	0.00741591	
436.4	0.01095838	0.00744587	
436.6	0.01113637	0.00747581	
436.8	0.01140179	0.00750574	
437	0.01096862	0.00753565	
437.2	0.01114181	0.00756554	
437.4	0.01136247	0.00759541	
437.6	0.01151498	0.00762527	
437.8	0.01151197	0.00765511	
438	0.01159897	0.00768493	
438.2	0.01172132	0.00771473	
438.4	0.01154247	0.00774452	
438.6	0.01148912	0.00777429	
438.8	0.01188897	0.00780404	
439	0.01189529	0.00783377	
439.2	0.01245289	0.00786349	
439.4	0.0120985	0.00789319	
439.6	0.0117367	0.00792287	
439.8	0.01186328	0.00795253	
440	0.01192078	0.00798218	
440.2	0.0120507	0.0080118	
440.4	0.0119802	0.00804141	
440.6	0.01205817	0.00807101	
440.8	0.01206582	0.00810058	
441	0.01193864	0.00813014	
441.2	0.01260716	0.00815968	
441.4	0.01254059	0.00818921	
441.6	0.01276142	0.00821872	
441.8	0.01301415	0.0082482	
442	0.01278345	0.00827768	
442.2	0.01277002	0.00830713	
442.4	0.01271832	0.00833657	
442.6	0.01284817	0.00836599	
442.8	0.01323589	0.00839539	
443	0.01285573	0.00842478	
443.2	0.01307109	0.00845414	
443.4	0.01286718	0.00848349	
443.6	0.01279709	0.00851283	
443.8	0.01283703	0.00854214	
444	0.01263919	0.00857144	
444.2	0.01257836	0.00860073	
444.4	0.01212957	0.00862999	
444.6	0.01198935	0.00865924	
444.8	0.0121844	0.00868847	
445	0.01231523	0.00871768	
445.2	0.01232439	0.00874688	
445.4	0.01202882	0.00877605	
445.6	0.0121445	0.00880522	
445.8	0.01193802	0.00883436	
446	0.01131122	0.00886349	
446.2	0.01129983	0.0088926	
446.4	0.01130346	0.00892169	
446.6	0.01124927	0.00895076	
446.8	0.01115395	0.00897982	
447	0.01151818	0.00900886	
447.2	0.01187453	0.00903789	
447.4	0.01157798	0.0090669	
447.6	0.01199311	0.00909589	
447.8	0.01194487	0.00912486	
448	0.01206913	0.00915382	
448.2	0.01222552	0.00918275	
448.4	0.01226596	0.00921168	
448.6	0.01256266	0.00924058	
448.8	0.01314135	0.00926947	
449	0.01321527	0.00929834	
449.2	0.01309355	0.00932719	
449.4	0.01298598	0.00935603	
449.6	0.01277165	0.00938485	
449.8	0.01305571	0.00941365	
450	0.0130209	0.00944244	
450.2	0.01281032	0.00947121	
450.4	0.01295789	0.00949996	
450.6	0.01337442	0.0095287	
450.8	0.0132049	0.00955742	
451	0.01339842	0.00958612	
451.2	0.01270341	0.0096148	
451.4	0.01220068	0.00964347	
451.6	0.01230722	0.00967212	
451.8	0.01218334	0.00970075	
452	0.01243184	0.00972937	
452.2	0.01239282	0.00975797	
452.4	0.01261966	0.00978656	
452.6	0.01261642	0.00981512	
452.8	0.01283383	0.00984367	
453	0.01251406	0.00987221	
453.2	0.01206812	0.00990072	
453.4	0.01201912	0.00992922	
453.6	0.01233816	0.0099577	
453.8	0.01251416	0.00998617	
454	0.01251385	0.01001462	
454.2	0.01248234	0.01004305	
454.4	0.01303318	0.01007147	
454.6	0.01300623	0.01009987	
454.8	0.01256056	0.01012825	
455	0.01342535	0.01015661	
455.2	0.01346529	0.01018496	
455.4	0.01359538	0.0102133	
455.6	0.0138814	0.01024161	
455.8	0.01404473	0.01026991	
456	0.01451421	0.01029819	
456.2	0.01464313	0.01032646	
456.4	0.01468269	0.01035471	
456.6	0.01471941	0.01038294	
456.8	0.01466929	0.01041116	
457	0.0139205	0.01043935	
457.2	0.01340104	0.01046754	
457.4	0.01354085	0.0104957	
457.6	0.01362801	0.01052385	
457.8	0.01350307	0.01055199	
458	0.01351987	0.0105801	
458.2	0.01321235	0.0106082	
458.4	0.0136027	0.01063628	
458.6	0.01360008	0.01066435	
458.8	0.01398851	0.0106924	
459	0.01490664	0.01072044	
459.2	0.01458422	0.01074845	
459.4	0.01433261	0.01077645	
459.6	0.01447881	0.01080444	
459.8	0.01448738	0.01083241	
460	0.01468575	0.01086036	
460.2	0.01472086	0.01088829	
460.4	0.01475475	0.01091621	
460.6	0.01500288	0.01094411	
460.8	0.01496121	0.010972	
461	0.01439998	0.01099987	
461.2	0.01473836	0.01102772	
461.4	0.01490819	0.01105556	
461.6	0.01448616	0.01108338	
461.8	0.0139415	0.01111118	
462	0.01388542	0.01113897	
462.2	0.01363924	0.01116674	
462.4	0.01396366	0.01119449	
462.6	0.01407106	0.01122223	
462.8	0.01385064	0.01124995	
463	0.01431963	0.01127766	
463.2	0.0139613	0.01130535	
463.4	0.01387423	0.01133302	
463.6	0.01347485	0.01136068	
463.8	0.01312891	0.01138832	
464	0.01350378	0.01141594	
464.2	0.01409753	0.01144355	
464.4	0.0141857	0.01147114	
464.6	0.01432938	0.01149872	
464.8	0.01454782	0.01152628	
465	0.01434871	0.01155382	
465.2	0.01516013	0.01158135	
465.4	0.01515832	0.01160886	
465.6	0.01513704	0.01163635	
465.8	0.01545776	0.01166383	
466	0.01567744	0.01169129	
466.2	0.01521213	0.01171874	
466.4	0.01548928	0.01174617	
466.6	0.01583314	0.01177358	
466.8	0.01568249	0.01180098	
467	0.01599957	0.01182836	
467.2	0.01561263	0.01185572	
467.4	0.01506819	0.01188307	
467.6	0.01528275	0.01191041	
467.8	0.01551074	0.01193772	
468	0.01589534	0.01196502	
468.2	0.01643247	0.01199231	
468.4	0.01641425	0.01201958	
468.6	0.01691497	0.01204683	
468.8	0.0168927	0.01207407	
469	0.01745792	0.01210129	
469.2	0.01852614	0.01212849	
469.4	0.0181996	0.01215568	
469.6	0.01759695	0.01218285	
469.8	0.01749336	0.01221001	
470	0.01679709	0.01223715	
470.2	0.01678727	0.01226428	
470.4	0.01638017	0.01229139	
470.6	0.0160814	0.01231848	
470.8	0.01559022	0.01234555	
471	0.01527004	0.01237262	
471.2	0.01521501	0.01239966	
471.4	0.01485329	0.01242669	
471.6	0.01522162	0.0124537	
471.8	0.0150722	0.0124807	
472	0.01519179	0.01250768	
472.2	0.01581034	0.01253465	
472.4	0.01557535	0.0125616	
472.6	0.01539255	0.01258853	
472.8	0.01467197	0.01261545	
473	0.01519584	0.01264235	
473.2	0.01553684	0.01266924	
473.4	0.01475396	0.01269611	
473.6	0.01436699	0.01272296	
473.8	0.01468631	0.0127498	
474	0.01461368	0.01277662	
474.2	0.01500703	0.01280343	
474.4	0.0145341	0.01283022	
474.6	0.01516344	0.012857	
474.8	0.01539657	0.01288376	
475	0.01590152	0.0129105	
475.2	0.01641798	0.01293723	
475.4	0.01666775	0.01296394	
475.6	0.01705588	0.01299064	
475.8	0.01682829	0.01301732	
476	0.01675411	0.01304399	
476.2	0.01684749	0.01307064	
476.4	0.01668332	0.01309727	
476.6	0.0159246	0.01312389	
476.8	0.01590252	0.01315049	
477	0.01611708	0.01317708	
477.2	0.01573338	0.01320365	
477.4	0.01506712	0.01323021	
477.6	0.0146548	0.01325675	
477.8	0.01481869	0.01328327	
478	0.01485208	0.01330978	
478.2	0.01534377	0.01333628	
478.4	0.01563459	0.01336275	
478.6	0.0158472	0.01338922	
478.8	0.01606879	0.01341566	
479	0.01652253	0.0134421	
479.2	0.01703822	0.01346851	
479.4	0.01716783	0.01349491	
479.6	0.01734384	0.0135213	
479.8	0.01737638	0.01354766	
480	0.01846234	0.01357402	
480.2	0.01908621	0.01360036	
480.4	0.018974	0.01362668	
480.6	0.01873727	0.01365299	
480.8	0.01886192	0.01367928	
481	0.01885304	0.01370555	
481.2	0.01866462	0.01373181	
481.4	0.01842708	0.01375806	
481.6	0.0183473	0.01378429	
481.8	0.01850267	0.0138105	
482	0.01868763	0.0138367	
482.2	0.01878603	0.01386289	
482.4	0.01835526	0.01388905	
482.6	0.01810934	0.01391521	
482.8	0.01803454	0.01394134	
483	0.01721038	0.01396747	
483.2	0.01694824	0.01399357	
483.4	0.01709871	0.01401966	
483.6	0.01735221	0.01404574	
483.8	0.0174625	0.0140718	
484	0.01811014	0.01409785	
484.2	0.01823694	0.01412388	
484.4	0.0179481	0.01414989	
484.6	0.01851564	0.01417589	
484.8	0.01850924	0.01420187	
485	0.01882922	0.01422784	
485.2	0.01861002	0.0142538	
485.4	0.01816227	0.01427973	
485.6	0.01875222	0.01430566	
485.8	0.0185282	0.01433156	
486	0.01814437	0.01435746	
486.2	0.0176753	0.01438333	
486.4	0.0172547	0.0144092	
486.6	0.01676544	0.01443504	
486.8	0.01605656	0.01446087	
487	0.01519323	0.01448669	
487.2	0.01546211	0.01451249	
487.4	0.01592513	0.01453828	
487.6	0.0160516	0.01456405	
487.8	0.01590836	0.0145898	
488	0.01650103	0.01461554	
488.2	0.01646662	0.01464127	
488.4	0.0169247	0.01466698	
488.6	0.0179426	0.01469267	
488.8	0.01798704	0.01471835	
489	0.01834833	0.01474402	
489.2	0.01837613	0.01476967	
489.4	0.01842632	0.0147953	
489.6	0.01911786	0.01482092	
489.8	0.01879482	0.01484653	
490	0.01849156	0.01487211	
490.2	0.01877057	0.01489769	
490.4	0.01840505	0.01492325	
490.6	0.01768933	0.01494879	
490.8	0.01772865	0.01497432	
491	0.01755321	0.01499984	
491.2	0.01758408	0.01502533	
491.4	0.01761205	0.01505082	
491.6	0.01753328	0.01507629	
491.8	0.01776758	0.01510174	
492	0.01802962	0.01512718	
492.2	0.01832907	0.01515261	
492.4	0.01915651	0.01517801	
492.6	0.01934981	0.01520341	
492.8	0.01909333	0.01522879	
493	0.01902839	0.01525415	
493.2	0.01887533	0.0152795	
493.4	0.0187182	0.01530484	
493.6	0.01871618	0.01533016	
493.8	0.0184343	0.01535546	
494	0.01818597	0.01538075	
494.2	0.0181313	0.01540603	
494.4	0.01722347	0.01543129	
494.6	0.01676373	0.01545653	
494.8	0.01704231	0.01548176	
495	0.01662937	0.01550698	
495.2	0.0164328	0.01553218	
495.4	0.01671447	0.01555736	
495.6	0.01712458	0.01558253	
495.8	0.0175894	0.01560769	
496	0.01750436	0.01563283	
496.2	0.01730207	0.01565796	
496.4	0.01775769	0.01568307	
496.6	0.01783015	0.01570817	
496.8	0.01809523	0.01573325	
497	0.01796062	0.01575832	
497.2	0.01772921	0.01578337	
497.4	0.01793962	0.01580841	
497.6	0.01835821	0.01583343	
497.8	0.01899262	0.01585844	
498	0.01940349	0.01588343	
498.2	0.01971004	0.01590841	
498.4	0.01931436	0.01593338	
498.6	0.01933629	0.01595833	
498.8	0.01910886	0.01598326	
499	0.01852844	0.01600818	
499.2	0.01853739	0.01603309	
499.4	0.01885545	0.01605798	
499.6	0.01875867	0.01608286	
499.8	0.01817844	0.01610772	
500	0.01812948	0.01613257	
500.2	0.01795562	0.0161574	
500.4	0.01829845	0.01618222	
500.6	0.01807993	0.01620702	
500.8	0.01806729	0.01623181	
501	0.01858393	0.01625658	
501.2	0.01881056	0.01628134	
501.4	0.01922649	0.01630609	
501.6	0.01974033	0.01633082	
501.8	0.02050382	0.01635553	
502	0.02058339	0.01638023	
502.2	0.02077991	0.01640492	
502.4	0.02048784	0.01642959	
502.6	0.0200327	0.01645425	
502.8	0.01977094	0.01647889	
503	0.01999513	0.01650352	
503.2	0.0202284	0.01652814	
503.4	0.02034366	0.01655274	
503.6	0.02004274	0.01657732	
503.8	0.01989604	0.01660189	
504	0.02053351	0.01662645	
504.2	0.02099744	0.01665099	
504.4	0.02098259	0.01667552	
504.6	0.02099837	0.01670003	
504.8	0.02141066	0.01672453	
505	0.02214882	0.01674902	
505.2	0.02158357	0.01677349	
505.4	0.02153371	0.01679794	
505.6	0.02204387	0.01682238	
505.8	0.02188112	0.01684681	
506	0.02123751	0.01687122	
506.2	0.02088219	0.01689562	
506.4	0.02078076	0.01692	
506.6	0.02018731	0.01694437	
506.8	0.0197878	0.01696873	
507	0.01964885	0.01699307	
507.2	0.01944572	0.01701739	
507.4	0.01905596	0.01704171	
507.6	0.0186875	0.017066	
507.8	0.01873034	0.01709029	
508	0.0189209	0.01711456	
508.2	0.01958962	0.01713881	
508.4	0.01979752	0.01716305	
508.6	0.0199375	0.01718728	
508.8	0.02062863	0.01721149	
509	0.02046584	0.01723569	
509.2	0.02060147	0.01725987	
509.4	0.0210799	0.01728404	
509.6	0.02135324	0.01730819	
509.8	0.0213556	0.01733234	
510	0.02147568	0.01735646	
510.2	0.02166944	0.01738057	
510.4	0.02185053	0.01740467	
510.6	0.02153919	0.01742876	
510.8	0.02146555	0.01745283	
511	0.02159292	0.01747688	
511.2	0.02161352	0.01750092	
511.4	0.021337	0.01752495	
511.6	0.0214115	0.01754896	
511.8	0.02259476	0.01757296	
512	0.02277653	0.01759695	
512.2	0.02322912	0.01762092	
512.4	0.02309275	0.01764488	
512.6	0.0225517	0.01766882	
512.8	0.02245002	0.01769275	
513	0.02206133	0.01771666	
513.2	0.0216266	0.01774056	
513.4	0.02133919	0.01776445	
513.6	0.02121627	0.01778832	
513.8	0.02128384	0.01781218	
514	0.02108511	0.01783602	
514.2	0.02113408	0.01785985	
514.4	0.02132211	0.01788367	
514.6	0.0211128	0.01790747	
514.8	0.02165899	0.01793126	
515	0.02182769	0.01795503	
515.2	0.02190626	0.01797879	
515.4	0.02196843	0.01800254	
515.6	0.0218645	0.01802627	
515.8	0.0223113	0.01804999	
516	0.02180683	0.0180737	
516.2	0.02141404	0.01809739	
516.4	0.02140306	0.01812106	
516.6	0.02071317	0.01814473	
516.8	0.020321	0.01816837	
517	0.01979225	0.01819201	
517.2	0.01926305	0.01821563	
517.4	0.01964551	0.01823924	
517.6	0.01992833	0.01826283	
517.8	0.02017175	0.01828641	
518	0.02051497	0.01830997	
518.2	0.02023653	0.01833352	
518.4	0.02052436	0.01835706	
518.6	0.02076422	0.01838059	
518.8	0.02149458	0.0184041	
519	0.02112445	0.01842759	
519.2	0.02050822	0.01845107	
519.4	0.02049777	0.01847454	
519.6	0.01995122	0.018498	
519.8	0.02004457	0.01852144	
520	0.02021628	0.01854486	
520.2	0.01987858	0.01856828	
520.4	0.01979212	0.01859168	
520.6	0.01894472	0.01861506	
520.8	0.01899808	0.01863843	
521	0.01932199	0.01866179	
521.2	0.01969	0.01868514	
521.4	0.01960332	0.01870847	
521.6	0.01972641	0.01873178	
521.8	0.02004226	0.01875509	
522	0.02004891	0.01877838	
522.2	0.01982575	0.01880165	
522.4	0.02040785	0.01882491	
522.6	0.02089667	0.01884816	
522.8	0.02102951	0.0188714	
523	0.02059488	0.01889462	
523.2	0.02048015	0.01891783	
523.4	0.02132369	0.01894102	
523.6	0.02074729	0.0189642	
523.8	0.02103341	0.01898737	
524	0.02116685	0.01901052	
524.2	0.02078876	0.01903366	
524.4	0.02061156	0.01905678	
524.6	0.02053133	0.01907989	
524.8	0.0202285	0.01910299	
525	0.020362	0.01912608	
525.2	0.02042719	0.01914915	
525.4	0.02045446	0.01917221	
525.6	0.02112128	0.01919525	
525.8	0.0215449	0.01921828	
526	0.02156992	0.0192413	
526.2	0.02232002	0.0192643	
526.4	0.02233817	0.01928729	
526.6	0.02297752	0.01931027	
526.8	0.02312586	0.01933323	
527	0.02264008	0.01935618	
527.2	0.02319147	0.01937911	
527.4	0.02406352	0.01940204	
527.6	0.02348565	0.01942495	
527.8	0.02360359	0.01944784	
528	0.02360736	0.01947072	
528.2	0.02370701	0.01949359	
528.4	0.02354265	0.01951645	
528.6	0.02344196	0.01953929	
528.8	0.022797	0.01956212	
529	0.02278291	0.01958493	
529.2	0.02280986	0.01960773	
529.4	0.02304946	0.01963052	
529.6	0.02334509	0.01965329	
529.8	0.02347015	0.01967605	
530	0.02344047	0.0196988	
530.2	0.02383818	0.01972154	
530.4	0.02345868	0.01974426	
530.6	0.02382919	0.01976696	
530.8	0.02388348	0.01978966	
531	0.02377166	0.01981234	
531.2	0.02448445	0.01983501	
531.4	0.0245167	0.01985766	
531.6	0.02384995	0.0198803	
531.8	0.02411008	0.01990293	
532	0.02403969	0.01992554	
532.2	0.02342538	0.01994814	
532.4	0.02276535	0.01997073	
532.6	0.02227102	0.0199933	
532.8	0.02149731	0.02001586	
533	0.02157729	0.02003841	
533.2	0.02153323	0.02006095	
533.4	0.02199731	0.02008347	
533.6	0.02197194	0.02010598	
533.8	0.02217799	0.02012847	
534	0.02233301	0.02015095	
534.2	0.02266032	0.02017342	
534.4	0.02256023	0.02019587	
534.6	0.02291525	0.02021832	
534.8	0.02332313	0.02024074	
535	0.02362714	0.02026316	
535.2	0.02407252	0.02028556	
535.4	0.02393839	0.02030795	
535.6	0.0234388	0.02033033	
535.8	0.0238546	0.02035269	
536	0.02328049	0.02037504	
536.2	0.02306494	0.02039737	
536.4	0.02342474	0.0204197	
536.6	0.02363027	0.02044201	
536.8	0.02340303	0.0204643	
537	0.02374905	0.02048659	
537.2	0.02357057	0.02050886	
537.4	0.02385724	0.02053112	
537.6	0.0237766	0.02055336	
537.8	0.02398851	0.02057559	
538	0.02392887	0.02059781	
538.2	0.02377595	0.02062001	
538.4	0.0236269	0.02064221	
538.6	0.02449449	0.02066439	
538.8	0.02442106	0.02068655	
539	0.02445376	0.0207087	
539.2	0.02433921	0.02073084	
539.4	0.02413895	0.02075297	
539.6	0.02404003	0.02077509	
539.8	0.02447421	0.02079719	
540	0.02411996	0.02081927	
540.2	0.024449	0.02084135	
540.4	0.02473836	0.02086341	
540.6	0.02448774	0.02088546	
540.8	0.02439885	0.0209075	
541	0.02430567	0.02092952	
541.2	0.02389139	0.02095153	
541.4	0.02391694	0.02097352	
541.6	0.02383322	0.02099551	
541.8	0.02377622	0.02101748	
542	0.02335005	0.02103944	
542.2	0.02357743	0.02106138	
542.4	0.02333636	0.02108332	
542.6	0.02371617	0.02110524	
542.8	0.02308267	0.02112714	
543	0.02307234	0.02114904	
543.2	0.02326601	0.02117092	
543.4	0.02324875	0.02119278	
543.6	0.02307992	0.02121464	
543.8	0.02289344	0.02123648	
544	0.0228985	0.02125831	
544.2	0.02351428	0.02128013	
544.4	0.02393031	0.02130193	
544.6	0.02385718	0.02132372	
544.8	0.023679	0.0213455	
545	0.02364306	0.02136726	
545.2	0.02412087	0.02138902	
545.4	0.02412845	0.02141076	
545.6	0.02446802	0.02143248	
545.8	0.02433135	0.0214542	
546	0.02385426	0.0214759	
546.2	0.02429026	0.02149759	
546.4	0.02390286	0.02151926	
546.6	0.02462735	0.02154093	
546.8	0.02488084	0.02156258	
547	0.02467713	0.02158421	
547.2	0.02439641	0.02160584	
547.4	0.02438537	0.02162745	
547.6	0.02426575	0.02164905	
547.8	0.02417952	0.02167064	
548	0.02410376	0.02169221	
548.2	0.02364529	0.02171377	
548.4	0.02367264	0.02173532	
548.6	0.02355116	0.02175686	
548.8	0.02314969	0.02177838	
549	0.0236501	0.02179989	
549.2	0.02364925	0.02182139	
549.4	0.02339657	0.02184287	
549.6	0.02363241	0.02186434	
549.8	0.02350471	0.0218858	
550	0.02296584	0.02190725	
550.2	0.02316503	0.02192869	
550.4	0.02330208	0.02195011	
550.6	0.02375156	0.02197152	
550.8	0.02421506	0.02199291	
551	0.02439645	0.0220143	
551.2	0.02462434	0.02203567	
551.4	0.02533446	0.02205703	
551.6	0.02553974	0.02207838	
551.8	0.02575943	0.02209971	
552	0.02621751	0.02212103	
552.2	0.02623889	0.02214234	
552.4	0.02698155	0.02216364	
552.6	0.02664426	0.02218492	
552.8	0.02683693	0.02220619	
553	0.02700253	0.02222745	
553.2	0.02729374	0.0222487	
553.4	0.02709828	0.02226993	
553.6	0.02614267	0.02229115	
553.8	0.02601268	0.02231236	
554	0.02468622	0.02233356	
554.2	0.02434081	0.02235474	
554.4	0.0236428	0.02237591	
554.6	0.02304774	0.02239707	
554.8	0.02285019	0.02241822	
555	0.02281283	0.02243935	
555.2	0.02289283	0.02246047	
555.4	0.02330205	0.02248158	
555.6	0.02375862	0.02250268	
555.8	0.02424997	0.02252376	
556	0.0246473	0.02254483	
556.2	0.02482471	0.02256589	
556.4	0.02514279	0.02258694	
556.6	0.02519145	0.02260797	
556.8	0.02621232	0.022629	
557	0.02660778	0.02265001	
557.2	0.02709397	0.022671	
557.4	0.026723	0.02269199	
557.6	0.02638207	0.02271296	
557.8	0.02615721	0.02273392	
558	0.02602073	0.02275487	
558.2	0.0264792	0.02277581	
558.4	0.02576668	0.02279673	
558.6	0.02632678	0.02281764	
558.8	0.02703139	0.02283854	
559	0.02774747	0.02285943	
559.2	0.0283597	0.0228803	
559.4	0.0285674	0.02290116	
559.6	0.02884356	0.02292201	
559.8	0.02866745	0.02294285	
560	0.02860454	0.02296368	
560.2	0.02814595	0.02298449	
560.4	0.02767172	0.02300529	
560.6	0.02803876	0.02302608	
560.8	0.02841907	0.02304686	
561	0.02826721	0.02306762	
561.2	0.02829462	0.02308837	
561.4	0.02800768	0.02310911	
561.6	0.02794688	0.02312984	
561.8	0.02756544	0.02315055	
562	0.02766386	0.02317126	
562.2	0.02743312	0.02319195	
562.4	0.02674986	0.02321263	
562.6	0.0268608	0.02323329	
562.8	0.02669331	0.02325395	
563	0.02588844	0.02327459	
563.2	0.02592576	0.02329522	
563.4	0.02589336	0.02331584	
563.6	0.02575981	0.02333644	
563.8	0.02543067	0.02335704	
564	0.02550628	0.02337762	
564.2	0.02537804	0.02339819	
564.4	0.02581102	0.02341874	
564.6	0.02635347	0.02343929	
564.8	0.02663837	0.02345982	
565	0.02694128	0.02348034	
565.2	0.02733605	0.02350085	
565.4	0.02723823	0.02352135	
565.6	0.02764501	0.02354183	
565.8	0.02720143	0.02356231	
566	0.02676368	0.02358277	
566.2	0.02731491	0.02360322	
566.4	0.02715118	0.02362365	
566.6	0.02698237	0.02364408	
566.8	0.02720695	0.02366449	
567	0.02673479	0.02368489	
567.2	0.02687369	0.02370528	
567.4	0.02667941	0.02372566	
567.6	0.02654098	0.02374602	
567.8	0.02658824	0.02376637	
568	0.02660917	0.02378671	
568.2	0.02669989	0.02380704	
568.4	0.02667025	0.02382736	
568.6	0.02671281	0.02384767	
568.8	0.02699079	0.02386796	
569	0.02699347	0.02388824	
569.2	0.02703068	0.02390851	
569.4	0.02730604	0.02392876	
569.6	0.02781135	0.02394901	
569.8	0.02779948	0.02396924	
570	0.02779948	0.02398947	
570.2	0.02709513	0.0239842	
570.4	0.02651276	0.02397894	
570.6	0.02596916	0.02397368	
570.8	0.02561165	0.02396842	
571	0.02537885	0.02396316	
571.2	0.02463501	0.0239579	
571.4	0.02411389	0.02395265	
571.6	0.02362346	0.02394739	
571.8	0.02354327	0.02394214	
572	0.02304026	0.02393688	
572.2	0.02338596	0.02393163	
572.4	0.02312484	0.02392638	
572.6	0.02290393	0.02392113	
572.8	0.02331613	0.02391588	
573	0.02279238	0.02391063	
573.2	0.02247083	0.02390539	
573.4	0.02234944	0.02390014	
573.6	0.02252232	0.0238949	
573.8	0.02272418	0.02388966	
574	0.02246646	0.02388441	
574.2	0.02228776	0.02387917	
574.4	0.02246894	0.02387393	
574.6	0.02248018	0.0238687	
574.8	0.02217345	0.02386346	
575	0.02158281	0.02385822	
575.2	0.02110617	0.02385299	
575.4	0.02080444	0.02384775	
575.6	0.02120836	0.02384252	
575.8	0.02105079	0.02383729	
576	0.02146683	0.02383206	
576.2	0.02189452	0.02382683	
576.4	0.02192996	0.0238216	
576.6	0.02222608	0.02381638	
576.8	0.02242327	0.02381115	
577	0.02226965	0.02380593	
577.2	0.02253398	0.0238007	
577.4	0.0228692	0.02379548	
577.6	0.02290242	0.02379026	
577.8	0.02329501	0.02378504	
578	0.02284915	0.02377982	
578.2	0.0229546	0.0237746	
578.4	0.02274183	0.02376939	
578.6	0.02216618	0.02376417	
578.8	0.02154881	0.02375896	
579	0.02090356	0.02375375	
579.2	0.02125389	0.02374853	
579.4	0.02097174	0.02374332	
579.6	0.02064403	0.02373811	
579.8	0.02054507	0.0237329	
580	0.02105639	0.0237277	
580.2	0.02122088	0.02372249	
580.4	0.02159531	0.02371729	
580.6	0.0218016	0.02371208	
580.8	0.0215366	0.02370688	
581	0.02189467	0.02370168	
581.2	0.02246653	0.02369648	
581.4	0.02262734	0.02369128	
581.6	0.02306176	0.02368608	
581.8	0.0234646	0.02368088	
582	0.02302469	0.02367569	
582.2	0.02359044	0.02367049	
582.4	0.0236879	0.0236653	
582.6	0.02311743	0.02366011	
582.8	0.02306513	0.02365491	
583	0.02270272	0.02364972	
583.2	0.02223455	0.02364454	
583.4	0.02192847	0.02363935	
583.6	0.02102721	0.02363416	
583.8	0.02145839	0.02362898	
584	0.02145487	0.02362379	
584.2	0.02160659	0.02361861	
584.4	0.02130371	0.02361343	
584.6	0.02152983	0.02360824	
584.8	0.02116727	0.02360306	
585	0.02132646	0.02359789	
585.2	0.02161729	0.02359271	
585.4	0.0213167	0.02358753	
585.6	0.02122422	0.02358236	
585.8	0.02115535	0.02357718	
586	0.02101225	0.02357201	
586.2	0.02133202	0.02356684	
586.4	0.0215699	0.02356167	
586.6	0.02179503	0.0235565	
586.8	0.02184186	0.02355133	
587	0.02169176	0.02354616	
587.2	0.02122357	0.02354099	
587.4	0.02166068	0.02353583	
587.6	0.02133446	0.02353066	
587.8	0.02167489	0.0235255	
588	0.0215449	0.02352034	
588.2	0.02139592	0.02351518	
588.4	0.02199065	0.02351002	
588.6	0.02201029	0.02350486	
588.8	0.02167289	0.0234997	
589	0.02175556	0.02349455	
589.2	0.02184745	0.02348939	
589.4	0.02223043	0.02348424	
589.6	0.02278933	0.02347909	
589.8	0.02306706	0.02347393	
590	0.02294158	0.02346878	
590.2	0.02322536	0.02346363	
590.4	0.02365111	0.02345849	
590.6	0.02354004	0.02345334	
590.8	0.02310826	0.02344819	
591	0.02270496	0.02344305	
591.2	0.02260518	0.0234379	
591.4	0.02262437	0.02343276	
591.6	0.02245044	0.02342762	
591.8	0.02219343	0.02342248	
592	0.02172299	0.02341734	
592.2	0.02158042	0.0234122	
592.4	0.02197119	0.02340707	
592.6	0.02144612	0.02340193	
592.8	0.02118919	0.0233968	
593	0.02104455	0.02339166	
593.2	0.02100589	0.02338653	
593.4	0.02124688	0.0233814	
593.6	0.02134357	0.02337627	
593.8	0.02121433	0.02337114	
594	0.02109824	0.02336601	
594.2	0.02103033	0.02336088	
594.4	0.02101059	0.02335576	
594.6	0.02079249	0.02335063	
594.8	0.02087764	0.02334551	
595	0.02076889	0.02334039	
595.2	0.02139244	0.02333527	
595.4	0.02136284	0.02333015	
595.6	0.02115533	0.02332503	
595.8	0.02153079	0.02331991	
596	0.02162368	0.02331479	
596.2	0.02171648	0.02330968	
596.4	0.02200726	0.02330456	
596.6	0.02157489	0.02329945	
596.8	0.02133591	0.02329434	
597	0.02139592	0.02328923	
597.2	0.02136855	0.02328412	
597.4	0.02192764	0.02327901	
597.6	0.02250402	0.0232739	
597.8	0.02245343	0.02326879	
598	0.02213556	0.02326369	
598.2	0.02194784	0.02325858	
598.4	0.02183162	0.02325348	
598.6	0.02143423	0.02324838	
598.8	0.02164672	0.02324328	
599	0.02106493	0.02323818	
599.2	0.0210955	0.02323308	
599.4	0.02064403	0.02322798	
599.6	0.02077771	0.02322288	
599.8	0.02102025	0.02321779	
600	0.02123323	0.02321269	
600.2	0.02088317	0.0232076	
600.4	0.02070208	0.02320251	
600.6	0.02067055	0.02319742	
600.8	0.02089259	0.02319233	
601	0.02086831	0.02318724	
601.2	0.02078344	0.02318215	
601.4	0.02124672	0.02317707	
601.6	0.02122637	0.02317198	
601.8	0.02087268	0.0231669	
602	0.02086058	0.02316181	
602.2	0.02121416	0.02315673	
602.4	0.02101604	0.02315165	
602.6	0.02086172	0.02314657	
602.8	0.02105937	0.02314149	
603	0.02095523	0.02313641	
603.2	0.02176402	0.02313134	
603.4	0.02204154	0.02312626	
603.6	0.02239072	0.02312119	
603.8	0.02260089	0.02311612	
604	0.02284083	0.02311104	
604.2	0.02261937	0.02310597	
604.4	0.02269056	0.0231009	
604.6	0.02286354	0.02309583	
604.8	0.02256557	0.02309077	
605	0.0220064	0.0230857	
605.2	0.02161283	0.02308063	
605.4	0.02147175	0.02307557	
605.6	0.02145927	0.02307051	
605.8	0.02112379	0.02306545	
606	0.02090253	0.02306038	
606.2	0.02084745	0.02305533	
606.4	0.02017781	0.02305027	
606.6	0.0202063	0.02304521	
606.8	0.01993159	0.02304015	
607	0.01996965	0.0230351	
607.2	0.02033783	0.02303004	
607.4	0.02031866	0.02302499	
607.6	0.02079034	0.02301994	
607.8	0.02113016	0.02301489	
608	0.02087423	0.02300984	
608.2	0.02132007	0.02300479	
608.4	0.0212145	0.02299974	
608.6	0.02133242	0.02299469	
608.8	0.02119488	0.02298965	
609	0.021253	0.0229846	
609.2	0.02142798	0.02297956	
609.4	0.02153677	0.02297452	
609.6	0.0223437	0.02296948	
609.8	0.0224409	0.02296444	
610	0.02257601	0.0229594	
610.2	0.02200928	0.02295436	
610.4	0.02168175	0.02294933	
610.6	0.02144161	0.02294429	
610.8	0.0209107	0.02293926	
611	0.02105978	0.02293422	
611.2	0.02130323	0.02292919	
611.4	0.02148399	0.02292416	
611.6	0.02178356	0.02291913	
611.8	0.02121141	0.0229141	
612	0.02106207	0.02290907	
612.2	0.0211774	0.02290405	
612.4	0.02065337	0.02289902	
612.6	0.02028747	0.022894	
612.8	0.02008025	0.02288897	
613	0.01988029	0.02288395	
613.2	0.02014505	0.02287893	
613.4	0.02032403	0.02287391	
613.6	0.02063831	0.02286889	
613.8	0.02024952	0.02286387	
614	0.02040229	0.02285886	
614.2	0.01986462	0.02285384	
614.4	0.02027481	0.02284883	
614.6	0.02042562	0.02284382	
614.8	0.02021171	0.0228388	
615	0.02080743	0.02283379	
615.2	0.02101807	0.02282878	
615.4	0.02145426	0.02282377	
615.6	0.02141955	0.02281876	
615.8	0.02122469	0.02281376	
616	0.02163935	0.02280875	
616.2	0.02148635	0.02280375	
616.4	0.02139019	0.02279874	
616.6	0.02130259	0.02279374	
616.8	0.02119177	0.02278874	
617	0.02095319	0.02278374	
617.2	0.02081466	0.02277874	
617.4	0.02028328	0.02277374	
617.6	0.02010199	0.02276875	
617.8	0.020254	0.02276375	
618	0.02050585	0.02275876	
618.2	0.02047254	0.02275376	
618.4	0.02105407	0.02274877	
618.6	0.02067123	0.02274378	
618.8	0.02037433	0.02273879	
619	0.02073048	0.0227338	
619.2	0.0208798	0.02272881	
619.4	0.02081246	0.02272382	
619.6	0.02060438	0.02271884	
619.8	0.02055198	0.02271385	
620	0.02098381	0.02270887	
620.2	0.02096018	0.02270389	
620.4	0.02122724	0.02269891	
620.6	0.02155829	0.02269393	
620.8	0.02117236	0.02268895	
621	0.02115285	0.02268397	
621.2	0.02150131	0.02267899	
621.4	0.02121186	0.02267401	
621.6	0.02126816	0.02266904	
621.8	0.02160325	0.02266407	
622	0.02141443	0.02265909	
622.2	0.0216776	0.02265412	
622.4	0.02135229	0.02264915	
622.6	0.02075466	0.02264418	
622.8	0.02111968	0.02263921	
623	0.02114508	0.02263425	
623.2	0.02098791	0.02262928	
623.4	0.0209044	0.02262431	
623.6	0.02108364	0.02261935	
623.8	0.02111604	0.02261439	
624	0.02156657	0.02260943	
624.2	0.02154031	0.02260446	
624.4	0.02187685	0.0225995	
624.6	0.02230936	0.02259455	
624.8	0.02137243	0.02258959	
625	0.02121197	0.02258463	
625.2	0.02138688	0.02257968	
625.4	0.02021549	0.02257472	
625.6	0.02051194	0.02256977	
625.8	0.02061031	0.02256482	
626	0.01998535	0.02255987	
626.2	0.019847	0.02255492	
626.4	0.01981741	0.02254997	
626.6	0.02008346	0.02254502	
626.8	0.02082012	0.02254007	
627	0.02125579	0.02253513	
627.2	0.02166324	0.02253018	
627.4	0.02239651	0.02252524	
627.6	0.02270829	0.0225203	
627.8	0.02244989	0.02251536	
628	0.02282823	0.02251042	
628.2	0.02298008	0.02250548	
628.4	0.02299297	0.02250054	
628.6	0.0224361	0.0224956	
628.8	0.02143892	0.02249067	
629	0.02080772	0.02248573	
629.2	0.02083141	0.0224808	
629.4	0.02031663	0.02247586	
629.6	0.02020321	0.02247093	
629.8	0.01951552	0.022466	
630	0.01899492	0.02246107	
630.2	0.01934133	0.02245615	
630.4	0.01945918	0.02245122	
630.6	0.01916875	0.02244629	
630.8	0.01955704	0.02244137	
631	0.01989934	0.02243644	
631.2	0.01955015	0.02243152	
631.4	0.01942361	0.0224266	
631.6	0.01993518	0.02242168	
631.8	0.01978195	0.02241676	
632	0.02025508	0.02241184	
632.2	0.02014154	0.02240692	
632.4	0.0196024	0.02240201	
632.6	0.01916169	0.02239709	
632.8	0.01907235	0.02239218	
633	0.01899087	0.02238726	
633.2	0.01973286	0.02238235	
633.4	0.01990233	0.02237744	
633.6	0.01953326	0.02237253	
633.8	0.01986333	0.02236762	
634	0.02032168	0.02236271	
634.2	0.02099601	0.02235781	
634.4	0.02092591	0.0223529	
634.6	0.02119691	0.022348	
634.8	0.0211939	0.02234309	
635	0.02151549	0.02233819	
635.2	0.02106906	0.02233329	
635.4	0.02122211	0.02232839	
635.6	0.02153282	0.02232349	
635.8	0.02111425	0.02231859	
636	0.02098568	0.0223137	
636.2	0.02025846	0.0223088	
636.4	0.01983641	0.0223039	
636.6	0.01990505	0.02229901	
636.8	0.02008012	0.02229412	
637	0.01980929	0.02228923	
637.2	0.01979085	0.02228434	
637.4	0.01967006	0.02227945	
637.6	0.01926499	0.02227456	
637.8	0.01939506	0.02226967	
638	0.01962914	0.02226478	
638.2	0.01983613	0.0222599	
638.4	0.01996768	0.02225502	
638.6	0.01997661	0.02225013	
638.8	0.01976717	0.02224525	
639	0.02017444	0.02224037	
639.2	0.02034307	0.02223549	
639.4	0.0205843	0.02223061	
639.6	0.02044353	0.02222573	
639.8	0.02045528	0.02222086	
640	0.02036935	0.02221598	
640.2	0.02003775	0.02221111	
640.4	0.02008846	0.02220623	
640.6	0.02022682	0.02220136	
640.8	0.02023712	0.02219649	
641	0.01987796	0.02219162	
641.2	0.01969205	0.02218675	
641.4	0.01940646	0.02218188	
641.6	0.01865975	0.02217701	
641.8	0.01847512	0.02217215	
642	0.01809835	0.02216728	
642.2	0.01808044	0.02216242	
642.4	0.01820956	0.02215756	
642.6	0.0180677	0.0221527	
642.8	0.01839935	0.02214784	
643	0.0188926	0.02214298	
643.2	0.01966363	0.02213812	
643.4	0.01970384	0.02213326	
643.6	0.01963403	0.0221284	
643.8	0.019886	0.02212355	
644	0.02015546	0.02211869	
644.2	0.0203351	0.02211384	
644.4	0.02074407	0.02210899	
644.6	0.02089364	0.02210414	
644.8	0.02106752	0.02209929	
645	0.02117556	0.02209444	
645.2	0.02106109	0.02208959	
645.4	0.0208913	0.02208474	
645.6	0.02047746	0.0220799	
645.8	0.02053175	0.02207505	
646	0.02029988	0.02207021	
646.2	0.02086347	0.02206537	
646.4	0.02097061	0.02206053	
646.6	0.0205999	0.02205569	
646.8	0.02077054	0.02205085	
647	0.02085905	0.02204601	
647.2	0.02052912	0.02204117	
647.4	0.01965176	0.02203634	
647.6	0.01973243	0.0220315	
647.8	0.01953705	0.02202667	
648	0.01936828	0.02202183	
648.2	0.01946652	0.022017	
648.4	0.01970066	0.02201217	
648.6	0.01979624	0.02200734	
648.8	0.02014143	0.02200251	
649	0.0207528	0.02199768	
649.2	0.02007811	0.02199286	
649.4	0.02006247	0.02198803	
649.6	0.01983043	0.02198321	
649.8	0.01976091	0.02197838	
650	0.02016435	0.02197356	
650.2	0.02051341	0.02196874	
650.4	0.02060259	0.02196392	
650.6	0.02059893	0.0219591	
650.8	0.02089142	0.02195428	
651	0.02087668	0.02194947	
651.2	0.02056738	0.02194465	
651.4	0.02047645	0.02193984	
651.6	0.02093244	0.02193502	
651.8	0.02073228	0.02193021	
652	0.02080101	0.0219254	
652.2	0.02112066	0.02192059	
652.4	0.02121715	0.02191578	
652.6	0.02119549	0.02191097	
652.8	0.02104013	0.02190616	
653	0.02057884	0.02190135	
653.2	0.01965053	0.02189655	
653.4	0.0194369	0.02189174	
653.6	0.01864795	0.02188694	
653.8	0.01850999	0.02188214	
654	0.01889089	0.02187734	
654.2	0.01842462	0.02187254	
654.4	0.01863583	0.02186774	
654.6	0.01832236	0.02186294	
654.8	0.01799034	0.02185814	
655	0.01793173	0.02185335	
655.2	0.01817965	0.02184855	
655.4	0.01833371	0.02184376	
655.6	0.01891474	0.02183897	
655.8	0.01896258	0.02183417	
656	0.01879563	0.02182938	
656.2	0.01888859	0.02182459	
656.4	0.01921269	0.02181981	
656.6	0.0191059	0.02181502	
656.8	0.01910097	0.02181023	
657	0.01874136	0.02180545	
657.2	0.01868819	0.02180066	
657.4	0.01809786	0.02179588	
657.6	0.01832728	0.0217911	
657.8	0.01807332	0.02178631	
658	0.01803205	0.02178153	
658.2	0.01804343	0.02177675	
658.4	0.01824644	0.02177198	
658.6	0.01815481	0.0217672	
658.8	0.01863634	0.02176242	
659	0.01935864	0.02175765	
659.2	0.02032498	0.02175287	
659.4	0.02035956	0.0217481	
659.6	0.02070522	0.02174333	
659.8	0.01992779	0.02173856	
660	0.01943233	0.02173379	
660.2	0.01978669	0.02172902	
660.4	0.01991993	0.02172425	
660.6	0.0194496	0.02171949	
660.8	0.01902654	0.02171472	
661	0.01852567	0.02170996	
661.2	0.01830592	0.02170519	
661.4	0.01782528	0.02170043	
661.6	0.01800019	0.02169567	
661.8	0.01775356	0.02169091	
662	0.01856092	0.02168615	
662.2	0.01927561	0.02168139	
662.4	0.01941187	0.02167663	
662.6	0.01973351	0.02167188	
662.8	0.01974002	0.02166712	
663	0.02006767	0.02166237	
663.2	0.02023751	0.02165762	
663.4	0.01996627	0.02165286	
663.6	0.02025862	0.02164811	
663.8	0.01997596	0.02164336	
664	0.02001801	0.02163861	
664.2	0.02034114	0.02163387	
664.4	0.02010375	0.02162912	
664.6	0.01993466	0.02162437	
664.8	0.01967882	0.02161963	
665	0.01941696	0.02161489	
665.2	0.01920307	0.02161014	
665.4	0.0188688	0.0216054	
665.6	0.01919011	0.02160066	
665.8	0.01972309	0.02159592	
666	0.02000416	0.02159118	
666.2	0.01943953	0.02158645	
666.4	0.01905965	0.02158171	
666.6	0.01833257	0.02157697	
666.8	0.01740949	0.02157224	
667	0.01746137	0.02156751	
667.2	0.01747083	0.02156277	
667.4	0.01797647	0.02155804	
667.6	0.01856574	0.02155331	
667.8	0.01877714	0.02154858	
668	0.01857397	0.02154386	
668.2	0.01863477	0.02153913	
668.4	0.01885122	0.0215344	
668.6	0.01926195	0.02152968	
668.8	0.0195737	0.02152495	
669	0.01951864	0.02152023	
669.2	0.01931962	0.02151551	
669.4	0.01934224	0.02151079	
669.6	0.0195311	0.02150607	
669.8	0.01984201	0.02150135	
670	0.01943891	0.02149663	
670.2	0.01937204	0.02149192	
670.4	0.01979723	0.0214872	
670.6	0.0190709	0.02148249	
670.8	0.01900116	0.02147777	
671	0.01965163	0.02147306	
671.2	0.01981587	0.02146835	
671.4	0.02027454	0.02146364	
671.6	0.02030868	0.02145893	
671.8	0.02030981	0.02145422	
672	0.02020018	0.02144951	
672.2	0.02024306	0.02144481	
672.4	0.01990917	0.0214401	
672.6	0.01980467	0.0214354	
672.8	0.01939428	0.02143069	
673	0.01879374	0.02142599	
673.2	0.01827795	0.02142129	
673.4	0.01803939	0.02141659	
673.6	0.0177378	0.02141189	
673.8	0.01867091	0.02140719	
674	0.01822576	0.0214025	
674.2	0.01889493	0.0213978	
674.4	0.01914512	0.02139311	
674.6	0.01894851	0.02138841	
674.8	0.01936238	0.02138372	
675	0.0192579	0.02137903	
675.2	0.01888997	0.02137434	
675.4	0.01893254	0.02136965	
675.6	0.01909224	0.02136496	
675.8	0.01959025	0.02136027	
676	0.01980425	0.02135558	
676.2	0.0197061	0.0213509	
676.4	0.01973589	0.02134621	
676.6	0.01993942	0.02134153	
676.8	0.01990287	0.02133685	
677	0.01973301	0.02133216	
677.2	0.01949266	0.02132748	
677.4	0.01948525	0.0213228	
677.6	0.01939325	0.02131813	
677.8	0.01976841	0.02131345	
678	0.01937635	0.02130877	
678.2	0.01986205	0.0213041	
678.4	0.01982546	0.02129942	
678.6	0.01964476	0.02129475	
678.8	0.01932705	0.02129008	
679	0.01920929	0.02128541	
679.2	0.01883044	0.02128074	
679.4	0.01893793	0.02127607	
679.6	0.01940676	0.0212714	
679.8	0.0193332	0.02126673	
680	0.01919943	0.02126206	
680.2	0.01880051	0.0212574	
680.4	0.0189794	0.02125273	
680.6	0.01892633	0.02124807	
680.8	0.0184379	0.02124341	
681	0.01801683	0.02123875	
681.2	0.0181145	0.02123409	
681.4	0.01843651	0.02122943	
681.6	0.01883888	0.02122477	
681.8	0.01915353	0.02122011	
682	0.0193278	0.02121546	
682.2	0.01965948	0.0212108	
682.4	0.02024521	0.02120615	
682.6	0.02004104	0.0212015	
682.8	0.02031617	0.02119684	
683	0.02036247	0.02119219	
683.2	0.02010115	0.02118754	
683.4	0.0200858	0.0211829	
683.6	0.01975671	0.02117825	
683.8	0.0192966	0.0211736	
684	0.01904996	0.02116895	
684.2	0.01822841	0.02116431	
684.4	0.01790657	0.02115967	
684.6	0.01761333	0.02115502	
684.8	0.01697392	0.02115038	
685	0.01746615	0.02114574	
685.2	0.01802847	0.0211411	
685.4	0.0181494	0.02113646	
685.6	0.0185232	0.02113183	
685.8	0.01824123	0.02112719	
686	0.01864556	0.02112255	
686.2	0.01855064	0.02111792	
686.4	0.01871724	0.02111329	
686.6	0.01852695	0.02110865	
686.8	0.01871337	0.02110402	
687	0.01850918	0.02109939	
687.2	0.01900936	0.02109476	
687.4	0.01917573	0.02109013	
687.6	0.01922767	0.02108551	
687.8	0.01966326	0.02108088	
688	0.01948593	0.02107625	
688.2	0.01930637	0.02107163	
688.4	0.01969072	0.02106701	
688.6	0.02003733	0.02106238	
688.8	0.01996767	0.02105776	
689	0.02010674	0.02105314	
689.2	0.01999989	0.02104852	
689.4	0.01996402	0.0210439	
689.6	0.02000108	0.02103929	
689.8	0.01931861	0.02103467	
690	0.0193225	0.02103006	
690.2	0.01859056	0.02102544	
690.4	0.01819519	0.02102083	
690.6	0.01813987	0.02101622	
690.8	0.01805552	0.0210116	
691	0.01825456	0.02100699	
691.2	0.01853608	0.02100238	
691.4	0.01895768	0.02099778	
691.6	0.01905527	0.02099317	
691.8	0.01916268	0.02098856	
692	0.01913474	0.02098396	
692.2	0.01931924	0.02097935	
692.4	0.01957408	0.02097475	
692.6	0.01960537	0.02097015	
692.8	0.01920255	0.02096555	
693	0.01886528	0.02096095	
693.2	0.01915328	0.02095635	
693.4	0.01915045	0.02095175	
693.6	0.01902704	0.02094715	
693.8	0.01851786	0.02094256	
694	0.01881206	0.02093796	
694.2	0.01862679	0.02093337	
694.4	0.01810376	0.02092877	
694.6	0.01876888	0.02092418	
694.8	0.01881152	0.02091959	
695	0.0190146	0.020915	
695.2	0.01958012	0.02091041	
695.4	0.01969018	0.02090582	
695.6	0.01945627	0.02090124	
695.8	0.01948393	0.02089665	
696	0.01952719	0.02089207	
696.2	0.01930813	0.02088748	
696.4	0.01909923	0.0208829	
696.6	0.01851413	0.02087832	
696.8	0.01814076	0.02087374	
697	0.01829326	0.02086916	
697.2	0.01843084	0.02086458	
697.4	0.01785999	0.02086	
697.6	0.01781394	0.02085542	
697.8	0.01754326	0.02085085	
698	0.01768617	0.02084627	
698.2	0.01754395	0.0208417	
698.4	0.01735034	0.02083712	
698.6	0.01800602	0.02083255	
698.8	0.01842942	0.02082798	
699	0.01874298	0.02082341	
699.2	0.01936806	0.02081884	
699.4	0.01924995	0.02081428	
699.6	0.02001739	0.02080971	
699.8	0.02025831	0.02080514	
700	0.01992959	0.02080058	
700.2	0.02010088	0.02079601	
700.4	0.01987535	0.02079145	
700.6	0.0199654	0.02078689	
700.8	0.01991475	0.02078233	
701	0.01950197	0.02077777	
701.2	0.01916909	0.02077321	
701.4	0.01901313	0.02076865	
701.6	0.01921919	0.02076409	
701.8	0.01910741	0.02075954	
702	0.01867524	0.02075498	
702.2	0.01809065	0.02075043	
702.4	0.01776759	0.02074588	
702.6	0.01806685	0.02074132	
702.8	0.01824578	0.02073677	
703	0.01812831	0.02073222	
703.2	0.0187347	0.02072767	
703.4	0.01877844	0.02072313	
703.6	0.01933038	0.02071858	
703.8	0.01964422	0.02071403	
704	0.01965731	0.02070949	
704.2	0.01993352	0.02070495	
704.4	0.01966151	0.0207004	
704.6	0.02012091	0.02069586	
704.8	0.02016052	0.02069132	
705	0.02033735	0.02068678	
705.2	0.02142495	0.02068224	
705.4	0.02157495	0.0206777	
705.6	0.02165197	0.02067317	
705.8	0.02149114	0.02066863	
706	0.02096711	0.02066409	
706.2	0.02078801	0.02065956	
706.4	0.02075669	0.02065503	
706.6	0.02094019	0.0206505	
706.8	0.02084308	0.02064596	
707	0.02086131	0.02064143	
707.2	0.02058032	0.02063691	
707.4	0.02035637	0.02063238	
707.6	0.02013674	0.02062785	
707.8	0.01935516	0.02062332	
708	0.01877177	0.0206188	
708.2	0.0183084	0.02061428	
708.4	0.01844477	0.02060975	
708.6	0.01841698	0.02060523	
708.8	0.01887769	0.02060071	
709	0.01913461	0.02059619	
709.2	0.01954309	0.02059167	
709.4	0.01943803	0.02058715	
709.6	0.01925839	0.02058264	
709.8	0.01911248	0.02057812	
710	0.01940695	0.0205736	
710.2	0.01935779	0.02056909	
710.4	0.019268	0.02056458	
710.6	0.01984027	0.02056006	
710.8	0.02039939	0.02055555	
711	0.02089287	0.02055104	
711.2	0.02080843	0.02054653	
711.4	0.02087706	0.02054203	
711.6	0.02045106	0.02053752	
711.8	0.02017392	0.02053301	
712	0.02015747	0.02052851	
712.2	0.01998508	0.020524	
712.4	0.02065522	0.0205195	
712.6	0.02069186	0.020515	
712.8	0.02143619	0.0205105	
713	0.02076364	0.020506	
713.2	0.02010733	0.0205015	
713.4	0.01952992	0.020497	
713.6	0.01882546	0.0204925	
713.8	0.01900569	0.020488	
714	0.0185182	0.02048351	
714.2	0.01800847	0.02047902	
714.4	0.0181515	0.02047452	
714.6	0.01831575	0.02047003	
714.8	0.01844273	0.02046554	
715	0.01870475	0.02046105	
715.2	0.01878652	0.02045656	
715.4	0.01871727	0.02045207	
715.6	0.01829313	0.02044758	
715.8	0.01774615	0.0204431	
716	0.01764446	0.02043861	
716.2	0.01764705	0.02043413	
716.4	0.01874217	0.02042964	
716.6	0.01865093	0.02042516	
716.8	0.01860777	0.02042068	
717	0.01827664	0.0204162	
717.2	0.01868115	0.02041172	
717.4	0.01909836	0.02040724	
717.6	0.01971105	0.02040276	
717.8	0.0196973	0.02039829	
718	0.01962867	0.02039381	
718.2	0.02000422	0.02038934	
718.4	0.0200208	0.02038486	
718.6	0.01988787	0.02038039	
718.8	0.02008937	0.02037592	
719	0.02026428	0.02037145	
719.2	0.02009274	0.02036698	
719.4	0.01975446	0.02036251	
719.6	0.01934623	0.02035804	
719.8	0.01884553	0.02035357	
720	0.01928591	0.02034911	
720.2	0.01900061	0.02034464	
720.4	0.01984167	0.02034018	
720.6	0.01983974	0.02033572	
720.8	0.02016163	0.02033125	
721	0.02076246	0.02032679	
721.2	0.02115066	0.02032233	
721.4	0.02119588	0.02031787	
721.6	0.02117831	0.02031342	
721.8	0.02021162	0.02030896	
722	0.02011924	0.0203045	
722.2	0.01961749	0.02030005	
722.4	0.01942889	0.02029559	
722.6	0.01895184	0.02029114	
722.8	0.01863489	0.02028669	
723	0.01855273	0.02028224	
723.2	0.01821655	0.02027779	
723.4	0.01753804	0.02027334	
723.6	0.01740998	0.02026889	
723.8	0.01733352	0.02026444	
724	0.01752432	0.02026	
724.2	0.01773094	0.02025555	
724.4	0.01852105	0.02025111	
724.6	0.01897191	0.02024666	
724.8	0.01875272	0.02024222	
725	0.01904511	0.02023778	
725.2	0.01897388	0.02023334	
725.4	0.01870159	0.0202289	
725.6	0.01873683	0.02022446	
725.8	0.01844553	0.02022002	
726	0.01911573	0.02021559	
726.2	0.01908632	0.02021115	
726.4	0.01968118	0.02020672	
726.6	0.0199196	0.02020228	
726.8	0.02014546	0.02019785	
727	0.02019155	0.02019342	
727.2	0.01986235	0.02018899	
727.4	0.01989728	0.02018456	
727.6	0.0205546	0.02018013	
727.8	0.0205889	0.0201757	
728	0.02054419	0.02017127	
728.2	0.02104818	0.02016685	
728.4	0.02123552	0.02016242	
728.6	0.02103204	0.020158	
728.8	0.02045117	0.02015358	
729	0.02029801	0.02014916	
729.2	0.01968551	0.02014473	
729.4	0.01909236	0.02014031	
729.6	0.01922572	0.0201359	
729.8	0.01864064	0.02013148	
730	0.01915919	0.02012706	
730.2	0.01900904	0.02012264	
730.4	0.019154	0.02011823	
730.6	0.01928904	0.02011381	
730.8	0.01881833	0.0201094	
731	0.01896228	0.02010499	
731.2	0.01839295	0.02010058	
731.4	0.01837173	0.02009617	
731.6	0.01825183	0.02009176	
731.8	0.01794608	0.02008735	
732	0.0181357	0.02008294	
732.2	0.0185242	0.02007854	
732.4	0.01842602	0.02007413	
732.6	0.01773259	0.02006973	
732.8	0.01736877	0.02006532	
733	0.0175414	0.02006092	
733.2	0.01743093	0.02005652	
733.4	0.01783524	0.02005212	
733.6	0.01862712	0.02004772	
733.8	0.01886974	0.02004332	
734	0.01992926	0.02003892	
734.2	0.01969487	0.02003452	
734.4	0.01975687	0.02003013	
734.6	0.02003149	0.02002573	
734.8	0.01979919	0.02002134	
735	0.02022082	0.02001695	
735.2	0.01919	0.02001255	
735.4	0.0193461	0.02000816	
735.6	0.01930822	0.02000377	
735.8	0.01916634	0.01999938	
736	0.01909059	0.019995	
736.2	0.01912214	0.01999061	
736.4	0.01873427	0.01998622	
736.6	0.01924963	0.01998184	
736.8	0.01993823	0.01997745	
737	0.02081338	0.01997307	
737.2	0.02093693	0.01996869	
737.4	0.0213843	0.01996431	
737.6	0.02178497	0.01995993	
737.8	0.02148241	0.01995555	
738	0.02123344	0.01995117	
738.2	0.02124977	0.01994679	
738.4	0.02102581	0.01994241	
738.6	0.0205702	0.01993804	
738.8	0.01988601	0.01993366	
739	0.0195174	0.01992929	
739.2	0.01865524	0.01992492	
739.4	0.01814441	0.01992055	
739.6	0.01782607	0.01991617	
739.8	0.01736521	0.0199118	
740	0.01732546	0.01990744	
740.2	0.01761558	0.01990307	
740.4	0.01793387	0.0198987	
740.6	0.01847785	0.01989433	
740.8	0.01804924	0.01988997	
741	0.01805086	0.01988561	
741.2	0.01828009	0.01988124	
741.4	0.01846054	0.01987688	
741.6	0.01899627	0.01987252	
741.8	0.01865959	0.01986816	
742	0.01912194	0.0198638	
742.2	0.01968457	0.01985944	
742.4	0.01943666	0.01985508	
742.6	0.0194068	0.01985073	
742.8	0.01962326	0.01984637	
743	0.01937596	0.01984202	
743.2	0.01915277	0.01983766	
743.4	0.01883937	0.01983331	
743.6	0.01890437	0.01982896	
743.8	0.01873399	0.01982461	
744	0.01856637	0.01982026	
744.2	0.01794563	0.01981591	
744.4	0.01798401	0.01981156	
744.6	0.01739838	0.01980722	
744.8	0.01706125	0.01980287	
745	0.01733877	0.01979852	
745.2	0.01759229	0.01979418	
745.4	0.01772701	0.01978984	
745.6	0.01797684	0.01978549	
745.8	0.01812831	0.01978115	
746	0.01859945	0.01977681	
746.2	0.01902151	0.01977247	
746.4	0.01904198	0.01976814	
746.6	0.0192393	0.0197638	
746.8	0.01923159	0.01975946	
747	0.01926442	0.01975513	
747.2	0.01986157	0.01975079	
747.4	0.01987718	0.01974646	
747.6	0.01981446	0.01974213	
747.8	0.01976388	0.01973779	
748	0.0194825	0.01973346	
748.2	0.01945337	0.01972913	
748.4	0.01954069	0.0197248	
748.6	0.01831892	0.01972048	
748.8	0.0182621	0.01971615	
749	0.01799121	0.01971182	
749.2	0.01779989	0.0197075	
749.4	0.01762642	0.01970317	
749.6	0.01770468	0.01969885	
749.8	0.01781818	0.01969453	
750	0.01739007	0.01969021	
750.2	0.01758078	0.01968589	
750.4	0.0173475	0.01968157	
750.6	0.01756672	0.01967725	
750.8	0.01811303	0.01967293	
751	0.01901224	0.01966862	
751.2	0.01947987	0.0196643	
751.4	0.01973695	0.01965999	
751.6	0.02007349	0.01965567	
751.8	0.02042742	0.01965136	
752	0.02004947	0.01964705	
752.2	0.01976011	0.01964274	
752.4	0.01868698	0.01963843	
752.6	0.01802121	0.01963412	
752.8	0.01768612	0.01962981	
753	0.01684408	0.0196255	
753.2	0.01683285	0.0196212	
753.4	0.01639747	0.01961689	
753.6	0.01676761	0.01961259	
753.8	0.01687811	0.01960828	
754	0.01668747	0.01960398	
754.2	0.01694048	0.01959968	
754.4	0.01701257	0.01959538	
754.6	0.01728194	0.01959108	
754.8	0.01772142	0.01958678	
755	0.01777297	0.01958248	
755.2	0.0180268	0.01957819	
755.4	0.0186613	0.01957389	
755.6	0.01883613	0.0195696	
755.8	0.01901267	0.0195653	
756	0.01887211	0.01956101	
756.2	0.01915996	0.01955672	
756.4	0.01899157	0.01955243	
756.6	0.01884018	0.01954814	
756.8	0.0186374	0.01954385	
757	0.01892856	0.01953956	
757.2	0.01932866	0.01953527	
757.4	0.01936241	0.01953099	
757.6	0.01962467	0.0195267	
757.8	0.0197966	0.01952242	
758	0.01974901	0.01951813	
758.2	0.01985533	0.01951385	
758.4	0.01948054	0.01950957	
758.6	0.01914307	0.01950529	
758.8	0.01869506	0.01950101	
759	0.01846037	0.01949673	
759.2	0.01798099	0.01949245	
759.4	0.01768686	0.01948818	
759.6	0.01744438	0.0194839	
759.8	0.01724377	0.01947963	
760	0.01725442	0.01947535	
760.2	0.01782672	0.01947108	
760.4	0.0175769	0.01946681	
760.6	0.0174075	0.01946253	
760.8	0.0178287	0.01945826	
761	0.01767263	0.01945399	
761.2	0.01786277	0.01944973	
761.4	0.01835692	0.01944546	
761.6	0.01889551	0.01944119	
761.8	0.01920508	0.01943693	
762	0.01941049	0.01943266	
762.2	0.01950845	0.0194284	
762.4	0.01906582	0.01942414	
762.6	0.01891703	0.01941987	
762.8	0.01856592	0.01941561	
763	0.01827279	0.01941135	
763.2	0.01794209	0.01940709	
763.4	0.0178718	0.01940283	
763.6	0.0182313	0.01939858	
763.8	0.01832734	0.01939432	
764	0.01883752	0.01939007	
764.2	0.01937019	0.01938581	
764.4	0.01857217	0.01938156	
764.6	0.01889617	0.01937731	
764.8	0.01933482	0.01937305	
765	0.01890596	0.0193688	
765.2	0.01953747	0.01936455	
765.4	0.01979884	0.0193603	
765.6	0.01966825	0.01935606	
765.8	0.01918723	0.01935181	
766	0.01957038	0.01934756	
766.2	0.01949405	0.01934332	
766.4	0.01943866	0.01933907	
766.6	0.01965227	0.01933483	
766.8	0.01950548	0.01933059	
767	0.01965421	0.01932635	
767.2	0.01980617	0.01932211	
767.4	0.0200069	0.01931787	
767.6	0.01983338	0.01931363	
767.8	0.0201771	0.01930939	
768	0.02012694	0.01930515	
768.2	0.01965368	0.01930092	
768.4	0.01920098	0.01929668	
768.6	0.01889274	0.01929245	
768.8	0.01840335	0.01928822	
769	0.01762545	0.01928398	
769.2	0.01767012	0.01927975	
769.4	0.01740866	0.01927552	
769.6	0.01723024	0.01927129	
769.8	0.01729254	0.01926707	
770	0.01771307	0.01926284	
770.2	0.01755054	0.01925861	
770.4	0.01783196	0.01925439	
770.6	0.01779956	0.01925016	
770.8	0.01775415	0.01924594	
771	0.01800843	0.01924171	
771.2	0.01870435	0.01923749	
771.4	0.01896672	0.01923327	
771.6	0.01857175	0.01922905	
771.8	0.01914189	0.01922483	
772	0.01889438	0.01922061	
772.2	0.01849974	0.0192164	
772.4	0.01885735	0.01921218	
772.6	0.01832263	0.01920797	
772.8	0.01824472	0.01920375	
773	0.01851927	0.01919954	
773.2	0.01834099	0.01919533	
773.4	0.01851711	0.01919111	
773.6	0.01852695	0.0191869	
773.8	0.0183423	0.01918269	
774	0.01843876	0.01917848	
774.2	0.01854432	0.01917428	
774.4	0.01819592	0.01917007	
774.6	0.01791628	0.01916586	
774.8	0.01827042	0.01916166	
775	0.01808317	0.01915745	
775.2	0.01852826	0.01915325	
775.4	0.01805144	0.01914905	
775.6	0.01789094	0.01914485	
775.8	0.01812048	0.01914064	
776	0.01747408	0.01913645	
776.2	0.01763969	0.01913225	
776.4	0.01749071	0.01912805	
776.6	0.01670188	0.01912385	
776.8	0.01633364	0.01911966	
777	0.01617119	0.01911546	
777.2	0.01610767	0.01911127	
777.4	0.01681952	0.01910707	
777.6	0.01692132	0.01910288	
777.8	0.01680941	0.01909869	
778	0.01733888	0.0190945	
778.2	0.01766013	0.01909031	
778.4	0.0171237	0.01908612	
778.6	0.01767809	0.01908193	
778.8	0.0182978	0.01907775	
779	0.01793597	0.01907356	
779.2	0.01829961	0.01906938	
779.4	0.01795014	0.01906519	
779.6	0.01754288	0.01906101	
779.8	0.01768315	0.01905683	
780	0.01717122	0.01905264	
780.2	0.01665347	0.01904846	
780.4	0.01592114	0.01904428	
780.6	0.0155923	0.01904011	
780.8	0.01568179	0.01903593	
781	0.01613573	0.01903175	
781.2	0.01665824	0.01902758	
781.4	0.01728797	0.0190234	
781.6	0.01726959	0.01901923	
781.8	0.01732817	0.01901505	
782	0.01812701	0.01901088	
782.2	0.01825715	0.01900671	
782.4	0.0179417	0.01900254	
782.6	0.01862847	0.01899837	
782.8	0.01918653	0.0189942	
783	0.01931544	0.01899003	
783.2	0.01984313	0.01898587	
783.4	0.01967067	0.0189817	
783.6	0.01984571	0.01897754	
783.8	0.02038292	0.01897337	
784	0.01995417	0.01896921	
784.2	0.01945	0.01896505	
784.4	0.01983323	0.01896089	
784.6	0.01945411	0.01895673	
784.8	0.01950655	0.01895257	
785	0.01953595	0.01894841	
785.2	0.01912603	0.01894425	
785.4	0.01922531	0.01894009	
785.6	0.01875723	0.01893594	
785.8	0.0182473	0.01893178	
786	0.01828237	0.01892763	
786.2	0.01753205	0.01892348	
786.4	0.017021	0.01891933	
786.6	0.01730422	0.01891517	
786.8	0.01766866	0.01891102	
787	0.01765313	0.01890687	
787.2	0.01770389	0.01890273	
787.4	0.01777034	0.01889858	
787.6	0.01817448	0.01889443	
787.8	0.01851628	0.01889029	
788	0.01830427	0.01888614	
788.2	0.01793595	0.018882	
788.4	0.01826128	0.01887786	
788.6	0.01823485	0.01887371	
788.8	0.01865836	0.01886957	
789	0.01896647	0.01886543	
789.2	0.01884242	0.01886129	
789.4	0.01925108	0.01885715	
789.6	0.01955376	0.01885302	
789.8	0.01945285	0.01884888	
790	0.01911592	0.01884474	
790.2	0.01850035	0.01884061	
790.4	0.0185539	0.01883648	
790.6	0.0186148	0.01883234	
790.8	0.01883513	0.01882821	
791	0.01800974	0.01882408	
791.2	0.01792994	0.01881995	
791.4	0.01813057	0.01881582	
791.6	0.01770346	0.01881169	
791.8	0.01749293	0.01880756	
792	0.01698404	0.01880344	
792.2	0.0167913	0.01879931	
792.4	0.01727589	0.01879519	
792.6	0.01752336	0.01879106	
792.8	0.0176337	0.01878694	
793	0.01824759	0.01878282	
793.2	0.01850902	0.0187787	
793.4	0.01960729	0.01877458	
793.6	0.01996388	0.01877046	
793.8	0.02019711	0.01876634	
794	0.01990107	0.01876222	
794.2	0.02016103	0.0187581	
794.4	0.02000726	0.01875399	
794.6	0.01980446	0.01874987	
794.8	0.02036623	0.01874576	
795	0.0196246	0.01874165	
795.2	0.01935872	0.01873753	
795.4	0.01930403	0.01873342	
795.6	0.0181464	0.01872931	
795.8	0.0177132	0.0187252	
796	0.01795297	0.01872109	
796.2	0.0178403	0.01871699	
796.4	0.01772109	0.01871288	
796.6	0.01764165	0.01870877	
796.8	0.01788203	0.01870467	
797	0.0181687	0.01870057	
797.2	0.01790473	0.01869646	
797.4	0.01837221	0.01869236	
797.6	0.01822786	0.01868826	
797.8	0.01820677	0.01868416	
798	0.01774859	0.01868006	
798.2	0.01811939	0.01867596	
798.4	0.01781704	0.01867186	
798.6	0.01833996	0.01866777	
798.8	0.01884357	0.01866367	
799	0.01841012	0.01865957	
799.2	0.01829245	0.01865548	
799.4	0.01887451	0.01865139	
799.6	0.01800492	0.01864729	
799.8	0.01811483	0.0186432	
800	0.01851647	0.01863911	
800.2	0.01791375	0.01863502	
800.4	0.01775684	0.01863093	
800.6	0.01769073	0.01862685	
800.8	0.01787333	0.01862276	
801	0.01770108	0.01861867	
801.2	0.01732896	0.01861459	
801.4	0.01774937	0.0186105	
801.6	0.01809474	0.01860642	
801.8	0.01808128	0.01860234	
802	0.01797861	0.01859826	
802.2	0.0183426	0.01859418	
802.4	0.01828926	0.0185901	
802.6	0.01879629	0.01858602	
802.8	0.01947479	0.01858194	
803	0.01980824	0.01857786	
803.2	0.01962429	0.01857379	
803.4	0.0196561	0.01856971	
803.6	0.01866921	0.01856564	
803.8	0.01851715	0.01856156	
804	0.01822062	0.01855749	
804.2	0.01802406	0.01855342	
804.4	0.01803665	0.01854935	
804.6	0.0176607	0.01854528	
804.8	0.01817508	0.01854121	
805	0.01798994	0.01853714	
805.2	0.01805437	0.01853307	
805.4	0.01843243	0.01852901	
805.6	0.01814351	0.01852494	
805.8	0.01800016	0.01852088	
806	0.01788969	0.01851681	
806.2	0.01824701	0.01851275	
806.4	0.01870629	0.01850869	
806.6	0.01889235	0.01850463	
806.8	0.01893721	0.01850057	
807	0.01902554	0.01849651	
807.2	0.01887981	0.01849245	
807.4	0.01878834	0.01848839	
807.6	0.0183741	0.01848433	
807.8	0.01851776	0.01848028	
808	0.01846517	0.01847622	
808.2	0.01863695	0.01847217	
808.4	0.01859897	0.01846812	
808.6	0.01849099	0.01846406	
808.8	0.01881852	0.01846001	
809	0.01837939	0.01845596	
809.2	0.01842845	0.01845191	
809.4	0.01800903	0.01844786	
809.6	0.01758765	0.01844382	
809.8	0.01762135	0.01843977	
