# Supplementary material for: Molecular basis for DNA recognition by the maternal pioneer transcription factor FoxH1
Source: Nat Commun. 2022 Nov 26;13:7279. doi: 10.1038/s41467-022-34925-y (PMC9701222; doi:10.1038/s41467-022-34925-y)
Supplement: Supplementary file 4 — Source Data [file 41467_2022_34925_MOESM4_ESM.zip › Sourcedata/BLIS/FoxH1/WT/601/+2.5/DNA/F6Results.txt]

Conc1	3.906E-09	
Start1	390	
Stop1	809.8	
Kobs	0.0010971856142344	
Error Kobs	1.67108668817217E-05	
Koff	0	
Error Koff	0	
Time1	Data1	Fit1	
390	0.00705592	0	
390.2	0.00616353	0.00001371	
390.4	0.00512051	0.00002741	
390.6	0.00471863	0.0000411	
390.8	0.00474208	0.00005479	
391	0.00427579	0.00006848	
391.2	0.00407075	0.00008216	
391.4	0.00370125	0.00009583	
391.6	0.00392728	0.0001095	
391.8	0.00484729	0.00012316	
392	0.00510693	0.00013682	
392.2	0.00588996	0.00015047	
392.4	0.00642122	0.00016411	
392.6	0.00666421	0.00017776	
392.8	0.00776574	0.00019139	
393	0.00805824	0.00020502	
393.2	0.00806466	0.00021864	
393.4	0.00792024	0.00023226	
393.6	0.00756528	0.00024587	
393.8	0.00754193	0.00025948	
394	0.00717467	0.00027308	
394.2	0.005967	0.00028668	
394.4	0.00553458	0.00030027	
394.6	0.00576335	0.00031386	
394.8	0.00565513	0.00032744	
395	0.00506161	0.00034101	
395.2	0.0052649	0.00035458	
395.4	0.0048565	0.00036814	
395.6	0.00541076	0.0003817	
395.8	0.00607663	0.00039525	
396	0.00568579	0.0004088	
396.2	0.00572516	0.00042234	
396.4	0.00620204	0.00043588	
396.6	0.00604112	0.00044941	
396.8	0.00627886	0.00046293	
397	0.0063985	0.00047645	
397.2	0.00668626	0.00048997	
397.4	0.00724215	0.00050348	
397.6	0.00697202	0.00051698	
397.8	0.00720382	0.00053048	
398	0.00712658	0.00054397	
398.2	0.00747998	0.00055746	
398.4	0.00780779	0.00057094	
398.6	0.00794446	0.00058441	
398.8	0.00761884	0.00059788	
399	0.00765689	0.00061135	
399.2	0.00718879	0.00062481	
399.4	0.00656047	0.00063826	
399.6	0.00642212	0.00065171	
399.8	0.00624235	0.00066516	
400	0.00552264	0.00067859	
400.2	0.00491924	0.00069203	
400.4	0.00484353	0.00070545	
400.6	0.00411936	0.00071888	
400.8	0.00461184	0.00073229	
401	0.00501286	0.0007457	
401.2	0.0050149	0.00075911	
401.4	0.00459063	0.00077251	
401.6	0.00394328	0.0007859	
401.8	0.00380398	0.00079929	
402	0.00401827	0.00081268	
402.2	0.00510637	0.00082605	
402.4	0.00521186	0.00083943	
402.6	0.00561691	0.0008528	
402.8	0.00581123	0.00086616	
403	0.00653187	0.00087951	
403.2	0.0064448	0.00089287	
403.4	0.00694409	0.00090621	
403.6	0.00624331	0.00091955	
403.8	0.00639306	0.00093289	
404	0.00624655	0.00094622	
404.2	0.00617458	0.00095954	
404.4	0.00602043	0.00097286	
404.6	0.00639717	0.00098617	
404.8	0.00696181	0.00099948	
405	0.00658048	0.00101279	
405.2	0.00591329	0.00102608	
405.4	0.0053811	0.00103938	
405.6	0.00509091	0.00105266	
405.8	0.00561854	0.00106594	
406	0.00675002	0.00107922	
406.2	0.00788118	0.00109249	
406.4	0.00875295	0.00110576	
406.6	0.0095714	0.00111902	
406.8	0.00947274	0.00113227	
407	0.00915823	0.00114552	
407.2	0.00861176	0.00115876	
407.4	0.00763067	0.001172	
407.6	0.00666887	0.00118524	
407.8	0.00673308	0.00119846	
408	0.00648919	0.00121169	
408.2	0.00604269	0.0012249	
408.4	0.00574705	0.00123812	
408.6	0.00600794	0.00125132	
408.8	0.00554376	0.00126452	
409	0.00540433	0.00127772	
409.2	0.00487463	0.00129091	
409.4	0.00522986	0.0013041	
409.6	0.00561992	0.00131728	
409.8	0.00645158	0.00133045	
410	0.00663973	0.00134362	
410.2	0.00720531	0.00135678	
410.4	0.0074849	0.00136994	
410.6	0.00713548	0.00138309	
410.8	0.00651626	0.00139624	
411	0.00647648	0.00140939	
411.2	0.00628486	0.00142252	
411.4	0.00597692	0.00143566	
411.6	0.00593602	0.00144878	
411.8	0.00584189	0.0014619	
412	0.00568884	0.00147502	
412.2	0.00599223	0.00148813	
412.4	0.00646599	0.00150124	
412.6	0.0067046	0.00151434	
412.8	0.00647748	0.00152743	
413	0.00655497	0.00154052	
413.2	0.00670875	0.00155361	
413.4	0.00694445	0.00156668	
413.6	0.00703549	0.00157976	
413.8	0.00683033	0.00159283	
414	0.00684012	0.00160589	
414.2	0.00714442	0.00161895	
414.4	0.00691516	0.001632	
414.6	0.00686484	0.00164505	
414.8	0.00706633	0.00165809	
415	0.00713444	0.00167113	
415.2	0.00674626	0.00168416	
415.4	0.00665983	0.00169719	
415.6	0.00624327	0.00171021	
415.8	0.0064153	0.00172322	
416	0.00665096	0.00173623	
416.2	0.00708793	0.00174924	
416.4	0.00709565	0.00176224	
416.6	0.00703903	0.00177523	
416.8	0.00702271	0.00178822	
417	0.00707506	0.00180121	
417.2	0.00700621	0.00181419	
417.4	0.00657186	0.00182716	
417.6	0.00666812	0.00184013	
417.8	0.00654739	0.00185309	
418	0.0068455	0.00186605	
418.2	0.00695672	0.001879	
418.4	0.00704406	0.00189195	
418.6	0.00652324	0.00190489	
418.8	0.00650183	0.00191783	
419	0.00670206	0.00193076	
419.2	0.00698161	0.00194369	
419.4	0.00727207	0.00195661	
419.6	0.00776983	0.00196953	
419.8	0.00800616	0.00198244	
420	0.00810386	0.00199535	
420.2	0.00777761	0.00200825	
420.4	0.00811856	0.00202114	
420.6	0.00791649	0.00203403	
420.8	0.00800311	0.00204692	
421	0.00765674	0.0020598	
421.2	0.00760284	0.00207267	
421.4	0.00723741	0.00208554	
421.6	0.00737063	0.0020984	
421.8	0.00744804	0.00211126	
422	0.00742601	0.00212412	
422.2	0.00773132	0.00213697	
422.4	0.0079984	0.00214981	
422.6	0.00713265	0.00216265	
422.8	0.00763703	0.00217548	
423	0.00798866	0.00218831	
423.2	0.00827218	0.00220113	
423.4	0.00858996	0.00221395	
423.6	0.00834393	0.00222676	
423.8	0.00796724	0.00223957	
424	0.00755782	0.00225237	
424.2	0.007927	0.00226517	
424.4	0.00797164	0.00227796	
424.6	0.00764293	0.00229075	
424.8	0.00761147	0.00230353	
425	0.00690538	0.0023163	
425.2	0.00728798	0.00232908	
425.4	0.00748952	0.00234184	
425.6	0.00788622	0.0023546	
425.8	0.00777334	0.00236736	
426	0.00833861	0.00238011	
426.2	0.00871655	0.00239285	
426.4	0.00896259	0.00240559	
426.6	0.00851781	0.00241833	
426.8	0.00826664	0.00243106	
427	0.007992	0.00244378	
427.2	0.00812823	0.0024565	
427.4	0.00800942	0.00246922	
427.6	0.00729336	0.00248193	
427.8	0.00689376	0.00249463	
428	0.00644269	0.00250733	
428.2	0.00617618	0.00252002	
428.4	0.00550293	0.00253271	
428.6	0.00566228	0.0025454	
428.8	0.0057107	0.00255807	
429	0.00589312	0.00257075	
429.2	0.00635025	0.00258342	
429.4	0.00633098	0.00259608	
429.6	0.00658256	0.00260874	
429.8	0.00652145	0.00262139	
430	0.00703665	0.00263404	
430.2	0.00653784	0.00264668	
430.4	0.00672339	0.00265932	
430.6	0.00595146	0.00267195	
430.8	0.00590034	0.00268458	
431	0.00658831	0.0026972	
431.2	0.00716443	0.00270982	
431.4	0.00749966	0.00272243	
431.6	0.0072603	0.00273504	
431.8	0.00720641	0.00274764	
432	0.00780075	0.00276024	
432.2	0.00801106	0.00277283	
432.4	0.00911184	0.00278541	
432.6	0.00988766	0.002798	
432.8	0.0105376	0.00281057	
433	0.01096342	0.00282314	
433.2	0.01095289	0.00283571	
433.4	0.01095596	0.00284827	
433.6	0.01108135	0.00286083	
433.8	0.01042504	0.00287338	
434	0.01029003	0.00288593	
434.2	0.00985333	0.00289847	
434.4	0.00965067	0.002911	
434.6	0.00934269	0.00292353	
434.8	0.00985663	0.00293606	
435	0.00976929	0.00294858	
435.2	0.00979752	0.0029611	
435.4	0.00958391	0.00297361	
435.6	0.00865108	0.00298611	
435.8	0.00834312	0.00299861	
436	0.00819494	0.00301111	
436.2	0.00772051	0.0030236	
436.4	0.00758391	0.00303608	
436.6	0.00724853	0.00304856	
436.8	0.00718154	0.00306104	
437	0.00636908	0.00307351	
437.2	0.00606442	0.00308597	
437.4	0.00612741	0.00309843	
437.6	0.00616459	0.00311089	
437.8	0.0064447	0.00312334	
438	0.00688487	0.00313579	
438.2	0.00706472	0.00314823	
438.4	0.00701388	0.00316066	
438.6	0.00735626	0.00317309	
438.8	0.00809985	0.00318552	
439	0.00823582	0.00319794	
439.2	0.00842537	0.00321035	
439.4	0.00844663	0.00322276	
439.6	0.00864837	0.00323517	
439.8	0.00877129	0.00324757	
440	0.00905112	0.00325996	
440.2	0.00887816	0.00327235	
440.4	0.0082957	0.00328474	
440.6	0.00800787	0.00329711	
440.8	0.00741211	0.00330949	
441	0.00731298	0.00332186	
441.2	0.0081318	0.00333422	
441.4	0.00795657	0.00334658	
441.6	0.0079498	0.00335894	
441.8	0.00797912	0.00337129	
442	0.0073311	0.00338363	
442.2	0.00708986	0.00339597	
442.4	0.00684767	0.00340831	
442.6	0.0072507	0.00342064	
442.8	0.00796156	0.00343296	
443	0.00820468	0.00344528	
443.2	0.00893922	0.0034576	
443.4	0.00951944	0.00346991	
443.6	0.00972824	0.00348221	
443.8	0.00957701	0.00349451	
444	0.01016735	0.00350681	
444.2	0.00973549	0.0035191	
444.4	0.00912251	0.00353139	
444.6	0.00904921	0.00354367	
444.8	0.00932692	0.00355594	
445	0.0096315	0.00356821	
445.2	0.00939464	0.00358048	
445.4	0.00903841	0.00359274	
445.6	0.00888555	0.00360499	
445.8	0.00829854	0.00361724	
446	0.00765589	0.00362949	
446.2	0.00773488	0.00364173	
446.4	0.00727784	0.00365397	
446.6	0.00730025	0.0036662	
446.8	0.0074644	0.00367842	
447	0.00772684	0.00369064	
447.2	0.00781359	0.00370286	
447.4	0.00690628	0.00371507	
447.6	0.00672014	0.00372728	
447.8	0.00666179	0.00373948	
448	0.00691457	0.00375167	
448.2	0.00653379	0.00376386	
448.4	0.00641629	0.00377605	
448.6	0.00688947	0.00378823	
448.8	0.00754518	0.00380041	
449	0.00727985	0.00381258	
449.2	0.0073471	0.00382475	
449.4	0.00759926	0.00383691	
449.6	0.00747437	0.00384907	
449.8	0.00824829	0.00386122	
450	0.00871547	0.00387337	
450.2	0.00861619	0.00388551	
450.4	0.00857278	0.00389764	
450.6	0.00931337	0.00390978	
450.8	0.00909827	0.0039219	
451	0.00877569	0.00393403	
451.2	0.00827202	0.00394614	
451.4	0.00766615	0.00395826	
451.6	0.00775082	0.00397037	
451.8	0.00765432	0.00398247	
452	0.00763829	0.00399457	
452.2	0.00771617	0.00400666	
452.4	0.00790351	0.00401875	
452.6	0.00792321	0.00403083	
452.8	0.0080182	0.00404291	
453	0.00722567	0.00405498	
453.2	0.00720247	0.00406705	
453.4	0.00751999	0.00407912	
453.6	0.00804036	0.00409118	
453.8	0.00904154	0.00410323	
454	0.0094597	0.00411528	
454.2	0.00931162	0.00412732	
454.4	0.00953508	0.00413936	
454.6	0.0095208	0.0041514	
454.8	0.00891029	0.00416343	
455	0.00877357	0.00417545	
455.2	0.00871713	0.00418747	
455.4	0.00851192	0.00419949	
455.6	0.0086632	0.0042115	
455.8	0.00849749	0.0042235	
456	0.00828263	0.0042355	
456.2	0.0079729	0.0042475	
456.4	0.00806398	0.00425949	
456.6	0.00796489	0.00427148	
456.8	0.00754495	0.00428346	
457	0.0071209	0.00429544	
457.2	0.00688951	0.00430741	
457.4	0.00729021	0.00431937	
457.6	0.00810992	0.00433134	
457.8	0.00903784	0.00434329	
458	0.00944433	0.00435525	
458.2	0.00973258	0.00436719	
458.4	0.00979836	0.00437914	
458.6	0.00989242	0.00439107	
458.8	0.01028386	0.00440301	
459	0.01064144	0.00441494	
459.2	0.01070202	0.00442686	
459.4	0.01028539	0.00443878	
459.6	0.01032908	0.00445069	
459.8	0.01038935	0.0044626	
460	0.01047596	0.0044745	
460.2	0.01070627	0.0044864	
460.4	0.01120852	0.0044983	
460.6	0.01115096	0.00451019	
460.8	0.01118137	0.00452207	
461	0.01089756	0.00453395	
461.2	0.01084107	0.00454583	
461.4	0.01167596	0.0045577	
461.6	0.01182572	0.00456956	
461.8	0.01174547	0.00458143	
462	0.01152075	0.00459328	
462.2	0.01110579	0.00460513	
462.4	0.01054271	0.00461698	
462.6	0.0102023	0.00462882	
462.8	0.00970261	0.00464066	
463	0.00942235	0.00465249	
463.2	0.00864111	0.00466432	
463.4	0.00800334	0.00467614	
463.6	0.00785465	0.00468796	
463.8	0.00798361	0.00469977	
464	0.00807162	0.00471158	
464.2	0.00854182	0.00472338	
464.4	0.00869774	0.00473518	
464.6	0.00909816	0.00474698	
464.8	0.00930057	0.00475877	
465	0.00922375	0.00477055	
465.2	0.01008402	0.00478233	
465.4	0.0100621	0.00479411	
465.6	0.00969009	0.00480588	
465.8	0.00993745	0.00481764	
466	0.00993239	0.0048294	
466.2	0.00925721	0.00484116	
466.4	0.00908277	0.00485291	
466.6	0.00890344	0.00486466	
466.8	0.00877135	0.0048764	
467	0.00893642	0.00488813	
467.2	0.00837506	0.00489987	
467.4	0.00793942	0.00491159	
467.6	0.0075825	0.00492332	
467.8	0.00758293	0.00493504	
468	0.00759332	0.00494675	
468.2	0.0078296	0.00495846	
468.4	0.0079766	0.00497016	
468.6	0.00824423	0.00498186	
468.8	0.00804956	0.00499355	
469	0.00842871	0.00500524	
469.2	0.00921281	0.00501693	
469.4	0.00927816	0.00502861	
469.6	0.00896409	0.00504029	
469.8	0.00914572	0.00505196	
470	0.00941685	0.00506362	
470.2	0.00957831	0.00507528	
470.4	0.00965265	0.00508694	
470.6	0.01021497	0.00509859	
470.8	0.01021038	0.00511024	
471	0.01054258	0.00512188	
471.2	0.00993969	0.00513352	
471.4	0.00968175	0.00514515	
471.6	0.00945181	0.00515678	
471.8	0.00965363	0.00516841	
472	0.00938367	0.00518002	
472.2	0.00914742	0.00519164	
472.4	0.00877123	0.00520325	
472.6	0.0081686	0.00521485	
472.8	0.00720246	0.00522645	
473	0.00712945	0.00523805	
473.2	0.00787527	0.00524964	
473.4	0.00748582	0.00526123	
473.6	0.00736271	0.00527281	
473.8	0.00790543	0.00528439	
474	0.00822455	0.00529596	
474.2	0.00840145	0.00530752	
474.4	0.00843768	0.00531909	
474.6	0.0091001	0.00533065	
474.8	0.00914852	0.0053422	
475	0.00995943	0.00535375	
475.2	0.00993224	0.00536529	
475.4	0.01031915	0.00537683	
475.6	0.01090308	0.00538837	
475.8	0.01090306	0.0053999	
476	0.01046524	0.00541142	
476.2	0.01028126	0.00542294	
476.4	0.01031477	0.00543446	
476.6	0.00992822	0.00544597	
476.8	0.00953505	0.00545748	
477	0.00962524	0.00546898	
477.2	0.0097602	0.00548048	
477.4	0.00938652	0.00549197	
477.6	0.00888715	0.00550346	
477.8	0.00868109	0.00551494	
478	0.00848343	0.00552642	
478.2	0.00896147	0.0055379	
478.4	0.00943584	0.00554937	
478.6	0.00923463	0.00556083	
478.8	0.00963286	0.00557229	
479	0.01018147	0.00558375	
479.2	0.01057504	0.0055952	
479.4	0.01080455	0.00560665	
479.6	0.01092887	0.00561809	
479.8	0.01104526	0.00562953	
480	0.01190456	0.00564096	
480.2	0.01187171	0.00565239	
480.4	0.01224816	0.00566381	
480.6	0.01210633	0.00567523	
480.8	0.01165832	0.00568664	
481	0.01165687	0.00569805	
481.2	0.01148626	0.00570946	
481.4	0.01122026	0.00572086	
481.6	0.0108408	0.00573226	
481.8	0.01128099	0.00574365	
482	0.01168062	0.00575503	
482.2	0.01183654	0.00576642	
482.4	0.01174294	0.00577779	
482.6	0.01133219	0.00578917	
482.8	0.0115485	0.00580053	
483	0.01089339	0.0058119	
483.2	0.01067591	0.00582326	
483.4	0.01032958	0.00583461	
483.6	0.01020007	0.00584596	
483.8	0.01019625	0.00585731	
484	0.01047054	0.00586865	
484.2	0.01002524	0.00587998	
484.4	0.01038364	0.00589132	
484.6	0.01015621	0.00590264	
484.8	0.00983331	0.00591397	
485	0.0097572	0.00592528	
485.2	0.00955876	0.0059366	
485.4	0.00976765	0.00594791	
485.6	0.01000429	0.00595921	
485.8	0.01009991	0.00597051	
486	0.01018462	0.00598181	
486.2	0.0099861	0.0059931	
486.4	0.01027733	0.00600438	
486.6	0.00991574	0.00601566	
486.8	0.0096862	0.00602694	
487	0.00900888	0.00603821	
487.2	0.00942497	0.00604948	
487.4	0.00960596	0.00606074	
487.6	0.00955744	0.006072	
487.8	0.0094235	0.00608326	
488	0.01004157	0.00609451	
488.2	0.01011462	0.00610575	
488.4	0.01026172	0.00611699	
488.6	0.01016731	0.00612823	
488.8	0.01025193	0.00613946	
489	0.01018849	0.00615069	
489.2	0.01038187	0.00616191	
489.4	0.0103035	0.00617313	
489.6	0.01018745	0.00618434	
489.8	0.00992476	0.00619555	
490	0.0099338	0.00620675	
490.2	0.01001997	0.00621795	
490.4	0.00984177	0.00622915	
490.6	0.00896886	0.00624034	
490.8	0.00923949	0.00625152	
491	0.00879293	0.0062627	
491.2	0.00911878	0.00627388	
491.4	0.00865549	0.00628505	
491.6	0.00847569	0.00629622	
491.8	0.00859248	0.00630739	
492	0.00888736	0.00631855	
492.2	0.00899253	0.0063297	
492.4	0.00917494	0.00634085	
492.6	0.00940552	0.006352	
492.8	0.00964913	0.00636314	
493	0.00968367	0.00637427	
493.2	0.00966023	0.0063854	
493.4	0.00941057	0.00639653	
493.6	0.00959099	0.00640766	
493.8	0.00976172	0.00641877	
494	0.01049968	0.00642989	
494.2	0.01081063	0.006441	
494.4	0.01073999	0.0064521	
494.6	0.01090786	0.0064632	
494.8	0.01153572	0.0064743	
495	0.0114499	0.00648539	
495.2	0.01178533	0.00649648	
495.4	0.01117822	0.00650756	
495.6	0.01179411	0.00651864	
495.8	0.01177828	0.00652971	
496	0.01155808	0.00654078	
496.2	0.0113478	0.00655185	
496.4	0.01148174	0.00656291	
496.6	0.01151528	0.00657396	
496.8	0.01153733	0.00658501	
497	0.01146411	0.00659606	
497.2	0.01075676	0.0066071	
497.4	0.01050787	0.00661814	
497.6	0.0108323	0.00662917	
497.8	0.01093048	0.0066402	
498	0.01110804	0.00665123	
498.2	0.01099853	0.00666225	
498.4	0.01113676	0.00667326	
498.6	0.0110833	0.00668428	
498.8	0.01088162	0.00669528	
499	0.01058424	0.00670628	
499.2	0.01055693	0.00671728	
499.4	0.01029461	0.00672828	
499.6	0.0107957	0.00673926	
499.8	0.01020548	0.00675025	
500	0.01041258	0.00676123	
500.2	0.01091447	0.00677221	
500.4	0.01127777	0.00678318	
500.6	0.0110895	0.00679414	
500.8	0.01143504	0.00680511	
501	0.01146452	0.00681606	
501.2	0.01151399	0.00682702	
501.4	0.01157566	0.00683797	
501.6	0.01130892	0.00684891	
501.8	0.01108182	0.00685985	
502	0.01118861	0.00687079	
502.2	0.01127888	0.00688172	
502.4	0.01077711	0.00689265	
502.6	0.01006175	0.00690357	
502.8	0.00992576	0.00691449	
503	0.00982142	0.0069254	
503.2	0.01000742	0.00693631	
503.4	0.0100652	0.00694722	
503.6	0.01028868	0.00695812	
503.8	0.0106585	0.00696901	
504	0.01138317	0.0069799	
504.2	0.01195812	0.00699079	
504.4	0.01219147	0.00700167	
504.6	0.01219017	0.00701255	
504.8	0.01332495	0.00702343	
505	0.01342299	0.0070343	
505.2	0.01331331	0.00704516	
505.4	0.01291922	0.00705602	
505.6	0.01264949	0.00706688	
505.8	0.01300346	0.00707773	
506	0.01296494	0.00708858	
506.2	0.01247431	0.00709942	
506.4	0.01183722	0.00711026	
506.6	0.0112689	0.0071211	
506.8	0.01103495	0.00713193	
507	0.01071123	0.00714275	
507.2	0.0103483	0.00715358	
507.4	0.00978214	0.00716439	
507.6	0.00930902	0.00717521	
507.8	0.00905099	0.00718601	
508	0.00873493	0.00719682	
508.2	0.00878571	0.00720762	
508.4	0.008878	0.00721841	
508.6	0.00871828	0.0072292	
508.8	0.00907244	0.00723999	
509	0.00851079	0.00725077	
509.2	0.00821009	0.00726155	
509.4	0.00815852	0.00727233	
509.6	0.0086109	0.00728309	
509.8	0.0092532	0.00729386	
510	0.00965533	0.00730462	
510.2	0.00932867	0.00731538	
510.4	0.00927228	0.00732613	
510.6	0.00933432	0.00733688	
510.8	0.00937626	0.00734762	
511	0.00978611	0.00735836	
511.2	0.00988287	0.00736909	
511.4	0.00971228	0.00737982	
511.6	0.00983944	0.00739055	
511.8	0.01064817	0.00740127	
512	0.01094055	0.00741199	
512.2	0.010989	0.0074227	
512.4	0.01092891	0.00743341	
512.6	0.01027653	0.00744411	
512.8	0.0100528	0.00745481	
513	0.01009463	0.00746551	
513.2	0.00943664	0.0074762	
513.4	0.00935882	0.00748689	
513.6	0.00993505	0.00749757	
513.8	0.00968537	0.00750825	
514	0.00964471	0.00751892	
514.2	0.00954526	0.00752959	
514.4	0.00958988	0.00754026	
514.6	0.00957637	0.00755092	
514.8	0.00997503	0.00756157	
515	0.01096428	0.00757223	
515.2	0.0111185	0.00758287	
515.4	0.01110386	0.00759352	
515.6	0.0111238	0.00760416	
515.8	0.0117007	0.00761479	
516	0.01198345	0.00762542	
516.2	0.0117222	0.00763605	
516.4	0.01146139	0.00764667	
516.6	0.01124883	0.00765729	
516.8	0.01111121	0.00766791	
517	0.01120657	0.00767851	
517.2	0.01085259	0.00768912	
517.4	0.01147057	0.00769972	
517.6	0.01207321	0.00771032	
517.8	0.01185635	0.00772091	
518	0.01197875	0.0077315	
518.2	0.01136822	0.00774208	
518.4	0.01097062	0.00775266	
518.6	0.01094534	0.00776324	
518.8	0.01135176	0.00777381	
519	0.01136069	0.00778437	
519.2	0.01040717	0.00779494	
519.4	0.01010302	0.0078055	
519.6	0.00989492	0.00781605	
519.8	0.01026429	0.0078266	
520	0.01081948	0.00783714	
520.2	0.01040824	0.00784769	
520.4	0.00998416	0.00785822	
520.6	0.01015924	0.00786875	
520.8	0.0104462	0.00787928	
521	0.01079778	0.00788981	
521.2	0.01130883	0.00790033	
521.4	0.01135286	0.00791084	
521.6	0.0115622	0.00792135	
521.8	0.01116363	0.00793186	
522	0.01082697	0.00794236	
522.2	0.01064891	0.00795286	
522.4	0.01070013	0.00796336	
522.6	0.01121174	0.00797385	
522.8	0.01118377	0.00798433	
523	0.0108515	0.00799482	
523.2	0.01059161	0.00800529	
523.4	0.01146724	0.00801577	
523.6	0.01112095	0.00802623	
523.8	0.01128659	0.0080367	
524	0.01149959	0.00804716	
524.2	0.01123716	0.00805762	
524.4	0.01108512	0.00806807	
524.6	0.01158057	0.00807852	
524.8	0.01099837	0.00808896	
525	0.00994592	0.0080994	
525.2	0.01033899	0.00810983	
525.4	0.01062982	0.00812027	
525.6	0.0112003	0.00813069	
525.8	0.01094539	0.00814112	
526	0.0111047	0.00815153	
526.2	0.01126792	0.00816195	
526.4	0.01096238	0.00817236	
526.6	0.01194372	0.00818276	
526.8	0.01214602	0.00819316	
527	0.012399	0.00820356	
527.2	0.01250763	0.00821396	
527.4	0.0134348	0.00822434	
527.6	0.01268866	0.00823473	
527.8	0.01275033	0.00824511	
528	0.01262415	0.00825549	
528.2	0.01207414	0.00826586	
528.4	0.01198105	0.00827623	
528.6	0.01132246	0.00828659	
528.8	0.01059836	0.00829695	
529	0.01054357	0.0083073	
529.2	0.01110159	0.00831766	
529.4	0.01133704	0.008328	
529.6	0.01121374	0.00833835	
529.8	0.01124909	0.00834868	
530	0.01104961	0.00835902	
530.2	0.01123196	0.00836935	
530.4	0.01118907	0.00837968	
530.6	0.01202106	0.00839	
530.8	0.01192264	0.00840032	
531	0.01198938	0.00841063	
531.2	0.01212709	0.00842094	
531.4	0.01259064	0.00843124	
531.6	0.0117327	0.00844155	
531.8	0.01156189	0.00845184	
532	0.01139402	0.00846214	
532.2	0.0107461	0.00847242	
532.4	0.01088269	0.00848271	
532.6	0.01066389	0.00849299	
532.8	0.01062317	0.00850327	
533	0.0105122	0.00851354	
533.2	0.0105164	0.00852381	
533.4	0.01068643	0.00853407	
533.6	0.01090041	0.00854433	
533.8	0.01129384	0.00855458	
534	0.0110063	0.00856484	
534.2	0.01175995	0.00857508	
534.4	0.01218524	0.00858533	
534.6	0.01296798	0.00859556	
534.8	0.01311245	0.0086058	
535	0.0137354	0.00861603	
535.2	0.01419476	0.00862626	
535.4	0.01395068	0.00863648	
535.6	0.01372197	0.0086467	
535.8	0.01347325	0.00865691	
536	0.01325654	0.00866712	
536.2	0.0131732	0.00867733	
536.4	0.01322303	0.00868753	
536.6	0.01275687	0.00869773	
536.8	0.01192379	0.00870792	
537	0.01143235	0.00871811	
537.2	0.01062546	0.0087283	
537.4	0.01025637	0.00873848	
537.6	0.01082817	0.00874865	
537.8	0.01064478	0.00875883	
538	0.01047858	0.008769	
538.2	0.01091445	0.00877916	
538.4	0.0113292	0.00878932	
538.6	0.0116148	0.00879948	
538.8	0.01136789	0.00880963	
539	0.0113652	0.00881978	
539.2	0.01151613	0.00882992	
539.4	0.01171996	0.00884006	
539.6	0.01229506	0.0088502	
539.8	0.01260497	0.00886033	
540	0.01285826	0.00887046	
540.2	0.01302413	0.00888058	
540.4	0.01295688	0.0088907	
540.6	0.01269885	0.00890082	
540.8	0.01288418	0.00891093	
541	0.01296896	0.00892104	
541.2	0.01297342	0.00893114	
541.4	0.01353157	0.00894124	
541.6	0.01418016	0.00895133	
541.8	0.01375387	0.00896143	
542	0.01323027	0.00897151	
542.2	0.0135213	0.0089816	
542.4	0.01299166	0.00899167	
542.6	0.01249391	0.00900175	
542.8	0.01178584	0.00901182	
543	0.01155469	0.00902189	
543.2	0.01188604	0.00903195	
543.4	0.01159052	0.00904201	
543.6	0.0116103	0.00905206	
543.8	0.01094327	0.00906211	
544	0.01053984	0.00907216	
544.2	0.01079312	0.0090822	
544.4	0.01128161	0.00909224	
544.6	0.01114437	0.00910227	
544.8	0.01127669	0.0091123	
545	0.01160035	0.00912233	
545.2	0.01184362	0.00913235	
545.4	0.01181297	0.00914237	
545.6	0.01186832	0.00915238	
545.8	0.01153045	0.00916239	
546	0.01142982	0.0091724	
546.2	0.01132313	0.0091824	
546.4	0.01095794	0.0091924	
546.6	0.01173272	0.00920239	
546.8	0.01177591	0.00921238	
547	0.01204049	0.00922237	
547.2	0.01201179	0.00923235	
547.4	0.01150975	0.00924233	
547.6	0.01195242	0.0092523	
547.8	0.01180309	0.00926227	
548	0.01178282	0.00927224	
548.2	0.01203893	0.0092822	
548.4	0.01231387	0.00929216	
548.6	0.01185591	0.00930211	
548.8	0.01173687	0.00931206	
549	0.01136	0.009322	
549.2	0.01087946	0.00933195	
549.4	0.01044268	0.00934188	
549.6	0.01067875	0.00935182	
549.8	0.01107111	0.00936175	
550	0.01090897	0.00937167	
550.2	0.01038215	0.00938159	
550.4	0.01116577	0.00939151	
550.6	0.01172705	0.00940142	
550.8	0.01167699	0.00941133	
551	0.01209256	0.00942124	
551.2	0.01180487	0.00943114	
551.4	0.01196296	0.00944104	
551.6	0.01294308	0.00945093	
551.8	0.01276866	0.00946082	
552	0.01323368	0.0094707	
552.2	0.01346942	0.00948059	
552.4	0.01384927	0.00949046	
552.6	0.01313039	0.00950034	
552.8	0.01299316	0.00951021	
553	0.01273053	0.00952007	
553.2	0.01336151	0.00952993	
553.4	0.01355484	0.00953979	
553.6	0.01345466	0.00954964	
553.8	0.01370559	0.00955949	
554	0.01264844	0.00956934	
554.2	0.01253897	0.00957918	
554.4	0.0120926	0.00958902	
554.6	0.01223673	0.00959885	
554.8	0.01215406	0.00960868	
555	0.01223254	0.00961851	
555.2	0.01229687	0.00962833	
555.4	0.01275641	0.00963814	
555.6	0.01314778	0.00964796	
555.8	0.01252729	0.00965777	
556	0.01270427	0.00966757	
556.2	0.01299704	0.00967738	
556.4	0.01364036	0.00968717	
556.6	0.0135061	0.00969697	
556.8	0.01416904	0.00970676	
557	0.01453434	0.00971654	
557.2	0.01504193	0.00972633	
557.4	0.01500656	0.0097361	
557.6	0.01466184	0.00974588	
557.8	0.01438814	0.00975565	
558	0.01402631	0.00976541	
558.2	0.01443569	0.00977518	
558.4	0.01393578	0.00978494	
558.6	0.01456888	0.00979469	
558.8	0.01477946	0.00980444	
559	0.0151439	0.00981419	
559.2	0.01530405	0.00982393	
559.4	0.01521321	0.00983367	
559.6	0.01506935	0.0098434	
559.8	0.01475997	0.00985313	
560	0.01508566	0.00986286	
560.2	0.01561507	0.00987258	
560.4	0.01557595	0.0098823	
560.6	0.01572902	0.00989202	
560.8	0.01607614	0.00990173	
561	0.01616526	0.00991144	
561.2	0.01629517	0.00992114	
561.4	0.01591978	0.00993084	
561.6	0.01528106	0.00994053	
561.8	0.01495219	0.00995023	
562	0.01489558	0.00995991	
562.2	0.01437194	0.0099696	
562.4	0.01374728	0.00997928	
562.6	0.01310909	0.00998895	
562.8	0.01292558	0.00999862	
563	0.01262823	0.01000829	
563.2	0.01270549	0.01001796	
563.4	0.0127568	0.01002762	
563.6	0.01274234	0.01003727	
563.8	0.01238289	0.01004693	
564	0.01266109	0.01005657	
564.2	0.01251148	0.01006622	
564.4	0.01310884	0.01007586	
564.6	0.01372239	0.0100855	
564.8	0.01391739	0.01009513	
565	0.01444645	0.01010476	
565.2	0.01494525	0.01011438	
565.4	0.01475648	0.01012401	
565.6	0.01527594	0.01013362	
565.8	0.01541695	0.01014324	
566	0.01555436	0.01015285	
566.2	0.01566226	0.01016245	
566.4	0.0154408	0.01017205	
566.6	0.01497202	0.01018165	
566.8	0.01522966	0.01019125	
567	0.01503789	0.01020084	
567.2	0.0148402	0.01021042	
567.4	0.01439906	0.01022001	
567.6	0.01400204	0.01022958	
567.8	0.01343641	0.01023916	
568	0.01324594	0.01024873	
568.2	0.01286277	0.0102583	
568.4	0.01277398	0.01026786	
568.6	0.0123923	0.01027742	
568.8	0.01214599	0.01028698	
569	0.0121528	0.01029653	
569.2	0.0120053	0.01030607	
569.4	0.01194646	0.01031562	
569.6	0.01247103	0.01032516	
569.8	0.01249015	0.01033469	
570	0.01249015	0.01034423	
570.2	0.01204065	0.01034196	
570.4	0.01163174	0.01033969	
570.6	0.01150453	0.01033742	
570.8	0.01109821	0.01033515	
571	0.0107601	0.01033289	
571.2	0.01044583	0.01033062	
571.4	0.0103558	0.01032835	
571.6	0.0099703	0.01032609	
571.8	0.00985312	0.01032382	
572	0.0089407	0.01032155	
572.2	0.00893805	0.01031929	
572.4	0.00895824	0.01031703	
572.6	0.00891681	0.01031476	
572.8	0.00902262	0.0103125	
573	0.0087326	0.01031024	
573.2	0.00882993	0.01030797	
573.4	0.00876421	0.01030571	
573.6	0.00913745	0.01030345	
573.8	0.00928485	0.01030119	
574	0.00918526	0.01029893	
574.2	0.00903295	0.01029667	
574.4	0.00909409	0.01029441	
574.6	0.00893011	0.01029215	
574.8	0.00876088	0.01028989	
575	0.00857542	0.01028764	
575.2	0.0083606	0.01028538	
575.4	0.0081701	0.01028312	
575.6	0.00815113	0.01028087	
575.8	0.00792726	0.01027861	
576	0.00791979	0.01027636	
576.2	0.00844303	0.0102741	
576.4	0.0085304	0.01027185	
576.6	0.00847617	0.01026959	
576.8	0.00842667	0.01026734	
577	0.008615	0.01026509	
577.2	0.0086156	0.01026283	
577.4	0.00844511	0.01026058	
577.6	0.00837579	0.01025833	
577.8	0.00841098	0.01025608	
578	0.00791947	0.01025383	
578.2	0.00765027	0.01025158	
578.4	0.00705503	0.01024933	
578.6	0.00687302	0.01024708	
578.8	0.00686945	0.01024483	
579	0.00675872	0.01024259	
579.2	0.00700457	0.01024034	
579.4	0.00695329	0.01023809	
579.6	0.00681629	0.01023584	
579.8	0.00672871	0.0102336	
580	0.00722619	0.01023135	
580.2	0.00758219	0.01022911	
580.4	0.00787632	0.01022686	
580.6	0.00828839	0.01022462	
580.8	0.00823254	0.01022238	
581	0.00842388	0.01022013	
581.2	0.0083187	0.01021789	
581.4	0.00854979	0.01021565	
581.6	0.00842891	0.01021341	
581.8	0.00885862	0.01021117	
582	0.00856951	0.01020893	
582.2	0.00857134	0.01020669	
582.4	0.00868904	0.01020445	
582.6	0.00910428	0.01020221	
582.8	0.00932622	0.01019997	
583	0.00934176	0.01019773	
583.2	0.00926022	0.01019549	
583.4	0.00885303	0.01019326	
583.6	0.00860813	0.01019102	
583.8	0.00895586	0.01018878	
584	0.00896152	0.01018655	
584.2	0.00904428	0.01018431	
584.4	0.00886787	0.01018208	
584.6	0.00891796	0.01017985	
584.8	0.00826926	0.01017761	
585	0.00797858	0.01017538	
585.2	0.00785624	0.01017315	
585.4	0.00771914	0.01017091	
585.6	0.00708859	0.01016868	
585.8	0.00683113	0.01016645	
586	0.00647335	0.01016422	
586.2	0.0066986	0.01016199	
586.4	0.006784	0.01015976	
586.6	0.00736082	0.01015753	
586.8	0.00732974	0.0101553	
587	0.00751679	0.01015307	
587.2	0.00796658	0.01015085	
587.4	0.0081125	0.01014862	
587.6	0.00839552	0.01014639	
587.8	0.00844319	0.01014417	
588	0.00850542	0.01014194	
588.2	0.00871827	0.01013972	
588.4	0.00889606	0.01013749	
588.6	0.00912062	0.01013527	
588.8	0.00875992	0.01013304	
589	0.00890184	0.01013082	
589.2	0.0092846	0.0101286	
589.4	0.00922657	0.01012637	
589.6	0.00910506	0.01012415	
589.8	0.00914718	0.01012193	
590	0.0088111	0.01011971	
590.2	0.00901185	0.01011749	
590.4	0.00894484	0.01011527	
590.6	0.00903402	0.01011305	
590.8	0.00836102	0.01011083	
591	0.00802822	0.01010861	
591.2	0.00827552	0.0101064	
591.4	0.00745276	0.01010418	
591.6	0.00770759	0.01010196	
591.8	0.0072165	0.01009974	
592	0.0069527	0.01009753	
592.2	0.00688796	0.01009531	
592.4	0.00697593	0.0100931	
592.6	0.0075404	0.01009088	
592.8	0.00705091	0.01008867	
593	0.00733926	0.01008646	
593.2	0.00742383	0.01008424	
593.4	0.00723	0.01008203	
593.6	0.00747163	0.01007982	
593.8	0.00761085	0.01007761	
594	0.00780764	0.01007539	
594.2	0.00792588	0.01007318	
594.4	0.00776858	0.01007097	
594.6	0.00743856	0.01006876	
594.8	0.00721118	0.01006656	
595	0.00702899	0.01006435	
595.2	0.00776448	0.01006214	
595.4	0.00710685	0.01005993	
595.6	0.00743372	0.01005772	
595.8	0.00723633	0.01005552	
596	0.00730392	0.01005331	
596.2	0.00765198	0.0100511	
596.4	0.00793899	0.0100489	
596.6	0.00793182	0.01004669	
596.8	0.00751649	0.01004449	
597	0.00748434	0.01004229	
597.2	0.00774216	0.01004008	
597.4	0.00787367	0.01003788	
597.6	0.00842273	0.01003568	
597.8	0.00829867	0.01003347	
598	0.00811871	0.01003127	
598.2	0.00748537	0.01002907	
598.4	0.00788799	0.01002687	
598.6	0.00747742	0.01002467	
598.8	0.00772894	0.01002247	
599	0.00735455	0.01002027	
599.2	0.0071992	0.01001807	
599.4	0.00686038	0.01001588	
599.6	0.00662401	0.01001368	
599.8	0.00670935	0.01001148	
600	0.00692512	0.01000929	
600.2	0.00725348	0.01000709	
600.4	0.00736346	0.01000489	
600.6	0.00742126	0.0100027	
600.8	0.00781201	0.0100005	
601	0.00812516	0.00999831	
601.2	0.00845325	0.00999612	
601.4	0.00834371	0.00999392	
601.6	0.00856751	0.00999173	
601.8	0.0087304	0.00998954	
602	0.00884426	0.00998735	
602.2	0.00908714	0.00998515	
602.4	0.00947208	0.00998296	
602.6	0.00905849	0.00998077	
602.8	0.00907597	0.00997858	
603	0.0086398	0.00997639	
603.2	0.00835225	0.0099742	
603.4	0.00819189	0.00997202	
603.6	0.00789211	0.00996983	
603.8	0.00781176	0.00996764	
604	0.00758974	0.00996545	
604.2	0.00745551	0.00996327	
604.4	0.00726603	0.00996108	
604.6	0.00783484	0.0099589	
604.8	0.00810537	0.00995671	
605	0.00791907	0.00995453	
605.2	0.00784833	0.00995234	
605.4	0.0080284	0.00995016	
605.6	0.00807666	0.00994797	
605.8	0.00800892	0.00994579	
606	0.00762833	0.00994361	
606.2	0.00742366	0.00994143	
606.4	0.00713331	0.00993925	
606.6	0.00716886	0.00993707	
606.8	0.0065671	0.00993489	
607	0.00626475	0.00993271	
607.2	0.00588733	0.00993053	
607.4	0.00599327	0.00992835	
607.6	0.00641489	0.00992617	
607.8	0.00637247	0.00992399	
608	0.00620001	0.00992181	
608.2	0.00698765	0.00991964	
608.4	0.00754193	0.00991746	
608.6	0.00810768	0.00991528	
608.8	0.00840657	0.00991311	
609	0.00866703	0.00991093	
609.2	0.00865501	0.00990876	
609.4	0.00862399	0.00990658	
609.6	0.00890946	0.00990441	
609.8	0.00873717	0.00990224	
610	0.00830847	0.00990007	
610.2	0.00809324	0.00989789	
610.4	0.00790403	0.00989572	
610.6	0.00774906	0.00989355	
610.8	0.00731762	0.00989138	
611	0.00757388	0.00988921	
611.2	0.00767309	0.00988704	
611.4	0.00816232	0.00988487	
611.6	0.00855854	0.0098827	
611.8	0.00840207	0.00988053	
612	0.00875587	0.00987836	
612.2	0.00923359	0.0098762	
612.4	0.00936363	0.00987403	
612.6	0.0088935	0.00987186	
612.8	0.00876269	0.0098697	
613	0.0083321	0.00986753	
613.2	0.00780485	0.00986537	
613.4	0.0080807	0.0098632	
613.6	0.00782094	0.00986104	
613.8	0.00656008	0.00985887	
614	0.00669288	0.00985671	
614.2	0.00671885	0.00985455	
614.4	0.00643674	0.00985239	
614.6	0.00683538	0.00985022	
614.8	0.00697977	0.00984806	
615	0.00748864	0.0098459	
615.2	0.00752157	0.00984374	
615.4	0.00809579	0.00984158	
615.6	0.00817407	0.00983942	
615.8	0.00828165	0.00983726	
616	0.0087329	0.00983511	
616.2	0.00846976	0.00983295	
616.4	0.00879929	0.00983079	
616.6	0.00829817	0.00982863	
616.8	0.00824889	0.00982648	
617	0.00814099	0.00982432	
617.2	0.00823707	0.00982217	
617.4	0.00831877	0.00982001	
617.6	0.00764421	0.00981786	
617.8	0.00741636	0.0098157	
618	0.00765197	0.00981355	
618.2	0.00786046	0.00981139	
618.4	0.00793261	0.00980924	
618.6	0.00796684	0.00980709	
618.8	0.0073817	0.00980494	
619	0.00720986	0.00980279	
619.2	0.00726978	0.00980064	
619.4	0.00735587	0.00979848	
619.6	0.00688941	0.00979634	
619.8	0.00660177	0.00979419	
620	0.00635546	0.00979204	
620.2	0.0060713	0.00978989	
620.4	0.00645968	0.00978774	
620.6	0.00658735	0.00978559	
620.8	0.00676654	0.00978345	
621	0.00707108	0.0097813	
621.2	0.00763148	0.00977915	
621.4	0.00756355	0.00977701	
621.6	0.00748213	0.00977486	
621.8	0.00790185	0.00977272	
622	0.00788355	0.00977057	
622.2	0.0081331	0.00976843	
622.4	0.00770422	0.00976629	
622.6	0.00738132	0.00976414	
622.8	0.00753119	0.009762	
623	0.00713801	0.00975986	
623.2	0.00769489	0.00975772	
623.4	0.00751668	0.00975558	
623.6	0.00764676	0.00975344	
623.8	0.00767733	0.0097513	
624	0.00816529	0.00974916	
624.2	0.00830764	0.00974702	
624.4	0.00900875	0.00974488	
624.6	0.00913412	0.00974274	
624.8	0.00858795	0.0097406	
625	0.00907432	0.00973847	
625.2	0.00917052	0.00973633	
625.4	0.00874928	0.00973419	
625.6	0.00857643	0.00973206	
625.8	0.00833251	0.00972992	
626	0.00766537	0.00972779	
626.2	0.00728958	0.00972565	
626.4	0.00749034	0.00972352	
626.6	0.00740157	0.00972138	
626.8	0.00775876	0.00971925	
627	0.00712951	0.00971712	
627.2	0.00750843	0.00971499	
627.4	0.00767214	0.00971286	
627.6	0.00818872	0.00971072	
627.8	0.00833629	0.00970859	
628	0.00862869	0.00970646	
628.2	0.00858099	0.00970433	
628.4	0.00872649	0.0097022	
628.6	0.00827735	0.00970008	
628.8	0.00833383	0.00969795	
629	0.00864397	0.00969582	
629.2	0.00869884	0.00969369	
629.4	0.00826157	0.00969157	
629.6	0.00827067	0.00968944	
629.8	0.00801537	0.00968731	
630	0.00795615	0.00968519	
630.2	0.00851441	0.00968306	
630.4	0.00864428	0.00968094	
630.6	0.00804335	0.00967881	
630.8	0.00776412	0.00967669	
631	0.00735178	0.00967457	
631.2	0.00701889	0.00967244	
631.4	0.00673291	0.00967032	
631.6	0.00697766	0.0096682	
631.8	0.00701352	0.00966608	
632	0.00668723	0.00966396	
632.2	0.0067136	0.00966184	
632.4	0.00661465	0.00965972	
632.6	0.00666785	0.0096576	
632.8	0.00677029	0.00965548	
633	0.00655787	0.00965336	
633.2	0.00690598	0.00965124	
633.4	0.00701123	0.00964912	
633.6	0.00725099	0.00964701	
633.8	0.00743302	0.00964489	
634	0.00787277	0.00964277	
634.2	0.00816735	0.00964066	
634.4	0.00757258	0.00963854	
634.6	0.00743405	0.00963643	
634.8	0.0073659	0.00963431	
635	0.00757465	0.0096322	
635.2	0.00726673	0.00963009	
635.4	0.00694349	0.00962797	
635.6	0.00702543	0.00962586	
635.8	0.00726664	0.00962375	
636	0.00740784	0.00962164	
636.2	0.00731519	0.00961953	
636.4	0.00722515	0.00961742	
636.6	0.00724223	0.00961531	
636.8	0.0072931	0.0096132	
637	0.00717896	0.00961109	
637.2	0.00719983	0.00960898	
637.4	0.00737513	0.00960687	
637.6	0.00672509	0.00960476	
637.8	0.00673649	0.00960265	
638	0.00717586	0.00960055	
638.2	0.00702522	0.00959844	
638.4	0.00705806	0.00959633	
638.6	0.00733349	0.00959423	
638.8	0.00734471	0.00959212	
639	0.00754663	0.00959002	
639.2	0.00784888	0.00958792	
639.4	0.00787117	0.00958581	
639.6	0.00809374	0.00958371	
639.8	0.00888794	0.00958161	
640	0.00866888	0.0095795	
640.2	0.00813268	0.0095774	
640.4	0.00834515	0.0095753	
640.6	0.00808731	0.0095732	
640.8	0.00835256	0.0095711	
641	0.00775009	0.009569	
641.2	0.00710422	0.0095669	
641.4	0.00666104	0.0095648	
641.6	0.00627125	0.0095627	
641.8	0.00634536	0.0095606	
642	0.00663913	0.00955851	
642.2	0.00630093	0.00955641	
642.4	0.0062333	0.00955431	
642.6	0.00593423	0.00955222	
642.8	0.00607873	0.00955012	
643	0.00626478	0.00954802	
643.2	0.00658761	0.00954593	
643.4	0.00651097	0.00954383	
643.6	0.00662821	0.00954174	
643.8	0.00686845	0.00953965	
644	0.00678983	0.00953755	
644.2	0.00715065	0.00953546	
644.4	0.00720459	0.00953337	
644.6	0.00740353	0.00953128	
644.8	0.00866934	0.00952919	
645	0.00854771	0.00952709	
645.2	0.00901888	0.009525	
645.4	0.00933159	0.00952291	
645.6	0.00923891	0.00952083	
645.8	0.00910534	0.00951874	
646	0.00935081	0.00951665	
646.2	0.00945095	0.00951456	
646.4	0.00924873	0.00951247	
646.6	0.00922734	0.00951038	
646.8	0.00953406	0.0095083	
647	0.00970793	0.00950621	
647.2	0.00893842	0.00950413	
647.4	0.00873351	0.00950204	
647.6	0.00892885	0.00949996	
647.8	0.00877715	0.00949787	
648	0.00853789	0.00949579	
648.2	0.00912055	0.0094937	
648.4	0.00921479	0.00949162	
648.6	0.00940921	0.00948954	
648.8	0.00942483	0.00948746	
649	0.00901287	0.00948537	
649.2	0.00829439	0.00948329	
649.4	0.0075161	0.00948121	
649.6	0.00662509	0.00947913	
649.8	0.00638766	0.00947705	
650	0.00657222	0.00947497	
650.2	0.00675592	0.00947289	
650.4	0.00675538	0.00947082	
650.6	0.00688901	0.00946874	
650.8	0.00721313	0.00946666	
651	0.00682345	0.00946458	
651.2	0.0061165	0.00946251	
651.4	0.00643742	0.00946043	
651.6	0.00658976	0.00945835	
651.8	0.00688272	0.00945628	
652	0.00724232	0.0094542	
652.2	0.00795128	0.00945213	
652.4	0.00799874	0.00945006	
652.6	0.0083865	0.00944798	
652.8	0.00847663	0.00944591	
653	0.00855127	0.00944384	
653.2	0.00802035	0.00944176	
653.4	0.00766173	0.00943969	
653.6	0.00661639	0.00943762	
653.8	0.00675026	0.00943555	
654	0.00690234	0.00943348	
654.2	0.00704413	0.00943141	
654.4	0.00709533	0.00942934	
654.6	0.00678479	0.00942727	
654.8	0.00652998	0.0094252	
655	0.0061571	0.00942314	
655.2	0.00612056	0.00942107	
655.4	0.00605822	0.009419	
655.6	0.0064145	0.00941693	
655.8	0.00639267	0.00941487	
656	0.00623725	0.0094128	
656.2	0.00602277	0.00941074	
656.4	0.00666017	0.00940867	
656.6	0.00683811	0.00940661	
656.8	0.00664494	0.00940454	
657	0.00636546	0.00940248	
657.2	0.00609687	0.00940042	
657.4	0.0049467	0.00939836	
657.6	0.00456073	0.00939629	
657.8	0.00474499	0.00939423	
658	0.00471597	0.00939217	
658.2	0.00510111	0.00939011	
658.4	0.00506977	0.00938805	
658.6	0.0052489	0.00938599	
658.8	0.0061442	0.00938393	
659	0.00696913	0.00938187	
659.2	0.00734157	0.00937981	
659.4	0.00765405	0.00937775	
659.6	0.00787708	0.0093757	
659.8	0.00757957	0.00937364	
660	0.00799127	0.00937158	
660.2	0.00809698	0.00936953	
660.4	0.00870124	0.00936747	
660.6	0.00849495	0.00936542	
660.8	0.0081518	0.00936336	
661	0.00785319	0.00936131	
661.2	0.00743372	0.00935925	
661.4	0.00666224	0.0093572	
661.6	0.00686258	0.00935515	
661.8	0.00665885	0.00935309	
662	0.00659137	0.00935104	
662.2	0.006864	0.00934899	
662.4	0.00662921	0.00934694	
662.6	0.00699677	0.00934489	
662.8	0.00715795	0.00934284	
663	0.00701037	0.00934079	
663.2	0.00735642	0.00933874	
663.4	0.0073446	0.00933669	
663.6	0.00776845	0.00933464	
663.8	0.00813229	0.00933259	
664	0.00840661	0.00933054	
664.2	0.00826053	0.0093285	
664.4	0.00845723	0.00932645	
664.6	0.00816351	0.0093244	
664.8	0.00764955	0.00932236	
665	0.00769841	0.00932031	
665.2	0.00749835	0.00931827	
665.4	0.0073763	0.00931622	
665.6	0.00749684	0.00931418	
665.8	0.00725127	0.00931213	
666	0.00720813	0.00931009	
666.2	0.00714494	0.00930805	
666.4	0.00701818	0.00930601	
666.6	0.00704747	0.00930396	
666.8	0.00663282	0.00930192	
667	0.00635955	0.00929988	
667.2	0.00651933	0.00929784	
667.4	0.0068539	0.0092958	
667.6	0.00757646	0.00929376	
667.8	0.00786296	0.00929172	
668	0.00798863	0.00928968	
668.2	0.00851627	0.00928765	
668.4	0.00878436	0.00928561	
668.6	0.00898848	0.00928357	
668.8	0.00914683	0.00928153	
669	0.0091877	0.0092795	
669.2	0.00935609	0.00927746	
669.4	0.00952866	0.00927543	
669.6	0.00925796	0.00927339	
669.8	0.00900119	0.00927136	
670	0.00910244	0.00926932	
670.2	0.00875493	0.00926729	
670.4	0.00873217	0.00926525	
670.6	0.00828374	0.00926322	
670.8	0.00770541	0.00926119	
671	0.00751375	0.00925916	
671.2	0.00750122	0.00925713	
671.4	0.00777986	0.00925509	
671.6	0.00767591	0.00925306	
671.8	0.00763787	0.00925103	
672	0.00780623	0.009249	
672.2	0.00773967	0.00924697	
672.4	0.00743924	0.00924495	
672.6	0.00748124	0.00924292	
672.8	0.00698337	0.00924089	
673	0.00730265	0.00923886	
673.2	0.00734929	0.00923683	
673.4	0.00743486	0.00923481	
673.6	0.00710897	0.00923278	
673.8	0.0074395	0.00923076	
674	0.00756041	0.00922873	
674.2	0.00730904	0.00922671	
674.4	0.00717001	0.00922468	
674.6	0.0072432	0.00922266	
674.8	0.006899	0.00922063	
675	0.00677518	0.00921861	
675.2	0.00645872	0.00921659	
675.4	0.0059284	0.00921456	
675.6	0.00580606	0.00921254	
675.8	0.00631797	0.00921052	
676	0.00647747	0.0092085	
676.2	0.00612521	0.00920648	
676.4	0.00639385	0.00920446	
676.6	0.0062996	0.00920244	
676.8	0.00645735	0.00920042	
677	0.00700799	0.0091984	
677.2	0.0068171	0.00919638	
677.4	0.00687802	0.00919437	
677.6	0.00703391	0.00919235	
677.8	0.0075297	0.00919033	
678	0.00769586	0.00918832	
678.2	0.00761764	0.0091863	
678.4	0.00764576	0.00918428	
678.6	0.00740729	0.00918227	
678.8	0.00701991	0.00918025	
679	0.00741098	0.00917824	
679.2	0.00710015	0.00917623	
679.4	0.00698023	0.00917421	
679.6	0.0073916	0.0091722	
679.8	0.00767271	0.00917019	
680	0.00753121	0.00916818	
680.2	0.00725002	0.00916616	
680.4	0.00741026	0.00916415	
680.6	0.00719588	0.00916214	
680.8	0.00708465	0.00916013	
681	0.0070953	0.00915812	
681.2	0.00703448	0.00915611	
681.4	0.00724253	0.0091541	
681.6	0.00802494	0.0091521	
681.8	0.00878121	0.00915009	
682	0.00896758	0.00914808	
682.2	0.00892098	0.00914607	
682.4	0.00898914	0.00914407	
682.6	0.00879344	0.00914206	
682.8	0.0092729	0.00914005	
683	0.00969757	0.00913805	
683.2	0.00899786	0.00913604	
683.4	0.00897345	0.00913404	
683.6	0.00832148	0.00913203	
683.8	0.00767765	0.00913003	
684	0.00728299	0.00912803	
684.2	0.00662753	0.00912602	
684.4	0.00631233	0.00912402	
684.6	0.00608257	0.00912202	
684.8	0.00574537	0.00912002	
685	0.00596855	0.00911802	
685.2	0.00606303	0.00911602	
685.4	0.00612713	0.00911402	
685.6	0.00631008	0.00911202	
685.8	0.0061906	0.00911002	
686	0.00634049	0.00910802	
686.2	0.00626179	0.00910602	
686.4	0.00649917	0.00910402	
686.6	0.00658704	0.00910202	
686.8	0.00700283	0.00910003	
687	0.00684634	0.00909803	
687.2	0.00663909	0.00909603	
687.4	0.006915	0.00909404	
687.6	0.00616999	0.00909204	
687.8	0.00643936	0.00909005	
688	0.00634395	0.00908805	
688.2	0.00644285	0.00908606	
688.4	0.00640974	0.00908407	
688.6	0.00628798	0.00908207	
688.8	0.00619401	0.00908008	
689	0.00623797	0.00907809	
689.2	0.00633971	0.0090761	
689.4	0.00619779	0.00907411	
689.6	0.00606438	0.00907211	
689.8	0.00595022	0.00907012	
690	0.00622485	0.00906813	
690.2	0.00614714	0.00906614	
690.4	0.0059023	0.00906415	
690.6	0.00594093	0.00906217	
690.8	0.00619826	0.00906018	
691	0.00595731	0.00905819	
691.2	0.00601156	0.0090562	
691.4	0.00628101	0.00905422	
691.6	0.00648044	0.00905223	
691.8	0.00681743	0.00905024	
692	0.00686227	0.00904826	
692.2	0.00742162	0.00904627	
692.4	0.00735237	0.00904429	
692.6	0.00754488	0.0090423	
692.8	0.00784201	0.00904032	
693	0.00790159	0.00903833	
693.2	0.00827577	0.00903635	
693.4	0.00820971	0.00903437	
693.6	0.00782046	0.00903239	
693.8	0.00754894	0.0090304	
694	0.0073306	0.00902842	
694.2	0.00708074	0.00902644	
694.4	0.0064807	0.00902446	
694.6	0.00651909	0.00902248	
694.8	0.00636949	0.0090205	
695	0.00603725	0.00901852	
695.2	0.00648529	0.00901654	
695.4	0.00647149	0.00901457	
695.6	0.00672996	0.00901259	
695.8	0.00665642	0.00901061	
696	0.00721249	0.00900863	
696.2	0.00717405	0.00900666	
696.4	0.00705606	0.00900468	
696.6	0.00717559	0.0090027	
696.8	0.00713329	0.00900073	
697	0.00738218	0.00899875	
697.2	0.00767881	0.00899678	
697.4	0.00732829	0.00899481	
697.6	0.00710172	0.00899283	
697.8	0.00704081	0.00899086	
698	0.00691485	0.00898889	
698.2	0.00688753	0.00898691	
698.4	0.00658793	0.00898494	
698.6	0.00691914	0.00898297	
698.8	0.00737672	0.008981	
699	0.00738355	0.00897903	
699.2	0.00806796	0.00897706	
699.4	0.00775094	0.00897509	
699.6	0.00839656	0.00897312	
699.8	0.00819891	0.00897115	
700	0.00805363	0.00896918	
700.2	0.00789695	0.00896722	
700.4	0.00818193	0.00896525	
700.6	0.00845299	0.00896328	
700.8	0.00806019	0.00896131	
701	0.00808514	0.00895935	
701.2	0.00790312	0.00895738	
701.4	0.00732171	0.00895542	
701.6	0.00732194	0.00895345	
701.8	0.0069676	0.00895149	
702	0.00654456	0.00894952	
702.2	0.00612554	0.00894756	
702.4	0.00535733	0.0089456	
702.6	0.00549699	0.00894363	
702.8	0.00560351	0.00894167	
703	0.00541145	0.00893971	
703.2	0.00579004	0.00893775	
703.4	0.00556821	0.00893579	
703.6	0.00547405	0.00893383	
703.8	0.00542994	0.00893187	
704	0.00575287	0.00892991	
704.2	0.00593139	0.00892795	
704.4	0.00639845	0.00892599	
704.6	0.00677815	0.00892403	
704.8	0.00687859	0.00892207	
705	0.00789122	0.00892011	
705.2	0.00810668	0.00891816	
705.4	0.0082605	0.0089162	
705.6	0.00875764	0.00891424	
705.8	0.00885076	0.00891229	
706	0.00908093	0.00891033	
706.2	0.00903522	0.00890838	
706.4	0.00881502	0.00890642	
706.6	0.00898828	0.00890447	
706.8	0.00880845	0.00890251	
707	0.00875658	0.00890056	
707.2	0.00862851	0.00889861	
707.4	0.00828466	0.00889666	
707.6	0.00764768	0.0088947	
707.8	0.00736224	0.00889275	
708	0.00676629	0.0088908	
708.2	0.00667505	0.00888885	
708.4	0.006994	0.0088869	
708.6	0.00675528	0.00888495	
708.8	0.0070245	0.008883	
709	0.0070265	0.00888105	
709.2	0.00693524	0.0088791	
709.4	0.00704322	0.00887715	
709.6	0.00692912	0.00887521	
709.8	0.00655814	0.00887326	
710	0.00686823	0.00887131	
710.2	0.00653044	0.00886937	
710.4	0.00637934	0.00886742	
710.6	0.00641133	0.00886547	
710.8	0.00727986	0.00886353	
711	0.00776202	0.00886158	
711.2	0.00772978	0.00885964	
711.4	0.00771948	0.0088577	
711.6	0.00759961	0.00885575	
711.8	0.00771563	0.00885381	
712	0.00776722	0.00885187	
712.2	0.00781128	0.00884992	
712.4	0.00820669	0.00884798	
712.6	0.00866762	0.00884604	
712.8	0.0092692	0.0088441	
713	0.0088966	0.00884216	
713.2	0.00898631	0.00884022	
713.4	0.00873916	0.00883828	
713.6	0.0082414	0.00883634	
713.8	0.00830513	0.0088344	
714	0.00815204	0.00883246	
714.2	0.00817445	0.00883053	
714.4	0.00876325	0.00882859	
714.6	0.00931364	0.00882665	
714.8	0.01002429	0.00882471	
715	0.00968344	0.00882278	
715.2	0.00943163	0.00882084	
715.4	0.00936884	0.00881891	
715.6	0.00897963	0.00881697	
715.8	0.00820989	0.00881504	
716	0.00762278	0.0088131	
716.2	0.0074262	0.00881117	
716.4	0.00779025	0.00880924	
716.6	0.00763244	0.0088073	
716.8	0.0073624	0.00880537	
717	0.0068628	0.00880344	
717.2	0.00731869	0.00880151	
717.4	0.00769369	0.00879958	
717.6	0.00811235	0.00879765	
717.8	0.0082603	0.00879572	
718	0.00788308	0.00879379	
718.2	0.00848467	0.00879186	
718.4	0.00809053	0.00878993	
718.6	0.00828073	0.008788	
718.8	0.00846155	0.00878607	
719	0.00859863	0.00878414	
719.2	0.00833354	0.00878222	
719.4	0.00811257	0.00878029	
719.6	0.00778997	0.00877836	
719.8	0.00751425	0.00877644	
720	0.00789836	0.00877451	
720.2	0.00775822	0.00877258	
720.4	0.00766221	0.00877066	
720.6	0.00777671	0.00876874	
720.8	0.00801267	0.00876681	
721	0.00777628	0.00876489	
721.2	0.00825321	0.00876296	
721.4	0.00849044	0.00876104	
721.6	0.00823214	0.00875912	
721.8	0.00700644	0.0087572	
722	0.00637733	0.00875528	
722.2	0.00569476	0.00875336	
722.4	0.0052542	0.00875143	
722.6	0.00494008	0.00874951	
722.8	0.00469431	0.00874759	
723	0.00457703	0.00874568	
723.2	0.00405933	0.00874376	
723.4	0.00389008	0.00874184	
723.6	0.00398763	0.00873992	
723.8	0.00397538	0.008738	
724	0.00459975	0.00873609	
724.2	0.00473516	0.00873417	
724.4	0.00518949	0.00873225	
724.6	0.00570528	0.00873034	
724.8	0.00567282	0.00872842	
725	0.00606435	0.00872651	
725.2	0.00700378	0.00872459	
725.4	0.00703809	0.00872268	
725.6	0.0071446	0.00872076	
725.8	0.00714121	0.00871885	
726	0.00731903	0.00871694	
726.2	0.00695152	0.00871502	
726.4	0.0075896	0.00871311	
726.6	0.00722519	0.0087112	
726.8	0.00752491	0.00870929	
727	0.00725539	0.00870738	
727.2	0.00674181	0.00870547	
727.4	0.00737004	0.00870356	
727.6	0.00738764	0.00870165	
727.8	0.00733642	0.00869974	
728	0.00699463	0.00869783	
728.2	0.0067503	0.00869592	
728.4	0.00682276	0.00869401	
728.6	0.00670148	0.0086921	
728.8	0.00642122	0.0086902	
729	0.00666795	0.00868829	
729.2	0.00680058	0.00868638	
729.4	0.00605731	0.00868448	
729.6	0.00660243	0.00868257	
729.8	0.0065521	0.00868067	
730	0.00652678	0.00867876	
730.2	0.00657718	0.00867686	
730.4	0.00708611	0.00867496	
730.6	0.0067799	0.00867305	
730.8	0.00634959	0.00867115	
731	0.00622236	0.00866925	
731.2	0.00626551	0.00866734	
731.4	0.00678867	0.00866544	
731.6	0.00627463	0.00866354	
731.8	0.0058988	0.00866164	
732	0.00577244	0.00865974	
732.2	0.00603697	0.00865784	
732.4	0.00605666	0.00865594	
732.6	0.00561545	0.00865404	
732.8	0.00560141	0.00865214	
733	0.00545898	0.00865024	
733.2	0.0058245	0.00864835	
733.4	0.00548647	0.00864645	
733.6	0.00584241	0.00864455	
733.8	0.00608848	0.00864265	
734	0.00636529	0.00864076	
734.2	0.00627493	0.00863886	
734.4	0.00612099	0.00863697	
734.6	0.00586361	0.00863507	
734.8	0.0055487	0.00863318	
735	0.00622859	0.00863128	
735.2	0.00575253	0.00862939	
735.4	0.00606628	0.0086275	
735.6	0.00626388	0.0086256	
735.8	0.00657565	0.00862371	
736	0.00634287	0.00862182	
736.2	0.00616737	0.00861993	
736.4	0.00651323	0.00861803	
736.6	0.00682033	0.00861614	
736.8	0.00753554	0.00861425	
737	0.00812179	0.00861236	
737.2	0.00830262	0.00861047	
737.4	0.00807322	0.00860858	
737.6	0.00850813	0.0086067	
737.8	0.00853316	0.00860481	
738	0.00836356	0.00860292	
738.2	0.00815618	0.00860103	
738.4	0.00783123	0.00859914	
738.6	0.00765189	0.00859726	
738.8	0.00748534	0.00859537	
739	0.00741993	0.00859349	
739.2	0.00696881	0.0085916	
739.4	0.00728016	0.00858971	
739.6	0.00728122	0.00858783	
739.8	0.00743562	0.00858595	
740	0.00707467	0.00858406	
740.2	0.0074344	0.00858218	
740.4	0.00801382	0.0085803	
740.6	0.00832757	0.00857841	
740.8	0.00887439	0.00857653	
741	0.00862643	0.00857465	
741.2	0.00847849	0.00857277	
741.4	0.00823286	0.00857089	
741.6	0.00837165	0.00856901	
741.8	0.00815661	0.00856713	
742	0.00835227	0.00856525	
742.2	0.00824992	0.00856337	
742.4	0.00772635	0.00856149	
742.6	0.00752571	0.00855961	
742.8	0.00785262	0.00855773	
743	0.00747107	0.00855585	
743.2	0.00737988	0.00855398	
743.4	0.00750733	0.0085521	
743.6	0.0076186	0.00855022	
743.8	0.0080515	0.00854835	
744	0.00772799	0.00854647	
744.2	0.00769198	0.0085446	
744.4	0.00802238	0.00854272	
744.6	0.00788645	0.00854085	
744.8	0.00773208	0.00853897	
745	0.0072526	0.0085371	
745.2	0.00732382	0.00853523	
745.4	0.00697384	0.00853335	
745.6	0.00696698	0.00853148	
745.8	0.00685639	0.00852961	
746	0.00648007	0.00852774	
746.2	0.00642339	0.00852587	
746.4	0.00602227	0.008524	
746.6	0.00605333	0.00852213	
746.8	0.00607407	0.00852026	
747	0.00596495	0.00851839	
747.2	0.00629623	0.00851652	
747.4	0.00666385	0.00851465	
747.6	0.00718957	0.00851278	
747.8	0.00727657	0.00851091	
748	0.00710097	0.00850904	
748.2	0.00722449	0.00850718	
748.4	0.00711759	0.00850531	
748.6	0.00657886	0.00850345	
748.8	0.00651089	0.00850158	
749	0.00601033	0.00849971	
749.2	0.00587221	0.00849785	
749.4	0.00603043	0.00849598	
749.6	0.00589208	0.00849412	
749.8	0.00595064	0.00849226	
750	0.00589299	0.00849039	
750.2	0.00617211	0.00848853	
750.4	0.0062307	0.00848667	
750.6	0.00629909	0.00848481	
750.8	0.00672639	0.00848294	
751	0.00745328	0.00848108	
751.2	0.00782681	0.00847922	
751.4	0.00826145	0.00847736	
751.6	0.00840678	0.0084755	
751.8	0.00810147	0.00847364	
752	0.00819548	0.00847178	
752.2	0.0078181	0.00846992	
752.4	0.00700109	0.00846807	
752.6	0.00645385	0.00846621	
752.8	0.00577141	0.00846435	
753	0.00512197	0.00846249	
753.2	0.00557398	0.00846064	
753.4	0.00528623	0.00845878	
753.6	0.0052612	0.00845692	
753.8	0.00568019	0.00845507	
754	0.00551322	0.00845321	
754.2	0.00566532	0.00845136	
754.4	0.0054568	0.0084495	
754.6	0.00535162	0.00844765	
754.8	0.00590965	0.0084458	
755	0.00566711	0.00844394	
755.2	0.00592336	0.00844209	
755.4	0.00616351	0.00844024	
755.6	0.00601487	0.00843839	
755.8	0.00635896	0.00843653	
756	0.00641463	0.00843468	
756.2	0.0063322	0.00843283	
756.4	0.005818	0.00843098	
756.6	0.00585372	0.00842913	
756.8	0.00600251	0.00842728	
757	0.00694597	0.00842543	
757.2	0.0072829	0.00842359	
757.4	0.00734424	0.00842174	
757.6	0.0078018	0.00841989	
757.8	0.00807026	0.00841804	
758	0.0078521	0.0084162	
758.2	0.00798524	0.00841435	
758.4	0.00788205	0.0084125	
758.6	0.00772788	0.00841066	
758.8	0.00771173	0.00840881	
759	0.00735817	0.00840697	
759.2	0.0071743	0.00840512	
759.4	0.00701021	0.00840328	
759.6	0.00669081	0.00840143	
759.8	0.00697236	0.00839959	
760	0.00696441	0.00839775	
760.2	0.00735382	0.0083959	
760.4	0.00737112	0.00839406	
760.6	0.00768309	0.00839222	
760.8	0.00782242	0.00839038	
761	0.00776615	0.00838854	
761.2	0.00764982	0.0083867	
761.4	0.00794382	0.00838486	
761.6	0.00790724	0.00838302	
761.8	0.00771673	0.00838118	
762	0.00775192	0.00837934	
762.2	0.00774505	0.0083775	
762.4	0.00726219	0.00837566	
762.6	0.0070898	0.00837383	
762.8	0.00701338	0.00837199	
763	0.00672271	0.00837015	
763.2	0.00623062	0.00836831	
763.4	0.00621461	0.00836648	
763.6	0.00613715	0.00836464	
763.8	0.00674585	0.00836281	
764	0.00704255	0.00836097	
764.2	0.007161	0.00835914	
764.4	0.00709615	0.0083573	
764.6	0.00716242	0.00835547	
764.8	0.00730865	0.00835364	
765	0.00759145	0.0083518	
765.2	0.00792173	0.00834997	
765.4	0.00810556	0.00834814	
765.6	0.00803217	0.00834631	
765.8	0.00733504	0.00834448	
766	0.00779479	0.00834265	
766.2	0.00798427	0.00834081	
766.4	0.00763306	0.00833898	
766.6	0.00789484	0.00833716	
766.8	0.0073788	0.00833533	
767	0.00775918	0.0083335	
767.2	0.00760415	0.00833167	
767.4	0.00751605	0.00832984	
767.6	0.00722302	0.00832801	
767.8	0.0075214	0.00832619	
768	0.00732233	0.00832436	
768.2	0.00713543	0.00832253	
768.4	0.00730702	0.00832071	
768.6	0.0065321	0.00831888	
768.8	0.0063271	0.00831706	
769	0.00613577	0.00831523	
769.2	0.00617498	0.00831341	
769.4	0.0060006	0.00831158	
769.6	0.00591875	0.00830976	
769.8	0.00539609	0.00830793	
770	0.00565235	0.00830611	
770.2	0.00573252	0.00830429	
770.4	0.00559072	0.00830247	
770.6	0.00572269	0.00830065	
770.8	0.00568061	0.00829882	
771	0.00644962	0.008297	
771.2	0.00627957	0.00829518	
771.4	0.00644427	0.00829336	
771.6	0.00613931	0.00829154	
771.8	0.00645704	0.00828972	
772	0.00658798	0.00828791	
772.2	0.00667273	0.00828609	
772.4	0.0067705	0.00828427	
772.6	0.00615209	0.00828245	
772.8	0.00627979	0.00828063	
773	0.00639106	0.00827882	
773.2	0.00631144	0.008277	
773.4	0.00623627	0.00827518	
773.6	0.00642957	0.00827337	
773.8	0.00620935	0.00827155	
774	0.00651095	0.00826974	
774.2	0.00699235	0.00826792	
774.4	0.00685687	0.00826611	
774.6	0.00717776	0.0082643	
774.8	0.00762665	0.00826248	
775	0.00738282	0.00826067	
775.2	0.00680261	0.00825886	
775.4	0.00654438	0.00825705	
775.6	0.00651354	0.00825523	
775.8	0.00657826	0.00825342	
776	0.00616991	0.00825161	
776.2	0.00625382	0.0082498	
776.4	0.0061403	0.00824799	
776.6	0.00504946	0.00824618	
776.8	0.00428401	0.00824437	
777	0.00387408	0.00824256	
777.2	0.00381381	0.00824075	
777.4	0.0043711	0.00823895	
777.6	0.00484058	0.00823714	
777.8	0.00492928	0.00823533	
778	0.00565409	0.00823352	
778.2	0.00618182	0.00823172	
778.4	0.00629485	0.00822991	
778.6	0.00708694	0.00822811	
778.8	0.00736449	0.0082263	
779	0.0071254	0.0082245	
779.2	0.00776685	0.00822269	
779.4	0.00794908	0.00822089	
779.6	0.00824363	0.00821908	
779.8	0.00818895	0.00821728	
780	0.00809133	0.00821548	
780.2	0.00825731	0.00821367	
780.4	0.00747617	0.00821187	
780.6	0.00713555	0.00821007	
780.8	0.0069089	0.00820827	
781	0.00711003	0.00820647	
781.2	0.00758548	0.00820467	
781.4	0.00774652	0.00820287	
781.6	0.00810044	0.00820107	
781.8	0.0081742	0.00819927	
782	0.00855348	0.00819747	
782.2	0.00830007	0.00819567	
782.4	0.00810589	0.00819387	
782.6	0.00844781	0.00819207	
782.8	0.00859585	0.00819028	
783	0.00841097	0.00818848	
783.2	0.00883424	0.00818668	
783.4	0.00820217	0.00818489	
783.6	0.00837727	0.00818309	
783.8	0.00824301	0.0081813	
784	0.00826086	0.0081795	
784.2	0.00778918	0.00817771	
784.4	0.00752932	0.00817591	
784.6	0.00747366	0.00817412	
784.8	0.00715886	0.00817232	
785	0.00735487	0.00817053	
785.2	0.0071192	0.00816874	
785.4	0.00679635	0.00816695	
785.6	0.00678533	0.00816515	
785.8	0.00674003	0.00816336	
786	0.00686137	0.00816157	
786.2	0.0061972	0.00815978	
786.4	0.00618249	0.00815799	
786.6	0.00603181	0.0081562	
786.8	0.00586647	0.00815441	
787	0.00594459	0.00815262	
787.2	0.00622457	0.00815083	
787.4	0.00659366	0.00814904	
787.6	0.00688898	0.00814726	
787.8	0.00739209	0.00814547	
788	0.00749167	0.00814368	
788.2	0.00698206	0.00814189	
788.4	0.00729901	0.00814011	
788.6	0.00728755	0.00813832	
788.8	0.00749294	0.00813654	
789	0.00721789	0.00813475	
789.2	0.0065345	0.00813297	
789.4	0.00661426	0.00813118	
789.6	0.006808	0.0081294	
789.8	0.00716473	0.00812761	
790	0.00687195	0.00812583	
790.2	0.00589547	0.00812405	
790.4	0.00608405	0.00812226	
790.6	0.00585172	0.00812048	
790.8	0.00630732	0.0081187	
791	0.00606207	0.00811692	
791.2	0.00659513	0.00811514	
791.4	0.00711111	0.00811336	
791.6	0.00668147	0.00811158	
791.8	0.00732184	0.0081098	
792	0.00724995	0.00810802	
792.2	0.00752413	0.00810624	
792.4	0.00766462	0.00810446	
792.6	0.00737756	0.00810268	
792.8	0.00726879	0.00810091	
793	0.00722548	0.00809913	
793.2	0.00717242	0.00809735	
793.4	0.00778076	0.00809557	
793.6	0.00764587	0.0080938	
793.8	0.00770761	0.00809202	
794	0.00751066	0.00809025	
794.2	0.00704517	0.00808847	
794.4	0.00674767	0.0080867	
794.6	0.00646941	0.00808492	
794.8	0.00678381	0.00808315	
795	0.00617859	0.00808137	
795.2	0.0064077	0.0080796	
795.4	0.00573401	0.00807783	
795.6	0.00555739	0.00807606	
795.8	0.0061888	0.00807428	
796	0.00655005	0.00807251	
796.2	0.00704539	0.00807074	
796.4	0.00642886	0.00806897	
796.6	0.00634119	0.0080672	
796.8	0.00665507	0.00806543	
797	0.00694546	0.00806366	
797.2	0.00697383	0.00806189	
797.4	0.00712876	0.00806012	
797.6	0.00723603	0.00805835	
797.8	0.00756875	0.00805659	
798	0.00799153	0.00805482	
798.2	0.00800903	0.00805305	
798.4	0.00797978	0.00805128	
798.6	0.00818298	0.00804952	
798.8	0.00829381	0.00804775	
799	0.00796607	0.00804599	
799.2	0.00743613	0.00804422	
799.4	0.00751225	0.00804245	
799.6	0.00769776	0.00804069	
799.8	0.00800708	0.00803893	
800	0.00823383	0.00803716	
800.2	0.00821848	0.0080354	
800.4	0.00722817	0.00803364	
800.6	0.00701458	0.00803187	
800.8	0.00701035	0.00803011	
801	0.00708718	0.00802835	
801.2	0.00645221	0.00802659	
801.4	0.00650622	0.00802483	
801.6	0.00687408	0.00802307	
801.8	0.00709512	0.0080213	
802	0.00725442	0.00801954	
802.2	0.00722464	0.00801779	
802.4	0.0067962	0.00801603	
802.6	0.00701184	0.00801427	
802.8	0.00734658	0.00801251	
803	0.0075866	0.00801075	
803.2	0.00752737	0.00800899	
803.4	0.00807454	0.00800724	
803.6	0.00817147	0.00800548	
803.8	0.00803471	0.00800372	
804	0.00807989	0.00800197	
804.2	0.00774498	0.00800021	
804.4	0.00730072	0.00799846	
804.6	0.00727537	0.0079967	
804.8	0.00750624	0.00799495	
805	0.00727567	0.00799319	
805.2	0.007	0.00799144	
805.4	0.00747687	0.00798968	
805.6	0.00738153	0.00798793	
805.8	0.00742121	0.00798618	
806	0.00721762	0.00798443	
806.2	0.00685646	0.00798267	
806.4	0.0068629	0.00798092	
806.6	0.00746825	0.00797917	
806.8	0.00766554	0.00797742	
807	0.00763518	0.00797567	
807.2	0.00764412	0.00797392	
807.4	0.00774182	0.00797217	
807.6	0.00767939	0.00797042	
807.8	0.0076479	0.00796867	
808	0.00783473	0.00796692	
808.2	0.00794616	0.00796518	
808.4	0.00827568	0.00796343	
808.6	0.0085761	0.00796168	
808.8	0.00885621	0.00795993	
809	0.00883347	0.00795819	
809.2	0.00916795	0.00795644	
809.4	0.00920488	0.0079547	
809.6	0.00905954	0.00795295	
809.8	0.00898026	0.00795121	
