# Supplementary material for: Molecular basis for DNA recognition by the maternal pioneer transcription factor FoxH1
Source: Nat Commun. 2022 Nov 26;13:7279. doi: 10.1038/s41467-022-34925-y (PMC9701222; doi:10.1038/s41467-022-34925-y)
Supplement: Supplementary file 4 — Source Data [file 41467_2022_34925_MOESM4_ESM.zip › Sourcedata/BLIS/FoxH1/WT/601/+2.5/DNA/G6Results.txt]

Conc1	1.953E-09	
Start1	390	
Stop1	809.8	
Kobs		
Error Kobs		
Koff		
Error Koff		
Time1	Data1	Fit1	
390	-0.0004913		
390.2	-0.00079099		
390.4	-0.0009343		
390.6	-0.00095707		
390.8	-0.00054711		
391	-0.0004783		
391.2	-0.00019989		
391.4	-0.00006763		
391.6	0.00020959		
391.8	0.00088211		
392	0.00125539		
392.2	0.0016114		
392.4	0.00179081		
392.6	0.00179036		
392.8	0.00244274		
393	0.0031116		
393.2	0.0028482		
393.4	0.00297694		
393.6	0.00263907		
393.8	0.00253688		
394	0.00239346		
394.2	0.00148555		
394.4	0.00139817		
394.6	0.00082714		
394.8	0.00054433		
395	-0.00024899		
395.2	-0.00042081		
395.4	-0.00098364		
395.6	-0.00138586		
395.8	-0.00104227		
396	-0.00157311		
396.2	-0.0013243		
396.4	-0.00103634		
396.6	-0.00095559		
396.8	-0.00029315		
397	0.0001325		
397.2	0.00055899		
397.4	0.00090122		
397.6	0.00080703		
397.8	0.00137769		
398	0.0016358		
398.2	0.00181829		
398.4	0.00183063		
398.6	0.00113486		
398.8	0.00117531		
399	0.00132322		
399.2	0.00091794		
399.4	0.00064483		
399.6	0.00031474		
399.8	0.00050803		
400	-0.0001439		
400.2	-0.00058804		
400.4	-0.00090489		
400.6	-0.00093481		
400.8	-0.00047796		
401	-0.00009802		
401.2	-0.00008978		
401.4	-0.00026768		
401.6	-0.00040913		
401.8	-0.00028759		
402	-0.00004555		
402.2	0.00020227		
402.4	0.00002075		
402.6	0.00024278		
402.8	0.00049654		
403	0.00103533		
403.2	0.00036433		
403.4	0.00049652		
403.6	-0.00005541		
403.8	-0.00057042		
404	-0.00105362		
404.2	-0.00165374		
404.4	-0.00147659		
404.6	-0.00137317		
404.8	-0.00129148		
405	-0.00146054		
405.2	-0.00156646		
405.4	-0.00172959		
405.6	-0.00203424		
405.8	-0.00124424		
406	-0.0006011		
406.2	0.00010387		
406.4	0.00082416		
406.6	0.00146759		
406.8	0.00175523		
407	0.0023374		
407.2	0.00185311		
407.4	0.00178394		
407.6	0.00154993		
407.8	0.00112329		
408	0.00119441		
408.2	0.00081905		
408.4	0.00060977		
408.6	0.00060863		
408.8	0.000414		
409	0.0004687		
409.2	0.00021437		
409.4	0.00055076		
409.6	0.00036507		
409.8	0.00081995		
410	0.0007238		
410.2	0.00096126		
410.4	0.00093568		
410.6	0.00077516		
410.8	0.00024192		
411	0.00032436		
411.2	-0.00010458		
411.4	-0.00022377		
411.6	-0.00039217		
411.8	-0.00068655		
412	-0.00090362		
412.2	-0.00067394		
412.4	-0.00068094		
412.6	-0.00029822		
412.8	-0.00032125		
413	-0.00002353		
413.2	0.00006478		
413.4	0.00048815		
413.6	-0.00011499		
413.8	0.00027018		
414	0.00036498		
414.2	0.00041798		
414.4	-0.0000243		
414.6	-0.00026507		
414.8	-0.00056052		
415	-0.00002986		
415.2	-0.00027559		
415.4	-0.0003567		
415.6	-0.00041754		
415.8	-0.00042927		
416	-0.00020254		
416.2	-0.00004853		
416.4	-0.00036074		
416.6	-0.00059222		
416.8	-0.00050773		
417	-0.0003664		
417.2	-0.00016984		
417.4	-0.00033952		
417.6	-0.00009944		
417.8	0.00029376		
418	0.00067471		
418.2	0.00066347		
418.4	0.00043145		
418.6	0.00057967		
418.8	0.00078382		
419	0.00110852		
419.2	0.00132223		
419.4	0.00144375		
419.6	0.00165999		
419.8	0.00189407		
420	0.00199231		
420.2	0.00142121		
420.4	0.00148445		
420.6	0.00129035		
420.8	0.00112864		
421	0.00104326		
421.2	0.00129748		
421.4	0.00113244		
421.6	0.0014853		
421.8	0.00169824		
422	0.0015345		
422.2	0.00129079		
422.4	0.00162769		
422.6	0.00153334		
422.8	0.00173414		
423	0.00194228		
423.2	0.002315		
423.4	0.00273414		
423.6	0.00255202		
423.8	0.00237941		
424	0.00226004		
424.2	0.00282179		
424.4	0.00299126		
424.6	0.00260494		
424.8	0.00232841		
425	0.00245444		
425.2	0.00210824		
425.4	0.00182638		
425.6	0.00155404		
425.8	0.00104672		
426	0.00069759		
426.2	0.00071086		
426.4	0.00071333		
426.6	0.00068326		
426.8	0.00064687		
427	0.00070351		
427.2	0.00073209		
427.4	0.00114179		
427.6	0.00057915		
427.8	0.0005166		
428	0.00059127		
428.2	0.00078702		
428.4	0.00005479		
428.6	-0.00042199		
428.8	-0.00043715		
429	-0.0003693		
429.2	-0.00102469		
429.4	-0.00101378		
429.6	-0.00095372		
429.8	-0.00102123		
430	-0.00070619		
430.2	-0.00111499		
430.4	-0.00084823		
430.6	-0.00064227		
430.8	-0.00063281		
431	-0.0002367		
431.2	0.00025745		
431.4	0.00066669		
431.6	0.00051214		
431.8	0.00033226		
432	0.00040203		
432.2	0.00034423		
432.4	0.00098915		
432.6	0.00137919		
432.8	0.00190914		
433	0.00235178		
433.2	0.00198344		
433.4	0.00227805		
433.6	0.00248395		
433.8	0.00195659		
434	0.00201863		
434.2	0.00163548		
434.4	0.00158114		
434.6	0.00149655		
434.8	0.00153872		
435	0.00120128		
435.2	0.00151087		
435.4	0.00120007		
435.6	0.00082053		
435.8	0.00026852		
436	0.00039253		
436.2	0.00002261		
436.4	0.00039677		
436.6	0.00023806		
436.8	0.00009967		
437	-0.00033648		
437.2	-0.00053882		
437.4	-0.00044304		
437.6	-0.0004469		
437.8	-0.00098676		
438	-0.0008691		
438.2	-0.00084033		
438.4	-0.00025938		
438.6	-0.000263		
438.8	-0.0000471		
439	0.00043494		
439.2	0.00110039		
439.4	0.00054112		
439.6	0.00073346		
439.8	0.00096848		
440	0.00151626		
440.2	0.00153992		
440.4	0.00143071		
440.6	0.00131838		
440.8	0.00083171		
441	0.00101699		
441.2	0.00188516		
441.4	0.00140232		
441.6	0.00124557		
441.8	0.00139185		
442	0.00145526		
442.2	0.00144072		
442.4	0.00156725		
442.6	0.00175303		
442.8	0.00217338		
443	0.00213024		
443.2	0.00191902		
443.4	0.00182175		
443.6	0.00206608		
443.8	0.00212584		
444	0.00235015		
444.2	0.00222001		
444.4	0.00149204		
444.6	0.00124189		
444.8	0.00129983		
445	0.0017782		
445.2	0.00182499		
445.4	0.00128006		
445.6	0.00165119		
445.8	0.00179437		
446	0.0013997		
446.2	0.00139342		
446.4	0.00127677		
446.6	0.00154744		
446.8	0.00162895		
447	0.00170192		
447.2	0.00185783		
447.4	0.00160338		
447.6	0.00194726		
447.8	0.00208155		
448	0.00211925		
448.2	0.00200489		
448.4	0.00166082		
448.6	0.00183841		
448.8	0.00234177		
449	0.00237412		
449.2	0.00249248		
449.4	0.00218982		
449.6	0.00231734		
449.8	0.00249147		
450	0.00234619		
450.2	0.00183906		
450.4	0.0018886		
450.6	0.00228204		
450.8	0.00198211		
451	0.00163663		
451.2	0.00105626		
451.4	0.00049289		
451.6	0.00096841		
451.8	0.00055613		
452	0.0005253		
452.2	0.00096936		
452.4	0.00101314		
452.6	0.00141488		
452.8	0.00122242		
453	0.00081915		
453.2	0.00054497		
453.4	0.00016676		
453.6	0.00065404		
453.8	0.00108655		
454	0.00108342		
454.2	0.00108916		
454.4	0.00148844		
454.6	0.00123679		
454.8	0.00123855		
455	0.00177021		
455.2	0.00210744		
455.4	0.00232682		
455.6	0.00292089		
455.8	0.00333133		
456	0.0034303		
456.2	0.00317128		
456.4	0.00291993		
456.6	0.0029692		
456.8	0.00216409		
457	0.00166455		
457.2	0.00103535		
457.4	0.00140046		
457.6	0.00183313		
457.8	0.00170905		
458	0.00118441		
458.2	0.00101905		
458.4	0.00076603		
458.6	0.00101604		
458.8	0.00117049		
459	0.0013881		
459.2	0.00148551		
459.4	0.00131035		
459.6	0.00157432		
459.8	0.00195675		
460	0.00157766		
460.2	0.00133672		
460.4	0.00185896		
460.6	0.00164443		
460.8	0.00166337		
461	0.00176485		
461.2	0.00215462		
461.4	0.00250256		
461.6	0.00242063		
461.8	0.00221407		
462	0.0021968		
462.2	0.00218166		
462.4	0.00203268		
462.6	0.00226705		
462.8	0.00194102		
463	0.00215874		
463.2	0.00210303		
463.4	0.00256601		
463.6	0.00271511		
463.8	0.00285026		
464	0.00267572		
464.2	0.00317434		
464.4	0.00328372		
464.6	0.00329901		
464.8	0.00366311		
465	0.00329363		
465.2	0.00356696		
465.4	0.00325122		
465.6	0.00342599		
465.8	0.00351999		
466	0.00357921		
466.2	0.00297999		
466.4	0.00253486		
466.6	0.00281876		
466.8	0.00245071		
467	0.0028985		
467.2	0.00303458		
467.4	0.00283545		
467.6	0.00252558		
467.8	0.00233113		
468	0.00252764		
468.2	0.00273069		
468.4	0.00224972		
468.6	0.00199154		
468.8	0.00163227		
469	0.0016515		
469.2	0.00218756		
469.4	0.00231142		
469.6	0.00223498		
469.8	0.0022331		
470	0.00233446		
470.2	0.00246235		
470.4	0.00266957		
470.6	0.0033575		
470.8	0.00310056		
471	0.00373102		
471.2	0.0035091		
471.4	0.00326334		
471.6	0.00344333		
471.8	0.00343918		
472	0.00326187		
472.2	0.00269804		
472.4	0.00219331		
472.6	0.00208559		
472.8	0.00173625		
473	0.00190761		
473.2	0.00197196		
473.4	0.00191541		
473.6	0.00164218		
473.8	0.00176366		
474	0.00207667		
474.2	0.00177713		
474.4	0.00134899		
474.6	0.00147039		
474.8	0.0010541		
475	0.00112786		
475.2	0.00101232		
475.4	0.00110016		
475.6	0.00115549		
475.8	0.00119123		
476	0.00067757		
476.2	0.00053541		
476.4	0.00043416		
476.6	0.00007922		
476.8	-0.00005241		
477	0.00028976		
477.2	0.00022399		
477.4	0.00029123		
477.6	0.00019111		
477.8	0.00034407		
478	0.00003635		
478.2	0.00005222		
478.4	0.00060858		
478.6	0.00088319		
478.8	0.00088103		
479	0.00148134		
479.2	0.00174092		
479.4	0.00217832		
479.6	0.002433		
479.8	0.00287442		
480	0.00314267		
480.2	0.00328303		
480.4	0.00308999		
480.6	0.00266858		
480.8	0.00284531		
481	0.00272876		
481.2	0.00252407		
481.4	0.00221633		
481.6	0.00227321		
481.8	0.00237905		
482	0.00238519		
482.2	0.00249722		
482.4	0.00254218		
482.6	0.00260842		
482.8	0.00260968		
483	0.00245942		
483.2	0.00200822		
483.4	0.00249066		
483.6	0.00306319		
483.8	0.00344671		
484	0.00382644		
484.2	0.00378		
484.4	0.0038534		
484.6	0.00384725		
484.8	0.00441109		
485	0.00407361		
485.2	0.0039823		
485.4	0.00405979		
485.6	0.00404825		
485.8	0.00356416		
486	0.00336414		
486.2	0.00291639		
486.4	0.00321931		
486.6	0.00304048		
486.8	0.00256662		
487	0.00189579		
487.2	0.00169113		
487.4	0.0023009		
487.6	0.00251669		
487.8	0.00213002		
488	0.00247808		
488.2	0.0022886		
488.4	0.00255543		
488.6	0.00316548		
488.8	0.00338911		
489	0.00276103		
489.2	0.00239443		
489.4	0.00205855		
489.6	0.00175477		
489.8	0.00186017		
490	0.00198978		
490.2	0.00206837		
490.4	0.00238616		
490.6	0.00138277		
490.8	0.00155139		
491	0.00145447		
491.2	0.00195044		
491.4	0.00235306		
491.6	0.00237317		
491.8	0.00229419		
492	0.00285854		
492.2	0.00276334		
492.4	0.00303811		
492.6	0.0034667		
492.8	0.00310926		
493	0.0029099		
493.2	0.00241994		
493.4	0.00231745		
493.6	0.00225682		
493.8	0.0021007		
494	0.0021857		
494.2	0.00201494		
494.4	0.00179003		
494.6	0.00117693		
494.8	0.00163606		
495	0.00149154		
495.2	0.00162871		
495.4	0.00117869		
495.6	0.00156166		
495.8	0.001605		
496	0.00152222		
496.2	0.00123476		
496.4	0.00152471		
496.6	0.0017816		
496.8	0.00213464		
497	0.00231512		
497.2	0.00203443		
497.4	0.00228385		
497.6	0.00250894		
497.8	0.00271158		
498	0.00330177		
498.2	0.00297546		
498.4	0.0030433		
498.6	0.00268128		
498.8	0.00245133		
499	0.00270846		
499.2	0.00269141		
499.4	0.00267973		
499.6	0.00317215		
499.8	0.00299659		
500	0.00252556		
500.2	0.00270628		
500.4	0.00289765		
500.6	0.00266561		
500.8	0.00343228		
501	0.00343897		
501.2	0.0032217		
501.4	0.00317364		
501.6	0.00274029		
501.8	0.00300976		
502	0.00331634		
502.2	0.00307089		
502.4	0.00294417		
502.6	0.00237459		
502.8	0.00244562		
503	0.00236189		
503.2	0.00244864		
503.4	0.00209702		
503.6	0.00216212		
503.8	0.00214858		
504	0.00187473		
504.2	0.00270766		
504.4	0.00314171		
504.6	0.00345204		
504.8	0.00417867		
505	0.00427421		
505.2	0.00430294		
505.4	0.00438282		
505.6	0.00467192		
505.8	0.00570481		
506	0.00553806		
506.2	0.00513545		
506.4	0.00482496		
506.6	0.00456055		
506.8	0.00399577		
507	0.00368515		
507.2	0.00359919		
507.4	0.0028766		
507.6	0.00265668		
507.8	0.00237937		
508	0.00232197		
508.2	0.00300327		
508.4	0.00272015		
508.6	0.00244421		
508.8	0.00232042		
509	0.00201521		
509.2	0.00168631		
509.4	0.00160923		
509.6	0.00182779		
509.8	0.00207235		
510	0.00178372		
510.2	0.00169433		
510.4	0.00188226		
510.6	0.00204996		
510.8	0.00216444		
511	0.00273565		
511.2	0.00303		
511.4	0.00328144		
511.6	0.00318561		
511.8	0.00433531		
512	0.00479809		
512.2	0.00480291		
512.4	0.00413901		
512.6	0.00361336		
512.8	0.00340866		
513	0.00338883		
513.2	0.00290475		
513.4	0.00254766		
513.6	0.00223865		
513.8	0.00159181		
514	0.0009823		
514.2	0.0009539		
514.4	0.00085613		
514.6	0.00088307		
514.8	0.00133854		
515	0.00158111		
515.2	0.0016079		
515.4	0.00149507		
515.6	0.00156539		
515.8	0.00232576		
516	0.00234131		
516.2	0.00193494		
516.4	0.00211054		
516.6	0.00225449		
516.8	0.00231988		
517	0.00251382		
517.2	0.00200329		
517.4	0.00210562		
517.6	0.00227406		
517.8	0.00197747		
518	0.00227412		
518.2	0.00253126		
518.4	0.00253569		
518.6	0.00291755		
518.8	0.00309911		
519	0.00294442		
519.2	0.00249844		
519.4	0.00259278		
519.6	0.00236615		
519.8	0.00231381		
520	0.00244491		
520.2	0.0016907		
520.4	0.00155347		
520.6	0.00138324		
520.8	0.001176		
521	0.00153911		
521.2	0.00154768		
521.4	0.00120652		
521.6	0.00106882		
521.8	0.0014757		
522	0.00163442		
522.2	0.00172813		
522.4	0.00182437		
522.6	0.00224252		
522.8	0.00250901		
523	0.0028069		
523.2	0.00316085		
523.4	0.00392274		
523.6	0.00359606		
523.8	0.00378046		
524	0.00359751		
524.2	0.00334262		
524.4	0.00324705		
524.6	0.0031486		
524.8	0.002633		
525	0.0024501		
525.2	0.00234626		
525.4	0.00193769		
525.6	0.0021557		
525.8	0.002287		
526	0.0017847		
526.2	0.00192702		
526.4	0.00152964		
526.6	0.00199216		
526.8	0.00251075		
527	0.00286714		
527.2	0.00306477		
527.4	0.00386917		
527.6	0.00315757		
527.8	0.0033179		
528	0.00350838		
528.2	0.00336622		
528.4	0.00328367		
528.6	0.00369864		
528.8	0.00379328		
529	0.00430698		
529.2	0.00431047		
529.4	0.00430759		
529.6	0.00409638		
529.8	0.00407989		
530	0.00369107		
530.2	0.00391533		
530.4	0.00342641		
530.6	0.0039735		
530.8	0.0040942		
531	0.00382624		
531.2	0.00376853		
531.4	0.00403492		
531.6	0.00321721		
531.8	0.00370188		
532	0.00381789		
532.2	0.00303283		
532.4	0.00340544		
532.6	0.00329439		
532.8	0.00267504		
533	0.00301845		
533.2	0.00267178		
533.4	0.00274574		
533.6	0.00254778		
533.8	0.00295016		
534	0.00283644		
534.2	0.00321361		
534.4	0.0029879		
534.6	0.00313832		
534.8	0.00342903		
535	0.00311417		
535.2	0.00343567		
535.4	0.00358793		
535.6	0.00324726		
535.8	0.00294843		
536	0.00220465		
536.2	0.00183285		
536.4	0.00218802		
536.6	0.00238455		
536.8	0.00219538		
537	0.00257307		
537.2	0.00223821		
537.4	0.00253975		
537.6	0.00290345		
537.8	0.00313929		
538	0.00341903		
538.2	0.00306664		
538.4	0.0030904		
538.6	0.00367275		
538.8	0.00382747		
539	0.00328751		
539.2	0.00373862		
539.4	0.00329308		
539.6	0.00295155		
539.8	0.00233502		
540	0.0023143		
540.2	0.00263029		
540.4	0.0026934		
540.6	0.00252045		
540.8	0.00211598		
541	0.00192084		
541.2	0.00201828		
541.4	0.00236908		
541.6	0.00234338		
541.8	0.00207273		
542	0.00187189		
542.2	0.00214741		
542.4	0.00217623		
542.6	0.00242625		
542.8	0.00196944		
543	0.00191113		
543.2	0.00256814		
543.4	0.00239736		
543.6	0.00215152		
543.8	0.00162894		
544	0.00153827		
544.2	0.00153833		
544.4	0.00147732		
544.6	0.00126748		
544.8	0.00135947		
545	0.00134729		
545.2	0.00182651		
545.4	0.00186594		
545.6	0.00155376		
545.8	0.00134785		
546	0.00151352		
546.2	0.00206364		
546.4	0.0017554		
546.6	0.00226807		
546.8	0.00258627		
547	0.00294224		
547.2	0.00292803		
547.4	0.00239668		
547.6	0.00215565		
547.8	0.0019882		
548	0.00156369		
548.2	0.00146666		
548.4	0.00154916		
548.6	0.0015988		
548.8	0.00140175		
549	0.00118631		
549.2	0.00096345		
549.4	0.00057683		
549.6	0.00056368		
549.8	0.00131467		
550	0.00124167		
550.2	0.00126785		
550.4	0.00150001		
550.6	0.00176849		
550.8	0.00216384		
551	0.00270028		
551.2	0.00254163		
551.4	0.0030234		
551.6	0.00350397		
551.8	0.00314494		
552	0.00342763		
552.2	0.00376946		
552.4	0.00426863		
552.6	0.0038038		
552.8	0.00374796		
553	0.00349694		
553.2	0.00353129		
553.4	0.00392661		
553.6	0.00385931		
553.8	0.00376008		
554	0.00272883		
554.2	0.0025025		
554.4	0.00195966		
554.6	0.00163148		
554.8	0.00154269		
555	0.00167384		
555.2	0.00176137		
555.4	0.00228404		
555.6	0.0025004		
555.8	0.00230116		
556	0.00240006		
556.2	0.00259227		
556.4	0.00274136		
556.6	0.00237171		
556.8	0.00307545		
557	0.00308931		
557.2	0.00347828		
557.4	0.0036823		
557.6	0.00327812		
557.8	0.00291319		
558	0.00320858		
558.2	0.00322783		
558.4	0.0027918		
558.6	0.00265465		
558.8	0.00290258		
559	0.00350462		
559.2	0.0040828		
559.4	0.00444335		
559.6	0.00446154		
559.8	0.00444592		
560	0.00470143		
560.2	0.00487821		
560.4	0.00512167		
560.6	0.00563801		
560.8	0.00647234		
561	0.00629849		
561.2	0.0063921		
561.4	0.00590903		
561.6	0.00587444		
561.8	0.00544306		
562	0.00537308		
562.2	0.00467916		
562.4	0.00419666		
562.6	0.00394173		
562.8	0.00409863		
563	0.00369985		
563.2	0.00336192		
563.4	0.003136		
563.6	0.00244036		
563.8	0.0023167		
564	0.00244121		
564.2	0.00223191		
564.4	0.00308817		
564.6	0.00319308		
564.8	0.00316306		
565	0.00277067		
565.2	0.00308472		
565.4	0.00238212		
565.6	0.00269821		
565.8	0.0025367		
566	0.00254253		
566.2	0.00338912		
566.4	0.00377475		
566.6	0.00386556		
566.8	0.004237		
567	0.00377029		
567.2	0.00349408		
567.4	0.00326424		
567.6	0.00302358		
567.8	0.00322156		
568	0.0031718		
568.2	0.00318725		
568.4	0.00355411		
568.6	0.00332603		
568.8	0.00359237		
569	0.00367573		
569.2	0.00392524		
569.4	0.00383481		
569.6	0.00459887		
569.8	0.00496652		
570	0.00496652		
570.2	0.0051486		
570.4	0.00524823		
570.6	0.00551374		
570.8	0.00566562		
571	0.00560131		
571.2	0.0054653		
571.4	0.00559304		
571.6	0.00507086		
571.8	0.00480174		
572	0.00436668		
572.2	0.00383839		
572.4	0.00350282		
572.6	0.00353836		
572.8	0.00359274		
573	0.00284203		
573.2	0.00267545		
573.4	0.00286252		
573.6	0.00320372		
573.8	0.00355699		
574	0.00340733		
574.2	0.00360458		
574.4	0.00377757		
574.6	0.00403665		
574.8	0.00376579		
575	0.00320551		
575.2	0.00317684		
575.4	0.00283544		
575.6	0.00298695		
575.8	0.0027882		
576	0.0028644		
576.2	0.00280767		
576.4	0.00303921		
576.6	0.00326931		
576.8	0.00323411		
577	0.00294202		
577.2	0.00322876		
577.4	0.00366091		
577.6	0.00367703		
577.8	0.00418601		
578	0.00397326		
578.2	0.0042687		
578.4	0.00411446		
578.6	0.00375181		
578.8	0.00335525		
579	0.00297793		
579.2	0.00319567		
579.4	0.0029689		
579.6	0.00305601		
579.8	0.00246662		
580	0.0028366		
580.2	0.00299166		
580.4	0.00341058		
580.6	0.00360057		
580.8	0.00350812		
581	0.00350834		
581.2	0.0038266		
581.4	0.00422692		
581.6	0.00408062		
581.8	0.00442685		
582	0.00437838		
582.2	0.00437675		
582.4	0.0043323		
582.6	0.00388994		
582.8	0.00386717		
583	0.00353959		
583.2	0.00310178		
583.4	0.00270506		
583.6	0.00229342		
583.8	0.00242901		
584	0.00279614		
584.2	0.0028319		
584.4	0.00245026		
584.6	0.00259238		
584.8	0.0025467		
585	0.00278014		
585.2	0.00332035		
585.4	0.00341525		
585.6	0.00298778		
585.8	0.00296146		
586	0.00285656		
586.2	0.00279193		
586.4	0.00334053		
586.6	0.00367532		
586.8	0.00367556		
587	0.00378624		
587.2	0.00390954		
587.4	0.00429281		
587.6	0.00458701		
587.8	0.00508752		
588	0.00508897		
588.2	0.00471865		
588.4	0.00499929		
588.6	0.00532921		
588.8	0.00526535		
589	0.00528208		
589.2	0.00546868		
589.4	0.00504834		
589.6	0.00484175		
589.8	0.0047747		
590	0.00446353		
590.2	0.00457629		
590.4	0.00483135		
590.6	0.00441959		
590.8	0.0040382		
591	0.00403777		
591.2	0.00443569		
591.4	0.00412248		
591.6	0.00431401		
591.8	0.0039868		
592	0.00337376		
592.2	0.00336218		
592.4	0.00388142		
592.6	0.00408096		
592.8	0.00402231		
593	0.00386203		
593.2	0.00350797		
593.4	0.00300625		
593.6	0.00279923		
593.8	0.00269447		
594	0.00213667		
594.2	0.00200354		
594.4	0.00184482		
594.6	0.00177231		
594.8	0.00202273		
595	0.00205205		
595.2	0.00278261		
595.4	0.00225574		
595.6	0.00225224		
595.8	0.00201921		
596	0.00236706		
596.2	0.00302052		
596.4	0.00383055		
596.6	0.00413032		
596.8	0.00365759		
597	0.00341034		
597.2	0.00354467		
597.4	0.00401371		
597.6	0.00427212		
597.8	0.00432212		
598	0.00366073		
598.2	0.00353037		
598.4	0.00365711		
598.6	0.00326882		
598.8	0.00343215		
599	0.0031807		
599.2	0.00306037		
599.4	0.00221075		
599.6	0.0021799		
599.8	0.00224876		
600	0.00252681		
600.2	0.0027398		
600.4	0.00270413		
600.6	0.00320111		
600.8	0.00318632		
601	0.00366277		
601.2	0.00397816		
601.4	0.00422841		
601.6	0.00407349		
601.8	0.0039573		
602	0.0039527		
602.2	0.00428089		
602.4	0.00438323		
602.6	0.00417432		
602.8	0.00456021		
603	0.00420769		
603.2	0.00409861		
603.4	0.00433075		
603.6	0.00465765		
603.8	0.00440897		
604	0.00460497		
604.2	0.00479507		
604.4	0.00461479		
604.6	0.00508505		
604.8	0.00453913		
605	0.00462457		
605.2	0.0039185		
605.4	0.00417049		
605.6	0.00429389		
605.8	0.00414356		
606	0.00407374		
606.2	0.00352977		
606.4	0.00320316		
606.6	0.00311968		
606.8	0.00288846		
607	0.00262696		
607.2	0.00278816		
607.4	0.00342356		
607.6	0.00349985		
607.8	0.00346163		
608	0.00354877		
608.2	0.00380768		
608.4	0.00366487		
608.6	0.0039419		
608.8	0.00383915		
609	0.00424461		
609.2	0.00407401		
609.4	0.00424703		
609.6	0.00444384		
609.8	0.00433748		
610	0.00448776		
610.2	0.00399385		
610.4	0.00422365		
610.6	0.00408345		
610.8	0.00387994		
611	0.00403563		
611.2	0.00447346		
611.4	0.0046775		
611.6	0.00428687		
611.8	0.00383881		
612	0.0037477		
612.2	0.00372016		
612.4	0.00349649		
612.6	0.00329998		
612.8	0.00330658		
613	0.00323312		
613.2	0.00307142		
613.4	0.00300053		
613.6	0.0032678		
613.8	0.00301847		
614	0.0031667		
614.2	0.00314469		
614.4	0.00365041		
614.6	0.00337195		
614.8	0.00352573		
615	0.0040091		
615.2	0.00360493		
615.4	0.00361525		
615.6	0.00350711		
615.8	0.00339003		
616	0.00372151		
616.2	0.00369632		
616.4	0.00393071		
616.6	0.00373792		
616.8	0.00388894		
617	0.0032954		
617.2	0.00307837		
617.4	0.0029064		
617.6	0.00278969		
617.8	0.0027393		
618	0.00303104		
618.2	0.00355434		
618.4	0.00370239		
618.6	0.00325153		
618.8	0.00353889		
619	0.00337358		
619.2	0.00293553		
619.4	0.00325573		
619.6	0.00338165		
619.8	0.00314005		
620	0.0037223		
620.2	0.00365653		
620.4	0.00373278		
620.6	0.00399057		
620.8	0.00372105		
621	0.00354155		
621.2	0.00413898		
621.4	0.00414762		
621.6	0.00411869		
621.8	0.00452836		
622	0.00462725		
622.2	0.00503874		
622.4	0.00471296		
622.6	0.00426849		
622.8	0.00451136		
623	0.00380531		
623.2	0.00358118		
623.4	0.00321522		
623.6	0.00285701		
623.8	0.0028668		
624	0.00296108		
624.2	0.00235492		
624.4	0.0026879		
624.6	0.00282039		
624.8	0.00193865		
625	0.00236941		
625.2	0.00256091		
625.4	0.00194894		
625.6	0.00231028		
625.8	0.00281719		
626	0.00238766		
626.2	0.00271103		
626.4	0.00317015		
626.6	0.00331231		
626.8	0.00397778		
627	0.00356808		
627.2	0.00396863		
627.4	0.00430738		
627.6	0.00419392		
627.8	0.00468362		
628	0.00445293		
628.2	0.0041724		
628.4	0.00417837		
628.6	0.00331574		
628.8	0.00306124		
629	0.0027918		
629.2	0.00224814		
629.4	0.00179861		
629.6	0.0021395		
629.8	0.00213002		
630	0.00191106		
630.2	0.0027684		
630.4	0.00306754		
630.6	0.00275565		
630.8	0.00285929		
631	0.00276044		
631.2	0.00310651		
631.4	0.00329068		
631.6	0.00321417		
631.8	0.00370594		
632	0.00338878		
632.2	0.00311138		
632.4	0.00276983		
632.6	0.0026401		
632.8	0.00279638		
633	0.00253253		
633.2	0.00280307		
633.4	0.00288828		
633.6	0.00316986		
633.8	0.00356919		
634	0.00404433		
634.2	0.00442533		
634.4	0.00387085		
634.6	0.00382369		
634.8	0.00351952		
635	0.00352387		
635.2	0.00314171		
635.4	0.00270642		
635.6	0.00215901		
635.8	0.00214611		
636	0.00209747		
636.2	0.00189119		
636.4	0.00201752		
636.6	0.0023391		
636.8	0.00221563		
637	0.00220646		
637.2	0.00212684		
637.4	0.00195607		
637.6	0.00219496		
637.8	0.00307815		
638	0.00307063		
638.2	0.00294755		
638.4	0.00241657		
638.6	0.00237617		
638.8	0.00181483		
639	0.00162436		
639.2	0.00180255		
639.4	0.00181783		
639.6	0.00175203		
639.8	0.00243391		
640	0.00270512		
640.2	0.00272231		
640.4	0.0029594		
640.6	0.00275723		
640.8	0.00293628		
641	0.00279439		
641.2	0.00278138		
641.4	0.00273588		
641.6	0.00305465		
641.8	0.00345775		
642	0.00280416		
642.2	0.00259733		
642.4	0.00199383		
642.6	0.00184412		
642.8	0.00172601		
643	0.00210972		
643.2	0.00242473		
643.4	0.00227693		
643.6	0.00219294		
643.8	0.00258292		
644	0.0027536		
644.2	0.00311723		
644.4	0.00317676		
644.6	0.00324551		
644.8	0.00407032		
645	0.00379173		
645.2	0.00406468		
645.4	0.00428088		
645.6	0.00470733		
645.8	0.00482912		
646	0.00462228		
646.2	0.00473225		
646.4	0.00469479		
646.6	0.00470521		
646.8	0.0046697		
647	0.00474598		
647.2	0.00409169		
647.4	0.00367386		
647.6	0.00361479		
647.8	0.00348929		
648	0.00327349		
648.2	0.00334987		
648.4	0.00284517		
648.6	0.00292763		
648.8	0.00281023		
649	0.002566		
649.2	0.00187308		
649.4	0.00162062		
649.6	0.00155847		
649.8	0.00151876		
650	0.00182789		
650.2	0.00200197		
650.4	0.00230283		
650.6	0.0024157		
650.8	0.00285705		
651	0.00304173		
651.2	0.00285396		
651.4	0.00280599		
651.6	0.00283587		
651.8	0.00277232		
652	0.00277243		
652.2	0.00293392		
652.4	0.00286277		
652.6	0.00305986		
652.8	0.00271962		
653	0.00257332		
653.2	0.00168518		
653.4	0.00167972		
653.6	0.00123932		
653.8	0.00117248		
654	0.00147871		
654.2	0.00137566		
654.4	0.00146339		
654.6	0.00151178		
654.8	0.00159725		
655	0.00126378		
655.2	0.00147097		
655.4	0.00130212		
655.6	0.00158337		
655.8	0.00169574		
656	0.00203709		
656.2	0.00204963		
656.4	0.00239497		
656.6	0.00272292		
656.8	0.00278478		
657	0.00249061		
657.2	0.00238848		
657.4	0.00227005		
657.6	0.00207111		
657.8	0.00215221		
658	0.00235755		
658.2	0.00213324		
658.4	0.00214643		
658.6	0.00238092		
658.8	0.00264493		
659	0.00330385		
659.2	0.00376853		
659.4	0.00361623		
659.6	0.00357365		
659.8	0.00363707		
660	0.00325153		
660.2	0.00295325		
660.4	0.00297897		
660.6	0.00278282		
660.8	0.00214827		
661	0.00160875		
661.2	0.00136472		
661.4	0.00094574		
661.6	0.00066957		
661.8	0.0005891		
662	0.00082677		
662.2	0.00148172		
662.4	0.00181201		
662.6	0.00221692		
662.8	0.00240285		
663	0.00254538		
663.2	0.00245297		
663.4	0.00243285		
663.6	0.00278907		
663.8	0.00299818		
664	0.00259091		
664.2	0.00300897		
664.4	0.0028611		
664.6	0.00251427		
664.8	0.0021791		
665	0.00179325		
665.2	0.00169454		
665.4	0.00157498		
665.6	0.0015854		
665.8	0.00205735		
666	0.00258214		
666.2	0.00296162		
666.4	0.00225342		
666.6	0.00183841		
666.8	0.00121879		
667	0.0010964		
667.2	0.00099385		
667.4	0.0013211		
667.6	0.00204179		
667.8	0.00206265		
668	0.00210647		
668.2	0.00226905		
668.4	0.00251922		
668.6	0.00320003		
668.8	0.00327492		
669	0.00362969		
669.2	0.00425388		
669.4	0.00444094		
669.6	0.00391342		
669.8	0.0041077		
670	0.0041192		
670.2	0.00357899		
670.4	0.00313042		
670.6	0.002595		
670.8	0.00242266		
671	0.00270548		
671.2	0.00258308		
671.4	0.00301657		
671.6	0.00302733		
671.8	0.00305096		
672	0.00304079		
672.2	0.00316583		
672.4	0.00331179		
672.6	0.00318937		
672.8	0.0024712		
673	0.00284756		
673.2	0.00264335		
673.4	0.00181083		
673.6	0.00129901		
673.8	0.00180414		
674	0.00133057		
674.2	0.00111219		
674.4	0.00118367		
674.6	0.00097407		
674.8	0.00105657		
675	0.00104634		
675.2	0.00106916		
675.4	0.00109811		
675.6	0.00112451		
675.8	0.0016559		
676	0.00189089		
676.2	0.00187277		
676.4	0.00222648		
676.6	0.0025802		
676.8	0.00319947		
677	0.00354241		
677.2	0.00360401		
677.4	0.00358941		
677.6	0.00331367		
677.8	0.00339174		
678	0.00316954		
678.2	0.00334642		
678.4	0.00334297		
678.6	0.00288831		
678.8	0.00263821		
679	0.00267099		
679.2	0.00257268		
679.4	0.00226134		
679.6	0.0021214		
679.8	0.00232265		
680	0.00211595		
680.2	0.0017476		
680.4	0.00252017		
680.6	0.0024845		
680.8	0.00216808		
681	0.0019344		
681.2	0.00240473		
681.4	0.00225723		
681.6	0.00229048		
681.8	0.00300832		
682	0.00334932		
682.2	0.00347485		
682.4	0.00398233		
682.6	0.00365619		
682.8	0.00418337		
683	0.00446665		
683.2	0.00446302		
683.4	0.00428287		
683.6	0.00385556		
683.8	0.00374631		
684	0.00331706		
684.2	0.00320456		
684.4	0.00321386		
684.6	0.00239385		
684.8	0.00206993		
685	0.00231527		
685.2	0.00198358		
685.4	0.00178366		
685.6	0.00195146		
685.8	0.0014628		
686	0.00155433		
686.2	0.00135004		
686.4	0.00151737		
686.6	0.00122806		
686.8	0.00151221		
687	0.00153345		
687.2	0.00161476		
687.4	0.00185173		
687.6	0.00186482		
687.8	0.00219033		
688	0.00215898		
688.2	0.00252726		
688.4	0.00261489		
688.6	0.0023729		
688.8	0.0025322		
689	0.00255667		
689.2	0.00278577		
689.4	0.00332239		
689.6	0.00323984		
689.8	0.00268703		
690	0.00271218		
690.2	0.00210843		
690.4	0.00183057		
690.6	0.00137946		
690.8	0.00166327		
691	0.0015543		
691.2	0.00156365		
691.4	0.00142403		
691.6	0.00152526		
691.8	0.00164242		
692	0.00172107		
692.2	0.00198652		
692.4	0.00184278		
692.6	0.0021104		
692.8	0.00265232		
693	0.00257948		
693.2	0.00263477		
693.4	0.00218423		
693.6	0.00195118		
693.8	0.00113606		
694	0.00102466		
694.2	0.00098295		
694.4	0.00085149		
694.6	0.00092194		
694.8	0.00140947		
695	0.00093238		
695.2	0.00161342		
695.4	0.00172209		
695.6	0.00219794		
695.8	0.00241713		
696	0.00325729		
696.2	0.00311148		
696.4	0.00311796		
696.6	0.00327792		
696.8	0.00293847		
697	0.00276671		
697.2	0.00291892		
697.4	0.00221017		
697.6	0.00191861		
697.8	0.00152815		
698	0.00160203		
698.2	0.00152639		
698.4	0.00087724		
698.6	0.00106561		
698.8	0.0013915		
699	0.00121719		
699.2	0.00206407		
699.4	0.00202771		
699.6	0.00239846		
699.8	0.0025168		
700	0.0026852		
700.2	0.00228306		
700.4	0.00242914		
700.6	0.00232006		
700.8	0.00195051		
701	0.00211897		
701.2	0.00194907		
701.4	0.00111321		
701.6	0.00121534		
701.8	0.00100329		
702	0.00038469		
702.2	0.00016211		
702.4	-0.00003439		
702.6	0.00022184		
702.8	0.00048814		
703	0.00050634		
703.2	0.00092455		
703.4	0.00102615		
703.6	0.00136613		
703.8	0.00195279		
704	0.00235102		
704.2	0.00253276		
704.4	0.00268733		
704.6	0.00277897		
704.8	0.00295857		
705	0.00322532		
705.2	0.00356973		
705.4	0.00356065		
705.6	0.00425401		
705.8	0.00405252		
706	0.00409615		
706.2	0.00403675		
706.4	0.00357467		
706.6	0.00341675		
706.8	0.00301099		
707	0.00246668		
707.2	0.00226073		
707.4	0.00206511		
707.6	0.0020445		
707.8	0.00185471		
708	0.00119595		
708.2	0.00094192		
708.4	0.00121084		
708.6	0.00093567		
708.8	0.00099859		
709	0.00109907		
709.2	0.0015468		
709.4	0.00182276		
709.6	0.00219219		
709.8	0.00210876		
710	0.00253399		
710.2	0.00219926		
710.4	0.00189563		
710.6	0.00206762		
710.8	0.00198827		
711	0.00226174		
711.2	0.0024687		
711.4	0.00248292		
711.6	0.00256464		
711.8	0.0028725		
712	0.00334649		
712.2	0.00342071		
712.4	0.00387697		
712.6	0.00416778		
712.8	0.00490061		
713	0.00504585		
713.2	0.00484265		
713.4	0.00498797		
713.6	0.00446839		
713.8	0.00408038		
714	0.00328977		
714.2	0.00291189		
714.4	0.00245566		
714.6	0.002102		
714.8	0.00187074		
715	0.00138643		
715.2	0.00117777		
715.4	0.00118453		
715.6	0.00125557		
715.8	0.00121277		
716	0.00164176		
716.2	0.00191015		
716.4	0.00270068		
716.6	0.00372145		
716.8	0.00431553		
717	0.00413576		
717.2	0.00457729		
717.4	0.00515617		
717.6	0.00474938		
717.8	0.00475635		
718	0.00456915		
718.2	0.00484301		
718.4	0.00425541		
718.6	0.00403838		
718.8	0.00321665		
719	0.00263181		
719.2	0.00231072		
719.4	0.00203868		
719.6	0.00186207		
719.8	0.00161629		
720	0.00206812		
720.2	0.00213451		
720.4	0.00248105		
720.6	0.00278844		
720.8	0.00259505		
721	0.00249829		
721.2	0.00290288		
721.4	0.00323044		
721.6	0.00344479		
721.8	0.00329611		
722	0.00283782		
722.2	0.00270261		
722.4	0.00239235		
722.6	0.00160204		
722.8	0.00096752		
723	0.0010195		
723.2	0.00057615		
723.4	0.00039467		
723.6	0.00028986		
723.8	0.00031407		
724	0.00065752		
724.2	0.00100707		
724.4	0.00159695		
724.6	0.00198273		
724.8	0.00158602		
725	0.00208616		
725.2	0.00232832		
725.4	0.0028632		
725.6	0.00317667		
725.8	0.00303035		
726	0.00314572		
726.2	0.00315337		
726.4	0.003394		
726.6	0.00287251		
726.8	0.0030835		
727	0.00282573		
727.2	0.00256236		
727.4	0.00278545		
727.6	0.00310466		
727.8	0.00343984		
728	0.00326373		
728.2	0.00337769		
728.4	0.00361088		
728.6	0.00323051		
728.8	0.00268164		
729	0.00300073		
729.2	0.00240581		
729.4	0.00194949		
729.6	0.00217094		
729.8	0.00182836		
730	0.00160885		
730.2	0.0013107		
730.4	0.00140976		
730.6	0.00094612		
730.8	0.00084394		
731	0.00079803		
731.2	0.00081546		
731.4	0.00098493		
731.6	0.00131754		
731.8	0.00132544		
732	0.001387		
732.2	0.00172398		
732.4	0.00193534		
732.6	0.00168374		
732.8	0.0017006		
733	0.00170053		
733.2	0.00143088		
733.4	0.00209506		
733.6	0.0027528		
733.8	0.00242553		
734	0.00281005		
734.2	0.00263546		
734.4	0.00220358		
734.6	0.00181996		
734.8	0.00138422		
735	0.00143599		
735.2	0.001145		
735.4	0.00157203		
735.6	0.00171405		
735.8	0.00185068		
736	0.00158312		
736.2	0.0011633		
736.4	0.00128407		
736.6	0.00172718		
736.8	0.00203655		
737	0.00274873		
737.2	0.00318448		
737.4	0.00396913		
737.6	0.00427816		
737.8	0.00411522		
738	0.00400639		
738.2	0.0041986		
738.4	0.0037417		
738.6	0.00341617		
738.8	0.00281896		
739	0.00292697		
739.2	0.00225443		
739.4	0.00222893		
739.6	0.00202802		
739.8	0.00200494		
740	0.00154043		
740.2	0.00142555		
740.4	0.00193574		
740.6	0.00270566		
740.8	0.00255892		
741	0.00264016		
741.2	0.00289284		
741.4	0.00305283		
741.6	0.00349642		
741.8	0.00313468		
742	0.00340739		
742.2	0.0041848		
742.4	0.0033513		
742.6	0.00306552		
742.8	0.00315104		
743	0.00286595		
743.2	0.00235035		
743.4	0.00253359		
743.6	0.00267616		
743.8	0.00249666		
744	0.00226743		
744.2	0.00195408		
744.4	0.0023846		
744.6	0.0026468		
744.8	0.00187798		
745	0.00191319		
745.2	0.00224397		
745.4	0.00228343		
745.6	0.0027926		
745.8	0.00303695		
746	0.0033978		
746.2	0.00353678		
746.4	0.00295006		
746.6	0.00329731		
746.8	0.00358852		
747	0.0034107		
747.2	0.00354913		
747.4	0.00358345		
747.6	0.00361026		
747.8	0.00313806		
748	0.00292393		
748.2	0.0029484		
748.4	0.00291937		
748.6	0.00231849		
748.8	0.0020696		
749	0.00231567		
749.2	0.00255986		
749.4	0.00247454		
749.6	0.00258361		
749.8	0.00260265		
750	0.00222339		
750.2	0.00248878		
750.4	0.00254733		
750.6	0.00266959		
750.8	0.00311649		
751	0.00337074		
751.2	0.0036413		
751.4	0.00374455		
751.6	0.00408759		
751.8	0.00390919		
752	0.00392278		
752.2	0.00402988		
752.4	0.00330533		
752.6	0.00281203		
752.8	0.00265747		
753	0.00219907		
753.2	0.0022803		
753.4	0.00130315		
753.6	0.00111932		
753.8	0.0009483		
754	0.00065581		
754.2	0.00060415		
754.4	0.00049881		
754.6	0.0006256		
754.8	0.00107145		
755	0.00116594		
755.2	0.00121649		
755.4	0.0014942		
755.6	0.0017873		
755.8	0.00166946		
756	0.0017138		
756.2	0.00193561		
756.4	0.00188767		
756.6	0.00175703		
756.8	0.00182916		
757	0.00244442		
757.2	0.00231814		
757.4	0.00178408		
757.6	0.00214382		
757.8	0.00229503		
758	0.00268977		
758.2	0.00258593		
758.4	0.00258518		
758.6	0.00227512		
758.8	0.00187968		
759	0.00144489		
759.2	0.00099604		
759.4	0.00080367		
759.6	-0.00000631		
759.8	-0.00016593		
760	-0.00009552		
760.2	0.0001684		
760.4	0.00017946		
760.6	0.00012006		
760.8	0.00040488		
761	0.00034457		
761.2	0.00004078		
761.4	0.00059112		
761.6	0.00160312		
761.8	0.00163587		
762	0.00172727		
762.2	0.00137429		
762.4	0.00164557		
762.6	0.00206857		
762.8	0.00225824		
763	0.0021788		
763.2	0.00187226		
763.4	0.00197142		
763.6	0.00226479		
763.8	0.00291571		
764	0.0030869		
764.2	0.00306823		
764.4	0.00270266		
764.6	0.0027648		
764.8	0.00257071		
765	0.0023381		
765.2	0.0027063		
765.4	0.00284569		
765.6	0.00276901		
765.8	0.00185663		
766	0.00225526		
766.2	0.00242954		
766.4	0.00261081		
766.6	0.00279145		
766.8	0.00269557		
767	0.00323778		
767.2	0.00332808		
767.4	0.00415479		
767.6	0.00391023		
767.8	0.00364274		
768	0.0033729		
768.2	0.00318847		
768.4	0.00276096		
768.6	0.00214256		
768.8	0.00178878		
769	0.00178764		
769.2	0.0018673		
769.4	0.0013837		
769.6	0.00110081		
769.8	0.00069059		
770	0.00106468		
770.2	0.00063051		
770.4	0.00035229		
770.6	0.00112818		
770.8	0.00106076		
771	0.0015388		
771.2	0.00183375		
771.4	0.00217814		
771.6	0.00171731		
771.8	0.00199635		
772	0.00203445		
772.2	0.00208899		
772.4	0.00222042		
772.6	0.00195885		
772.8	0.00197614		
773	0.00227953		
773.2	0.00212298		
773.4	0.00210271		
773.6	0.00232953		
773.8	0.00207245		
774	0.00221784		
774.2	0.00200229		
774.4	0.0018943		
774.6	0.00243948		
774.8	0.00188921		
775	0.00156547		
775.2	0.0011792		
775.4	0.00120217		
775.6	0.0009647		
775.8	0.0010393		
776	0.0004013		
776.2	0.00062089		
776.4	0.00039014		
776.6	-0.00067208		
776.8	-0.00128477		
777	-0.00141329		
777.2	-0.00126121		
777.4	-0.00068121		
777.6	-0.00045111		
777.8	-0.00078703		
778	-0.00026236		
778.2	0.00029757		
778.4	0.00049311		
778.6	0.00078313		
778.8	0.0009269		
779	0.00095383		
779.2	0.0020249		
779.4	0.00266159		
779.6	0.00250137		
779.8	0.00311609		
780	0.00304066		
780.2	0.0031724		
780.4	0.00235557		
780.6	0.0021949		
780.8	0.00207563		
781	0.00201867		
781.2	0.00225671		
781.4	0.002229		
781.6	0.00172331		
781.8	0.00136656		
782	0.00217166		
782.2	0.00191801		
782.4	0.00154455		
782.6	0.001283		
782.8	0.00152936		
783	0.00159078		
783.2	0.00214688		
783.4	0.00137545		
783.6	0.00153503		
783.8	0.00231706		
784	0.00231271		
784.2	0.00226467		
784.4	0.0026702		
784.6	0.00304711		
784.8	0.002852		
785	0.00294439		
785.2	0.0026879		
785.4	0.00286037		
785.6	0.00263365		
785.8	0.0029808		
786	0.00338025		
786.2	0.00298584		
786.4	0.00281006		
786.6	0.00215289		
786.8	0.00242011		
787	0.00218425		
787.2	0.00179979		
787.4	0.00185487		
787.6	0.00218591		
787.8	0.00237602		
788	0.00236324		
788.2	0.00210281		
788.4	0.00243275		
788.6	0.00209958		
788.8	0.00179186		
789	0.00153675		
789.2	0.00126619		
789.4	0.00183782		
789.6	0.00194161		
789.8	0.00228628		
790	0.0023559		
790.2	0.00202238		
790.4	0.00181897		
790.6	0.00188317		
790.8	0.00250606		
791	0.00189443		
791.2	0.00223436		
791.4	0.00305956		
791.6	0.00250592		
791.8	0.00289515		
792	0.00271794		
792.2	0.00260052		
792.4	0.00293941		
792.6	0.00291549		
792.8	0.00289322		
793	0.00346451		
793.2	0.00384551		
793.4	0.00437886		
793.6	0.00428224		
793.8	0.003971		
794	0.00353272		
794.2	0.00307327		
794.4	0.00287864		
794.6	0.00304702		
794.8	0.00281929		
795	0.00210563		
795.2	0.00208887		
795.4	0.00162853		
795.6	0.00064538		
795.8	0.0007835		
796	0.00078769		
796.2	0.00147023		
796.4	0.00155886		
796.6	0.00164968		
796.8	0.0021793		
797	0.00266457		
797.2	0.00258561		
797.4	0.0027296		
797.6	0.00287396		
797.8	0.00300736		
798	0.00322655		
798.2	0.00366942		
798.4	0.00330983		
798.6	0.00345517		
798.8	0.00314793		
799	0.00259509		
799.2	0.00231259		
799.4	0.00239281		
799.6	0.0020145		
799.8	0.00268885		
800	0.00326145		
800.2	0.00297334		
800.4	0.00224613		
800.6	0.00250119		
800.8	0.00253299		
801	0.00245998		
801.2	0.00222253		
801.4	0.00238106		
801.6	0.00240888		
801.8	0.00227841		
802	0.0017096		
802.2	0.00187189		
802.4	0.00129166		
802.6	0.00153551		
802.8	0.00155488		
803	0.00161529		
803.2	0.00162601		
803.4	0.00173355		
803.6	0.00159412		
803.8	0.00202931		
804	0.00199768		
804.2	0.00189639		
804.4	0.00201979		
804.6	0.00220749		
804.8	0.00241297		
805	0.00200239		
805.2	0.00206844		
805.4	0.00214449		
805.6	0.00184422		
805.8	0.0017893		
806	0.00166566		
806.2	0.00167424		
806.4	0.00134608		
806.6	0.00174284		
806.8	0.00169417		
807	0.00181883		
807.2	0.00163157		
807.4	0.00142263		
807.6	0.00137772		
807.8	0.00145228		
808	0.00142789		
808.2	0.0016072		
808.4	0.00169585		
808.6	0.00191743		
808.8	0.00238424		
809	0.00211931		
809.2	0.00286614		
809.4	0.00290923		
809.6	0.00301855		
809.8	0.00309185		
