# Supplementary material for: Molecular basis for DNA recognition by the maternal pioneer transcription factor FoxH1
Source: Nat Commun. 2022 Nov 26;13:7279. doi: 10.1038/s41467-022-34925-y (PMC9701222; doi:10.1038/s41467-022-34925-y)
Supplement: Supplementary file 4 — Source Data [file 41467_2022_34925_MOESM4_ESM.zip › Sourcedata/BLIS/FoxH1/WT/601/+2.5/NCP/A6Results.txt]

Conc1	1.25E-07	
Start1	225.2	
Stop1	645	
Kobs		
Error Kobs		
Koff		
Error Koff		
Time1	Data1	Fit1	
225.2	0.00625628		
225.4	0.00660631		
225.6	0.0078202		
225.8	0.00921693		
226	0.01074029		
226.2	0.01203721		
226.4	0.01344772		
226.6	0.01473141		
226.8	0.0161106		
227	0.01770308		
227.2	0.01894654		
227.4	0.0197505		
227.6	0.0211706		
227.8	0.02221379		
228	0.02272074		
228.2	0.02388026		
228.4	0.02528891		
228.6	0.02659396		
228.8	0.02791298		
229	0.0286637		
229.2	0.02988074		
229.4	0.03052877		
229.6	0.03238159		
229.8	0.03382518		
230	0.03501557		
230.2	0.03614144		
230.4	0.03689197		
230.6	0.03793937		
230.8	0.03871792		
231	0.03978252		
231.2	0.04049067		
231.4	0.04116598		
231.6	0.04180702		
231.8	0.04244131		
232	0.04354801		
232.2	0.04486721		
232.4	0.04596343		
232.6	0.04674717		
232.8	0.04777899		
233	0.04848214		
233.2	0.04919154		
233.4	0.04974133		
233.6	0.05060544		
233.8	0.05147679		
234	0.05220494		
234.2	0.05322485		
234.4	0.05382589		
234.6	0.05446976		
234.8	0.05507803		
235	0.0563959		
235.2	0.05730125		
235.4	0.05822073		
235.6	0.05847135		
235.8	0.059368		
236	0.05997415		
236.2	0.06030554		
236.4	0.06040634		
236.6	0.06113936		
236.8	0.06145568		
237	0.06185573		
237.2	0.0623338		
237.4	0.06241882		
237.6	0.06226467		
237.8	0.0625096		
238	0.06303896		
238.2	0.06363984		
238.4	0.0643727		
238.6	0.06512247		
238.8	0.06649184		
239	0.06792451		
239.2	0.06862148		
239.4	0.06943917		
239.6	0.0696337		
239.8	0.07049375		
240	0.07150949		
240.2	0.07236484		
240.4	0.07291956		
240.6	0.0738908		
240.8	0.07432965		
241	0.07502696		
241.2	0.07496852		
241.4	0.07487952		
241.6	0.07498832		
241.8	0.07521121		
242	0.07583799		
242.2	0.07634946		
242.4	0.07739232		
242.6	0.07817691		
242.8	0.07892041		
243	0.07907129		
243.2	0.07916971		
243.4	0.07982773		
243.6	0.08049143		
243.8	0.08138242		
244	0.08237091		
244.2	0.08346476		
244.4	0.08403485		
244.6	0.08461978		
244.8	0.08557711		
245	0.08645613		
245.2	0.08713268		
245.4	0.08853035		
245.6	0.08893799		
245.8	0.08917651		
246	0.0902738		
246.2	0.09046332		
246.4	0.09125724		
246.6	0.09139742		
246.8	0.09150352		
247	0.09107401		
247.2	0.09146351		
247.4	0.09209598		
247.6	0.09260446		
247.8	0.09306779		
248	0.09385328		
248.2	0.09436306		
248.4	0.09518702		
248.6	0.09562927		
248.8	0.09690147		
249	0.09778295		
249.2	0.09855903		
249.4	0.09897134		
249.6	0.09941165		
249.8	0.10001421		
250	0.10102164		
250.2	0.10114924		
250.4	0.10191991		
250.6	0.10194688		
250.8	0.10234326		
251	0.10238482		
251.2	0.10268086		
251.4	0.10349511		
251.6	0.10364378		
251.8	0.10403505		
252	0.10405944		
252.2	0.10429731		
252.4	0.10466156		
252.6	0.10464165		
252.8	0.10507272		
253	0.10530143		
253.2	0.10551238		
253.4	0.10599652		
253.6	0.10649256		
253.8	0.10732332		
254	0.10831477		
254.2	0.10844782		
254.4	0.10918374		
254.6	0.10937807		
254.8	0.10958246		
255	0.11004139		
255.2	0.11053096		
255.4	0.11092436		
255.6	0.11089271		
255.8	0.11141117		
256	0.11141607		
256.2	0.11211511		
256.4	0.11218618		
256.6	0.11322694		
256.8	0.11316839		
257	0.11373176		
257.2	0.11408837		
257.4	0.11467237		
257.6	0.1153063		
257.8	0.11588372		
258	0.11641154		
258.2	0.11669361		
258.4	0.11722793		
258.6	0.11679478		
258.8	0.11682703		
259	0.11730416		
259.2	0.11795578		
259.4	0.11820508		
259.6	0.11869422		
259.8	0.11963778		
260	0.11972566		
260.2	0.12051266		
260.4	0.12114751		
260.6	0.12182187		
260.8	0.1216203		
261	0.12270579		
261.2	0.12286638		
261.4	0.12285688		
261.6	0.12303769		
261.8	0.12313403		
262	0.12373429		
262.2	0.12360208		
262.4	0.12381678		
262.6	0.12383912		
262.8	0.12425301		
263	0.12488268		
263.2	0.12560408		
263.4	0.12562496		
263.6	0.12655403		
263.8	0.12687646		
264	0.12674523		
264.2	0.12771033		
264.4	0.12839832		
264.6	0.12879925		
264.8	0.12908651		
265	0.13003011		
265.2	0.1300086		
265.4	0.13002945		
265.6	0.1304862		
265.8	0.13114181		
266	0.13130425		
266.2	0.13173642		
266.4	0.13253799		
266.6	0.13289632		
266.8	0.13329555		
267	0.13382044		
267.2	0.13411229		
267.4	0.13456933		
267.6	0.13520634		
267.8	0.13463801		
268	0.13473659		
268.2	0.13524859		
268.4	0.13569389		
268.6	0.13596193		
268.8	0.13652753		
269	0.13735763		
269.2	0.1376238		
269.4	0.13781814		
269.6	0.13823698		
269.8	0.13833114		
270	0.13882661		
270.2	0.13922693		
270.4	0.13948435		
270.6	0.1399864		
270.8	0.14033686		
271	0.14062981		
271.2	0.14093391		
271.4	0.14092306		
271.6	0.14102434		
271.8	0.14097172		
272	0.14131571		
272.2	0.14250186		
272.4	0.14316915		
272.6	0.14382195		
272.8	0.14474514		
273	0.1454486		
273.2	0.14568042		
273.4	0.14602286		
273.6	0.14658679		
273.8	0.14670806		
274	0.14707554		
274.2	0.14696657		
274.4	0.14687594		
274.6	0.14710315		
274.8	0.14721882		
275	0.14728381		
275.2	0.14715356		
275.4	0.14681285		
275.6	0.14709001		
275.8	0.14699794		
276	0.14747274		
276.2	0.14826291		
276.4	0.14841896		
276.6	0.1492056		
276.8	0.14974716		
277	0.15004247		
277.2	0.15100352		
277.4	0.15175045		
277.6	0.1520183		
277.8	0.15217194		
278	0.15218248		
278.2	0.15198042		
278.4	0.15177622		
278.6	0.15209551		
278.8	0.15248527		
279	0.15257314		
279.2	0.15234876		
279.4	0.1526434		
279.6	0.15322318		
279.8	0.15343152		
280	0.15429586		
280.2	0.15435784		
280.4	0.1543022		
280.6	0.15465827		
280.8	0.15502109		
281	0.15496717		
281.2	0.15597423		
281.4	0.15631141		
281.6	0.15652719		
281.8	0.15708142		
282	0.15720858		
282.2	0.15723945		
282.4	0.15815289		
282.6	0.15824753		
282.8	0.15933123		
283	0.15980163		
283.2	0.16036286		
283.4	0.16125238		
283.6	0.16178426		
283.8	0.16176211		
284	0.16154029		
284.2	0.16114211		
284.4	0.16113946		
284.6	0.16149562		
284.8	0.16134387		
285	0.16145985		
285.2	0.16235485		
285.4	0.16284269		
285.6	0.16324624		
285.8	0.16310952		
286	0.16318023		
286.2	0.16364091		
286.4	0.1641458		
286.6	0.16446477		
286.8	0.165042		
287	0.16510451		
287.2	0.16549624		
287.4	0.16559143		
287.6	0.16549084		
287.8	0.16522963		
288	0.16533733		
288.2	0.16574506		
288.4	0.16564898		
288.6	0.16532744		
288.8	0.16569359		
289	0.16648388		
289.2	0.16634096		
289.4	0.16669365		
289.6	0.16695395		
289.8	0.16687442		
290	0.1675804		
290.2	0.16868219		
290.4	0.1693418		
290.6	0.17040577		
290.8	0.17027542		
291	0.17084859		
291.2	0.1712072		
291.4	0.17149014		
291.6	0.17176111		
291.8	0.17202656		
292	0.17252404		
292.2	0.17247093		
292.4	0.17188985		
292.6	0.17201579		
292.8	0.17230508		
293	0.172062		
293.2	0.17143829		
293.4	0.17187367		
293.6	0.1720626		
293.8	0.17219475		
294	0.17258403		
294.2	0.17328283		
294.4	0.17347385		
294.6	0.17374772		
294.8	0.17402229		
295	0.17483727		
295.2	0.17500684		
295.4	0.17560071		
295.6	0.17628274		
295.8	0.17705525		
296	0.17726892		
296.2	0.17774471		
296.4	0.17794463		
296.6	0.17824392		
296.8	0.17839228		
297	0.17849889		
297.2	0.17858999		
297.4	0.17879829		
297.6	0.1786361		
297.8	0.1786122		
298	0.17858799		
298.2	0.17907922		
298.4	0.17909989		
298.6	0.17950934		
298.8	0.18030685		
299	0.18083763		
299.2	0.18114169		
299.4	0.18218107		
299.6	0.18265875		
299.8	0.18285878		
300	0.18242963		
300.2	0.18299586		
300.4	0.18299714		
300.6	0.18300557		
300.8	0.18367345		
301	0.18379385		
301.2	0.18406602		
301.4	0.1843711		
301.6	0.18490293		
301.8	0.18562127		
302	0.1854999		
302.2	0.18603604		
302.4	0.18650027		
302.6	0.1866748		
302.8	0.18651902		
303	0.1871655		
303.2	0.18759486		
303.4	0.18732847		
303.6	0.18691867		
303.8	0.18643175		
304	0.18652037		
304.2	0.1867513		
304.4	0.18702644		
304.6	0.18743925		
304.8	0.18796144		
305	0.18873586		
305.2	0.18942823		
305.4	0.18992279		
305.6	0.19050294		
305.8	0.19110039		
306	0.19122469		
306.2	0.19161132		
306.4	0.19176023		
306.6	0.19114495		
306.8	0.19106355		
307	0.19178202		
307.2	0.19170633		
307.4	0.19151291		
307.6	0.19169782		
307.8	0.19199227		
308	0.19274589		
308.2	0.19281504		
308.4	0.19338925		
308.6	0.1939009		
308.8	0.1946524		
309	0.1955149		
309.2	0.19547679		
309.4	0.19550278		
309.6	0.19568225		
309.8	0.19623362		
310	0.19601687		
310.2	0.19602239		
310.4	0.19600432		
310.6	0.19594603		
310.8	0.1962317		
311	0.19605301		
311.2	0.19615043		
311.4	0.19638189		
311.6	0.19636565		
311.8	0.1967955		
312	0.19719941		
312.2	0.19766146		
312.4	0.19809159		
312.6	0.19855633		
312.8	0.19909706		
313	0.19923905		
313.2	0.19901157		
313.4	0.19868651		
313.6	0.19882387		
313.8	0.19951437		
314	0.19902419		
314.2	0.19983419		
314.4	0.19990612		
314.6	0.2002901		
314.8	0.20046361		
315	0.20057469		
315.2	0.20148297		
315.4	0.20159312		
315.6	0.20210228		
315.8	0.20282514		
316	0.20333691		
316.2	0.20391087		
316.4	0.20412171		
316.6	0.20455083		
316.8	0.20438754		
317	0.20450095		
317.2	0.20430133		
317.4	0.20415147		
317.6	0.20432055		
317.8	0.2042847		
318	0.20427542		
318.2	0.20497514		
318.4	0.20489742		
318.6	0.20536408		
318.8	0.20525124		
319	0.2055401		
319.2	0.20557819		
319.4	0.2062055		
319.6	0.20682675		
319.8	0.20692754		
320	0.20711417		
320.2	0.20743263		
320.4	0.20773181		
320.6	0.20775286		
320.8	0.20771814		
321	0.20806007		
321.2	0.20814049		
321.4	0.20803391		
321.6	0.20798364		
321.8	0.20856914		
322	0.20932391		
322.2	0.20977211		
322.4	0.21058436		
322.6	0.21125282		
322.8	0.21107343		
323	0.21149689		
323.2	0.21230527		
323.4	0.21305153		
323.6	0.21260655		
323.8	0.21239278		
324	0.21239108		
324.2	0.21170701		
324.4	0.21174001		
324.6	0.211335		
324.8	0.21135357		
325	0.21096861		
325.2	0.21080539		
325.4	0.21069692		
325.6	0.21119374		
325.8	0.21207533		
326	0.21256309		
326.2	0.21283051		
326.4	0.21314482		
326.6	0.21388574		
326.8	0.2142125		
327	0.21522573		
327.2	0.21552738		
327.4	0.2151092		
327.6	0.21512511		
327.8	0.21518045		
328	0.21500396		
328.2	0.2150699		
328.4	0.21555149		
328.6	0.21562052		
328.8	0.21588905		
329	0.21618178		
329.2	0.21639254		
329.4	0.21661901		
329.6	0.21722534		
329.8	0.21784721		
330	0.21790381		
330.2	0.21779088		
330.4	0.2177724		
330.6	0.21833845		
330.8	0.2186435		
331	0.21922392		
331.2	0.2194694		
331.4	0.22013925		
331.6	0.22075024		
331.8	0.22083475		
332	0.22129967		
332.2	0.22164138		
332.4	0.22179871		
332.6	0.22208867		
332.8	0.22198979		
333	0.22235471		
333.2	0.22218931		
333.4	0.22217132		
333.6	0.22230211		
333.8	0.22254296		
334	0.22216661		
334.2	0.22186172		
334.4	0.2220166		
334.6	0.22257407		
334.8	0.22383214		
335	0.22443678		
335.2	0.22510853		
335.4	0.22510066		
335.6	0.22497853		
335.8	0.22513609		
336	0.22539374		
336.2	0.22560586		
336.4	0.22587631		
336.6	0.22589373		
336.8	0.22587373		
337	0.22612007		
337.2	0.22643853		
337.4	0.22611658		
337.6	0.22613381		
337.8	0.226437		
338	0.226637		
338.2	0.22757164		
338.4	0.22845015		
338.6	0.22867582		
338.8	0.22981592		
339	0.22975756		
339.2	0.23008008		
339.4	0.22995375		
339.6	0.23007651		
339.8	0.2302346		
340	0.23053327		
340.2	0.23052757		
340.4	0.23064995		
340.6	0.23080235		
340.8	0.23098304		
341	0.23090131		
341.2	0.23133042		
341.4	0.23123687		
341.6	0.23167987		
341.8	0.23214078		
342	0.23321198		
342.2	0.23397829		
342.4	0.23440216		
342.6	0.23495429		
342.8	0.23586046		
343	0.23566662		
343.2	0.23583746		
343.4	0.23574109		
343.6	0.23525377		
343.8	0.23509539		
344	0.23485496		
344.2	0.23432109		
344.4	0.23450688		
344.6	0.23515916		
344.8	0.23483426		
345	0.23443321		
345.2	0.23438712		
345.4	0.23486465		
345.6	0.23520058		
345.8	0.23586804		
346	0.23668208		
346.2	0.23669904		
346.4	0.2368509		
346.6	0.23759931		
346.8	0.23741511		
347	0.23719926		
347.2	0.23735195		
347.4	0.23703569		
347.6	0.23645749		
347.8	0.23639203		
348	0.23660297		
348.2	0.23674398		
348.4	0.23732675		
348.6	0.23811401		
348.8	0.23798037		
349	0.23871299		
349.2	0.23938715		
349.4	0.24023488		
349.6	0.24066819		
349.8	0.24103033		
350	0.24117611		
350.2	0.24094652		
350.4	0.24080572		
350.6	0.24114611		
350.8	0.24106255		
351	0.24101747		
351.2	0.2408234		
351.4	0.24045386		
351.6	0.24060322		
351.8	0.24114934		
352	0.24171372		
352.2	0.24168164		
352.4	0.24223155		
352.6	0.24282514		
352.8	0.2431371		
353	0.24389976		
353.2	0.24389223		
353.4	0.24369496		
353.6	0.24368207		
353.8	0.2438751		
354	0.24384486		
354.2	0.24322357		
354.4	0.2430857		
354.6	0.24316786		
354.8	0.2433862		
355	0.24313612		
355.2	0.24327205		
355.4	0.24372147		
355.6	0.24444071		
355.8	0.24467551		
356	0.24526993		
356.2	0.24565882		
356.4	0.24604145		
356.6	0.24635479		
356.8	0.24721588		
357	0.24798801		
357.2	0.2478744		
357.4	0.24837987		
357.6	0.24897348		
357.8	0.24930643		
358	0.24921035		
358.2	0.24900955		
358.4	0.24926935		
358.6	0.24945287		
358.8	0.24918402		
359	0.2488301		
359.2	0.24856338		
359.4	0.24860393		
359.6	0.24841672		
359.8	0.24821633		
360	0.24875449		
360.2	0.24906614		
360.4	0.24927413		
360.6	0.24939696		
360.8	0.24973439		
361	0.24988197		
361.2	0.25001797		
361.4	0.25073708		
361.6	0.25088792		
361.8	0.25146563		
362	0.2517575		
362.2	0.25202775		
362.4	0.2518919		
362.6	0.25200811		
362.8	0.25133589		
363	0.25098729		
363.2	0.25085681		
363.4	0.25099531		
363.6	0.25111713		
363.8	0.25189711		
364	0.2530559		
364.2	0.25325877		
364.4	0.25336954		
364.6	0.25329676		
364.8	0.25358308		
365	0.25415501		
365.2	0.25436334		
365.4	0.2542295		
365.6	0.25481811		
365.8	0.25511655		
366	0.25491037		
366.2	0.25456446		
366.4	0.25410096		
366.6	0.2539645		
366.8	0.25365495		
367	0.25332755		
367.2	0.25390634		
367.4	0.25431942		
367.6	0.25534596		
367.8	0.25612952		
368	0.25671336		
368.2	0.25683493		
368.4	0.25734515		
368.6	0.25788338		
368.8	0.25844981		
369	0.25887872		
369.2	0.25897742		
369.4	0.25878557		
369.6	0.25961867		
369.8	0.25939342		
370	0.25905003		
370.2	0.25898862		
370.4	0.25889877		
370.6	0.25820731		
370.8	0.25843127		
371	0.25815383		
371.2	0.25826047		
371.4	0.2577634		
371.6	0.25811022		
371.8	0.25859685		
372	0.25902621		
372.2	0.25931813		
372.4	0.26021411		
372.6	0.26084319		
372.8	0.26157144		
373	0.26242565		
373.2	0.26273103		
373.4	0.26304647		
373.6	0.2635828		
373.8	0.26355249		
374	0.26392976		
374.2	0.2645388		
374.4	0.2644968		
374.6	0.26431617		
374.8	0.26482724		
375	0.26460505		
375.2	0.26400818		
375.4	0.26369813		
375.6	0.26428434		
375.8	0.26489564		
376	0.26502711		
376.2	0.26550761		
376.4	0.26571198		
376.6	0.26651025		
376.8	0.26645746		
377	0.26705125		
377.2	0.2668402		
377.4	0.26619408		
377.6	0.26644323		
377.8	0.26680031		
378	0.26770021		
378.2	0.26816811		
378.4	0.26873852		
378.6	0.26938388		
378.8	0.2703305		
379	0.27048141		
379.2	0.2705403		
379.4	0.27102858		
379.6	0.27213167		
379.8	0.27312386		
380	0.27343361		
380.2	0.27396472		
380.4	0.2740235		
380.6	0.27500263		
380.8	0.27417616		
381	0.27448009		
381.2	0.27369703		
381.4	0.27282631		
381.6	0.27327213		
381.8	0.27389529		
382	0.27396129		
382.2	0.2738283		
382.4	0.27434509		
382.6	0.27458545		
382.8	0.27458666		
383	0.27357804		
383.2	0.27347372		
383.4	0.27302488		
383.6	0.27320112		
383.8	0.2730438		
384	0.27214012		
384.2	0.27236715		
384.4	0.27149767		
384.6	0.27173928		
384.8	0.27123986		
385	0.27126995		
385.2	0.27094735		
385.4	0.27059117		
385.6	0.2709707		
385.8	0.27134684		
386	0.27155268		
386.2	0.27193364		
386.4	0.27295805		
386.6	0.27272239		
386.8	0.27291487		
387	0.27228388		
387.2	0.27225998		
387.4	0.27234485		
387.6	0.27320417		
387.8	0.27318047		
388	0.27372713		
388.2	0.27513395		
388.4	0.2748457		
388.6	0.27583954		
388.8	0.27584594		
389	0.27565884		
389.2	0.27560499		
389.4	0.27548384		
389.6	0.27549461		
389.8	0.27593157		
390	0.27621283		
390.2	0.27601018		
390.4	0.27595648		
390.6	0.27549255		
390.8	0.27561468		
391	0.27538007		
391.2	0.2757584		
391.4	0.27612795		
391.6	0.27690095		
391.8	0.2768857		
392	0.27794275		
392.2	0.27856961		
392.4	0.27811309		
392.6	0.27840076		
392.8	0.27878881		
393	0.27882714		
393.2	0.27989181		
393.4	0.28009147		
393.6	0.28064644		
393.8	0.28118969		
394	0.28155068		
394.2	0.28183893		
394.4	0.28212928		
394.6	0.28240575		
394.8	0.28240318		
395	0.28256657		
395.2	0.28241906		
395.4	0.28201739		
395.6	0.28249868		
395.8	0.28244029		
396	0.2824657		
396.2	0.28235347		
396.4	0.28172266		
396.6	0.28188756		
396.8	0.28211069		
397	0.28250581		
397.2	0.28317877		
397.4	0.28372306		
397.6	0.28451544		
397.8	0.28503824		
398	0.28582072		
398.2	0.28647148		
398.4	0.28734934		
398.6	0.28771577		
398.8	0.28797623		
399	0.28803164		
399.2	0.28794848		
399.4	0.28790796		
399.6	0.28829222		
399.8	0.28827269		
400	0.28715406		
400.2	0.28661566		
400.4	0.2860437		
400.6	0.28618579		
400.8	0.28616661		
401	0.28636031		
401.2	0.28602533		
401.4	0.28622337		
401.6	0.28614151		
401.8	0.28596092		
402	0.28609515		
402.2	0.28677141		
402.4	0.28693085		
402.6	0.2868318		
402.8	0.28676402		
403	0.28690527		
403.2	0.2873795		
403.4	0.28781611		
403.6	0.28823131		
403.8	0.28846568		
404	0.28818409		
404.2	0.28879314		
404.4	0.28923509		
404.6	0.28963013		
404.8	0.28977717		
405	0.28972275		
405.2	0.28972275		
405.4	0.28965415		
405.6	0.28923838		
405.8	0.28862842		
406	0.2885757		
406.2	0.28814443		
406.4	0.28840815		
406.6	0.28826615		
406.8	0.28791647		
407	0.28749438		
407.2	0.28748839		
407.4	0.28822174		
407.6	0.28855561		
407.8	0.28833841		
408	0.28835339		
408.2	0.28846774		
408.4	0.28800559		
408.6	0.28783963		
408.8	0.28773033		
409	0.28692825		
409.2	0.28705494		
409.4	0.28674151		
409.6	0.28576959		
409.8	0.28513214		
410	0.28453835		
410.2	0.28353533		
410.4	0.28313192		
410.6	0.28220129		
410.8	0.28157426		
411	0.28127793		
411.2	0.28155082		
411.4	0.28157094		
411.6	0.28112961		
411.8	0.28092341		
412	0.28090236		
412.2	0.28117778		
412.4	0.28134128		
412.6	0.28154726		
412.8	0.28140269		
413	0.2807926		
413.2	0.28124814		
413.4	0.28078632		
413.6	0.28023329		
413.8	0.27988973		
414	0.27909276		
414.2	0.27900912		
414.4	0.27856478		
414.6	0.27854472		
414.8	0.27856716		
415	0.27814515		
415.2	0.27802127		
415.4	0.27757359		
415.6	0.27731955		
415.8	0.27682051		
416	0.27664204		
416.2	0.27701332		
416.4	0.27675782		
416.6	0.27649316		
416.8	0.27653592		
417	0.27683054		
417.2	0.2765777		
417.4	0.27595365		
417.6	0.27551686		
417.8	0.27581494		
418	0.27553921		
418.2	0.275437		
418.4	0.27491849		
418.6	0.27477341		
418.8	0.27478038		
419	0.27465178		
419.2	0.27485892		
419.4	0.27494661		
419.6	0.27444955		
419.8	0.27393853		
420	0.27409708		
420.2	0.2742016		
420.4	0.27414844		
420.6	0.27437338		
420.8	0.27479428		
421	0.27414056		
421.2	0.27282782		
421.4	0.27270966		
421.6	0.27177148		
421.8	0.27194309		
422	0.2710576		
422.2	0.27099281		
422.4	0.27128904		
422.6	0.27136949		
422.8	0.27197956		
423	0.27188257		
423.2	0.27187335		
423.4	0.27185115		
423.6	0.27173536		
423.8	0.27164649		
424	0.27174738		
424.2	0.27166016		
424.4	0.27143074		
424.6	0.27131864		
424.8	0.27083488		
425	0.27005152		
425.2	0.26982618		
425.4	0.26960795		
425.6	0.26910275		
425.8	0.26985838		
426	0.27012371		
426.2	0.27103972		
426.4	0.27146632		
426.6	0.27156616		
426.8	0.27196181		
427	0.27219344		
427.2	0.27232698		
427.4	0.2723148		
427.6	0.27181136		
427.8	0.27090825		
428	0.27057541		
428.2	0.27001754		
428.4	0.26979787		
428.6	0.26945366		
428.8	0.26858214		
429	0.26847977		
429.2	0.26782034		
429.4	0.2672282		
429.6	0.26666757		
429.8	0.26655546		
430	0.26604408		
430.2	0.2660969		
430.4	0.26613066		
430.6	0.26604351		
430.8	0.26719616		
431	0.26722818		
431.2	0.26709155		
431.4	0.26687169		
431.6	0.26622326		
431.8	0.26620015		
432	0.26631005		
432.2	0.26611462		
432.4	0.26601502		
432.6	0.26613267		
432.8	0.26633072		
433	0.26647997		
433.2	0.26612657		
433.4	0.26608667		
433.6	0.26569189		
433.8	0.2656386		
434	0.26545639		
434.2	0.26552399		
434.4	0.26583733		
434.6	0.26588053		
434.8	0.26657603		
435	0.26580316		
435.2	0.26608677		
435.4	0.26573802		
435.6	0.26557049		
435.8	0.26564254		
436	0.26573768		
436.2	0.2658547		
436.4	0.26613323		
436.6	0.2666538		
436.8	0.26671932		
437	0.26646745		
437.2	0.2666028		
437.4	0.26659535		
437.6	0.26594325		
437.8	0.26569862		
438	0.26514479		
438.2	0.26454696		
438.4	0.2646501		
438.6	0.26421777		
438.8	0.26394037		
439	0.26392644		
439.2	0.26430322		
439.4	0.26442131		
439.6	0.26501076		
439.8	0.26480953		
440	0.26508897		
440.2	0.26557067		
440.4	0.26555224		
440.6	0.26583623		
440.8	0.26646028		
441	0.26649965		
441.2	0.26690995		
441.4	0.26665414		
441.6	0.26592104		
441.8	0.26514951		
442	0.26455219		
442.2	0.26404862		
442.4	0.26370533		
442.6	0.26332312		
442.8	0.26318986		
443	0.26303355		
443.2	0.26282731		
443.4	0.26227769		
443.6	0.26231338		
443.8	0.26162803		
444	0.26198015		
444.2	0.26272911		
444.4	0.26291952		
444.6	0.26323818		
444.8	0.26351335		
445	0.26319214		
445.2	0.26363929		
445.4	0.26362567		
445.6	0.26280972		
445.8	0.2625673		
446	0.26256247		
446.2	0.26231066		
446.4	0.2619846		
446.6	0.26176292		
446.8	0.26146582		
447	0.26083595		
447.2	0.26080357		
447.4	0.26035148		
447.6	0.26059119		
447.8	0.26033275		
448	0.26075914		
448.2	0.26140018		
448.4	0.26214705		
448.6	0.26226571		
448.8	0.26261918		
449	0.26245127		
449.2	0.26287326		
449.4	0.26276875		
449.6	0.26217241		
449.8	0.26197538		
450	0.26177162		
450.2	0.26150435		
450.4	0.26102039		
450.6	0.2608205		
450.8	0.26053988		
451	0.26108765		
451.2	0.26152343		
451.4	0.26153257		
451.6	0.26191744		
451.8	0.26220226		
452	0.26274703		
452.2	0.26305666		
452.4	0.26368258		
452.6	0.26314168		
452.8	0.26278079		
453	0.26269745		
453.2	0.2626031		
453.4	0.26265778		
453.6	0.26214664		
453.8	0.26181656		
454	0.26136348		
454.2	0.26073123		
454.4	0.26050638		
454.6	0.2599818		
454.8	0.2599563		
455	0.25972977		
455.2	0.25914398		
455.4	0.25905741		
455.6	0.25879368		
455.8	0.25891874		
456	0.25835607		
456.2	0.25819154		
456.4	0.25840043		
456.6	0.25804984		
456.8	0.25827598		
457	0.25880996		
457.2	0.25921836		
457.4	0.26003223		
457.6	0.2599544		
457.8	0.26038578		
458	0.26018146		
458.2	0.26069555		
458.4	0.26088339		
458.6	0.26031511		
458.8	0.26046154		
459	0.26023118		
459.2	0.26006617		
459.4	0.26051679		
459.6	0.26050941		
459.8	0.26086726		
460	0.26026953		
460.2	0.26043342		
460.4	0.25986356		
460.6	0.25929631		
460.8	0.25910408		
461	0.25906805		
461.2	0.25929408		
461.4	0.25932336		
461.6	0.25934181		
461.8	0.25973088		
462	0.25994898		
462.2	0.26055828		
462.4	0.26023875		
462.6	0.26031123		
462.8	0.26040931		
463	0.26065283		
463.2	0.26042957		
463.4	0.26063414		
463.6	0.26022226		
463.8	0.26018559		
464	0.25997233		
464.2	0.25934059		
464.4	0.25841382		
464.6	0.25832269		
464.8	0.25829919		
465	0.25833325		
465.2	0.25829994		
465.4	0.25826905		
465.6	0.25855666		
465.8	0.25864138		
466	0.25861094		
466.2	0.25894338		
466.4	0.25852902		
466.6	0.25893655		
466.8	0.2589953		
467	0.25934618		
467.2	0.25878466		
467.4	0.25886622		
467.6	0.25885502		
467.8	0.25872053		
468	0.25861153		
468.2	0.25828238		
468.4	0.25837615		
468.6	0.25906114		
468.8	0.25893274		
469	0.25907465		
469.2	0.25933621		
469.4	0.25930489		
469.6	0.25993121		
469.8	0.26010911		
470	0.25981502		
470.2	0.26032623		
470.4	0.25979741		
470.6	0.26008149		
470.8	0.25979385		
471	0.25901273		
471.2	0.25838676		
471.4	0.25820446		
471.6	0.25725553		
471.8	0.25680696		
472	0.25666651		
472.2	0.25612408		
472.4	0.25615224		
472.6	0.25610836		
472.8	0.25578746		
473	0.25608414		
473.2	0.25616392		
473.4	0.25600306		
473.6	0.2566706		
473.8	0.25657461		
474	0.25675179		
474.2	0.25685854		
474.4	0.25660826		
474.6	0.25633654		
474.8	0.25603474		
475	0.2558337		
475.2	0.25591808		
475.4	0.25650002		
475.6	0.25672409		
475.8	0.25685745		
476	0.25664962		
476.2	0.25627622		
476.4	0.2565717		
476.6	0.25614194		
476.8	0.25630684		
477	0.25584607		
477.2	0.25543728		
477.4	0.25529505		
477.6	0.25520951		
477.8	0.25528045		
478	0.25568455		
478.2	0.2552343		
478.4	0.25518308		
478.6	0.2552651		
478.8	0.25589619		
479	0.2563033		
479.2	0.2571446		
479.4	0.2579328		
479.6	0.25730718		
479.8	0.25721731		
480	0.25717556		
480.2	0.25683333		
480.4	0.25707799		
480.6	0.25687789		
480.8	0.25668241		
481	0.25640589		
481.2	0.25596939		
481.4	0.25573413		
481.6	0.25572217		
481.8	0.25608969		
482	0.25595813		
482.2	0.25559596		
482.4	0.25524229		
482.6	0.25584114		
482.8	0.25611283		
483	0.25603813		
483.2	0.25597778		
483.4	0.25556769		
483.6	0.25502048		
483.8	0.25523801		
484	0.25515711		
484.2	0.25490141		
484.4	0.25563718		
484.6	0.25591408		
484.8	0.25607811		
485	0.25629971		
485.2	0.2555606		
485.4	0.25566318		
485.6	0.2555253		
485.8	0.25552091		
486	0.25536307		
486.2	0.25519664		
486.4	0.25518427		
486.6	0.25556312		
486.8	0.25549999		
487	0.254863		
487.2	0.25476286		
487.4	0.2544028		
487.6	0.25447995		
487.8	0.25480824		
488	0.25489407		
488.2	0.25520967		
488.4	0.25572806		
488.6	0.25614921		
488.8	0.25558669		
489	0.25464282		
489.2	0.25458476		
489.4	0.25475244		
489.6	0.25471863		
489.8	0.25517347		
490	0.2548878		
490.2	0.254526		
490.4	0.25445596		
490.6	0.25436449		
490.8	0.25393531		
491	0.25338409		
491.2	0.25349667		
491.4	0.25311126		
491.6	0.2536838		
491.8	0.25390388		
492	0.25357966		
492.2	0.25389773		
492.4	0.25411055		
492.6	0.25431129		
492.8	0.25321982		
493	0.25354674		
493.2	0.25457581		
493.4	0.25465249		
493.6	0.25443848		
493.8	0.25465737		
494	0.25510678		
494.2	0.25516257		
494.4	0.25538474		
494.6	0.25492637		
494.8	0.25459394		
495	0.25446189		
495.2	0.25443677		
495.4	0.25465548		
495.6	0.25491935		
495.8	0.25420051		
496	0.25408201		
496.2	0.25426814		
496.4	0.25438795		
496.6	0.25411456		
496.8	0.25390356		
497	0.25451472		
497.2	0.25499695		
497.4	0.25458015		
497.6	0.25402574		
497.8	0.25451659		
498	0.25501732		
498.2	0.25443435		
498.4	0.25441889		
498.6	0.25377611		
498.8	0.25411326		
499	0.25429528		
499.2	0.25448848		
499.4	0.25496723		
499.6	0.25483733		
499.8	0.2545262		
500	0.25511303		
500.2	0.25552713		
500.4	0.25605189		
500.6	0.25572625		
500.8	0.25571383		
501	0.25571964		
501.2	0.25601948		
501.4	0.25551508		
501.6	0.25531006		
501.8	0.25537324		
502	0.25484929		
502.2	0.25442323		
502.4	0.25390867		
502.6	0.25359966		
502.8	0.25384547		
503	0.25394577		
503.2	0.25380572		
503.4	0.25425055		
503.6	0.25429477		
503.8	0.25419165		
504	0.2541716		
504.2	0.25404744		
504.4	0.2540743		
504.6	0.25338868		
504.8	0.25324164		
505	0.25341447		
505.2	0.25334922		
505.4	0.25378372		
505.6	0.25369935		
505.8	0.25359698		
506	0.25348032		
506.2	0.2538778		
506.4	0.25315121		
506.6	0.25360301		
506.8	0.25380884		
507	0.2535672		
507.2	0.25358099		
507.4	0.25395456		
507.6	0.25406493		
507.8	0.25396513		
508	0.25385536		
508.2	0.25365751		
508.4	0.25374206		
508.6	0.25315069		
508.8	0.25346481		
509	0.25364427		
509.2	0.25318619		
509.4	0.25364962		
509.6	0.25345197		
509.8	0.25385529		
510	0.25415753		
510.2	0.25385326		
510.4	0.25319133		
510.6	0.25407013		
510.8	0.25366915		
511	0.25381786		
511.2	0.25430727		
511.4	0.25445268		
511.6	0.25448103		
511.8	0.25379816		
512	0.25386754		
512.2	0.25349568		
512.4	0.25341688		
512.6	0.25293863		
512.8	0.25283848		
513	0.25210957		
513.2	0.25188092		
513.4	0.25227608		
513.6	0.25225612		
513.8	0.25257856		
514	0.25260847		
514.2	0.25232775		
514.4	0.2521055		
514.6	0.25236419		
514.8	0.25189537		
515	0.25263698		
515.2	0.2525932		
515.4	0.25249488		
515.6	0.25234665		
515.8	0.25192358		
516	0.25225838		
516.2	0.25165526		
516.4	0.25177298		
516.6	0.25165547		
516.8	0.25196319		
517	0.25243208		
517.2	0.25315661		
517.4	0.25381768		
517.6	0.25364733		
517.8	0.25402853		
518	0.25399452		
518.2	0.25415518		
518.4	0.25415776		
518.6	0.25424163		
518.8	0.25499305		
519	0.25528797		
519.2	0.25488584		
519.4	0.25509241		
519.6	0.25440115		
519.8	0.25383502		
520	0.25345813		
520.2	0.25303154		
520.4	0.25266226		
520.6	0.25275427		
520.8	0.25265133		
521	0.25251152		
521.2	0.25251499		
521.4	0.25217823		
521.6	0.251841		
521.8	0.25177634		
522	0.25109814		
522.2	0.25123367		
522.4	0.25161231		
522.6	0.25113687		
522.8	0.25144053		
523	0.25113603		
523.2	0.25105042		
523.4	0.25108716		
523.6	0.25091631		
523.8	0.251213		
524	0.25118877		
524.2	0.2513941		
524.4	0.25136448		
524.6	0.2521468		
524.8	0.25248764		
525	0.25255826		
525.2	0.25266242		
525.4	0.25271939		
525.6	0.25279891		
525.8	0.25234307		
526	0.25199973		
526.2	0.25258909		
526.4	0.25270362		
526.6	0.25248851		
526.8	0.25289583		
527	0.25340302		
527.2	0.25307831		
527.4	0.25304215		
527.6	0.25345515		
527.8	0.25280271		
528	0.25222313		
528.2	0.25263561		
528.4	0.25254896		
528.6	0.25253118		
528.8	0.25223093		
529	0.25177108		
529.2	0.25150952		
529.4	0.25106245		
529.6	0.25087088		
529.8	0.25055916		
530	0.25044409		
530.2	0.25063603		
530.4	0.25086534		
530.6	0.25102083		
530.8	0.25137791		
531	0.25196281		
531.2	0.25157768		
531.4	0.2514156		
531.6	0.25139571		
531.8	0.25123943		
532	0.25168341		
532.2	0.25235579		
532.4	0.25255851		
532.6	0.25266648		
532.8	0.25254968		
533	0.25229003		
533.2	0.25162044		
533.4	0.25124268		
533.6	0.25045533		
533.8	0.24988314		
534	0.2495997		
534.2	0.24924222		
534.4	0.24946528		
534.6	0.24955612		
534.8	0.25018259		
535	0.2506292		
535.2	0.25094938		
535.4	0.25075904		
535.6	0.25142804		
535.8	0.25202093		
536	0.25286191		
536.2	0.25314697		
536.4	0.25396919		
536.6	0.25310032		
536.8	0.25278435		
537	0.25255426		
537.2	0.25225964		
537.4	0.25225227		
537.6	0.251642		
537.8	0.25186045		
538	0.25198456		
538.2	0.25184916		
538.4	0.2521809		
538.6	0.25226369		
538.8	0.25236636		
539	0.25250669		
539.2	0.25252237		
539.4	0.25243127		
539.6	0.25269723		
539.8	0.25274897		
540	0.25294378		
540.2	0.25272954		
540.4	0.25319597		
540.6	0.2525163		
540.8	0.25293451		
541	0.25267158		
541.2	0.25223721		
541.4	0.25232885		
541.6	0.25201963		
541.8	0.25205434		
542	0.25212646		
542.2	0.25128515		
542.4	0.25148917		
542.6	0.2504318		
542.8	0.25066514		
543	0.25063734		
543.2	0.25018373		
543.4	0.25017594		
543.6	0.2501983		
543.8	0.25024534		
544	0.25055231		
544.2	0.25071865		
544.4	0.25077608		
544.6	0.25098432		
544.8	0.25112036		
545	0.25057337		
545.2	0.25089236		
545.4	0.2512193		
545.6	0.25131487		
545.8	0.25138527		
546	0.25141599		
546.2	0.25128983		
546.4	0.25205981		
546.6	0.25134135		
546.8	0.25188484		
547	0.25140436		
547.2	0.25131577		
547.4	0.25129525		
547.6	0.25109267		
547.8	0.25115673		
548	0.25090354		
548.2	0.25065764		
548.4	0.25068263		
548.6	0.25132305		
548.8	0.25093364		
549	0.25047626		
549.2	0.25093746		
549.4	0.25090806		
549.6	0.25117581		
549.8	0.25124181		
550	0.25126865		
550.2	0.25129807		
550.4	0.25147782		
550.6	0.25112309		
550.8	0.25108781		
551	0.25145009		
551.2	0.25144159		
551.4	0.251247		
551.6	0.25127801		
551.8	0.25160133		
552	0.25119796		
552.2	0.25132926		
552.4	0.25161642		
552.6	0.25195701		
552.8	0.25149983		
553	0.2511683		
553.2	0.25147882		
553.4	0.25130518		
553.6	0.25155078		
553.8	0.25156453		
554	0.25115351		
554.2	0.25099207		
554.4	0.25121956		
554.6	0.25134303		
554.8	0.2514684		
555	0.25157302		
555.2	0.25122215		
555.4	0.25160583		
555.6	0.25151227		
555.8	0.251569		
556	0.25136584		
556.2	0.25104273		
556.4	0.2507915		
556.6	0.25054483		
556.8	0.25028341		
557	0.24979735		
557.2	0.25004432		
557.4	0.24961688		
557.6	0.24973027		
557.8	0.24931311		
558	0.24886648		
558.2	0.24867451		
558.4	0.24872765		
558.6	0.24894595		
558.8	0.2491263		
559	0.2492639		
559.2	0.24936256		
559.4	0.24920328		
559.6	0.24876429		
559.8	0.24882726		
560	0.24853042		
560.2	0.24873014		
560.4	0.2486885		
560.6	0.24898263		
560.8	0.2490091		
561	0.24895441		
561.2	0.24908423		
561.4	0.24863091		
561.6	0.24872011		
561.8	0.24869754		
562	0.24888958		
562.2	0.2489961		
562.4	0.24931778		
562.6	0.25016871		
562.8	0.25030577		
563	0.2498021		
563.2	0.24972862		
563.4	0.24938919		
563.6	0.24953616		
563.8	0.24997847		
564	0.24995246		
564.2	0.24979121		
564.4	0.2493241		
564.6	0.24959613		
564.8	0.24937054		
565	0.24965583		
565.2	0.24871595		
565.4	0.24833357		
565.6	0.24838155		
565.8	0.24790627		
566	0.24732764		
566.2	0.24722829		
566.4	0.24744628		
566.6	0.24740521		
566.8	0.24685518		
567	0.24675668		
567.2	0.24719786		
567.4	0.24728562		
567.6	0.24782932		
567.8	0.24802614		
568	0.24799811		
568.2	0.24822075		
568.4	0.24849164		
568.6	0.24917823		
568.8	0.24922748		
569	0.24940336		
569.2	0.24857759		
569.4	0.24887531		
569.6	0.24885181		
569.8	0.24852966		
570	0.24834825		
570.2	0.24846263		
570.4	0.2487763		
570.6	0.2486332		
570.8	0.24823647		
571	0.24847373		
571.2	0.24869249		
571.4	0.24892618		
571.6	0.24960986		
571.8	0.24935864		
572	0.24912682		
572.2	0.24938388		
572.4	0.24878645		
572.6	0.2491731		
572.8	0.24904588		
573	0.2486168		
573.2	0.24837733		
573.4	0.24822678		
573.6	0.2479814		
573.8	0.24774582		
574	0.24755088		
574.2	0.24807002		
574.4	0.24812933		
574.6	0.2480887		
574.8	0.24821262		
575	0.24862762		
575.2	0.24904651		
575.4	0.24954776		
575.6	0.24989254		
575.8	0.2497344		
576	0.25005675		
576.2	0.25041756		
576.4	0.25033469		
576.6	0.25053185		
576.8	0.25054434		
577	0.25021688		
577.2	0.25003234		
577.4	0.24962747		
577.6	0.24986512		
577.8	0.25015198		
578	0.24977064		
578.2	0.25019473		
578.4	0.24999453		
578.6	0.25017098		
578.8	0.25062661		
579	0.25058286		
579.2	0.2505784		
579.4	0.25049884		
579.6	0.24979687		
579.8	0.24989289		
580	0.25004504		
580.2	0.24954598		
580.4	0.24899343		
580.6	0.24827979		
580.8	0.24817126		
581	0.24825901		
581.2	0.24840745		
581.4	0.24816094		
581.6	0.24850306		
581.8	0.24863563		
582	0.24808293		
582.2	0.24856435		
582.4	0.24871515		
582.6	0.24896924		
582.8	0.2495809		
583	0.24987947		
583.2	0.2495799		
583.4	0.24961577		
583.6	0.24981714		
583.8	0.25023361		
584	0.25014549		
584.2	0.24974346		
584.4	0.24943451		
584.6	0.24926709		
584.8	0.24927424		
585	0.24934576		
585.2	0.2489713		
585.4	0.24859939		
585.6	0.24930798		
585.8	0.24871612		
586	0.24818393		
586.2	0.24796393		
586.4	0.24767012		
586.6	0.24774199		
586.8	0.24770197		
587	0.24745334		
587.2	0.24703668		
587.4	0.24708519		
587.6	0.24714429		
587.8	0.24642816		
588	0.24587294		
588.2	0.2450387		
588.4	0.2445007		
588.6	0.24456724		
588.8	0.24441951		
589	0.24472603		
589.2	0.24472369		
589.4	0.24514131		
589.6	0.24578532		
589.8	0.24586649		
590	0.24675105		
590.2	0.24767286		
590.4	0.2483018		
590.6	0.24887657		
590.8	0.2494381		
591	0.24940212		
591.2	0.24990485		
591.4	0.2501579		
591.6	0.25001678		
591.8	0.24959157		
592	0.24950961		
592.2	0.24914786		
592.4	0.24901842		
592.6	0.24909384		
592.8	0.24860995		
593	0.24823867		
593.2	0.24765965		
593.4	0.24737618		
593.6	0.2477528		
593.8	0.24788813		
594	0.24792497		
594.2	0.24830187		
594.4	0.24799223		
594.6	0.24798951		
594.8	0.24807282		
595	0.24772644		
595.2	0.24833707		
595.4	0.24806846		
595.6	0.24778424		
595.8	0.24766011		
596	0.24759164		
596.2	0.24742416		
596.4	0.24706771		
596.6	0.24708698		
596.8	0.24676432		
597	0.24713019		
597.2	0.24700338		
597.4	0.24705096		
597.6	0.24714499		
597.8	0.24719593		
598	0.24744293		
598.2	0.24776995		
598.4	0.24753937		
598.6	0.24774646		
598.8	0.24806136		
599	0.24805083		
599.2	0.24852868		
599.4	0.24811479		
599.6	0.24770751		
599.8	0.24755881		
600	0.24761285		
600.2	0.24760542		
600.4	0.24733027		
600.6	0.24714386		
600.8	0.2469909		
601	0.24714003		
601.2	0.24634774		
601.4	0.24651694		
601.6	0.24626919		
601.8	0.24651495		
602	0.24673958		
602.2	0.24708883		
602.4	0.24676688		
602.6	0.24718749		
602.8	0.24732304		
603	0.24730012		
603.2	0.24806384		
603.4	0.24792726		
603.6	0.24787944		
603.8	0.24807557		
604	0.24816236		
604.2	0.24830359		
604.4	0.24850552		
604.6	0.24851973		
604.8	0.24859652		
605	0.24835859		
605.2	0.24826525		
605.4	0.24873285		
605.6	0.24888292		
605.8	0.24917146		
606	0.24958311		
606.2	0.24931921		
606.4	0.24888251		
606.6	0.24931838		
606.8	0.24880027		
607	0.24854466		
607.2	0.24817017		
607.4	0.24753919		
607.6	0.24714311		
607.8	0.24674182		
608	0.246644		
608.2	0.24652225		
608.4	0.24660194		
608.6	0.24628656		
608.8	0.24601654		
609	0.24574898		
609.2	0.24579026		
609.4	0.24613737		
609.6	0.2462122		
609.8	0.24634081		
610	0.24683104		
610.2	0.2473551		
610.4	0.24796177		
610.6	0.24873509		
610.8	0.24854791		
611	0.24877975		
611.2	0.24882737		
611.4	0.24936096		
611.6	0.24931785		
611.8	0.24945592		
612	0.24931707		
612.2	0.24940449		
612.4	0.24909277		
612.6	0.24871572		
612.8	0.24793831		
613	0.24747552		
613.2	0.24713546		
613.4	0.24733068		
613.6	0.24725445		
613.8	0.24734605		
614	0.24732698		
614.2	0.24738371		
614.4	0.24726057		
614.6	0.24794626		
614.8	0.24749916		
615	0.24753614		
615.2	0.24736008		
615.4	0.2476747		
615.6	0.24704564		
615.8	0.24649529		
616	0.24600893		
616.2	0.2461295		
616.4	0.24577316		
616.6	0.24597977		
616.8	0.24563284		
617	0.24594309		
617.2	0.24614709		
617.4	0.24649646		
617.6	0.24631429		
617.8	0.24649038		
618	0.24653039		
618.2	0.24669994		
618.4	0.24704224		
618.6	0.24761733		
618.8	0.24755003		
619	0.24778308		
619.2	0.24753062		
619.4	0.24706957		
619.6	0.24643547		
619.8	0.24594679		
620	0.24614937		
620.2	0.24610447		
620.4	0.24600446		
620.6	0.24626898		
620.8	0.24612417		
621	0.24604627		
621.2	0.24627554		
621.4	0.24658107		
621.6	0.2465955		
621.8	0.24713972		
622	0.24677494		
622.2	0.24651994		
622.4	0.24647203		
622.6	0.24661465		
622.8	0.24672549		
623	0.24627084		
623.2	0.24592898		
623.4	0.24561513		
623.6	0.24598994		
623.8	0.24596411		
624	0.24604071		
624.2	0.24539625		
624.4	0.24588299		
624.6	0.24628879		
624.8	0.24634736		
625	0.24664142		
625.2	0.24730115		
625.4	0.24735442		
625.6	0.24695776		
625.8	0.2470345		
626	0.2464504		
626.2	0.24620434		
626.4	0.24595002		
626.6	0.24601125		
626.8	0.24619684		
627	0.24581741		
627.2	0.2455075		
627.4	0.24558786		
627.6	0.24582789		
627.8	0.24576622		
628	0.24587779		
628.2	0.24569297		
628.4	0.24575132		
628.6	0.2458579		
628.8	0.24562225		
629	0.24566266		
629.2	0.24564126		
629.4	0.24548092		
629.6	0.24537768		
629.8	0.24571341		
630	0.24552925		
630.2	0.24579953		
630.4	0.24639396		
630.6	0.24692151		
630.8	0.24751406		
631	0.24766983		
631.2	0.24814614		
631.4	0.24857549		
631.6	0.24901606		
631.8	0.24936883		
632	0.24957335		
632.2	0.24918278		
632.4	0.24876869		
632.6	0.24844868		
632.8	0.24781703		
633	0.24735427		
633.2	0.24700453		
633.4	0.2467462		
633.6	0.24623455		
633.8	0.24571286		
634	0.24585975		
634.2	0.24593255		
634.4	0.24622729		
634.6	0.24602427		
634.8	0.24596769		
635	0.24600695		
635.2	0.24595105		
635.4	0.24591629		
635.6	0.24598903		
635.8	0.24581129		
636	0.24574714		
636.2	0.24578888		
636.4	0.24516915		
636.6	0.24516939		
636.8	0.24544877		
637	0.24556871		
637.2	0.2454559		
637.4	0.24552072		
637.6	0.24528088		
637.8	0.24565891		
638	0.24604018		
638.2	0.24567755		
638.4	0.24578472		
638.6	0.24547342		
638.8	0.24546554		
639	0.24575218		
639.2	0.24566002		
639.4	0.2457731		
639.6	0.24531915		
639.8	0.24506248		
640	0.24479158		
640.2	0.2447222		
640.4	0.24411377		
640.6	0.24438999		
640.8	0.24466414		
641	0.24476772		
641.2	0.24486572		
641.4	0.24496997		
641.6	0.24535013		
641.8	0.24594286		
642	0.24588437		
642.2	0.24608179		
642.4	0.24642177		
642.6	0.2467711		
642.8	0.24701419		
643	0.24718574		
643.2	0.24701111		
643.4	0.24692867		
643.6	0.24665685		
643.8	0.24651434		
644	0.24638521		
644.2	0.24647351		
644.4	0.2463199		
644.6	0.24653098		
644.8	0.24702676		
645	0.2471079		
