# Supplementary material for: Molecular basis for DNA recognition by the maternal pioneer transcription factor FoxH1
Source: Nat Commun. 2022 Nov 26;13:7279. doi: 10.1038/s41467-022-34925-y (PMC9701222; doi:10.1038/s41467-022-34925-y)
Supplement: Supplementary file 4 — Source Data [file 41467_2022_34925_MOESM4_ESM.zip › Sourcedata/BLIS/FoxH1/WT/601/+2.5/NCP/B6Results.txt]

Conc1	6.25E-08	
Start1	225.2	
Stop1	645	
Kobs	0.000559325491725289	
Error Kobs	1.13341161303579E-05	
Koff	0	
Error Koff	0	
Time1	Data1	Fit1	
225.2	0.00490987	0	
225.4	0.00498317	0.00047298	
225.6	0.00502737	0.00094497	
225.8	0.00527193	0.00141598	
226	0.00572972	0.00188602	
226.2	0.00613041	0.00235508	
226.4	0.00668778	0.00282317	
226.6	0.00725829	0.00329029	
226.8	0.00798841	0.00375643	
227	0.00899482	0.00422161	
227.2	0.00973355	0.00468583	
227.4	0.01036244	0.00514908	
227.6	0.01090073	0.00561137	
227.8	0.01168951	0.0060727	
228	0.01147973	0.00653307	
228.2	0.01203276	0.00699249	
228.4	0.012685	0.00745095	
228.6	0.01326219	0.00790846	
228.8	0.01410398	0.00836503	
229	0.01465715	0.00882064	
229.2	0.015022	0.00927531	
229.4	0.01554362	0.00972904	
229.6	0.01626145	0.01018183	
229.8	0.01720271	0.01063367	
230	0.01800241	0.01108458	
230.2	0.01866541	0.01153455	
230.4	0.0190944	0.01198359	
230.6	0.01987112	0.01243169	
230.8	0.02039432	0.01287887	
231	0.02072375	0.01332512	
231.2	0.0208749	0.01377044	
231.4	0.02120428	0.01421484	
231.6	0.02133273	0.01465832	
231.8	0.02164937	0.01510087	
232	0.02230983	0.01554251	
232.2	0.02327683	0.01598323	
232.4	0.02436394	0.01642304	
232.6	0.02524849	0.01686193	
232.8	0.02669915	0.01729991	
233	0.02730348	0.01773699	
233.2	0.02780437	0.01817315	
233.4	0.02847939	0.01860841	
233.6	0.02907345	0.01904277	
233.8	0.02981253	0.01947623	
234	0.03033743	0.01990879	
234.2	0.03066708	0.02034045	
234.4	0.0312334	0.02077121	
234.6	0.03147684	0.02120108	
234.8	0.03159053	0.02163006	
235	0.03180699	0.02205815	
235.2	0.03244337	0.02248534	
235.4	0.03275301	0.02291166	
235.6	0.03300958	0.02333709	
235.8	0.03396146	0.02376163	
236	0.03464292	0.02418529	
236.2	0.03488977	0.02460808	
236.4	0.03519602	0.02502999	
236.6	0.0352927	0.02545102	
236.8	0.03560256	0.02587118	
237	0.03553664	0.02629046	
237.2	0.03613846	0.02670888	
237.4	0.03597286	0.02712643	
237.6	0.03578187	0.02754311	
237.8	0.03625404	0.02795892	
238	0.03638024	0.02837388	
238.2	0.03661343	0.02878797	
238.4	0.0372692	0.0292012	
238.6	0.03726947	0.02961358	
238.8	0.03763959	0.0300251	
239	0.03853049	0.03043577	
239.2	0.03898662	0.03084558	
239.4	0.0397029	0.03125454	
239.6	0.04003484	0.03166266	
239.8	0.0404482	0.03206992	
240	0.04106545	0.03247635	
240.2	0.04162352	0.03288193	
240.4	0.04268795	0.03328666	
240.6	0.043089	0.03369056	
240.8	0.04384874	0.03409362	
241	0.04414222	0.03449584	
241.2	0.04417693	0.03489723	
241.4	0.0439487	0.03529779	
241.6	0.04407942	0.03569751	
241.8	0.0440541	0.0360964	
242	0.04409892	0.03649447	
242.2	0.04478233	0.03689171	
242.4	0.04518862	0.03728813	
242.6	0.04558387	0.03768372	
242.8	0.04608381	0.03807849	
243	0.04655318	0.03847244	
243.2	0.04674744	0.03886558	
243.4	0.04754673	0.0392579	
243.6	0.04774617	0.03964941	
243.8	0.04830085	0.0400401	
244	0.04928271	0.04042998	
244.2	0.04999491	0.04081905	
244.4	0.05091472	0.04120732	
244.6	0.05099277	0.04159478	
244.8	0.05154317	0.04198144	
245	0.0513773	0.04236729	
245.2	0.05183494	0.04275234	
245.4	0.05260199	0.0431366	
245.6	0.05284737	0.04352005	
245.8	0.05263913	0.04390271	
246	0.05362529	0.04428458	
246.2	0.05401169	0.04466565	
246.4	0.05435777	0.04504594	
246.6	0.05456983	0.04542543	
246.8	0.05446589	0.04580414	
247	0.05399456	0.04618206	
247.2	0.05430103	0.04655919	
247.4	0.05494896	0.04693555	
247.6	0.05501389	0.04731112	
247.8	0.05485952	0.04768591	
248	0.05481443	0.04805993	
248.2	0.05495834	0.04843317	
248.4	0.05557407	0.04880563	
248.6	0.0553037	0.04917732	
248.8	0.05607643	0.04954825	
249	0.05643972	0.0499184	
249.2	0.05759819	0.05028778	
249.4	0.05824742	0.05065639	
249.6	0.05859449	0.05102425	
249.8	0.05906498	0.05139133	
250	0.05997047	0.05175766	
250.2	0.06048645	0.05212322	
250.4	0.06088848	0.05248803	
250.6	0.06039436	0.05285208	
250.8	0.06085359	0.05321538	
251	0.06129517	0.05357792	
251.2	0.06168901	0.0539397	
251.4	0.06247088	0.05430074	
251.6	0.06210495	0.05466103	
251.8	0.06169894	0.05502057	
252	0.06158956	0.05537936	
252.2	0.06170301	0.05573741	
252.4	0.06161895	0.05609472	
252.6	0.06158288	0.05645128	
252.8	0.06230033	0.05680711	
253	0.06222893	0.0571622	
253.2	0.06263548	0.05751655	
253.4	0.06283194	0.05787016	
253.6	0.0633674	0.05822304	
253.8	0.06376823	0.05857519	
254	0.064162	0.05892661	
254.2	0.06431229	0.0592773	
254.4	0.06420201	0.05962726	
254.6	0.06466133	0.05997649	
254.8	0.06548218	0.060325	
255	0.06605162	0.06067279	
255.2	0.06617781	0.06101985	
255.4	0.06673362	0.0613662	
255.6	0.06647893	0.06171182	
255.8	0.06683267	0.06205673	
256	0.06749626	0.06240092	
256.2	0.06794174	0.0627444	
256.4	0.06790359	0.06308717	
256.6	0.06849931	0.06342922	
256.8	0.06874573	0.06377056	
257	0.06871308	0.0641112	
257.2	0.0691974	0.06445113	
257.4	0.07027704	0.06479035	
257.6	0.07069769	0.06512887	
257.8	0.07062126	0.06546669	
258	0.07086956	0.0658038	
258.2	0.07086817	0.06614022	
258.4	0.07110375	0.06647594	
258.6	0.07168936	0.06681096	
258.8	0.07191193	0.06714529	
259	0.07223949	0.06747892	
259.2	0.07227435	0.06781186	
259.4	0.07234637	0.06814411	
259.6	0.07242858	0.06847567	
259.8	0.07327574	0.06880654	
260	0.07324551	0.06913673	
260.2	0.07337031	0.06946623	
260.4	0.07382682	0.06979504	
260.6	0.07447812	0.07012317	
260.8	0.07499702	0.07045063	
261	0.07613807	0.0707774	
261.2	0.07656608	0.0711035	
261.4	0.076767	0.07142891	
261.6	0.07669121	0.07175366	
261.8	0.07687531	0.07207773	
262	0.07722927	0.07240112	
262.2	0.07756095	0.07272385	
262.4	0.07802985	0.0730459	
262.6	0.07854785	0.07336729	
262.8	0.07843513	0.07368801	
263	0.07839979	0.07400807	
263.2	0.07833991	0.07432746	
263.4	0.07818005	0.07464618	
263.6	0.07824939	0.07496425	
263.8	0.07845683	0.07528166	
264	0.07798515	0.0755984	
264.2	0.07843949	0.07591449	
264.4	0.07936088	0.07622993	
264.6	0.07958287	0.07654471	
264.8	0.07982586	0.07685884	
265	0.08040147	0.07717231	
265.2	0.07996387	0.07748513	
265.4	0.07986427	0.07779731	
265.6	0.08024831	0.07810884	
265.8	0.08062762	0.07841972	
266	0.08086335	0.07872995	
266.2	0.08116956	0.07903954	
266.4	0.08135846	0.07934849	
266.6	0.08180819	0.0796568	
266.8	0.08225406	0.07996447	
267	0.08266716	0.0802715	
267.2	0.08304645	0.08057789	
267.4	0.08307523	0.08088365	
267.6	0.08342287	0.08118877	
267.8	0.08323953	0.08149326	
268	0.0829802	0.08179711	
268.2	0.08343355	0.08210034	
268.4	0.08388773	0.08240294	
268.6	0.08370268	0.08270491	
268.8	0.08412105	0.08300625	
269	0.08493075	0.08330697	
269.2	0.08493825	0.08360706	
269.4	0.08504387	0.08390653	
269.6	0.08526659	0.08420538	
269.8	0.08530892	0.08450361	
270	0.08554976	0.08480122	
270.2	0.08580278	0.08509821	
270.4	0.08629095	0.08539459	
270.6	0.08676518	0.08569035	
270.8	0.0866459	0.08598549	
271	0.08668009	0.08628003	
271.2	0.08718502	0.08657395	
271.4	0.08675319	0.08686727	
271.6	0.08683953	0.08715997	
271.8	0.08635727	0.08745207	
272	0.08630496	0.08774356	
272.2	0.08661469	0.08803444	
272.4	0.08718887	0.08832473	
272.6	0.08786554	0.08861441	
272.8	0.0888906	0.08890349	
273	0.08979786	0.08919196	
273.2	0.09013968	0.08947984	
273.4	0.09051037	0.08976713	
273.6	0.09124804	0.09005381	
273.8	0.09164991	0.09033991	
274	0.09220674	0.0906254	
274.2	0.09241101	0.09091031	
274.4	0.09264308	0.09119462	
274.6	0.09283635	0.09147835	
274.8	0.09304359	0.09176148	
275	0.09354453	0.09204403	
275.2	0.09359768	0.09232599	
275.4	0.09320703	0.09260737	
275.6	0.09343344	0.09288816	
275.8	0.09275309	0.09316837	
276	0.09260733	0.093448	
276.2	0.09311983	0.09372705	
276.4	0.09366931	0.09400552	
276.6	0.09347258	0.09428341	
276.8	0.09368453	0.09456072	
277	0.09371079	0.09483746	
277.2	0.09390863	0.09511363	
277.4	0.0944898	0.09538922	
277.6	0.09485907	0.09566424	
277.8	0.09491338	0.09593869	
278	0.09481377	0.09621257	
278.2	0.09494854	0.09648588	
278.4	0.09523565	0.09675862	
278.6	0.09546256	0.0970308	
278.8	0.09596697	0.09730241	
279	0.09610731	0.09757346	
279.2	0.09610875	0.09784395	
279.4	0.09679526	0.09811387	
279.6	0.09743849	0.09838324	
279.8	0.09739633	0.09865204	
280	0.09831768	0.09892029	
280.2	0.09852693	0.09918798	
280.4	0.09838384	0.09945512	
280.6	0.0981324	0.0997217	
280.8	0.098618	0.09998773	
281	0.09862714	0.10025321	
281.2	0.09928893	0.10051813	
281.4	0.0997163	0.10078251	
281.6	0.09963069	0.10104634	
281.8	0.09988647	0.10130962	
282	0.09998559	0.10157235	
282.2	0.1003644	0.10183454	
282.4	0.10080696	0.10209618	
282.6	0.10086758	0.10235728	
282.8	0.10180783	0.10261784	
283	0.10197949	0.10287786	
283.2	0.10239758	0.10313734	
283.4	0.10307311	0.10339628	
283.6	0.10332825	0.10365468	
283.8	0.10333138	0.10391255	
284	0.10377338	0.10416988	
284.2	0.10379033	0.10442668	
284.4	0.10371545	0.10468294	
284.6	0.10390533	0.10493867	
284.8	0.10380663	0.10519388	
285	0.10401295	0.10544855	
285.2	0.10433786	0.10570269	
285.4	0.10444423	0.10595631	
285.6	0.10468529	0.1062094	
285.8	0.10480932	0.10646196	
286	0.10466505	0.10671401	
286.2	0.10472481	0.10696552	
286.4	0.10478948	0.10721652	
286.6	0.10507711	0.10746699	
286.8	0.10524668	0.10771695	
287	0.10487352	0.10796639	
287.2	0.10500616	0.10821531	
287.4	0.10486153	0.10846371	
287.6	0.10501681	0.10871159	
287.8	0.10541881	0.10895897	
288	0.10619725	0.10920583	
288.2	0.10672508	0.10945217	
288.4	0.10681752	0.10969801	
288.6	0.10714756	0.10994333	
288.8	0.10744691	0.11018815	
289	0.10817584	0.11043246	
289.2	0.10840747	0.11067626	
289.4	0.10901371	0.11091955	
289.6	0.10942311	0.11116234	
289.8	0.10979303	0.11140463	
290	0.10960015	0.11164641	
290.2	0.11049176	0.1118877	
290.4	0.11097499	0.11212848	
290.6	0.11110363	0.11236876	
290.8	0.11051937	0.11260854	
291	0.11047517	0.11284783	
291.2	0.11019299	0.11308662	
291.4	0.1100495	0.11332491	
291.6	0.10980975	0.11356271	
291.8	0.10979499	0.11380001	
292	0.10991476	0.11403683	
292.2	0.10989468	0.11427315	
292.4	0.10911367	0.11450898	
292.6	0.10918585	0.11474432	
292.8	0.10907367	0.11497917	
293	0.10895955	0.11521354	
293.2	0.10890712	0.11544742	
293.4	0.10953247	0.11568081	
293.6	0.10964919	0.11591372	
293.8	0.10989225	0.11614615	
294	0.10987482	0.11637809	
294.2	0.11104608	0.11660955	
294.4	0.11141544	0.11684054	
294.6	0.11171092	0.11707104	
294.8	0.1123776	0.11730106	
295	0.11318929	0.11753061	
295.2	0.11358199	0.11775968	
295.4	0.11447616	0.11798828	
295.6	0.11466183	0.1182164	
295.8	0.11557825	0.11844405	
296	0.1159723	0.11867122	
296.2	0.11644044	0.11889792	
296.4	0.11650943	0.11912416	
296.6	0.11723898	0.11934992	
296.8	0.11704023	0.11957522	
297	0.11736025	0.11980004	
297.2	0.11791469	0.12002441	
297.4	0.1182006	0.1202483	
297.6	0.11738371	0.12047173	
297.8	0.11757673	0.1206947	
298	0.11753915	0.1209172	
298.2	0.11824814	0.12113925	
298.4	0.11781036	0.12136083	
298.6	0.11835097	0.12158195	
298.8	0.11859354	0.12180261	
299	0.11887798	0.12202282	
299.2	0.11896092	0.12224257	
299.4	0.11913923	0.12246186	
299.6	0.11911772	0.1226807	
299.8	0.11931545	0.12289908	
300	0.11882184	0.12311701	
300.2	0.11948301	0.12333449	
300.4	0.11969738	0.12355151	
300.6	0.11976849	0.12376809	
300.8	0.11956531	0.12398422	
301	0.1201304	0.1241999	
301.2	0.12001407	0.12441513	
301.4	0.11944378	0.12462991	
301.6	0.11925567	0.12484425	
301.8	0.11975634	0.12505814	
302	0.11931499	0.12527159	
302.2	0.1195963	0.1254846	
302.4	0.11978739	0.12569716	
302.6	0.12057624	0.12590928	
302.8	0.12039371	0.12612097	
303	0.12161768	0.12633221	
303.2	0.12214139	0.12654302	
303.4	0.12192855	0.12675338	
303.6	0.1222742	0.12696332	
303.8	0.12212942	0.12717281	
304	0.12238189	0.12738187	
304.2	0.12304132	0.1275905	
304.4	0.12303481	0.12779869	
304.6	0.12293676	0.12800646	
304.8	0.12302603	0.12821379	
305	0.12352272	0.12842069	
305.2	0.12340225	0.12862716	
305.4	0.12336048	0.1288332	
305.6	0.12374574	0.12903882	
305.8	0.12366818	0.129244	
306	0.12366858	0.12944877	
306.2	0.12437525	0.12965311	
306.4	0.12460909	0.12985702	
306.6	0.12423792	0.13006051	
306.8	0.12431555	0.13026358	
307	0.12545928	0.13046622	
307.2	0.12536044	0.13066845	
307.4	0.12494969	0.13087026	
307.6	0.12521015	0.13107165	
307.8	0.12541008	0.13127261	
308	0.12561272	0.13147317	
308.2	0.12555983	0.1316733	
308.4	0.12590984	0.13187303	
308.6	0.1263409	0.13207233	
308.8	0.12700195	0.13227123	
309	0.12735596	0.13246971	
309.2	0.12761465	0.13266777	
309.4	0.12750869	0.13286543	
309.6	0.12740705	0.13306268	
309.8	0.12710753	0.13325952	
310	0.12726499	0.13345595	
310.2	0.1275331	0.13365197	
310.4	0.12737577	0.13384758	
310.6	0.12749473	0.13404279	
310.8	0.12820959	0.1342376	
311	0.12859404	0.134432	
311.2	0.12862766	0.13462599	
311.4	0.12890113	0.13481959	
311.6	0.12897014	0.13501278	
311.8	0.12915247	0.13520557	
312	0.12980855	0.13539796	
312.2	0.13031487	0.13558995	
312.4	0.13103457	0.13578155	
312.6	0.13132368	0.13597274	
312.8	0.13172499	0.13616354	
313	0.13160963	0.13635394	
313.2	0.13115726	0.13654395	
313.4	0.13063273	0.13673357	
313.6	0.130307	0.13692279	
313.8	0.1303728	0.13711161	
314	0.13079358	0.13730005	
314.2	0.13112889	0.13748809	
314.4	0.13075258	0.13767575	
314.6	0.13082275	0.13786301	
314.8	0.13079126	0.13804989	
315	0.13023279	0.13823638	
315.2	0.13088401	0.13842248	
315.4	0.13118702	0.13860819	
315.6	0.13168698	0.13879352	
315.8	0.13208124	0.13897847	
316	0.13297665	0.13916303	
316.2	0.13332911	0.13934721	
316.4	0.13354821	0.139531	
316.6	0.13401096	0.13971442	
316.8	0.13413323	0.13989745	
317	0.13400634	0.14008011	
317.2	0.13347053	0.14026238	
317.4	0.13366944	0.14044428	
317.6	0.13413036	0.1406258	
317.8	0.13448287	0.14080694	
318	0.13455683	0.14098771	
318.2	0.13471338	0.1411681	
318.4	0.13430441	0.14134812	
318.6	0.13465277	0.14152776	
318.8	0.13453427	0.14170703	
319	0.13495371	0.14188593	
319.2	0.13591023	0.14206446	
319.4	0.13617972	0.14224261	
319.6	0.13672676	0.1424204	
319.8	0.13690854	0.14259782	
320	0.13747157	0.14277487	
320.2	0.1375547	0.14295155	
320.4	0.13754523	0.14312787	
320.6	0.13808587	0.14330382	
320.8	0.1379617	0.14347941	
321	0.13824484	0.14365463	
321.2	0.13805155	0.14382948	
321.4	0.13874359	0.14400398	
321.6	0.13875572	0.14417811	
321.8	0.13851398	0.14435188	
322	0.13861454	0.14452529	
322.2	0.13882935	0.14469834	
322.4	0.13903286	0.14487103	
322.6	0.13916116	0.14504337	
322.8	0.13943299	0.14521534	
323	0.14018565	0.14538696	
323.2	0.14087624	0.14555822	
323.4	0.14090747	0.14572913	
323.6	0.14064329	0.14589968	
323.8	0.14098403	0.14606988	
324	0.14105172	0.14623972	
324.2	0.14028926	0.14640922	
324.4	0.14012687	0.14657836	
324.6	0.14041293	0.14674715	
324.8	0.14058672	0.14691558	
325	0.14050958	0.14708367	
325.2	0.14013513	0.14725142	
325.4	0.14049093	0.14741881	
325.6	0.14040676	0.14758585	
325.8	0.14067202	0.14775255	
326	0.14105995	0.14791891	
326.2	0.14109182	0.14808491	
326.4	0.14148705	0.14825058	
326.6	0.14211292	0.1484159	
326.8	0.14276846	0.14858087	
327	0.14349409	0.14874551	
327.2	0.14351424	0.1489098	
327.4	0.14293255	0.14907375	
327.6	0.14312692	0.14923736	
327.8	0.14397959	0.14940063	
328	0.1433348	0.14956357	
328.2	0.14285236	0.14972616	
328.4	0.14328016	0.14988842	
328.6	0.14345977	0.15005034	
328.8	0.14311273	0.15021192	
329	0.14275685	0.15037317	
329.2	0.14293418	0.15053409	
329.4	0.14307429	0.15069467	
329.6	0.14314204	0.15085492	
329.8	0.14312549	0.15101483	
330	0.14331776	0.15117441	
330.2	0.14311516	0.15133366	
330.4	0.14335915	0.15149259	
330.6	0.14386885	0.15165118	
330.8	0.14440403	0.15180944	
331	0.14502014	0.15196737	
331.2	0.14568246	0.15212498	
331.4	0.14664924	0.15228226	
331.6	0.14785315	0.15243921	
331.8	0.14845847	0.15259584	
332	0.14900804	0.15275214	
332.2	0.1498503	0.15290812	
332.4	0.15040363	0.15306377	
332.6	0.15042518	0.1532191	
332.8	0.15011891	0.15337411	
333	0.15023809	0.1535288	
333.2	0.15037183	0.15368317	
333.4	0.1497339	0.15383721	
333.6	0.14956139	0.15399094	
333.8	0.14932814	0.15414434	
334	0.14886384	0.15429743	
334.2	0.14822177	0.1544502	
334.4	0.14790193	0.15460266	
334.6	0.14795623	0.15475479	
334.8	0.14886294	0.15490662	
335	0.14891014	0.15505812	
335.2	0.1493656	0.15520931	
335.4	0.14944761	0.15536019	
335.6	0.14944835	0.15551076	
335.8	0.14979774	0.15566101	
336	0.15050271	0.15581095	
336.2	0.15074265	0.15596058	
336.4	0.15092625	0.1561099	
336.6	0.15094284	0.15625891	
336.8	0.1504274	0.15640761	
337	0.15035653	0.156556	
337.2	0.15044413	0.15670409	
337.4	0.15028108	0.15685186	
337.6	0.15031586	0.15699933	
337.8	0.15063719	0.1571465	
338	0.15078648	0.15729335	
338.2	0.15128777	0.15743991	
338.4	0.15143393	0.15758616	
338.6	0.15187992	0.1577321	
338.8	0.15268152	0.15787775	
339	0.15264835	0.15802309	
339.2	0.15279312	0.15816813	
339.4	0.15248652	0.15831286	
339.6	0.15274667	0.1584573	
339.8	0.15306233	0.15860144	
340	0.1529677	0.15874528	
340.2	0.1524982	0.15888882	
340.4	0.15203533	0.15903206	
340.6	0.15168362	0.15917501	
340.8	0.15082556	0.15931766	
341	0.1510654	0.15946001	
341.2	0.15117798	0.15960206	
341.4	0.15149725	0.15974383	
341.6	0.15205032	0.1598853	
341.8	0.15284559	0.16002647	
342	0.15346181	0.16016735	
342.2	0.15441396	0.16030794	
342.4	0.15539879	0.16044824	
342.6	0.15640171	0.16058824	
342.8	0.1571826	0.16072796	
343	0.15777069	0.16086739	
343.2	0.15846923	0.16100652	
343.4	0.15874341	0.16114537	
343.6	0.15906697	0.16128393	
343.8	0.15895063	0.1614222	
344	0.15898358	0.16156019	
344.2	0.15870723	0.16169789	
344.4	0.15868274	0.1618353	
344.6	0.15868789	0.16197243	
344.8	0.15790066	0.16210927	
345	0.15774948	0.16224583	
345.2	0.15700972	0.16238211	
345.4	0.15714438	0.1625181	
345.6	0.1573617	0.16265381	
345.8	0.15734284	0.16278924	
346	0.15766814	0.16292439	
346.2	0.15797067	0.16305926	
346.4	0.15830858	0.16319384	
346.6	0.15866849	0.16332815	
346.8	0.15843069	0.16346218	
347	0.15878101	0.16359593	
347.2	0.15862198	0.16372941	
347.4	0.15816411	0.1638626	
347.6	0.1580344	0.16399553	
347.8	0.15849805	0.16412817	
348	0.15918052	0.16426054	
348.2	0.1595997	0.16439263	
348.4	0.16007718	0.16452446	
348.6	0.16065195	0.164656	
348.8	0.16037058	0.16478728	
349	0.16068006	0.16491828	
349.2	0.16087652	0.16504901	
349.4	0.16158745	0.16517947	
349.6	0.16166524	0.16530966	
349.8	0.16161092	0.16543957	
350	0.16176358	0.16556922	
350.2	0.16196789	0.1656986	
350.4	0.16197531	0.16582771	
350.6	0.16209284	0.16595655	
350.8	0.16220953	0.16608513	
351	0.16196527	0.16621344	
351.2	0.1618126	0.16634148	
351.4	0.16187578	0.16646926	
351.6	0.16211032	0.16659677	
351.8	0.16264262	0.16672401	
352	0.16310103	0.166851	
352.2	0.1634578	0.16697772	
352.4	0.16388646	0.16710417	
352.6	0.16453469	0.16723037	
352.8	0.16416517	0.1673563	
353	0.16439647	0.16748197	
353.2	0.16426054	0.16760738	
353.4	0.16419835	0.16773253	
353.6	0.16348685	0.16785742	
353.8	0.16369133	0.16798205	
354	0.16405821	0.16810642	
354.2	0.16414376	0.16823053	
354.4	0.16448782	0.16835439	
354.6	0.16476269	0.16847799	
354.8	0.1652235	0.16860133	
355	0.16501672	0.16872442	
355.2	0.16567643	0.16884725	
355.4	0.16601865	0.16896983	
355.6	0.16637551	0.16909215	
355.8	0.16684184	0.16921422	
356	0.16720703	0.16933603	
356.2	0.16785931	0.16945759	
356.4	0.16849542	0.1695789	
356.6	0.16827972	0.16969996	
356.8	0.16807793	0.16982077	
357	0.16813396	0.16994132	
357.2	0.16767579	0.17006163	
357.4	0.16734286	0.17018169	
357.6	0.16686073	0.17030149	
357.8	0.16705522	0.17042105	
358	0.16699757	0.17054036	
358.2	0.16644208	0.17065942	
358.4	0.16642829	0.17077824	
358.6	0.16620882	0.17089681	
358.8	0.16610543	0.17101513	
359	0.16621124	0.17113321	
359.2	0.16672699	0.17125104	
359.4	0.16726544	0.17136863	
359.6	0.1677668	0.17148597	
359.8	0.16802349	0.17160307	
360	0.16854921	0.17171993	
360.2	0.16946136	0.17183655	
360.4	0.16988105	0.17195292	
360.6	0.17003357	0.17206905	
360.8	0.17094446	0.17218494	
361	0.17132544	0.17230059	
361.2	0.17160647	0.172416	
361.4	0.17205343	0.17253117	
361.6	0.1720386	0.1726461	
361.8	0.17267292	0.1727608	
362	0.17263096	0.17287525	
362.2	0.17225252	0.17298947	
362.4	0.1721521	0.17310345	
362.6	0.17236257	0.17321719	
362.8	0.17209735	0.1733307	
363	0.17181321	0.17344397	
363.2	0.17186603	0.17355701	
363.4	0.17193097	0.17366981	
363.6	0.17163469	0.17378238	
363.8	0.17181217	0.17389471	
364	0.17252518	0.17400682	
364.2	0.17251103	0.17411869	
364.4	0.17227098	0.17423032	
364.6	0.17250977	0.17434173	
364.8	0.17326637	0.1744529	
365	0.17341815	0.17456384	
365.2	0.17372211	0.17467456	
365.4	0.17408658	0.17478504	
365.6	0.17422964	0.1748953	
365.8	0.17464399	0.17500532	
366	0.17416338	0.17511512	
366.2	0.17403652	0.17522469	
366.4	0.17407957	0.17533403	
366.6	0.17409992	0.17544314	
366.8	0.17386049	0.17555203	
367	0.17366877	0.17566069	
367.2	0.17418436	0.17576913	
367.4	0.17440272	0.17587734	
367.6	0.17474455	0.17598533	
367.8	0.17502708	0.17609309	
368	0.17524819	0.17620063	
368.2	0.1752914	0.17630795	
368.4	0.17569188	0.17641504	
368.6	0.17629606	0.17652191	
368.8	0.17722371	0.17662856	
369	0.17762754	0.17673499	
369.2	0.17803046	0.1768412	
369.4	0.17792944	0.17694719	
369.6	0.17785125	0.17705295	
369.8	0.17813463	0.1771585	
370	0.17794491	0.17726383	
370.2	0.17810558	0.17736894	
370.4	0.17813747	0.17747383	
370.6	0.17788935	0.1775785	
370.8	0.17784967	0.17768296	
371	0.17762177	0.1777872	
371.2	0.17748569	0.17789123	
371.4	0.17714511	0.17799503	
371.6	0.17708769	0.17809863	
371.8	0.17747558	0.178202	
372	0.1782983	0.17830517	
372.2	0.17845388	0.17840812	
372.4	0.17853571	0.17851085	
372.6	0.1786265	0.17861337	
372.8	0.17935698	0.17871568	
373	0.17991336	0.17881778	
373.2	0.1800806	0.17891966	
373.4	0.17988265	0.17902134	
373.6	0.18028401	0.1791228	
373.8	0.1809196	0.17922405	
374	0.18120801	0.1793251	
374.2	0.18177096	0.17942593	
374.4	0.18181478	0.17952655	
374.6	0.18180884	0.17962696	
374.8	0.18201021	0.17972717	
375	0.1819301	0.17982717	
375.2	0.18207313	0.17992696	
375.4	0.18216464	0.18002654	
375.6	0.18256053	0.18012592	
375.8	0.18300217	0.18022509	
376	0.18294697	0.18032405	
376.2	0.18257085	0.18042281	
376.4	0.18237035	0.18052137	
376.6	0.182241	0.18061972	
376.8	0.18210291	0.18071786	
377	0.18251587	0.18081581	
377.2	0.18214204	0.18091354	
377.4	0.18150758	0.18101108	
377.6	0.18183256	0.18110841	
377.8	0.1823434	0.18120554	
378	0.18287635	0.18130247	
378.2	0.18317784	0.1813992	
378.4	0.18307271	0.18149573	
378.6	0.18302099	0.18159206	
378.8	0.18361855	0.18168819	
379	0.18383732	0.18178412	
379.2	0.18414081	0.18187984	
379.4	0.18439668	0.18197538	
379.6	0.18494948	0.18207071	
379.8	0.18546264	0.18216584	
380	0.18516873	0.18226078	
380.2	0.18490493	0.18235552	
380.4	0.18452835	0.18245006	
380.6	0.18432556	0.18254441	
380.8	0.18387718	0.18263856	
381	0.18453914	0.18273252	
381.2	0.18435927	0.18282628	
381.4	0.18410114	0.18291985	
381.6	0.18454131	0.18301322	
381.8	0.18523659	0.1831064	
382	0.18504253	0.18319938	
382.2	0.18489295	0.18329217	
382.4	0.1850555	0.18338477	
382.6	0.18495768	0.18347718	
382.8	0.18545253	0.1835694	
383	0.18525683	0.18366142	
383.2	0.18524041	0.18375325	
383.4	0.18572963	0.1838449	
383.6	0.18592041	0.18393635	
383.8	0.1860146	0.18402761	
384	0.18505874	0.18411869	
384.2	0.18571112	0.18420957	
384.4	0.18541798	0.18430027	
384.6	0.1857694	0.18439077	
384.8	0.18603228	0.18448109	
385	0.18676204	0.18457123	
385.2	0.1869645	0.18466117	
385.4	0.1868633	0.18475093	
385.6	0.18732937	0.1848405	
385.8	0.18803525	0.18492989	
386	0.18804659	0.18501909	
386.2	0.18836326	0.18510811	
386.4	0.18906986	0.18519694	
386.6	0.18877716	0.18528558	
386.8	0.18910675	0.18537405	
387	0.18875396	0.18546233	
387.2	0.18906973	0.18555042	
387.4	0.18914727	0.18563834	
387.6	0.18918799	0.18572607	
387.8	0.18901258	0.18581362	
388	0.1892566	0.18590098	
388.2	0.19037625	0.18598817	
388.4	0.18978958	0.18607517	
388.6	0.19039352	0.186162	
388.8	0.19059205	0.18624864	
389	0.1903855	0.18633511	
389.2	0.19010574	0.18642139	
389.4	0.19002468	0.1865075	
389.6	0.18989406	0.18659342	
389.8	0.18993349	0.18667917	
390	0.18960725	0.18676474	
390.2	0.18963665	0.18685014	
390.4	0.18988971	0.18693535	
390.6	0.18976145	0.18702039	
390.8	0.19000932	0.18710525	
391	0.18996209	0.18718994	
391.2	0.19050468	0.18727445	
391.4	0.19036532	0.18735879	
391.6	0.1911067	0.18744295	
391.8	0.19079563	0.18752693	
392	0.19137745	0.18761075	
392.2	0.19202454	0.18769438	
392.4	0.19174212	0.18777785	
392.6	0.19182035	0.18786114	
392.8	0.19203683	0.18794426	
393	0.19184969	0.1880272	
393.2	0.19236873	0.18810997	
393.4	0.1925523	0.18819258	
393.6	0.1927923	0.18827501	
393.8	0.19258702	0.18835727	
394	0.19314928	0.18843935	
394.2	0.19357745	0.18852127	
394.4	0.1943502	0.18860302	
394.6	0.19482786	0.1886846	
394.8	0.19536204	0.18876601	
395	0.19588958	0.18884725	
395.2	0.19594083	0.18892832	
395.4	0.19580218	0.18900922	
395.6	0.19599976	0.18908996	
395.8	0.19532795	0.18917053	
396	0.19517156	0.18925093	
396.2	0.19519614	0.18933116	
396.4	0.19450146	0.18941123	
396.6	0.19416668	0.18949113	
396.8	0.19383585	0.18957086	
397	0.19374601	0.18965043	
397.2	0.19378816	0.18972984	
397.4	0.19376442	0.18980908	
397.6	0.19386823	0.18988815	
397.8	0.19329503	0.18996707	
398	0.19383558	0.19004581	
398.2	0.19436438	0.1901244	
398.4	0.19497855	0.19020282	
398.6	0.19529753	0.19028108	
398.8	0.1958614	0.19035917	
399	0.19653181	0.19043711	
399.2	0.19691619	0.19051488	
399.4	0.19734027	0.19059249	
399.6	0.19789586	0.19066994	
399.8	0.19813482	0.19074723	
400	0.19839429	0.19082436	
400.2	0.19798502	0.19090133	
400.4	0.19803637	0.19097814	
400.6	0.19854144	0.19105478	
400.8	0.19829448	0.19113128	
401	0.19916923	0.19120761	
401.2	0.19901393	0.19128378	
401.4	0.19859387	0.1913598	
401.6	0.19821487	0.19143565	
401.8	0.19777639	0.19151135	
402	0.19778143	0.1915869	
402.2	0.1984328	0.19166228	
402.4	0.19819818	0.19173751	
402.6	0.19851628	0.19181259	
402.8	0.19867666	0.1918875	
403	0.19924056	0.19196227	
403.2	0.19961373	0.19203687	
403.4	0.19991664	0.19211132	
403.6	0.20032193	0.19218562	
403.8	0.20046789	0.19225977	
404	0.20043923	0.19233376	
404.2	0.20027342	0.19240759	
404.4	0.20102401	0.19248128	
404.6	0.20139853	0.19255481	
404.8	0.20120558	0.19262818	
405	0.20140205	0.19270141	
405.2	0.20140205	0.19277449	
405.4	0.20162568	0.19275292	
405.6	0.20173006	0.19273136	
405.8	0.20146503	0.1927098	
406	0.20164743	0.19268825	
406.2	0.20154412	0.19266669	
406.4	0.20194451	0.19264514	
406.6	0.20184214	0.19262359	
406.8	0.20204249	0.19260205	
407	0.20171367	0.1925805	
407.2	0.20139137	0.19255896	
407.4	0.20142596	0.19253742	
407.6	0.20162323	0.19251588	
407.8	0.20166527	0.19249435	
408	0.20143995	0.19247282	
408.2	0.20091708	0.19245129	
408.4	0.2004365	0.19242976	
408.6	0.20013991	0.19240823	
408.8	0.20000021	0.19238671	
409	0.19894029	0.19236519	
409.2	0.19880651	0.19234367	
409.4	0.19888851	0.19232216	
409.6	0.19846078	0.19230065	
409.8	0.19822914	0.19227914	
410	0.19843162	0.19225763	
410.2	0.19792187	0.19223612	
410.4	0.19812772	0.19221462	
410.6	0.19820623	0.19219312	
410.8	0.19850993	0.19217162	
411	0.19788022	0.19215012	
411.2	0.19812657	0.19212863	
411.4	0.19816042	0.19210714	
411.6	0.1978211	0.19208565	
411.8	0.19774797	0.19206416	
412	0.19735631	0.19204268	
412.2	0.19722488	0.1920212	
412.4	0.19686091	0.19199972	
412.6	0.19660875	0.19197824	
412.8	0.1959499	0.19195677	
413	0.19478091	0.19193529	
413.2	0.19497903	0.19191382	
413.4	0.19483402	0.19189236	
413.6	0.1947633	0.19187089	
413.8	0.19482051	0.19184943	
414	0.19463195	0.19182797	
414.2	0.19446537	0.19180651	
414.4	0.19474782	0.19178506	
414.6	0.19528428	0.1917636	
414.8	0.19518071	0.19174215	
415	0.19518192	0.19172071	
415.2	0.19540652	0.19169926	
415.4	0.1950306	0.19167782	
415.6	0.19491288	0.19165638	
415.8	0.19474087	0.19163494	
416	0.19470222	0.1916135	
416.2	0.19486994	0.19159207	
416.4	0.19413763	0.19157064	
416.6	0.19381398	0.19154921	
416.8	0.19342999	0.19152778	
417	0.19382198	0.19150636	
417.2	0.19417105	0.19148494	
417.4	0.19385904	0.19146352	
417.6	0.19344351	0.1914421	
417.8	0.19352133	0.19142068	
418	0.19368324	0.19139927	
418.2	0.19370045	0.19137786	
418.4	0.19389617	0.19135646	
418.6	0.19383374	0.19133505	
418.8	0.19372946	0.19131365	
419	0.19382178	0.19129225	
419.2	0.19353774	0.19127085	
419.4	0.19397453	0.19124945	
419.6	0.1940505	0.19122806	
419.8	0.1937579	0.19120667	
420	0.19400114	0.19118528	
420.2	0.19405132	0.1911639	
420.4	0.19376896	0.19114251	
420.6	0.19389224	0.19112113	
420.8	0.19394038	0.19109975	
421	0.19400012	0.19107838	
421.2	0.1936188	0.191057	
421.4	0.19396246	0.19103563	
421.6	0.19336219	0.19101426	
421.8	0.19364386	0.1909929	
422	0.19317093	0.19097153	
422.2	0.19242221	0.19095017	
422.4	0.19244453	0.19092881	
422.6	0.19220184	0.19090745	
422.8	0.19246808	0.1908861	
423	0.192086	0.19086475	
423.2	0.19194056	0.1908434	
423.4	0.19210065	0.19082205	
423.6	0.19182409	0.19080071	
423.8	0.19144861	0.19077936	
424	0.19160543	0.19075802	
424.2	0.19133056	0.19073668	
424.4	0.19057669	0.19071535	
424.6	0.1905199	0.19069402	
424.8	0.18990372	0.19067268	
425	0.18973494	0.19065136	
425.2	0.19005559	0.19063003	
425.4	0.18994854	0.19060871	
425.6	0.18942617	0.19058738	
425.8	0.18960218	0.19056607	
426	0.18946268	0.19054475	
426.2	0.18991912	0.19052344	
426.4	0.19038232	0.19050212	
426.6	0.19099227	0.19048081	
426.8	0.19134717	0.19045951	
427	0.19127441	0.1904382	
427.2	0.19187183	0.1904169	
427.4	0.19184811	0.1903956	
427.6	0.19160679	0.1903743	
427.8	0.19118183	0.19035301	
428	0.19097583	0.19033172	
428.2	0.19018974	0.19031043	
428.4	0.19000318	0.19028914	
428.6	0.18997169	0.19026785	
428.8	0.18938154	0.19024657	
429	0.18971669	0.19022529	
429.2	0.1894253	0.19020401	
429.4	0.18915527	0.19018273	
429.6	0.18937447	0.19016146	
429.8	0.18913542	0.19014019	
430	0.1890065	0.19011892	
430.2	0.18907656	0.19009765	
430.4	0.18888927	0.19007639	
430.6	0.18913745	0.19005513	
430.8	0.18905816	0.19003387	
431	0.18906512	0.19001261	
431.2	0.1890901	0.18999136	
431.4	0.18843765	0.1899701	
431.6	0.18814064	0.18994885	
431.8	0.18835004	0.18992761	
432	0.18879273	0.18990636	
432.2	0.18899316	0.18988512	
432.4	0.18919712	0.18986388	
432.6	0.18936455	0.18984264	
432.8	0.18960345	0.18982141	
433	0.19007684	0.18980017	
433.2	0.18969913	0.18977894	
433.4	0.18981693	0.18975771	
433.6	0.18968586	0.18973649	
433.8	0.18951304	0.18971526	
434	0.18938249	0.18969404	
434.2	0.1893376	0.18967282	
434.4	0.18943022	0.18965161	
434.6	0.18962784	0.18963039	
434.8	0.18959816	0.18960918	
435	0.18957086	0.18958797	
435.2	0.18958099	0.18956676	
435.4	0.18940983	0.18954556	
435.6	0.1896078	0.18952436	
435.8	0.1897693	0.18950316	
436	0.19023472	0.18948196	
436.2	0.19001647	0.18946076	
436.4	0.18984335	0.18943957	
436.6	0.189482	0.18941838	
436.8	0.18916566	0.18939719	
437	0.18881305	0.18937601	
437.2	0.18812119	0.18935482	
437.4	0.18791531	0.18933364	
437.6	0.18752056	0.18931246	
437.8	0.18735108	0.18929129	
438	0.18718735	0.18927011	
438.2	0.1870748	0.18924894	
438.4	0.18760588	0.18922777	
438.6	0.18762582	0.18920661	
438.8	0.18739974	0.18918544	
439	0.18719297	0.18916428	
439.2	0.18763606	0.18914312	
439.4	0.1877426	0.18912196	
439.6	0.18825188	0.18910081	
439.8	0.18844982	0.18907965	
440	0.1890758	0.1890585	
440.2	0.18898802	0.18903736	
440.4	0.18890423	0.18901621	
440.6	0.18877419	0.18899507	
440.8	0.18940678	0.18897393	
441	0.18890222	0.18895279	
441.2	0.1888442	0.18893165	
441.4	0.18851745	0.18891052	
441.6	0.18805786	0.18888939	
441.8	0.1874508	0.18886826	
442	0.18705756	0.18884713	
442.2	0.18640092	0.18882601	
442.4	0.18610333	0.18880489	
442.6	0.18567592	0.18878377	
442.8	0.18537527	0.18876265	
443	0.18485941	0.18874154	
443.2	0.18535765	0.18872042	
443.4	0.18505004	0.18869931	
443.6	0.18547864	0.1886782	
443.8	0.18557591	0.1886571	
444	0.18595008	0.188636	
444.2	0.18644606	0.1886149	
444.4	0.18686389	0.1885938	
444.6	0.18706106	0.1885727	
444.8	0.18736993	0.18855161	
445	0.1868818	0.18853052	
445.2	0.18706199	0.18850943	
445.4	0.18711798	0.18848834	
445.6	0.18688359	0.18846726	
445.8	0.18669803	0.18844618	
446	0.18644761	0.1884251	
446.2	0.1861765	0.18840402	
446.4	0.18605416	0.18838295	
446.6	0.18627966	0.18836187	
446.8	0.18592584	0.1883408	
447	0.18578236	0.18831974	
447.2	0.18567869	0.18829867	
447.4	0.18518726	0.18827761	
447.6	0.18546137	0.18825655	
447.8	0.18477558	0.18823549	
448	0.18471147	0.18821443	
448.2	0.1846712	0.18819338	
448.4	0.18474349	0.18817233	
448.6	0.18427187	0.18815128	
448.8	0.18417069	0.18813023	
449	0.18363132	0.18810919	
449.2	0.18375796	0.18808815	
449.4	0.18365346	0.18806711	
449.6	0.18343488	0.18804607	
449.8	0.18318	0.18802504	
450	0.18299539	0.188004	
450.2	0.18340397	0.18798297	
450.4	0.18282259	0.18796195	
450.6	0.18282569	0.18794092	
450.8	0.18284042	0.1879199	
451	0.18337939	0.18789888	
451.2	0.18365189	0.18787786	
451.4	0.18433467	0.18785684	
451.6	0.18497456	0.18783583	
451.8	0.18471133	0.18781482	
452	0.18509364	0.18779381	
452.2	0.18526673	0.1877728	
452.4	0.18561407	0.1877518	
452.6	0.18541423	0.1877308	
452.8	0.18591185	0.1877098	
453	0.18603836	0.1876888	
453.2	0.18615294	0.18766781	
453.4	0.1867071	0.18764682	
453.6	0.18665685	0.18762583	
453.8	0.18636298	0.18760484	
454	0.1862817	0.18758385	
454.2	0.18643473	0.18756287	
454.4	0.18573375	0.18754189	
454.6	0.18562204	0.18752091	
454.8	0.18568222	0.18749994	
455	0.18502142	0.18747896	
455.2	0.18501201	0.18745799	
455.4	0.18500272	0.18743702	
455.6	0.18434281	0.18741605	
455.8	0.18372918	0.18739509	
456	0.18298896	0.18737413	
456.2	0.18318599	0.18735317	
456.4	0.18276411	0.18733221	
456.6	0.18265682	0.18731126	
456.8	0.18267804	0.18729031	
457	0.18265006	0.18726936	
457.2	0.18316028	0.18724841	
457.4	0.18362778	0.18722746	
457.6	0.1831993	0.18720652	
457.8	0.18373274	0.18718558	
458	0.18385682	0.18716464	
458.2	0.18432581	0.1871437	
458.4	0.18403782	0.18712277	
458.6	0.18395183	0.18710184	
458.8	0.18384182	0.18708091	
459	0.18356659	0.18705998	
459.2	0.18359505	0.18703906	
459.4	0.18364871	0.18701814	
459.6	0.18336657	0.18699722	
459.8	0.18350325	0.1869763	
460	0.18355021	0.18695539	
460.2	0.18423609	0.18693447	
460.4	0.18356585	0.18691356	
460.6	0.18309568	0.18689265	
460.8	0.18264614	0.18687175	
461	0.18277686	0.18685085	
461.2	0.18308895	0.18682994	
461.4	0.18296174	0.18680905	
461.6	0.18306627	0.18678815	
461.8	0.18364628	0.18676726	
462	0.18363222	0.18674636	
462.2	0.18403438	0.18672548	
462.4	0.18342908	0.18670459	
462.6	0.18335253	0.1866837	
462.8	0.18300093	0.18666282	
463	0.18331435	0.18664194	
463.2	0.18309448	0.18662106	
463.4	0.18338045	0.18660019	
463.6	0.18340971	0.18657932	
463.8	0.18369727	0.18655845	
464	0.18401594	0.18653758	
464.2	0.18414847	0.18651671	
464.4	0.18348539	0.18649585	
464.6	0.18329964	0.18647499	
464.8	0.18299399	0.18645413	
465	0.18308976	0.18643327	
465.2	0.18317428	0.18641242	
465.4	0.18322103	0.18639156	
465.6	0.18317788	0.18637072	
465.8	0.18318963	0.18634987	
466	0.1833717	0.18632902	
466.2	0.18321828	0.18630818	
466.4	0.18267229	0.18628734	
466.6	0.18302745	0.1862665	
466.8	0.18321064	0.18624567	
467	0.18353313	0.18622483	
467.2	0.18278962	0.186204	
467.4	0.18280038	0.18618317	
467.6	0.18322113	0.18616235	
467.8	0.18317013	0.18614152	
468	0.18358341	0.1861207	
468.2	0.18364853	0.18609988	
468.4	0.18358674	0.18607907	
468.6	0.18376914	0.18605825	
468.8	0.18330826	0.18603744	
469	0.18341677	0.18601663	
469.2	0.18340749	0.18599582	
469.4	0.18330436	0.18597502	
469.6	0.18327024	0.18595421	
469.8	0.18335193	0.18593341	
470	0.18329802	0.18591261	
470.2	0.18300629	0.18589182	
470.4	0.18278159	0.18587103	
470.6	0.18287078	0.18585023	
470.8	0.18291084	0.18582945	
471	0.18235798	0.18580866	
471.2	0.18182174	0.18578787	
471.4	0.18189148	0.18576709	
471.6	0.18166491	0.18574631	
471.8	0.18159399	0.18572553	
472	0.18182029	0.18570476	
472.2	0.18149316	0.18568399	
472.4	0.18144462	0.18566322	
472.6	0.18131387	0.18564245	
472.8	0.18127414	0.18562168	
473	0.18174296	0.18560092	
473.2	0.18186423	0.18558016	
473.4	0.18163017	0.1855594	
473.6	0.18218267	0.18553864	
473.8	0.18213742	0.18551789	
474	0.18220752	0.18549714	
474.2	0.18226045	0.18547639	
474.4	0.18208309	0.18545564	
474.6	0.18238485	0.1854349	
474.8	0.18203035	0.18541415	
475	0.1821274	0.18539341	
475.2	0.18210845	0.18537268	
475.4	0.18250702	0.18535194	
475.6	0.1827761	0.18533121	
475.8	0.18307306	0.18531048	
476	0.182866	0.18528975	
476.2	0.18236538	0.18526902	
476.4	0.18246854	0.1852483	
476.6	0.18263299	0.18522757	
476.8	0.18285966	0.18520686	
477	0.18271994	0.18518614	
477.2	0.18249819	0.18516542	
477.4	0.18239477	0.18514471	
477.6	0.18258287	0.185124	
477.8	0.18229646	0.18510329	
478	0.18240828	0.18508259	
478.2	0.18189568	0.18506188	
478.4	0.18153399	0.18504118	
478.6	0.18199156	0.18502049	
478.8	0.18215197	0.18499979	
479	0.18251019	0.1849791	
479.2	0.1826059	0.1849584	
479.4	0.18284131	0.18493771	
479.6	0.18237323	0.18491703	
479.8	0.18246134	0.18489634	
480	0.18249524	0.18487566	
480.2	0.18240808	0.18485498	
480.4	0.1829227	0.1848343	
480.6	0.18266738	0.18481363	
480.8	0.18239689	0.18479295	
481	0.18216507	0.18477228	
481.2	0.18235145	0.18475162	
481.4	0.18252494	0.18473095	
481.6	0.1823062	0.18471029	
481.8	0.18244171	0.18468962	
482	0.18223404	0.18466897	
482.2	0.18238149	0.18464831	
482.4	0.18213319	0.18462765	
482.6	0.18288274	0.184607	
482.8	0.18248912	0.18458635	
483	0.18199683	0.1845657	
483.2	0.18245268	0.18454506	
483.4	0.18206185	0.18452442	
483.6	0.18166536	0.18450378	
483.8	0.18223072	0.18448314	
484	0.18205575	0.1844625	
484.2	0.18185811	0.18444187	
484.4	0.18155312	0.18442124	
484.6	0.18156409	0.18440061	
484.8	0.1817003	0.18437998	
485	0.18216246	0.18435935	
485.2	0.18190285	0.18433873	
485.4	0.18196068	0.18431811	
485.6	0.18181922	0.1842975	
485.8	0.1821595	0.18427688	
486	0.18228466	0.18425627	
486.2	0.18280253	0.18423566	
486.4	0.18237702	0.18421505	
486.6	0.18297118	0.18419444	
486.8	0.18258542	0.18417384	
487	0.18263193	0.18415324	
487.2	0.18303893	0.18413264	
487.4	0.18232488	0.18411204	
487.6	0.18270176	0.18409145	
487.8	0.18277909	0.18407085	
488	0.18226725	0.18405026	
488.2	0.1820272	0.18402968	
488.4	0.18157344	0.18400909	
488.6	0.18201941	0.18398851	
488.8	0.18131729	0.18396793	
489	0.18092073	0.18394735	
489.2	0.18080255	0.18392677	
489.4	0.181177	0.1839062	
489.6	0.18118777	0.18388563	
489.8	0.18174654	0.18386506	
490	0.18147077	0.18384449	
490.2	0.18160694	0.18382393	
490.4	0.18149254	0.18380336	
490.6	0.1812134	0.1837828	
490.8	0.1809278	0.18376225	
491	0.18078944	0.18374169	
491.2	0.1807756	0.18372114	
491.4	0.18014638	0.18370059	
491.6	0.18091429	0.18368004	
491.8	0.18057235	0.18365949	
492	0.18052551	0.18363895	
492.2	0.18034366	0.18361841	
492.4	0.18031653	0.18359787	
492.6	0.18031503	0.18357733	
492.8	0.17976867	0.1835568	
493	0.17980984	0.18353626	
493.2	0.18043614	0.18351573	
493.4	0.18042412	0.1834952	
493.6	0.18034207	0.18347468	
493.8	0.18105195	0.18345416	
494	0.18134669	0.18343363	
494.2	0.18220705	0.18341312	
494.4	0.18199111	0.1833926	
494.6	0.18152705	0.18337209	
494.8	0.18168413	0.18335157	
495	0.1817612	0.18333106	
495.2	0.18176209	0.18331056	
495.4	0.18214879	0.18329005	
495.6	0.18243364	0.18326955	
495.8	0.18179522	0.18324905	
496	0.18180175	0.18322855	
496.2	0.18147896	0.18320806	
496.4	0.18142696	0.18318756	
496.6	0.1813794	0.18316707	
496.8	0.18131336	0.18314658	
497	0.18118848	0.1831261	
497.2	0.18099476	0.18310561	
497.4	0.18073851	0.18308513	
497.6	0.1807152	0.18306465	
497.8	0.1811855	0.18304417	
498	0.18164515	0.1830237	
498.2	0.18132503	0.18300322	
498.4	0.18088318	0.18298275	
498.6	0.18075957	0.18296229	
498.8	0.18071053	0.18294182	
499	0.18076467	0.18292136	
499.2	0.18062784	0.18290089	
499.4	0.18082412	0.18288044	
499.6	0.18029635	0.18285998	
499.8	0.18009039	0.18283952	
500	0.18029571	0.18281907	
500.2	0.18020822	0.18279862	
500.4	0.18062184	0.18277817	
500.6	0.18074438	0.18275773	
500.8	0.18032939	0.18273729	
501	0.18005285	0.18271685	
501.2	0.18029291	0.18269641	
501.4	0.18051226	0.18267597	
501.6	0.18097463	0.18265554	
501.8	0.18161127	0.18263511	
502	0.18176244	0.18261468	
502.2	0.18185246	0.18259425	
502.4	0.18194995	0.18257382	
502.6	0.182185	0.1825534	
502.8	0.18225757	0.18253298	
503	0.18279222	0.18251256	
503.2	0.1827877	0.18249215	
503.4	0.18301629	0.18247173	
503.6	0.18295157	0.18245132	
503.8	0.18254641	0.18243091	
504	0.18253278	0.18241051	
504.2	0.18217319	0.1823901	
504.4	0.18203475	0.1823697	
504.6	0.1814685	0.1823493	
504.8	0.18108372	0.1823289	
505	0.18104315	0.18230851	
505.2	0.18107939	0.18228812	
505.4	0.18063353	0.18226773	
505.6	0.18069295	0.18224734	
505.8	0.18070352	0.18222695	
506	0.18045055	0.18220657	
506.2	0.1810661	0.18218619	
506.4	0.18046883	0.18216581	
506.6	0.18082628	0.18214543	
506.8	0.18117777	0.18212506	
507	0.18120929	0.18210468	
507.2	0.1807214	0.18208431	
507.4	0.18051242	0.18206395	
507.6	0.18052908	0.18204358	
507.8	0.18014898	0.18202322	
508	0.18044126	0.18200286	
508.2	0.1805224	0.1819825	
508.4	0.18089184	0.18196214	
508.6	0.18086101	0.18194179	
508.8	0.18084089	0.18192144	
509	0.18057126	0.18190109	
509.2	0.18031118	0.18188074	
509.4	0.18056026	0.18186039	
509.6	0.18041523	0.18184005	
509.8	0.18072748	0.18181971	
510	0.18084652	0.18179937	
510.2	0.18080657	0.18177904	
510.4	0.18032189	0.1817587	
510.6	0.18099847	0.18173837	
510.8	0.180955	0.18171804	
511	0.18071	0.18169772	
511.2	0.18072896	0.18167739	
511.4	0.18046404	0.18165707	
511.6	0.18090156	0.18163675	
511.8	0.18062816	0.18161643	
512	0.18134298	0.18159612	
512.2	0.18117018	0.1815758	
512.4	0.18145278	0.18155549	
512.6	0.18094791	0.18153518	
512.8	0.18069054	0.18151488	
513	0.18028655	0.18149457	
513.2	0.18009505	0.18147427	
513.4	0.18019045	0.18145397	
513.6	0.17992274	0.18143368	
513.8	0.18016772	0.18141338	
514	0.17992585	0.18139309	
514.2	0.17969569	0.1813728	
514.4	0.17985141	0.18135251	
514.6	0.18012167	0.18133222	
514.8	0.17974125	0.18131194	
515	0.18013982	0.18129166	
515.2	0.17997916	0.18127138	
515.4	0.17979815	0.1812511	
515.6	0.18005115	0.18123083	
515.8	0.17960063	0.18121056	
516	0.17949483	0.18119029	
516.2	0.17863509	0.18117002	
516.4	0.17868217	0.18114975	
516.6	0.17842305	0.18112949	
516.8	0.17828981	0.18110923	
517	0.17837335	0.18108897	
517.2	0.17880512	0.18106871	
517.4	0.17956268	0.18104846	
517.6	0.17988409	0.18102821	
517.8	0.18030479	0.18100796	
518	0.18036039	0.18098771	
518.2	0.18058035	0.18096746	
518.4	0.18067232	0.18094722	
518.6	0.18059058	0.18092698	
518.8	0.18047875	0.18090674	
519	0.18067637	0.18088651	
519.2	0.1802383	0.18086627	
519.4	0.18035611	0.18084604	
519.6	0.17995377	0.18082581	
519.8	0.17928885	0.18080559	
520	0.17872765	0.18078536	
520.2	0.17859773	0.18076514	
520.4	0.17840101	0.18074492	
520.6	0.17918489	0.1807247	
520.8	0.17899806	0.18070448	
521	0.1795168	0.18068427	
521.2	0.18007137	0.18066406	
521.4	0.18012757	0.18064385	
521.6	0.17964473	0.18062364	
521.8	0.17970361	0.18060344	
522	0.17939578	0.18058324	
522.2	0.17946537	0.18056304	
522.4	0.17943324	0.18054284	
522.6	0.17915119	0.18052265	
522.8	0.17892462	0.18050245	
523	0.17857289	0.18048226	
523.2	0.17824876	0.18046207	
523.4	0.17822774	0.18044189	
523.6	0.17747131	0.1804217	
523.8	0.17706841	0.18040152	
524	0.17736948	0.18038134	
524.2	0.1777602	0.18036116	
524.4	0.17756668	0.18034099	
524.6	0.17820526	0.18032082	
524.8	0.17820014	0.18030065	
525	0.17823692	0.18028048	
525.2	0.17817247	0.18026031	
525.4	0.17821513	0.18024015	
525.6	0.17809794	0.18021999	
525.8	0.17818467	0.18019983	
526	0.17869055	0.18017967	
526.2	0.17905031	0.18015952	
526.4	0.17921093	0.18013936	
526.6	0.17902162	0.18011921	
526.8	0.17936357	0.18009907	
527	0.17946107	0.18007892	
527.2	0.17914702	0.18005878	
527.4	0.17882188	0.18003864	
527.6	0.17864182	0.1800185	
527.8	0.17828318	0.17999836	
528	0.17805079	0.17997823	
528.2	0.17785631	0.17995809	
528.4	0.17721506	0.17993796	
528.6	0.17708532	0.17991784	
528.8	0.17720345	0.17989771	
529	0.17721809	0.17987759	
529.2	0.17757375	0.17985747	
529.4	0.17729562	0.17983735	
529.6	0.17723424	0.17981723	
529.8	0.17704318	0.17979712	
530	0.17762715	0.17977701	
530.2	0.17763297	0.1797569	
530.4	0.17764923	0.17973679	
530.6	0.17772625	0.17971668	
530.8	0.17830492	0.17969658	
531	0.17816497	0.17967648	
531.2	0.17796118	0.17965638	
531.4	0.17772609	0.17963628	
531.6	0.17736523	0.17961619	
531.8	0.1770553	0.1795961	
532	0.1772848	0.17957601	
532.2	0.17745914	0.17955592	
532.4	0.17779449	0.17953584	
532.6	0.17829113	0.17951575	
532.8	0.17848816	0.17949567	
533	0.17875121	0.1794756	
533.2	0.17828756	0.17945552	
533.4	0.17780622	0.17943545	
533.6	0.17738767	0.17941538	
533.8	0.17719827	0.17939531	
534	0.17716707	0.17937524	
534.2	0.17677562	0.17935517	
534.4	0.17683916	0.17933511	
534.6	0.17710979	0.17931505	
534.8	0.17713991	0.17929499	
535	0.17714237	0.17927494	
535.2	0.17734878	0.17925488	
535.4	0.17691719	0.17923483	
535.6	0.17699936	0.17921478	
535.8	0.17753466	0.17919474	
536	0.17836132	0.17917469	
536.2	0.17859486	0.17915465	
536.4	0.17947512	0.17913461	
536.6	0.17894719	0.17911457	
536.8	0.17918169	0.17909454	
537	0.17925473	0.1790745	
537.2	0.17900453	0.17905447	
537.4	0.17915229	0.17903444	
537.6	0.1791161	0.17901442	
537.8	0.17958707	0.17899439	
538	0.17965732	0.17897437	
538.2	0.17954137	0.17895435	
538.4	0.17971558	0.17893433	
538.6	0.17941617	0.17891432	
538.8	0.17870039	0.17889431	
539	0.17883949	0.17887429	
539.2	0.17854262	0.17885429	
539.4	0.17820451	0.17883428	
539.6	0.17857894	0.17881427	
539.8	0.17828662	0.17879427	
540	0.17855091	0.17877427	
540.2	0.17854632	0.17875428	
540.4	0.17887884	0.17873428	
540.6	0.17863776	0.17871429	
540.8	0.17927323	0.1786943	
541	0.17906311	0.17867431	
541.2	0.17900874	0.17865432	
541.4	0.17959089	0.17863434	
541.6	0.17986434	0.17861436	
541.8	0.18003476	0.17859438	
542	0.18010879	0.1785744	
542.2	0.17878768	0.17855442	
542.4	0.1785114	0.17853445	
542.6	0.17772602	0.17851448	
542.8	0.17731307	0.17849451	
543	0.17747396	0.17847455	
543.2	0.17680445	0.17845458	
543.4	0.17654762	0.17843462	
543.6	0.17665547	0.17841466	
543.8	0.17608562	0.1783947	
544	0.17662668	0.17837475	
544.2	0.17682811	0.1783548	
544.4	0.17679683	0.17833484	
544.6	0.17706956	0.1783149	
544.8	0.17735889	0.17829495	
545	0.17729911	0.17827501	
545.2	0.17771297	0.17825507	
545.4	0.17831451	0.17823513	
545.6	0.17822949	0.17821519	
545.8	0.17807301	0.17819525	
546	0.17775482	0.17817532	
546.2	0.17769162	0.17815539	
546.4	0.17851757	0.17813546	
546.6	0.17818996	0.17811554	
546.8	0.17812596	0.17809561	
547	0.17798351	0.17807569	
547.2	0.17770774	0.17805577	
547.4	0.17751408	0.17803585	
547.6	0.17723495	0.17801594	
547.8	0.17706495	0.17799603	
548	0.17681932	0.17797612	
548.2	0.1763208	0.17795621	
548.4	0.17644465	0.1779363	
548.6	0.1768524	0.1779164	
548.8	0.1765996	0.1778965	
549	0.1764586	0.1778766	
549.2	0.17667515	0.1778567	
549.4	0.17685603	0.17783681	
549.6	0.17657968	0.17781691	
549.8	0.17705453	0.17779702	
550	0.17747267	0.17777713	
550.2	0.17759582	0.17775725	
550.4	0.17749272	0.17773736	
550.6	0.17733734	0.17771748	
550.8	0.17778979	0.1776976	
551	0.17857599	0.17767773	
551.2	0.1787306	0.17765785	
551.4	0.17822522	0.17763798	
551.6	0.17782592	0.17761811	
551.8	0.17805321	0.17759824	
552	0.17796637	0.17757838	
552.2	0.17802794	0.17755851	
552.4	0.17823259	0.17753865	
552.6	0.17811299	0.17751879	
552.8	0.17763941	0.17749893	
553	0.17719985	0.17747908	
553.2	0.17707404	0.17745923	
553.4	0.17685767	0.17743938	
553.6	0.17690464	0.17741953	
553.8	0.17709604	0.17739968	
554	0.17654267	0.17737984	
554.2	0.17657773	0.17736	
554.4	0.17692118	0.17734016	
554.6	0.1777661	0.17732032	
554.8	0.17860269	0.17730049	
555	0.17884229	0.17728065	
555.2	0.17839894	0.17726082	
555.4	0.17862538	0.17724099	
555.6	0.17901988	0.17722117	
555.8	0.17954279	0.17720134	
556	0.1797832	0.17718152	
556.2	0.17938998	0.1771617	
556.4	0.17869092	0.17714189	
556.6	0.17816072	0.17712207	
556.8	0.17778756	0.17710226	
557	0.17760194	0.17708245	
557.2	0.17765332	0.17706264	
557.4	0.17718307	0.17704283	
557.6	0.17756042	0.17702303	
557.8	0.17710472	0.17700323	
558	0.17705974	0.17698343	
558.2	0.17680276	0.17696363	
558.4	0.17658944	0.17694384	
558.6	0.17688127	0.17692404	
558.8	0.17668405	0.17690425	
559	0.17638833	0.17688447	
559.2	0.17634013	0.17686468	
559.4	0.17705075	0.1768449	
559.6	0.17670726	0.17682511	
559.8	0.17633089	0.17680533	
560	0.17634233	0.17678556	
560.2	0.17639235	0.17676578	
560.4	0.17621378	0.17674601	
560.6	0.1762407	0.17672624	
560.8	0.17662617	0.17670647	
561	0.17653913	0.1766867	
561.2	0.17635655	0.17666694	
561.4	0.17622566	0.17664718	
561.6	0.17660382	0.17662742	
561.8	0.17636769	0.17660766	
562	0.17610494	0.17658791	
562.2	0.1759019	0.17656815	
562.4	0.17652454	0.1765484	
562.6	0.17686756	0.17652865	
562.8	0.17697027	0.17650891	
563	0.17662041	0.17648916	
563.2	0.1767778	0.17646942	
563.4	0.17686623	0.17644968	
563.6	0.17657192	0.17642994	
563.8	0.17684041	0.17641021	
564	0.17732304	0.17639048	
564.2	0.17692921	0.17637075	
564.4	0.17621092	0.17635102	
564.6	0.17632689	0.17633129	
564.8	0.17635388	0.17631157	
565	0.17641958	0.17629184	
565.2	0.17606634	0.17627212	
565.4	0.1763933	0.17625241	
565.6	0.17635363	0.17623269	
565.8	0.17601645	0.17621298	
566	0.17588709	0.17619327	
566.2	0.17664076	0.17617356	
566.4	0.1771334	0.17615385	
566.6	0.17699247	0.17613415	
566.8	0.17680428	0.17611445	
567	0.17669926	0.17609475	
567.2	0.17690407	0.17607505	
567.4	0.17700722	0.17605535	
567.6	0.17745887	0.17603566	
567.8	0.17743819	0.17601597	
568	0.17698214	0.17599628	
568.2	0.17648666	0.17597659	
568.4	0.17674011	0.17595691	
568.6	0.17756818	0.17593723	
568.8	0.17785428	0.17591755	
569	0.17796368	0.17589787	
569.2	0.17753791	0.17587819	
569.4	0.17768195	0.17585852	
569.6	0.17731644	0.17583885	
569.8	0.17734614	0.17581918	
570	0.17750954	0.17579951	
570.2	0.17756374	0.17577985	
570.4	0.17739719	0.17576018	
570.6	0.17694004	0.17574052	
570.8	0.17646316	0.17572087	
571	0.17643165	0.17570121	
571.2	0.17652625	0.17568156	
571.4	0.17660857	0.1756619	
571.6	0.1769194	0.17564225	
571.8	0.17659113	0.17562261	
572	0.1763431	0.17560296	
572.2	0.17679941	0.17558332	
572.4	0.17710984	0.17556368	
572.6	0.17748783	0.17554404	
572.8	0.17716654	0.1755244	
573	0.17674325	0.17550477	
573.2	0.17669227	0.17548514	
573.4	0.17666236	0.17546551	
573.6	0.17670144	0.17544588	
573.8	0.17672771	0.17542626	
574	0.17668178	0.17540663	
574.2	0.1763719	0.17538701	
574.4	0.17643097	0.17536739	
574.6	0.17623003	0.17534778	
574.8	0.17660353	0.17532816	
575	0.17661645	0.17530855	
575.2	0.17638972	0.17528894	
575.4	0.1763604	0.17526933	
575.6	0.17677301	0.17524973	
575.8	0.17656615	0.17523013	
576	0.17641367	0.17521052	
576.2	0.1765095	0.17519093	
576.4	0.17632473	0.17517133	
576.6	0.17627422	0.17515173	
576.8	0.17607118	0.17513214	
577	0.17611047	0.17511255	
577.2	0.17648709	0.17509296	
577.4	0.17637398	0.17507338	
577.6	0.17650884	0.1750538	
577.8	0.17674521	0.17503421	
578	0.17692877	0.17501463	
578.2	0.17745551	0.17499506	
578.4	0.17774494	0.17497548	
578.6	0.17824784	0.17495591	
578.8	0.17877061	0.17493634	
579	0.17808266	0.17491677	
579.2	0.17814355	0.17489721	
579.4	0.17816768	0.17487764	
579.6	0.1778845	0.17485808	
579.8	0.17744341	0.17483852	
580	0.17721972	0.17481896	
580.2	0.176671	0.17479941	
580.4	0.17593504	0.17477986	
580.6	0.17558182	0.17476031	
580.8	0.17538701	0.17474076	
581	0.17517793	0.17472121	
581.2	0.17579997	0.17470167	
581.4	0.1754486	0.17468212	
581.6	0.1758683	0.17466258	
581.8	0.1763448	0.17464305	
582	0.17647067	0.17462351	
582.2	0.17725116	0.17460398	
582.4	0.17780307	0.17458445	
582.6	0.17893704	0.17456492	
582.8	0.17913825	0.17454539	
583	0.17916305	0.17452587	
583.2	0.1795395	0.17450635	
583.4	0.17908909	0.17448683	
583.6	0.17888279	0.17446731	
583.8	0.17871298	0.17444779	
584	0.1781944	0.17442828	
584.2	0.17757031	0.17440877	
584.4	0.17728179	0.17438926	
584.6	0.17743985	0.17436975	
584.8	0.17671306	0.17435025	
585	0.17650505	0.17433074	
585.2	0.176516	0.17431124	
585.4	0.17616265	0.17429174	
585.6	0.17630669	0.17427225	
585.8	0.17588716	0.17425275	
586	0.17528969	0.17423326	
586.2	0.17544797	0.17421377	
586.4	0.17585534	0.17419429	
586.6	0.17599671	0.1741748	
586.8	0.17558782	0.17415532	
587	0.17577705	0.17413584	
587.2	0.17575324	0.17411636	
587.4	0.17556848	0.17409688	
587.6	0.17578326	0.17407741	
587.8	0.17561902	0.17405794	
588	0.17549367	0.17403847	
588.2	0.17549715	0.174019	
588.4	0.17526719	0.17399953	
588.6	0.17528202	0.17398007	
588.8	0.17460266	0.17396061	
589	0.17512432	0.17394115	
589.2	0.17519792	0.17392169	
589.4	0.17565825	0.17390224	
589.6	0.17566256	0.17388278	
589.8	0.17554902	0.17386333	
590	0.17621868	0.17384389	
590.2	0.17677966	0.17382444	
590.4	0.17724865	0.173805	
590.6	0.17705172	0.17378556	
590.8	0.1774779	0.17376612	
591	0.17757352	0.17374668	
591.2	0.17699559	0.17372724	
591.4	0.1769311	0.17370781	
591.6	0.17632205	0.17368838	
591.8	0.17587987	0.17366895	
592	0.17581914	0.17364952	
592.2	0.17542392	0.1736301	
592.4	0.17499676	0.17361068	
592.6	0.17493179	0.17359126	
592.8	0.17457108	0.17357184	
593	0.17455889	0.17355243	
593.2	0.17471989	0.17353301	
593.4	0.17466347	0.1735136	
593.6	0.17481049	0.17349419	
593.8	0.1751401	0.17347478	
594	0.17582478	0.17345538	
594.2	0.17571841	0.17343598	
594.4	0.17597356	0.17341658	
594.6	0.17596019	0.17339718	
594.8	0.17633682	0.17337778	
595	0.17570915	0.17335839	
595.2	0.17593302	0.173339	
595.4	0.17609586	0.17331961	
595.6	0.17609136	0.17330022	
595.8	0.17613805	0.17328084	
596	0.17607595	0.17326145	
596.2	0.17573256	0.17324207	
596.4	0.1755801	0.17322269	
596.6	0.17582502	0.17320332	
596.8	0.17562797	0.17318394	
597	0.17578959	0.17316457	
597.2	0.17594131	0.1731452	
597.4	0.17567219	0.17312583	
597.6	0.17580271	0.17310647	
597.8	0.17589833	0.1730871	
598	0.17597585	0.17306774	
598.2	0.17586219	0.17304838	
598.4	0.17622962	0.17302903	
598.6	0.17638413	0.17300967	
598.8	0.1761531	0.17299032	
599	0.17628029	0.17297097	
599.2	0.17657493	0.17295162	
599.4	0.17595692	0.17293227	
599.6	0.17586914	0.17291293	
599.8	0.17560233	0.17289359	
600	0.17550853	0.17287425	
600.2	0.17530863	0.17285491	
600.4	0.17525853	0.17283557	
600.6	0.17524631	0.17281624	
600.8	0.17509483	0.17279691	
601	0.1751685	0.17277758	
601.2	0.1745712	0.17275825	
601.4	0.17448265	0.17273893	
601.6	0.17427268	0.17271961	
601.8	0.17446561	0.17270029	
602	0.17438225	0.17268097	
602.2	0.17447938	0.17266165	
602.4	0.17478115	0.17264234	
602.6	0.17503032	0.17262303	
602.8	0.17496477	0.17260372	
603	0.17526642	0.17258441	
603.2	0.17519019	0.17256511	
603.4	0.17576484	0.1725458	
603.6	0.17629811	0.1725265	
603.8	0.17657208	0.1725072	
604	0.1765352	0.17248791	
604.2	0.17677782	0.17246861	
604.4	0.17691563	0.17244932	
604.6	0.17731408	0.17243003	
604.8	0.17746048	0.17241074	
605	0.17719294	0.17239146	
605.2	0.17734516	0.17237217	
605.4	0.17763409	0.17235289	
605.6	0.177667	0.17233361	
605.8	0.17776526	0.17231434	
606	0.1775104	0.17229506	
606.2	0.17721185	0.17227579	
606.4	0.17788499	0.17225652	
606.6	0.17812542	0.17223725	
606.8	0.1779788	0.17221798	
607	0.17756604	0.17219872	
607.2	0.17750878	0.17217946	
607.4	0.17739461	0.1721602	
607.6	0.17678257	0.17214094	
607.8	0.17600371	0.17212169	
608	0.17590542	0.17210243	
608.2	0.17574978	0.17208318	
608.4	0.17580383	0.17206393	
608.6	0.17600211	0.17204468	
608.8	0.17591554	0.17202544	
609	0.17562165	0.1720062	
609.2	0.17585595	0.17198696	
609.4	0.17567073	0.17196772	
609.6	0.17540216	0.17194848	
609.8	0.1752368	0.17192925	
610	0.17507545	0.17191002	
610.2	0.17551143	0.17189079	
610.4	0.17638139	0.17187156	
610.6	0.17624075	0.17185233	
610.8	0.1760996	0.17183311	
611	0.17603682	0.17181389	
611.2	0.17600158	0.17179467	
611.4	0.1759594	0.17177545	
611.6	0.1758436	0.17175624	
611.8	0.17574619	0.17173703	
612	0.17586471	0.17171782	
612.2	0.17592656	0.17169861	
612.4	0.17579187	0.1716794	
612.6	0.17597737	0.1716602	
612.8	0.17563057	0.171641	
613	0.1753485	0.1716218	
613.2	0.17566934	0.1716026	
613.4	0.17555425	0.17158341	
613.6	0.17585724	0.17156421	
613.8	0.1763165	0.17154502	
614	0.17639993	0.17152583	
614.2	0.17693205	0.17150665	
614.4	0.17718917	0.17148746	
614.6	0.1773003	0.17146828	
614.8	0.17712138	0.1714491	
615	0.17693316	0.17142992	
615.2	0.17696576	0.17141074	
615.4	0.1771842	0.17139157	
615.6	0.17636971	0.1713724	
615.8	0.17563727	0.17135323	
616	0.17462233	0.17133406	
616.2	0.17442027	0.1713149	
616.4	0.17385362	0.17129573	
616.6	0.17415934	0.17127657	
616.8	0.17414949	0.17125741	
617	0.17437257	0.17123826	
617.2	0.17464427	0.1712191	
617.4	0.1748543	0.17119995	
617.6	0.17528293	0.1711808	
617.8	0.17520365	0.17116165	
618	0.17524604	0.17114251	
618.2	0.17537944	0.17112336	
618.4	0.17563789	0.17110422	
618.6	0.17579778	0.17108508	
618.8	0.17584073	0.17106594	
619	0.17606398	0.17104681	
619.2	0.17600701	0.17102768	
619.4	0.17557918	0.17100854	
619.6	0.17477508	0.17098942	
619.8	0.17427971	0.17097029	
620	0.17405507	0.17095116	
620.2	0.1741745	0.17093204	
620.4	0.17430595	0.17091292	
620.6	0.17474157	0.1708938	
620.8	0.17486882	0.17087469	
621	0.17416691	0.17085557	
621.2	0.17410579	0.17083646	
621.4	0.17448569	0.17081735	
621.6	0.17397137	0.17079825	
621.8	0.17456945	0.17077914	
622	0.17455584	0.17076004	
622.2	0.17458758	0.17074094	
622.4	0.17529875	0.17072184	
622.6	0.17551139	0.17070274	
622.8	0.17552738	0.17068365	
623	0.17539354	0.17066455	
623.2	0.1749774	0.17064546	
623.4	0.17485161	0.17062637	
623.6	0.17501052	0.17060729	
623.8	0.17497995	0.1705882	
624	0.17474197	0.17056912	
624.2	0.17441775	0.17055004	
624.4	0.17457165	0.17053097	
624.6	0.17434162	0.17051189	
624.8	0.17413455	0.17049282	
625	0.17389928	0.17047375	
625.2	0.17446195	0.17045468	
625.4	0.17459923	0.17043561	
625.6	0.17418059	0.17041655	
625.8	0.17491715	0.17039748	
626	0.17420783	0.17037842	
626.2	0.17439707	0.17035936	
626.4	0.17476856	0.17034031	
626.6	0.1748435	0.17032125	
626.8	0.17550949	0.1703022	
627	0.17568253	0.17028315	
627.2	0.17546806	0.1702641	
627.4	0.17582485	0.17024506	
627.6	0.17619491	0.17022601	
627.8	0.17611628	0.17020697	
628	0.17603614	0.17018793	
628.2	0.17588694	0.1701689	
628.4	0.17525303	0.17014986	
628.6	0.17514138	0.17013083	
628.8	0.17482595	0.1701118	
629	0.17474137	0.17009277	
629.2	0.17456574	0.17007374	
629.4	0.17389291	0.17005472	
629.6	0.17333547	0.1700357	
629.8	0.17330989	0.17001668	
630	0.17286435	0.16999766	
630.2	0.1732858	0.16997864	
630.4	0.17374241	0.16995963	
630.6	0.17382615	0.16994062	
630.8	0.17403262	0.16992161	
631	0.17388071	0.1699026	
631.2	0.17445271	0.1698836	
631.4	0.17504749	0.16986459	
631.6	0.1756383	0.16984559	
631.8	0.17620032	0.16982659	
632	0.17649287	0.1698076	
632.2	0.17675637	0.1697886	
632.4	0.17607587	0.16976961	
632.6	0.17594687	0.16975062	
632.8	0.1756069	0.16973163	
633	0.17555649	0.16971265	
633.2	0.17541064	0.16969366	
633.4	0.17498228	0.16967468	
633.6	0.17492096	0.1696557	
633.8	0.17484757	0.16963672	
634	0.17507368	0.16961775	
634.2	0.17472314	0.16959878	
634.4	0.17439676	0.1695798	
634.6	0.17338869	0.16956084	
634.8	0.17316988	0.16954187	
635	0.17319836	0.1695229	
635.2	0.1733818	0.16950394	
635.4	0.17358503	0.16948498	
635.6	0.17352025	0.16946602	
635.8	0.17361136	0.16944707	
636	0.17344935	0.16942811	
636.2	0.17425491	0.16940916	
636.4	0.17350237	0.16939021	
636.6	0.17370157	0.16937126	
636.8	0.17421429	0.16935232	
637	0.17427303	0.16933337	
637.2	0.17472262	0.16931443	
637.4	0.17507692	0.16929549	
637.6	0.17508462	0.16927656	
637.8	0.17546379	0.16925762	
638	0.17583072	0.16923869	
638.2	0.1752534	0.16921976	
638.4	0.17507587	0.16920083	
638.6	0.17486766	0.1691819	
638.8	0.17501848	0.16916298	
639	0.1747077	0.16914405	
639.2	0.17438759	0.16912513	
639.4	0.17457056	0.16910622	
639.6	0.1738111	0.1690873	
639.8	0.17385452	0.16906839	
640	0.17343575	0.16904947	
640.2	0.17392739	0.16903056	
640.4	0.17354151	0.16901166	
640.6	0.17394151	0.16899275	
640.8	0.17409921	0.16897385	
641	0.17409681	0.16895495	
641.2	0.17429667	0.16893605	
641.4	0.1743932	0.16891715	
641.6	0.17456944	0.16889826	
641.8	0.17529577	0.16887936	
642	0.1750794	0.16886047	
642.2	0.17485788	0.16884158	
642.4	0.17553056	0.1688227	
642.6	0.1759514	0.16880381	
642.8	0.17570297	0.16878493	
643	0.17553015	0.16876605	
643.2	0.17539518	0.16874717	
643.4	0.17534153	0.1687283	
643.6	0.17461847	0.16870942	
643.8	0.17418772	0.16869055	
644	0.17356507	0.16867168	
644.2	0.17349759	0.16865281	
644.4	0.17317601	0.16863395	
644.6	0.17276963	0.16861509	
644.8	0.17216327	0.16859623	
645	0.17166024	0.16857737	
