# Supplementary material for: Molecular basis for DNA recognition by the maternal pioneer transcription factor FoxH1
Source: Nat Commun. 2022 Nov 26;13:7279. doi: 10.1038/s41467-022-34925-y (PMC9701222; doi:10.1038/s41467-022-34925-y)
Supplement: Supplementary file 4 — Source Data [file 41467_2022_34925_MOESM4_ESM.zip › Sourcedata/BLIS/FoxH1/WT/601/+2.5/NCP/C6Results.txt]

Conc1	3.125E-08	
Start1	225.2	
Stop1	645	
Kobs	0.000559325491725289	
Error Kobs	1.13341161303579E-05	
Koff	0	
Error Koff	0	
Time1	Data1	Fit1	
225.2	-0.00118339	0	
225.4	-0.00114212	0.00019269	
225.6	-0.00077598	0.00038518	
225.8	-0.00030737	0.00057745	
226	0.00022785	0.00076951	
226.2	0.00068428	0.00096136	
226.4	0.00106115	0.00115301	
226.6	0.00156823	0.00134444	
226.8	0.00208305	0.00153566	
227	0.00254428	0.00172668	
227.2	0.00277309	0.00191748	
227.4	0.00289441	0.00210808	
227.6	0.00290834	0.00229846	
227.8	0.00340087	0.00248864	
228	0.00280052	0.00267862	
228.2	0.00348184	0.00286838	
228.4	0.00358734	0.00305793	
228.6	0.00399145	0.00324728	
228.8	0.00458005	0.00343642	
229	0.00494504	0.00362536	
229.2	0.00493259	0.00381409	
229.4	0.00501388	0.00400261	
229.6	0.00580095	0.00419092	
229.8	0.00629018	0.00437903	
230	0.00678941	0.00456693	
230.2	0.00716143	0.00475463	
230.4	0.00787214	0.00494212	
230.6	0.00862036	0.00512941	
230.8	0.00904173	0.00531649	
231	0.00937491	0.00550337	
231.2	0.00931685	0.00569004	
231.4	0.0092073	0.00587651	
231.6	0.00889562	0.00606278	
231.8	0.00885352	0.00624884	
232	0.00863976	0.0064347	
232.2	0.00895292	0.00662035	
232.4	0.00892365	0.0068058	
232.6	0.00932939	0.00699105	
232.8	0.01008564	0.0071761	
233	0.00976563	0.00736094	
233.2	0.00982919	0.00754558	
233.4	0.01024156	0.00773002	
233.6	0.01042996	0.00791426	
233.8	0.01123437	0.00809829	
234	0.01156169	0.00828213	
234.2	0.01231491	0.00846576	
234.4	0.01325041	0.00864919	
234.6	0.01379782	0.00883242	
234.8	0.01425224	0.00901545	
235	0.01464591	0.00919828	
235.2	0.01454528	0.00938092	
235.4	0.01489266	0.00956335	
235.6	0.01459432	0.00974558	
235.8	0.01455901	0.00992761	
236	0.01482823	0.01010944	
236.2	0.01421384	0.01029108	
236.4	0.01418548	0.01047251	
236.6	0.01405543	0.01065375	
236.8	0.01381958	0.01083479	
237	0.01368043	0.01101563	
237.2	0.01414771	0.01119627	
237.4	0.01428384	0.01137671	
237.6	0.0137627	0.01155696	
237.8	0.01395781	0.01173701	
238	0.01377531	0.01191687	
238.2	0.01431615	0.01209652	
238.4	0.01499549	0.01227598	
238.6	0.01537782	0.01245525	
238.8	0.01581565	0.01263431	
239	0.01667141	0.01281318	
239.2	0.01694576	0.01299186	
239.4	0.01772165	0.01317034	
239.6	0.01751198	0.01334863	
239.8	0.01776387	0.01352672	
240	0.01832591	0.01370461	
240.2	0.0185712	0.01388231	
240.4	0.01899769	0.01405982	
240.6	0.0197062	0.01423713	
240.8	0.02002761	0.01441425	
241	0.02087914	0.01459117	
241.2	0.02077002	0.0147679	
241.4	0.02048379	0.01494444	
241.6	0.02018726	0.01512079	
241.8	0.02013068	0.01529694	
242	0.02038341	0.0154729	
242.2	0.02112071	0.01564866	
242.4	0.02179774	0.01582424	
242.6	0.02176728	0.01599962	
242.8	0.02198506	0.01617481	
243	0.02209744	0.01634981	
243.2	0.02134142	0.01652461	
243.4	0.02164934	0.01669923	
243.6	0.02174656	0.01687365	
243.8	0.02192451	0.01704789	
244	0.02253243	0.01722193	
244.2	0.02298287	0.01739578	
244.4	0.02329319	0.01756944	
244.6	0.02313851	0.01774292	
244.8	0.02333258	0.0179162	
245	0.02375505	0.01808929	
245.2	0.02376416	0.0182622	
245.4	0.02407295	0.01843491	
245.6	0.02440635	0.01860744	
245.8	0.02442863	0.01877977	
246	0.0249157	0.01895192	
246.2	0.02492315	0.01912388	
246.4	0.02466322	0.01929565	
246.6	0.02434031	0.01946724	
246.8	0.02400211	0.01963863	
247	0.023614	0.01980984	
247.2	0.02350055	0.01998086	
247.4	0.02408108	0.0201517	
247.6	0.02434818	0.02032234	
247.8	0.02449518	0.0204928	
248	0.02468946	0.02066308	
248.2	0.02496316	0.02083317	
248.4	0.02547562	0.02100307	
248.6	0.02523657	0.02117278	
248.8	0.02609902	0.02134231	
249	0.02638583	0.02151166	
249.2	0.02719036	0.02168082	
249.4	0.02750939	0.02184979	
249.6	0.0280361	0.02201858	
249.8	0.02812892	0.02218719	
250	0.02778888	0.02235561	
250.2	0.02765222	0.02252384	
250.4	0.0280676	0.0226919	
250.6	0.02807284	0.02285977	
250.8	0.02803708	0.02302745	
251	0.02841703	0.02319495	
251.2	0.02842363	0.02336227	
251.4	0.02890555	0.0235294	
251.6	0.02883365	0.02369636	
251.8	0.02891194	0.02386313	
252	0.02884971	0.02402971	
252.2	0.02928029	0.02419612	
252.4	0.02908363	0.02436234	
252.6	0.0289436	0.02452838	
252.8	0.0292262	0.02469424	
253	0.02912895	0.02485992	
253.2	0.02907429	0.02502541	
253.4	0.02889154	0.02519073	
253.6	0.02905575	0.02535586	
253.8	0.02888109	0.02552082	
254	0.02862502	0.02568559	
254.2	0.02904273	0.02585018	
254.4	0.02933966	0.0260146	
254.6	0.02975288	0.02617883	
254.8	0.03011827	0.02634288	
255	0.03064451	0.02650676	
255.2	0.03081194	0.02667045	
255.4	0.03155287	0.02683397	
255.6	0.03160181	0.0269973	
255.8	0.03208395	0.02716046	
256	0.03247833	0.02732344	
256.2	0.0331932	0.02748624	
256.4	0.03289302	0.02764887	
256.6	0.03349327	0.02781131	
256.8	0.03310935	0.02797358	
257	0.03296533	0.02813567	
257.2	0.03283168	0.02829758	
257.4	0.03309632	0.02845932	
257.6	0.03325136	0.02862088	
257.8	0.03288018	0.02878226	
258	0.03305026	0.02894346	
258.2	0.03323416	0.02910449	
258.4	0.03315283	0.02926534	
258.6	0.03311019	0.02942602	
258.8	0.03321365	0.02958652	
259	0.03366342	0.02974685	
259.2	0.03401718	0.029907	
259.4	0.03406677	0.03006697	
259.6	0.03411638	0.03022677	
259.8	0.03443826	0.0303864	
260	0.03433373	0.03054585	
260.2	0.03464837	0.03070512	
260.4	0.03444396	0.03086422	
260.6	0.03511278	0.03102315	
260.8	0.03528363	0.03118191	
261	0.03624908	0.03134049	
261.2	0.03653266	0.03149889	
261.4	0.03660702	0.03165713	
261.6	0.03715733	0.03181519	
261.8	0.0375667	0.03197307	
262	0.03805925	0.03213079	
262.2	0.03803072	0.03228833	
262.4	0.03842731	0.0324457	
262.6	0.0388369	0.0326029	
262.8	0.03927454	0.03275992	
263	0.03930703	0.03291677	
263.2	0.03922491	0.03307346	
263.4	0.03910377	0.03322997	
263.6	0.03926178	0.03338631	
263.8	0.03910114	0.03354247	
264	0.03851817	0.03369847	
264.2	0.03849651	0.0338543	
264.4	0.03881182	0.03400995	
264.6	0.03916594	0.03416544	
264.8	0.0391151	0.03432076	
265	0.03978009	0.0344759	
265.2	0.03957267	0.03463088	
265.4	0.03943909	0.03478569	
265.6	0.04016164	0.03494032	
265.8	0.04027276	0.03509479	
266	0.0399381	0.03524909	
266.2	0.03999726	0.03540322	
266.4	0.04043405	0.03555718	
266.6	0.04001058	0.03571098	
266.8	0.04003023	0.0358646	
267	0.03987902	0.03601806	
267.2	0.04009284	0.03617135	
267.4	0.0403478	0.03632447	
267.6	0.04043535	0.03647742	
267.8	0.04020895	0.03663021	
268	0.03990636	0.03678283	
268.2	0.03980605	0.03693528	
268.4	0.04034822	0.03708757	
268.6	0.04019428	0.03723968	
268.8	0.04055034	0.03739164	
269	0.04147704	0.03754342	
269.2	0.04146014	0.03769504	
269.4	0.04186227	0.0378465	
269.6	0.04211008	0.03799779	
269.8	0.0421973	0.03814891	
270	0.04258842	0.03829987	
270.2	0.04287918	0.03845066	
270.4	0.0428656	0.03860129	
270.6	0.04251665	0.03875175	
270.8	0.04261397	0.03890205	
271	0.04239937	0.03905218	
271.2	0.04265456	0.03920215	
271.4	0.04266323	0.03935196	
271.6	0.04289171	0.0395016	
271.8	0.04264396	0.03965108	
272	0.04256128	0.03980039	
272.2	0.04298382	0.03994954	
272.4	0.04370244	0.04009853	
272.6	0.04403102	0.04024736	
272.8	0.04460174	0.04039602	
273	0.04509576	0.04054452	
273.2	0.04517882	0.04069285	
273.4	0.0455969	0.04084103	
273.6	0.04608878	0.04098904	
273.8	0.04668213	0.04113689	
274	0.04673898	0.04128458	
274.2	0.04631583	0.04143211	
274.4	0.04562753	0.04157947	
274.6	0.04546613	0.04172668	
274.8	0.04562077	0.04187372	
275	0.04538291	0.04202061	
275.2	0.04520142	0.04216733	
275.4	0.04511597	0.04231389	
275.6	0.0454139	0.04246029	
275.8	0.04537098	0.04260653	
276	0.04544984	0.04275261	
276.2	0.04615556	0.04289853	
276.4	0.04658573	0.04304429	
276.6	0.04691856	0.0431899	
276.8	0.04687579	0.04333534	
277	0.04715812	0.04348062	
277.2	0.04784791	0.04362575	
277.4	0.04842922	0.04377071	
277.6	0.04869659	0.04391552	
277.8	0.04857019	0.04406017	
278	0.04825617	0.04420466	
278.2	0.04788255	0.04434899	
278.4	0.04755958	0.04449317	
278.6	0.04753353	0.04463719	
278.8	0.04757322	0.04478105	
279	0.04734666	0.04492475	
279.2	0.04700314	0.04506829	
279.4	0.04778466	0.04521168	
279.6	0.0485065	0.04535491	
279.8	0.04883854	0.04549798	
280	0.04947751	0.0456409	
280.2	0.04985298	0.04578366	
280.4	0.04983863	0.04592627	
280.6	0.05011319	0.04606872	
280.8	0.05011626	0.04621101	
281	0.05037046	0.04635315	
281.2	0.05108424	0.04649513	
281.4	0.05125961	0.04663696	
281.6	0.05144696	0.04677863	
281.8	0.05146965	0.04692015	
282	0.05148263	0.04706151	
282.2	0.05126198	0.04720272	
282.4	0.0513416	0.04734377	
282.6	0.0511855	0.04748467	
282.8	0.05183481	0.04762541	
283	0.05158063	0.047766	
283.2	0.05167952	0.04790644	
283.4	0.0526146	0.04804672	
283.6	0.05259857	0.04818685	
283.8	0.05225081	0.04832683	
284	0.05219869	0.04846665	
284.2	0.05173453	0.04860632	
284.4	0.05182005	0.04874584	
284.6	0.05193124	0.0488852	
284.8	0.05175629	0.04902441	
285	0.05154148	0.04916347	
285.2	0.05183432	0.04930238	
285.4	0.05209659	0.04944113	
285.6	0.05225266	0.04957974	
285.8	0.0518912	0.04971819	
286	0.05202729	0.04985649	
286.2	0.05198743	0.04999464	
286.4	0.05238598	0.05013264	
286.6	0.05258125	0.05027049	
286.8	0.05281786	0.05040818	
287	0.05258241	0.05054573	
287.2	0.05313322	0.05068312	
287.4	0.05322146	0.05082037	
287.6	0.05299699	0.05095746	
287.8	0.05319207	0.05109441	
288	0.05365827	0.0512312	
288.2	0.05405546	0.05136785	
288.4	0.05418774	0.05150434	
288.6	0.05408691	0.05164069	
288.8	0.05423216	0.05177689	
289	0.05454255	0.05191294	
289.2	0.05440501	0.05204884	
289.4	0.05465664	0.05218459	
289.6	0.05474705	0.05232019	
289.8	0.05483751	0.05245564	
290	0.05508157	0.05259095	
290.2	0.05566913	0.05272611	
290.4	0.05628409	0.05286112	
290.6	0.05631992	0.05299598	
290.8	0.05645493	0.05313069	
291	0.05680237	0.05326526	
291.2	0.05683341	0.05339968	
291.4	0.05698968	0.05353395	
291.6	0.05694545	0.05366808	
291.8	0.05693708	0.05380206	
292	0.05709363	0.05393589	
292.2	0.05730138	0.05406958	
292.4	0.05693324	0.05420312	
292.6	0.05688354	0.05433651	
292.8	0.05680513	0.05446976	
293	0.05663189	0.05460286	
293.2	0.05583245	0.05473582	
293.4	0.05640185	0.05486863	
293.6	0.05645999	0.0550013	
293.8	0.05685528	0.05513382	
294	0.0567264	0.05526619	
294.2	0.05745395	0.05539842	
294.4	0.05709643	0.05553051	
294.6	0.05708501	0.05566245	
294.8	0.05708633	0.05579425	
295	0.057557	0.0559259	
295.2	0.05762008	0.05605741	
295.4	0.05818157	0.05618878	
295.6	0.05867952	0.05632	
295.8	0.05938088	0.05645108	
296	0.06009334	0.05658201	
296.2	0.06088092	0.0567128	
296.4	0.06079743	0.05684345	
296.6	0.06097028	0.05697396	
296.8	0.06086831	0.05710432	
297	0.06112692	0.05723454	
297.2	0.06103037	0.05736462	
297.4	0.06101819	0.05749455	
297.6	0.06055795	0.05762435	
297.8	0.06088492	0.057754	
298	0.06048636	0.05788351	
298.2	0.06071819	0.05801287	
298.4	0.06016337	0.0581421	
298.6	0.06027168	0.05827118	
298.8	0.06060137	0.05840013	
299	0.06127935	0.05852893	
299.2	0.06124292	0.05865759	
299.4	0.06214875	0.05878611	
299.6	0.06228254	0.05891449	
299.8	0.0625066	0.05904273	
300	0.06270701	0.05917083	
300.2	0.0627737	0.05929879	
300.4	0.0625451	0.05942661	
300.6	0.06264334	0.05955429	
300.8	0.0625251	0.05968183	
301	0.06261851	0.05980923	
301.2	0.06217131	0.05993649	
301.4	0.06180391	0.06006361	
301.6	0.06134526	0.06019059	
301.8	0.06179119	0.06031744	
302	0.06140148	0.06044414	
302.2	0.06144094	0.06057071	
302.4	0.06183235	0.06069713	
302.6	0.06221831	0.06082342	
302.8	0.06233385	0.06094957	
303	0.06281947	0.06107559	
303.2	0.06318034	0.06120146	
303.4	0.06321551	0.0613272	
303.6	0.06307713	0.0614528	
303.8	0.06318444	0.06157826	
304	0.06304804	0.06170359	
304.2	0.06271513	0.06182878	
304.4	0.06316419	0.06195383	
304.6	0.06336323	0.06207874	
304.8	0.06334828	0.06220352	
305	0.06359042	0.06232816	
305.2	0.06368728	0.06245267	
305.4	0.06338843	0.06257704	
305.6	0.06329985	0.06270127	
305.8	0.06381056	0.06282537	
306	0.06377783	0.06294933	
306.2	0.06425541	0.06307315	
306.4	0.0644428	0.06319684	
306.6	0.06445396	0.0633204	
306.8	0.06449585	0.06344382	
307	0.06502909	0.0635671	
307.2	0.06510507	0.06369025	
307.4	0.06507058	0.06381326	
307.6	0.06547562	0.06393614	
307.8	0.06549446	0.06405889	
308	0.06562571	0.0641815	
308.2	0.06580469	0.06430398	
308.4	0.06640076	0.06442632	
308.6	0.06694579	0.06454853	
308.8	0.06755538	0.06467061	
309	0.06810532	0.06479255	
309.2	0.06824131	0.06491436	
309.4	0.06807454	0.06503603	
309.6	0.06848478	0.06515758	
309.8	0.06875658	0.06527899	
310	0.06887379	0.06540026	
310.2	0.06877429	0.06552141	
310.4	0.06832776	0.06564242	
310.6	0.06825135	0.0657633	
310.8	0.06858153	0.06588404	
311	0.06846348	0.06600466	
311.2	0.0683306	0.06612514	
311.4	0.0688572	0.06624549	
311.6	0.06870305	0.06636571	
311.8	0.0684687	0.0664858	
312	0.06873018	0.06660576	
312.2	0.06885535	0.06672558	
312.4	0.069263	0.06684527	
312.6	0.0695453	0.06696484	
312.8	0.06984447	0.06708427	
313	0.06994431	0.06720357	
313.2	0.06977023	0.06732274	
313.4	0.06947739	0.06744178	
313.6	0.06956642	0.06756069	
313.8	0.06988377	0.06767947	
314	0.06961727	0.06779812	
314.2	0.06958521	0.06791665	
314.4	0.06966363	0.06803504	
314.6	0.06970715	0.0681533	
314.8	0.07000913	0.06827143	
315	0.06962052	0.06838943	
315.2	0.06984683	0.06850731	
315.4	0.07000429	0.06862505	
315.6	0.0697243	0.06874267	
315.8	0.06988108	0.06886015	
316	0.07026312	0.06897751	
316.2	0.07047639	0.06909474	
316.4	0.07084934	0.06921185	
316.6	0.07123363	0.06932882	
316.8	0.07130084	0.06944567	
317	0.07132931	0.06956238	
317.2	0.07125387	0.06967897	
317.4	0.07133732	0.06979544	
317.6	0.07196442	0.06991177	
317.8	0.07245917	0.07002798	
318	0.07276137	0.07014406	
318.2	0.07360086	0.07026002	
318.4	0.07348299	0.07037584	
318.6	0.07296343	0.07049154	
318.8	0.07293023	0.07060712	
319	0.07248305	0.07072256	
319.2	0.07255752	0.07083789	
319.4	0.07221354	0.07095308	
319.6	0.07203714	0.07106815	
319.8	0.07166405	0.07118309	
320	0.07170881	0.07129791	
320.2	0.07216872	0.0714126	
320.4	0.07234261	0.07152717	
320.6	0.07287829	0.07164161	
320.8	0.07295841	0.07175592	
321	0.07374208	0.07187012	
321.2	0.07404686	0.07198418	
321.4	0.07455286	0.07209812	
321.6	0.07503977	0.07221194	
321.8	0.07579434	0.07232563	
322	0.07609229	0.0724392	
322.2	0.07634965	0.07255264	
322.4	0.07541214	0.07266596	
322.6	0.07486457	0.07277915	
322.8	0.07504398	0.07289223	
323	0.0748955	0.07300517	
323.2	0.07538652	0.073118	
323.4	0.07487313	0.0732307	
323.6	0.07433158	0.07334328	
323.8	0.0738881	0.07345573	
324	0.07413883	0.07356806	
324.2	0.07367912	0.07368027	
324.4	0.07345016	0.07379235	
324.6	0.07417046	0.07390432	
324.8	0.07385693	0.07401616	
325	0.07362558	0.07412787	
325.2	0.07356397	0.07423947	
325.4	0.0737528	0.07435094	
325.6	0.07413791	0.0744623	
325.8	0.07465383	0.07457353	
326	0.0743053	0.07468463	
326.2	0.07448691	0.07479562	
326.4	0.07423282	0.07490649	
326.6	0.07474502	0.07501723	
326.8	0.07549633	0.07512785	
327	0.07616778	0.07523835	
327.2	0.07601654	0.07534873	
327.4	0.07600531	0.07545899	
327.6	0.07588358	0.07556913	
327.8	0.07582295	0.07567915	
328	0.07539322	0.07578905	
328.2	0.07539135	0.07589883	
328.4	0.07577297	0.07600849	
328.6	0.07608034	0.07611803	
328.8	0.07523756	0.07622744	
329	0.07556157	0.07633674	
329.2	0.07618316	0.07644592	
329.4	0.07602647	0.07655498	
329.6	0.07628589	0.07666392	
329.8	0.07646111	0.07677274	
330	0.07635592	0.07688144	
330.2	0.07653946	0.07699003	
330.4	0.07679836	0.07709849	
330.6	0.07739196	0.07720684	
330.8	0.07826796	0.07731507	
331	0.07874554	0.07742317	
331.2	0.07908596	0.07753116	
331.4	0.07983264	0.07763904	
331.6	0.08006105	0.07774679	
331.8	0.08025439	0.07785443	
332	0.08067215	0.07796195	
332.2	0.08160442	0.07806935	
332.4	0.08147232	0.07817663	
332.6	0.08127025	0.0782838	
332.8	0.08090276	0.07839085	
333	0.08109	0.07849778	
333.2	0.08113756	0.07860459	
333.4	0.08045053	0.07871129	
333.6	0.08011702	0.07881787	
333.8	0.07998675	0.07892434	
334	0.07963227	0.07903069	
334.2	0.0796837	0.07913692	
334.4	0.07961783	0.07924303	
334.6	0.07994516	0.07934903	
334.8	0.08030952	0.07945492	
335	0.0800739	0.07956068	
335.2	0.08060595	0.07966634	
335.4	0.08045636	0.07977187	
335.6	0.08057491	0.07987729	
335.8	0.08066465	0.0799826	
336	0.08061883	0.08008779	
336.2	0.08052845	0.08019286	
336.4	0.08035095	0.08029782	
336.6	0.07991126	0.08040267	
336.8	0.07995068	0.0805074	
337	0.07993785	0.08061202	
337.2	0.08044205	0.08071652	
337.4	0.08004679	0.08082091	
337.6	0.08014863	0.08092518	
337.8	0.08042018	0.08102934	
338	0.08074593	0.08113338	
338.2	0.08113796	0.08123732	
338.4	0.08127669	0.08134113	
338.6	0.08156225	0.08144484	
338.8	0.0821118	0.08154843	
339	0.08242155	0.08165191	
339.2	0.08271897	0.08175527	
339.4	0.08278681	0.08185852	
339.6	0.08300017	0.08196166	
339.8	0.08310699	0.08206468	
340	0.08320237	0.0821676	
340.2	0.08311094	0.0822704	
340.4	0.08317403	0.08237308	
340.6	0.08329037	0.08247566	
340.8	0.08355436	0.08257812	
341	0.083642	0.08268047	
341.2	0.08364174	0.08278271	
341.4	0.08367454	0.08288484	
341.6	0.08410901	0.08298685	
341.8	0.08439269	0.08308876	
342	0.08501068	0.08319055	
342.2	0.08509296	0.08329223	
342.4	0.0852776	0.0833938	
342.6	0.08582525	0.08349526	
342.8	0.08652645	0.08359661	
343	0.08698599	0.08369784	
343.2	0.08720254	0.08379897	
343.4	0.08776427	0.08389998	
343.6	0.08771761	0.08400089	
343.8	0.08746836	0.08410168	
344	0.08777133	0.08420237	
344.2	0.08691852	0.08430294	
344.4	0.08709942	0.0844034	
344.6	0.08744374	0.08450376	
344.8	0.08654047	0.084604	
345	0.08576338	0.08470414	
345.2	0.08483512	0.08480416	
345.4	0.0851208	0.08490408	
345.6	0.08501173	0.08500388	
345.8	0.08513572	0.08510358	
346	0.08550097	0.08520317	
346.2	0.08509469	0.08530265	
346.4	0.08558204	0.08540202	
346.6	0.08647789	0.08550128	
346.8	0.08688181	0.08560043	
347	0.08748306	0.08569948	
347.2	0.08750898	0.08579841	
347.4	0.08742508	0.08589724	
347.6	0.08713152	0.08599596	
347.8	0.08744514	0.08609457	
348	0.08790161	0.08619307	
348.2	0.08766482	0.08629147	
348.4	0.08785973	0.08638976	
348.6	0.08800346	0.08648794	
348.8	0.0872285	0.08658601	
349	0.08718923	0.08668398	
349.2	0.08757096	0.08678184	
349.4	0.08775811	0.08687959	
349.6	0.08773551	0.08697723	
349.8	0.08774151	0.08707477	
350	0.08759478	0.0871722	
350.2	0.08764227	0.08726953	
350.4	0.08794873	0.08736675	
350.6	0.08839243	0.08746386	
350.8	0.08871278	0.08756086	
351	0.08897885	0.08765776	
351.2	0.08922641	0.08775456	
351.4	0.08930137	0.08785124	
351.6	0.09011932	0.08794783	
351.8	0.0910107	0.0880443	
352	0.09136019	0.08814067	
352.2	0.09149583	0.08823694	
352.4	0.09207926	0.0883331	
352.6	0.09254654	0.08842915	
352.8	0.09232323	0.0885251	
353	0.09248532	0.08862095	
353.2	0.09234338	0.08871669	
353.4	0.09140638	0.08881232	
353.6	0.09075278	0.08890785	
353.8	0.09076036	0.08900328	
354	0.09083003	0.0890986	
354.2	0.09085689	0.08919382	
354.4	0.09067073	0.08928893	
354.6	0.09086271	0.08938394	
354.8	0.09092925	0.08947884	
355	0.09082237	0.08957365	
355.2	0.09116032	0.08966834	
355.4	0.09133362	0.08976294	
355.6	0.09180849	0.08985743	
355.8	0.09220334	0.08995181	
356	0.09232395	0.0900461	
356.2	0.09271464	0.09014028	
356.4	0.09297896	0.09023436	
356.6	0.09221107	0.09032833	
356.8	0.09200477	0.0904222	
357	0.09203353	0.09051597	
357.2	0.09143301	0.09060964	
357.4	0.09116788	0.0907032	
357.6	0.09133991	0.09079666	
357.8	0.09160446	0.09089002	
358	0.09131421	0.09098328	
358.2	0.09103931	0.09107644	
358.4	0.09094195	0.09116949	
358.6	0.09075142	0.09126244	
358.8	0.09013255	0.09135529	
359	0.09002541	0.09144804	
359.2	0.09027844	0.09154069	
359.4	0.09061858	0.09163323	
359.6	0.09121691	0.09172568	
359.8	0.09200291	0.09181802	
360	0.09226414	0.09191026	
360.2	0.09266711	0.0920024	
360.4	0.09269211	0.09209444	
360.6	0.09250266	0.09218638	
360.8	0.09296121	0.09227822	
361	0.09332267	0.09236996	
361.2	0.0935524	0.0924616	
361.4	0.09410033	0.09255314	
361.6	0.09398608	0.09264457	
361.8	0.09429459	0.09273591	
362	0.09441084	0.09282715	
362.2	0.09442063	0.09291829	
362.4	0.09453128	0.09300933	
362.6	0.09462653	0.09310026	
362.8	0.0943885	0.0931911	
363	0.09456708	0.09328184	
363.2	0.09474311	0.09337248	
363.4	0.0951059	0.09346303	
363.6	0.09530838	0.09355347	
363.8	0.0958608	0.09364381	
364	0.09612619	0.09373406	
364.2	0.09588719	0.0938242	
364.4	0.0955712	0.09391425	
364.6	0.09502536	0.0940042	
364.8	0.09548268	0.09409405	
365	0.09573529	0.0941838	
365.2	0.09585019	0.09427345	
365.4	0.09574743	0.09436301	
365.6	0.09584418	0.09445247	
365.8	0.09639461	0.09454183	
366	0.09623559	0.09463109	
366.2	0.09624214	0.09472025	
366.4	0.09628879	0.09480932	
366.6	0.09661869	0.09489829	
366.8	0.09658693	0.09498716	
367	0.09592996	0.09507594	
367.2	0.09628734	0.09516462	
367.4	0.09669061	0.0952532	
367.6	0.09732733	0.09534168	
367.8	0.09794003	0.09543007	
368	0.09754309	0.09551836	
368.2	0.0971423	0.09560655	
368.4	0.09743299	0.09569465	
368.6	0.0974628	0.09578265	
368.8	0.09807297	0.09587055	
369	0.09803921	0.09595836	
369.2	0.09816535	0.09604608	
369.4	0.09806515	0.09613369	
369.6	0.09835024	0.09622121	
369.8	0.09847895	0.09630864	
370	0.0982178	0.09639597	
370.2	0.09803608	0.0964832	
370.4	0.09797398	0.09657034	
370.6	0.09842371	0.09665738	
370.8	0.09812957	0.09674433	
371	0.09802024	0.09683118	
371.2	0.09842104	0.09691794	
371.4	0.09833714	0.0970046	
371.6	0.09882711	0.09709117	
371.8	0.09896402	0.09717764	
372	0.09914126	0.09726402	
372.2	0.09899012	0.0973503	
372.4	0.0996762	0.09743649	
372.6	0.09972093	0.09752259	
372.8	0.10022136	0.09760859	
373	0.1004404	0.0976945	
373.2	0.10047638	0.09778031	
373.4	0.10018321	0.09786603	
373.6	0.10021013	0.09795166	
373.8	0.10015646	0.09803719	
374	0.09981543	0.09812263	
374.2	0.09983273	0.09820797	
374.4	0.09973501	0.09829322	
374.6	0.09982417	0.09837838	
374.8	0.09977372	0.09846344	
375	0.09998497	0.09854842	
375.2	0.10004103	0.09863329	
375.4	0.10009628	0.09871808	
375.6	0.10099291	0.09880277	
375.8	0.1009688	0.09888737	
376	0.10124205	0.09897188	
376.2	0.10129719	0.0990563	
376.4	0.10208552	0.09914062	
376.6	0.10235415	0.09922485	
376.8	0.10255193	0.09930899	
377	0.10272883	0.09939304	
377.2	0.10258088	0.09947699	
377.4	0.10180721	0.09956085	
377.6	0.10161069	0.09964463	
377.8	0.10169896	0.09972831	
378	0.10162406	0.09981189	
378.2	0.10154383	0.09989539	
378.4	0.10160319	0.0999788	
378.6	0.10187955	0.10006211	
378.8	0.10263409	0.10014533	
379	0.10271117	0.10022846	
379.2	0.10289701	0.1003115	
379.4	0.10310732	0.10039445	
379.6	0.10364443	0.10047731	
379.8	0.10388506	0.10056008	
380	0.10409989	0.10064276	
380.2	0.10387959	0.10072535	
380.4	0.10377487	0.10080784	
380.6	0.10363177	0.10089025	
380.8	0.10297292	0.10097257	
381	0.10283557	0.10105479	
381.2	0.10256582	0.10113693	
381.4	0.10169869	0.10121898	
381.6	0.10179214	0.10130094	
381.8	0.10255004	0.1013828	
382	0.10240382	0.10146458	
382.2	0.10256475	0.10154627	
382.4	0.103421	0.10162787	
382.6	0.10356709	0.10170938	
382.8	0.10399344	0.1017908	
383	0.10397267	0.10187213	
383.2	0.10414388	0.10195337	
383.4	0.10431739	0.10203453	
383.6	0.10447905	0.10211559	
383.8	0.10424219	0.10219657	
384	0.10360248	0.10227746	
384.2	0.10352131	0.10235825	
384.4	0.10324185	0.10243897	
384.6	0.10323787	0.10251959	
384.8	0.10304209	0.10260012	
385	0.10302845	0.10268057	
385.2	0.10318192	0.10276093	
385.4	0.10253543	0.1028412	
385.6	0.10277642	0.10292138	
385.8	0.10309225	0.10300147	
386	0.10326153	0.10308148	
386.2	0.10392936	0.1031614	
386.4	0.10458958	0.10324123	
386.6	0.10420153	0.10332098	
386.8	0.10509713	0.10340063	
387	0.10506708	0.1034802	
387.2	0.10495467	0.10355969	
387.4	0.10548559	0.10363908	
387.6	0.10607925	0.10371839	
387.8	0.10597585	0.10379762	
388	0.10665533	0.10387675	
388.2	0.10721884	0.1039558	
388.4	0.10739986	0.10403476	
388.6	0.10803555	0.10411364	
388.8	0.10803162	0.10419243	
389	0.10775797	0.10427114	
389.2	0.10759299	0.10434975	
389.4	0.10701302	0.10442829	
389.6	0.10690722	0.10450673	
389.8	0.10695246	0.10458509	
390	0.10693158	0.10466337	
390.2	0.10734437	0.10474155	
390.4	0.10712147	0.10481966	
390.6	0.10703779	0.10489768	
390.8	0.10785695	0.10497561	
391	0.10749389	0.10505346	
391.2	0.10776335	0.10513122	
391.4	0.10796484	0.10520889	
391.6	0.10801431	0.10528649	
391.8	0.10738364	0.10536399	
392	0.10761355	0.10544142	
392.2	0.10792977	0.10551875	
392.4	0.10770171	0.10559601	
392.6	0.1075298	0.10567318	
392.8	0.10782238	0.10575026	
393	0.10751716	0.10582726	
393.2	0.10783577	0.10590417	
393.4	0.10790492	0.10598101	
393.6	0.10795438	0.10605775	
393.8	0.1081204	0.10613442	
394	0.10849936	0.106211	
394.2	0.10892935	0.10628749	
394.4	0.10889651	0.1063639	
394.6	0.10926885	0.10644023	
394.8	0.10959958	0.10651648	
395	0.10981901	0.10659264	
395.2	0.10944276	0.10666872	
395.4	0.1091843	0.10674471	
395.6	0.10908994	0.10682062	
395.8	0.10852465	0.10689645	
396	0.10827103	0.1069722	
396.2	0.10834112	0.10704786	
396.4	0.10795469	0.10712344	
396.6	0.10774046	0.10719894	
396.8	0.10789705	0.10727435	
397	0.10834575	0.10734969	
397.2	0.10870289	0.10742494	
397.4	0.10901303	0.1075001	
397.6	0.10929972	0.10757519	
397.8	0.10920937	0.10765019	
398	0.10982872	0.10772511	
398.2	0.10982198	0.10779995	
398.4	0.11010073	0.10787471	
398.6	0.11045136	0.10794938	
398.8	0.11101964	0.10802398	
399	0.11171795	0.10809849	
399.2	0.11181791	0.10817292	
399.4	0.11216724	0.10824727	
399.6	0.11247785	0.10832154	
399.8	0.11288204	0.10839573	
400	0.1126999	0.10846983	
400.2	0.11252184	0.10854386	
400.4	0.11234296	0.1086178	
400.6	0.11218213	0.10869166	
400.8	0.11221835	0.10876544	
401	0.11313193	0.10883914	
401.2	0.11282569	0.10891276	
401.4	0.11256467	0.1089863	
401.6	0.11198236	0.10905976	
401.8	0.1115146	0.10913314	
402	0.11141794	0.10920644	
402.2	0.11156347	0.10927966	
402.4	0.11155372	0.1093528	
402.6	0.11177856	0.10942586	
402.8	0.11186335	0.10949884	
403	0.11235069	0.10957173	
403.2	0.11281564	0.10964455	
403.4	0.1131389	0.10971729	
403.6	0.11369779	0.10978995	
403.8	0.11393415	0.10986253	
404	0.11354978	0.10993503	
404.2	0.11352877	0.11000745	
404.4	0.1138681	0.1100798	
404.6	0.11405245	0.11015206	
404.8	0.11403245	0.11022424	
405	0.11427804	0.11029635	
405.2	0.11427804	0.11036838	
405.4	0.1143911	0.11035604	
405.6	0.11464734	0.11034369	
405.8	0.11475962	0.11033135	
406	0.11493779	0.11031901	
406.2	0.11476547	0.11030667	
406.4	0.11534067	0.11029433	
406.6	0.11559544	0.11028199	
406.8	0.11567358	0.11026965	
407	0.11541743	0.11025732	
407.2	0.11527646	0.11024499	
407.4	0.11541792	0.11023265	
407.6	0.11577793	0.11022032	
407.8	0.1158636	0.11020799	
408	0.11558514	0.11019567	
408.2	0.11564196	0.11018334	
408.4	0.11544532	0.11017102	
408.6	0.11492401	0.11015869	
408.8	0.1148553	0.11014637	
409	0.11469536	0.11013405	
409.2	0.1148071	0.11012173	
409.4	0.11454016	0.11010941	
409.6	0.11472392	0.11009709	
409.8	0.11471351	0.11008478	
410	0.11460855	0.11007247	
410.2	0.11421282	0.11006015	
410.4	0.11462402	0.11004784	
410.6	0.1144944	0.11003553	
410.8	0.11441216	0.11002322	
411	0.11426867	0.11001092	
411.2	0.11453904	0.10999861	
411.4	0.11478012	0.10998631	
411.6	0.11460032	0.109974	
411.8	0.11435755	0.1099617	
412	0.11396041	0.1099494	
412.2	0.1139724	0.1099371	
412.4	0.11418568	0.10992481	
412.6	0.11353836	0.10991251	
412.8	0.11352377	0.10990021	
413	0.11284024	0.10988792	
413.2	0.11269342	0.10987563	
413.4	0.11249428	0.10986334	
413.6	0.1125433	0.10985105	
413.8	0.11223109	0.10983876	
414	0.11192866	0.10982648	
414.2	0.11171159	0.10981419	
414.4	0.11160172	0.10980191	
414.6	0.11148085	0.10978962	
414.8	0.111228	0.10977734	
415	0.11114124	0.10976506	
415.2	0.1111987	0.10975279	
415.4	0.11143384	0.10974051	
415.6	0.11116232	0.10972823	
415.8	0.11086851	0.10971596	
416	0.11075536	0.10970369	
416.2	0.11093523	0.10969142	
416.4	0.11033645	0.10967915	
416.6	0.11008416	0.10966688	
416.8	0.11015092	0.10965461	
417	0.11015873	0.10964234	
417.2	0.11049226	0.10963008	
417.4	0.11041737	0.10961782	
417.6	0.10997967	0.10960555	
417.8	0.11055402	0.10959329	
418	0.11052855	0.10958104	
418.2	0.11024768	0.10956878	
418.4	0.10998131	0.10955652	
418.6	0.10946632	0.10954427	
418.8	0.10965524	0.10953201	
419	0.1095997	0.10951976	
419.2	0.10986107	0.10950751	
419.4	0.11021677	0.10949526	
419.6	0.1100211	0.10948301	
419.8	0.10990797	0.10947077	
420	0.11007981	0.10945852	
420.2	0.11037432	0.10944628	
420.4	0.11031038	0.10943403	
420.6	0.11115461	0.10942179	
420.8	0.11145512	0.10940955	
421	0.11160168	0.10939731	
421.2	0.11167008	0.10938508	
421.4	0.11229632	0.10937284	
421.6	0.11195739	0.10936061	
421.8	0.11265247	0.10934837	
422	0.11183066	0.10933614	
422.2	0.11144445	0.10932391	
422.4	0.11143489	0.10931168	
422.6	0.11113203	0.10929946	
422.8	0.11131817	0.10928723	
423	0.11084826	0.10927501	
423.2	0.11073917	0.10926278	
423.4	0.11066079	0.10925056	
423.6	0.11087368	0.10923834	
423.8	0.11059953	0.10922612	
424	0.11064986	0.1092139	
424.2	0.11084683	0.10920169	
424.4	0.11063847	0.10918947	
424.6	0.11103762	0.10917726	
424.8	0.11058984	0.10916504	
425	0.1104362	0.10915283	
425.2	0.11069712	0.10914062	
425.4	0.11056661	0.10912842	
425.6	0.10966223	0.10911621	
425.8	0.10976617	0.109104	
426	0.10956059	0.1090918	
426.2	0.10935538	0.1090796	
426.4	0.10945268	0.10906739	
426.6	0.10921661	0.10905519	
426.8	0.10913004	0.109043	
427	0.10920876	0.1090308	
427.2	0.10942356	0.1090186	
427.4	0.10940716	0.10900641	
427.6	0.1092684	0.10899421	
427.8	0.10902099	0.10898202	
428	0.10945887	0.10896983	
428.2	0.10973813	0.10895764	
428.4	0.10971848	0.10894545	
428.6	0.10976863	0.10893327	
428.8	0.1094619	0.10892108	
429	0.1097519	0.1089089	
429.2	0.1093132	0.10889672	
429.4	0.10895294	0.10888454	
429.6	0.10895537	0.10887236	
429.8	0.10856775	0.10886018	
430	0.10778096	0.108848	
430.2	0.10753828	0.10883582	
430.4	0.10759476	0.10882365	
430.6	0.10770481	0.10881148	
430.8	0.10827197	0.10879931	
431	0.10775558	0.10878714	
431.2	0.10806126	0.10877497	
431.4	0.10771247	0.1087628	
431.6	0.10791832	0.10875063	
431.8	0.10833369	0.10873847	
432	0.1083533	0.10872631	
432.2	0.10857525	0.10871414	
432.4	0.1079953	0.10870198	
432.6	0.10834733	0.10868982	
432.8	0.10860995	0.10867767	
433	0.10857692	0.10866551	
433.2	0.10779993	0.10865335	
433.4	0.10784109	0.1086412	
433.6	0.10773266	0.10862905	
433.8	0.10716813	0.1086169	
434	0.10693039	0.10860475	
434.2	0.10762294	0.1085926	
434.4	0.10784557	0.10858045	
434.6	0.1083024	0.10856831	
434.8	0.10832618	0.10855616	
435	0.10764233	0.10854402	
435.2	0.10840304	0.10853188	
435.4	0.1084029	0.10851974	
435.6	0.10869441	0.1085076	
435.8	0.10852588	0.10849546	
436	0.10875868	0.10848332	
436.2	0.10902485	0.10847119	
436.4	0.1088576	0.10845906	
436.6	0.10921195	0.10844692	
436.8	0.10870274	0.10843479	
437	0.10849109	0.10842266	
437.2	0.10777641	0.10841054	
437.4	0.10776587	0.10839841	
437.6	0.10717134	0.10838628	
437.8	0.10686189	0.10837416	
438	0.10646654	0.10836204	
438.2	0.10658869	0.10834992	
438.4	0.10691056	0.1083378	
438.6	0.10686764	0.10832568	
438.8	0.10660163	0.10831356	
439	0.10694203	0.10830144	
439.2	0.10712566	0.10828933	
439.4	0.10735358	0.10827722	
439.6	0.10786009	0.1082651	
439.8	0.10805943	0.10825299	
440	0.1086916	0.10824089	
440.2	0.10886783	0.10822878	
440.4	0.10907019	0.10821667	
440.6	0.10911246	0.10820457	
440.8	0.10960996	0.10819246	
441	0.10974205	0.10818036	
441.2	0.10977734	0.10816826	
441.4	0.10949145	0.10815616	
441.6	0.10872841	0.10814406	
441.8	0.10831973	0.10813196	
442	0.10770083	0.10811987	
442.2	0.10701893	0.10810778	
442.4	0.10670426	0.10809568	
442.6	0.10612158	0.10808359	
442.8	0.10613934	0.1080715	
443	0.10566782	0.10805941	
443.2	0.1052015	0.10804732	
443.4	0.10501013	0.10803524	
443.6	0.10515925	0.10802315	
443.8	0.10482948	0.10801107	
444	0.10533652	0.10799899	
444.2	0.10573416	0.10798691	
444.4	0.10624435	0.10797483	
444.6	0.10673032	0.10796275	
444.8	0.10720422	0.10795067	
445	0.1070966	0.1079386	
445.2	0.10736631	0.10792652	
445.4	0.1072089	0.10791445	
445.6	0.10691161	0.10790238	
445.8	0.10656432	0.10789031	
446	0.10645066	0.10787824	
446.2	0.10616157	0.10786618	
446.4	0.10618275	0.10785411	
446.6	0.10622944	0.10784205	
446.8	0.10612381	0.10782998	
447	0.1058809	0.10781792	
447.2	0.10606457	0.10780586	
447.4	0.10581456	0.1077938	
447.6	0.10603773	0.10778174	
447.8	0.10567318	0.10776969	
448	0.10617832	0.10775763	
448.2	0.10587562	0.10774558	
448.4	0.10560135	0.10773353	
448.6	0.1051164	0.10772148	
448.8	0.10487707	0.10770943	
449	0.10419413	0.10769738	
449.2	0.10410637	0.10768533	
449.4	0.10403177	0.10767328	
449.6	0.10384029	0.10766124	
449.8	0.10378766	0.1076492	
450	0.10378233	0.10763716	
450.2	0.10371388	0.10762512	
450.4	0.10336756	0.10761308	
450.6	0.1035014	0.10760104	
450.8	0.10362179	0.107589	
451	0.10444549	0.10757697	
451.2	0.10448941	0.10756494	
451.4	0.10463595	0.1075529	
451.6	0.10518584	0.10754087	
451.8	0.10544134	0.10752884	
452	0.10599087	0.10751682	
452.2	0.10546605	0.10750479	
452.4	0.10555292	0.10749276	
452.6	0.10529961	0.10748074	
452.8	0.10517635	0.10746872	
453	0.10516175	0.1074567	
453.2	0.10530221	0.10744468	
453.4	0.10565708	0.10743266	
453.6	0.10548549	0.10742064	
453.8	0.10560925	0.10740862	
454	0.10546465	0.10739661	
454.2	0.10558353	0.1073846	
454.4	0.10531055	0.10737258	
454.6	0.10515885	0.10736057	
454.8	0.10477839	0.10734856	
455	0.10398897	0.10733656	
455.2	0.10353726	0.10732455	
455.4	0.1036953	0.10731254	
455.6	0.1039795	0.10730054	
455.8	0.10401817	0.10728854	
456	0.10388071	0.10727654	
456.2	0.10398773	0.10726454	
456.4	0.10380105	0.10725254	
456.6	0.10323636	0.10724054	
456.8	0.1034355	0.10722855	
457	0.10352073	0.10721655	
457.2	0.1033671	0.10720456	
457.4	0.10358089	0.10719257	
457.6	0.10361194	0.10718058	
457.8	0.1041929	0.10716859	
458	0.10396918	0.1071566	
458.2	0.10477343	0.10714461	
458.4	0.10470067	0.10713263	
458.6	0.10440904	0.10712064	
458.8	0.10370865	0.10710866	
459	0.10382594	0.10709668	
459.2	0.10426033	0.1070847	
459.4	0.10466007	0.10707272	
459.6	0.10488617	0.10706074	
459.8	0.10543446	0.10704877	
460	0.10588111	0.10703679	
460.2	0.10604408	0.10702482	
460.4	0.10531889	0.10701285	
460.6	0.10534679	0.10700088	
460.8	0.10572599	0.10698891	
461	0.10537562	0.10697694	
461.2	0.10567806	0.10696498	
461.4	0.10626115	0.10695301	
461.6	0.10650048	0.10694105	
461.8	0.10700636	0.10692909	
462	0.10756888	0.10691712	
462.2	0.10863812	0.10690517	
462.4	0.10792729	0.10689321	
462.6	0.10753804	0.10688125	
462.8	0.10692794	0.10686929	
463	0.10700319	0.10685734	
463.2	0.10660524	0.10684539	
463.4	0.1066354	0.10683344	
463.6	0.10599903	0.10682149	
463.8	0.10581	0.10680954	
464	0.10574726	0.10679759	
464.2	0.10508215	0.10678564	
464.4	0.10467565	0.1067737	
464.6	0.10504052	0.10676175	
464.8	0.10492121	0.10674981	
465	0.10455363	0.10673787	
465.2	0.10484885	0.10672593	
465.4	0.10493888	0.10671399	
465.6	0.1049729	0.10670206	
465.8	0.10507008	0.10669012	
466	0.105231	0.10667819	
466.2	0.10466936	0.10666625	
466.4	0.10397429	0.10665432	
466.6	0.10387975	0.10664239	
466.8	0.10371905	0.10663046	
467	0.10386223	0.10661854	
467.2	0.10347137	0.10660661	
467.4	0.10353958	0.10659468	
467.6	0.10325396	0.10658276	
467.8	0.10339283	0.10657084	
468	0.10373323	0.10655892	
468.2	0.10374369	0.106547	
468.4	0.10416153	0.10653508	
468.6	0.10445179	0.10652316	
468.8	0.10440723	0.10651125	
469	0.10439189	0.10649933	
469.2	0.10455156	0.10648742	
469.4	0.10464579	0.10647551	
469.6	0.10510297	0.1064636	
469.8	0.1049309	0.10645169	
470	0.10493091	0.10643978	
470.2	0.10480499	0.10642788	
470.4	0.10487533	0.10641597	
470.6	0.10511767	0.10640407	
470.8	0.10579525	0.10639217	
471	0.10567913	0.10638026	
471.2	0.10515142	0.10636836	
471.4	0.10525468	0.10635647	
471.6	0.10463791	0.10634457	
471.8	0.10418608	0.10633267	
472	0.10386768	0.10632078	
472.2	0.10321726	0.10630889	
472.4	0.103077	0.106297	
472.6	0.10275246	0.1062851	
472.8	0.10284466	0.10627322	
473	0.10280219	0.10626133	
473.2	0.10254726	0.10624944	
473.4	0.10271688	0.10623756	
473.6	0.10321295	0.10622567	
473.8	0.10313601	0.10621379	
474	0.10336235	0.10620191	
474.2	0.10366943	0.10619003	
474.4	0.10361589	0.10617815	
474.6	0.10413293	0.10616628	
474.8	0.10428327	0.1061544	
475	0.10386936	0.10614253	
475.2	0.10369743	0.10613065	
475.4	0.1039258	0.10611878	
475.6	0.10349705	0.10610691	
475.8	0.10309147	0.10609504	
476	0.1024562	0.10608317	
476.2	0.10196095	0.10607131	
476.4	0.10206989	0.10605944	
476.6	0.10163111	0.10604758	
476.8	0.10188437	0.10603572	
477	0.10200959	0.10602386	
477.2	0.10168242	0.106012	
477.4	0.10190783	0.10600014	
477.6	0.10226614	0.10598828	
477.8	0.10246955	0.10597642	
478	0.10300338	0.10596457	
478.2	0.1031669	0.10595272	
478.4	0.10291311	0.10594087	
478.6	0.10409421	0.10592901	
478.8	0.10423655	0.10591717	
479	0.10476377	0.10590532	
479.2	0.10484548	0.10589347	
479.4	0.10520949	0.10588163	
479.6	0.10441392	0.10586978	
479.8	0.10400241	0.10585794	
480	0.10320911	0.1058461	
480.2	0.1026794	0.10583426	
480.4	0.10237148	0.10582242	
480.6	0.10210102	0.10581058	
480.8	0.10214348	0.10579875	
481	0.10227757	0.10578691	
481.2	0.10192591	0.10577508	
481.4	0.10170593	0.10576325	
481.6	0.10214154	0.10575142	
481.8	0.1025644	0.10573959	
482	0.10255184	0.10572776	
482.2	0.10257261	0.10571593	
482.4	0.10255512	0.10570411	
482.6	0.10356697	0.10569228	
482.8	0.10324869	0.10568046	
483	0.10342458	0.10566864	
483.2	0.10322563	0.10565682	
483.4	0.10320125	0.105645	
483.6	0.10256574	0.10563318	
483.8	0.10262393	0.10562137	
484	0.1021158	0.10560955	
484.2	0.10207045	0.10559774	
484.4	0.10204236	0.10558593	
484.6	0.10277076	0.10557412	
484.8	0.10304516	0.10556231	
485	0.10364501	0.1055505	
485.2	0.10325549	0.10553869	
485.4	0.10388659	0.10552689	
485.6	0.10438655	0.10551508	
485.8	0.10474671	0.10550328	
486	0.10487451	0.10549148	
486.2	0.10501718	0.10547968	
486.4	0.10475846	0.10546788	
486.6	0.10485971	0.10545608	
486.8	0.10466092	0.10544429	
487	0.10430004	0.10543249	
487.2	0.10407493	0.1054207	
487.4	0.1028867	0.10540891	
487.6	0.10241919	0.10539712	
487.8	0.10188641	0.10538533	
488	0.101049	0.10537354	
488.2	0.10042767	0.10536175	
488.4	0.09998611	0.10534997	
488.6	0.10077619	0.10533818	
488.8	0.10036644	0.1053264	
489	0.10064183	0.10531462	
489.2	0.10111812	0.10530284	
489.4	0.1016118	0.10529106	
489.6	0.10175893	0.10527928	
489.8	0.10225825	0.1052675	
490	0.10271623	0.10525573	
490.2	0.10254948	0.10524395	
490.4	0.10287791	0.10523218	
490.6	0.10303038	0.10522041	
490.8	0.10311436	0.10520864	
491	0.1030105	0.10519687	
491.2	0.10304064	0.1051851	
491.4	0.10254435	0.10517334	
491.6	0.10281642	0.10516157	
491.8	0.10268073	0.10514981	
492	0.10229709	0.10513805	
492.2	0.10196755	0.10512629	
492.4	0.10195268	0.10511453	
492.6	0.10202526	0.10510277	
492.8	0.10132984	0.10509101	
493	0.10097863	0.10507926	
493.2	0.10123897	0.1050675	
493.4	0.10097421	0.10505575	
493.6	0.10070025	0.105044	
493.8	0.10048968	0.10503225	
494	0.1011638	0.1050205	
494.2	0.10113563	0.10500875	
494.4	0.10124555	0.10499701	
494.6	0.10109244	0.10498526	
494.8	0.10157525	0.10497352	
495	0.10185324	0.10496178	
495.2	0.10229075	0.10495004	
495.4	0.10267922	0.1049383	
495.6	0.10248216	0.10492656	
495.8	0.10233464	0.10491482	
496	0.10187624	0.10490309	
496.2	0.10175287	0.10489135	
496.4	0.10165359	0.10487962	
496.6	0.1014575	0.10486789	
496.8	0.10163679	0.10485616	
497	0.1014845	0.10484443	
497.2	0.10181759	0.1048327	
497.4	0.10151767	0.10482097	
497.6	0.10102065	0.10480925	
497.8	0.10126134	0.10479752	
498	0.10213537	0.1047858	
498.2	0.10187755	0.10477408	
498.4	0.10182409	0.10476236	
498.6	0.10184803	0.10475064	
498.8	0.1018128	0.10473892	
499	0.10198763	0.10472721	
499.2	0.10213172	0.10471549	
499.4	0.10220373	0.10470378	
499.6	0.10186567	0.10469207	
499.8	0.10193192	0.10468036	
500	0.10167003	0.10466865	
500.2	0.10148559	0.10465694	
500.4	0.10153016	0.10464523	
500.6	0.10134876	0.10463353	
500.8	0.10130683	0.10462182	
501	0.10093816	0.10461012	
501.2	0.10122272	0.10459842	
501.4	0.10108899	0.10458672	
501.6	0.10140033	0.10457502	
501.8	0.10173383	0.10456332	
502	0.1018446	0.10455163	
502.2	0.10176117	0.10453993	
502.4	0.10189711	0.10452824	
502.6	0.10199867	0.10451655	
502.8	0.10207697	0.10450485	
503	0.10305324	0.10449316	
503.2	0.10289751	0.10448148	
503.4	0.10344102	0.10446979	
503.6	0.10341693	0.1044581	
503.8	0.10330422	0.10444642	
504	0.10300924	0.10443474	
504.2	0.10275934	0.10442305	
504.4	0.10288823	0.10441137	
504.6	0.10281713	0.10439969	
504.8	0.10284759	0.10438802	
505	0.10311309	0.10437634	
505.2	0.10296379	0.10436466	
505.4	0.10291184	0.10435299	
505.6	0.10281588	0.10434132	
505.8	0.10231695	0.10432964	
506	0.10182809	0.10431797	
506.2	0.10206522	0.10430631	
506.4	0.10142385	0.10429464	
506.6	0.10157071	0.10428297	
506.8	0.10187774	0.10427131	
507	0.10210004	0.10425964	
507.2	0.10164834	0.10424798	
507.4	0.10201311	0.10423632	
507.6	0.10197117	0.10422466	
507.8	0.10213838	0.104213	
508	0.10238484	0.10420134	
508.2	0.1029412	0.10418969	
508.4	0.10310271	0.10417803	
508.6	0.1031188	0.10416638	
508.8	0.10331251	0.10415473	
509	0.10373247	0.10414308	
509.2	0.10355333	0.10413143	
509.4	0.10375512	0.10411978	
509.6	0.10322563	0.10410813	
509.8	0.10347912	0.10409649	
510	0.10354017	0.10408484	
510.2	0.10325932	0.1040732	
510.4	0.10284314	0.10406156	
510.6	0.10338078	0.10404992	
510.8	0.10282462	0.10403828	
511	0.10223438	0.10402664	
511.2	0.10200057	0.10401501	
511.4	0.10174572	0.10400337	
511.6	0.10178999	0.10399174	
511.8	0.1017549	0.10398011	
512	0.10218052	0.10396847	
512.2	0.10193109	0.10395685	
512.4	0.10141705	0.10394522	
512.6	0.10090864	0.10393359	
512.8	0.10109786	0.10392196	
513	0.10086649	0.10391034	
513.2	0.10086525	0.10389872	
513.4	0.10123294	0.10388709	
513.6	0.10165546	0.10387547	
513.8	0.10210751	0.10386385	
514	0.10213702	0.10385224	
514.2	0.10195481	0.10384062	
514.4	0.10198564	0.103829	
514.6	0.10222429	0.10381739	
514.8	0.10169301	0.10380578	
515	0.1022129	0.10379416	
515.2	0.10217596	0.10378255	
515.4	0.10250709	0.10377095	
515.6	0.10265853	0.10375934	
515.8	0.10276389	0.10374773	
516	0.10225523	0.10373613	
516.2	0.10133894	0.10372452	
516.4	0.10136247	0.10371292	
516.6	0.10069925	0.10370132	
516.8	0.10068587	0.10368972	
517	0.10069313	0.10367812	
517.2	0.10109614	0.10366652	
517.4	0.10152534	0.10365493	
517.6	0.10153047	0.10364333	
517.8	0.10148477	0.10363174	
518	0.10178607	0.10362015	
518.2	0.10170304	0.10360856	
518.4	0.10190871	0.10359697	
518.6	0.10225696	0.10358538	
518.8	0.10209037	0.10357379	
519	0.10264856	0.10356221	
519.2	0.10256381	0.10355062	
519.4	0.10295768	0.10353904	
519.6	0.10222752	0.10352746	
519.8	0.10204663	0.10351588	
520	0.10143758	0.1035043	
520.2	0.1013769	0.10349272	
520.4	0.10127497	0.10348114	
520.6	0.101058	0.10346957	
520.8	0.10102105	0.10345799	
521	0.10096795	0.10344642	
521.2	0.10086882	0.10343485	
521.4	0.10084672	0.10342328	
521.6	0.10083772	0.10341171	
521.8	0.10112237	0.10340014	
522	0.10087011	0.10338858	
522.2	0.10073921	0.10337701	
522.4	0.10103285	0.10336545	
522.6	0.10096026	0.10335389	
522.8	0.1004868	0.10334232	
523	0.10046853	0.10333076	
523.2	0.09990724	0.10331921	
523.4	0.09961514	0.10330765	
523.6	0.09934456	0.10329609	
523.8	0.09921016	0.10328454	
524	0.09924564	0.10327298	
524.2	0.09889238	0.10326143	
524.4	0.09877315	0.10324988	
524.6	0.09941271	0.10323833	
524.8	0.09969837	0.10322678	
525	0.09961886	0.10321524	
525.2	0.10026103	0.10320369	
525.4	0.10094555	0.10319215	
525.6	0.10117512	0.10318061	
525.8	0.10115653	0.10316906	
526	0.10097329	0.10315752	
526.2	0.101568	0.10314598	
526.4	0.10183826	0.10313445	
526.6	0.10198297	0.10312291	
526.8	0.10181882	0.10311137	
527	0.10211206	0.10309984	
527.2	0.10154555	0.10308831	
527.4	0.10197496	0.10307678	
527.6	0.10190395	0.10306525	
527.8	0.10127978	0.10305372	
528	0.10091941	0.10304219	
528.2	0.10067465	0.10303066	
528.4	0.10060704	0.10301914	
528.6	0.10104345	0.10300762	
528.8	0.10093601	0.10299609	
529	0.10090963	0.10298457	
529.2	0.10132056	0.10297305	
529.4	0.10110776	0.10296153	
529.6	0.10061746	0.10295002	
529.8	0.10026289	0.1029385	
530	0.10036996	0.10292699	
530.2	0.10075539	0.10291547	
530.4	0.10047941	0.10290396	
530.6	0.1004016	0.10289245	
530.8	0.10009942	0.10288094	
531	0.09996443	0.10286943	
531.2	0.09966203	0.10285793	
531.4	0.09974317	0.10284642	
531.6	0.09899928	0.10283492	
531.8	0.09879716	0.10282341	
532	0.09887002	0.10281191	
532.2	0.09935551	0.10280041	
532.4	0.09961093	0.10278891	
532.6	0.10017839	0.10277741	
532.8	0.10039253	0.10276592	
533	0.10031032	0.10275442	
533.2	0.10002152	0.10274293	
533.4	0.09957084	0.10273144	
533.6	0.09899979	0.10271994	
533.8	0.09914034	0.10270845	
534	0.09927538	0.10269697	
534.2	0.09929848	0.10268548	
534.4	0.09942977	0.10267399	
534.6	0.09977805	0.10266251	
534.8	0.09988644	0.10265102	
535	0.09983388	0.10263954	
535.2	0.10007689	0.10262806	
535.4	0.09987817	0.10261658	
535.6	0.10004687	0.1026051	
535.8	0.10063047	0.10259362	
536	0.10124778	0.10258215	
536.2	0.10133612	0.10257067	
536.4	0.10169003	0.1025592	
536.6	0.10115551	0.10254773	
536.8	0.10117623	0.10253626	
537	0.10087642	0.10252479	
537.2	0.10061891	0.10251332	
537.4	0.10059911	0.10250185	
537.6	0.10069968	0.10249039	
537.8	0.10147773	0.10247892	
538	0.10151592	0.10246746	
538.2	0.10174813	0.102456	
538.4	0.10216607	0.10244454	
538.6	0.10195084	0.10243308	
538.8	0.10156614	0.10242162	
539	0.10172891	0.10241016	
539.2	0.10241056	0.10239871	
539.4	0.10244581	0.10238725	
539.6	0.10273059	0.1023758	
539.8	0.1027616	0.10236435	
540	0.10283967	0.1023529	
540.2	0.10240495	0.10234145	
540.4	0.10281096	0.10233	
540.6	0.10230581	0.10231855	
540.8	0.10256522	0.10230711	
541	0.10207259	0.10229566	
541.2	0.10180206	0.10228422	
541.4	0.10197991	0.10227278	
541.6	0.1013697	0.10226134	
541.8	0.10101708	0.1022499	
542	0.1004498	0.10223846	
542.2	0.09980089	0.10222703	
542.4	0.09959966	0.10221559	
542.6	0.09940537	0.10220416	
542.8	0.09932729	0.10219273	
543	0.09968391	0.10218129	
543.2	0.0996613	0.10216987	
543.4	0.09906449	0.10215844	
543.6	0.09907529	0.10214701	
543.8	0.09887094	0.10213558	
544	0.09943214	0.10212416	
544.2	0.09935599	0.10211273	
544.4	0.09988981	0.10210131	
544.6	0.10040829	0.10208989	
544.8	0.10051152	0.10207847	
545	0.10104361	0.10206705	
545.2	0.1012434	0.10205564	
545.4	0.10142761	0.10204422	
545.6	0.10117079	0.10203281	
545.8	0.10114782	0.10202139	
546	0.10114775	0.10200998	
546.2	0.10093051	0.10199857	
546.4	0.10129355	0.10198716	
546.6	0.1015621	0.10197575	
546.8	0.10132272	0.10196435	
547	0.10130621	0.10195294	
547.2	0.10123148	0.10194154	
547.4	0.10080879	0.10193013	
547.6	0.10056291	0.10191873	
547.8	0.10040075	0.10190733	
548	0.10041891	0.10189593	
548.2	0.10014042	0.10188453	
548.4	0.10043785	0.10187314	
548.6	0.10074999	0.10186174	
548.8	0.09997256	0.10185035	
549	0.09982092	0.10183895	
549.2	0.09941555	0.10182756	
549.4	0.09953005	0.10181617	
549.6	0.09948691	0.10180478	
549.8	0.09942059	0.1017934	
550	0.09940753	0.10178201	
550.2	0.09888399	0.10177062	
550.4	0.09911336	0.10175924	
550.6	0.09928052	0.10174786	
550.8	0.09966264	0.10173648	
551	0.10042824	0.1017251	
551.2	0.1005115	0.10171372	
551.4	0.09992163	0.10170234	
551.6	0.09967285	0.10169096	
551.8	0.10005946	0.10167959	
552	0.10023185	0.10166821	
552.2	0.10040297	0.10165684	
552.4	0.10046049	0.10164547	
552.6	0.10021268	0.1016341	
552.8	0.09975644	0.10162273	
553	0.09967155	0.10161136	
553.2	0.10035075	0.1016	
553.4	0.10037645	0.10158863	
553.6	0.10067441	0.10157727	
553.8	0.1006484	0.10156591	
554	0.10053259	0.10155455	
554.2	0.1002306	0.10154319	
554.4	0.10050749	0.10153183	
554.6	0.10118082	0.10152047	
554.8	0.10168604	0.10150911	
555	0.10190147	0.10149776	
555.2	0.10162967	0.10148641	
555.4	0.10170201	0.10147505	
555.6	0.10179948	0.1014637	
555.8	0.1023852	0.10145235	
556	0.10231847	0.10144101	
556.2	0.1015423	0.10142966	
556.4	0.10084428	0.10141831	
556.6	0.10032079	0.10140697	
556.8	0.0995656	0.10139563	
557	0.09898818	0.10138428	
557.2	0.09909744	0.10137294	
557.4	0.09820875	0.1013616	
557.6	0.09824509	0.10135026	
557.8	0.09792199	0.10133893	
558	0.09766783	0.10132759	
558.2	0.09716083	0.10131626	
558.4	0.09708119	0.10130492	
558.6	0.09743131	0.10129359	
558.8	0.09741177	0.10128226	
559	0.09757153	0.10127093	
559.2	0.09807026	0.1012596	
559.4	0.09861541	0.10124828	
559.6	0.09883447	0.10123695	
559.8	0.09904425	0.10122563	
560	0.09875809	0.10121431	
560.2	0.09932056	0.10120298	
560.4	0.09935243	0.10119166	
560.6	0.09971	0.10118034	
560.8	0.09943028	0.10116903	
561	0.09963864	0.10115771	
561.2	0.10002833	0.10114639	
561.4	0.09961849	0.10113508	
561.6	0.09971793	0.10112377	
561.8	0.0993399	0.10111246	
562	0.09873393	0.10110115	
562.2	0.09853601	0.10108984	
562.4	0.09876858	0.10107853	
562.6	0.09930288	0.10106722	
562.8	0.09962072	0.10105592	
563	0.09928344	0.10104461	
563.2	0.09958491	0.10103331	
563.4	0.0995496	0.10102201	
563.6	0.09937314	0.10101071	
563.8	0.09948485	0.10099941	
564	0.09955746	0.10098811	
564.2	0.09988674	0.10097682	
564.4	0.09929724	0.10096552	
564.6	0.09935361	0.10095423	
564.8	0.09918354	0.10094293	
565	0.09902076	0.10093164	
565.2	0.09817818	0.10092035	
565.4	0.09789559	0.10090906	
565.6	0.09741459	0.10089778	
565.8	0.09685222	0.10088649	
566	0.09682613	0.1008752	
566.2	0.09721351	0.10086392	
566.4	0.09807459	0.10085264	
566.6	0.09830359	0.10084136	
566.8	0.09811989	0.10083008	
567	0.09807051	0.1008188	
567.2	0.09810319	0.10080752	
567.4	0.09895606	0.10079624	
567.6	0.09915083	0.10078497	
567.8	0.0993502	0.1007737	
568	0.09885485	0.10076242	
568.2	0.09863319	0.10075115	
568.4	0.09866717	0.10073988	
568.6	0.0988846	0.10072861	
568.8	0.09900365	0.10071735	
569	0.09815455	0.10070608	
569.2	0.09755334	0.10069482	
569.4	0.09757704	0.10068355	
569.6	0.09714108	0.10067229	
569.8	0.09714972	0.10066103	
570	0.09748779	0.10064977	
570.2	0.09792835	0.10063851	
570.4	0.09835027	0.10062725	
570.6	0.09814713	0.100616	
570.8	0.09802092	0.10060474	
571	0.09829079	0.10059349	
571.2	0.0984133	0.10058224	
571.4	0.09936467	0.10057098	
571.6	0.09955704	0.10055973	
571.8	0.09952112	0.10054849	
572	0.09939221	0.10053724	
572.2	0.09949469	0.10052599	
572.4	0.09973154	0.10051475	
572.6	0.10018394	0.1005035	
572.8	0.09968794	0.10049226	
573	0.09908635	0.10048102	
573.2	0.09912027	0.10046978	
573.4	0.09880114	0.10045854	
573.6	0.09929522	0.10044731	
573.8	0.09953072	0.10043607	
574	0.09961354	0.10042484	
574.2	0.09988575	0.1004136	
574.4	0.09999886	0.10040237	
574.6	0.10010515	0.10039114	
574.8	0.09989483	0.10037991	
575	0.09963796	0.10036868	
575.2	0.0998167	0.10035745	
575.4	0.09979988	0.10034623	
575.6	0.10000228	0.100335	
575.8	0.09958275	0.10032378	
576	0.09938679	0.10031256	
576.2	0.09942692	0.10030134	
576.4	0.0991637	0.10029012	
576.6	0.09889271	0.1002789	
576.8	0.09853706	0.10026768	
577	0.09863328	0.10025647	
577.2	0.09848948	0.10024525	
577.4	0.09848879	0.10023404	
577.6	0.09925089	0.10022283	
577.8	0.09928915	0.10021162	
578	0.09922604	0.10020041	
578.2	0.09931345	0.1001892	
578.4	0.09967423	0.10017799	
578.6	0.09970606	0.10016679	
578.8	0.10014131	0.10015558	
579	0.09996249	0.10014438	
579.2	0.10023666	0.10013318	
579.4	0.10016357	0.10012197	
579.6	0.1001774	0.10011078	
579.8	0.1000752	0.10009958	
580	0.09994235	0.10008838	
580.2	0.09971916	0.10007718	
580.4	0.09890686	0.10006599	
580.6	0.09836338	0.1000548	
580.8	0.09839468	0.1000436	
581	0.09841654	0.10003241	
581.2	0.09889345	0.10002122	
581.4	0.09880993	0.10001004	
581.6	0.09913465	0.09999885	
581.8	0.09915348	0.09998766	
582	0.09846802	0.09997648	
582.2	0.09863662	0.0999653	
582.4	0.09915997	0.09995411	
582.6	0.09990571	0.09994293	
582.8	0.10064813	0.09993175	
583	0.10076724	0.09992057	
583.2	0.10124185	0.0999094	
583.4	0.10118417	0.09989822	
583.6	0.10144667	0.09988705	
583.8	0.10139904	0.09987587	
584	0.10123463	0.0998647	
584.2	0.10117347	0.09985353	
584.4	0.10023573	0.09984236	
584.6	0.10027138	0.09983119	
584.8	0.10026959	0.09982003	
585	0.10074451	0.09980886	
585.2	0.10077675	0.0997977	
585.4	0.09987762	0.09978653	
585.6	0.10010838	0.09977537	
585.8	0.09925003	0.09976421	
586	0.09856571	0.09975305	
586.2	0.09864267	0.09974189	
586.4	0.09846999	0.09973074	
586.6	0.09874789	0.09971958	
586.8	0.09856909	0.09970843	
587	0.0988909	0.09969727	
587.2	0.09887375	0.09968612	
587.4	0.09876333	0.09967497	
587.6	0.09891782	0.09966382	
587.8	0.09873017	0.09965267	
588	0.09865644	0.09964152	
588.2	0.0984026	0.09963038	
588.4	0.09782462	0.09961923	
588.6	0.09851844	0.09960809	
588.8	0.0983191	0.09959695	
589	0.09894205	0.09958581	
589.2	0.09838627	0.09957467	
589.4	0.09842903	0.09956353	
589.6	0.09893201	0.09955239	
589.8	0.09879973	0.09954126	
590	0.09954497	0.09953012	
590.2	0.09990531	0.09951899	
590.4	0.09974523	0.09950786	
590.6	0.10004846	0.09949673	
590.8	0.10045181	0.0994856	
591	0.10056058	0.09947447	
591.2	0.10025733	0.09946334	
591.4	0.1003834	0.09945222	
591.6	0.100031	0.09944109	
591.8	0.09983778	0.09942997	
592	0.099459	0.09941885	
592.2	0.09938776	0.09940772	
592.4	0.09885166	0.0993966	
592.6	0.09850858	0.09938549	
592.8	0.09810373	0.09937437	
593	0.09794337	0.09936325	
593.2	0.09753608	0.09935214	
593.4	0.09753867	0.09934103	
593.6	0.09765769	0.09932991	
593.8	0.09784644	0.0993188	
594	0.09791069	0.09930769	
594.2	0.09810913	0.09929658	
594.4	0.09791061	0.09928548	
594.6	0.09821643	0.09927437	
594.8	0.09853948	0.09926327	
595	0.09799025	0.09925216	
595.2	0.09828353	0.09924106	
595.4	0.09831425	0.09922996	
595.6	0.09858894	0.09921886	
595.8	0.09836587	0.09920776	
596	0.0977607	0.09919666	
596.2	0.09762672	0.09918557	
596.4	0.09693269	0.09917447	
596.6	0.09716299	0.09916338	
596.8	0.09735681	0.09915229	
597	0.09711872	0.0991412	
597.2	0.09728501	0.09913011	
597.4	0.09728589	0.09911902	
597.6	0.09745421	0.09910793	
597.8	0.09764375	0.09909684	
598	0.09764747	0.09908576	
598.2	0.09793641	0.09907468	
598.4	0.09820198	0.09906359	
598.6	0.0984253	0.09905251	
598.8	0.09852241	0.09904143	
599	0.09836334	0.09903035	
599.2	0.0983787	0.09901928	
599.4	0.09806629	0.0990082	
599.6	0.09799602	0.09899713	
599.8	0.09721905	0.09898605	
600	0.09696452	0.09897498	
600.2	0.09727465	0.09896391	
600.4	0.09709725	0.09895284	
600.6	0.09723916	0.09894177	
600.8	0.09699534	0.0989307	
601	0.0968801	0.09891964	
601.2	0.09651275	0.09890857	
601.4	0.0963451	0.09889751	
601.6	0.09640312	0.09888644	
601.8	0.09674665	0.09887538	
602	0.09687945	0.09886432	
602.2	0.09736147	0.09885326	
602.4	0.09794321	0.09884221	
602.6	0.09809356	0.09883115	
602.8	0.0978809	0.09882009	
603	0.09803101	0.09880904	
603.2	0.09807778	0.09879799	
603.4	0.09837177	0.09878694	
603.6	0.09884927	0.09877589	
603.8	0.09894482	0.09876484	
604	0.09930182	0.09875379	
604.2	0.09963235	0.09874274	
604.4	0.10014558	0.0987317	
604.6	0.1005042	0.09872065	
604.8	0.10026076	0.09870961	
605	0.10019273	0.09869857	
605.2	0.10015257	0.09868753	
605.4	0.10066746	0.09867649	
605.6	0.10079831	0.09866545	
605.8	0.10095445	0.09865442	
606	0.1010101	0.09864338	
606.2	0.10095209	0.09863235	
606.4	0.10104071	0.09862131	
606.6	0.10082134	0.09861028	
606.8	0.10026839	0.09859925	
607	0.09994083	0.09858822	
607.2	0.09922881	0.09857719	
607.4	0.09899812	0.09856617	
607.6	0.09885929	0.09855514	
607.8	0.09822452	0.09854412	
608	0.09833973	0.09853309	
608.2	0.09831025	0.09852207	
608.4	0.0984251	0.09851105	
608.6	0.09801811	0.09850003	
608.8	0.09766968	0.09848902	
609	0.0977348	0.098478	
609.2	0.09795325	0.09846698	
609.4	0.09771639	0.09845597	
609.6	0.09756556	0.09844495	
609.8	0.09809344	0.09843394	
610	0.09828132	0.09842293	
610.2	0.09878759	0.09841192	
610.4	0.09926204	0.09840091	
610.6	0.09949851	0.09838991	
610.8	0.09940522	0.0983789	
611	0.09949232	0.0983679	
611.2	0.09930093	0.09835689	
611.4	0.09940266	0.09834589	
611.6	0.09914178	0.09833489	
611.8	0.09899753	0.09832389	
612	0.0986215	0.09831289	
612.2	0.09826023	0.0983019	
612.4	0.09790224	0.0982909	
612.6	0.09741726	0.09827991	
612.8	0.09697134	0.09826891	
613	0.09659202	0.09825792	
613.2	0.09651772	0.09824693	
613.4	0.09657285	0.09823594	
613.6	0.09700595	0.09822495	
613.8	0.09760881	0.09821396	
614	0.09810778	0.09820298	
614.2	0.09846931	0.09819199	
614.4	0.09890492	0.09818101	
614.6	0.09985882	0.09817003	
614.8	0.09976556	0.09815904	
615	0.09966754	0.09814806	
615.2	0.09961469	0.09813709	
615.4	0.09958774	0.09812611	
615.6	0.0994562	0.09811513	
615.8	0.09878209	0.09810416	
616	0.09778193	0.09809318	
616.2	0.0973343	0.09808221	
616.4	0.09680618	0.09807124	
616.6	0.09651594	0.09806027	
616.8	0.09642319	0.0980493	
617	0.09673147	0.09803833	
617.2	0.09659888	0.09802737	
617.4	0.09700789	0.0980164	
617.6	0.09709011	0.09800544	
617.8	0.0976993	0.09799447	
618	0.09782692	0.09798351	
618.2	0.09786255	0.09797255	
618.4	0.09859287	0.09796159	
618.6	0.0987063	0.09795064	
618.8	0.09816331	0.09793968	
619	0.09820818	0.09792872	
619.2	0.09837769	0.09791777	
619.4	0.09769015	0.09790682	
619.6	0.09788428	0.09789586	
619.8	0.09735483	0.09788491	
620	0.09695251	0.09787396	
620.2	0.09665243	0.09786302	
620.4	0.0965597	0.09785207	
620.6	0.09691811	0.09784112	
620.8	0.09721726	0.09783018	
621	0.09758194	0.09781924	
621.2	0.09778496	0.09780829	
621.4	0.09816808	0.09779735	
621.6	0.09820241	0.09778641	
621.8	0.09894499	0.09777548	
622	0.09872409	0.09776454	
622.2	0.09873005	0.0977536	
622.4	0.09893843	0.09774267	
622.6	0.09867247	0.09773174	
622.8	0.09892071	0.0977208	
623	0.09862241	0.09770987	
623.2	0.09851072	0.09769894	
623.4	0.09835669	0.09768801	
623.6	0.0989848	0.09767709	
623.8	0.09843338	0.09766616	
624	0.09784982	0.09765524	
624.2	0.09734973	0.09764431	
624.4	0.09762988	0.09763339	
624.6	0.09766525	0.09762247	
624.8	0.09797758	0.09761155	
625	0.09805642	0.09760063	
625.2	0.09800421	0.09758971	
625.4	0.09754817	0.0975788	
625.6	0.09758087	0.09756788	
625.8	0.09753267	0.09755697	
626	0.09714293	0.09754605	
626.2	0.09708401	0.09753514	
626.4	0.09761911	0.09752423	
626.6	0.09780211	0.09751332	
626.8	0.09854159	0.09750242	
627	0.09832088	0.09749151	
627.2	0.09852944	0.0974806	
627.4	0.09865126	0.0974697	
627.6	0.09910713	0.0974588	
627.8	0.09886481	0.0974479	
628	0.0989725	0.097437	
628.2	0.09850918	0.0974261	
628.4	0.09865923	0.0974152	
628.6	0.09858355	0.0974043	
628.8	0.09870248	0.09739341	
629	0.09862546	0.09738251	
629.2	0.09811491	0.09737162	
629.4	0.09821179	0.09736073	
629.6	0.09807485	0.09734984	
629.8	0.09784447	0.09733895	
630	0.09779324	0.09732806	
630.2	0.09798182	0.09731717	
630.4	0.0987396	0.09730629	
630.6	0.09901641	0.0972954	
630.8	0.09949382	0.09728452	
631	0.09937773	0.09727364	
631.2	0.09988297	0.09726275	
631.4	0.10024128	0.09725188	
631.6	0.10080179	0.097241	
631.8	0.10055887	0.09723012	
632	0.10075107	0.09721924	
632.2	0.10045418	0.09720837	
632.4	0.10042776	0.09719749	
632.6	0.09977606	0.09718662	
632.8	0.09938897	0.09717575	
633	0.0991458	0.09716488	
633.2	0.09873925	0.09715401	
633.4	0.09894329	0.09714314	
633.6	0.09853567	0.09713228	
633.8	0.09809132	0.09712141	
634	0.09787463	0.09711055	
634.2	0.09764267	0.09709969	
634.4	0.09789832	0.09708883	
634.6	0.09744624	0.09707797	
634.8	0.09747504	0.09706711	
635	0.09750356	0.09705625	
635.2	0.09756865	0.09704539	
635.4	0.09758188	0.09703454	
635.6	0.09770973	0.09702368	
635.8	0.09739993	0.09701283	
636	0.09706789	0.09700198	
636.2	0.09708451	0.09699113	
636.4	0.09617278	0.09698028	
636.6	0.09618136	0.09696943	
636.8	0.09646211	0.09695858	
637	0.09645629	0.09694774	
637.2	0.09654538	0.09693689	
637.4	0.09655927	0.09692605	
637.6	0.09703865	0.09691521	
637.8	0.09770786	0.09690437	
638	0.0983206	0.09689353	
638.2	0.09850973	0.09688269	
638.4	0.09882324	0.09687185	
638.6	0.09919963	0.09686102	
638.8	0.09938202	0.09685018	
639	0.09951049	0.09683935	
639.2	0.09921026	0.09682851	
639.4	0.09926176	0.09681768	
639.6	0.09876093	0.09680685	
639.8	0.09801933	0.09679602	
640	0.09708232	0.0967852	
640.2	0.09673646	0.09677437	
640.4	0.09619139	0.09676355	
640.6	0.09622877	0.09675272	
640.8	0.0958346	0.0967419	
641	0.09598903	0.09673108	
641.2	0.09651324	0.09672026	
641.4	0.09675169	0.09670944	
641.6	0.09802803	0.09669862	
641.8	0.09882444	0.0966878	
642	0.09915864	0.09667699	
642.2	0.09929574	0.09666617	
642.4	0.09985384	0.09665536	
642.6	0.10090132	0.09664455	
642.8	0.10070735	0.09663374	
643	0.10092725	0.09662293	
643.2	0.10066407	0.09661212	
643.4	0.10057109	0.09660132	
643.6	0.10001541	0.09659051	
643.8	0.09949286	0.09657971	
644	0.0989775	0.0965689	
644.2	0.09883867	0.0965581	
644.4	0.09872367	0.0965473	
644.6	0.09837896	0.0965365	
644.8	0.09835111	0.0965257	
645	0.09838896	0.0965149	
