# Supplementary material for: Molecular basis for DNA recognition by the maternal pioneer transcription factor FoxH1
Source: Nat Commun. 2022 Nov 26;13:7279. doi: 10.1038/s41467-022-34925-y (PMC9701222; doi:10.1038/s41467-022-34925-y)
Supplement: Supplementary file 4 — Source Data [file 41467_2022_34925_MOESM4_ESM.zip › Sourcedata/BLIS/FoxH1/WT/601/+2.5/NCP/D6Results.txt]

Conc1	1.563E-08	
Start1	225.2	
Stop1	645	
Kobs	0.000559325491725289	
Error Kobs	1.13341161303579E-05	
Koff	0	
Error Koff	0	
Time1	Data1	Fit1	
225.2	0.00351934	0	
225.4	0.00367381	0.00008239	
225.6	0.00429486	0.00016472	
225.8	0.00503308	0.00024701	
226	0.00534709	0.00032925	
226.2	0.0057598	0.00041144	
226.4	0.00622744	0.00049358	
226.6	0.00670394	0.00057567	
226.8	0.00703116	0.00065771	
227	0.00725625	0.0007397	
227.2	0.00728105	0.00082164	
227.4	0.00733879	0.00090353	
227.6	0.00724258	0.00098537	
227.8	0.00716091	0.00106717	
228	0.00667549	0.00114891	
228.2	0.00703485	0.00123061	
228.4	0.00726358	0.00131225	
228.6	0.00777405	0.00139385	
228.8	0.00783602	0.00147539	
229	0.0080453	0.00155689	
229.2	0.00771999	0.00163834	
229.4	0.00758446	0.00171974	
229.6	0.00805584	0.00180109	
229.8	0.00828195	0.00188239	
230	0.00808194	0.00196364	
230.2	0.00846828	0.00204484	
230.4	0.00864794	0.002126	
230.6	0.00921208	0.0022071	
230.8	0.00916572	0.00228816	
231	0.00933309	0.00236916	
231.2	0.0092271	0.00245012	
231.4	0.00939096	0.00253103	
231.6	0.00898629	0.00261189	
231.8	0.00932498	0.0026927	
232	0.00968446	0.00277347	
232.2	0.0101823	0.00285418	
232.4	0.01057017	0.00293485	
232.6	0.01056512	0.00301546	
232.8	0.01098901	0.00309603	
233	0.01062065	0.00317655	
233.2	0.01011361	0.00325702	
233.4	0.01030736	0.00333745	
233.6	0.01021206	0.00341782	
233.8	0.01028157	0.00349815	
234	0.01016664	0.00357842	
234.2	0.01015831	0.00365865	
234.4	0.01036856	0.00373883	
234.6	0.01072252	0.00381896	
234.8	0.01067363	0.00389905	
235	0.01098191	0.00397908	
235.2	0.01089564	0.00405907	
235.4	0.01114279	0.00413901	
235.6	0.01038114	0.0042189	
235.8	0.01067988	0.00429874	
236	0.01076651	0.00437854	
236.2	0.01044158	0.00445828	
236.4	0.01004361	0.00453798	
236.6	0.01007041	0.00461763	
236.8	0.01057545	0.00469723	
237	0.01095362	0.00477679	
237.2	0.01141741	0.00485629	
237.4	0.01132119	0.00493575	
237.6	0.01059981	0.00501516	
237.8	0.01081719	0.00509452	
238	0.01097355	0.00517384	
238.2	0.01133776	0.0052531	
238.4	0.01213386	0.00533232	
238.6	0.01266456	0.00541149	
238.8	0.01302398	0.00549061	
239	0.0135056	0.00556969	
239.2	0.01348505	0.00564872	
239.4	0.01329426	0.0057277	
239.6	0.01248974	0.00580663	
239.8	0.0121434	0.00588551	
240	0.01222459	0.00596435	
240.2	0.01205839	0.00604314	
240.4	0.01178557	0.00612188	
240.6	0.0120059	0.00620058	
240.8	0.01226185	0.00627922	
241	0.0125636	0.00635782	
241.2	0.01192774	0.00643638	
241.4	0.0113476	0.00651488	
241.6	0.0110765	0.00659334	
241.8	0.01134888	0.00667175	
242	0.01185713	0.00675011	
242.2	0.01249234	0.00682843	
242.4	0.0132984	0.00690669	
242.6	0.01360224	0.00698492	
242.8	0.0137199	0.00706309	
243	0.0141563	0.00714122	
243.2	0.01414544	0.0072193	
243.4	0.01407999	0.00729733	
243.6	0.01414634	0.00737531	
243.8	0.01383861	0.00745325	
244	0.01444383	0.00753114	
244.2	0.01468995	0.00760899	
244.4	0.01480607	0.00768679	
244.6	0.01505869	0.00776454	
244.8	0.01509005	0.00784224	
245	0.01532701	0.0079199	
245.2	0.01552782	0.00799751	
245.4	0.01623224	0.00807507	
245.6	0.01650065	0.00815259	
245.8	0.01634051	0.00823005	
246	0.01688756	0.00830748	
246.2	0.01659362	0.00838485	
246.4	0.01692255	0.00846218	
246.6	0.01634867	0.00853947	
246.8	0.01623306	0.0086167	
247	0.01569685	0.00869389	
247.2	0.01489221	0.00877103	
247.4	0.01482822	0.00884813	
247.6	0.01455541	0.00892518	
247.8	0.01378137	0.00900218	
248	0.01391528	0.00907914	
248.2	0.01434762	0.00915605	
248.4	0.01480374	0.00923292	
248.6	0.01466655	0.00930973	
248.8	0.01504579	0.00938651	
249	0.01588681	0.00946323	
249.2	0.01683515	0.00953991	
249.4	0.01711811	0.00961654	
249.6	0.01709662	0.00969313	
249.8	0.01740114	0.00976967	
250	0.01750602	0.00984616	
250.2	0.01759839	0.00992261	
250.4	0.01802559	0.00999901	
250.6	0.01741446	0.01007537	
250.8	0.01727189	0.01015168	
251	0.01689002	0.01022794	
251.2	0.01645389	0.01030416	
251.4	0.01685958	0.01038033	
251.6	0.0163785	0.01045646	
251.8	0.01619213	0.01053254	
252	0.01649003	0.01060857	
252.2	0.01666695	0.01068456	
252.4	0.01642013	0.0107605	
252.6	0.01658611	0.0108364	
252.8	0.01706631	0.01091225	
253	0.0172211	0.01098805	
253.2	0.01731708	0.01106381	
253.4	0.01678576	0.01113952	
253.6	0.01687462	0.01121519	
253.8	0.01702643	0.01129081	
254	0.01688833	0.01136639	
254.2	0.01676256	0.01144192	
254.4	0.0166074	0.01151741	
254.6	0.01634955	0.01159285	
254.8	0.01642806	0.01166824	
255	0.01676339	0.01174359	
255.2	0.01681043	0.01181889	
255.4	0.01688226	0.01189415	
255.6	0.01715553	0.01196936	
255.8	0.01788851	0.01204453	
256	0.01861221	0.01211965	
256.2	0.01908378	0.01219473	
256.4	0.0197086	0.01226976	
256.6	0.02073472	0.01234475	
256.8	0.02050337	0.01241969	
257	0.02012624	0.01249458	
257.2	0.01974672	0.01256943	
257.4	0.01934026	0.01264424	
257.6	0.01968375	0.012719	
257.8	0.01935261	0.01279371	
258	0.01885874	0.01286838	
258.2	0.01790672	0.01294301	
258.4	0.01767978	0.01301759	
258.6	0.0173176	0.01309212	
258.8	0.01715683	0.01316661	
259	0.01715597	0.01324106	
259.2	0.01733633	0.01331546	
259.4	0.01712366	0.01338981	
259.6	0.01774296	0.01346412	
259.8	0.01826625	0.01353839	
260	0.01813815	0.01361261	
260.2	0.01836887	0.01368678	
260.4	0.01882552	0.01376092	
260.6	0.01914091	0.013835	
260.8	0.01918777	0.01390904	
261	0.01991456	0.01398304	
261.2	0.02026535	0.01405699	
261.4	0.02067334	0.0141309	
261.6	0.02146537	0.01420476	
261.8	0.02147607	0.01427858	
262	0.02172718	0.01435236	
262.2	0.02165172	0.01442609	
262.4	0.02263458	0.01449977	
262.6	0.02291804	0.01457341	
262.8	0.02305595	0.01464701	
263	0.02308965	0.01472056	
263.2	0.02336557	0.01479407	
263.4	0.02299982	0.01486753	
263.6	0.02293861	0.01494095	
263.8	0.02284666	0.01501432	
264	0.022101	0.01508766	
264.2	0.02221428	0.01516094	
264.4	0.02203839	0.01523418	
264.6	0.02197489	0.01530738	
264.8	0.02192995	0.01538053	
265	0.02241502	0.01545364	
265.2	0.02195192	0.01552671	
265.4	0.02196338	0.01559973	
265.6	0.02241246	0.01567271	
265.8	0.02241816	0.01574564	
266	0.0223781	0.01581853	
266.2	0.02218053	0.01589138	
266.4	0.02288999	0.01596418	
266.6	0.0228209	0.01603693	
266.8	0.02296298	0.01610965	
267	0.02289466	0.01618232	
267.2	0.0229402	0.01625494	
267.4	0.02305966	0.01632752	
267.6	0.02306102	0.01640006	
267.8	0.02302338	0.01647256	
268	0.02233224	0.01654501	
268.2	0.02222441	0.01661742	
268.4	0.02206996	0.01668978	
268.6	0.02214789	0.0167621	
268.8	0.02227915	0.01683437	
269	0.02275249	0.01690661	
269.2	0.02242724	0.0169788	
269.4	0.02303247	0.01705094	
269.6	0.02303609	0.01712304	
269.8	0.02253567	0.0171951	
270	0.0230079	0.01726712	
270.2	0.02363804	0.01733909	
270.4	0.02396029	0.01741102	
270.6	0.02416745	0.0174829	
270.8	0.02387582	0.01755474	
271	0.02377831	0.01762654	
271.2	0.0237374	0.01769829	
271.4	0.02393773	0.01777	
271.6	0.02397495	0.01784167	
271.8	0.02349367	0.0179133	
272	0.02314584	0.01798488	
272.2	0.02321945	0.01805642	
272.4	0.02326609	0.01812791	
272.6	0.02322452	0.01819937	
272.8	0.0234404	0.01827077	
273	0.0240465	0.01834214	
273.2	0.02433808	0.01841346	
273.4	0.02469138	0.01848474	
273.6	0.0248444	0.01855598	
273.8	0.02508761	0.01862717	
274	0.02600022	0.01869832	
274.2	0.02632901	0.01876943	
274.4	0.02618172	0.0188405	
274.6	0.02658826	0.01891152	
274.8	0.02660491	0.0189825	
275	0.02709934	0.01905344	
275.2	0.02673672	0.01912433	
275.4	0.02685855	0.01919518	
275.6	0.02653977	0.01926599	
275.8	0.02587295	0.01933676	
276	0.02583251	0.01940748	
276.2	0.02594624	0.01947816	
276.4	0.02540494	0.0195488	
276.6	0.02529877	0.01961939	
276.8	0.02543431	0.01968994	
277	0.02563043	0.01976045	
277.2	0.02570523	0.01983092	
277.4	0.02619084	0.01990135	
277.6	0.02619638	0.01997173	
277.8	0.02626411	0.02004207	
278	0.02616573	0.02011237	
278.2	0.02596295	0.02018262	
278.4	0.0256539	0.02025283	
278.6	0.0254825	0.020323	
278.8	0.02528595	0.02039313	
279	0.02530922	0.02046322	
279.2	0.0250623	0.02053326	
279.4	0.02579997	0.02060326	
279.6	0.02610027	0.02067322	
279.8	0.02576826	0.02074314	
280	0.02606147	0.02081301	
280.2	0.02594712	0.02088285	
280.4	0.02565393	0.02095264	
280.6	0.0259199	0.02102238	
280.8	0.02601998	0.02109209	
281	0.02600653	0.02116175	
281.2	0.02665209	0.02123138	
281.4	0.02702389	0.02130096	
281.6	0.02680011	0.02137049	
281.8	0.02709515	0.02143999	
282	0.02686974	0.02150944	
282.2	0.02654518	0.02157886	
282.4	0.02644894	0.02164823	
282.6	0.0265347	0.02171756	
282.8	0.02707538	0.02178684	
283	0.02725105	0.02185609	
283.2	0.02757358	0.02192529	
283.4	0.02784498	0.02199445	
283.6	0.02785428	0.02206357	
283.8	0.02724113	0.02213265	
284	0.02772732	0.02220169	
284.2	0.02766154	0.02227068	
284.4	0.02803628	0.02233963	
284.6	0.02812898	0.02240855	
284.8	0.0282221	0.02247742	
285	0.02828962	0.02254624	
285.2	0.02897674	0.02261503	
285.4	0.02895153	0.02268378	
285.6	0.02904602	0.02275248	
285.8	0.02889769	0.02282114	
286	0.0286665	0.02288976	
286.2	0.02859053	0.02295834	
286.4	0.02894035	0.02302688	
286.6	0.0295184	0.02309538	
286.8	0.02925023	0.02316384	
287	0.02912137	0.02323225	
287.2	0.02941342	0.02330062	
287.4	0.02927665	0.02336895	
287.6	0.02968197	0.02343725	
287.8	0.02981158	0.02350549	
288	0.03021718	0.0235737	
288.2	0.03020428	0.02364187	
288.4	0.03016185	0.02371	
288.6	0.02977433	0.02377808	
288.8	0.02971638	0.02384612	
289	0.02974475	0.02391413	
289.2	0.02921003	0.02398209	
289.4	0.02947262	0.02405001	
289.6	0.02953425	0.02411789	
289.8	0.0294213	0.02418573	
290	0.02921367	0.02425353	
290.2	0.03008406	0.02432128	
290.4	0.03027485	0.024389	
290.6	0.03068608	0.02445668	
290.8	0.03031832	0.02452431	
291	0.03047522	0.0245919	
291.2	0.03064342	0.02465946	
291.4	0.03091352	0.02472697	
291.6	0.03061438	0.02479444	
291.8	0.03041838	0.02486187	
292	0.03010974	0.02492926	
292.2	0.03009531	0.02499661	
292.4	0.0295789	0.02506392	
292.6	0.02925931	0.02513119	
292.8	0.02899786	0.02519841	
293	0.02850952	0.0252656	
293.2	0.02846746	0.02533275	
293.4	0.02915678	0.02539985	
293.6	0.02904812	0.02546692	
293.8	0.02923855	0.02553394	
294	0.02920242	0.02560093	
294.2	0.0299895	0.02566787	
294.4	0.02976591	0.02573478	
294.6	0.03028277	0.02580164	
294.8	0.03037988	0.02586846	
295	0.03085548	0.02593525	
295.2	0.03144293	0.02600199	
295.4	0.03147895	0.02606869	
295.6	0.0315742	0.02613535	
295.8	0.03253619	0.02620198	
296	0.03255386	0.02626856	
296.2	0.03312166	0.0263351	
296.4	0.03294435	0.0264016	
296.6	0.03281954	0.02646806	
296.8	0.03248453	0.02653448	
297	0.03254495	0.02660086	
297.2	0.03281041	0.02666721	
297.4	0.03282467	0.02673351	
297.6	0.03256853	0.02679977	
297.8	0.03260296	0.02686599	
298	0.03217463	0.02693217	
298.2	0.03253384	0.02699831	
298.4	0.03208936	0.02706441	
298.6	0.03227506	0.02713047	
298.8	0.03220494	0.0271965	
299	0.03230235	0.02726248	
299.2	0.03231953	0.02732842	
299.4	0.03274363	0.02739432	
299.6	0.03326723	0.02746018	
299.8	0.03335535	0.02752601	
300	0.03256133	0.02759179	
300.2	0.0329477	0.02765753	
300.4	0.03283602	0.02772324	
300.6	0.03209508	0.0277889	
300.8	0.03173722	0.02785452	
301	0.03221087	0.02792011	
301.2	0.03184884	0.02798565	
301.4	0.03202325	0.02805116	
301.6	0.03169863	0.02811663	
301.8	0.03206975	0.02818205	
302	0.0320263	0.02824744	
302.2	0.03203734	0.02831279	
302.4	0.03222334	0.0283781	
302.6	0.03273384	0.02844337	
302.8	0.03251274	0.0285086	
303	0.03367226	0.02857379	
303.2	0.03397013	0.02863894	
303.4	0.03420999	0.02870405	
303.6	0.03399021	0.02876912	
303.8	0.03396985	0.02883415	
304	0.03376021	0.02889915	
304.2	0.03406009	0.0289641	
304.4	0.03407895	0.02902902	
304.6	0.0335124	0.02909389	
304.8	0.03359233	0.02915873	
305	0.0339524	0.02922353	
305.2	0.03367771	0.02928829	
305.4	0.03347299	0.02935301	
305.6	0.03339672	0.02941769	
305.8	0.03334902	0.02948233	
306	0.03307014	0.02954693	
306.2	0.03303228	0.0296115	
306.4	0.03336209	0.02967602	
306.6	0.03291243	0.02974051	
306.8	0.03252102	0.02980496	
307	0.03345469	0.02986937	
307.2	0.03312645	0.02993373	
307.4	0.03333442	0.02999807	
307.6	0.03318563	0.03006236	
307.8	0.0337789	0.03012661	
308	0.03420579	0.03019082	
308.2	0.03459591	0.030255	
308.4	0.03508431	0.03031914	
308.6	0.03538598	0.03038323	
308.8	0.03577259	0.03044729	
309	0.0363653	0.03051131	
309.2	0.03629799	0.0305753	
309.4	0.03603396	0.03063924	
309.6	0.03562663	0.03070315	
309.8	0.03526018	0.03076701	
310	0.03511324	0.03083084	
310.2	0.03522501	0.03089463	
310.4	0.03492614	0.03095838	
310.6	0.03449538	0.03102209	
310.8	0.03473124	0.03108577	
311	0.03490674	0.0311494	
311.2	0.0347052	0.031213	
311.4	0.03488856	0.03127656	
311.6	0.03476146	0.03134008	
311.8	0.03516164	0.03140356	
312	0.03529725	0.03146701	
312.2	0.03547642	0.03153041	
312.4	0.03619867	0.03159378	
312.6	0.0367978	0.03165711	
312.8	0.03737386	0.0317204	
313	0.03757496	0.03178365	
313.2	0.03705458	0.03184687	
313.4	0.03696597	0.03191004	
313.6	0.03683166	0.03197318	
313.8	0.03759991	0.03203628	
314	0.03786452	0.03209934	
314.2	0.03834606	0.03216237	
314.4	0.03793238	0.03222535	
314.6	0.03814911	0.0322883	
314.8	0.03808539	0.03235121	
315	0.03776437	0.03241409	
315.2	0.03808576	0.03247692	
315.4	0.03815327	0.03253972	
315.6	0.0378026	0.03260248	
315.8	0.03765015	0.0326652	
316	0.03735096	0.03272788	
316.2	0.037344	0.03279052	
316.4	0.03749766	0.03285313	
316.6	0.03750214	0.0329157	
316.8	0.0370009	0.03297823	
317	0.03651935	0.03304073	
317.2	0.03613816	0.03310318	
317.4	0.03628171	0.0331656	
317.6	0.03677765	0.03322798	
317.8	0.03720349	0.03329033	
318	0.03731137	0.03335263	
318.2	0.03748026	0.0334149	
318.4	0.0370562	0.03347713	
318.6	0.03712161	0.03353932	
318.8	0.03704703	0.03360148	
319	0.03743771	0.0336636	
319.2	0.03744928	0.03372568	
319.4	0.03769438	0.03378772	
319.6	0.03762488	0.03384973	
319.8	0.03764152	0.0339117	
320	0.03749854	0.03397363	
320.2	0.03776781	0.03403552	
320.4	0.03787406	0.03409738	
320.6	0.03832021	0.0341592	
320.8	0.03821872	0.03422098	
321	0.03886353	0.03428272	
321.2	0.03917619	0.03434443	
321.4	0.03939617	0.0344061	
321.6	0.03975666	0.03446773	
321.8	0.03997413	0.03452933	
322	0.039893	0.03459089	
322.2	0.03985249	0.03465241	
322.4	0.04002236	0.03471389	
322.6	0.04001981	0.03477534	
322.8	0.04024667	0.03483675	
323	0.04041207	0.03489812	
323.2	0.0404251	0.03495946	
323.4	0.04052357	0.03502076	
323.6	0.04003478	0.03508202	
323.8	0.03985455	0.03514324	
324	0.03978391	0.03520443	
324.2	0.0393133	0.03526558	
324.4	0.03914064	0.0353267	
324.6	0.03935744	0.03538777	
324.8	0.03918722	0.03544882	
325	0.03888622	0.03550982	
325.2	0.03846727	0.03557079	
325.4	0.03821421	0.03563172	
325.6	0.03840765	0.03569261	
325.8	0.03872175	0.03575347	
326	0.03877906	0.03581429	
326.2	0.0389948	0.03587507	
326.4	0.03900988	0.03593582	
326.6	0.03908137	0.03599653	
326.8	0.03936533	0.0360572	
327	0.03996536	0.03611784	
327.2	0.03964438	0.03617844	
327.4	0.03941904	0.036239	
327.6	0.03938892	0.03629953	
327.8	0.03944139	0.03636002	
328	0.03888365	0.03642047	
328.2	0.03866717	0.03648089	
328.4	0.03917838	0.03654127	
328.6	0.03938859	0.03660162	
328.8	0.03909537	0.03666192	
329	0.03909215	0.0367222	
329.2	0.03949963	0.03678243	
329.4	0.03972452	0.03684263	
329.6	0.04009433	0.03690279	
329.8	0.04067112	0.03696292	
330	0.04056026	0.03702301	
330.2	0.04042584	0.03708307	
330.4	0.04050798	0.03714308	
330.6	0.04104196	0.03720307	
330.8	0.04150303	0.03726301	
331	0.04187148	0.03732292	
331.2	0.04204779	0.03738279	
331.4	0.04260282	0.03744263	
331.6	0.04293439	0.03750243	
331.8	0.04259478	0.0375622	
332	0.04260873	0.03762193	
332.2	0.0432398	0.03768162	
332.4	0.0430905	0.03774128	
332.6	0.04280387	0.0378009	
332.8	0.04253023	0.03786048	
333	0.04286994	0.03792003	
333.2	0.04254657	0.03797954	
333.4	0.04193431	0.03803902	
333.6	0.04197611	0.03809846	
333.8	0.04194398	0.03815787	
334	0.04116462	0.03821724	
334.2	0.04110074	0.03827657	
334.4	0.04112526	0.03833587	
334.6	0.04123828	0.03839513	
334.8	0.04160123	0.03845436	
335	0.04165295	0.03851355	
335.2	0.04201226	0.0385727	
335.4	0.04170324	0.03863182	
335.6	0.04142681	0.03869091	
335.8	0.041366	0.03874995	
336	0.04175906	0.03880897	
336.2	0.04199296	0.03886794	
336.4	0.04183085	0.03892689	
336.6	0.04209899	0.03898579	
336.8	0.04227432	0.03904466	
337	0.04193706	0.0391035	
337.2	0.04190436	0.0391623	
337.4	0.04133843	0.03922106	
337.6	0.04137892	0.03927979	
337.8	0.04134929	0.03933848	
338	0.04098348	0.03939714	
338.2	0.04164654	0.03945576	
338.4	0.04172213	0.03951435	
338.6	0.0417302	0.0395729	
338.8	0.04248535	0.03963141	
339	0.04285399	0.03968989	
339.2	0.04310965	0.03974834	
339.4	0.04278519	0.03980675	
339.6	0.04319599	0.03986512	
339.8	0.04367878	0.03992346	
340	0.04391396	0.03998177	
340.2	0.04390534	0.04004004	
340.4	0.04400163	0.04009827	
340.6	0.04375443	0.04015647	
340.8	0.04333314	0.04021464	
341	0.0427477	0.04027276	
341.2	0.04289271	0.04033086	
341.4	0.04243701	0.04038892	
341.6	0.04264576	0.04044694	
341.8	0.04297095	0.04050493	
342	0.04383953	0.04056288	
342.2	0.0447287	0.0406208	
342.4	0.04513625	0.04067869	
342.6	0.04594388	0.04073654	
342.8	0.04665036	0.04079435	
343	0.04694967	0.04085213	
343.2	0.0471862	0.04090987	
343.4	0.04741687	0.04096758	
343.6	0.04755578	0.04102526	
343.8	0.04718772	0.0410829	
344	0.04719947	0.0411405	
344.2	0.04635498	0.04119807	
344.4	0.04640944	0.04125561	
344.6	0.04608387	0.04131311	
344.8	0.04519843	0.04137058	
345	0.04471003	0.04142801	
345.2	0.04385819	0.0414854	
345.4	0.04355906	0.04154277	
345.6	0.04387377	0.04160009	
345.8	0.04452401	0.04165739	
346	0.04549268	0.04171465	
346.2	0.04539378	0.04177187	
346.4	0.04543654	0.04182906	
346.6	0.04549678	0.04188622	
346.8	0.04520629	0.04194334	
347	0.04541151	0.04200042	
347.2	0.04567098	0.04205747	
347.4	0.04561984	0.04211449	
347.6	0.04525374	0.04217147	
347.8	0.04511178	0.04222842	
348	0.04531008	0.04228534	
348.2	0.04502853	0.04234222	
348.4	0.04557979	0.04239906	
348.6	0.04560929	0.04245587	
348.8	0.0449393	0.04251265	
349	0.04533708	0.04256939	
349.2	0.04533526	0.0426261	
349.4	0.04598371	0.04268278	
349.6	0.04625681	0.04273942	
349.8	0.04616686	0.04279602	
350	0.04631511	0.04285259	
350.2	0.0461767	0.04290913	
350.4	0.04611056	0.04296563	
350.6	0.04624676	0.0430221	
350.8	0.04628245	0.04307854	
351	0.04655239	0.04313494	
351.2	0.04709815	0.04319131	
351.4	0.04704521	0.04324764	
351.6	0.04716571	0.04330394	
351.8	0.04749733	0.04336021	
352	0.04792629	0.04341644	
352.2	0.04856751	0.04347264	
352.4	0.04905778	0.0435288	
352.6	0.04931691	0.04358493	
352.8	0.04917407	0.04364102	
353	0.04947476	0.04369709	
353.2	0.04888737	0.04375311	
353.4	0.04829583	0.04380911	
353.6	0.04731597	0.04386507	
353.8	0.04771953	0.043921	
354	0.04776384	0.04397689	
354.2	0.04776722	0.04403275	
354.4	0.04749282	0.04408858	
354.6	0.04772952	0.04414437	
354.8	0.04785037	0.04420013	
355	0.04810464	0.04425585	
355.2	0.04816187	0.04431154	
355.4	0.04800212	0.0443672	
355.6	0.04809518	0.04442282	
355.8	0.04834103	0.04447841	
356	0.04865315	0.04453397	
356.2	0.04967531	0.04458949	
356.4	0.04980114	0.04464498	
356.6	0.0496786	0.04470044	
356.8	0.04942943	0.04475586	
357	0.04962709	0.04481125	
357.2	0.04932348	0.04486661	
357.4	0.04937932	0.04492193	
357.6	0.04945461	0.04497722	
357.8	0.04983162	0.04503248	
358	0.04919201	0.0450877	
358.2	0.04917699	0.04514289	
358.4	0.04926259	0.04519805	
358.6	0.04985582	0.04525317	
358.8	0.0493606	0.04530826	
359	0.04863542	0.04536331	
359.2	0.04806049	0.04541834	
359.4	0.04791037	0.04547333	
359.6	0.04740894	0.04552828	
359.8	0.04729808	0.04558321	
360	0.04782757	0.0456381	
360.2	0.04818311	0.04569296	
360.4	0.04784874	0.04574778	
360.6	0.04765138	0.04580257	
360.8	0.04771196	0.04585733	
361	0.04828768	0.04591205	
361.2	0.04864735	0.04596675	
361.4	0.04906618	0.04602141	
361.6	0.04887479	0.04607603	
361.8	0.04943978	0.04613062	
362	0.04940731	0.04618518	
362.2	0.04960274	0.04623971	
362.4	0.04989834	0.04629421	
362.6	0.05012591	0.04634867	
362.8	0.04934105	0.0464031	
363	0.04899474	0.04645749	
363.2	0.04909261	0.04651186	
363.4	0.0489399	0.04656619	
363.6	0.04863917	0.04662048	
363.8	0.04894861	0.04667475	
364	0.04937053	0.04672898	
364.2	0.04917356	0.04678318	
364.4	0.04949809	0.04683735	
364.6	0.04960127	0.04689148	
364.8	0.05035844	0.04694558	
365	0.05106413	0.04699965	
365.2	0.0515729	0.04705369	
365.4	0.0516686	0.04710769	
365.6	0.05188698	0.04716166	
365.8	0.0523949	0.0472156	
366	0.05199035	0.0472695	
366.2	0.05165656	0.04732338	
366.4	0.0515375	0.04737722	
366.6	0.05158858	0.04743103	
366.8	0.05131856	0.0474848	
367	0.05092464	0.04753855	
367.2	0.05099971	0.04759226	
367.4	0.05100161	0.04764594	
367.6	0.05140704	0.04769958	
367.8	0.05135145	0.0477532	
368	0.051288	0.04780678	
368.2	0.05092907	0.04786033	
368.4	0.05074177	0.04791384	
368.6	0.05055095	0.04796733	
368.8	0.05109617	0.04802078	
369	0.0511761	0.0480742	
369.2	0.05137084	0.04812759	
369.4	0.05087401	0.04818094	
369.6	0.05085109	0.04823427	
369.8	0.05112883	0.04828756	
370	0.05094486	0.04834082	
370.2	0.0508316	0.04839404	
370.4	0.05107301	0.04844724	
370.6	0.05124828	0.0485004	
370.8	0.0513717	0.04855353	
371	0.05144955	0.04860663	
371.2	0.05208875	0.0486597	
371.4	0.05223133	0.04871273	
371.6	0.05237384	0.04876574	
371.8	0.05237975	0.04881871	
372	0.05215796	0.04887165	
372.2	0.0519085	0.04892455	
372.4	0.05194449	0.04897743	
372.6	0.05237313	0.04903027	
372.8	0.05261083	0.04908308	
373	0.05272171	0.04913586	
373.2	0.05236871	0.04918861	
373.4	0.05204107	0.04924132	
373.6	0.05225996	0.04929401	
373.8	0.05225118	0.04934666	
374	0.05226395	0.04939928	
374.2	0.05247775	0.04945187	
374.4	0.05253944	0.04950442	
374.6	0.05271999	0.04955695	
374.8	0.05323825	0.04960944	
375	0.05367145	0.04966191	
375.2	0.05372009	0.04971434	
375.4	0.05349286	0.04976673	
375.6	0.05379723	0.0498191	
375.8	0.05381759	0.04987144	
376	0.05380513	0.04992374	
376.2	0.05408949	0.04997601	
376.4	0.05401284	0.05002825	
376.6	0.05409415	0.05008046	
376.8	0.05337383	0.05013264	
377	0.05323975	0.05018479	
377.2	0.05328669	0.0502369	
377.4	0.05308535	0.05028898	
377.6	0.0530087	0.05034104	
377.8	0.0531308	0.05039306	
378	0.05389007	0.05044504	
378.2	0.05411032	0.050497	
378.4	0.0544401	0.05054893	
378.6	0.05436597	0.05060082	
378.8	0.05495853	0.05065269	
379	0.05490487	0.05070452	
379.2	0.05494606	0.05075632	
379.4	0.05499993	0.05080809	
379.6	0.05553571	0.05085983	
379.8	0.05559957	0.05091154	
380	0.05580696	0.05096321	
380.2	0.05567652	0.05101486	
380.4	0.0552349	0.05106647	
380.6	0.05468326	0.05111806	
380.8	0.0541426	0.05116961	
381	0.05447062	0.05122113	
381.2	0.05483488	0.05127262	
381.4	0.05414553	0.05132408	
381.6	0.05443371	0.0513755	
381.8	0.05477229	0.0514269	
382	0.0548344	0.05147827	
382.2	0.05452611	0.0515296	
382.4	0.0543369	0.0515809	
382.6	0.05419536	0.05163218	
382.8	0.05475212	0.05168342	
383	0.05452152	0.05173463	
383.2	0.05476631	0.05178581	
383.4	0.05488707	0.05183696	
383.6	0.05504286	0.05188807	
383.8	0.05508663	0.05193916	
384	0.0547934	0.05199022	
384.2	0.05487925	0.05204124	
384.4	0.05451649	0.05209224	
384.6	0.05461612	0.0521432	
384.8	0.05517745	0.05219414	
385	0.05569245	0.05224504	
385.2	0.05563631	0.05229591	
385.4	0.05543814	0.05234675	
385.6	0.05563089	0.05239756	
385.8	0.05544633	0.05244834	
386	0.05560931	0.05249909	
386.2	0.05527554	0.05254981	
386.4	0.05580963	0.0526005	
386.6	0.05569945	0.05265116	
386.8	0.05590372	0.05270178	
387	0.05543052	0.05275238	
387.2	0.05534396	0.05280295	
387.4	0.05468733	0.05285348	
387.6	0.05469879	0.05290399	
387.8	0.05461787	0.05295446	
388	0.05464681	0.0530049	
388.2	0.05528903	0.05305532	
388.4	0.05532506	0.0531057	
388.6	0.05578511	0.05315605	
388.8	0.05629046	0.05320638	
389	0.05597388	0.05325667	
389.2	0.05598555	0.05330693	
389.4	0.05574643	0.05335716	
389.6	0.05559972	0.05340736	
389.8	0.05578913	0.05345753	
390	0.05574944	0.05350767	
390.2	0.05585171	0.05355778	
390.4	0.05590878	0.05360786	
390.6	0.05586669	0.05365791	
390.8	0.05619459	0.05370793	
391	0.0554926	0.05375792	
391.2	0.05552838	0.05380788	
391.4	0.05483286	0.05385781	
391.6	0.05586581	0.05390771	
391.8	0.05581562	0.05395758	
392	0.05643478	0.05400742	
392.2	0.05706786	0.05405723	
392.4	0.05701438	0.054107	
392.6	0.05691919	0.05415675	
392.8	0.05747024	0.05420647	
393	0.05711521	0.05425616	
393.2	0.05767252	0.05430582	
393.4	0.05746404	0.05435545	
393.6	0.05762699	0.05440505	
393.8	0.05713564	0.05445462	
394	0.05742382	0.05450416	
394.2	0.05815259	0.05455366	
394.4	0.05814126	0.05460314	
394.6	0.05853055	0.05465259	
394.8	0.05828328	0.05470201	
395	0.05825042	0.0547514	
395.2	0.05829811	0.05480076	
395.4	0.05799111	0.05485009	
395.6	0.05838609	0.05489939	
395.8	0.05807939	0.05494866	
396	0.05798026	0.0549979	
396.2	0.05765826	0.05504712	
396.4	0.05673347	0.0550963	
396.6	0.05658576	0.05514545	
396.8	0.05667058	0.05519457	
397	0.05662562	0.05524366	
397.2	0.05668861	0.05529273	
397.4	0.05671363	0.05534176	
397.6	0.05647627	0.05539077	
397.8	0.05608529	0.05543974	
398	0.05722038	0.05548868	
398.2	0.05772479	0.0555376	
398.4	0.05786157	0.05558649	
398.6	0.05804119	0.05563534	
398.8	0.05815625	0.05568417	
399	0.05861476	0.05573297	
399.2	0.05853694	0.05578173	
399.4	0.0581592	0.05583047	
399.6	0.05846607	0.05587918	
399.8	0.05841148	0.05592786	
400	0.05835027	0.05597651	
400.2	0.05795232	0.05602513	
400.4	0.05794797	0.05607372	
400.6	0.05848578	0.05612229	
400.8	0.05857463	0.05617082	
401	0.05901554	0.05621932	
401.2	0.05885375	0.0562678	
401.4	0.05864591	0.05631624	
401.6	0.0578551	0.05636466	
401.8	0.05746404	0.05641305	
402	0.0580061	0.0564614	
402.2	0.0582687	0.05650973	
402.4	0.05826547	0.05655803	
402.6	0.05818428	0.0566063	
402.8	0.05806017	0.05665454	
403	0.0587042	0.05670275	
403.2	0.05917227	0.05675094	
403.4	0.05935212	0.05679909	
403.6	0.06000946	0.05684722	
403.8	0.05998213	0.05689531	
404	0.06004519	0.05694338	
404.2	0.05971032	0.05699142	
404.4	0.0597364	0.05703943	
404.6	0.05950413	0.0570874	
404.8	0.05901848	0.05713536	
405	0.05854969	0.05718328	
405.2	0.05854969	0.05723117	
405.4	0.0584926	0.05722477	
405.6	0.05803895	0.05721837	
405.8	0.05770234	0.05721197	
406	0.05772999	0.05720557	
406.2	0.05689419	0.05719917	
406.4	0.05683342	0.05719277	
406.6	0.05643783	0.05718638	
406.8	0.05603143	0.05717998	
407	0.05583218	0.05717358	
407.2	0.05537947	0.05716719	
407.4	0.05561551	0.05716079	
407.6	0.05609562	0.0571544	
407.8	0.0561191	0.05714801	
408	0.05634177	0.05714161	
408.2	0.05655066	0.05713522	
408.4	0.05642534	0.05712883	
408.6	0.05663595	0.05712244	
408.8	0.05700725	0.05711605	
409	0.05721115	0.05710966	
409.2	0.05782552	0.05710327	
409.4	0.05774281	0.05709689	
409.6	0.05765544	0.0570905	
409.8	0.05787218	0.05708411	
410	0.05764705	0.05707773	
410.2	0.05666958	0.05707134	
410.4	0.05645932	0.05706496	
410.6	0.05613541	0.05705858	
410.8	0.0557616	0.05705219	
411	0.055617	0.05704581	
411.2	0.0556785	0.05703943	
411.4	0.05591566	0.05703305	
411.6	0.05536684	0.05702667	
411.8	0.05510344	0.05702029	
412	0.0551424	0.05701391	
412.2	0.05529891	0.05700754	
412.4	0.05515252	0.05700116	
412.6	0.05500017	0.05699478	
412.8	0.05492718	0.05698841	
413	0.05472678	0.05698203	
413.2	0.05455972	0.05697566	
413.4	0.05457301	0.05696929	
413.6	0.05471093	0.05696291	
413.8	0.05472918	0.05695654	
414	0.05450722	0.05695017	
414.2	0.05469685	0.0569438	
414.4	0.05505128	0.05693743	
414.6	0.05539379	0.05693106	
414.8	0.05531253	0.05692469	
415	0.05571255	0.05691833	
415.2	0.05603034	0.05691196	
415.4	0.05602799	0.05690559	
415.6	0.05615841	0.05689923	
415.8	0.05602228	0.05689286	
416	0.05603275	0.0568865	
416.2	0.05601867	0.05688014	
416.4	0.05542845	0.05687377	
416.6	0.05498421	0.05686741	
416.8	0.05466737	0.05686105	
417	0.05478691	0.05685469	
417.2	0.05463698	0.05684833	
417.4	0.05472522	0.05684197	
417.6	0.05438923	0.05683561	
417.8	0.05452705	0.05682926	
418	0.05470933	0.0568229	
418.2	0.05489648	0.05681654	
418.4	0.05477636	0.05681019	
418.6	0.05440214	0.05680383	
418.8	0.05460909	0.05679748	
419	0.05482366	0.05679113	
419.2	0.05480232	0.05678477	
419.4	0.05510106	0.05677842	
419.6	0.05466005	0.05677207	
419.8	0.05401666	0.05676572	
420	0.05465413	0.05675937	
420.2	0.05493909	0.05675302	
420.4	0.05483897	0.05674667	
420.6	0.05508098	0.05674032	
420.8	0.05521658	0.05673398	
421	0.055277	0.05672763	
421.2	0.05516045	0.05672129	
421.4	0.05519497	0.05671494	
421.6	0.05479441	0.0567086	
421.8	0.05467444	0.05670225	
422	0.0547228	0.05669591	
422.2	0.05449166	0.05668957	
422.4	0.05479044	0.05668323	
422.6	0.05440235	0.05667689	
422.8	0.05446954	0.05667055	
423	0.05401737	0.05666421	
423.2	0.05382126	0.05665787	
423.4	0.05393258	0.05665153	
423.6	0.05376227	0.0566452	
423.8	0.05382012	0.05663886	
424	0.05406113	0.05663252	
424.2	0.05456524	0.05662619	
424.4	0.05446984	0.05661985	
424.6	0.05469757	0.05661352	
424.8	0.05467034	0.05660719	
425	0.05461354	0.05660086	
425.2	0.05493129	0.05659452	
425.4	0.05480089	0.05658819	
425.6	0.05492844	0.05658186	
425.8	0.05498309	0.05657554	
426	0.05517979	0.05656921	
426.2	0.05515521	0.05656288	
426.4	0.05548152	0.05655655	
426.6	0.05527045	0.05655023	
426.8	0.05550778	0.0565439	
427	0.05561426	0.05653758	
427.2	0.05572484	0.05653125	
427.4	0.05556724	0.05652493	
427.6	0.0549134	0.0565186	
427.8	0.05427602	0.05651228	
428	0.05429606	0.05650596	
428.2	0.05402629	0.05649964	
428.4	0.05349838	0.05649332	
428.6	0.05334937	0.056487	
428.8	0.05297066	0.05648068	
429	0.05312463	0.05647436	
429.2	0.0531984	0.05646805	
429.4	0.05289882	0.05646173	
429.6	0.05295825	0.05645542	
429.8	0.05238949	0.0564491	
430	0.05219526	0.05644279	
430.2	0.05254909	0.05643647	
430.4	0.05268976	0.05643016	
430.6	0.0527129	0.05642385	
430.8	0.05334117	0.05641754	
431	0.05308981	0.05641122	
431.2	0.05320566	0.05640491	
431.4	0.05270499	0.05639861	
431.6	0.05228609	0.0563923	
431.8	0.05218553	0.05638599	
432	0.05243937	0.05637968	
432.2	0.05233709	0.05637337	
432.4	0.05247577	0.05636707	
432.6	0.05307658	0.05636076	
432.8	0.05375937	0.05635446	
433	0.05433176	0.05634816	
433.2	0.05440809	0.05634185	
433.4	0.05434298	0.05633555	
433.6	0.05446633	0.05632925	
433.8	0.05435909	0.05632295	
434	0.05438545	0.05631665	
434.2	0.05470946	0.05631035	
434.4	0.05482873	0.05630405	
434.6	0.05533017	0.05629775	
434.8	0.05564699	0.05629145	
435	0.05525233	0.05628516	
435.2	0.05582871	0.05627886	
435.4	0.05511569	0.05627257	
435.6	0.05515682	0.05626627	
435.8	0.05522432	0.05625998	
436	0.0555824	0.05625368	
436.2	0.05568419	0.05624739	
436.4	0.05561674	0.0562411	
436.6	0.05573275	0.05623481	
436.8	0.05549523	0.05622852	
437	0.05505386	0.05622223	
437.2	0.05474571	0.05621594	
437.4	0.05423698	0.05620965	
437.6	0.05330444	0.05620336	
437.8	0.05286343	0.05619708	
438	0.0524303	0.05619079	
438.2	0.05227511	0.05618451	
438.4	0.05263493	0.05617822	
438.6	0.05222903	0.05617194	
438.8	0.05197984	0.05616565	
439	0.05248366	0.05615937	
439.2	0.05283268	0.05615309	
439.4	0.05281076	0.05614681	
439.6	0.05360504	0.05614053	
439.8	0.05392666	0.05613425	
440	0.05453491	0.05612797	
440.2	0.05496221	0.05612169	
440.4	0.05480653	0.05611541	
440.6	0.05480679	0.05610914	
440.8	0.05511499	0.05610286	
441	0.05483352	0.05609658	
441.2	0.05466468	0.05609031	
441.4	0.05412158	0.05608403	
441.6	0.05338706	0.05607776	
441.8	0.0530096	0.05607149	
442	0.05229732	0.05606522	
442.2	0.05165061	0.05605894	
442.4	0.05158276	0.05605267	
442.6	0.05095989	0.0560464	
442.8	0.0513734	0.05604013	
443	0.05103182	0.05603387	
443.2	0.05080371	0.0560276	
443.4	0.05071414	0.05602133	
443.6	0.05117252	0.05601506	
443.8	0.05107542	0.0560088	
444	0.05151865	0.05600253	
444.2	0.05212761	0.05599627	
444.4	0.05257352	0.05599001	
444.6	0.0531335	0.05598374	
444.8	0.05362802	0.05597748	
445	0.0536055	0.05597122	
445.2	0.05401674	0.05596496	
445.4	0.05444941	0.0559587	
445.6	0.05436818	0.05595244	
445.8	0.05439402	0.05594618	
446	0.05438999	0.05593992	
446.2	0.05395672	0.05593366	
446.4	0.05391241	0.05592741	
446.6	0.05342461	0.05592115	
446.8	0.0531853	0.0559149	
447	0.05246235	0.05590864	
447.2	0.05229648	0.05590239	
447.4	0.05188728	0.05589613	
447.6	0.05169767	0.05588988	
447.8	0.05097772	0.05588363	
448	0.05116301	0.05587738	
448.2	0.05119552	0.05587113	
448.4	0.05109449	0.05586488	
448.6	0.05075167	0.05585863	
448.8	0.05086151	0.05585238	
449	0.05031454	0.05584613	
449.2	0.05084816	0.05583989	
449.4	0.05092111	0.05583364	
449.6	0.05078561	0.0558274	
449.8	0.05076683	0.05582115	
450	0.05084156	0.05581491	
450.2	0.05065987	0.05580866	
450.4	0.05053055	0.05580242	
450.6	0.05050676	0.05579618	
450.8	0.05056557	0.05578994	
451	0.05131527	0.0557837	
451.2	0.05141231	0.05577746	
451.4	0.05172754	0.05577122	
451.6	0.05220968	0.05576498	
451.8	0.05245265	0.05575874	
452	0.0530387	0.0557525	
452.2	0.0530774	0.05574627	
452.4	0.05324873	0.05574003	
452.6	0.05342764	0.0557338	
452.8	0.05378921	0.05572756	
453	0.05422847	0.05572133	
453.2	0.05447354	0.0557151	
453.4	0.05449312	0.05570886	
453.6	0.05422799	0.05570263	
453.8	0.05416019	0.0556964	
454	0.0541809	0.05569017	
454.2	0.05386325	0.05568394	
454.4	0.05326968	0.05567771	
454.6	0.05268928	0.05567149	
454.8	0.05254496	0.05566526	
455	0.05225261	0.05565903	
455.2	0.05145287	0.05565281	
455.4	0.05164094	0.05564658	
455.6	0.05167319	0.05564036	
455.8	0.05157789	0.05563413	
456	0.05099509	0.05562791	
456.2	0.05059719	0.05562169	
456.4	0.05048921	0.05561546	
456.6	0.05040607	0.05560924	
456.8	0.05066809	0.05560302	
457	0.05117081	0.0555968	
457.2	0.05095918	0.05559058	
457.4	0.05121998	0.05558437	
457.6	0.05100577	0.05557815	
457.8	0.05166794	0.05557193	
458	0.05120473	0.05556571	
458.2	0.05138633	0.0555595	
458.4	0.05097636	0.05555328	
458.6	0.0503732	0.05554707	
458.8	0.04989919	0.05554086	
459	0.04957286	0.05553464	
459.2	0.04962787	0.05552843	
459.4	0.05004742	0.05552222	
459.6	0.04994378	0.05551601	
459.8	0.04982333	0.0555098	
460	0.04977394	0.05550359	
460.2	0.04992533	0.05549738	
460.4	0.05014483	0.05549117	
460.6	0.05019147	0.05548497	
460.8	0.05086103	0.05547876	
461	0.05134757	0.05547256	
461.2	0.05129038	0.05546635	
461.4	0.05147951	0.05546015	
461.6	0.05191373	0.05545394	
461.8	0.052312	0.05544774	
462	0.05216426	0.05544154	
462.2	0.05277673	0.05543533	
462.4	0.0521899	0.05542913	
462.6	0.05219299	0.05542293	
462.8	0.05168669	0.05541673	
463	0.05235485	0.05541054	
463.2	0.05257783	0.05540434	
463.4	0.05283799	0.05539814	
463.6	0.05236031	0.05539194	
463.8	0.05207727	0.05538575	
464	0.05218332	0.05537955	
464.2	0.05156278	0.05537336	
464.4	0.05145968	0.05536716	
464.6	0.05151448	0.05536097	
464.8	0.0513012	0.05535478	
465	0.0508948	0.05534858	
465.2	0.0508296	0.05534239	
465.4	0.05125182	0.0553362	
465.6	0.05144189	0.05533001	
465.8	0.05173094	0.05532382	
466	0.05187535	0.05531764	
466.2	0.05189537	0.05531145	
466.4	0.05192358	0.05530526	
466.6	0.05277492	0.05529907	
466.8	0.05272317	0.05529289	
467	0.05366217	0.0552867	
467.2	0.05373134	0.05528052	
467.4	0.05377623	0.05527434	
467.6	0.0536705	0.05526815	
467.8	0.05376176	0.05526197	
468	0.05389321	0.05525579	
468.2	0.05350012	0.05524961	
468.4	0.05337606	0.05524343	
468.6	0.05329965	0.05523725	
468.8	0.05255398	0.05523107	
469	0.05245546	0.05522489	
469.2	0.05231684	0.05521871	
469.4	0.05191741	0.05521254	
469.6	0.0520138	0.05520636	
469.8	0.05204231	0.05520019	
470	0.05174853	0.05519401	
470.2	0.05197225	0.05518784	
470.4	0.05216736	0.05518166	
470.6	0.05256328	0.05517549	
470.8	0.05279548	0.05516932	
471	0.05279655	0.05516315	
471.2	0.05240618	0.05515698	
471.4	0.05256938	0.05515081	
471.6	0.0524115	0.05514464	
471.8	0.05229208	0.05513847	
472	0.05226694	0.0551323	
472.2	0.05165789	0.05512614	
472.4	0.05157644	0.05511997	
472.6	0.05130379	0.0551138	
472.8	0.05093032	0.05510764	
473	0.05106467	0.05510148	
473.2	0.05062282	0.05509531	
473.4	0.05017852	0.05508915	
473.6	0.05048202	0.05508299	
473.8	0.05021887	0.05507683	
474	0.05040449	0.05507066	
474.2	0.05056437	0.0550645	
474.4	0.05035048	0.05505834	
474.6	0.05085384	0.05505219	
474.8	0.05119624	0.05504603	
475	0.05092033	0.05503987	
475.2	0.05121432	0.05503371	
475.4	0.05198532	0.05502756	
475.6	0.05240634	0.0550214	
475.8	0.052987	0.05501525	
476	0.05319519	0.05500909	
476.2	0.05311882	0.05500294	
476.4	0.05320093	0.05499679	
476.6	0.05281864	0.05499064	
476.8	0.05280029	0.05498448	
477	0.05246249	0.05497833	
477.2	0.05166303	0.05497218	
477.4	0.05130876	0.05496604	
477.6	0.05132745	0.05495989	
477.8	0.05133645	0.05495374	
478	0.05135299	0.05494759	
478.2	0.05054956	0.05494145	
478.4	0.05020781	0.0549353	
478.6	0.05076237	0.05492916	
478.8	0.05114121	0.05492301	
479	0.05120487	0.05491687	
479.2	0.05172539	0.05491072	
479.4	0.05211042	0.05490458	
479.6	0.05207325	0.05489844	
479.8	0.05257399	0.0548923	
480	0.05268053	0.05488616	
480.2	0.05266284	0.05488002	
480.4	0.05290846	0.05487388	
480.6	0.05300192	0.05486774	
480.8	0.05266092	0.05486161	
481	0.05251881	0.05485547	
481.2	0.05262117	0.05484933	
481.4	0.05252388	0.0548432	
481.6	0.05249198	0.05483706	
481.8	0.05284256	0.05483093	
482	0.05205101	0.0548248	
482.2	0.05148591	0.05481866	
482.4	0.05129453	0.05481253	
482.6	0.05148855	0.0548064	
482.8	0.0512798	0.05480027	
483	0.05088384	0.05479414	
483.2	0.05092081	0.05478801	
483.4	0.05082276	0.05478188	
483.6	0.05106998	0.05477575	
483.8	0.05151209	0.05476963	
484	0.05170962	0.0547635	
484.2	0.05185253	0.05475737	
484.4	0.05213813	0.05475125	
484.6	0.05167225	0.05474512	
484.8	0.05149525	0.054739	
485	0.05181506	0.05473288	
485.2	0.05175579	0.05472676	
485.4	0.05139889	0.05472063	
485.6	0.05168543	0.05471451	
485.8	0.0518983	0.05470839	
486	0.05170323	0.05470227	
486.2	0.05214093	0.05469615	
486.4	0.0521784	0.05469004	
486.6	0.05188849	0.05468392	
486.8	0.05147286	0.0546778	
487	0.05134038	0.05467168	
487.2	0.05169262	0.05466557	
487.4	0.05148985	0.05465945	
487.6	0.05180356	0.05465334	
487.8	0.05201072	0.05464723	
488	0.05175738	0.05464111	
488.2	0.05126909	0.054635	
488.4	0.05094822	0.05462889	
488.6	0.05095503	0.05462278	
488.8	0.05074836	0.05461667	
489	0.05019408	0.05461056	
489.2	0.0505951	0.05460445	
489.4	0.05087089	0.05459834	
489.6	0.05080605	0.05459224	
489.8	0.05127915	0.05458613	
490	0.05137976	0.05458002	
490.2	0.05128919	0.05457392	
490.4	0.05119594	0.05456781	
490.6	0.05041422	0.05456171	
490.8	0.05034488	0.05455561	
491	0.05037878	0.0545495	
491.2	0.05013121	0.0545434	
491.4	0.05006474	0.0545373	
491.6	0.05072656	0.0545312	
491.8	0.05056718	0.0545251	
492	0.05017329	0.054519	
492.2	0.0502476	0.0545129	
492.4	0.0502352	0.05450681	
492.6	0.05010804	0.05450071	
492.8	0.04960673	0.05449461	
493	0.04940824	0.05448852	
493.2	0.04991194	0.05448242	
493.4	0.04976911	0.05447633	
493.6	0.04956155	0.05447023	
493.8	0.04987166	0.05446414	
494	0.04993888	0.05445805	
494.2	0.05037398	0.05445196	
494.4	0.05032839	0.05444587	
494.6	0.04987529	0.05443978	
494.8	0.05012621	0.05443369	
495	0.05005814	0.0544276	
495.2	0.04984703	0.05442151	
495.4	0.05053207	0.05441542	
495.6	0.05070145	0.05440933	
495.8	0.05030208	0.05440325	
496	0.05042812	0.05439716	
496.2	0.05056845	0.05439108	
496.4	0.0506093	0.05438499	
496.6	0.05088764	0.05437891	
496.8	0.05093563	0.05437283	
497	0.05099699	0.05436675	
497.2	0.05127686	0.05436066	
497.4	0.05188551	0.05435458	
497.6	0.05164083	0.0543485	
497.8	0.05188524	0.05434242	
498	0.05232746	0.05433635	
498.2	0.05235732	0.05433027	
498.4	0.05206443	0.05432419	
498.6	0.05184979	0.05431811	
498.8	0.05178886	0.05431204	
499	0.0517408	0.05430596	
499.2	0.05146483	0.05429989	
499.4	0.05168352	0.05429381	
499.6	0.05173825	0.05428774	
499.8	0.05162619	0.05428167	
500	0.05162601	0.0542756	
500.2	0.05160731	0.05426953	
500.4	0.05182333	0.05426345	
500.6	0.05175255	0.05425738	
500.8	0.05154637	0.05425132	
501	0.05142175	0.05424525	
501.2	0.05177944	0.05423918	
501.4	0.05170337	0.05423311	
501.6	0.05156618	0.05422705	
501.8	0.0520192	0.05422098	
502	0.05176777	0.05421491	
502.2	0.05178082	0.05420885	
502.4	0.05176711	0.05420279	
502.6	0.05166828	0.05419672	
502.8	0.0521159	0.05419066	
503	0.05282714	0.0541846	
503.2	0.0526879	0.05417854	
503.4	0.05304024	0.05417248	
503.6	0.05349102	0.05416642	
503.8	0.0534018	0.05416036	
504	0.05345892	0.0541543	
504.2	0.05309697	0.05414824	
504.4	0.05364917	0.05414219	
504.6	0.05331108	0.05413613	
504.8	0.05335548	0.05413007	
505	0.05311809	0.05412402	
505.2	0.05283802	0.05411797	
505.4	0.05237497	0.05411191	
505.6	0.05254769	0.05410586	
505.8	0.05231427	0.05409981	
506	0.05213784	0.05409376	
506.2	0.05224333	0.0540877	
506.4	0.05147195	0.05408165	
506.6	0.05153919	0.0540756	
506.8	0.05196078	0.05406956	
507	0.05201208	0.05406351	
507.2	0.05211967	0.05405746	
507.4	0.05262387	0.05405141	
507.6	0.0525982	0.05404537	
507.8	0.05280772	0.05403932	
508	0.05307219	0.05403328	
508.2	0.0532216	0.05402723	
508.4	0.05388442	0.05402119	
508.6	0.05317864	0.05401515	
508.8	0.05332398	0.0540091	
509	0.05284246	0.05400306	
509.2	0.0524494	0.05399702	
509.4	0.05282436	0.05399098	
509.6	0.05233835	0.05398494	
509.8	0.0525209	0.0539789	
510	0.05249068	0.05397287	
510.2	0.05192371	0.05396683	
510.4	0.05129985	0.05396079	
510.6	0.051922	0.05395476	
510.8	0.05158176	0.05394872	
511	0.0516284	0.05394269	
511.2	0.0517565	0.05393665	
511.4	0.05166564	0.05393062	
511.6	0.05159596	0.05392459	
511.8	0.05183039	0.05391855	
512	0.05176743	0.05391252	
512.2	0.05168576	0.05390649	
512.4	0.05184171	0.05390046	
512.6	0.05103071	0.05389443	
512.8	0.05117334	0.05388841	
513	0.05065057	0.05388238	
513.2	0.05052467	0.05387635	
513.4	0.05049361	0.05387032	
513.6	0.05031113	0.0538643	
513.8	0.05086285	0.05385827	
514	0.05082895	0.05385225	
514.2	0.0506878	0.05384622	
514.4	0.05060882	0.0538402	
514.6	0.05049607	0.05383418	
514.8	0.0500724	0.05382816	
515	0.05050982	0.05382214	
515.2	0.05034904	0.05381611	
515.4	0.05096758	0.05381009	
515.6	0.05132635	0.05380408	
515.8	0.05117458	0.05379806	
516	0.05124047	0.05379204	
516.2	0.05155551	0.05378602	
516.4	0.05193236	0.05378001	
516.6	0.05157503	0.05377399	
516.8	0.05170246	0.05376798	
517	0.05182729	0.05376196	
517.2	0.05240223	0.05375595	
517.4	0.05293252	0.05374993	
517.6	0.05331424	0.05374392	
517.8	0.05355152	0.05373791	
518	0.05350163	0.0537319	
518.2	0.05335066	0.05372589	
518.4	0.05327476	0.05371988	
518.6	0.05288202	0.05371387	
518.8	0.05288452	0.05370786	
519	0.05309551	0.05370185	
519.2	0.05271709	0.05369585	
519.4	0.05298479	0.05368984	
519.6	0.05232422	0.05368383	
519.8	0.05185141	0.05367783	
520	0.05163907	0.05367183	
520.2	0.05184592	0.05366582	
520.4	0.05119565	0.05365982	
520.6	0.05115183	0.05365382	
520.8	0.05138233	0.05364781	
521	0.0522358	0.05364181	
521.2	0.05253721	0.05363581	
521.4	0.05251268	0.05362981	
521.6	0.05244179	0.05362381	
521.8	0.05262175	0.05361782	
522	0.05235503	0.05361182	
522.2	0.05256838	0.05360582	
522.4	0.05281751	0.05359983	
522.6	0.05251426	0.05359383	
522.8	0.05249642	0.05358783	
523	0.05259713	0.05358184	
523.2	0.05174342	0.05357585	
523.4	0.05146524	0.05356985	
523.6	0.05114498	0.05356386	
523.8	0.05101031	0.05355787	
524	0.05094484	0.05355188	
524.2	0.0506704	0.05354589	
524.4	0.05041384	0.0535399	
524.6	0.0512508	0.05353391	
524.8	0.05157194	0.05352792	
525	0.05158501	0.05352193	
525.2	0.05140009	0.05351595	
525.4	0.05144161	0.05350996	
525.6	0.05153025	0.05350398	
525.8	0.05167285	0.05349799	
526	0.05162497	0.05349201	
526.2	0.05160426	0.05348602	
526.4	0.05172799	0.05348004	
526.6	0.05178108	0.05347406	
526.8	0.05196822	0.05346808	
527	0.05201079	0.0534621	
527.2	0.05115575	0.05345612	
527.4	0.05102869	0.05345014	
527.6	0.05098963	0.05344416	
527.8	0.050375	0.05343818	
528	0.04982395	0.0534322	
528.2	0.04980108	0.05342622	
528.4	0.05019	0.05342025	
528.6	0.05048722	0.05341427	
528.8	0.05041515	0.0534083	
529	0.05094737	0.05340232	
529.2	0.05121321	0.05339635	
529.4	0.05103558	0.05339038	
529.6	0.05117783	0.05338441	
529.8	0.0509865	0.05337843	
530	0.05084565	0.05337246	
530.2	0.05085174	0.05336649	
530.4	0.05102195	0.05336052	
530.6	0.05110281	0.05335455	
530.8	0.05086744	0.05334859	
531	0.05071908	0.05334262	
531.2	0.05016484	0.05333665	
531.4	0.04995973	0.05333069	
531.6	0.04959634	0.05332472	
531.8	0.04916449	0.05331876	
532	0.04907848	0.05331279	
532.2	0.04977908	0.05330683	
532.4	0.05019133	0.05330086	
532.6	0.05043018	0.0532949	
532.8	0.05057965	0.05328894	
533	0.05062106	0.05328298	
533.2	0.05015417	0.05327702	
533.4	0.0497952	0.05327106	
533.6	0.0494976	0.0532651	
533.8	0.04966336	0.05325914	
534	0.04973301	0.05325319	
534.2	0.04974995	0.05324723	
534.4	0.04980132	0.05324127	
534.6	0.04991388	0.05323532	
534.8	0.05029981	0.05322936	
535	0.05080348	0.05322341	
535.2	0.05114273	0.05321745	
535.4	0.05119274	0.0532115	
535.6	0.0514575	0.05320555	
535.8	0.05168366	0.0531996	
536	0.05213478	0.05319365	
536.2	0.05258607	0.0531877	
536.4	0.05304295	0.05318175	
536.6	0.05255248	0.0531758	
536.8	0.05225039	0.05316985	
537	0.05196013	0.0531639	
537.2	0.05205641	0.05315796	
537.4	0.05165922	0.05315201	
537.6	0.051628	0.05314606	
537.8	0.05213221	0.05314012	
538	0.05177153	0.05313418	
538.2	0.05132447	0.05312823	
538.4	0.05125345	0.05312229	
538.6	0.05075876	0.05311635	
538.8	0.05019178	0.05311041	
539	0.05033827	0.05310446	
539.2	0.05033839	0.05309852	
539.4	0.05025627	0.05309259	
539.6	0.05005316	0.05308665	
539.8	0.0499662	0.05308071	
540	0.05035401	0.05307477	
540.2	0.05074544	0.05306883	
540.4	0.05119928	0.0530629	
540.6	0.05114037	0.05305696	
540.8	0.05170456	0.05305103	
541	0.05203265	0.05304509	
541.2	0.05226474	0.05303916	
541.4	0.05244268	0.05303323	
541.6	0.05285815	0.05302729	
541.8	0.05304689	0.05302136	
542	0.05300712	0.05301543	
542.2	0.05223527	0.0530095	
542.4	0.05218553	0.05300357	
542.6	0.05133222	0.05299764	
542.8	0.05072684	0.05299171	
543	0.05132643	0.05298579	
543.2	0.05038437	0.05297986	
543.4	0.04989158	0.05297393	
543.6	0.04953522	0.05296801	
543.8	0.04916166	0.05296208	
544	0.04901177	0.05295616	
544.2	0.04934342	0.05295024	
544.4	0.04923345	0.05294431	
544.6	0.04994881	0.05293839	
544.8	0.05018469	0.05293247	
545	0.05066032	0.05292655	
545.2	0.05085185	0.05292063	
545.4	0.05144691	0.05291471	
545.6	0.05175248	0.05290879	
545.8	0.05188757	0.05290287	
546	0.05231835	0.05289695	
546.2	0.05209975	0.05289104	
546.4	0.05320326	0.05288512	
546.6	0.05301769	0.0528792	
546.8	0.05264858	0.05287329	
547	0.05265299	0.05286737	
547.2	0.0518025	0.05286146	
547.4	0.05136338	0.05285555	
547.6	0.05102124	0.05284964	
547.8	0.0503709	0.05284372	
548	0.0501307	0.05283781	
548.2	0.0500471	0.0528319	
548.4	0.0498202	0.05282599	
548.6	0.05067742	0.05282008	
548.8	0.05054043	0.05281417	
549	0.05067036	0.05280827	
549.2	0.05053388	0.05280236	
549.4	0.05096534	0.05279645	
549.6	0.0509408	0.05279055	
549.8	0.05157932	0.05278464	
550	0.05166628	0.05277874	
550.2	0.05126354	0.05277283	
550.4	0.05175752	0.05276693	
550.6	0.0512256	0.05276103	
550.8	0.051177	0.05275513	
551	0.05169201	0.05274923	
551.2	0.05147692	0.05274333	
551.4	0.05124146	0.05273743	
551.6	0.05135729	0.05273153	
551.8	0.05144658	0.05272563	
552	0.05162308	0.05271973	
552.2	0.05171086	0.05271383	
552.4	0.05195306	0.05270794	
552.6	0.05219637	0.05270204	
552.8	0.05183225	0.05269615	
553	0.05138518	0.05269025	
553.2	0.05173478	0.05268436	
553.4	0.05177947	0.05267846	
553.6	0.05196365	0.05267257	
553.8	0.0518739	0.05266668	
554	0.05125725	0.05266079	
554.2	0.05099742	0.0526549	
554.4	0.05106688	0.05264901	
554.6	0.05164652	0.05264312	
554.8	0.05205781	0.05263723	
555	0.05264897	0.05263134	
555.2	0.05263978	0.05262545	
555.4	0.05297626	0.05261957	
555.6	0.05331359	0.05261368	
555.8	0.05359502	0.0526078	
556	0.05356768	0.05260191	
556.2	0.05301934	0.05259603	
556.4	0.05267963	0.05259014	
556.6	0.05238685	0.05258426	
556.8	0.05224818	0.05257838	
557	0.05206816	0.0525725	
557.2	0.05264398	0.05256662	
557.4	0.05197432	0.05256074	
557.6	0.05176439	0.05255486	
557.8	0.05084689	0.05254898	
558	0.05097778	0.0525431	
558.2	0.05031214	0.05253722	
558.4	0.05013277	0.05253135	
558.6	0.050827	0.05252547	
558.8	0.05055865	0.0525196	
559	0.05073898	0.05251372	
559.2	0.05062783	0.05250785	
559.4	0.05070899	0.05250197	
559.6	0.05057106	0.0524961	
559.8	0.05024166	0.05249023	
560	0.05019912	0.05248436	
560.2	0.0508866	0.05247849	
560.4	0.05094724	0.05247262	
560.6	0.05128744	0.05246675	
560.8	0.05156525	0.05246088	
561	0.05127641	0.05245501	
561.2	0.05126208	0.05244914	
561.4	0.0506928	0.05244328	
561.6	0.05079113	0.05243741	
561.8	0.05076887	0.05243154	
562	0.05071955	0.05242568	
562.2	0.05049377	0.05241981	
562.4	0.05077074	0.05241395	
562.6	0.05114364	0.05240809	
562.8	0.05094699	0.05240223	
563	0.05053176	0.05239636	
563.2	0.05035359	0.0523905	
563.4	0.05003029	0.05238464	
563.6	0.05045885	0.05237878	
563.8	0.05077342	0.05237292	
564	0.05135985	0.05236707	
564.2	0.05135546	0.05236121	
564.4	0.05080686	0.05235535	
564.6	0.05114093	0.05234949	
564.8	0.05096021	0.05234364	
565	0.05084911	0.05233778	
565.2	0.05054657	0.05233193	
565.4	0.05077907	0.05232608	
565.6	0.05075234	0.05232022	
565.8	0.05041384	0.05231437	
566	0.05007001	0.05230852	
566.2	0.05021389	0.05230267	
566.4	0.04998752	0.05229682	
566.6	0.04982943	0.05229097	
566.8	0.04930235	0.05228512	
567	0.04901591	0.05227927	
567.2	0.04905229	0.05227342	
567.4	0.04954606	0.05226757	
567.6	0.05055603	0.05226173	
567.8	0.05099328	0.05225588	
568	0.05123354	0.05225004	
568.2	0.05122343	0.05224419	
568.4	0.05176917	0.05223835	
568.6	0.05239449	0.0522325	
568.8	0.05214448	0.05222666	
569	0.05187457	0.05222082	
569.2	0.05116153	0.05221498	
569.4	0.05101415	0.05220914	
569.6	0.05053391	0.0522033	
569.8	0.04987126	0.05219746	
570	0.04968018	0.05219162	
570.2	0.04896516	0.05218578	
570.4	0.04842904	0.05217994	
570.6	0.04842008	0.05217411	
570.8	0.04796094	0.05216827	
571	0.04808041	0.05216243	
571.2	0.04831368	0.0521566	
571.4	0.04884978	0.05215077	
571.6	0.04999042	0.05214493	
571.8	0.05042097	0.0521391	
572	0.05083582	0.05213327	
572.2	0.05114492	0.05212744	
572.4	0.05168268	0.0521216	
572.6	0.05222381	0.05211577	
572.8	0.05194444	0.05210994	
573	0.051764	0.05210412	
573.2	0.05206471	0.05209829	
573.4	0.05220946	0.05209246	
573.6	0.05235983	0.05208663	
573.8	0.05234508	0.05208081	
574	0.05237942	0.05207498	
574.2	0.05203158	0.05206916	
574.4	0.0523016	0.05206333	
574.6	0.0527248	0.05205751	
574.8	0.05284406	0.05205168	
575	0.05307755	0.05204586	
575.2	0.05302443	0.05204004	
575.4	0.05295271	0.05203422	
575.6	0.05340858	0.0520284	
575.8	0.05279411	0.05202258	
576	0.05253208	0.05201676	
576.2	0.05215193	0.05201094	
576.4	0.05229176	0.05200512	
576.6	0.05250631	0.05199931	
576.8	0.05235649	0.05199349	
577	0.05206585	0.05198767	
577.2	0.05221229	0.05198186	
577.4	0.05176557	0.05197604	
577.6	0.05165824	0.05197023	
577.8	0.05175324	0.05196442	
578	0.05151269	0.0519586	
578.2	0.05182262	0.05195279	
578.4	0.05224583	0.05194698	
578.6	0.0525482	0.05194117	
578.8	0.05295328	0.05193536	
579	0.05268036	0.05192955	
579.2	0.05249279	0.05192374	
579.4	0.05241158	0.05191793	
579.6	0.05198634	0.05191213	
579.8	0.05163661	0.05190632	
580	0.05120781	0.05190051	
580.2	0.05102211	0.05189471	
580.4	0.0504707	0.0518889	
580.6	0.05016205	0.0518831	
580.8	0.05002598	0.05187729	
581	0.04993003	0.05187149	
581.2	0.05021595	0.05186569	
581.4	0.05007247	0.05185989	
581.6	0.05024587	0.05185409	
581.8	0.05056601	0.05184829	
582	0.05020861	0.05184249	
582.2	0.0508733	0.05183669	
582.4	0.05134224	0.05183089	
582.6	0.05190505	0.05182509	
582.8	0.05233506	0.05181929	
583	0.05280693	0.0518135	
583.2	0.05311213	0.0518077	
583.4	0.05293048	0.05180191	
583.6	0.05286472	0.05179611	
583.8	0.05313614	0.05179032	
584	0.05279693	0.05178453	
584.2	0.05235919	0.05177873	
584.4	0.0518102	0.05177294	
584.6	0.05200305	0.05176715	
584.8	0.0522282	0.05176136	
585	0.05241864	0.05175557	
585.2	0.05233424	0.05174978	
585.4	0.0515091	0.05174399	
585.6	0.05177263	0.0517382	
585.8	0.05138166	0.05173242	
586	0.05071262	0.05172663	
586.2	0.05096539	0.05172084	
586.4	0.05091229	0.05171506	
586.6	0.05048614	0.05170927	
586.8	0.05032203	0.05170349	
587	0.05069451	0.0516977	
587.2	0.05015929	0.05169192	
587.4	0.04977244	0.05168614	
587.6	0.04975587	0.05168036	
587.8	0.04997647	0.05167458	
588	0.04983128	0.0516688	
588.2	0.04966152	0.05166302	
588.4	0.04972454	0.05165724	
588.6	0.05003736	0.05165146	
588.8	0.05017868	0.05164568	
589	0.05022591	0.05163991	
589.2	0.04976703	0.05163413	
589.4	0.04931383	0.05162835	
589.6	0.04998719	0.05162258	
589.8	0.0497612	0.0516168	
590	0.05039043	0.05161103	
590.2	0.05079937	0.05160526	
590.4	0.05048123	0.05159948	
590.6	0.05048683	0.05159371	
590.8	0.05088777	0.05158794	
591	0.05100679	0.05158217	
591.2	0.05050562	0.0515764	
591.4	0.05056423	0.05157063	
591.6	0.05053649	0.05156486	
591.8	0.05079493	0.05155909	
592	0.05077753	0.05155333	
592.2	0.05060397	0.05154756	
592.4	0.05070438	0.05154179	
592.6	0.05055635	0.05153603	
592.8	0.05040571	0.05153026	
593	0.04996631	0.0515245	
593.2	0.04963721	0.05151874	
593.4	0.04966884	0.05151297	
593.6	0.05024918	0.05150721	
593.8	0.05093851	0.05150145	
594	0.05152417	0.05149569	
594.2	0.05178992	0.05148993	
594.4	0.0516273	0.05148417	
594.6	0.05195936	0.05147841	
594.8	0.05169409	0.05147265	
595	0.05112044	0.05146689	
595.2	0.05071183	0.05146114	
595.4	0.0504645	0.05145538	
595.6	0.05049804	0.05144963	
595.8	0.0501192	0.05144387	
596	0.05018535	0.05143812	
596.2	0.04987877	0.05143236	
596.4	0.04948168	0.05142661	
596.6	0.04945904	0.05142086	
596.8	0.04937148	0.0514151	
597	0.04941057	0.05140935	
597.2	0.04984227	0.0514036	
597.4	0.0501194	0.05139785	
597.6	0.05060587	0.0513921	
597.8	0.05135093	0.05138635	
598	0.05176182	0.05138061	
598.2	0.052118	0.05137486	
598.4	0.0515715	0.05136911	
598.6	0.05179436	0.05136337	
598.8	0.05150912	0.05135762	
599	0.05109916	0.05135188	
599.2	0.05116171	0.05134613	
599.4	0.0508678	0.05134039	
599.6	0.05076224	0.05133465	
599.8	0.05026212	0.0513289	
600	0.05035686	0.05132316	
600.2	0.0500232	0.05131742	
600.4	0.04994777	0.05131168	
600.6	0.05040322	0.05130594	
600.8	0.05023469	0.0513002	
601	0.05065035	0.05129446	
601.2	0.05052733	0.05128873	
601.4	0.05045027	0.05128299	
601.6	0.05039308	0.05127725	
601.8	0.05087459	0.05127152	
602	0.05107638	0.05126578	
602.2	0.05110116	0.05126005	
602.4	0.05085611	0.05125431	
602.6	0.05115035	0.05124858	
602.8	0.05057184	0.05124285	
603	0.05040172	0.05123712	
603.2	0.05052724	0.05123138	
603.4	0.05069636	0.05122565	
603.6	0.05079869	0.05121992	
603.8	0.05087993	0.05121419	
604	0.05110752	0.05120846	
604.2	0.05141144	0.05120274	
604.4	0.05177962	0.05119701	
604.6	0.05239313	0.05119128	
604.8	0.0526236	0.05118556	
605	0.05269926	0.05117983	
605.2	0.05270685	0.05117411	
605.4	0.05279882	0.05116838	
605.6	0.05306489	0.05116266	
605.8	0.05343622	0.05115693	
606	0.05359493	0.05115121	
606.2	0.05375079	0.05114549	
606.4	0.05366646	0.05113977	
606.6	0.05391208	0.05113405	
606.8	0.05390611	0.05112833	
607	0.05389919	0.05112261	
607.2	0.05375671	0.05111689	
607.4	0.05332612	0.05111117	
607.6	0.05270926	0.05110546	
607.8	0.0521996	0.05109974	
608	0.05164756	0.05109402	
608.2	0.05140988	0.05108831	
608.4	0.05134803	0.05108259	
608.6	0.05129445	0.05107688	
608.8	0.05101353	0.05107117	
609	0.05040408	0.05106545	
609.2	0.05039951	0.05105974	
609.4	0.05016289	0.05105403	
609.6	0.05019538	0.05104832	
609.8	0.05032798	0.05104261	
610	0.05072925	0.0510369	
610.2	0.05109309	0.05103119	
610.4	0.05125373	0.05102548	
610.6	0.05162548	0.05101977	
610.8	0.05171047	0.05101407	
611	0.05170179	0.05100836	
611.2	0.05153355	0.05100266	
611.4	0.05164034	0.05099695	
611.6	0.05172773	0.05099125	
611.8	0.05146625	0.05098554	
612	0.05096694	0.05097984	
612.2	0.05088333	0.05097414	
612.4	0.05079276	0.05096843	
612.6	0.05070666	0.05096273	
612.8	0.05066504	0.05095703	
613	0.05018941	0.05095133	
613.2	0.05039083	0.05094563	
613.4	0.05022554	0.05093993	
613.6	0.05038766	0.05093424	
613.8	0.05083918	0.05092854	
614	0.05088578	0.05092284	
614.2	0.05085077	0.05091715	
614.4	0.05142161	0.05091145	
614.6	0.05208603	0.05090576	
614.8	0.05237662	0.05090006	
615	0.05259327	0.05089437	
615.2	0.05309318	0.05088868	
615.4	0.05351812	0.05088298	
615.6	0.05315991	0.05087729	
615.8	0.05268888	0.0508716	
616	0.05202777	0.05086591	
616.2	0.05175021	0.05086022	
616.4	0.05182312	0.05085453	
616.6	0.05181249	0.05084884	
616.8	0.05130638	0.05084315	
617	0.05084015	0.05083747	
617.2	0.05087844	0.05083178	
617.4	0.05061542	0.05082609	
617.6	0.05088623	0.05082041	
617.8	0.05088227	0.05081472	
618	0.05079407	0.05080904	
618.2	0.05078148	0.05080336	
618.4	0.05177781	0.05079767	
618.6	0.05163874	0.05079199	
618.8	0.05165927	0.05078631	
619	0.05187546	0.05078063	
619.2	0.05192213	0.05077495	
619.4	0.05131561	0.05076927	
619.6	0.05106232	0.05076359	
619.8	0.05101096	0.05075791	
620	0.05092778	0.05075223	
620.2	0.05113397	0.05074656	
620.4	0.05134074	0.05074088	
620.6	0.05142786	0.0507352	
620.8	0.05095345	0.05072953	
621	0.05088649	0.05072386	
621.2	0.05116922	0.05071818	
621.4	0.05104917	0.05071251	
621.6	0.05094057	0.05070684	
621.8	0.0508397	0.05070116	
622	0.05050652	0.05069549	
622.2	0.05005416	0.05068982	
622.4	0.050295	0.05068415	
622.6	0.04958557	0.05067848	
622.8	0.04950512	0.05067281	
623	0.04909492	0.05066714	
623.2	0.04889525	0.05066148	
623.4	0.0490372	0.05065581	
623.6	0.04940754	0.05065014	
623.8	0.04952902	0.05064448	
624	0.04959079	0.05063881	
624.2	0.04985678	0.05063315	
624.4	0.05021698	0.05062748	
624.6	0.05074533	0.05062182	
624.8	0.05092635	0.05061616	
625	0.05139907	0.0506105	
625.2	0.05191764	0.05060484	
625.4	0.0518258	0.05059918	
625.6	0.05170787	0.05059352	
625.8	0.05190072	0.05058786	
626	0.05159742	0.0505822	
626.2	0.05134973	0.05057654	
626.4	0.05149581	0.05057088	
626.6	0.05139515	0.05056523	
626.8	0.05151228	0.05055957	
627	0.0513996	0.05055391	
627.2	0.05105347	0.05054826	
627.4	0.05100154	0.0505426	
627.6	0.05071266	0.05053695	
627.8	0.05045578	0.0505313	
628	0.04993865	0.05052565	
628.2	0.04992836	0.05051999	
628.4	0.0497426	0.05051434	
628.6	0.05005474	0.05050869	
628.8	0.0499806	0.05050304	
629	0.05002561	0.05049739	
629.2	0.05023136	0.05049174	
629.4	0.05032538	0.0504861	
629.6	0.05069394	0.05048045	
629.8	0.05072346	0.0504748	
630	0.05082847	0.05046916	
630.2	0.05145322	0.05046351	
630.4	0.05220596	0.05045787	
630.6	0.051969	0.05045222	
630.8	0.05174354	0.05044658	
631	0.05167611	0.05044094	
631.2	0.05197945	0.05043529	
631.4	0.05202064	0.05042965	
631.6	0.05219918	0.05042401	
631.8	0.05225637	0.05041837	
632	0.05205525	0.05041273	
632.2	0.05229084	0.05040709	
632.4	0.05193131	0.05040145	
632.6	0.05193571	0.05039582	
632.8	0.05200856	0.05039018	
633	0.05202015	0.05038454	
633.2	0.05185292	0.05037891	
633.4	0.05185989	0.05037327	
633.6	0.05176924	0.05036764	
633.8	0.05127152	0.050362	
634	0.05197891	0.05035637	
634.2	0.05195851	0.05035074	
634.4	0.0517132	0.0503451	
634.6	0.05056616	0.05033947	
634.8	0.05060213	0.05033384	
635	0.05072713	0.05032821	
635.2	0.05093942	0.05032258	
635.4	0.05042989	0.05031695	
635.6	0.05036079	0.05031132	
635.8	0.05028777	0.0503057	
636	0.04975227	0.05030007	
636.2	0.05006979	0.05029444	
636.4	0.04973801	0.05028882	
636.6	0.0504992	0.05028319	
636.8	0.05058161	0.05027757	
637	0.0503292	0.05027194	
637.2	0.05016588	0.05026632	
637.4	0.0501733	0.0502607	
637.6	0.05037268	0.05025507	
637.8	0.05107583	0.05024945	
638	0.0516024	0.05024383	
638.2	0.05127964	0.05023821	
638.4	0.05149168	0.05023259	
638.6	0.05160558	0.05022697	
638.8	0.05170681	0.05022135	
639	0.0517721	0.05021574	
639.2	0.05118394	0.05021012	
639.4	0.05073754	0.0502045	
639.6	0.05020143	0.05019889	
639.8	0.05026703	0.05019327	
640	0.04971475	0.05018766	
640.2	0.04996156	0.05018204	
640.4	0.04951541	0.05017643	
640.6	0.04964078	0.05017082	
640.8	0.04916239	0.05016521	
641	0.04925342	0.05015959	
641.2	0.04940857	0.05015398	
641.4	0.04933657	0.05014837	
641.6	0.05021422	0.05014276	
641.8	0.05072944	0.05013715	
642	0.0508468	0.05013155	
642.2	0.05106972	0.05012594	
642.4	0.05179159	0.05012033	
642.6	0.05220992	0.05011473	
642.8	0.05172916	0.05010912	
643	0.05195221	0.05010351	
643.2	0.05171103	0.05009791	
643.4	0.05210446	0.05009231	
643.6	0.05208037	0.0500867	
643.8	0.05219267	0.0500811	
644	0.05198806	0.0500755	
644.2	0.0521092	0.0500699	
644.4	0.05221537	0.0500643	
644.6	0.05236324	0.0500587	
644.8	0.0526354	0.0500531	
645	0.05271835	0.0500475	
