# Supplementary material for: Molecular basis for DNA recognition by the maternal pioneer transcription factor FoxH1
Source: Nat Commun. 2022 Nov 26;13:7279. doi: 10.1038/s41467-022-34925-y (PMC9701222; doi:10.1038/s41467-022-34925-y)
Supplement: Supplementary file 4 — Source Data [file 41467_2022_34925_MOESM4_ESM.zip › Sourcedata/BLIS/FoxH1/WT/601/+2.5/NCP/E6Results.txt]

Conc1	7.813E-09	
Start1	225.2	
Stop1	645	
Kobs	0.000559325491725289	
Error Kobs	1.13341161303579E-05	
Koff	0	
Error Koff	0	
Time1	Data1	Fit1	
225.2	0.00377205	0	
225.4	0.00359753	0.00003721	
225.6	0.00371556	0.00007441	
225.8	0.00387422	0.0001116	
226	0.00425007	0.00014878	
226.2	0.00437548	0.00018594	
226.4	0.00444724	0.00022308	
226.6	0.00448877	0.00026022	
226.8	0.00453263	0.00029734	
227	0.00461034	0.00033445	
227.2	0.00469031	0.00037154	
227.4	0.00461682	0.00040862	
227.6	0.00427618	0.00044569	
227.8	0.0044176	0.00048274	
228	0.00369542	0.00051979	
228.2	0.00378967	0.00055681	
228.4	0.00394496	0.00059383	
228.6	0.00384157	0.00063083	
228.8	0.00373985	0.00066782	
229	0.00394701	0.00070479	
229.2	0.00399404	0.00074176	
229.4	0.00437565	0.0007787	
229.6	0.0049277	0.00081564	
229.8	0.00555367	0.00085256	
230	0.0060027	0.00088947	
230.2	0.0061289	0.00092637	
230.4	0.00627246	0.00096325	
230.6	0.00646009	0.00100012	
230.8	0.00643902	0.00103698	
231	0.00646208	0.00107382	
231.2	0.00606645	0.00111065	
231.4	0.00569169	0.00114747	
231.6	0.00544779	0.00118427	
231.8	0.00539214	0.00122106	
232	0.00525416	0.00125784	
232.2	0.00575052	0.0012946	
232.4	0.0062183	0.00133135	
232.6	0.00613651	0.00136809	
232.8	0.00678586	0.00140482	
233	0.00663715	0.00144153	
233.2	0.00666666	0.00147823	
233.4	0.00733924	0.00151491	
233.6	0.00721457	0.00155158	
233.8	0.00759263	0.00158824	
234	0.00729758	0.00162489	
234.2	0.0071757	0.00166152	
234.4	0.00693541	0.00169814	
234.6	0.00673804	0.00173475	
234.8	0.00613299	0.00177134	
235	0.00607574	0.00180792	
235.2	0.00577267	0.00184449	
235.4	0.00637514	0.00188104	
235.6	0.0057957	0.00191759	
235.8	0.00524691	0.00195411	
236	0.00541248	0.00199063	
236.2	0.00510532	0.00202713	
236.4	0.00479227	0.00206362	
236.6	0.00480555	0.0021001	
236.8	0.00497234	0.00213656	
237	0.00533344	0.00217301	
237.2	0.00630894	0.00220945	
237.4	0.00637904	0.00224587	
237.6	0.00570186	0.00228228	
237.8	0.00604817	0.00231868	
238	0.00582326	0.00235506	
238.2	0.00593824	0.00239144	
238.4	0.00628939	0.0024278	
238.6	0.00668827	0.00246414	
238.8	0.00664825	0.00250047	
239	0.00739095	0.00253679	
239.2	0.00733592	0.0025731	
239.4	0.00773708	0.0026094	
239.6	0.00684628	0.00264568	
239.8	0.00680809	0.00268194	
240	0.00713033	0.0027182	
240.2	0.00712971	0.00275444	
240.4	0.00730021	0.00279067	
240.6	0.00761011	0.00282689	
240.8	0.00760741	0.00286309	
241	0.00806584	0.00289928	
241.2	0.00773802	0.00293546	
241.4	0.00723167	0.00297162	
241.6	0.00719061	0.00300777	
241.8	0.00700837	0.00304391	
242	0.00702841	0.00308004	
242.2	0.00740853	0.00311615	
242.4	0.00813239	0.00315225	
242.6	0.00841381	0.00318834	
242.8	0.00799601	0.00322441	
243	0.00813181	0.00326047	
243.2	0.00792309	0.00329652	
243.4	0.0078051	0.00333256	
243.6	0.00766588	0.00336858	
243.8	0.00789559	0.00340459	
244	0.00807284	0.00344059	
244.2	0.00847561	0.00347657	
244.4	0.0089068	0.00351254	
244.6	0.0088548	0.0035485	
244.8	0.00904706	0.00358444	
245	0.00938957	0.00362038	
245.2	0.00959155	0.0036563	
245.4	0.00970724	0.0036922	
245.6	0.00941692	0.0037281	
245.8	0.00901797	0.00376398	
246	0.00956773	0.00379985	
246.2	0.00934951	0.0038357	
246.4	0.00940416	0.00387154	
246.6	0.00887101	0.00390737	
246.8	0.00807193	0.00394319	
247	0.00785751	0.00397899	
247.2	0.00743889	0.00401479	
247.4	0.00712816	0.00405056	
247.6	0.00724868	0.00408633	
247.8	0.00701673	0.00412208	
248	0.00674783	0.00415782	
248.2	0.00774291	0.00419355	
248.4	0.00827046	0.00422927	
248.6	0.00798915	0.00426497	
248.8	0.00918075	0.00430066	
249	0.00915225	0.00433633	
249.2	0.00934432	0.004372	
249.4	0.00985569	0.00440765	
249.6	0.01000885	0.00444329	
249.8	0.01027939	0.00447891	
250	0.01070664	0.00451452	
250.2	0.0108365	0.00455012	
250.4	0.01104418	0.00458571	
250.6	0.01076825	0.00462129	
250.8	0.01083006	0.00465685	
251	0.01064368	0.0046924	
251.2	0.01023838	0.00472793	
251.4	0.00999318	0.00476346	
251.6	0.00992924	0.00479897	
251.8	0.00938452	0.00483447	
252	0.00927177	0.00486995	
252.2	0.00919821	0.00490542	
252.4	0.00843162	0.00494088	
252.6	0.00823312	0.00497633	
252.8	0.00833791	0.00501177	
253	0.00790192	0.00504719	
253.2	0.00771216	0.0050826	
253.4	0.00799139	0.00511799	
253.6	0.00784686	0.00515338	
253.8	0.00797885	0.00518875	
254	0.00804885	0.00522411	
254.2	0.00804794	0.00525946	
254.4	0.00805964	0.00529479	
254.6	0.00845952	0.00533011	
254.8	0.00862145	0.00536542	
255	0.00893426	0.00540071	
255.2	0.00918494	0.005436	
255.4	0.00978919	0.00547127	
255.6	0.01038025	0.00550653	
255.8	0.01060021	0.00554177	
256	0.01093085	0.005577	
256.2	0.01084754	0.00561222	
256.4	0.01136751	0.00564743	
256.6	0.01172228	0.00568263	
256.8	0.01105779	0.00571781	
257	0.01104809	0.00575298	
257.2	0.01079982	0.00578813	
257.4	0.01097257	0.00582328	
257.6	0.01073835	0.00585841	
257.8	0.00984005	0.00589353	
258	0.00947666	0.00592864	
258.2	0.0091576	0.00596373	
258.4	0.00882308	0.00599881	
258.6	0.00899794	0.00603388	
258.8	0.00889642	0.00606894	
259	0.00916061	0.00610398	
259.2	0.00947532	0.00613902	
259.4	0.00966081	0.00617403	
259.6	0.00950344	0.00620904	
259.8	0.00992269	0.00624404	
260	0.00948892	0.00627902	
260.2	0.0096119	0.00631399	
260.4	0.01034451	0.00634894	
260.6	0.01026644	0.00638389	
260.8	0.01025831	0.00641882	
261	0.01167332	0.00645374	
261.2	0.01195037	0.00648864	
261.4	0.01165283	0.00652354	
261.6	0.01198096	0.00655842	
261.8	0.011827	0.00659329	
262	0.01225838	0.00662815	
262.2	0.01245244	0.00666299	
262.4	0.01287759	0.00669782	
262.6	0.01366376	0.00673264	
262.8	0.01351085	0.00676745	
263	0.01335357	0.00680224	
263.2	0.01358316	0.00683702	
263.4	0.01280767	0.00687179	
263.6	0.01278295	0.00690655	
263.8	0.01277639	0.0069413	
264	0.01179015	0.00697603	
264.2	0.01236332	0.00701075	
264.4	0.01271185	0.00704546	
264.6	0.01220101	0.00708015	
264.8	0.01217754	0.00711483	
265	0.01237218	0.0071495	
265.2	0.01172125	0.00718416	
265.4	0.01154376	0.00721881	
265.6	0.01176564	0.00725344	
265.8	0.01144735	0.00728806	
266	0.01154182	0.00732267	
266.2	0.01183692	0.00735727	
266.4	0.01251925	0.00739185	
266.6	0.01287992	0.00742642	
266.8	0.01268482	0.00746098	
267	0.01296606	0.00749553	
267.2	0.01382986	0.00753006	
267.4	0.01394363	0.00756458	
267.6	0.01443979	0.00759909	
267.8	0.01420232	0.00763359	
268	0.01405443	0.00766807	
268.2	0.01442537	0.00770255	
268.4	0.01421173	0.00773701	
268.6	0.01369775	0.00777145	
268.8	0.01363304	0.00780589	
269	0.01359368	0.00784031	
269.2	0.01315597	0.00787472	
269.4	0.01265709	0.00790912	
269.6	0.01209876	0.00794351	
269.8	0.01171995	0.00797788	
270	0.01195524	0.00801224	
270.2	0.01200629	0.00804659	
270.4	0.01214109	0.00808093	
270.6	0.011875	0.00811526	
270.8	0.01112842	0.00814957	
271	0.01099881	0.00818387	
271.2	0.01130507	0.00821816	
271.4	0.0107771	0.00825243	
271.6	0.01100247	0.0082867	
271.8	0.01109522	0.00832095	
272	0.01109636	0.00835519	
272.2	0.01129028	0.00838941	
272.4	0.01147417	0.00842363	
272.6	0.01183622	0.00845783	
272.8	0.01234031	0.00849202	
273	0.01263947	0.0085262	
273.2	0.01261674	0.00856036	
273.4	0.01282332	0.00859452	
273.6	0.01344249	0.00862866	
273.8	0.01368386	0.00866279	
274	0.01433332	0.00869691	
274.2	0.01424996	0.00873101	
274.4	0.01374826	0.0087651	
274.6	0.01383004	0.00879918	
274.8	0.01331574	0.00883325	
275	0.01329007	0.00886731	
275.2	0.01322405	0.00890135	
275.4	0.01286124	0.00893538	
275.6	0.01300987	0.0089694	
275.8	0.01262463	0.00900341	
276	0.01211488	0.0090374	
276.2	0.01204293	0.00907139	
276.4	0.01233405	0.00910536	
276.6	0.0127325	0.00913932	
276.8	0.01244836	0.00917326	
277	0.01270382	0.0092072	
277.2	0.01365944	0.00924112	
277.4	0.01400718	0.00927503	
277.6	0.01505765	0.00930893	
277.8	0.01531819	0.00934281	
278	0.01561212	0.00937669	
278.2	0.01558683	0.00941055	
278.4	0.01530376	0.0094444	
278.6	0.01539777	0.00947824	
278.8	0.01552596	0.00951206	
279	0.01486263	0.00954587	
279.2	0.014389	0.00957968	
279.4	0.01397603	0.00961346	
279.6	0.01422943	0.00964724	
279.8	0.01390034	0.00968101	
280	0.01397896	0.00971476	
280.2	0.01368124	0.0097485	
280.4	0.01404002	0.00978223	
280.6	0.01344005	0.00981595	
280.8	0.01358552	0.00984965	
281	0.01406208	0.00988334	
281.2	0.0142522	0.00991702	
281.4	0.0143653	0.00995069	
281.6	0.01533169	0.00998435	
281.8	0.015202	0.01001799	
282	0.0152848	0.01005162	
282.2	0.01526228	0.01008525	
282.4	0.01508925	0.01011885	
282.6	0.01518553	0.01015245	
282.8	0.01574554	0.01018603	
283	0.01513957	0.01021961	
283.2	0.01523418	0.01025317	
283.4	0.01527476	0.01028671	
283.6	0.01571667	0.01032025	
283.8	0.01556657	0.01035378	
284	0.01545381	0.01038729	
284.2	0.01518253	0.01042079	
284.4	0.0155181	0.01045428	
284.6	0.01492615	0.01048775	
284.8	0.01489345	0.01052122	
285	0.01441912	0.01055467	
285.2	0.01455529	0.01058811	
285.4	0.01501342	0.01062154	
285.6	0.01559666	0.01065496	
285.8	0.01553102	0.01068836	
286	0.01513408	0.01072175	
286.2	0.01477122	0.01075513	
286.4	0.01494768	0.0107885	
286.6	0.01507267	0.01082186	
286.8	0.01485018	0.0108552	
287	0.01425403	0.01088854	
287.2	0.01396885	0.01092186	
287.4	0.01400749	0.01095517	
287.6	0.01403363	0.01098847	
287.8	0.01411676	0.01102175	
288	0.01409486	0.01105502	
288.2	0.01405074	0.01108829	
288.4	0.01364493	0.01112154	
288.6	0.01281215	0.01115477	
288.8	0.01280988	0.011188	
289	0.01308331	0.01122121	
289.2	0.01345987	0.01125442	
289.4	0.01408568	0.01128761	
289.6	0.01457105	0.01132078	
289.8	0.0147574	0.01135395	
290	0.01443124	0.01138711	
290.2	0.01511798	0.01142025	
290.4	0.01584154	0.01145338	
290.6	0.01595102	0.0114865	
290.8	0.01603956	0.01151961	
291	0.01627654	0.0115527	
291.2	0.01641642	0.01158579	
291.4	0.01711042	0.01161886	
291.6	0.01672136	0.01165192	
291.8	0.01717642	0.01168497	
292	0.01714628	0.011718	
292.2	0.01664579	0.01175103	
292.4	0.01576551	0.01178404	
292.6	0.01531064	0.01181704	
292.8	0.01462402	0.01185003	
293	0.01378792	0.01188301	
293.2	0.01341896	0.01191597	
293.4	0.01341103	0.01194893	
293.6	0.01327197	0.01198187	
293.8	0.01371516	0.0120148	
294	0.01360102	0.01204772	
294.2	0.01409166	0.01208062	
294.4	0.01452703	0.01211352	
294.6	0.0141245	0.0121464	
294.8	0.01499557	0.01217927	
295	0.01560576	0.01221213	
295.2	0.01561784	0.01224498	
295.4	0.01643186	0.01227782	
295.6	0.01645287	0.01231064	
295.8	0.01728638	0.01234346	
296	0.01698689	0.01237626	
296.2	0.01706474	0.01240905	
296.4	0.01678677	0.01244182	
296.6	0.01640505	0.01247459	
296.8	0.01558184	0.01250734	
297	0.01581999	0.01254009	
297.2	0.01602589	0.01257282	
297.4	0.0164495	0.01260553	
297.6	0.0163362	0.01263824	
297.8	0.0165781	0.01267094	
298	0.01647316	0.01270362	
298.2	0.01670085	0.01273629	
298.4	0.01635223	0.01276895	
298.6	0.01615357	0.0128016	
298.8	0.01713096	0.01283424	
299	0.01688115	0.01286687	
299.2	0.01685318	0.01289948	
299.4	0.01744805	0.01293208	
299.6	0.01722644	0.01296467	
299.8	0.01764049	0.01299725	
300	0.01693865	0.01302982	
300.2	0.01714162	0.01306237	
300.4	0.01744288	0.01309492	
300.6	0.01702035	0.01312745	
300.8	0.0170498	0.01315997	
301	0.01757	0.01319248	
301.2	0.01740613	0.01322498	
301.4	0.01748358	0.01325746	
301.6	0.01711454	0.01328994	
301.8	0.0177437	0.0133224	
302	0.01745102	0.01335485	
302.2	0.01721235	0.01338729	
302.4	0.01716668	0.01341972	
302.6	0.01722788	0.01345214	
302.8	0.01698672	0.01348454	
303	0.01716043	0.01351693	
303.2	0.0172868	0.01354931	
303.4	0.01707378	0.01358168	
303.6	0.01681584	0.01361404	
303.8	0.0163399	0.01364639	
304	0.01542469	0.01367872	
304.2	0.01575385	0.01371105	
304.4	0.01615804	0.01374336	
304.6	0.01600921	0.01377566	
304.8	0.01631151	0.01380795	
305	0.01677512	0.01384023	
305.2	0.01687003	0.01387249	
305.4	0.01711861	0.01390475	
305.6	0.01755377	0.01393699	
305.8	0.017989	0.01396922	
306	0.01770821	0.01400144	
306.2	0.01781838	0.01403365	
306.4	0.01780485	0.01406585	
306.6	0.01731057	0.01409803	
306.8	0.01706344	0.01413021	
307	0.01747014	0.01416237	
307.2	0.01741477	0.01419452	
307.4	0.01726804	0.01422666	
307.6	0.0171178	0.01425879	
307.8	0.0166675	0.0142909	
308	0.01688721	0.01432301	
308.2	0.01698786	0.0143551	
308.4	0.01726815	0.01438718	
308.6	0.0177278	0.01441925	
308.8	0.01775197	0.01445131	
309	0.01771457	0.01448336	
309.2	0.01768037	0.01451539	
309.4	0.0179273	0.01454742	
309.6	0.01777572	0.01457943	
309.8	0.01765748	0.01461143	
310	0.01768988	0.01464342	
310.2	0.01738363	0.0146754	
310.4	0.01768557	0.01470737	
310.6	0.01805651	0.01473933	
310.8	0.01840263	0.01477127	
311	0.0189298	0.0148032	
311.2	0.01906958	0.01483512	
311.4	0.01915856	0.01486704	
311.6	0.01931623	0.01489893	
311.8	0.0189481	0.01493082	
312	0.01873309	0.0149627	
312.2	0.01874616	0.01499456	
312.4	0.01886535	0.01502642	
312.6	0.01868418	0.01505826	
312.8	0.0185492	0.01509009	
313	0.01859144	0.01512191	
313.2	0.01848772	0.01515371	
313.4	0.01774711	0.01518551	
313.6	0.01725592	0.0152173	
313.8	0.01715881	0.01524907	
314	0.01712054	0.01528083	
314.2	0.01744212	0.01531258	
314.4	0.01776465	0.01534432	
314.6	0.01760559	0.01537605	
314.8	0.01768473	0.01540777	
315	0.01747732	0.01543947	
315.2	0.01774915	0.01547117	
315.4	0.01771336	0.01550285	
315.6	0.01772263	0.01553452	
315.8	0.01747238	0.01556618	
316	0.01789392	0.01559783	
316.2	0.01852597	0.01562947	
316.4	0.01885156	0.01566109	
316.6	0.01898441	0.01569271	
316.8	0.0194755	0.01572431	
317	0.01976959	0.0157559	
317.2	0.01919254	0.01578749	
317.4	0.01865905	0.01581905	
317.6	0.01916903	0.01585061	
317.8	0.01908109	0.01588216	
318	0.01939145	0.0159137	
318.2	0.01970278	0.01594522	
318.4	0.01927297	0.01597673	
318.6	0.0187184	0.01600824	
318.8	0.01877317	0.01603973	
319	0.0188811	0.01607121	
319.2	0.01937712	0.01610268	
319.4	0.01937493	0.01613413	
319.6	0.01986497	0.01616558	
319.8	0.01997682	0.01619701	
320	0.02014704	0.01622844	
320.2	0.02022399	0.01625985	
320.4	0.02025917	0.01629125	
320.6	0.02016694	0.01632264	
320.8	0.02034224	0.01635402	
321	0.0202833	0.01638538	
321.2	0.01978018	0.01641674	
321.4	0.01981803	0.01644808	
321.6	0.01961416	0.01647942	
321.8	0.01943831	0.01651074	
322	0.01948221	0.01654205	
322.2	0.01942166	0.01657335	
322.4	0.01943189	0.01660464	
322.6	0.01908748	0.01663592	
322.8	0.0194582	0.01666718	
323	0.01983723	0.01669844	
323.2	0.02049964	0.01672968	
323.4	0.02031836	0.01676092	
323.6	0.02012014	0.01679214	
323.8	0.0198353	0.01682335	
324	0.01983122	0.01685455	
324.2	0.01915187	0.01688574	
324.4	0.01901171	0.01691691	
324.6	0.01879681	0.01694808	
324.8	0.01870095	0.01697923	
325	0.01813509	0.01701038	
325.2	0.01782617	0.01704151	
325.4	0.01779454	0.01707263	
325.6	0.01736795	0.01710374	
325.8	0.01844447	0.01713484	
326	0.0188061	0.01716593	
326.2	0.01916877	0.01719701	
326.4	0.01950947	0.01722807	
326.6	0.01998508	0.01725913	
326.8	0.02021648	0.01729017	
327	0.02083384	0.0173212	
327.2	0.0213005	0.01735222	
327.4	0.02094925	0.01738323	
327.6	0.02108312	0.01741423	
327.8	0.02139314	0.01744522	
328	0.02093523	0.0174762	
328.2	0.02085116	0.01750717	
328.4	0.02106439	0.01753812	
328.6	0.02071955	0.01756906	
328.8	0.0204276	0.0176	
329	0.02023534	0.01763092	
329.2	0.02014104	0.01766183	
329.4	0.01979937	0.01769273	
329.6	0.0197028	0.01772362	
329.8	0.02064187	0.0177545	
330	0.02012966	0.01778536	
330.2	0.01985547	0.01781622	
330.4	0.02005241	0.01784706	
330.6	0.01988267	0.0178779	
330.8	0.01986818	0.01790872	
331	0.02014536	0.01793953	
331.2	0.02075258	0.01797033	
331.4	0.02115857	0.01800112	
331.6	0.02171466	0.0180319	
331.8	0.02170035	0.01806266	
332	0.02233615	0.01809342	
332.2	0.02306286	0.01812417	
332.4	0.02266566	0.0181549	
332.6	0.02288193	0.01818562	
332.8	0.02262289	0.01821634	
333	0.02279898	0.01824704	
333.2	0.02225901	0.01827773	
333.4	0.02185376	0.01830841	
333.6	0.02172237	0.01833908	
333.8	0.0216819	0.01836973	
334	0.02108374	0.01840038	
334.2	0.02083389	0.01843102	
334.4	0.02064937	0.01846164	
334.6	0.0205043	0.01849225	
334.8	0.02102343	0.01852286	
335	0.02111815	0.01855345	
335.2	0.02161874	0.01858403	
335.4	0.02178651	0.0186146	
335.6	0.02147857	0.01864516	
335.8	0.02176625	0.01867571	
336	0.02244319	0.01870624	
336.2	0.02197397	0.01873677	
336.4	0.02198982	0.01876729	
336.6	0.02210846	0.01879779	
336.8	0.02155143	0.01882828	
337	0.02147136	0.01885877	
337.2	0.02122616	0.01888924	
337.4	0.02103408	0.0189197	
337.6	0.02104931	0.01895015	
337.8	0.02132886	0.01898059	
338	0.02119955	0.01901102	
338.2	0.02148617	0.01904143	
338.4	0.02161128	0.01907184	
338.6	0.02145806	0.01910223	
338.8	0.02177147	0.01913262	
339	0.0213604	0.01916299	
339.2	0.02158772	0.01919336	
339.4	0.02145636	0.01922371	
339.6	0.02093698	0.01925405	
339.8	0.02169782	0.01928438	
340	0.02164414	0.0193147	
340.2	0.02117057	0.01934501	
340.4	0.02160778	0.01937531	
340.6	0.02144514	0.01940559	
340.8	0.02134517	0.01943587	
341	0.02138554	0.01946613	
341.2	0.02189743	0.01949639	
341.4	0.02191175	0.01952663	
341.6	0.02262024	0.01955687	
341.8	0.02303015	0.01958709	
342	0.02365208	0.0196173	
342.2	0.02412563	0.0196475	
342.4	0.02419834	0.01967769	
342.6	0.02420127	0.01970787	
342.8	0.02453808	0.01973804	
343	0.02414353	0.01976819	
343.2	0.02487074	0.01979834	
343.4	0.02462014	0.01982848	
343.6	0.02424537	0.0198586	
343.8	0.02450603	0.01988872	
344	0.02437053	0.01991882	
344.2	0.02355786	0.01994891	
344.4	0.02400752	0.01997899	
344.6	0.02404446	0.02000907	
344.8	0.02366533	0.02003913	
345	0.02340597	0.02006918	
345.2	0.02282014	0.02009921	
345.4	0.02282454	0.02012924	
345.6	0.02351708	0.02015926	
345.8	0.02404483	0.02018927	
346	0.02461269	0.02021926	
346.2	0.02403575	0.02024925	
346.4	0.02402232	0.02027922	
346.6	0.02413255	0.02030919	
346.8	0.02376599	0.02033914	
347	0.02389519	0.02036908	
347.2	0.02387539	0.02039901	
347.4	0.02337134	0.02042894	
347.6	0.02296972	0.02045885	
347.8	0.02284705	0.02048875	
348	0.02277496	0.02051863	
348.2	0.02264807	0.02054851	
348.4	0.0229472	0.02057838	
348.6	0.02280497	0.02060824	
348.8	0.0223105	0.02063808	
349	0.02239484	0.02066792	
349.2	0.02252628	0.02069774	
349.4	0.02312453	0.02072756	
349.6	0.02317044	0.02075736	
349.8	0.0232732	0.02078716	
350	0.02274157	0.02081694	
350.2	0.02222051	0.02084671	
350.4	0.02216456	0.02087647	
350.6	0.02207536	0.02090622	
350.8	0.02224515	0.02093596	
351	0.0226245	0.02096569	
351.2	0.02273666	0.02099541	
351.4	0.02295895	0.02102512	
351.6	0.02324925	0.02105481	
351.8	0.023968	0.0210845	
352	0.02463226	0.02111418	
352.2	0.02496162	0.02114384	
352.4	0.02477162	0.0211735	
352.6	0.025161	0.02120314	
352.8	0.02522671	0.02123277	
353	0.02585533	0.0212624	
353.2	0.0255728	0.02129201	
353.4	0.0249906	0.02132161	
353.6	0.02458542	0.0213512	
353.8	0.02449992	0.02138078	
354	0.0239403	0.02141035	
354.2	0.02337225	0.02143991	
354.4	0.02312981	0.02146946	
354.6	0.0232567	0.021499	
354.8	0.02364374	0.02152853	
355	0.02390014	0.02155804	
355.2	0.02420655	0.02158755	
355.4	0.02448699	0.02161705	
355.6	0.02459407	0.02164653	
355.8	0.02519126	0.02167601	
356	0.02499624	0.02170547	
356.2	0.02507394	0.02173493	
356.4	0.02513348	0.02176437	
356.6	0.02515964	0.0217938	
356.8	0.02515925	0.02182323	
357	0.02555445	0.02185264	
357.2	0.02476973	0.02188204	
357.4	0.02465737	0.02191143	
357.6	0.0246984	0.02194081	
357.8	0.02422608	0.02197018	
358	0.02376907	0.02199954	
358.2	0.02288544	0.02202889	
358.4	0.02283773	0.02205823	
358.6	0.02297013	0.02208755	
358.8	0.02291366	0.02211687	
359	0.02289114	0.02214618	
359.2	0.02295596	0.02217548	
359.4	0.02343547	0.02220476	
359.6	0.0232434	0.02223404	
359.8	0.02382101	0.0222633	
360	0.02442076	0.02229256	
360.2	0.02483841	0.0223218	
360.4	0.02489562	0.02235103	
360.6	0.02491614	0.02238026	
360.8	0.02517073	0.02240947	
361	0.0258503	0.02243867	
361.2	0.02563841	0.02246786	
361.4	0.02616152	0.02249705	
361.6	0.02634038	0.02252622	
361.8	0.02623511	0.02255538	
362	0.02620701	0.02258453	
362.2	0.02571708	0.02261367	
362.4	0.02562322	0.0226428	
362.6	0.02555988	0.02267192	
362.8	0.02508712	0.02270102	
363	0.02464983	0.02273012	
363.2	0.02490258	0.02275921	
363.4	0.02485492	0.02278829	
363.6	0.02452692	0.02281735	
363.8	0.02547127	0.02284641	
364	0.02601317	0.02287546	
364.2	0.02571106	0.02290449	
364.4	0.02573465	0.02293352	
364.6	0.02584104	0.02296253	
364.8	0.02660374	0.02299154	
365	0.02720854	0.02302053	
365.2	0.02705556	0.02304952	
365.4	0.02751924	0.02307849	
365.6	0.02810023	0.02310745	
365.8	0.02801511	0.0231364	
366	0.02756416	0.02316535	
366.2	0.02739823	0.02319428	
366.4	0.02691205	0.0232232	
366.6	0.02696239	0.02325211	
366.8	0.02648485	0.02328101	
367	0.02555848	0.0233099	
367.2	0.02598074	0.02333878	
367.4	0.02585503	0.02336765	
367.6	0.02650257	0.02339651	
367.8	0.02674939	0.02342536	
368	0.02649467	0.0234542	
368.2	0.02602253	0.02348303	
368.4	0.02575173	0.02351185	
368.6	0.02570533	0.02354066	
368.8	0.02603925	0.02356946	
369	0.0260654	0.02359824	
369.2	0.02567507	0.02362702	
369.4	0.02538041	0.02365579	
369.6	0.0257605	0.02368455	
369.8	0.02566798	0.02371329	
370	0.02581551	0.02374203	
370.2	0.02638808	0.02377075	
370.4	0.02672317	0.02379947	
370.6	0.02746525	0.02382817	
370.8	0.02747408	0.02385687	
371	0.02780108	0.02388555	
371.2	0.02841776	0.02391423	
371.4	0.02831423	0.02394289	
371.6	0.02845413	0.02397155	
371.8	0.02851612	0.02400019	
372	0.02856967	0.02402883	
372.2	0.02797897	0.02405745	
372.4	0.02787199	0.02408606	
372.6	0.02795623	0.02411466	
372.8	0.02785044	0.02414326	
373	0.02783926	0.02417184	
373.2	0.0269821	0.02420041	
373.4	0.02673942	0.02422897	
373.6	0.02715262	0.02425753	
373.8	0.02730783	0.02428607	
374	0.02741283	0.0243146	
374.2	0.02777063	0.02434312	
374.4	0.02783855	0.02437163	
374.6	0.02798724	0.02440013	
374.8	0.02784883	0.02442862	
375	0.02830622	0.0244571	
375.2	0.02766895	0.02448557	
375.4	0.02737631	0.02451403	
375.6	0.02715263	0.02454248	
375.8	0.02718119	0.02457092	
376	0.02697444	0.02459935	
376.2	0.02676638	0.02462777	
376.4	0.02700333	0.02465618	
376.6	0.02715788	0.02468458	
376.8	0.0265894	0.02471297	
377	0.02661456	0.02474135	
377.2	0.02676353	0.02476972	
377.4	0.02649446	0.02479808	
377.6	0.02673722	0.02482642	
377.8	0.02728641	0.02485476	
378	0.0276987	0.02488309	
378.2	0.02793524	0.02491141	
378.4	0.02824531	0.02493972	
378.6	0.02849978	0.02496801	
378.8	0.02875755	0.0249963	
379	0.02837096	0.02502458	
379.2	0.0278864	0.02505285	
379.4	0.02781394	0.0250811	
379.6	0.02787833	0.02510935	
379.8	0.02823073	0.02513759	
380	0.02818577	0.02516582	
380.2	0.02810673	0.02519403	
380.4	0.02790731	0.02522224	
380.6	0.02770696	0.02525044	
380.8	0.02688294	0.02527862	
381	0.02742372	0.0253068	
381.2	0.02759864	0.02533497	
381.4	0.02702589	0.02536312	
381.6	0.02777236	0.02539127	
381.8	0.02943376	0.0254194	
382	0.02945745	0.02544753	
382.2	0.029337	0.02547565	
382.4	0.02966989	0.02550375	
382.6	0.02934523	0.02553185	
382.8	0.02941071	0.02555993	
383	0.02896971	0.02558801	
383.2	0.02891312	0.02561608	
383.4	0.02845698	0.02564413	
383.6	0.02823582	0.02567218	
383.8	0.02774496	0.02570021	
384	0.02698672	0.02572824	
384.2	0.02686018	0.02575626	
384.4	0.02614745	0.02578426	
384.6	0.02624832	0.02581226	
384.8	0.02601302	0.02584024	
385	0.02631562	0.02586822	
385.2	0.02599359	0.02589619	
385.4	0.0259323	0.02592414	
385.6	0.02696456	0.02595209	
385.8	0.02758319	0.02598002	
386	0.02705031	0.02600795	
386.2	0.02737313	0.02603586	
386.4	0.0282497	0.02606377	
386.6	0.02806529	0.02609167	
386.8	0.02870597	0.02611955	
387	0.02821728	0.02614743	
387.2	0.02801285	0.02617529	
387.4	0.0282301	0.02620315	
387.6	0.02887921	0.026231	
387.8	0.02888907	0.02625883	
388	0.02925503	0.02628666	
388.2	0.02985617	0.02631447	
388.4	0.03000127	0.02634228	
388.6	0.030312	0.02637008	
388.8	0.03030724	0.02639786	
389	0.02978206	0.02642564	
389.2	0.02932694	0.02645341	
389.4	0.02894259	0.02648116	
389.6	0.02849508	0.02650891	
389.8	0.02838652	0.02653665	
390	0.02838855	0.02656437	
390.2	0.02869225	0.02659209	
390.4	0.02837479	0.0266198	
390.6	0.02805048	0.02664749	
390.8	0.02839328	0.02667518	
391	0.02805436	0.02670286	
391.2	0.02840905	0.02673053	
391.4	0.02896527	0.02675818	
391.6	0.02966987	0.02678583	
391.8	0.02922151	0.02681347	
392	0.02928509	0.0268411	
392.2	0.02977921	0.02686871	
392.4	0.02963233	0.02689632	
392.6	0.02892222	0.02692392	
392.8	0.02907945	0.02695151	
393	0.02836623	0.02697909	
393.2	0.02804217	0.02700666	
393.4	0.02801123	0.02703422	
393.6	0.0282682	0.02706176	
393.8	0.02827439	0.0270893	
394	0.02896816	0.02711683	
394.2	0.02912962	0.02714435	
394.4	0.02916592	0.02717186	
394.6	0.03001434	0.02719936	
394.8	0.03036713	0.02722685	
395	0.03062722	0.02725433	
395.2	0.03074633	0.0272818	
395.4	0.03107901	0.02730926	
395.6	0.03160991	0.02733671	
395.8	0.03114822	0.02736415	
396	0.03113106	0.02739158	
396.2	0.03111873	0.02741901	
396.4	0.03012552	0.02744642	
396.6	0.02972646	0.02747382	
396.8	0.02997211	0.02750121	
397	0.02952426	0.02752859	
397.2	0.02933816	0.02755596	
397.4	0.02984082	0.02758333	
397.6	0.02960945	0.02761068	
397.8	0.02920493	0.02763802	
398	0.03020763	0.02766536	
398.2	0.03021412	0.02769268	
398.4	0.03081929	0.02771999	
398.6	0.03124097	0.0277473	
398.8	0.03141164	0.02777459	
399	0.03159223	0.02780187	
399.2	0.0320085	0.02782915	
399.4	0.03192727	0.02785641	
399.6	0.0325916	0.02788367	
399.8	0.03261977	0.02791091	
400	0.03245466	0.02793815	
400.2	0.03186257	0.02796537	
400.4	0.0317666	0.02799259	
400.6	0.03191331	0.0280198	
400.8	0.03193983	0.02804699	
401	0.03191201	0.02807418	
401.2	0.03148215	0.02810136	
401.4	0.03143633	0.02812852	
401.6	0.03071087	0.02815568	
401.8	0.03067057	0.02818283	
402	0.03105904	0.02820997	
402.2	0.03103421	0.0282371	
402.4	0.03094453	0.02826422	
402.6	0.03068056	0.02829133	
402.8	0.03025982	0.02831843	
403	0.03015364	0.02834551	
403.2	0.03022895	0.0283726	
403.4	0.02992147	0.02839967	
403.6	0.03048487	0.02842673	
403.8	0.03048222	0.02845378	
404	0.03010415	0.02848082	
404.2	0.02994066	0.02850785	
404.4	0.03021981	0.02853487	
404.6	0.03008797	0.02856189	
404.8	0.03021434	0.02858889	
405	0.03011665	0.02861588	
405.2	0.03011665	0.02864287	
405.4	0.03000325	0.02863966	
405.6	0.02963841	0.02863646	
405.8	0.02915712	0.02863326	
406	0.02897326	0.02863005	
406.2	0.02860647	0.02862685	
406.4	0.02875315	0.02862365	
406.6	0.02859032	0.02862045	
406.8	0.02846652	0.02861724	
407	0.02800786	0.02861404	
407.2	0.02779603	0.02861084	
407.4	0.02830867	0.02860764	
407.6	0.0285854	0.02860444	
407.8	0.02843226	0.02860124	
408	0.02848678	0.02859804	
408.2	0.02881618	0.02859484	
408.4	0.02888957	0.02859165	
408.6	0.02838934	0.02858845	
408.8	0.0291058	0.02858525	
409	0.02843998	0.02858205	
409.2	0.02896371	0.02857886	
409.4	0.02900869	0.02857566	
409.6	0.02891609	0.02857246	
409.8	0.02885368	0.02856927	
410	0.02867531	0.02856607	
410.2	0.02793817	0.02856287	
410.4	0.02798609	0.02855968	
410.6	0.02755834	0.02855649	
410.8	0.02733462	0.02855329	
411	0.02716875	0.0285501	
411.2	0.02747298	0.0285469	
411.4	0.02795271	0.02854371	
411.6	0.02761903	0.02854052	
411.8	0.02768069	0.02853732	
412	0.02785792	0.02853413	
412.2	0.02836158	0.02853094	
412.4	0.02844266	0.02852775	
412.6	0.0283791	0.02852456	
412.8	0.02861707	0.02852137	
413	0.02782941	0.02851818	
413.2	0.02851606	0.02851499	
413.4	0.02852713	0.0285118	
413.6	0.0283505	0.02850861	
413.8	0.02798424	0.02850542	
414	0.02756361	0.02850223	
414.2	0.02705983	0.02849904	
414.4	0.02712302	0.02849585	
414.6	0.02718016	0.02849267	
414.8	0.02689854	0.02848948	
415	0.02733034	0.02848629	
415.2	0.02712118	0.02848311	
415.4	0.0270312	0.02847992	
415.6	0.02699135	0.02847674	
415.8	0.02739317	0.02847355	
416	0.02749123	0.02847036	
416.2	0.02756954	0.02846718	
416.4	0.02735862	0.028464	
416.6	0.02725751	0.02846081	
416.8	0.02731028	0.02845763	
417	0.02744295	0.02845444	
417.2	0.02769655	0.02845126	
417.4	0.02751885	0.02844808	
417.6	0.02679275	0.0284449	
417.8	0.02686905	0.02844172	
418	0.02682778	0.02843853	
418.2	0.02631637	0.02843535	
418.4	0.02656056	0.02843217	
418.6	0.02686691	0.02842899	
418.8	0.02675988	0.02842581	
419	0.02703839	0.02842263	
419.2	0.02696185	0.02841945	
419.4	0.02738095	0.02841627	
419.6	0.02741214	0.0284131	
419.8	0.02717541	0.02840992	
420	0.02717442	0.02840674	
420.2	0.02741214	0.02840356	
420.4	0.0274631	0.02840038	
420.6	0.02774181	0.02839721	
420.8	0.02785376	0.02839403	
421	0.02810096	0.02839085	
421.2	0.0277415	0.02838768	
421.4	0.02784236	0.0283845	
421.6	0.026913	0.02838133	
421.8	0.02705558	0.02837815	
422	0.02696045	0.02837498	
422.2	0.02659516	0.02837181	
422.4	0.02711949	0.02836863	
422.6	0.02721055	0.02836546	
422.8	0.02723178	0.02836229	
423	0.02694982	0.02835911	
423.2	0.02733578	0.02835594	
423.4	0.02732928	0.02835277	
423.6	0.02737108	0.0283496	
423.8	0.02770702	0.02834643	
424	0.02820608	0.02834326	
424.2	0.02851659	0.02834009	
424.4	0.02830576	0.02833692	
424.6	0.02879271	0.02833375	
424.8	0.02879811	0.02833058	
425	0.02870397	0.02832741	
425.2	0.02887784	0.02832424	
425.4	0.02846554	0.02832107	
425.6	0.0279126	0.0283179	
425.8	0.02836382	0.02831473	
426	0.02824036	0.02831157	
426.2	0.02825566	0.0283084	
426.4	0.02850033	0.02830523	
426.6	0.02857349	0.02830207	
426.8	0.02862556	0.0282989	
427	0.02857741	0.02829574	
427.2	0.02864104	0.02829257	
427.4	0.0281857	0.02828941	
427.6	0.02818472	0.02828624	
427.8	0.02789609	0.02828308	
428	0.02752046	0.02827991	
428.2	0.02695023	0.02827675	
428.4	0.02662255	0.02827359	
428.6	0.02670835	0.02827043	
428.8	0.02600302	0.02826726	
429	0.02589908	0.0282641	
429.2	0.02593028	0.02826094	
429.4	0.025305	0.02825778	
429.6	0.02572414	0.02825462	
429.8	0.02532445	0.02825146	
430	0.02448986	0.0282483	
430.2	0.02529821	0.02824514	
430.4	0.02538588	0.02824198	
430.6	0.02603109	0.02823882	
430.8	0.0268005	0.02823566	
431	0.02683585	0.0282325	
431.2	0.02736834	0.02822934	
431.4	0.02728732	0.02822619	
431.6	0.02724005	0.02822303	
431.8	0.02742124	0.02821987	
432	0.02752685	0.02821671	
432.2	0.02754704	0.02821356	
432.4	0.02738909	0.0282104	
432.6	0.02786268	0.02820725	
432.8	0.02756757	0.02820409	
433	0.02761051	0.02820094	
433.2	0.02717274	0.02819778	
433.4	0.02681206	0.02819463	
433.6	0.02665875	0.02819147	
433.8	0.02619928	0.02818832	
434	0.02579349	0.02818517	
434.2	0.02626424	0.02818201	
434.4	0.02592984	0.02817886	
434.6	0.0264514	0.02817571	
434.8	0.02683897	0.02817256	
435	0.02652092	0.02816941	
435.2	0.02712981	0.02816626	
435.4	0.02648047	0.02816311	
435.6	0.026775	0.02815995	
435.8	0.0269834	0.0281568	
436	0.0276092	0.02815366	
436.2	0.02774561	0.02815051	
436.4	0.02754896	0.02814736	
436.6	0.02763721	0.02814421	
436.8	0.02763612	0.02814106	
437	0.02781221	0.02813791	
437.2	0.02848988	0.02813477	
437.4	0.02850109	0.02813162	
437.6	0.02816928	0.02812847	
437.8	0.02790932	0.02812532	
438	0.02727062	0.02812218	
438.2	0.02723107	0.02811903	
438.4	0.02718082	0.02811589	
438.6	0.02738909	0.02811274	
438.8	0.02739683	0.0281096	
439	0.02703687	0.02810645	
439.2	0.02706446	0.02810331	
439.4	0.02652686	0.02810017	
439.6	0.02670316	0.02809702	
439.8	0.02642626	0.02809388	
440	0.02687725	0.02809074	
440.2	0.0266023	0.0280876	
440.4	0.02611862	0.02808445	
440.6	0.02640625	0.02808131	
440.8	0.02723851	0.02807817	
441	0.02724811	0.02807503	
441.2	0.02771675	0.02807189	
441.4	0.02694172	0.02806875	
441.6	0.02681582	0.02806561	
441.8	0.0264094	0.02806247	
442	0.02643495	0.02805933	
442.2	0.0264019	0.02805619	
442.4	0.02625411	0.02805305	
442.6	0.02614025	0.02804992	
442.8	0.0264243	0.02804678	
443	0.026006	0.02804364	
443.2	0.02577109	0.0280405	
443.4	0.02549186	0.02803737	
443.6	0.0262224	0.02803423	
443.8	0.02626046	0.0280311	
444	0.02684967	0.02802796	
444.2	0.02714485	0.02802483	
444.4	0.02698647	0.02802169	
444.6	0.02691494	0.02801856	
444.8	0.02689612	0.02801542	
445	0.02621999	0.02801229	
445.2	0.0263088	0.02800915	
445.4	0.02620774	0.02800602	
445.6	0.02594834	0.02800289	
445.8	0.02566751	0.02799976	
446	0.0259492	0.02799662	
446.2	0.02554368	0.02799349	
446.4	0.02537229	0.02799036	
446.6	0.02559192	0.02798723	
446.8	0.02565574	0.0279841	
447	0.02530825	0.02798097	
447.2	0.02556408	0.02797784	
447.4	0.0258621	0.02797471	
447.6	0.02634805	0.02797158	
447.8	0.02601125	0.02796845	
448	0.02627655	0.02796532	
448.2	0.026033	0.0279622	
448.4	0.0258202	0.02795907	
448.6	0.02544521	0.02795594	
448.8	0.02512932	0.02795281	
449	0.02470843	0.02794969	
449.2	0.02523842	0.02794656	
449.4	0.02518009	0.02794343	
449.6	0.02495562	0.02794031	
449.8	0.02517902	0.02793718	
450	0.02499553	0.02793406	
450.2	0.0249908	0.02793093	
450.4	0.02480315	0.02792781	
450.6	0.02506666	0.02792468	
450.8	0.02503856	0.02792156	
451	0.02561242	0.02791844	
451.2	0.02585209	0.02791531	
451.4	0.0258707	0.02791219	
451.6	0.02614728	0.02790907	
451.8	0.02647482	0.02790595	
452	0.02730621	0.02790283	
452.2	0.02757825	0.02789971	
452.4	0.02757841	0.02789658	
452.6	0.02725734	0.02789346	
452.8	0.02696349	0.02789034	
453	0.02742626	0.02788722	
453.2	0.02753842	0.0278841	
453.4	0.027626	0.02788099	
453.6	0.02751625	0.02787787	
453.8	0.02722507	0.02787475	
454	0.02674127	0.02787163	
454.2	0.02694614	0.02786851	
454.4	0.0262709	0.0278654	
454.6	0.02614522	0.02786228	
454.8	0.02591258	0.02785916	
455	0.02491409	0.02785605	
455.2	0.02428647	0.02785293	
455.4	0.02413812	0.02784981	
455.6	0.02415266	0.0278467	
455.8	0.024227	0.02784358	
456	0.02399694	0.02784047	
456.2	0.02391211	0.02783736	
456.4	0.02378981	0.02783424	
456.6	0.0236073	0.02783113	
456.8	0.02386134	0.02782801	
457	0.02395271	0.0278249	
457.2	0.0241314	0.02782179	
457.4	0.02452743	0.02781868	
457.6	0.02473819	0.02781557	
457.8	0.02511334	0.02781245	
458	0.02492237	0.02780934	
458.2	0.02566643	0.02780623	
458.4	0.02534035	0.02780312	
458.6	0.02536065	0.02780001	
458.8	0.02492154	0.0277969	
459	0.02453078	0.02779379	
459.2	0.02477084	0.02779068	
459.4	0.02539444	0.02778758	
459.6	0.02555901	0.02778447	
459.8	0.02564795	0.02778136	
460	0.02588223	0.02777825	
460.2	0.02686463	0.02777514	
460.4	0.02666538	0.02777204	
460.6	0.02649654	0.02776893	
460.8	0.02649469	0.02776582	
461	0.02591122	0.02776272	
461.2	0.02591347	0.02775961	
461.4	0.02592456	0.02775651	
461.6	0.02598137	0.0277534	
461.8	0.0264186	0.0277503	
462	0.02622242	0.02774719	
462.2	0.02679449	0.02774409	
462.4	0.02656301	0.02774099	
462.6	0.02635409	0.02773788	
462.8	0.0260848	0.02773478	
463	0.02637701	0.02773168	
463.2	0.0263749	0.02772858	
463.4	0.02701754	0.02772548	
463.6	0.02634943	0.02772237	
463.8	0.02603225	0.02771927	
464	0.02640332	0.02771617	
464.2	0.02655963	0.02771307	
464.4	0.02550314	0.02770997	
464.6	0.02523604	0.02770687	
464.8	0.02456999	0.02770377	
465	0.02379931	0.02770067	
465.2	0.02412983	0.02769758	
465.4	0.02445699	0.02769448	
465.6	0.02461204	0.02769138	
465.8	0.02524963	0.02768828	
466	0.02518087	0.02768519	
466.2	0.02559736	0.02768209	
466.4	0.02602683	0.02767899	
466.6	0.02636367	0.0276759	
466.8	0.02672049	0.0276728	
467	0.02701533	0.0276697	
467.2	0.02663109	0.02766661	
467.4	0.02706693	0.02766351	
467.6	0.02667249	0.02766042	
467.8	0.02707434	0.02765733	
468	0.02726374	0.02765423	
468.2	0.02736439	0.02765114	
468.4	0.02671095	0.02764805	
468.6	0.02688256	0.02764495	
468.8	0.02636387	0.02764186	
469	0.02616057	0.02763877	
469.2	0.02625172	0.02763568	
469.4	0.02597353	0.02763259	
469.6	0.02614606	0.0276295	
469.8	0.0260961	0.0276264	
470	0.02606689	0.02762331	
470.2	0.02641844	0.02762022	
470.4	0.02664537	0.02761713	
470.6	0.02676488	0.02761405	
470.8	0.02638026	0.02761096	
471	0.02597238	0.02760787	
471.2	0.02570728	0.02760478	
471.4	0.02601969	0.02760169	
471.6	0.02600838	0.0275986	
471.8	0.02607832	0.02759552	
472	0.02582411	0.02759243	
472.2	0.02536408	0.02758934	
472.4	0.02487654	0.02758626	
472.6	0.02459411	0.02758317	
472.8	0.02402321	0.02758009	
473	0.02401719	0.027577	
473.2	0.02387347	0.02757392	
473.4	0.02361682	0.02757083	
473.6	0.0239988	0.02756775	
473.8	0.0238121	0.02756466	
474	0.02443838	0.02756158	
474.2	0.02449236	0.0275585	
474.4	0.02400239	0.02755542	
474.6	0.02426928	0.02755233	
474.8	0.02408986	0.02754925	
475	0.02411887	0.02754617	
475.2	0.02435807	0.02754309	
475.4	0.02452534	0.02754001	
475.6	0.0246781	0.02753693	
475.8	0.02454335	0.02753385	
476	0.02436556	0.02753077	
476.2	0.02421565	0.02752769	
476.4	0.0245822	0.02752461	
476.6	0.02460435	0.02752153	
476.8	0.0249259	0.02751845	
477	0.02527354	0.02751537	
477.2	0.02490415	0.02751229	
477.4	0.02502527	0.02750922	
477.6	0.02534732	0.02750614	
477.8	0.02532067	0.02750306	
478	0.02559667	0.02749999	
478.2	0.02473289	0.02749691	
478.4	0.0240263	0.02749384	
478.6	0.02465986	0.02749076	
478.8	0.02463649	0.02748768	
479	0.02464585	0.02748461	
479.2	0.02471923	0.02748154	
479.4	0.02485417	0.02747846	
479.6	0.0244779	0.02747539	
479.8	0.02449073	0.02747231	
480	0.02473056	0.02746924	
480.2	0.02471521	0.02746617	
480.4	0.02484617	0.0274631	
480.6	0.02509413	0.02746002	
480.8	0.02485086	0.02745695	
481	0.02516984	0.02745388	
481.2	0.02519366	0.02745081	
481.4	0.02521815	0.02744774	
481.6	0.0251228	0.02744467	
481.8	0.0251453	0.0274416	
482	0.02434494	0.02743853	
482.2	0.0239981	0.02743546	
482.4	0.0239475	0.02743239	
482.6	0.02439234	0.02742932	
482.8	0.02407707	0.02742626	
483	0.02403917	0.02742319	
483.2	0.02384814	0.02742012	
483.4	0.02387985	0.02741705	
483.6	0.02362027	0.02741399	
483.8	0.02386594	0.02741092	
484	0.02391485	0.02740785	
484.2	0.02368669	0.02740479	
484.4	0.02387395	0.02740172	
484.6	0.02417709	0.02739866	
484.8	0.02408578	0.02739559	
485	0.02525072	0.02739253	
485.2	0.02506537	0.02738946	
485.4	0.02494631	0.0273864	
485.6	0.02482273	0.02738334	
485.8	0.02469034	0.02738027	
486	0.02445736	0.02737721	
486.2	0.02531965	0.02737415	
486.4	0.02528372	0.02737109	
486.6	0.02526599	0.02736802	
486.8	0.02493291	0.02736496	
487	0.02501351	0.0273619	
487.2	0.0251996	0.02735884	
487.4	0.0247394	0.02735578	
487.6	0.02460045	0.02735272	
487.8	0.02424225	0.02734966	
488	0.02409205	0.0273466	
488.2	0.02411468	0.02734354	
488.4	0.02396722	0.02734048	
488.6	0.02436283	0.02733743	
488.8	0.0241064	0.02733437	
489	0.02393354	0.02733131	
489.2	0.02395284	0.02732825	
489.4	0.02402539	0.0273252	
489.6	0.02429004	0.02732214	
489.8	0.02476308	0.02731908	
490	0.02504496	0.02731603	
490.2	0.02538811	0.02731297	
490.4	0.02555305	0.02730992	
490.6	0.02559593	0.02730686	
490.8	0.02521937	0.02730381	
491	0.02554761	0.02730075	
491.2	0.02534264	0.0272977	
491.4	0.02457104	0.02729465	
491.6	0.02504565	0.02729159	
491.8	0.02484775	0.02728854	
492	0.02484574	0.02728549	
492.2	0.02481182	0.02728244	
492.4	0.02449165	0.02727938	
492.6	0.02465201	0.02727633	
492.8	0.02380837	0.02727328	
493	0.02358004	0.02727023	
493.2	0.02441644	0.02726718	
493.4	0.02413574	0.02726413	
493.6	0.02411539	0.02726108	
493.8	0.02424979	0.02725803	
494	0.02458524	0.02725498	
494.2	0.02508548	0.02725193	
494.4	0.0253618	0.02724888	
494.6	0.02486309	0.02724584	
494.8	0.02501799	0.02724279	
495	0.02521608	0.02723974	
495.2	0.0250385	0.02723669	
495.4	0.02525725	0.02723365	
495.6	0.02550134	0.0272306	
495.8	0.02534391	0.02722756	
496	0.02516908	0.02722451	
496.2	0.02513651	0.02722146	
496.4	0.02524369	0.02721842	
496.6	0.02519531	0.02721538	
496.8	0.0250041	0.02721233	
497	0.02524843	0.02720929	
497.2	0.02538636	0.02720624	
497.4	0.02534694	0.0272032	
497.6	0.02449708	0.02720016	
497.8	0.02466248	0.02719711	
498	0.02532949	0.02719407	
498.2	0.02528232	0.02719103	
498.4	0.02506313	0.02718799	
498.6	0.02502608	0.02718495	
498.8	0.0249658	0.02718191	
499	0.02470553	0.02717887	
499.2	0.02468211	0.02717583	
499.4	0.02480884	0.02717279	
499.6	0.02484501	0.02716975	
499.8	0.02468954	0.02716671	
500	0.02470837	0.02716367	
500.2	0.02485961	0.02716063	
500.4	0.02521186	0.02715759	
500.6	0.02528529	0.02715455	
500.8	0.02525238	0.02715152	
501	0.02488003	0.02714848	
501.2	0.02465082	0.02714544	
501.4	0.0241291	0.02714241	
501.6	0.02354342	0.02713937	
501.8	0.02400422	0.02713633	
502	0.02414259	0.0271333	
502.2	0.02400292	0.02713026	
502.4	0.02406384	0.02712723	
502.6	0.02411908	0.02712419	
502.8	0.02416488	0.02712116	
503	0.02460266	0.02711813	
503.2	0.02493305	0.02711509	
503.4	0.0257437	0.02711206	
503.6	0.02573107	0.02710903	
503.8	0.02564647	0.027106	
504	0.02607128	0.02710296	
504.2	0.02571572	0.02709993	
504.4	0.02617927	0.0270969	
504.6	0.02627164	0.02709387	
504.8	0.02555518	0.02709084	
505	0.02546303	0.02708781	
505.2	0.02537674	0.02708478	
505.4	0.02514808	0.02708175	
505.6	0.02519684	0.02707872	
505.8	0.02491411	0.02707569	
506	0.02456399	0.02707266	
506.2	0.02494268	0.02706963	
506.4	0.0244731	0.02706661	
506.6	0.02477426	0.02706358	
506.8	0.02547136	0.02706055	
507	0.02531088	0.02705752	
507.2	0.02555765	0.0270545	
507.4	0.02609536	0.02705147	
507.6	0.02586481	0.02704844	
507.8	0.02640422	0.02704542	
508	0.02682829	0.02704239	
508.2	0.02689867	0.02703937	
508.4	0.02774458	0.02703634	
508.6	0.02768344	0.02703332	
508.8	0.02766727	0.0270303	
509	0.02815165	0.02702727	
509.2	0.02762789	0.02702425	
509.4	0.02741339	0.02702123	
509.6	0.02708743	0.0270182	
509.8	0.02699013	0.02701518	
510	0.02659723	0.02701216	
510.2	0.0264456	0.02700914	
510.4	0.02567533	0.02700612	
510.6	0.02590974	0.0270031	
510.8	0.02551331	0.02700008	
511	0.02495704	0.02699706	
511.2	0.02533086	0.02699404	
511.4	0.02536012	0.02699102	
511.6	0.0252875	0.026988	
511.8	0.02505433	0.02698498	
512	0.02536645	0.02698196	
512.2	0.02496766	0.02697894	
512.4	0.02534652	0.02697592	
512.6	0.02490818	0.02697291	
512.8	0.02488731	0.02696989	
513	0.02473166	0.02696687	
513.2	0.02441339	0.02696386	
513.4	0.02449393	0.02696084	
513.6	0.0246817	0.02695782	
513.8	0.02506864	0.02695481	
514	0.0253579	0.02695179	
514.2	0.02554995	0.02694878	
514.4	0.02554757	0.02694576	
514.6	0.0260017	0.02694275	
514.8	0.02547131	0.02693974	
515	0.02547926	0.02693672	
515.2	0.02558231	0.02693371	
515.4	0.02539225	0.0269307	
515.6	0.02547553	0.02692768	
515.8	0.02509149	0.02692467	
516	0.02550796	0.02692166	
516.2	0.02486515	0.02691865	
516.4	0.02508615	0.02691564	
516.6	0.02477641	0.02691263	
516.8	0.02502719	0.02690962	
517	0.02489973	0.02690661	
517.2	0.02476128	0.0269036	
517.4	0.02473715	0.02690059	
517.6	0.02513193	0.02689758	
517.8	0.0257044	0.02689457	
518	0.02580574	0.02689156	
518.2	0.0256548	0.02688855	
518.4	0.02559494	0.02688554	
518.6	0.02543046	0.02688254	
518.8	0.02506806	0.02687953	
519	0.02530358	0.02687652	
519.2	0.02521064	0.02687352	
519.4	0.02549786	0.02687051	
519.6	0.02562103	0.02686751	
519.8	0.02541372	0.0268645	
520	0.02553532	0.0268615	
520.2	0.02573753	0.02685849	
520.4	0.02564924	0.02685549	
520.6	0.02580513	0.02685248	
520.8	0.02582351	0.02684948	
521	0.02555635	0.02684648	
521.2	0.0253535	0.02684347	
521.4	0.025234	0.02684047	
521.6	0.02553816	0.02683747	
521.8	0.0253845	0.02683447	
522	0.02459231	0.02683146	
522.2	0.02438944	0.02682846	
522.4	0.0246827	0.02682546	
522.6	0.02423392	0.02682246	
522.8	0.0237418	0.02681946	
523	0.02371682	0.02681646	
523.2	0.02333166	0.02681346	
523.4	0.02349273	0.02681046	
523.6	0.0236964	0.02680746	
523.8	0.02356257	0.02680446	
524	0.02393026	0.02680147	
524.2	0.02381607	0.02679847	
524.4	0.02318948	0.02679547	
524.6	0.02381291	0.02679247	
524.8	0.02378629	0.02678948	
525	0.02347606	0.02678648	
525.2	0.02291248	0.02678348	
525.4	0.02310028	0.02678049	
525.6	0.02342648	0.02677749	
525.8	0.02329398	0.0267745	
526	0.02307477	0.0267715	
526.2	0.02318989	0.02676851	
526.4	0.02336832	0.02676551	
526.6	0.02334035	0.02676252	
526.8	0.02365942	0.02675952	
527	0.02418804	0.02675653	
527.2	0.02389825	0.02675354	
527.4	0.02434871	0.02675055	
527.6	0.02460071	0.02674755	
527.8	0.02451582	0.02674456	
528	0.02428616	0.02674157	
528.2	0.02442429	0.02673858	
528.4	0.0245705	0.02673559	
528.6	0.02478498	0.0267326	
528.8	0.02456211	0.02672961	
529	0.02457467	0.02672662	
529.2	0.02452706	0.02672363	
529.4	0.02478531	0.02672064	
529.6	0.02505433	0.02671765	
529.8	0.0247339	0.02671466	
530	0.02467499	0.02671167	
530.2	0.0247758	0.02670868	
530.4	0.02536727	0.0267057	
530.6	0.02579321	0.02670271	
530.8	0.02587482	0.02669972	
531	0.02565338	0.02669674	
531.2	0.02537205	0.02669375	
531.4	0.02525627	0.02669076	
531.6	0.02490236	0.02668778	
531.8	0.0246593	0.02668479	
532	0.02428493	0.02668181	
532.2	0.02459402	0.02667882	
532.4	0.02412057	0.02667584	
532.6	0.02392043	0.02667285	
532.8	0.0238511	0.02666987	
533	0.02356194	0.02666689	
533.2	0.02308837	0.0266639	
533.4	0.02332888	0.02666092	
533.6	0.0230207	0.02665794	
533.8	0.02316205	0.02665496	
534	0.02366552	0.02665198	
534.2	0.02404146	0.02664899	
534.4	0.02443991	0.02664601	
534.6	0.02475699	0.02664303	
534.8	0.02503057	0.02664005	
535	0.02510137	0.02663707	
535.2	0.02536595	0.02663409	
535.4	0.02486948	0.02663111	
535.6	0.02504903	0.02662814	
535.8	0.02519897	0.02662516	
536	0.02571093	0.02662218	
536.2	0.02588893	0.0266192	
536.4	0.02584464	0.02661622	
536.6	0.02533672	0.02661325	
536.8	0.0250184	0.02661027	
537	0.02492666	0.02660729	
537.2	0.02472871	0.02660432	
537.4	0.02495873	0.02660134	
537.6	0.02450624	0.02659836	
537.8	0.0251792	0.02659539	
538	0.02482739	0.02659241	
538.2	0.02473985	0.02658944	
538.4	0.02463497	0.02658647	
538.6	0.02441778	0.02658349	
538.8	0.02373086	0.02658052	
539	0.02360334	0.02657754	
539.2	0.02421796	0.02657457	
539.4	0.02413313	0.0265716	
539.6	0.02473499	0.02656863	
539.8	0.02536956	0.02656565	
540	0.02574666	0.02656268	
540.2	0.02605488	0.02655971	
540.4	0.02604865	0.02655674	
540.6	0.02565722	0.02655377	
540.8	0.02577896	0.0265508	
541	0.02577177	0.02654783	
541.2	0.02558149	0.02654486	
541.4	0.02587979	0.02654189	
541.6	0.02560715	0.02653892	
541.8	0.02553622	0.02653595	
542	0.02524341	0.02653299	
542.2	0.02464237	0.02653002	
542.4	0.02434621	0.02652705	
542.6	0.02328622	0.02652408	
542.8	0.02287525	0.02652112	
543	0.02356325	0.02651815	
543.2	0.02372891	0.02651518	
543.4	0.02356489	0.02651222	
543.6	0.02349335	0.02650925	
543.8	0.02331882	0.02650629	
544	0.0237453	0.02650332	
544.2	0.02437456	0.02650036	
544.4	0.02445284	0.02649739	
544.6	0.02461898	0.02649443	
544.8	0.02485104	0.02649146	
545	0.02535483	0.0264885	
545.2	0.02569396	0.02648554	
545.4	0.02595143	0.02648258	
545.6	0.02595049	0.02647961	
545.8	0.02574153	0.02647665	
546	0.02563072	0.02647369	
546.2	0.02534848	0.02647073	
546.4	0.02569814	0.02646777	
546.6	0.02522919	0.02646481	
546.8	0.02504319	0.02646185	
547	0.02506305	0.02645889	
547.2	0.02472401	0.02645593	
547.4	0.02406146	0.02645297	
547.6	0.02329167	0.02645001	
547.8	0.02328782	0.02644705	
548	0.02349216	0.02644409	
548.2	0.02334352	0.02644113	
548.4	0.02315597	0.02643818	
548.6	0.02347365	0.02643522	
548.8	0.0234927	0.02643226	
549	0.02389112	0.0264293	
549.2	0.02418663	0.02642635	
549.4	0.02457255	0.02642339	
549.6	0.02492666	0.02642044	
549.8	0.0252326	0.02641748	
550	0.02590431	0.02641453	
550.2	0.0261622	0.02641157	
550.4	0.02645224	0.02640862	
550.6	0.026221	0.02640566	
550.8	0.02647177	0.02640271	
551	0.02736669	0.02639976	
551.2	0.0271847	0.0263968	
551.4	0.02648945	0.02639385	
551.6	0.02657139	0.0263909	
551.8	0.02641908	0.02638795	
552	0.02616869	0.02638499	
552.2	0.02615028	0.02638204	
552.4	0.02569162	0.02637909	
552.6	0.02587057	0.02637614	
552.8	0.02562641	0.02637319	
553	0.0256306	0.02637024	
553.2	0.02614943	0.02636729	
553.4	0.02628713	0.02636434	
553.6	0.02650565	0.02636139	
553.8	0.02687996	0.02635844	
554	0.02663018	0.02635549	
554.2	0.02641737	0.02635255	
554.4	0.02683796	0.0263496	
554.6	0.02775085	0.02634665	
554.8	0.02830839	0.0263437	
555	0.02820273	0.02634076	
555.2	0.02779884	0.02633781	
555.4	0.02785699	0.02633487	
555.6	0.02770364	0.02633192	
555.8	0.02724225	0.02632897	
556	0.02736449	0.02632603	
556.2	0.02625494	0.02632308	
556.4	0.02554428	0.02632014	
556.6	0.02559621	0.0263172	
556.8	0.02506063	0.02631425	
557	0.0248852	0.02631131	
557.2	0.02504078	0.02630837	
557.4	0.02465478	0.02630542	
557.6	0.02482568	0.02630248	
557.8	0.02439192	0.02629954	
558	0.02413619	0.0262966	
558.2	0.02395027	0.02629365	
558.4	0.02394072	0.02629071	
558.6	0.02432995	0.02628777	
558.8	0.02361415	0.02628483	
559	0.02360465	0.02628189	
559.2	0.02368184	0.02627895	
559.4	0.02393992	0.02627601	
559.6	0.02364669	0.02627307	
559.8	0.02290336	0.02627013	
560	0.02296003	0.0262672	
560.2	0.0227907	0.02626426	
560.4	0.02306544	0.02626132	
560.6	0.02363201	0.02625838	
560.8	0.0234632	0.02625544	
561	0.02376659	0.02625251	
561.2	0.02430042	0.02624957	
561.4	0.0246016	0.02624663	
561.6	0.02494578	0.0262437	
561.8	0.02518901	0.02624076	
562	0.02516815	0.02623783	
562.2	0.02535103	0.02623489	
562.4	0.02549688	0.02623196	
562.6	0.02594961	0.02622902	
562.8	0.02608566	0.02622609	
563	0.025602	0.02622316	
563.2	0.02517181	0.02622022	
563.4	0.02513338	0.02621729	
563.6	0.02473575	0.02621436	
563.8	0.02436091	0.02621143	
564	0.02448042	0.02620849	
564.2	0.02400858	0.02620556	
564.4	0.02344778	0.02620263	
564.6	0.02360719	0.0261997	
564.8	0.02324166	0.02619677	
565	0.02336887	0.02619384	
565.2	0.02335942	0.02619091	
565.4	0.02357209	0.02618798	
565.6	0.02370938	0.02618505	
565.8	0.02364841	0.02618212	
566	0.02339371	0.02617919	
566.2	0.02390156	0.02617626	
566.4	0.02402563	0.02617334	
566.6	0.02405188	0.02617041	
566.8	0.02387027	0.02616748	
567	0.02390479	0.02616455	
567.2	0.02438418	0.02616163	
567.4	0.02506553	0.0261587	
567.6	0.0252614	0.02615577	
567.8	0.02523054	0.02615285	
568	0.02498414	0.02614992	
568.2	0.02476685	0.026147	
568.4	0.02481138	0.02614407	
568.6	0.02484023	0.02614115	
568.8	0.02498099	0.02613822	
569	0.0247977	0.0261353	
569.2	0.02443007	0.02613238	
569.4	0.02445445	0.02612945	
569.6	0.02425896	0.02612653	
569.8	0.02438057	0.02612361	
570	0.02478402	0.02612069	
570.2	0.0247093	0.02611776	
570.4	0.02494903	0.02611484	
570.6	0.02508336	0.02611192	
570.8	0.02517682	0.026109	
571	0.02558438	0.02610608	
571.2	0.02577189	0.02610316	
571.4	0.02595273	0.02610024	
571.6	0.02611095	0.02609732	
571.8	0.02572779	0.0260944	
572	0.02536	0.02609148	
572.2	0.02526567	0.02608856	
572.4	0.02468675	0.02608565	
572.6	0.02500226	0.02608273	
572.8	0.02504125	0.02607981	
573	0.02444977	0.02607689	
573.2	0.02433734	0.02607398	
573.4	0.02423723	0.02607106	
573.6	0.02434195	0.02606814	
573.8	0.02442139	0.02606523	
574	0.02457632	0.02606231	
574.2	0.02461182	0.0260594	
574.4	0.02494748	0.02605648	
574.6	0.02551998	0.02605357	
574.8	0.02603553	0.02605065	
575	0.02660315	0.02604774	
575.2	0.0273484	0.02604482	
575.4	0.02728176	0.02604191	
575.6	0.02758253	0.026039	
575.8	0.02719923	0.02603609	
576	0.02754943	0.02603317	
576.2	0.02756866	0.02603026	
576.4	0.02715495	0.02602735	
576.6	0.02716496	0.02602444	
576.8	0.02699306	0.02602153	
577	0.02664066	0.02601862	
577.2	0.02631649	0.02601571	
577.4	0.02583316	0.0260128	
577.6	0.02555393	0.02600989	
577.8	0.02544946	0.02600698	
578	0.02520449	0.02600407	
578.2	0.02513171	0.02600116	
578.4	0.02554317	0.02599825	
578.6	0.02615236	0.02599534	
578.8	0.02685965	0.02599243	
579	0.02672452	0.02598953	
579.2	0.02683612	0.02598662	
579.4	0.02629216	0.02598371	
579.6	0.0263468	0.02598081	
579.8	0.02620166	0.0259779	
580	0.02573358	0.02597499	
580.2	0.02529584	0.02597209	
580.4	0.02462929	0.02596918	
580.6	0.02378529	0.02596628	
580.8	0.02365624	0.02596337	
581	0.02335862	0.02596047	
581.2	0.02363251	0.02595757	
581.4	0.02367129	0.02595466	
581.6	0.02372674	0.02595176	
581.8	0.02389897	0.02594886	
582	0.0238234	0.02594595	
582.2	0.02425069	0.02594305	
582.4	0.02472686	0.02594015	
582.6	0.02524561	0.02593725	
582.8	0.02598596	0.02593435	
583	0.02632269	0.02593145	
583.2	0.02692715	0.02592855	
583.4	0.02689654	0.02592564	
583.6	0.0268952	0.02592274	
583.8	0.02653028	0.02591985	
584	0.02629784	0.02591695	
584.2	0.02636605	0.02591405	
584.4	0.0256479	0.02591115	
584.6	0.02531879	0.02590825	
584.8	0.02491028	0.02590535	
585	0.02502918	0.02590245	
585.2	0.02502722	0.02589956	
585.4	0.02432799	0.02589666	
585.6	0.02472704	0.02589376	
585.8	0.02417031	0.02589087	
586	0.02338171	0.02588797	
586.2	0.02316417	0.02588507	
586.4	0.02291751	0.02588218	
586.6	0.02341674	0.02587928	
586.8	0.02388787	0.02587639	
587	0.02419863	0.02587349	
587.2	0.02438273	0.0258706	
587.4	0.02382938	0.02586771	
587.6	0.02359205	0.02586481	
587.8	0.02382653	0.02586192	
588	0.02409902	0.02585903	
588.2	0.02418824	0.02585613	
588.4	0.02391963	0.02585324	
588.6	0.02418023	0.02585035	
588.8	0.02393157	0.02584746	
589	0.02434089	0.02584457	
589.2	0.02418345	0.02584168	
589.4	0.02454371	0.02583879	
589.6	0.02490618	0.0258359	
589.8	0.02434033	0.02583301	
590	0.02467021	0.02583012	
590.2	0.02557356	0.02582723	
590.4	0.02570359	0.02582434	
590.6	0.02649381	0.02582145	
590.8	0.02695882	0.02581856	
591	0.02674284	0.02581567	
591.2	0.02658433	0.02581278	
591.4	0.02655536	0.0258099	
591.6	0.02615659	0.02580701	
591.8	0.02619133	0.02580412	
592	0.02604862	0.02580124	
592.2	0.0257139	0.02579835	
592.4	0.02548355	0.02579546	
592.6	0.02531277	0.02579258	
592.8	0.02478227	0.02578969	
593	0.02422351	0.02578681	
593.2	0.02385846	0.02578392	
593.4	0.02319392	0.02578104	
593.6	0.02265156	0.02577816	
593.8	0.0231616	0.02577527	
594	0.02334982	0.02577239	
594.2	0.02357653	0.02576951	
594.4	0.02365786	0.02576662	
594.6	0.02397405	0.02576374	
594.8	0.02408292	0.02576086	
595	0.02394748	0.02575798	
595.2	0.02437346	0.0257551	
595.4	0.02428846	0.02575222	
595.6	0.02423637	0.02574934	
595.8	0.02462815	0.02574646	
596	0.02497167	0.02574358	
596.2	0.02492376	0.0257407	
596.4	0.02505769	0.02573782	
596.6	0.0249876	0.02573494	
596.8	0.02503278	0.02573206	
597	0.0251758	0.02572918	
597.2	0.02526048	0.0257263	
597.4	0.02461427	0.02572343	
597.6	0.02506321	0.02572055	
597.8	0.02514186	0.02571767	
598	0.02520479	0.02571479	
598.2	0.02531961	0.02571192	
598.4	0.02564922	0.02570904	
598.6	0.02557706	0.02570617	
598.8	0.02573729	0.02570329	
599	0.02540323	0.02570042	
599.2	0.0253049	0.02569754	
599.4	0.02478527	0.02569467	
599.6	0.02485184	0.02569179	
599.8	0.02486081	0.02568892	
600	0.02477974	0.02568604	
600.2	0.02463116	0.02568317	
600.4	0.02448834	0.0256803	
600.6	0.02439559	0.02567743	
600.8	0.02446065	0.02567455	
601	0.0245209	0.02567168	
601.2	0.02383476	0.02566881	
601.4	0.02329453	0.02566594	
601.6	0.02343131	0.02566307	
601.8	0.02324581	0.0256602	
602	0.02348868	0.02565733	
602.2	0.02391552	0.02565446	
602.4	0.02426765	0.02565159	
602.6	0.02424946	0.02564872	
602.8	0.02443046	0.02564585	
603	0.02390988	0.02564298	
603.2	0.02395552	0.02564011	
603.4	0.02407661	0.02563724	
603.6	0.02423638	0.02563438	
603.8	0.02458304	0.02563151	
604	0.02463631	0.02562864	
604.2	0.02548154	0.02562577	
604.4	0.0260732	0.02562291	
604.6	0.026345	0.02562004	
604.8	0.02641984	0.02561718	
605	0.02595189	0.02561431	
605.2	0.02586356	0.02561145	
605.4	0.0260516	0.02560858	
605.6	0.02641307	0.02560572	
605.8	0.02677357	0.02560285	
606	0.02704937	0.02559999	
606.2	0.02763011	0.02559712	
606.4	0.02758406	0.02559426	
606.6	0.02761829	0.0255914	
606.8	0.02761384	0.02558854	
607	0.02748108	0.02558567	
607.2	0.02699204	0.02558281	
607.4	0.02696991	0.02557995	
607.6	0.02677967	0.02557709	
607.8	0.02614295	0.02557423	
608	0.02635632	0.02557137	
608.2	0.02631525	0.02556851	
608.4	0.02627893	0.02556565	
608.6	0.02530491	0.02556279	
608.8	0.02464922	0.02555993	
609	0.02418217	0.02555707	
609.2	0.02425031	0.02555421	
609.4	0.02412842	0.02555135	
609.6	0.02426079	0.02554849	
609.8	0.0245396	0.02554563	
610	0.02461316	0.02554278	
610.2	0.02537865	0.02553992	
610.4	0.02566267	0.02553706	
610.6	0.02606049	0.02553421	
610.8	0.02639696	0.02553135	
611	0.0265463	0.02552849	
611.2	0.02594956	0.02552564	
611.4	0.02629193	0.02552278	
611.6	0.02594199	0.02551993	
611.8	0.02554439	0.02551707	
612	0.02537156	0.02551422	
612.2	0.02504541	0.02551137	
612.4	0.02484734	0.02550851	
612.6	0.02419876	0.02550566	
612.8	0.0237806	0.02550281	
613	0.02371335	0.02549995	
613.2	0.02372575	0.0254971	
613.4	0.02406814	0.02549425	
613.6	0.02456584	0.0254914	
613.8	0.0249532	0.02548854	
614	0.02532364	0.02548569	
614.2	0.02574344	0.02548284	
614.4	0.02564557	0.02547999	
614.6	0.02611624	0.02547714	
614.8	0.02602959	0.02547429	
615	0.02575346	0.02547144	
615.2	0.02546259	0.02546859	
615.4	0.02575552	0.02546574	
615.6	0.02538225	0.0254629	
615.8	0.02508679	0.02546005	
616	0.02445419	0.0254572	
616.2	0.0243131	0.02545435	
616.4	0.02404478	0.02545151	
616.6	0.02402778	0.02544866	
616.8	0.02400851	0.02544581	
617	0.02427032	0.02544297	
617.2	0.02434662	0.02544012	
617.4	0.02498239	0.02543727	
617.6	0.02521732	0.02543443	
617.8	0.02533542	0.02543158	
618	0.0254684	0.02542874	
618.2	0.02537947	0.02542589	
618.4	0.02601623	0.02542305	
618.6	0.02616169	0.02542021	
618.8	0.02572661	0.02541736	
619	0.02599616	0.02541452	
619.2	0.02556539	0.02541168	
619.4	0.02546593	0.02540883	
619.6	0.02516511	0.02540599	
619.8	0.02487639	0.02540315	
620	0.02477377	0.02540031	
620.2	0.02429681	0.02539747	
620.4	0.02442008	0.02539463	
620.6	0.02445582	0.02539179	
620.8	0.02427074	0.02538895	
621	0.02424841	0.02538611	
621.2	0.02383451	0.02538327	
621.4	0.02447241	0.02538043	
621.6	0.02435577	0.02537759	
621.8	0.02494325	0.02537475	
622	0.02486515	0.02537191	
622.2	0.02476403	0.02536907	
622.4	0.02512706	0.02536623	
622.6	0.02473783	0.0253634	
622.8	0.02456693	0.02536056	
623	0.02435943	0.02535772	
623.2	0.02403986	0.02535489	
623.4	0.02402591	0.02535205	
623.6	0.02426033	0.02534921	
623.8	0.02391986	0.02534638	
624	0.02386892	0.02534354	
624.2	0.02369149	0.02534071	
624.4	0.02411549	0.02533787	
624.6	0.02390203	0.02533504	
624.8	0.02408584	0.02533221	
625	0.02420182	0.02532937	
625.2	0.02419718	0.02532654	
625.4	0.02474167	0.02532371	
625.6	0.02498394	0.02532087	
625.8	0.02542681	0.02531804	
626	0.02496662	0.02531521	
626.2	0.024561	0.02531238	
626.4	0.02468591	0.02530955	
626.6	0.0244747	0.02530671	
626.8	0.02463139	0.02530388	
627	0.02462562	0.02530105	
627.2	0.02453487	0.02529822	
627.4	0.02429958	0.02529539	
627.6	0.02448901	0.02529256	
627.8	0.02447815	0.02528973	
628	0.025072	0.02528691	
628.2	0.02494619	0.02528408	
628.4	0.02464683	0.02528125	
628.6	0.024579	0.02527842	
628.8	0.02491738	0.02527559	
629	0.02480037	0.02527277	
629.2	0.02472512	0.02526994	
629.4	0.02494923	0.02526711	
629.6	0.02543511	0.02526429	
629.8	0.02524781	0.02526146	
630	0.02504841	0.02525863	
630.2	0.02506609	0.02525581	
630.4	0.02540154	0.02525298	
630.6	0.02508863	0.02525016	
630.8	0.0250309	0.02524733	
631	0.02508647	0.02524451	
631.2	0.02518298	0.02524169	
631.4	0.0254869	0.02523886	
631.6	0.02576869	0.02523604	
631.8	0.02653576	0.02523322	
632	0.02688179	0.02523039	
632.2	0.02688218	0.02522757	
632.4	0.02682797	0.02522475	
632.6	0.02668797	0.02522193	
632.8	0.02643289	0.02521911	
633	0.02619519	0.02521629	
633.2	0.02606312	0.02521347	
633.4	0.02628241	0.02521065	
633.6	0.0263681	0.02520783	
633.8	0.02540963	0.02520501	
634	0.02567467	0.02520219	
634.2	0.02542834	0.02519937	
634.4	0.02529422	0.02519655	
634.6	0.0246327	0.02519373	
634.8	0.02415955	0.02519091	
635	0.02445951	0.02518809	
635.2	0.02482447	0.02518528	
635.4	0.0248116	0.02518246	
635.6	0.02498353	0.02517964	
635.8	0.02546197	0.02517683	
636	0.02527535	0.02517401	
636.2	0.02580007	0.02517119	
636.4	0.02544301	0.02516838	
636.6	0.02577504	0.02516556	
636.8	0.02576954	0.02516275	
637	0.02633345	0.02515993	
637.2	0.02660163	0.02515712	
637.4	0.02661758	0.0251543	
637.6	0.02688766	0.02515149	
637.8	0.02676491	0.02514868	
638	0.02748646	0.02514586	
638.2	0.02698855	0.02514305	
638.4	0.02714991	0.02514024	
638.6	0.02702469	0.02513743	
638.8	0.02708129	0.02513462	
639	0.02712952	0.0251318	
639.2	0.02699524	0.02512899	
639.4	0.0267521	0.02512618	
639.6	0.02629604	0.02512337	
639.8	0.02599008	0.02512056	
640	0.02523389	0.02511775	
640.2	0.0252728	0.02511494	
640.4	0.02462908	0.02511213	
640.6	0.02475557	0.02510932	
640.8	0.0246564	0.02510651	
641	0.02516799	0.02510371	
641.2	0.02554203	0.0251009	
641.4	0.02559619	0.02509809	
641.6	0.02641718	0.02509528	
641.8	0.02639903	0.02509248	
642	0.02621559	0.02508967	
642.2	0.02632153	0.02508686	
642.4	0.0272476	0.02508406	
642.6	0.02786324	0.02508125	
642.8	0.02782719	0.02507844	
643	0.02765041	0.02507564	
643.2	0.02763845	0.02507283	
643.4	0.02754641	0.02507003	
643.6	0.02695185	0.02506723	
643.8	0.02643152	0.02506442	
644	0.02578724	0.02506162	
644.2	0.02563982	0.02505881	
644.4	0.02538424	0.02505601	
644.6	0.02547087	0.02505321	
644.8	0.02559868	0.02505041	
645	0.02564582	0.0250476	
