# Supplementary material for: Molecular basis for DNA recognition by the maternal pioneer transcription factor FoxH1
Source: Nat Commun. 2022 Nov 26;13:7279. doi: 10.1038/s41467-022-34925-y (PMC9701222; doi:10.1038/s41467-022-34925-y)
Supplement: Supplementary file 4 — Source Data [file 41467_2022_34925_MOESM4_ESM.zip › Sourcedata/BLIS/FoxH1/WT/601/+2.5/NCP/F6Results.txt]

Conc1	3.906E-09	
Start1	225.2	
Stop1	645	
Kobs	0.000559325491725289	
Error Kobs	1.13341161303579E-05	
Koff	0	
Error Koff	0	
Time1	Data1	Fit1	
225.2	-0.00281621	0	
225.4	-0.00284473	0.0000156	
225.6	-0.00246581	0.0000312	
225.8	-0.00226583	0.00004679	
226	-0.00214436	0.00006238	
226.2	-0.00159727	0.00007796	
226.4	-0.00133323	0.00009354	
226.6	-0.00087325	0.00010912	
226.8	-0.00042436	0.00012469	
227	0.00015388	0.00014026	
227.2	0.00035548	0.00015583	
227.4	0.00052931	0.00017139	
227.6	0.00074875	0.00018695	
227.8	0.00080139	0.00020251	
228	0.0004642	0.00021806	
228.2	0.00063361	0.00023361	
228.4	0.0006329	0.00024915	
228.6	0.00127418	0.00026469	
228.8	0.0012682	0.00028023	
229	0.00154575	0.00029576	
229.2	0.00121688	0.00031129	
229.4	0.00135472	0.00032682	
229.6	0.00163914	0.00034234	
229.8	0.00181441	0.00035786	
230	0.00210395	0.00037338	
230.2	0.00255446	0.00038889	
230.4	0.00282953	0.0004044	
230.6	0.00327926	0.0004199	
230.8	0.00342582	0.0004354	
231	0.00337674	0.0004509	
231.2	0.00255706	0.00046639	
231.4	0.00236611	0.00048188	
231.6	0.00203352	0.00049737	
231.8	0.00148632	0.00051285	
232	0.00163604	0.00052833	
232.2	0.00206003	0.00054381	
232.4	0.00228383	0.00055928	
232.6	0.00257456	0.00057475	
232.8	0.00322851	0.00059021	
233	0.00305469	0.00060567	
233.2	0.00276127	0.00062113	
233.4	0.00278539	0.00063658	
233.6	0.00303637	0.00065203	
233.8	0.00330382	0.00066748	
234	0.00325689	0.00068292	
234.2	0.00337692	0.00069836	
234.4	0.00379467	0.0007138	
234.6	0.0036244	0.00072923	
234.8	0.0032924	0.00074466	
235	0.00286388	0.00076008	
235.2	0.00227051	0.0007755	
235.4	0.00250684	0.00079092	
235.6	0.00191628	0.00080633	
235.8	0.00170863	0.00082174	
236	0.00204547	0.00083715	
236.2	0.00181816	0.00085255	
236.4	0.00168179	0.00086795	
236.6	0.00181723	0.00088335	
236.8	0.00203083	0.00089874	
237	0.00195187	0.00091413	
237.2	0.00238223	0.00092951	
237.4	0.0023903	0.00094489	
237.6	0.00237087	0.00096027	
237.8	0.00250689	0.00097565	
238	0.00293262	0.00099102	
238.2	0.00367084	0.00100638	
238.4	0.00445957	0.00102175	
238.6	0.00491181	0.00103711	
238.8	0.00502897	0.00105246	
239	0.00526762	0.00106781	
239.2	0.00529452	0.00108316	
239.4	0.00546733	0.00109851	
239.6	0.00511895	0.00111385	
239.8	0.00470931	0.00112919	
240	0.00477491	0.00114452	
240.2	0.00428967	0.00115985	
240.4	0.00389206	0.00117518	
240.6	0.00374854	0.0011905	
240.8	0.00317261	0.00120582	
241	0.00287943	0.00122114	
241.2	0.00194072	0.00123645	
241.4	0.00137762	0.00125176	
241.6	0.00099748	0.00126707	
241.8	0.00090512	0.00128237	
242	0.00108893	0.00129767	
242.2	0.00172963	0.00131296	
242.4	0.00206282	0.00132825	
242.6	0.00223269	0.00134354	
242.8	0.00271098	0.00135883	
243	0.00346638	0.00137411	
243.2	0.00394977	0.00138938	
243.4	0.00415521	0.00140466	
243.6	0.00474943	0.00141993	
243.8	0.00466461	0.00143519	
244	0.00514782	0.00145045	
244.2	0.00550435	0.00146571	
244.4	0.00585625	0.00148097	
244.6	0.00612278	0.00149622	
244.8	0.00585505	0.00151147	
245	0.00596441	0.00152671	
245.2	0.00601219	0.00154196	
245.4	0.00625076	0.00155719	
245.6	0.00649898	0.00157243	
245.8	0.00612898	0.00158766	
246	0.00633958	0.00160288	
246.2	0.00596219	0.00161811	
246.4	0.00550848	0.00163333	
246.6	0.00527204	0.00164854	
246.8	0.00541342	0.00166376	
247	0.00538601	0.00167896	
247.2	0.00468638	0.00169417	
247.4	0.00397615	0.00170937	
247.6	0.00377252	0.00172457	
247.8	0.003126	0.00173976	
248	0.00330069	0.00175496	
248.2	0.00374684	0.00177014	
248.4	0.00372288	0.00178533	
248.6	0.00359545	0.00180051	
248.8	0.00380521	0.00181568	
249	0.00415946	0.00183086	
249.2	0.0045039	0.00184603	
249.4	0.00481061	0.00186119	
249.6	0.00541968	0.00187636	
249.8	0.00560162	0.00189151	
250	0.00579732	0.00190667	
250.2	0.00532027	0.00192182	
250.4	0.0053045	0.00193697	
250.6	0.00470692	0.00195212	
250.8	0.00485841	0.00196726	
251	0.0048617	0.00198239	
251.2	0.00405669	0.00199753	
251.4	0.00397703	0.00201266	
251.6	0.00388157	0.00202779	
251.8	0.00371445	0.00204291	
252	0.00363245	0.00205803	
252.2	0.00342843	0.00207315	
252.4	0.00305902	0.00208826	
252.6	0.0031385	0.00210337	
252.8	0.00364153	0.00211847	
253	0.00374291	0.00213358	
253.2	0.00375093	0.00214868	
253.4	0.00407928	0.00216377	
253.6	0.00466611	0.00217886	
253.8	0.00473223	0.00219395	
254	0.00454795	0.00220903	
254.2	0.00447271	0.00222412	
254.4	0.0045631	0.00223919	
254.6	0.00491454	0.00225427	
254.8	0.00564607	0.00226934	
255	0.00609018	0.0022844	
255.2	0.00624043	0.00229947	
255.4	0.00626583	0.00231453	
255.6	0.00645762	0.00232958	
255.8	0.00672547	0.00234464	
256	0.00680111	0.00235968	
256.2	0.00700562	0.00237473	
256.4	0.00681958	0.00238977	
256.6	0.00709149	0.00240481	
256.8	0.00701784	0.00241985	
257	0.00647267	0.00243488	
257.2	0.00617904	0.00244991	
257.4	0.00590677	0.00246493	
257.6	0.00574001	0.00247995	
257.8	0.00513215	0.00249497	
258	0.00487794	0.00250998	
258.2	0.0047048	0.00252499	
258.4	0.00456687	0.00254	
258.6	0.00432799	0.002555	
258.8	0.00407657	0.00257	
259	0.00439032	0.002585	
259.2	0.00426186	0.00259999	
259.4	0.00439693	0.00261498	
259.6	0.0049471	0.00262997	
259.8	0.00519975	0.00264495	
260	0.00503423	0.00265993	
260.2	0.00528852	0.0026749	
260.4	0.0054383	0.00268987	
260.6	0.00589302	0.00270484	
260.8	0.00568479	0.00271981	
261	0.00611245	0.00273477	
261.2	0.00647401	0.00274973	
261.4	0.00603048	0.00276468	
261.6	0.00612397	0.00277963	
261.8	0.00639941	0.00279458	
262	0.00652868	0.00280952	
262.2	0.00658446	0.00282446	
262.4	0.00721624	0.0028394	
262.6	0.00750017	0.00285433	
262.8	0.00775324	0.00286926	
263	0.00787982	0.00288419	
263.2	0.00784204	0.00289911	
263.4	0.00800272	0.00291403	
263.6	0.0080766	0.00292894	
263.8	0.00814759	0.00294386	
264	0.00738339	0.00295876	
264.2	0.00720047	0.00297367	
264.4	0.00727677	0.00298857	
264.6	0.00646923	0.00300347	
264.8	0.00604318	0.00301836	
265	0.00650796	0.00303325	
265.2	0.00595637	0.00304814	
265.4	0.00558798	0.00306303	
265.6	0.00599187	0.00307791	
265.8	0.00612788	0.00309278	
266	0.00582942	0.00310766	
266.2	0.00585602	0.00312253	
266.4	0.00672659	0.00313739	
266.6	0.00686768	0.00315226	
266.8	0.00680358	0.00316712	
267	0.00693586	0.00318197	
267.2	0.00711197	0.00319683	
267.4	0.0073495	0.00321167	
267.6	0.0072463	0.00322652	
267.8	0.00680544	0.00324136	
268	0.00613084	0.0032562	
268.2	0.00618116	0.00327104	
268.4	0.00607047	0.00328587	
268.6	0.00536403	0.0033007	
268.8	0.00569703	0.00331552	
269	0.00603057	0.00333034	
269.2	0.00570345	0.00334516	
269.4	0.00569908	0.00335997	
269.6	0.00563094	0.00337479	
269.8	0.0057467	0.00338959	
270	0.00619927	0.0034044	
270.2	0.00645272	0.0034192	
270.4	0.00721182	0.00343399	
270.6	0.00772497	0.00344879	
270.8	0.00816507	0.00346358	
271	0.00836538	0.00347836	
271.2	0.00849608	0.00349315	
271.4	0.00841038	0.00350793	
271.6	0.00778348	0.0035227	
271.8	0.00750251	0.00353748	
272	0.00749504	0.00355224	
272.2	0.00765061	0.00356701	
272.4	0.00784463	0.00358177	
272.6	0.00790527	0.00359653	
272.8	0.00815461	0.00361129	
273	0.00820329	0.00362604	
273.2	0.00767101	0.00364079	
273.4	0.00778501	0.00365553	
273.6	0.00821704	0.00367027	
273.8	0.00842452	0.00368501	
274	0.00829849	0.00369975	
274.2	0.00810235	0.00371448	
274.4	0.00771646	0.00372921	
274.6	0.00739296	0.00374393	
274.8	0.00749921	0.00375865	
275	0.00707801	0.00377337	
275.2	0.00657575	0.00378808	
275.4	0.00573891	0.00380279	
275.6	0.00499798	0.0038175	
275.8	0.00474504	0.0038322	
276	0.00455469	0.0038469	
276.2	0.00491429	0.0038616	
276.4	0.00504017	0.00387629	
276.6	0.00493885	0.00389098	
276.8	0.00506308	0.00390567	
277	0.00522679	0.00392035	
277.2	0.00571607	0.00393503	
277.4	0.00637501	0.00394971	
277.6	0.006713	0.00396438	
277.8	0.00667434	0.00397905	
278	0.00660698	0.00399371	
278.2	0.00646961	0.00400838	
278.4	0.00627509	0.00402303	
278.6	0.00674456	0.00403769	
278.8	0.00736527	0.00405234	
279	0.00748756	0.00406699	
279.2	0.00737445	0.00408163	
279.4	0.00765244	0.00409628	
279.6	0.00787509	0.00411091	
279.8	0.00773677	0.00412555	
280	0.00810473	0.00414018	
280.2	0.00801976	0.00415481	
280.4	0.00797539	0.00416943	
280.6	0.00782834	0.00418405	
280.8	0.00824305	0.00419867	
281	0.00778677	0.00421328	
281.2	0.00777524	0.0042279	
281.4	0.00773256	0.0042425	
281.6	0.00775029	0.00425711	
281.8	0.00759677	0.00427171	
282	0.00742573	0.0042863	
282.2	0.00738727	0.0043009	
282.4	0.00770542	0.00431549	
282.6	0.00790654	0.00433007	
282.8	0.00809312	0.00434466	
283	0.00794819	0.00435924	
283.2	0.00738555	0.00437381	
283.4	0.00755095	0.00438839	
283.6	0.00718843	0.00440296	
283.8	0.0064755	0.00441752	
284	0.00607609	0.00443208	
284.2	0.0055255	0.00444664	
284.4	0.00588059	0.0044612	
284.6	0.00581383	0.00447575	
284.8	0.00564792	0.0044903	
285	0.00518667	0.00450485	
285.2	0.0058961	0.00451939	
285.4	0.00656281	0.00453393	
285.6	0.00682653	0.00454846	
285.8	0.00666519	0.004563	
286	0.00682007	0.00457752	
286.2	0.00722381	0.00459205	
286.4	0.0074649	0.00460657	
286.6	0.0079439	0.00462109	
286.8	0.007208	0.0046356	
287	0.00672246	0.00465012	
287.2	0.00701565	0.00466462	
287.4	0.00717781	0.00467913	
287.6	0.00735092	0.00469363	
287.8	0.00749869	0.00470813	
288	0.00779261	0.00472262	
288.2	0.00838114	0.00473711	
288.4	0.00832104	0.0047516	
288.6	0.00806995	0.00476608	
288.8	0.00811197	0.00478057	
289	0.00846456	0.00479504	
289.2	0.00769452	0.00480952	
289.4	0.0080478	0.00482399	
289.6	0.0076671	0.00483846	
289.8	0.00738306	0.00485292	
290	0.00761776	0.00486738	
290.2	0.00816233	0.00488184	
290.4	0.00804869	0.00489629	
290.6	0.0081282	0.00491074	
290.8	0.0076753	0.00492519	
291	0.00782596	0.00493963	
291.2	0.00778844	0.00495407	
291.4	0.00748455	0.00496851	
291.6	0.00756975	0.00498294	
291.8	0.00729106	0.00499737	
292	0.00713952	0.0050118	
292.2	0.00684255	0.00502622	
292.4	0.00586087	0.00504064	
292.6	0.00573641	0.00505506	
292.8	0.00528284	0.00506947	
293	0.0047422	0.00508388	
293.2	0.00371442	0.00509829	
293.4	0.00430948	0.00511269	
293.6	0.00407648	0.00512709	
293.8	0.0043491	0.00514149	
294	0.00464215	0.00515588	
294.2	0.00525424	0.00517027	
294.4	0.00516557	0.00518465	
294.6	0.00559257	0.00519904	
294.8	0.0062016	0.00521342	
295	0.00678697	0.00522779	
295.2	0.00700186	0.00524216	
295.4	0.00799249	0.00525653	
295.6	0.00829592	0.0052709	
295.8	0.00923915	0.00528526	
296	0.00968761	0.00529962	
296.2	0.01027024	0.00531398	
296.4	0.01027009	0.00532833	
296.6	0.01080503	0.00534268	
296.8	0.01017579	0.00535702	
297	0.00984539	0.00537137	
297.2	0.00928729	0.0053857	
297.4	0.00952776	0.00540004	
297.6	0.00921592	0.00541437	
297.8	0.00893867	0.0054287	
298	0.00857729	0.00544303	
298.2	0.00867423	0.00545735	
298.4	0.00822547	0.00547167	
298.6	0.00833414	0.00548598	
298.8	0.00848431	0.00550029	
299	0.0083439	0.0055146	
299.2	0.00802369	0.00552891	
299.4	0.00879126	0.00554321	
299.6	0.00872925	0.00555751	
299.8	0.00905363	0.0055718	
300	0.00855781	0.0055861	
300.2	0.00899057	0.00560038	
300.4	0.00913833	0.00561467	
300.6	0.00852796	0.00562895	
300.8	0.00773224	0.00564323	
301	0.0076775	0.0056575	
301.2	0.00769436	0.00567178	
301.4	0.00762306	0.00568604	
301.6	0.00713305	0.00570031	
301.8	0.007142	0.00571457	
302	0.00672393	0.00572883	
302.2	0.00625893	0.00574308	
302.4	0.00624156	0.00575734	
302.6	0.00634583	0.00577158	
302.8	0.00597983	0.00578583	
303	0.00665348	0.00580007	
303.2	0.00694892	0.00581431	
303.4	0.00708521	0.00582854	
303.6	0.00738571	0.00584278	
303.8	0.00727449	0.005857	
304	0.00740824	0.00587123	
304.2	0.00792245	0.00588545	
304.4	0.00820044	0.00589967	
304.6	0.00801656	0.00591388	
304.8	0.00845526	0.00592809	
305	0.00884303	0.0059423	
305.2	0.0090842	0.00595651	
305.4	0.0089183	0.00597071	
305.6	0.00915977	0.00598491	
305.8	0.00923318	0.0059991	
306	0.0089765	0.00601329	
306.2	0.00936424	0.00602748	
306.4	0.0098222	0.00604167	
306.6	0.00960037	0.00605585	
306.8	0.0095932	0.00607003	
307	0.00997354	0.0060842	
307.2	0.00955394	0.00609837	
307.4	0.00940504	0.00611254	
307.6	0.00977139	0.00612671	
307.8	0.0093892	0.00614087	
308	0.00919582	0.00615503	
308.2	0.00899742	0.00616918	
308.4	0.00873812	0.00618333	
308.6	0.00886278	0.00619748	
308.8	0.0089079	0.00621163	
309	0.00861008	0.00622577	
309.2	0.00823166	0.00623991	
309.4	0.00740406	0.00625404	
309.6	0.00668492	0.00626817	
309.8	0.00641171	0.0062823	
310	0.00592749	0.00629643	
310.2	0.00582879	0.00631055	
310.4	0.00531823	0.00632467	
310.6	0.00524416	0.00633878	
310.8	0.00561588	0.00635289	
311	0.00562239	0.006367	
311.2	0.00560417	0.00638111	
311.4	0.00653379	0.00639521	
311.6	0.00685693	0.00640931	
311.8	0.00717682	0.0064234	
312	0.00763013	0.00643749	
312.2	0.00834509	0.00645158	
312.4	0.00888526	0.00646567	
312.6	0.00972983	0.00647975	
312.8	0.01005563	0.00649383	
313	0.00985533	0.00650791	
313.2	0.00933779	0.00652198	
313.4	0.0085846	0.00653605	
313.6	0.00843445	0.00655011	
313.8	0.00870208	0.00656417	
314	0.00847284	0.00657823	
314.2	0.00865675	0.00659229	
314.4	0.0081371	0.00660634	
314.6	0.0080474	0.00662039	
314.8	0.00765439	0.00663444	
315	0.00695236	0.00664848	
315.2	0.00728282	0.00666252	
315.4	0.00784244	0.00667655	
315.6	0.00748321	0.00669059	
315.8	0.00835388	0.00670461	
316	0.00896824	0.00671864	
316.2	0.00964952	0.00673266	
316.4	0.0100315	0.00674668	
316.6	0.01083915	0.0067607	
316.8	0.01084305	0.00677471	
317	0.01089472	0.00678872	
317.2	0.01084001	0.00680273	
317.4	0.01106857	0.00681673	
317.6	0.01161046	0.00683073	
317.8	0.01203491	0.00684473	
318	0.01242562	0.00685872	
318.2	0.0121153	0.00687271	
318.4	0.01107113	0.0068867	
318.6	0.01033302	0.00690068	
318.8	0.00971243	0.00691466	
319	0.00974453	0.00692864	
319.2	0.00960974	0.00694261	
319.4	0.0095794	0.00695658	
319.6	0.00959226	0.00697055	
319.8	0.00983875	0.00698451	
320	0.00983766	0.00699847	
320.2	0.01032685	0.00701243	
320.4	0.01072351	0.00702638	
320.6	0.0108232	0.00704033	
320.8	0.01079763	0.00705428	
321	0.01120111	0.00706822	
321.2	0.01131555	0.00708216	
321.4	0.01161854	0.0070961	
321.6	0.01174418	0.00711003	
321.8	0.01202365	0.00712397	
322	0.01207557	0.00713789	
322.2	0.01136464	0.00715182	
322.4	0.01131946	0.00716574	
322.6	0.01149758	0.00717966	
322.8	0.01192544	0.00719357	
323	0.01211236	0.00720748	
323.2	0.01222852	0.00722139	
323.4	0.01237126	0.00723529	
323.6	0.01187486	0.0072492	
323.8	0.01185787	0.00726309	
324	0.01247452	0.00727699	
324.2	0.01227279	0.00729088	
324.4	0.01197522	0.00730477	
324.6	0.01158485	0.00731865	
324.8	0.01144056	0.00733254	
325	0.01129004	0.00734641	
325.2	0.01097079	0.00736029	
325.4	0.01117352	0.00737416	
325.6	0.01131399	0.00738803	
325.8	0.01182151	0.0074019	
326	0.01188285	0.00741576	
326.2	0.01190009	0.00742962	
326.4	0.01221045	0.00744347	
326.6	0.01242224	0.00745733	
326.8	0.01228203	0.00747118	
327	0.01243805	0.00748502	
327.2	0.01209878	0.00749886	
327.4	0.01176822	0.0075127	
327.6	0.01133346	0.00752654	
327.8	0.01130779	0.00754037	
328	0.01118996	0.0075542	
328.2	0.01042802	0.00756803	
328.4	0.01040915	0.00758185	
328.6	0.01020619	0.00759567	
328.8	0.00963716	0.00760949	
329	0.00970025	0.0076233	
329.2	0.00922212	0.00763711	
329.4	0.00911884	0.00765092	
329.6	0.00909017	0.00766473	
329.8	0.00909847	0.00767853	
330	0.00834919	0.00769232	
330.2	0.00796008	0.00770612	
330.4	0.00809923	0.00771991	
330.6	0.00853818	0.0077337	
330.8	0.00874554	0.00774748	
331	0.00917189	0.00776126	
331.2	0.00959037	0.00777504	
331.4	0.01059272	0.00778881	
331.6	0.01089193	0.00780259	
331.8	0.01132026	0.00781635	
332	0.01230126	0.00783012	
332.2	0.01275789	0.00784388	
332.4	0.01314416	0.00785764	
332.6	0.01348587	0.0078714	
332.8	0.01358771	0.00788515	
333	0.01357877	0.0078989	
333.2	0.01323973	0.00791264	
333.4	0.01272118	0.00792638	
333.6	0.01271282	0.00794012	
333.8	0.01217072	0.00795386	
334	0.01173486	0.00796759	
334.2	0.01178632	0.00798132	
334.4	0.0116483	0.00799505	
334.6	0.01185415	0.00800877	
334.8	0.01196165	0.00802249	
335	0.01179829	0.00803621	
335.2	0.01216713	0.00804992	
335.4	0.01225962	0.00806363	
335.6	0.01164707	0.00807734	
335.8	0.01160618	0.00809104	
336	0.01173889	0.00810474	
336.2	0.0114248	0.00811844	
336.4	0.01132988	0.00813214	
336.6	0.0114222	0.00814583	
336.8	0.01097879	0.00815951	
337	0.01037125	0.0081732	
337.2	0.01014714	0.00818688	
337.4	0.00911573	0.00820056	
337.6	0.00859442	0.00821423	
337.8	0.00806181	0.0082279	
338	0.00809264	0.00824157	
338.2	0.00816577	0.00825524	
338.4	0.00743782	0.0082689	
338.6	0.00710572	0.00828256	
338.8	0.00772732	0.00829621	
339	0.00749587	0.00830987	
339.2	0.0079252	0.00832352	
339.4	0.0076778	0.00833716	
339.6	0.00754626	0.00835081	
339.8	0.00780574	0.00836444	
340	0.00781969	0.00837808	
340.2	0.0074929	0.00839171	
340.4	0.00784348	0.00840534	
340.6	0.00820812	0.00841897	
340.8	0.0082276	0.0084326	
341	0.00799589	0.00844622	
341.2	0.00794364	0.00845983	
341.4	0.00793293	0.00847345	
341.6	0.00867344	0.00848706	
341.8	0.00927208	0.00850067	
342	0.01046568	0.00851427	
342.2	0.01087652	0.00852787	
342.4	0.0105977	0.00854147	
342.6	0.01144303	0.00855506	
342.8	0.01271633	0.00856866	
343	0.01242288	0.00858224	
343.2	0.01284117	0.00859583	
343.4	0.01286229	0.00860941	
343.6	0.01288573	0.00862299	
343.8	0.01285051	0.00863657	
344	0.012996	0.00865014	
344.2	0.01235973	0.00866371	
344.4	0.01275629	0.00867728	
344.6	0.01254284	0.00869084	
344.8	0.01191783	0.0087044	
345	0.01111324	0.00871795	
345.2	0.01054796	0.00873151	
345.4	0.01069456	0.00874506	
345.6	0.01027872	0.00875861	
345.8	0.01010124	0.00877215	
346	0.011024	0.00878569	
346.2	0.01051882	0.00879923	
346.4	0.01064391	0.00881276	
346.6	0.01105745	0.00882629	
346.8	0.01092458	0.00883982	
347	0.01079857	0.00885335	
347.2	0.0105833	0.00886687	
347.4	0.01029772	0.00888039	
347.6	0.01003061	0.0088939	
347.8	0.01041294	0.00890741	
348	0.01028025	0.00892092	
348.2	0.00977729	0.00893443	
348.4	0.00948919	0.00894793	
348.6	0.00944457	0.00896143	
348.8	0.00877702	0.00897493	
349	0.00858795	0.00898842	
349.2	0.00841041	0.00900191	
349.4	0.00822275	0.0090154	
349.6	0.00794604	0.00902888	
349.8	0.00839607	0.00904236	
350	0.00900532	0.00905584	
350.2	0.00909043	0.00906931	
350.4	0.00927397	0.00908278	
350.6	0.00961079	0.00909625	
350.8	0.01019745	0.00910972	
351	0.01043631	0.00912318	
351.2	0.01064651	0.00913664	
351.4	0.01120472	0.00915009	
351.6	0.01205965	0.00916354	
351.8	0.01304455	0.00917699	
352	0.0130878	0.00919044	
352.2	0.01293105	0.00920388	
352.4	0.01320143	0.00921732	
352.6	0.01383809	0.00923076	
352.8	0.01324388	0.00924419	
353	0.01327015	0.00925762	
353.2	0.01224715	0.00927105	
353.4	0.01161059	0.00928447	
353.6	0.01110507	0.00929789	
353.8	0.01094561	0.00931131	
354	0.0106259	0.00932472	
354.2	0.01020357	0.00933813	
354.4	0.00995614	0.00935154	
354.6	0.01014963	0.00936495	
354.8	0.01038372	0.00937835	
355	0.01051333	0.00939175	
355.2	0.01121822	0.00940514	
355.4	0.01144004	0.00941853	
355.6	0.01172794	0.00943192	
355.8	0.01179388	0.00944531	
356	0.01188545	0.00945869	
356.2	0.01215827	0.00947207	
356.4	0.01266747	0.00948545	
356.6	0.01251391	0.00949882	
356.8	0.0123001	0.00951219	
357	0.01227774	0.00952556	
357.2	0.01174462	0.00953892	
357.4	0.01186024	0.00955228	
357.6	0.01170772	0.00956564	
357.8	0.01184154	0.009579	
358	0.01126845	0.00959235	
358.2	0.01070691	0.0096057	
358.4	0.01074719	0.00961904	
358.6	0.0106453	0.00963238	
358.8	0.0101201	0.00964572	
359	0.00963291	0.00965906	
359.2	0.00959539	0.00967239	
359.4	0.00976912	0.00968572	
359.6	0.01053016	0.00969905	
359.8	0.01112093	0.00971237	
360	0.01220865	0.00972569	
360.2	0.01270972	0.00973901	
360.4	0.0132896	0.00975232	
360.6	0.01320867	0.00976563	
360.8	0.01358307	0.00977894	
361	0.01385119	0.00979224	
361.2	0.01407063	0.00980555	
361.4	0.01437508	0.00981884	
361.6	0.01449918	0.00983214	
361.8	0.01426525	0.00984543	
362	0.01348595	0.00985872	
362.2	0.01287987	0.00987201	
362.4	0.01248763	0.00988529	
362.6	0.01157275	0.00989857	
362.8	0.01050754	0.00991184	
363	0.00966352	0.00992512	
363.2	0.00966966	0.00993839	
363.4	0.01075109	0.00995165	
363.6	0.01085181	0.00996492	
363.8	0.01109695	0.00997818	
364	0.01163603	0.00999144	
364.2	0.01152968	0.01000469	
364.4	0.01121784	0.01001794	
364.6	0.01101935	0.01003119	
364.8	0.01180861	0.01004444	
365	0.0119069	0.01005768	
365.2	0.01246288	0.01007092	
365.4	0.01271887	0.01008415	
365.6	0.01319392	0.01009739	
365.8	0.01331846	0.01011062	
366	0.01308711	0.01012384	
366.2	0.01276182	0.01013707	
366.4	0.01257976	0.01015029	
366.6	0.0122301	0.0101635	
366.8	0.01161945	0.01017672	
367	0.01049662	0.01018993	
367.2	0.01081956	0.01020314	
367.4	0.01141746	0.01021634	
367.6	0.01130661	0.01022955	
367.8	0.01137531	0.01024274	
368	0.01130813	0.01025594	
368.2	0.01061965	0.01026913	
368.4	0.01015206	0.01028232	
368.6	0.01004469	0.01029551	
368.8	0.0102868	0.01030869	
369	0.01020575	0.01032187	
369.2	0.01082716	0.01033505	
369.4	0.01056913	0.01034822	
369.6	0.01058594	0.01036139	
369.8	0.01091802	0.01037456	
370	0.01065912	0.01038773	
370.2	0.01079156	0.01040089	
370.4	0.0110441	0.01041405	
370.6	0.0110639	0.0104272	
370.8	0.01138834	0.01044035	
371	0.01136147	0.0104535	
371.2	0.01223032	0.01046665	
371.4	0.01237868	0.01047979	
371.6	0.01263709	0.01049293	
371.8	0.01298201	0.01050607	
372	0.01278271	0.0105192	
372.2	0.01253745	0.01053233	
372.4	0.01280365	0.01054546	
372.6	0.01299453	0.01055859	
372.8	0.01359609	0.01057171	
373	0.01394974	0.01058483	
373.2	0.01405713	0.01059794	
373.4	0.01373032	0.01061105	
373.6	0.01411678	0.01062416	
373.8	0.01443662	0.01063727	
374	0.01417965	0.01065037	
374.2	0.01439042	0.01066347	
374.4	0.01425034	0.01067657	
374.6	0.01414567	0.01068966	
374.8	0.01436259	0.01070275	
375	0.01396758	0.01071584	
375.2	0.0136721	0.01072893	
375.4	0.0129491	0.01074201	
375.6	0.01280977	0.01075509	
375.8	0.01253231	0.01076816	
376	0.01181519	0.01078123	
376.2	0.01174509	0.0107943	
376.4	0.0116084	0.01080737	
376.6	0.01170378	0.01082043	
376.8	0.01117372	0.01083349	
377	0.01146986	0.01084655	
377.2	0.01153918	0.0108596	
377.4	0.01070011	0.01087266	
377.6	0.01065163	0.0108857	
377.8	0.01040209	0.01089875	
378	0.0104886	0.01091179	
378.2	0.01078196	0.01092483	
378.4	0.01073359	0.01093786	
378.6	0.01101119	0.0109509	
378.8	0.0119861	0.01096393	
379	0.01219596	0.01097695	
379.2	0.01261153	0.01098998	
379.4	0.01273549	0.011003	
379.6	0.01317807	0.01101601	
379.8	0.01344573	0.01102903	
380	0.01353496	0.01104204	
380.2	0.01359883	0.01105505	
380.4	0.01388968	0.01106805	
380.6	0.01418586	0.01108105	
380.8	0.01369758	0.01109405	
381	0.01423231	0.01110705	
381.2	0.01393123	0.01112004	
381.4	0.01321537	0.01113303	
381.6	0.01350543	0.01114602	
381.8	0.01390686	0.011159	
382	0.01358325	0.01117198	
382.2	0.01321494	0.01118496	
382.4	0.01343434	0.01119793	
382.6	0.01395139	0.01121091	
382.8	0.014334	0.01122387	
383	0.01387435	0.01123684	
383.2	0.01371717	0.0112498	
383.4	0.01311538	0.01126276	
383.6	0.01278257	0.01127572	
383.8	0.01238631	0.01128867	
384	0.0118449	0.01130162	
384.2	0.01165691	0.01131457	
384.4	0.01137869	0.01132751	
384.6	0.01151833	0.01134045	
384.8	0.01112665	0.01135339	
385	0.01140462	0.01136633	
385.2	0.01107121	0.01137926	
385.4	0.0107655	0.01139219	
385.6	0.01073184	0.01140511	
385.8	0.01059863	0.01141804	
386	0.01011471	0.01143096	
386.2	0.01031691	0.01144387	
386.4	0.01164375	0.01145679	
386.6	0.01160768	0.0114697	
386.8	0.01163074	0.0114826	
387	0.01120464	0.01149551	
387.2	0.01105928	0.01150841	
387.4	0.011265	0.01152131	
387.6	0.01167689	0.01153421	
387.8	0.01197796	0.0115471	
388	0.01256908	0.01155999	
388.2	0.01340435	0.01157287	
388.4	0.01402113	0.01158576	
388.6	0.01506652	0.01159864	
388.8	0.01559154	0.01161152	
389	0.01570544	0.01162439	
389.2	0.01546233	0.01163726	
389.4	0.01514802	0.01165013	
389.6	0.01497278	0.011663	
389.8	0.01499169	0.01167586	
390	0.01458705	0.01168872	
390.2	0.01458582	0.01170157	
390.4	0.01431964	0.01171443	
390.6	0.01363273	0.01172728	
390.8	0.01311053	0.01174012	
391	0.01243909	0.01175297	
391.2	0.01258229	0.01176581	
391.4	0.01271314	0.01177865	
391.6	0.01295595	0.01179148	
391.8	0.01261611	0.01180432	
392	0.0126848	0.01181714	
392.2	0.01310266	0.01182997	
392.4	0.01341084	0.01184279	
392.6	0.01330874	0.01185561	
392.8	0.01344328	0.01186843	
393	0.01308403	0.01188125	
393.2	0.01340879	0.01189406	
393.4	0.01284396	0.01190686	
393.6	0.01285178	0.01191967	
393.8	0.0124469	0.01193247	
394	0.01275567	0.01194527	
394.2	0.01260253	0.01195807	
394.4	0.01244205	0.01197086	
394.6	0.0125507	0.01198365	
394.8	0.01243581	0.01199644	
395	0.01310046	0.01200922	
395.2	0.01302841	0.012022	
395.4	0.01279985	0.01203478	
395.6	0.01309441	0.01204756	
395.8	0.01288992	0.01206033	
396	0.01303808	0.0120731	
396.2	0.01316457	0.01208586	
396.4	0.0128467	0.01209863	
396.6	0.01251847	0.01211139	
396.8	0.01285352	0.01212414	
397	0.0130218	0.0121369	
397.2	0.01299297	0.01214965	
397.4	0.01259947	0.0121624	
397.6	0.01283671	0.01217514	
397.8	0.01252762	0.01218788	
398	0.01322495	0.01220062	
398.2	0.01288444	0.01221336	
398.4	0.01354765	0.01222609	
398.6	0.01353949	0.01223882	
398.8	0.01389922	0.01225155	
399	0.01408539	0.01226427	
399.2	0.01386096	0.012277	
399.4	0.01404925	0.01228971	
399.6	0.0144252	0.01230243	
399.8	0.01448093	0.01231514	
400	0.01433974	0.01232785	
400.2	0.01393757	0.01234056	
400.4	0.0139459	0.01235326	
400.6	0.01409926	0.01236596	
400.8	0.01405132	0.01237866	
401	0.01445285	0.01239135	
401.2	0.01425495	0.01240404	
401.4	0.01412565	0.01241673	
401.6	0.0139236	0.01242942	
401.8	0.01361278	0.0124421	
402	0.01375903	0.01245478	
402.2	0.01385315	0.01246746	
402.4	0.01358358	0.01248013	
402.6	0.01313711	0.0124928	
402.8	0.0127527	0.01250547	
403	0.01247024	0.01251813	
403.2	0.01243439	0.0125308	
403.4	0.01217902	0.01254345	
403.6	0.01225996	0.01255611	
403.8	0.01224513	0.01256876	
404	0.0119735	0.01258141	
404.2	0.01186262	0.01259406	
404.4	0.01207903	0.0126067	
404.6	0.0120335	0.01261934	
404.8	0.0120441	0.01263198	
405	0.01228725	0.01264462	
405.2	0.01228725	0.01265725	
405.4	0.01181395	0.01265583	
405.6	0.0114844	0.01265442	
405.8	0.0107638	0.012653	
406	0.0106478	0.01265159	
406.2	0.01026914	0.01265017	
406.4	0.01038874	0.01264876	
406.6	0.01057449	0.01264734	
406.8	0.01052377	0.01264593	
407	0.01043068	0.01264451	
407.2	0.01042447	0.0126431	
407.4	0.01088298	0.01264168	
407.6	0.01147958	0.01264027	
407.8	0.01154764	0.01263886	
408	0.01150131	0.01263744	
408.2	0.01177522	0.01263603	
408.4	0.01188785	0.01263462	
408.6	0.01128247	0.0126332	
408.8	0.0116711	0.01263179	
409	0.01107391	0.01263038	
409.2	0.0112133	0.01262896	
409.4	0.0110669	0.01262755	
409.6	0.01108798	0.01262614	
409.8	0.01114604	0.01262473	
410	0.01151856	0.01262331	
410.2	0.0110391	0.0126219	
410.4	0.01145043	0.01262049	
410.6	0.01169876	0.01261908	
410.8	0.01154846	0.01261767	
411	0.01160629	0.01261625	
411.2	0.01166816	0.01261484	
411.4	0.01172096	0.01261343	
411.6	0.01132598	0.01261202	
411.8	0.01118354	0.01261061	
412	0.01089616	0.0126092	
412.2	0.01043702	0.01260779	
412.4	0.01019332	0.01260638	
412.6	0.009594	0.01260497	
412.8	0.01007886	0.01260356	
413	0.00914582	0.01260215	
413.2	0.00958692	0.01260074	
413.4	0.00932995	0.01259933	
413.6	0.00966614	0.01259792	
413.8	0.01006425	0.01259651	
414	0.00953644	0.0125951	
414.2	0.00960908	0.01259369	
414.4	0.00989263	0.01259229	
414.6	0.00986083	0.01259088	
414.8	0.00947896	0.01258947	
415	0.00968043	0.01258806	
415.2	0.00955879	0.01258665	
415.4	0.00974822	0.01258524	
415.6	0.00976823	0.01258384	
415.8	0.00997164	0.01258243	
416	0.0095936	0.01258102	
416.2	0.00986849	0.01257961	
416.4	0.00995774	0.01257821	
416.6	0.00972574	0.0125768	
416.8	0.00987044	0.01257539	
417	0.00956469	0.01257399	
417.2	0.00971122	0.01257258	
417.4	0.00962611	0.01257117	
417.6	0.00943111	0.01256977	
417.8	0.0094498	0.01256836	
418	0.00930026	0.01256696	
418.2	0.00942141	0.01256555	
418.4	0.0087594	0.01256414	
418.6	0.00853747	0.01256274	
418.8	0.00879061	0.01256133	
419	0.00938258	0.01255993	
419.2	0.00969423	0.01255852	
419.4	0.01034761	0.01255712	
419.6	0.01064863	0.01255571	
419.8	0.01100366	0.01255431	
420	0.01145169	0.01255291	
420.2	0.01205207	0.0125515	
420.4	0.01228618	0.0125501	
420.6	0.01214521	0.01254869	
420.8	0.01217222	0.01254729	
421	0.01244329	0.01254589	
421.2	0.01203268	0.01254448	
421.4	0.01200385	0.01254308	
421.6	0.0115307	0.01254168	
421.8	0.01166259	0.01254027	
422	0.01168304	0.01253887	
422.2	0.01116393	0.01253747	
422.4	0.01111085	0.01253607	
422.6	0.01121973	0.01253466	
422.8	0.01156619	0.01253326	
423	0.01110689	0.01253186	
423.2	0.01118098	0.01253046	
423.4	0.01123392	0.01252906	
423.6	0.01180063	0.01252765	
423.8	0.01198603	0.01252625	
424	0.01215816	0.01252485	
424.2	0.01198879	0.01252345	
424.4	0.01169549	0.01252205	
424.6	0.01137799	0.01252065	
424.8	0.01148388	0.01251925	
425	0.01129532	0.01251785	
425.2	0.01108702	0.01251645	
425.4	0.01062946	0.01251505	
425.6	0.01033232	0.01251365	
425.8	0.01062929	0.01251225	
426	0.01112171	0.01251085	
426.2	0.0113064	0.01250945	
426.4	0.01149259	0.01250805	
426.6	0.01171736	0.01250665	
426.8	0.01198519	0.01250525	
427	0.01201435	0.01250385	
427.2	0.01219379	0.01250245	
427.4	0.01196664	0.01250106	
427.6	0.01193229	0.01249966	
427.8	0.01125079	0.01249826	
428	0.01124476	0.01249686	
428.2	0.01049616	0.01249546	
428.4	0.01053171	0.01249407	
428.6	0.01058347	0.01249267	
428.8	0.01034817	0.01249127	
429	0.01011843	0.01248987	
429.2	0.00986861	0.01248848	
429.4	0.009139	0.01248708	
429.6	0.00920817	0.01248568	
429.8	0.00923426	0.01248429	
430	0.00933383	0.01248289	
430.2	0.00940115	0.01248149	
430.4	0.00935724	0.0124801	
430.6	0.00972592	0.0124787	
430.8	0.01028633	0.01247731	
431	0.0101903	0.01247591	
431.2	0.01012959	0.01247451	
431.4	0.01004722	0.01247312	
431.6	0.00989174	0.01247172	
431.8	0.0100709	0.01247033	
432	0.01034088	0.01246893	
432.2	0.01055196	0.01246754	
432.4	0.01068818	0.01246614	
432.6	0.01113112	0.01246475	
432.8	0.01119768	0.01246336	
433	0.0114199	0.01246196	
433.2	0.01085861	0.01246057	
433.4	0.01068837	0.01245917	
433.6	0.01074026	0.01245778	
433.8	0.01056828	0.01245639	
434	0.01055204	0.01245499	
434.2	0.01064551	0.0124536	
434.4	0.01081223	0.01245221	
434.6	0.0112669	0.01245081	
434.8	0.0118263	0.01244942	
435	0.0114823	0.01244803	
435.2	0.01194078	0.01244664	
435.4	0.01148561	0.01244524	
435.6	0.01149777	0.01244385	
435.8	0.01172287	0.01244246	
436	0.01180157	0.01244107	
436.2	0.01242927	0.01243968	
436.4	0.011985	0.01243828	
436.6	0.0123039	0.01243689	
436.8	0.01197765	0.0124355	
437	0.01170348	0.01243411	
437.2	0.01115625	0.01243272	
437.4	0.01113277	0.01243133	
437.6	0.01109178	0.01242994	
437.8	0.01089126	0.01242855	
438	0.01113352	0.01242716	
438.2	0.01117935	0.01242577	
438.4	0.01134866	0.01242438	
438.6	0.01166562	0.01242299	
438.8	0.01182213	0.0124216	
439	0.01179832	0.01242021	
439.2	0.01191668	0.01241882	
439.4	0.01163508	0.01241743	
439.6	0.01204388	0.01241604	
439.8	0.01208197	0.01241465	
440	0.01223286	0.01241326	
440.2	0.01255556	0.01241188	
440.4	0.01237139	0.01241049	
440.6	0.01251147	0.0124091	
440.8	0.01295304	0.01240771	
441	0.01260923	0.01240632	
441.2	0.01268181	0.01240494	
441.4	0.0130392	0.01240355	
441.6	0.01266738	0.01240216	
441.8	0.01187466	0.01240077	
442	0.01194006	0.01239939	
442.2	0.01132442	0.012398	
442.4	0.01100028	0.01239661	
442.6	0.01122134	0.01239523	
442.8	0.01134512	0.01239384	
443	0.0108862	0.01239245	
443.2	0.01054071	0.01239107	
443.4	0.01037058	0.01238968	
443.6	0.01053434	0.01238829	
443.8	0.01026633	0.01238691	
444	0.01033318	0.01238552	
444.2	0.01093915	0.01238414	
444.4	0.01171014	0.01238275	
444.6	0.01223101	0.01238137	
444.8	0.01226621	0.01237998	
445	0.01199572	0.0123786	
445.2	0.01225795	0.01237721	
445.4	0.01249771	0.01237583	
445.6	0.01176985	0.01237444	
445.8	0.01132224	0.01237306	
446	0.01150292	0.01237168	
446.2	0.01102206	0.01237029	
446.4	0.01083386	0.01236891	
446.6	0.01121485	0.01236752	
446.8	0.01112772	0.01236614	
447	0.01090321	0.01236476	
447.2	0.01071831	0.01236337	
447.4	0.01064336	0.01236199	
447.6	0.01064191	0.01236061	
447.8	0.01009505	0.01235923	
448	0.01022776	0.01235784	
448.2	0.01047117	0.01235646	
448.4	0.010578	0.01235508	
448.6	0.01020271	0.0123537	
448.8	0.00976927	0.01235232	
449	0.00960301	0.01235093	
449.2	0.00965516	0.01234955	
449.4	0.0095388	0.01234817	
449.6	0.00915029	0.01234679	
449.8	0.00888657	0.01234541	
450	0.00900133	0.01234403	
450.2	0.00896166	0.01234265	
450.4	0.00890222	0.01234127	
450.6	0.00903877	0.01233989	
450.8	0.00891489	0.01233851	
451	0.00920118	0.01233713	
451.2	0.00908201	0.01233575	
451.4	0.00919828	0.01233437	
451.6	0.00940598	0.01233299	
451.8	0.00945545	0.01233161	
452	0.00966382	0.01233023	
452.2	0.0098895	0.01232885	
452.4	0.01010309	0.01232747	
452.6	0.0101361	0.01232609	
452.8	0.01037273	0.01232471	
453	0.01091804	0.01232333	
453.2	0.01097925	0.01232195	
453.4	0.01150652	0.01232058	
453.6	0.01133395	0.0123192	
453.8	0.01142335	0.01231782	
454	0.01157336	0.01231644	
454.2	0.01163045	0.01231506	
454.4	0.01133396	0.01231369	
454.6	0.01048121	0.01231231	
454.8	0.01036572	0.01231093	
455	0.00958822	0.01230955	
455.2	0.00925421	0.01230818	
455.4	0.00919206	0.0123068	
455.6	0.00920866	0.01230542	
455.8	0.00891562	0.01230405	
456	0.00840592	0.01230267	
456.2	0.00870332	0.01230129	
456.4	0.00863064	0.01229992	
456.6	0.00860345	0.01229854	
456.8	0.0087912	0.01229717	
457	0.00899457	0.01229579	
457.2	0.00898315	0.01229442	
457.4	0.00947304	0.01229304	
457.6	0.00890425	0.01229167	
457.8	0.00958273	0.01229029	
458	0.00924226	0.01228892	
458.2	0.00973021	0.01228754	
458.4	0.00919154	0.01228617	
458.6	0.00850912	0.01228479	
458.8	0.00850655	0.01228342	
459	0.00848258	0.01228204	
459.2	0.00877532	0.01228067	
459.4	0.0094832	0.0122793	
459.6	0.0095097	0.01227792	
459.8	0.0097169	0.01227655	
460	0.01010503	0.01227518	
460.2	0.01063975	0.0122738	
460.4	0.01049029	0.01227243	
460.6	0.01016126	0.01227106	
460.8	0.00984858	0.01226969	
461	0.00983676	0.01226831	
461.2	0.00998772	0.01226694	
461.4	0.01001593	0.01226557	
461.6	0.00953479	0.0122642	
461.8	0.01018008	0.01226282	
462	0.00997619	0.01226145	
462.2	0.01086511	0.01226008	
462.4	0.01022027	0.01225871	
462.6	0.01055084	0.01225734	
462.8	0.01037476	0.01225597	
463	0.01123334	0.0122546	
463.2	0.01129935	0.01225323	
463.4	0.01205587	0.01225186	
463.6	0.01148533	0.01225048	
463.8	0.01158699	0.01224911	
464	0.01171553	0.01224774	
464.2	0.01123817	0.01224637	
464.4	0.01048391	0.012245	
464.6	0.00999411	0.01224363	
464.8	0.00936643	0.01224227	
465	0.0089534	0.0122409	
465.2	0.00888161	0.01223953	
465.4	0.00850026	0.01223816	
465.6	0.00850969	0.01223679	
465.8	0.00912084	0.01223542	
466	0.00917955	0.01223405	
466.2	0.00949991	0.01223268	
466.4	0.00934381	0.01223131	
466.6	0.01035684	0.01222995	
466.8	0.01029467	0.01222858	
467	0.01103841	0.01222721	
467.2	0.01080046	0.01222584	
467.4	0.01104469	0.01222447	
467.6	0.01082963	0.01222311	
467.8	0.01095628	0.01222174	
468	0.01103517	0.01222037	
468.2	0.01101482	0.01221901	
468.4	0.01074164	0.01221764	
468.6	0.01081541	0.01221627	
468.8	0.01006853	0.01221491	
469	0.01010229	0.01221354	
469.2	0.01010796	0.01221217	
469.4	0.00990637	0.01221081	
469.6	0.01072149	0.01220944	
469.8	0.01068162	0.01220808	
470	0.01064637	0.01220671	
470.2	0.01103545	0.01220535	
470.4	0.01086279	0.01220398	
470.6	0.01149188	0.01220261	
470.8	0.01147429	0.01220125	
471	0.01171868	0.01219988	
471.2	0.01181493	0.01219852	
471.4	0.0117677	0.01219716	
471.6	0.01166867	0.01219579	
471.8	0.0113433	0.01219443	
472	0.01132482	0.01219306	
472.2	0.01102009	0.0121917	
472.4	0.01058056	0.01219034	
472.6	0.0108244	0.01218897	
472.8	0.0105188	0.01218761	
473	0.01087143	0.01218625	
473.2	0.01056619	0.01218488	
473.4	0.01051146	0.01218352	
473.6	0.01092022	0.01218216	
473.8	0.01045822	0.01218079	
474	0.01065161	0.01217943	
474.2	0.01045654	0.01217807	
474.4	0.00966113	0.01217671	
474.6	0.01012327	0.01217534	
474.8	0.01032588	0.01217398	
475	0.01057491	0.01217262	
475.2	0.01043343	0.01217126	
475.4	0.01055279	0.0121699	
475.6	0.0107595	0.01216854	
475.8	0.01024895	0.01216717	
476	0.00960274	0.01216581	
476.2	0.00941527	0.01216445	
476.4	0.00928106	0.01216309	
476.6	0.00973566	0.01216173	
476.8	0.00985444	0.01216037	
477	0.01001694	0.01215901	
477.2	0.00966989	0.01215765	
477.4	0.00962767	0.01215629	
477.6	0.00968355	0.01215493	
477.8	0.00991603	0.01215357	
478	0.0104275	0.01215221	
478.2	0.00993003	0.01215085	
478.4	0.00973997	0.01214949	
478.6	0.01018293	0.01214813	
478.8	0.01043098	0.01214678	
479	0.01067545	0.01214542	
479.2	0.01085348	0.01214406	
479.4	0.01117275	0.0121427	
479.6	0.01085625	0.01214134	
479.8	0.01092717	0.01213998	
480	0.01087583	0.01213863	
480.2	0.01099157	0.01213727	
480.4	0.01108375	0.01213591	
480.6	0.0112482	0.01213455	
480.8	0.01092389	0.0121332	
481	0.01102549	0.01213184	
481.2	0.01113511	0.01213048	
481.4	0.01106303	0.01212912	
481.6	0.01121484	0.01212777	
481.8	0.01172392	0.01212641	
482	0.01134019	0.01212505	
482.2	0.01085007	0.0121237	
482.4	0.01085028	0.01212234	
482.6	0.01092477	0.01212099	
482.8	0.01073103	0.01211963	
483	0.01095186	0.01211827	
483.2	0.01092083	0.01211692	
483.4	0.01100047	0.01211556	
483.6	0.01085617	0.01211421	
483.8	0.01101448	0.01211285	
484	0.01059615	0.0121115	
484.2	0.01001814	0.01211014	
484.4	0.01000757	0.01210879	
484.6	0.00995533	0.01210743	
484.8	0.00972751	0.01210608	
485	0.0104335	0.01210473	
485.2	0.01026941	0.01210337	
485.4	0.00988136	0.01210202	
485.6	0.00996241	0.01210066	
485.8	0.00965749	0.01209931	
486	0.00976402	0.01209796	
486.2	0.01035566	0.0120966	
486.4	0.01050419	0.01209525	
486.6	0.01033087	0.0120939	
486.8	0.01011257	0.01209255	
487	0.01032243	0.01209119	
487.2	0.01049777	0.01208984	
487.4	0.00993364	0.01208849	
487.6	0.0094533	0.01208714	
487.8	0.00928351	0.01208578	
488	0.00897942	0.01208443	
488.2	0.00861187	0.01208308	
488.4	0.00898948	0.01208173	
488.6	0.0097455	0.01208038	
488.8	0.00932967	0.01207903	
489	0.00935483	0.01207767	
489.2	0.00963705	0.01207632	
489.4	0.01029776	0.01207497	
489.6	0.01070452	0.01207362	
489.8	0.0109996	0.01207227	
490	0.01196178	0.01207092	
490.2	0.01234678	0.01206957	
490.4	0.01255283	0.01206822	
490.6	0.01247686	0.01206687	
490.8	0.01279789	0.01206552	
491	0.0131099	0.01206417	
491.2	0.01276004	0.01206282	
491.4	0.01170743	0.01206147	
491.6	0.01176909	0.01206012	
491.8	0.01145869	0.01205877	
492	0.01071251	0.01205743	
492.2	0.01026841	0.01205608	
492.4	0.01051611	0.01205473	
492.6	0.01011971	0.01205338	
492.8	0.0091338	0.01205203	
493	0.00868735	0.01205068	
493.2	0.00909589	0.01204934	
493.4	0.00893141	0.01204799	
493.6	0.00848931	0.01204664	
493.8	0.00878802	0.01204529	
494	0.00983905	0.01204394	
494.2	0.01022603	0.0120426	
494.4	0.01063133	0.01204125	
494.6	0.01066244	0.0120399	
494.8	0.01151923	0.01203856	
495	0.01168455	0.01203721	
495.2	0.01162122	0.01203586	
495.4	0.01199915	0.01203452	
495.6	0.0123312	0.01203317	
495.8	0.01194384	0.01203183	
496	0.01183078	0.01203048	
496.2	0.01175346	0.01202913	
496.4	0.01194001	0.01202779	
496.6	0.01125599	0.01202644	
496.8	0.01093309	0.0120251	
497	0.01055099	0.01202375	
497.2	0.01054137	0.01202241	
497.4	0.01028782	0.01202106	
497.6	0.00993808	0.01201972	
497.8	0.0100909	0.01201837	
498	0.01042055	0.01201703	
498.2	0.01020609	0.01201568	
498.4	0.01029424	0.01201434	
498.6	0.01019295	0.012013	
498.8	0.01044734	0.01201165	
499	0.01071634	0.01201031	
499.2	0.01060442	0.01200897	
499.4	0.0109106	0.01200762	
499.6	0.01080239	0.01200628	
499.8	0.0106093	0.01200494	
500	0.010451	0.01200359	
500.2	0.01022439	0.01200225	
500.4	0.01052078	0.01200091	
500.6	0.01032359	0.01199957	
500.8	0.01009324	0.01199822	
501	0.00999669	0.01199688	
501.2	0.0102143	0.01199554	
501.4	0.01002444	0.0119942	
501.6	0.00979332	0.01199286	
501.8	0.01016159	0.01199151	
502	0.00998165	0.01199017	
502.2	0.0100467	0.01198883	
502.4	0.00982763	0.01198749	
502.6	0.00994219	0.01198615	
502.8	0.01017272	0.01198481	
503	0.01069188	0.01198347	
503.2	0.01041126	0.01198213	
503.4	0.01084055	0.01198079	
503.6	0.01090262	0.01197945	
503.8	0.01070424	0.01197811	
504	0.01079898	0.01197677	
504.2	0.01073046	0.01197543	
504.4	0.01127486	0.01197409	
504.6	0.01116994	0.01197275	
504.8	0.01063166	0.01197141	
505	0.01074588	0.01197007	
505.2	0.01077406	0.01196873	
505.4	0.01072287	0.01196739	
505.6	0.01028648	0.01196605	
505.8	0.01020164	0.01196472	
506	0.00983358	0.01196338	
506.2	0.01036419	0.01196204	
506.4	0.01045806	0.0119607	
506.6	0.01109934	0.01195936	
506.8	0.01137256	0.01195803	
507	0.0113377	0.01195669	
507.2	0.01104178	0.01195535	
507.4	0.01175176	0.01195401	
507.6	0.01192948	0.01195268	
507.8	0.01184241	0.01195134	
508	0.01208551	0.01195	
508.2	0.01195546	0.01194867	
508.4	0.01262274	0.01194733	
508.6	0.01188531	0.01194599	
508.8	0.01181785	0.01194466	
509	0.01191031	0.01194332	
509.2	0.01184288	0.01194198	
509.4	0.01174271	0.01194065	
509.6	0.0110031	0.01193931	
509.8	0.01169968	0.01193798	
510	0.01212495	0.01193664	
510.2	0.01229818	0.01193531	
510.4	0.01213092	0.01193397	
510.6	0.01220833	0.01193264	
510.8	0.01159496	0.0119313	
511	0.01114564	0.01192997	
511.2	0.01109095	0.01192863	
511.4	0.01124736	0.0119273	
511.6	0.01106948	0.01192596	
511.8	0.0108736	0.01192463	
512	0.01101202	0.0119233	
512.2	0.0107811	0.01192196	
512.4	0.01114285	0.01192063	
512.6	0.01034956	0.0119193	
512.8	0.01085221	0.01191796	
513	0.01054125	0.01191663	
513.2	0.01061474	0.0119153	
513.4	0.01020036	0.01191396	
513.6	0.0104452	0.01191263	
513.8	0.01104454	0.0119113	
514	0.01074826	0.01190997	
514.2	0.01049419	0.01190863	
514.4	0.01038097	0.0119073	
514.6	0.0102969	0.01190597	
514.8	0.00964855	0.01190464	
515	0.00969967	0.01190331	
515.2	0.00973186	0.01190197	
515.4	0.00991275	0.01190064	
515.6	0.01040131	0.01189931	
515.8	0.01049347	0.01189798	
516	0.01041815	0.01189665	
516.2	0.0104238	0.01189532	
516.4	0.0109619	0.01189399	
516.6	0.01112672	0.01189266	
516.8	0.01160108	0.01189133	
517	0.0117373	0.01189	
517.2	0.01207047	0.01188867	
517.4	0.01194079	0.01188734	
517.6	0.0125766	0.01188601	
517.8	0.01272487	0.01188468	
518	0.0126178	0.01188335	
518.2	0.01266626	0.01188202	
518.4	0.01268817	0.01188069	
518.6	0.01245234	0.01187936	
518.8	0.01205819	0.01187803	
519	0.01210076	0.0118767	
519.2	0.01210759	0.01187538	
519.4	0.01194165	0.01187405	
519.6	0.0117387	0.01187272	
519.8	0.01171752	0.01187139	
520	0.01126265	0.01187006	
520.2	0.01153042	0.01186874	
520.4	0.01112594	0.01186741	
520.6	0.01134945	0.01186608	
520.8	0.01104819	0.01186475	
521	0.01109177	0.01186343	
521.2	0.01122359	0.0118621	
521.4	0.01106178	0.01186077	
521.6	0.01099459	0.01185945	
521.8	0.01109622	0.01185812	
522	0.01062259	0.01185679	
522.2	0.01034355	0.01185547	
522.4	0.01046651	0.01185414	
522.6	0.00984049	0.01185281	
522.8	0.00952989	0.01185149	
523	0.00940872	0.01185016	
523.2	0.00939816	0.01184884	
523.4	0.00920763	0.01184751	
523.6	0.00950307	0.01184619	
523.8	0.00923897	0.01184486	
524	0.00867996	0.01184354	
524.2	0.00883505	0.01184221	
524.4	0.00798676	0.01184089	
524.6	0.00853687	0.01183956	
524.8	0.00891459	0.01183824	
525	0.00906263	0.01183691	
525.2	0.0092259	0.01183559	
525.4	0.00934087	0.01183427	
525.6	0.00955138	0.01183294	
525.8	0.00972884	0.01183162	
526	0.00957077	0.01183029	
526.2	0.00993367	0.01182897	
526.4	0.01019889	0.01182765	
526.6	0.0099106	0.01182633	
526.8	0.01030835	0.011825	
527	0.01070033	0.01182368	
527.2	0.01053485	0.01182236	
527.4	0.01030038	0.01182103	
527.6	0.01039893	0.01181971	
527.8	0.01022088	0.01181839	
528	0.00993082	0.01181707	
528.2	0.01035745	0.01181575	
528.4	0.00990246	0.01181442	
528.6	0.01047122	0.0118131	
528.8	0.01049102	0.01181178	
529	0.01037367	0.01181046	
529.2	0.01042426	0.01180914	
529.4	0.01058762	0.01180782	
529.6	0.01076118	0.0118065	
529.8	0.01026377	0.01180518	
530	0.01073034	0.01180386	
530.2	0.01071749	0.01180254	
530.4	0.0106184	0.01180122	
530.6	0.01073987	0.0117999	
530.8	0.01089143	0.01179858	
531	0.01113209	0.01179726	
531.2	0.01087736	0.01179594	
531.4	0.01092515	0.01179462	
531.6	0.01120831	0.0117933	
531.8	0.01151998	0.01179198	
532	0.01143677	0.01179066	
532.2	0.01173516	0.01178934	
532.4	0.01152329	0.01178802	
532.6	0.01175349	0.0117867	
532.8	0.01112292	0.01178538	
533	0.01054699	0.01178407	
533.2	0.01004133	0.01178275	
533.4	0.01009249	0.01178143	
533.6	0.00963938	0.01178011	
533.8	0.010182	0.01177879	
534	0.01021199	0.01177748	
534.2	0.01006225	0.01177616	
534.4	0.00995847	0.01177484	
534.6	0.01044253	0.01177353	
534.8	0.01074787	0.01177221	
535	0.0113275	0.01177089	
535.2	0.01154939	0.01176958	
535.4	0.01156173	0.01176826	
535.6	0.01203936	0.01176694	
535.8	0.01237715	0.01176563	
536	0.01222144	0.01176431	
536.2	0.01186531	0.01176299	
536.4	0.012228	0.01176168	
536.6	0.01157414	0.01176036	
536.8	0.01104324	0.01175905	
537	0.0107402	0.01175773	
537.2	0.01069248	0.01175642	
537.4	0.01099102	0.0117551	
537.6	0.01084293	0.01175379	
537.8	0.01182308	0.01175247	
538	0.01102559	0.01175116	
538.2	0.01104692	0.01174984	
538.4	0.01077924	0.01174853	
538.6	0.01105889	0.01174721	
538.8	0.01100402	0.0117459	
539	0.01106943	0.01174459	
539.2	0.01136321	0.01174327	
539.4	0.01156142	0.01174196	
539.6	0.01180381	0.01174065	
539.8	0.0119043	0.01173933	
540	0.01179728	0.01173802	
540.2	0.01199579	0.01173671	
540.4	0.01255602	0.01173539	
540.6	0.01223562	0.01173408	
540.8	0.01233238	0.01173277	
541	0.01214605	0.01173146	
541.2	0.01192339	0.01173014	
541.4	0.01185224	0.01172883	
541.6	0.01177044	0.01172752	
541.8	0.01145628	0.01172621	
542	0.01061016	0.0117249	
542.2	0.00970164	0.01172358	
542.4	0.00937863	0.01172227	
542.6	0.00868366	0.01172096	
542.8	0.00856396	0.01171965	
543	0.00875581	0.01171834	
543.2	0.00890955	0.01171703	
543.4	0.00878019	0.01171572	
543.6	0.00897393	0.01171441	
543.8	0.00944546	0.0117131	
544	0.00997634	0.01171179	
544.2	0.01065285	0.01171048	
544.4	0.0110151	0.01170917	
544.6	0.01127385	0.01170786	
544.8	0.01130107	0.01170655	
545	0.01166609	0.01170524	
545.2	0.011787	0.01170393	
545.4	0.01176968	0.01170262	
545.6	0.01166347	0.01170131	
545.8	0.01144227	0.0117	
546	0.01182716	0.01169869	
546.2	0.01153121	0.01169738	
546.4	0.0122324	0.01169608	
546.6	0.01214242	0.01169477	
546.8	0.01190804	0.01169346	
547	0.0120327	0.01169215	
547.2	0.01183637	0.01169084	
547.4	0.01171723	0.01168954	
547.6	0.01155305	0.01168823	
547.8	0.01161185	0.01168692	
548	0.01161343	0.01168561	
548.2	0.01123221	0.01168431	
548.4	0.01107584	0.011683	
548.6	0.01147428	0.01168169	
548.8	0.01099984	0.01168039	
549	0.01070228	0.01167908	
549.2	0.01036473	0.01167777	
549.4	0.01035517	0.01167647	
549.6	0.01052099	0.01167516	
549.8	0.01104129	0.01167385	
550	0.01093329	0.01167255	
550.2	0.01035455	0.01167124	
550.4	0.01067739	0.01166994	
550.6	0.01019707	0.01166863	
550.8	0.00982412	0.01166733	
551	0.0108939	0.01166602	
551.2	0.011116	0.01166472	
551.4	0.01063134	0.01166341	
551.6	0.01037469	0.01166211	
551.8	0.01055523	0.0116608	
552	0.01079665	0.0116595	
552.2	0.01096618	0.01165819	
552.4	0.01154955	0.01165689	
552.6	0.01160203	0.01165559	
552.8	0.01100862	0.01165428	
553	0.01094019	0.01165298	
553.2	0.01129409	0.01165168	
553.4	0.01159648	0.01165037	
553.6	0.01188793	0.01164907	
553.8	0.01161436	0.01164777	
554	0.01115482	0.01164646	
554.2	0.01074705	0.01164516	
554.4	0.01096966	0.01164386	
554.6	0.01165875	0.01164255	
554.8	0.01204738	0.01164125	
555	0.01270403	0.01163995	
555.2	0.01248173	0.01163865	
555.4	0.0125457	0.01163735	
555.6	0.01278844	0.01163604	
555.8	0.01308896	0.01163474	
556	0.01333805	0.01163344	
556.2	0.01288994	0.01163214	
556.4	0.01264074	0.01163084	
556.6	0.01223359	0.01162954	
556.8	0.012099	0.01162824	
557	0.01232195	0.01162694	
557.2	0.01249536	0.01162564	
557.4	0.01182802	0.01162434	
557.6	0.01192005	0.01162304	
557.8	0.01102976	0.01162174	
558	0.0106919	0.01162044	
558.2	0.01019044	0.01161914	
558.4	0.01030576	0.01161784	
558.6	0.01074759	0.01161654	
558.8	0.01025409	0.01161524	
559	0.01012745	0.01161394	
559.2	0.00997148	0.01161264	
559.4	0.01004556	0.01161134	
559.6	0.00968894	0.01161004	
559.8	0.00949816	0.01160874	
560	0.00922571	0.01160744	
560.2	0.00945588	0.01160614	
560.4	0.00953437	0.01160485	
560.6	0.00947695	0.01160355	
560.8	0.00997228	0.01160225	
561	0.01030696	0.01160095	
561.2	0.01035828	0.01159965	
561.4	0.00995332	0.01159836	
561.6	0.01021815	0.01159706	
561.8	0.00996622	0.01159576	
562	0.00989304	0.01159447	
562.2	0.01007457	0.01159317	
562.4	0.01034676	0.01159187	
562.6	0.01067111	0.01159058	
562.8	0.01062642	0.01158928	
563	0.01017822	0.01158798	
563.2	0.01019524	0.01158669	
563.4	0.01019028	0.01158539	
563.6	0.00999792	0.01158409	
563.8	0.00970599	0.0115828	
564	0.0096825	0.0115815	
564.2	0.00948577	0.01158021	
564.4	0.00926087	0.01157891	
564.6	0.0097353	0.01157762	
564.8	0.01003963	0.01157632	
565	0.01004601	0.01157503	
565.2	0.01008711	0.01157373	
565.4	0.01025174	0.01157244	
565.6	0.01043045	0.01157114	
565.8	0.0106796	0.01156985	
566	0.0104917	0.01156855	
566.2	0.01086188	0.01156726	
566.4	0.01146285	0.01156597	
566.6	0.01145162	0.01156467	
566.8	0.0114308	0.01156338	
567	0.01123185	0.01156209	
567.2	0.01115892	0.01156079	
567.4	0.01070932	0.0115595	
567.6	0.01039427	0.01155821	
567.8	0.00976957	0.01155691	
568	0.00958823	0.01155562	
568.2	0.00923109	0.01155433	
568.4	0.00944825	0.01155304	
568.6	0.00986025	0.01155174	
568.8	0.00970548	0.01155045	
569	0.00969878	0.01154916	
569.2	0.00976188	0.01154787	
569.4	0.0096165	0.01154658	
569.6	0.00964008	0.01154528	
569.8	0.00995625	0.01154399	
570	0.01032668	0.0115427	
570.2	0.01081663	0.01154141	
570.4	0.01150674	0.01154012	
570.6	0.01134909	0.01153883	
570.8	0.01064259	0.01153754	
571	0.01074695	0.01153625	
571.2	0.01056368	0.01153496	
571.4	0.01043705	0.01153367	
571.6	0.01075193	0.01153238	
571.8	0.01098402	0.01153109	
572	0.01128009	0.0115298	
572.2	0.01143055	0.01152851	
572.4	0.01129522	0.01152722	
572.6	0.0118694	0.01152593	
572.8	0.01183927	0.01152464	
573	0.01166671	0.01152335	
573.2	0.01158525	0.01152206	
573.4	0.01124576	0.01152077	
573.6	0.01160385	0.01151948	
573.8	0.01187572	0.01151819	
574	0.01220901	0.01151691	
574.2	0.01192811	0.01151562	
574.4	0.01180496	0.01151433	
574.6	0.01173675	0.01151304	
574.8	0.01152185	0.01151175	
575	0.01208306	0.01151047	
575.2	0.011956	0.01150918	
575.4	0.01216128	0.01150789	
575.6	0.01270136	0.0115066	
575.8	0.01289061	0.01150532	
576	0.01274644	0.01150403	
576.2	0.01257354	0.01150274	
576.4	0.01205634	0.01150146	
576.6	0.01226436	0.01150017	
576.8	0.01226465	0.01149888	
577	0.01183006	0.0114976	
577.2	0.01154402	0.01149631	
577.4	0.01148519	0.01149502	
577.6	0.01164321	0.01149374	
577.8	0.01145584	0.01149245	
578	0.01102854	0.01149117	
578.2	0.01097628	0.01148988	
578.4	0.01160801	0.0114886	
578.6	0.01206531	0.01148731	
578.8	0.0124728	0.01148603	
579	0.01252671	0.01148474	
579.2	0.01252887	0.01148346	
579.4	0.01248642	0.01148217	
579.6	0.01256066	0.01148089	
579.8	0.01237591	0.0114796	
580	0.01241487	0.01147832	
580.2	0.0121012	0.01147704	
580.4	0.01129224	0.01147575	
580.6	0.01080243	0.01147447	
580.8	0.01069913	0.01147319	
581	0.01032845	0.0114719	
581.2	0.01057919	0.01147062	
581.4	0.01042904	0.01146934	
581.6	0.01039583	0.01146805	
581.8	0.01007851	0.01146677	
582	0.00970016	0.01146549	
582.2	0.01035242	0.0114642	
582.4	0.01048271	0.01146292	
582.6	0.01066452	0.01146164	
582.8	0.01112923	0.01146036	
583	0.01156954	0.01145908	
583.2	0.01203367	0.01145779	
583.4	0.01227178	0.01145651	
583.6	0.01285152	0.01145523	
583.8	0.01300733	0.01145395	
584	0.01328187	0.01145267	
584.2	0.01282615	0.01145139	
584.4	0.01215692	0.01145011	
584.6	0.01212405	0.01144883	
584.8	0.01226105	0.01144754	
585	0.01211019	0.01144626	
585.2	0.01221757	0.01144498	
585.4	0.01182732	0.0114437	
585.6	0.01239491	0.01144242	
585.8	0.01163748	0.01144114	
586	0.01090502	0.01143986	
586.2	0.0106636	0.01143858	
586.4	0.01033568	0.0114373	
586.6	0.01054788	0.01143603	
586.8	0.01082255	0.01143475	
587	0.01100293	0.01143347	
587.2	0.01129072	0.01143219	
587.4	0.01140211	0.01143091	
587.6	0.01155844	0.01142963	
587.8	0.011593	0.01142835	
588	0.01162076	0.01142707	
588.2	0.01108996	0.0114258	
588.4	0.01096779	0.01142452	
588.6	0.01131521	0.01142324	
588.8	0.01130214	0.01142196	
589	0.01123566	0.01142068	
589.2	0.01129614	0.01141941	
589.4	0.01104907	0.01141813	
589.6	0.01167636	0.01141685	
589.8	0.01081584	0.01141557	
590	0.01085135	0.0114143	
590.2	0.01127827	0.01141302	
590.4	0.01135384	0.01141174	
590.6	0.01131541	0.01141047	
590.8	0.01159468	0.01140919	
591	0.01137974	0.01140792	
591.2	0.01145322	0.01140664	
591.4	0.01167903	0.01140536	
591.6	0.01120163	0.01140409	
591.8	0.01119925	0.01140281	
592	0.01080801	0.01140154	
592.2	0.01061495	0.01140026	
592.4	0.01074737	0.01139899	
592.6	0.01129734	0.01139771	
592.8	0.01105495	0.01139644	
593	0.01026765	0.01139516	
593.2	0.00998962	0.01139389	
593.4	0.00950606	0.01139261	
593.6	0.00996748	0.01139134	
593.8	0.00976728	0.01139006	
594	0.0100043	0.01138879	
594.2	0.01033029	0.01138752	
594.4	0.01015356	0.01138624	
594.6	0.01017699	0.01138497	
594.8	0.01045356	0.01138369	
595	0.01021779	0.01138242	
595.2	0.01084504	0.01138115	
595.4	0.01100353	0.01137987	
595.6	0.01100537	0.0113786	
595.8	0.01169919	0.01137733	
596	0.01162517	0.01137606	
596.2	0.01176903	0.01137478	
596.4	0.01180814	0.01137351	
596.6	0.01229636	0.01137224	
596.8	0.01190669	0.01137097	
597	0.01164177	0.0113697	
597.2	0.01190226	0.01136842	
597.4	0.0118209	0.01136715	
597.6	0.01201983	0.01136588	
597.8	0.01213628	0.01136461	
598	0.012188	0.01136334	
598.2	0.01240746	0.01136207	
598.4	0.01235897	0.0113608	
598.6	0.01232113	0.01135952	
598.8	0.01225668	0.01135825	
599	0.01191798	0.01135698	
599.2	0.01191285	0.01135571	
599.4	0.01120683	0.01135444	
599.6	0.01111737	0.01135317	
599.8	0.01100126	0.0113519	
600	0.01060433	0.01135063	
600.2	0.01028672	0.01134936	
600.4	0.01028872	0.01134809	
600.6	0.01054606	0.01134682	
600.8	0.01029974	0.01134556	
601	0.01035197	0.01134429	
601.2	0.01013182	0.01134302	
601.4	0.01037987	0.01134175	
601.6	0.01071153	0.01134048	
601.8	0.01096258	0.01133921	
602	0.01138589	0.01133794	
602.2	0.01216145	0.01133667	
602.4	0.01218887	0.01133541	
602.6	0.01232801	0.01133414	
602.8	0.01198677	0.01133287	
603	0.01220687	0.0113316	
603.2	0.012572	0.01133034	
603.4	0.01259253	0.01132907	
603.6	0.01276275	0.0113278	
603.8	0.01315114	0.01132653	
604	0.0132992	0.01132527	
604.2	0.01325592	0.011324	
604.4	0.01365507	0.01132273	
604.6	0.01380545	0.01132147	
604.8	0.01311106	0.0113202	
605	0.01275269	0.01131893	
605.2	0.01247622	0.01131767	
605.4	0.01260773	0.0113164	
605.6	0.0126032	0.01131514	
605.8	0.01275431	0.01131387	
606	0.01305097	0.0113126	
606.2	0.01300837	0.01131134	
606.4	0.01275312	0.01131007	
606.6	0.01290706	0.01130881	
606.8	0.01253753	0.01130754	
607	0.01246201	0.01130628	
607.2	0.01207824	0.01130501	
607.4	0.01165024	0.01130375	
607.6	0.01146945	0.01130249	
607.8	0.01182001	0.01130122	
608	0.01202836	0.01129996	
608.2	0.01200385	0.01129869	
608.4	0.01261678	0.01129743	
608.6	0.01232027	0.01129617	
608.8	0.01173171	0.0112949	
609	0.01153621	0.01129364	
609.2	0.01184783	0.01129238	
609.4	0.01215736	0.01129111	
609.6	0.012439	0.01128985	
609.8	0.01317128	0.01128859	
610	0.01315719	0.01128732	
610.2	0.01356336	0.01128606	
610.4	0.01399292	0.0112848	
610.6	0.01363068	0.01128354	
610.8	0.0127893	0.01128227	
611	0.01297452	0.01128101	
611.2	0.01274115	0.01127975	
611.4	0.01264313	0.01127849	
611.6	0.01237876	0.01127723	
611.8	0.01259472	0.01127597	
612	0.01210367	0.0112747	
612.2	0.01203115	0.01127344	
612.4	0.01199151	0.01127218	
612.6	0.01137441	0.01127092	
612.8	0.01072139	0.01126966	
613	0.01026881	0.0112684	
613.2	0.01053481	0.01126714	
613.4	0.01070285	0.01126588	
613.6	0.01145225	0.01126462	
613.8	0.01233296	0.01126336	
614	0.01235758	0.0112621	
614.2	0.01246358	0.01126084	
614.4	0.01247787	0.01125958	
614.6	0.01255663	0.01125832	
614.8	0.01257278	0.01125706	
615	0.0128487	0.0112558	
615.2	0.01233261	0.01125454	
615.4	0.01240016	0.01125328	
615.6	0.0120736	0.01125202	
615.8	0.01181303	0.01125077	
616	0.01127973	0.01124951	
616.2	0.01131268	0.01124825	
616.4	0.01074965	0.01124699	
616.6	0.01056979	0.01124573	
616.8	0.01016919	0.01124447	
617	0.01049981	0.01124322	
617.2	0.01052477	0.01124196	
617.4	0.01102027	0.0112407	
617.6	0.01158212	0.01123944	
617.8	0.01181183	0.01123819	
618	0.0117071	0.01123693	
618.2	0.01206607	0.01123567	
618.4	0.01291027	0.01123442	
618.6	0.01328944	0.01123316	
618.8	0.01328966	0.0112319	
619	0.01322949	0.01123065	
619.2	0.01313673	0.01122939	
619.4	0.01285137	0.01122813	
619.6	0.01259484	0.01122688	
619.8	0.01245171	0.01122562	
620	0.01220957	0.01122437	
620.2	0.01217607	0.01122311	
620.4	0.0119256	0.01122186	
620.6	0.01191594	0.0112206	
620.8	0.01191426	0.01121935	
621	0.01151854	0.01121809	
621.2	0.01107804	0.01121684	
621.4	0.01106124	0.01121558	
621.6	0.01099579	0.01121433	
621.8	0.01132407	0.01121307	
622	0.01130259	0.01121182	
622.2	0.01126001	0.01121056	
622.4	0.0115666	0.01120931	
622.6	0.0115439	0.01120806	
622.8	0.0113917	0.0112068	
623	0.01109051	0.01120555	
623.2	0.01076455	0.01120429	
623.4	0.0108035	0.01120304	
623.6	0.01120848	0.01120179	
623.8	0.01155519	0.01120054	
624	0.01156386	0.01119928	
624.2	0.01141451	0.01119803	
624.4	0.0118691	0.01119678	
624.6	0.01194745	0.01119552	
624.8	0.01248972	0.01119427	
625	0.01224546	0.01119302	
625.2	0.01290716	0.01119177	
625.4	0.01282802	0.01119052	
625.6	0.01320967	0.01118926	
625.8	0.01350273	0.01118801	
626	0.01347278	0.01118676	
626.2	0.01317637	0.01118551	
626.4	0.013275	0.01118426	
626.6	0.01343181	0.01118301	
626.8	0.01368794	0.01118176	
627	0.01374959	0.01118051	
627.2	0.01300479	0.01117926	
627.4	0.01319313	0.011178	
627.6	0.01317247	0.01117675	
627.8	0.01280005	0.0111755	
628	0.01245011	0.01117425	
628.2	0.01194884	0.011173	
628.4	0.01139662	0.01117175	
628.6	0.01111276	0.0111705	
628.8	0.01089304	0.01116926	
629	0.01055664	0.01116801	
629.2	0.01029365	0.01116676	
629.4	0.01001612	0.01116551	
629.6	0.01005079	0.01116426	
629.8	0.00999437	0.01116301	
630	0.01011606	0.01116176	
630.2	0.01042382	0.01116051	
630.4	0.01109611	0.01115926	
630.6	0.0116879	0.01115802	
630.8	0.01215082	0.01115677	
631	0.01216999	0.01115552	
631.2	0.0123775	0.01115427	
631.4	0.01286811	0.01115302	
631.6	0.01335709	0.01115178	
631.8	0.01333936	0.01115053	
632	0.0139426	0.01114928	
632.2	0.01372021	0.01114803	
632.4	0.01330676	0.01114679	
632.6	0.01328138	0.01114554	
632.8	0.01276408	0.01114429	
633	0.01238226	0.01114305	
633.2	0.01204539	0.0111418	
633.4	0.01204482	0.01114055	
633.6	0.01181179	0.01113931	
633.8	0.01187074	0.01113806	
634	0.01263872	0.01113682	
634.2	0.01274208	0.01113557	
634.4	0.01288087	0.01113433	
634.6	0.01211507	0.01113308	
634.8	0.01246257	0.01113183	
635	0.01258311	0.01113059	
635.2	0.01269588	0.01112934	
635.4	0.01244866	0.0111281	
635.6	0.01287582	0.01112685	
635.8	0.01263075	0.01112561	
636	0.01250907	0.01112437	
636.2	0.01270573	0.01112312	
636.4	0.01197863	0.01112188	
636.6	0.01191727	0.01112063	
636.8	0.01188636	0.01111939	
637	0.0115398	0.01111815	
637.2	0.01155426	0.0111169	
637.4	0.0118542	0.01111566	
637.6	0.01240168	0.01111441	
637.8	0.01305364	0.01111317	
638	0.01351219	0.01111193	
638.2	0.01350409	0.01111069	
638.4	0.01372195	0.01110944	
638.6	0.01375414	0.0111082	
638.8	0.01413471	0.01110696	
639	0.01369941	0.01110571	
639.2	0.01313168	0.01110447	
639.4	0.01249369	0.01110323	
639.6	0.01202697	0.01110199	
639.8	0.01154685	0.01110075	
640	0.01100843	0.0110995	
640.2	0.01116159	0.01109826	
640.4	0.01039232	0.01109702	
640.6	0.01037127	0.01109578	
640.8	0.00998103	0.01109454	
641	0.00973004	0.0110933	
641.2	0.00996505	0.01109206	
641.4	0.01017918	0.01109082	
641.6	0.01085633	0.01108958	
641.8	0.01149026	0.01108834	
642	0.01201619	0.0110871	
642.2	0.01279311	0.01108586	
642.4	0.01333215	0.01108462	
642.6	0.01426445	0.01108338	
642.8	0.01434227	0.01108214	
643	0.01421538	0.0110809	
643.2	0.01407536	0.01107966	
643.4	0.01409221	0.01107842	
643.6	0.0141781	0.01107718	
643.8	0.01418926	0.01107594	
644	0.01399223	0.0110747	
644.2	0.01396873	0.01107346	
644.4	0.0137356	0.01107222	
644.6	0.01338831	0.01107098	
644.8	0.01328352	0.01106975	
645	0.01305038	0.01106851	
