# Supplementary material for: Molecular basis for DNA recognition by the maternal pioneer transcription factor FoxH1
Source: Nat Commun. 2022 Nov 26;13:7279. doi: 10.1038/s41467-022-34925-y (PMC9701222; doi:10.1038/s41467-022-34925-y)
Supplement: Supplementary file 4 — Source Data [file 41467_2022_34925_MOESM4_ESM.zip › Sourcedata/BLIS/FoxH1/WT/601/+2.5/NCP/G6Results.txt]

Conc1	1.953E-09	
Start1	225.2	
Stop1	645	
Kobs		
Error Kobs		
Koff		
Error Koff		
Time1	Data1	Fit1	
225.2	-0.00029398		
225.4	-0.00046234		
225.6	-0.0001923		
225.8	0.00036226		
226	0.0004731		
226.2	0.00047157		
226.4	0.00100451		
226.6	0.00111554		
226.8	0.00101866		
227	0.00144359		
227.2	0.00131896		
227.4	0.00112469		
227.6	0.00130372		
227.8	0.0012322		
228	-0.0001773		
228.2	-0.00063424		
228.4	-0.00092617		
228.6	-0.00075408		
228.8	-0.00095777		
229	-0.00082302		
229.2	-0.00132284		
229.4	-0.00151224		
229.6	-0.00091162		
229.8	-0.00062087		
230	-0.00057522		
230.2	-0.00062003		
230.4	-0.00003235		
230.6	0.00037268		
230.8	0.00029217		
231	0.00044864		
231.2	-0.00000263		
231.4	-0.00017466		
231.6	-0.00058504		
231.8	-0.00092973		
232	-0.00091102		
232.2	-0.00072547		
232.4	-0.00017724		
232.6	-0.00019991		
232.8	-0.00000123		
233	-0.00002101		
233.2	0.0000732		
233.4	0.00010084		
233.6	0.00044509		
233.8	0.00062657		
234	0.00047193		
234.2	0.00027073		
234.4	0.00086579		
234.6	0.00094416		
234.8	0.00047381		
235	0.00046949		
235.2	0.00040319		
235.4	0.00028764		
235.6	-0.00048515		
235.8	-0.00049261		
236	-0.00006532		
236.2	-0.0004382		
236.4	-0.00056092		
236.6	-0.00060309		
236.8	-0.00038919		
237	-0.00037991		
237.2	0.00001553		
237.4	-0.00035123		
237.6	-0.0005215		
237.8	-0.00060032		
238	-0.00071813		
238.2	-0.00029245		
238.4	0.0002529		
238.6	0.00050022		
238.8	0.00024806		
239	0.00063343		
239.2	0.00030313		
239.4	0.00025047		
239.6	-0.00021815		
239.8	-0.00005363		
240	0.00027998		
240.2	0.00025009		
240.4	0.00036203		
240.6	0.00091605		
240.8	0.00081571		
241	0.00087031		
241.2	0.00049161		
241.4	0.00020284		
241.6	-0.00026894		
241.8	-0.00061895		
242	-0.00063786		
242.2	-0.00044677		
242.4	0.00006359		
242.6	0.00007173		
242.8	-0.00045736		
243	-0.00005539		
243.2	-0.00050921		
243.4	-0.00057576		
243.6	-0.00054968		
243.8	-0.00058981		
244	-0.00005935		
244.2	0.00028759		
244.4	0.00066504		
244.6	0.00074175		
244.8	0.00104427		
245	0.00130328		
245.2	0.00143486		
245.4	0.00158431		
245.6	0.00132335		
245.8	0.00096256		
246	0.00147232		
246.2	0.00141614		
246.4	0.00139122		
246.6	0.00068596		
246.8	0.00016722		
247	-0.0002037		
247.2	-0.00086671		
247.4	-0.0010365		
247.6	-0.00129936		
247.8	-0.00156936		
248	-0.0017544		
248.2	-0.00160667		
248.4	-0.00106063		
248.6	-0.00123703		
248.8	-0.0005135		
249	-0.00035458		
249.2	0.00026363		
249.4	0.00019609		
249.6	0.00060217		
249.8	0.00076825		
250	0.00110556		
250.2	0.00096541		
250.4	0.00078147		
250.6	0.00013468		
250.8	0.00018331		
251	0.00001111		
251.2	-0.00010707		
251.4	0.00026944		
251.6	-0.00019694		
251.8	-0.00043166		
252	-0.00069833		
252.2	-0.00092164		
252.4	-0.00141365		
252.6	-0.00188797		
252.8	-0.00145069		
253	-0.00188443		
253.2	-0.00218994		
253.4	-0.00255357		
253.6	-0.00210746		
253.8	-0.00218891		
254	-0.00198897		
254.2	-0.00195013		
254.4	-0.00185361		
254.6	-0.00177322		
254.8	-0.00094285		
255	-0.00044665		
255.2	0.00023967		
255.4	0.00049391		
255.6	0.00031506		
255.8	0.00069084		
256	0.00070484		
256.2	0.00034917		
256.4	0.00036411		
256.6	0.00054743		
256.8	0.00026698		
257	-0.00025096		
257.2	-0.00085504		
257.4	-0.00107572		
257.6	-0.00091425		
257.8	-0.00123647		
258	-0.00110728		
258.2	-0.00136154		
258.4	-0.0014086		
258.6	-0.00160399		
258.8	-0.00152679		
259	-0.00111338		
259.2	-0.00091426		
259.4	-0.00112736		
259.6	-0.00071378		
259.8	-0.00010862		
260	-0.0000544		
260.2	0.00017859		
260.4	0.00050996		
260.6	0.0006539		
260.8	0.00076085		
261	0.00131309		
261.2	0.00114076		
261.4	0.00097458		
261.6	0.00095984		
261.8	0.00071308		
262	0.00105149		
262.2	0.00052824		
262.4	0.00054725		
262.6	0.00066712		
262.8	0.00087958		
263	0.00120727		
263.2	0.00120567		
263.4	0.00088922		
263.6	0.00114655		
263.8	0.0010316		
264	0.00050085		
264.2	0.00020217		
264.4	0.000281		
264.6	-0.0000873		
264.8	-0.00039428		
265	-0.00037201		
265.2	-0.00074613		
265.4	-0.00106197		
265.6	-0.00098576		
265.8	-0.00131758		
266	-0.0011318		
266.2	-0.00146517		
266.4	-0.0009706		
266.6	-0.00068719		
266.8	-0.00035055		
267	-0.00025586		
267.2	0.00010055		
267.4	0.00008651		
267.6	0.00060694		
267.8	0.00035404		
268	0.00002565		
268.2	0.00009843		
268.4	0.00033771		
268.6	0.00014615		
268.8	0.00029769		
269	0.00070552		
269.2	0.00068682		
269.4	0.00067987		
269.6	0.00041699		
269.8	-0.00022977		
270	-0.00021881		
270.2	-0.00038036		
270.4	-0.00067988		
270.6	-0.00112697		
270.8	-0.00170075		
271	-0.00238319		
271.2	-0.00243695		
271.4	-0.00281532		
271.6	-0.00307282		
271.8	-0.0037043		
272	-0.00365824		
272.2	-0.00301849		
272.4	-0.00253848		
272.6	-0.00209581		
272.8	-0.0015598		
273	-0.00094628		
273.2	-0.00063933		
273.4	-0.00018004		
273.6	0.00039488		
273.8	0.00060283		
274	0.00120606		
274.2	0.00153916		
274.4	0.00107864		
274.6	0.0006497		
274.8	0.0002582		
275	0.0000259		
275.2	-0.00053615		
275.4	-0.00077932		
275.6	-0.00090771		
275.8	-0.001378		
276	-0.0012898		
276.2	-0.00122603		
276.4	-0.00092583		
276.6	-0.00101692		
276.8	-0.0008373		
277	-0.00087965		
277.2	-0.00054909		
277.4	-0.00011039		
277.6	0.00005939		
277.8	0.00037609		
278	0.00038583		
278.2	0.00023333		
278.4	-0.00028317		
278.6	-0.00090981		
278.8	-0.00085756		
279	-0.0009811		
279.2	-0.00180759		
279.4	-0.0014392		
279.6	-0.00120849		
279.8	-0.00139565		
280	-0.00110313		
280.2	-0.00117195		
280.4	-0.00075335		
280.6	-0.00103456		
280.8	-0.00095872		
281	-0.00103735		
281.2	-0.0006059		
281.4	-0.00050139		
281.6	-0.00053817		
281.8	0.00002476		
282	-0.0004613		
282.2	-0.00044097		
282.4	-0.00043054		
282.6	-0.00075916		
282.8	0.00021688		
283	0.00003963		
283.2	-0.00006989		
283.4	0.00036192		
283.6	0.00054815		
283.8	0.00027129		
284	-0.00027707		
284.2	-0.00053322		
284.4	-0.00023012		
284.6	-0.00047368		
284.8	-0.00104513		
285	-0.00074987		
285.2	-0.00068665		
285.4	-0.00055518		
285.6	-0.00036732		
285.8	-0.00029594		
286	-0.00064047		
286.2	-0.00051784		
286.4	-0.00026673		
286.6	-0.00000285		
286.8	0.0001504		
287	-0.00020042		
287.2	-0.00048248		
287.4	-0.00058111		
287.6	-0.00083376		
287.8	-0.00065728		
288	-0.00076802		
288.2	-0.00053957		
288.4	-0.00065992		
288.6	-0.00129934		
288.8	-0.00117073		
289	-0.00056547		
289.2	-0.00079261		
289.4	-0.00067206		
289.6	-0.0008392		
289.8	-0.00091293		
290	-0.00105896		
290.2	-0.00070278		
290.4	-0.00030533		
290.6	-0.00016026		
290.8	-0.00038098		
291	-0.00020472		
291.2	-0.00057444		
291.4	-0.00015122		
291.6	-0.00063968		
291.8	-0.00059984		
292	-0.00062189		
292.2	-0.00079281		
292.4	-0.00130616		
292.6	-0.00166856		
292.8	-0.00130472		
293	-0.00195591		
293.2	-0.00271458		
293.4	-0.00267061		
293.6	-0.00289298		
293.8	-0.00238305		
294	-0.00241374		
294.2	-0.00207159		
294.4	-0.00175774		
294.6	-0.00163803		
294.8	-0.00113329		
295	-0.00085586		
295.2	-0.00097102		
295.4	-0.00020013		
295.6	-0.00098405		
295.8	-0.00050728		
296	0.00003209		
296.2	0.00027051		
296.4	0.00026706		
296.6	0.00022818		
296.8	0.00012548		
297	-0.00016225		
297.2	0.00032525		
297.4	0.00028375		
297.6	-0.0001752		
297.8	0.00029002		
298	0.0003417		
298.2	0.00042833		
298.4	0.00036064		
298.6	0.000557		
298.8	0.00074781		
299	0.00074474		
299.2	0.00068373		
299.4	0.00131891		
299.6	0.00096444		
299.8	0.00159015		
300	0.00186682		
300.2	0.00196247		
300.4	0.00228524		
300.6	0.00182506		
300.8	0.00179266		
301	0.00175623		
301.2	0.00126992		
301.4	0.00065192		
301.6	0.00042098		
301.8	0.00093408		
302	0.00078058		
302.2	-0.00012079		
302.4	-0.00022698		
302.6	-0.00017322		
302.8	-0.0005267		
303	-0.0002975		
303.2	-0.00035367		
303.4	-0.00046883		
303.6	-0.00056836		
303.8	-0.00052537		
304	-0.00028472		
304.2	-0.00063635		
304.4	-0.00020979		
304.6	-0.00065089		
304.8	-0.00039839		
305	-0.00037585		
305.2	0.00000209		
305.4	0.00031017		
305.6	0.00042175		
305.8	0.00073874		
306	0.00074929		
306.2	0.00044574		
306.4	0.00033322		
306.6	-0.00009608		
306.8	-0.00038021		
307	-0.00047802		
307.2	-0.00085111		
307.4	-0.00124427		
307.6	-0.00099331		
307.8	-0.001024		
308	-0.00106139		
308.2	-0.00130757		
308.4	-0.00092918		
308.6	-0.00065657		
308.8	-0.00036301		
309	-0.00015314		
309.2	0.00007248		
309.4	-0.00017562		
309.6	-0.0003525		
309.8	-0.00001123		
310	0.00008219		
310.2	0.00018942		
310.4	-0.00011643		
310.6	0.00006788		
310.8	0.0004376		
311	0.0004954		
311.2	0.00030406		
311.4	0.00056851		
311.6	0.00037809		
311.8	0.00033382		
312	0.00081124		
312.2	0.00059092		
312.4	0.0007813		
312.6	0.00081854		
312.8	0.00053514		
313	0.00028764		
313.2	-0.00028985		
313.4	-0.00090588		
313.6	-0.00122317		
313.8	-0.00077557		
314	-0.00085064		
314.2	-0.00011718		
314.4	-0.0005935		
314.6	-0.00071119		
314.8	-0.00055901		
315	-0.00092006		
315.2	-0.00079315		
315.4	-0.00054526		
315.6	-0.00060912		
315.8	-0.00023551		
316	-0.00021322		
316.2	0.00002198		
316.4	0.00018089		
316.6	0.00012777		
316.8	-0.00027666		
317	-0.0005728		
317.2	-0.00075361		
317.4	-0.00092887		
317.6	-0.00060609		
317.8	-0.00025837		
318	-0.00020781		
318.2	-0.000411		
318.4	-0.00121161		
318.6	-0.00148396		
318.8	-0.00150821		
319	-0.00148997		
319.2	-0.00102104		
319.4	-0.00092214		
319.6	-0.00052761		
319.8	-0.00064796		
320	-0.00072183		
320.2	-0.00013089		
320.4	-0.00039136		
320.6	-0.00037782		
320.8	-0.00051691		
321	-0.00045736		
321.2	-0.00049386		
321.4	-0.00062358		
321.6	-0.00051146		
321.8	-0.00053535		
322	-0.00069418		
322.2	-0.00096523		
322.4	-0.00077194		
322.6	-0.00086935		
322.8	-0.00079365		
323	-0.00020471		
323.2	0.00059891		
323.4	0.00073366		
323.6	0.00036278		
323.8	0.00013468		
324	0.00004963		
324.2	-0.00053654		
324.4	-0.00100359		
324.6	-0.00112014		
324.8	-0.00110537		
325	-0.00185334		
325.2	-0.00220066		
325.4	-0.00233416		
325.6	-0.00200443		
325.8	-0.0014605		
326	-0.00134243		
326.2	-0.00117611		
326.4	-0.00112806		
326.6	-0.0008392		
326.8	-0.00066729		
327	-0.0001497		
327.2	-0.0005682		
327.4	-0.00118741		
327.6	-0.0014394		
327.8	-0.00116754		
328	-0.001747		
328.2	-0.00210798		
328.4	-0.00213464		
328.6	-0.00194664		
328.8	-0.00228863		
329	-0.00225102		
329.2	-0.00221472		
329.4	-0.00228832		
329.6	-0.00180868		
329.8	-0.00147637		
330	-0.00148832		
330.2	-0.001114		
330.4	-0.00118431		
330.6	-0.00063444		
330.8	-0.00055123		
331	-0.00059213		
331.2	-0.00021975		
331.4	0.00054571		
331.6	0.00123567		
331.8	0.0014821		
332	0.00191272		
332.2	0.00179324		
332.4	0.00132667		
332.6	0.00190245		
332.8	0.00128862		
333	0.00125544		
333.2	0.00074265		
333.4	0.00007154		
333.6	-0.00037656		
333.8	-0.00051888		
334	-0.00078683		
334.2	-0.00097114		
334.4	-0.00143696		
334.6	-0.0009855		
334.8	-0.0005207		
335	-0.00085069		
335.2	-0.00006205		
335.4	-0.000234		
335.6	-0.00031642		
335.8	-0.0003294		
336	-0.0002611		
336.2	-0.00071928		
336.4	-0.00060308		
336.6	-0.00044672		
336.8	-0.00116821		
337	-0.00174083		
337.2	-0.00166762		
337.4	-0.00241704		
337.6	-0.00262956		
337.8	-0.00251974		
338	-0.00265944		
338.2	-0.00208127		
338.4	-0.00192798		
338.6	-0.00160627		
338.8	-0.00086696		
339	-0.00148179		
339.2	-0.00081242		
339.4	-0.00099999		
339.6	-0.00092633		
339.8	-0.00061757		
340	-0.00056296		
340.2	-0.00058402		
340.4	-0.0005587		
340.6	-0.00085938		
340.8	-0.00129716		
341	-0.00207461		
341.2	-0.00188753		
341.4	-0.00219615		
341.6	-0.00189385		
341.8	-0.00180969		
342	-0.00106713		
342.2	-0.00030906		
342.4	-0.00044986		
342.6	0.00026957		
342.8	0.00086348		
343	0.0005528		
343.2	0.0009911		
343.4	0.00114692		
343.6	0.00109647		
343.8	0.00081779		
344	0.00064109		
344.2	-0.00004236		
344.4	-0.00014565		
344.6	-0.00005446		
344.8	-0.00048676		
345	-0.00094785		
345.2	-0.00137779		
345.4	-0.00115229		
345.6	-0.00099723		
345.8	-0.00104257		
346	-0.00066609		
346.2	-0.00069566		
346.4	-0.00047264		
346.6	0.00006211		
346.8	0.0000035		
347	-0.00006881		
347.2	0.00006706		
347.4	0.00047137		
347.6	0.00015109		
347.8	0.0000253		
348	0.00017552		
348.2	0.00021611		
348.4	0.00029773		
348.6	0.00073425		
348.8	-0.00003301		
349	-0.00009295		
349.2	-0.00037632		
349.4	-0.00056657		
349.6	-0.00079921		
349.8	-0.00148815		
350	-0.00210677		
350.2	-0.00223158		
350.4	-0.00231727		
350.6	-0.00250851		
350.8	-0.00236272		
351	-0.00242973		
351.2	-0.00191842		
351.4	-0.00158264		
351.6	-0.00117944		
351.8	-0.00064489		
352	-0.00022098		
352.2	0.00009735		
352.4	0.00055587		
352.6	0.00116803		
352.8	0.00094808		
353	0.00157549		
353.2	0.00141285		
353.4	0.00097147		
353.6	0.0007096		
353.8	0.00031927		
354	0.00019023		
354.2	0.0001813		
354.4	0.00017216		
354.6	0.00014299		
354.8	0.00046883		
355	0.00023156		
355.2	0.00037249		
355.4	0.00046721		
355.6	0.00084696		
355.8	0.00081346		
356	0.00080598		
356.2	0.00118999		
356.4	0.00182843		
356.6	0.00091724		
356.8	0.00096813		
357	0.00087188		
357.2	0.00053635		
357.4	0.0000432		
357.6	0.00030538		
357.8	0.00047753		
358	0.00022512		
358.2	-0.00027619		
358.4	-0.00036805		
358.6	-0.0004896		
358.8	-0.00090562		
359	-0.00112306		
359.2	-0.00094015		
359.4	-0.00111207		
359.6	-0.00098023		
359.8	-0.00075569		
360	-0.00012784		
360.2	0.00048949		
360.4	0.00063396		
360.6	0.00002685		
360.8	0.00027012		
361	0.00037008		
361.2	0.00057174		
361.4	0.00096159		
361.6	0.00108264		
361.8	0.00116061		
362	0.00089227		
362.2	0.00072323		
362.4	0.00057158		
362.6	0.00069294		
362.8	0.00001955		
363	0.00008374		
363.2	-0.00021943		
363.4	-0.00061927		
363.6	-0.00038244		
363.8	-0.00014744		
364	0.00039333		
364.2	0.00006694		
364.4	-0.00061129		
364.6	-0.00071256		
364.8	-0.00073055		
365	-0.00046358		
365.2	-0.00039807		
365.4	-0.00037857		
365.6	-0.00049839		
365.8	-0.00012104		
366	-0.00027361		
366.2	-0.00021326		
366.4	-0.00049858		
366.6	-0.00017842		
366.8	-0.00053764		
367	-0.00060201		
367.2	-0.00044226		
367.4	-0.00004701		
367.6	0.00032365		
367.8	0.00042981		
368	0.00054647		
368.2	-0.00003233		
368.4	-0.00021547		
368.6	-0.00028021		
368.8	-0.00036856		
369	-0.00036416		
369.2	-0.00061498		
369.4	-0.00107179		
369.6	-0.00099499		
369.8	-0.00100579		
370	-0.00136069		
370.2	-0.00105453		
370.4	-0.0010872		
370.6	-0.00079393		
370.8	-0.00068491		
371	-0.00077536		
371.2	-0.00035162		
371.4	-0.00035255		
371.6	-0.00046978		
371.8	-0.00014728		
372	0.00008643		
372.2	0.00010243		
372.4	0.00001208		
372.6	-0.00008033		
372.8	0.0001696		
373	0.00005584		
373.2	-0.00025487		
373.4	0.00002809		
373.6	0.00055874		
373.8	0.00069068		
374	0.00085192		
374.2	0.00117954		
374.4	0.00126136		
374.6	0.00130056		
374.8	0.00164476		
375	0.00142138		
375.2	0.00123721		
375.4	0.0011426		
375.6	0.00141785		
375.8	0.00138195		
376	0.00125093		
376.2	0.00120128		
376.4	0.00087697		
376.6	0.00072353		
376.8	-0.00012522		
377	-0.00012187		
377.2	-0.00010919		
377.4	-0.00030569		
377.6	-0.00027813		
377.8	-0.00050591		
378	-0.00016906		
378.2	-0.00027149		
378.4	-0.0001773		
378.6	-0.00026684		
378.8	0.0001983		
379	0.00001215		
379.2	-0.00009184		
379.4	0.00000635		
379.6	0.00045779		
379.8	0.00068899		
380	0.00119254		
380.2	0.00122546		
380.4	0.00126607		
380.6	0.00109135		
380.8	0.00064344		
381	0.00126281		
381.2	0.00101977		
381.4	0.00057942		
381.6	0.00098727		
381.8	0.00139876		
382	0.0014981		
382.2	0.00116006		
382.4	0.00124512		
382.6	0.00107593		
382.8	0.00114741		
383	0.00072987		
383.2	0.00046073		
383.4	0.00039033		
383.6	0.00036033		
383.8	0.00012302		
384	-0.00023604		
384.2	-0.00044443		
384.4	-0.00072447		
384.6	-0.00085449		
384.8	-0.00115436		
385	-0.00080007		
385.2	-0.00127954		
385.4	-0.00152445		
385.6	-0.00108898		
385.8	-0.00092259		
386	-0.00117813		
386.2	-0.00112007		
386.4	-0.00031758		
386.6	-0.0009995		
386.8	-0.00053012		
387	-0.0006793		
387.2	-0.00085643		
387.4	-0.00120015		
387.6	-0.00081068		
387.8	-0.00049928		
388	0.00008043		
388.2	0.00077378		
388.4	0.00114973		
388.6	0.00171257		
388.8	0.00202106		
389	0.00230061		
389.2	0.00209387		
389.4	0.00214463		
389.6	0.0021518		
389.8	0.00217303		
390	0.00203508		
390.2	0.002238		
390.4	0.00197231		
390.6	0.00145467		
390.8	0.00109514		
391	0.00020175		
391.2	-0.00021771		
391.4	-0.00057889		
391.6	0.00004135		
391.8	-0.00026095		
392	-0.00001148		
392.2	0.00074486		
392.4	0.00052886		
392.6	0.00020603		
392.8	0.00042155		
393	0.00046765		
393.2	0.00057812		
393.4	0.00038084		
393.6	0.00047029		
393.8	0.00051566		
394	0.00095679		
394.2	0.00067239		
394.4	0.00031181		
394.6	0.00057479		
394.8	0.00013152		
395	0.0008777		
395.2	0.00098275		
395.4	0.00133021		
395.6	0.00183225		
395.8	0.00184053		
396	0.00185005		
396.2	0.00188084		
396.4	0.00106184		
396.6	0.0008003		
396.8	0.00055589		
397	0.00064134		
397.2	0.00017072		
397.4	0.00009835		
397.6	-0.00022577		
397.8	-0.00106758		
398	-0.00065824		
398.2	-0.00101382		
398.4	-0.0005661		
398.6	-0.00014537		
398.8	0.00027486		
399	0.00100675		
399.2	0.00108741		
399.4	0.00167164		
399.6	0.00210007		
399.8	0.00208565		
400	0.00203353		
400.2	0.00196018		
400.4	0.00215534		
400.6	0.00223536		
400.8	0.00202966		
401	0.00225546		
401.2	0.00187245		
401.4	0.00129057		
401.6	0.00058342		
401.8	0.00008668		
402	0.00043114		
402.2	0.00010213		
402.4	-0.00027845		
402.6	-0.00049287		
402.8	-0.00096543		
403	-0.00072868		
403.2	-0.00056948		
403.4	-0.00034753		
403.6	0.00002606		
403.8	0.00005906		
404	0.00027337		
404.2	0.00037418		
404.4	0.00069352		
404.6	0.00073321		
404.8	0.00065477		
405	0.00067191		
405.2	0.00067191		
405.4	0.00027313		
405.6	-0.00028322		
405.8	-0.001203		
406	-0.00134063		
406.2	-0.00156512		
406.4	-0.00124289		
406.6	-0.0014446		
406.8	-0.00122246		
407	-0.00166648		
407.2	-0.00163298		
407.4	-0.00100953		
407.6	-0.0003433		
407.8	-0.00041115		
408	-0.00031055		
408.2	0.00005737		
408.4	0.00028768		
408.6	0.00027643		
408.8	0.00070621		
409	0.00004875		
409.2	0.00043202		
409.4	-0.00004759		
409.6	-0.00030797		
409.8	-0.00063689		
410	-0.00067116		
410.2	-0.00077027		
410.4	-0.00049638		
410.6	-0.00065354		
410.8	-0.00032954		
411	-0.000724		
411.2	-0.00019025		
411.4	-0.00017075		
411.6	-0.00032728		
411.8	-0.00037685		
412	-0.00031389		
412.2	0.00019185		
412.4	-0.00003508		
412.6	-0.00019324		
412.8	-0.00027522		
413	-0.00109538		
413.2	-0.00109111		
413.4	-0.00170331		
413.6	-0.00200136		
413.8	-0.00222979		
414	-0.00266652		
414.2	-0.00249848		
414.4	-0.00269245		
414.6	-0.00227971		
414.8	-0.00250293		
415	-0.00265587		
415.2	-0.00241159		
415.4	-0.00240058		
415.6	-0.00165768		
415.8	-0.00128037		
416	-0.00125086		
416.2	-0.00100404		
416.4	-0.00091055		
416.6	-0.0005778		
416.8	-0.00079916		
417	-0.00052771		
417.2	-0.00050265		
417.4	-0.00048884		
417.6	-0.0008004		
417.8	-0.00075767		
418	-0.00112301		
418.2	-0.00163485		
418.4	-0.00163656		
418.6	-0.0016316		
418.8	-0.00187311		
419	-0.00145893		
419.2	-0.00111669		
419.4	-0.00045858		
419.6	-0.00033165		
419.8	-0.00058675		
420	-0.00019836		
420.2	0.0004109		
420.4	0.00078921		
420.6	0.00102543		
420.8	0.0006368		
421	0.00077845		
421.2	0.000586		
421.4	0.00102913		
421.6	0.00040615		
421.8	0.00020513		
422	-0.0000536		
422.2	-0.00030049		
422.4	0.00011207		
422.6	-0.00011937		
422.8	0.00026119		
423	0.00010311		
423.2	0.00021109		
423.4	0.0005949		
423.6	0.00050858		
423.8	0.00078418		
424	0.00070449		
424.2	0.00076396		
424.4	0.00015808		
424.6	0.00030491		
424.8	-0.00017445		
425	-0.00024313		
425.2	-0.0000624		
425.4	-0.00014804		
425.6	-0.00045862		
425.8	-0.00026085		
426	0.000053		
426.2	0.00028378		
426.4	0.00023603		
426.6	0.00006831		
426.8	0.00035838		
427	0.00029278		
427.2	0.00026788		
427.4	0.00035748		
427.6	0.00014521		
427.8	-0.00056293		
428	-0.00097571		
428.2	-0.00077541		
428.4	-0.00096614		
428.6	-0.0005453		
428.8	-0.00064612		
429	-0.00025235		
429.2	-0.00028649		
429.4	-0.0003699		
429.6	0.00012973		
429.8	0.00004684		
430	0.00002487		
430.2	0.0002847		
430.4	-0.00007085		
430.6	0.00011274		
430.8	0.00042115		
431	0.00019429		
431.2	0.00000552		
431.4	-0.00008252		
431.6	-0.00048194		
431.8	-0.00077897		
432	-0.00046088		
432.2	0.00013886		
432.4	-0.00032499		
432.6	0.00021849		
432.8	0.00026748		
433	0.00008804		
433.2	-0.00024174		
433.4	-0.00006725		
433.6	0.00044595		
433.8	0.00061177		
434	0.00076256		
434.2	0.00082965		
434.4	0.00050321		
434.6	0.00122569		
434.8	0.00121103		
435	0.0011914		
435.2	0.00119999		
435.4	0.00080345		
435.6	0.00092513		
435.8	0.000983		
436	0.00151134		
436.2	0.00196243		
436.4	0.00175733		
436.6	0.00188432		
436.8	0.00158611		
437	0.00165476		
437.2	0.00222062		
437.4	0.00223682		
437.6	0.00215513		
437.8	0.00230042		
438	0.00150831		
438.2	0.00094017		
438.4	0.00136047		
438.6	0.00133143		
438.8	0.00083931		
439	0.001026		
439.2	0.00088254		
439.4	0.00079651		
439.6	0.00110165		
439.8	0.00111703		
440	0.00121218		
440.2	0.00154537		
440.4	0.00162319		
440.6	0.00135594		
440.8	0.00206553		
441	0.00209697		
441.2	0.00258515		
441.4	0.00239175		
441.6	0.0021073		
441.8	0.00161023		
442	0.0008958		
442.2	0.00043513		
442.4	0.00027057		
442.6	-0.00009812		
442.8	-0.00002051		
443	-0.00060904		
443.2	-0.00073484		
443.4	-0.00102255		
443.6	-0.0011723		
443.8	-0.00160227		
444	-0.00150058		
444.2	-0.00090675		
444.4	-0.00050779		
444.6	-0.00029953		
444.8	0.00025446		
445	0.00026275		
445.2	0.00105354		
445.4	0.00120006		
445.6	0.00067004		
445.8	0.00064448		
446	0.00083701		
446.2	0.00027915		
446.4	-0.00010533		
446.6	0.00024446		
446.8	-0.0000475		
447	-0.00033173		
447.2	-0.00024173		
447.4	-0.0006857		
447.6	-0.0007775		
447.8	-0.00146871		
448	-0.00124102		
448.2	-0.00125574		
448.4	-0.00083005		
448.6	-0.001189		
448.8	-0.00109062		
449	-0.00145794		
449.2	-0.00141459		
449.4	-0.00134055		
449.6	-0.00162827		
449.8	-0.00176351		
450	-0.0017612		
450.2	-0.00192636		
450.4	-0.00238059		
450.6	-0.00196053		
450.8	-0.00175759		
451	-0.00128591		
451.2	-0.00125597		
451.4	-0.00070064		
451.6	-0.00023664		
451.8	-0.00004877		
452	0.00042295		
452.2	0.00042674		
452.4	0.00025268		
452.6	0.00013619		
452.8	0.00034422		
453	0.00035783		
453.2	0.00032919		
453.4	0.00080227		
453.6	0.00069478		
453.8	0.00070831		
454	0.00075886		
454.2	0.00058404		
454.4	-0.00005336		
454.6	-0.00007802		
454.8	0.00016233		
455	-0.00075563		
455.2	-0.00112172		
455.4	-0.00099513		
455.6	-0.0013365		
455.8	-0.00166834		
456	-0.00231165		
456.2	-0.00271829		
456.4	-0.00310314		
456.6	-0.00287583		
456.8	-0.00252689		
457	-0.00206127		
457.2	-0.00215861		
457.4	-0.00166567		
457.6	-0.00138322		
457.8	-0.00093959		
458	-0.00109791		
458.2	-0.0005072		
458.4	-0.00059728		
458.6	-0.00057782		
458.8	-0.00058348		
459	-0.0007866		
459.2	-0.00065247		
459.4	-0.00021208		
459.6	-0.0004414		
459.8	-0.00033017		
460	-0.00022187		
460.2	0.0000517		
460.4	-0.00033994		
460.6	-0.00033542		
460.8	-0.00049862		
461	-0.00111495		
461.2	-0.00155077		
461.4	-0.00176708		
461.6	-0.001497		
461.8	-0.00138667		
462	-0.00120947		
462.2	-0.00045702		
462.4	-0.00057708		
462.6	-0.00041489		
462.8	-0.00058692		
463	-0.00016833		
463.2	0.00019621		
463.4	0.0006558		
463.6	-0.00001617		
463.8	0.00025775		
464	0.00045008		
464.2	0.00010521		
464.4	-0.00090896		
464.6	-0.00076435		
464.8	-0.00164965		
465	-0.00182941		
465.2	-0.00150596		
465.4	-0.00167157		
465.6	-0.001461		
465.8	-0.00125843		
466	-0.00082246		
466.2	-0.00063636		
466.4	-0.00088948		
466.6	-0.00020197		
466.8	0.00006684		
467	0.00026303		
467.2	0.00065908		
467.4	0.00055823		
467.6	0.00006957		
467.8	0.00045036		
468	0.00049501		
468.2	0.0002705		
468.4	0.00037906		
468.6	0.00099987		
468.8	0.00032939		
469	0.00086421		
469.2	0.00074238		
469.4	0.00033832		
469.6	0.00042218		
469.8	0.00050751		
470	0.00042535		
470.2	0.00021544		
470.4	-0.00022908		
470.6	-0.00013649		
470.8	-0.00057572		
471	-0.0012003		
471.2	-0.00114778		
471.4	-0.00153973		
471.6	-0.00205835		
471.8	-0.00199355		
472	-0.00220374		
472.2	-0.00243235		
472.4	-0.00222499		
472.6	-0.00237803		
472.8	-0.00230598		
473	-0.00185805		
473.2	-0.00201625		
473.4	-0.001829		
473.6	-0.00139627		
473.8	-0.0015563		
474	-0.00089691		
474.2	-0.00101793		
474.4	-0.00153019		
474.6	-0.00134707		
474.8	-0.00126418		
475	-0.00147393		
475.2	-0.00162236		
475.4	-0.0013373		
475.6	-0.00128756		
475.8	-0.00171046		
476	-0.00186768		
476.2	-0.00177695		
476.4	-0.00185832		
476.6	-0.0022903		
476.8	-0.00177425		
477	-0.00181451		
477.2	-0.00202951		
477.4	-0.00211037		
477.6	-0.00233394		
477.8	-0.00200657		
478	-0.00128834		
478.2	-0.00183799		
478.4	-0.00193801		
478.6	-0.00140871		
478.8	-0.00116044		
479	-0.00101323		
479.2	-0.0006741		
479.4	-0.00031643		
479.6	-0.00066768		
479.8	-0.00067943		
480	-0.00050975		
480.2	-0.00064997		
480.4	-0.00037791		
480.6	-0.00052171		
480.8	-0.00068242		
481	-0.00043221		
481.2	-0.0007935		
481.4	-0.00119264		
481.6	-0.0013721		
481.8	-0.00082583		
482	-0.00135039		
482.2	-0.00145728		
482.4	-0.00166349		
482.6	-0.0012291		
482.8	-0.00158217		
483	-0.00180583		
483.2	-0.00173466		
483.4	-0.00230251		
483.6	-0.00241732		
483.8	-0.00241811		
484	-0.00247395		
484.2	-0.00227421		
484.4	-0.00210292		
484.6	-0.00216172		
484.8	-0.00208581		
485	-0.00110261		
485.2	-0.0016873		
485.4	-0.00171617		
485.6	-0.0015385		
485.8	-0.00129099		
486	-0.001375		
486.2	-0.00072865		
486.4	-0.00063616		
486.6	-0.00017219		
486.8	-0.00024864		
487	-0.00014965		
487.2	0.00005586		
487.4	-0.00082238		
487.6	-0.00061803		
487.8	-0.00047781		
488	-0.00039164		
488.2	-0.00045599		
488.4	-0.0005297		
488.6	-0.00008373		
488.8	-0.00049736		
489	-0.00081433		
489.2	-0.00083953		
489.4	-0.00074066		
489.6	-0.00088159		
489.8	-0.00074872		
490	-0.00076986		
490.2	-0.00070277		
490.4	-0.00086542		
490.6	-0.00117909		
490.8	-0.00129828		
491	-0.00174053		
491.2	-0.00150175		
491.4	-0.00222476		
491.6	-0.00173567		
491.8	-0.00151963		
492	-0.00149665		
492.2	-0.00125735		
492.4	-0.00113686		
492.6	-0.00107437		
492.8	-0.00141221		
493	-0.00146991		
493.2	-0.00082173		
493.4	-0.00079644		
493.6	-0.0008416		
493.8	-0.00065304		
494	-0.00026908		
494.2	0.00036491		
494.4	0.00050223		
494.6	0.00052001		
494.8	0.0007133		
495	0.00046284		
495.2	0.00055605		
495.4	0.00026519		
495.6	0.00018641		
495.8	-0.00021384		
496	-0.00026752		
496.2	0.00002563		
496.4	-0.00017923		
496.6	-0.00088998		
496.8	-0.00100968		
497	-0.00125889		
497.2	-0.00127802		
497.4	-0.0014576		
497.6	-0.00160587		
497.8	-0.00125046		
498	-0.00035913		
498.2	-0.00030721		
498.4	-0.00054531		
498.6	-0.00051136		
498.8	-0.00066941		
499	-0.00110832		
499.2	-0.00132756		
499.4	-0.00127064		
499.6	-0.00162838		
499.8	-0.00147459		
500	-0.00106178		
500.2	-0.00080923		
500.4	-0.00073751		
500.6	-0.00084847		
500.8	-0.00051934		
501	-0.00046808		
501.2	-0.00033079		
501.4	-0.00052396		
501.6	-0.00029367		
501.8	0.00031342		
502	0.00015313		
502.2	0.00015566		
502.4	0.00020933		
502.6	0.00018982		
502.8	0.00002264		
503	0.00015148		
503.2	0.00007739		
503.4	0.00041879		
503.6	0.00056758		
503.8	0.0007675		
504	0.00072539		
504.2	0.00085244		
504.4	0.00110364		
504.6	0.00089296		
504.8	0.00068325		
505	0.00061561		
505.2	-0.00003385		
505.4	-0.00035612		
505.6	-0.00029535		
505.8	-0.00046046		
506	-0.00125907		
506.2	-0.00069356		
506.4	-0.00110218		
506.6	-0.00089717		
506.8	-0.00044572		
507	-0.00034273		
507.2	-0.00099954		
507.4	-0.00050445		
507.6	-0.0003431		
507.8	-0.00029273		
508	0.00017867		
508.2	0.00062824		
508.4	0.00081028		
508.6	0.00077927		
508.8	0.0010659		
509	0.00112635		
509.2	0.00106992		
509.4	0.00140564		
509.6	0.00104646		
509.8	0.00133063		
510	0.00091869		
510.2	0.0006447		
510.4	0.00047978		
510.6	0.00084299		
510.8	0.00070817		
511	0.00007419		
511.2	-0.00004657		
511.4	0.0000083		
511.6	-0.0001246		
511.8	-0.00051202		
512	-0.00015247		
512.2	-0.00067138		
512.4	-0.00029113		
512.6	-0.00097527		
512.8	-0.00077906		
513	-0.00106033		
513.2	-0.00092762		
513.4	-0.00102066		
513.6	-0.00107456		
513.8	-0.0005452		
514	-0.00096094		
514.2	-0.00086318		
514.4	-0.00055435		
514.6	-0.00021301		
514.8	-0.00027992		
515	-0.0002164		
515.2	-0.00023611		
515.4	-0.00039772		
515.6	-0.00023319		
515.8	-0.00069829		
516	-0.00069751		
516.2	-0.00122628		
516.4	-0.00123		
516.6	-0.00194324		
516.8	-0.00127909		
517	-0.00144618		
517.2	-0.00090066		
517.4	-0.00043748		
517.6	-0.00011091		
517.8	0.00014236		
518	-0.00025839		
518.2	-0.00032075		
518.4	-0.00026647		
518.6	-0.00033659		
518.8	-0.00024821		
519	-0.00027008		
519.2	-0.00082581		
519.4	-0.00099663		
519.6	-0.0013011		
519.8	-0.00199208		
520	-0.00217868		
520.2	-0.00219789		
520.4	-0.00249544		
520.6	-0.00197531		
520.8	-0.00131592		
521	-0.00089432		
521.2	-0.00046822		
521.4	0.00006389		
521.6	-0.00012535		
521.8	-0.00044019		
522	-0.00075592		
522.2	-0.00051854		
522.4	-0.00020266		
522.6	-0.00049712		
522.8	-0.0003164		
523	-0.00089088		
523.2	-0.00195178		
523.4	-0.00240468		
523.6	-0.00248894		
523.8	-0.00254615		
524	-0.00235125		
524.2	-0.00236174		
524.4	-0.00258657		
524.6	-0.00203671		
524.8	-0.0014705		
525	-0.00140626		
525.2	-0.0011244		
525.4	-0.0009525		
525.6	-0.00120185		
525.8	-0.00134821		
526	-0.00132673		
526.2	-0.0008097		
526.4	-0.00057269		
526.6	-0.0008505		
526.8	-0.00084887		
527	-0.00085719		
527.2	-0.00152335		
527.4	-0.0015354		
527.6	-0.00121621		
527.8	-0.00125863		
528	-0.00181428		
528.2	-0.00151433		
528.4	-0.00176997		
528.6	-0.00192889		
528.8	-0.00202581		
529	-0.00191926		
529.2	-0.00158133		
529.4	-0.00232655		
529.6	-0.00207312		
529.8	-0.0021132		
530	-0.00170193		
530.2	-0.00149121		
530.4	-0.00151475		
530.6	-0.0016263		
530.8	-0.00134879		
531	-0.00112823		
531.2	-0.00136321		
531.4	-0.00140146		
531.6	-0.00116886		
531.8	-0.00131824		
532	-0.00117339		
532.2	-0.00074967		
532.4	-0.00099444		
532.6	-0.00081642		
532.8	-0.00086423		
533	-0.00062795		
533.2	-0.00112394		
533.4	-0.00126816		
533.6	-0.00160415		
533.8	-0.00142307		
534	-0.00142437		
534.2	-0.00193523		
534.4	-0.00203853		
534.6	-0.00176585		
534.8	-0.00129534		
535	-0.00127239		
535.2	-0.00100242		
535.4	-0.00141022		
535.6	-0.00097495		
535.8	-0.00064717		
536	-0.00000595		
536.2	0.00011553		
536.4	0.00058323		
536.6	0.0000295		
536.8	-0.00006947		
537	0.00022909		
537.2	-0.0004147		
537.4	-0.0006526		
537.6	-0.00108725		
537.8	-0.0004284		
538	-0.00048912		
538.2	-0.00020897		
538.4	0.00011055		
538.6	0.00007774		
538.8	-0.00009601		
539	-0.00011349		
539.2	0.00039432		
539.4	0.00059959		
539.6	0.00104385		
539.8	0.00106618		
540	0.00129559		
540.2	0.00153077		
540.4	0.00146643		
540.6	0.00093702		
540.8	0.00130648		
541	0.00116972		
541.2	0.00023745		
541.4	0.00039454		
541.6	0.00058112		
541.8	0.00077744		
542	0.00064007		
542.2	-0.00022789		
542.4	-0.00060563		
542.6	-0.00121481		
542.8	-0.00076984		
543	-0.00026803		
543.2	-0.00047626		
543.4	-0.00088934		
543.6	-0.0010317		
543.8	-0.00084091		
544	-0.00057326		
544.2	-0.0001429		
544.4	-0.000241		
544.6	0.00026208		
544.8	0.00027101		
545	0.00023729		
545.2	0.00007295		
545.4	0.00038337		
545.6	0.00031671		
545.8	0.00006609		
546	0.00008623		
546.2	-0.00018767		
546.4	0.00026045		
546.6	0.00012278		
546.8	0.00016675		
547	-0.00007931		
547.2	-0.00066877		
547.4	-0.00127695		
547.6	-0.00115027		
547.8	-0.00125857		
548	-0.00159851		
548.2	-0.00167103		
548.4	-0.00169599		
548.6	-0.00115415		
548.8	-0.00156458		
549	-0.00176187		
549.2	-0.00168624		
549.4	-0.00142784		
549.6	-0.00123132		
549.8	-0.0009076		
550	-0.00030184		
550.2	-0.00085744		
550.4	-0.0005286		
550.6	-0.00040873		
550.8	-0.00012154		
551	-0.00004607		
551.2	-0.00026921		
551.4	-0.0008556		
551.6	-0.00099543		
551.8	-0.00120418		
552	-0.00100837		
552.2	-0.00094036		
552.4	-0.00094063		
552.6	-0.00081626		
552.8	-0.0009983		
553	-0.00125842		
553.2	-0.00057613		
553.4	-0.00042252		
553.6	-0.00001535		
553.8	0.00018838		
554	0.00000204		
554.2	-0.00035934		
554.4	0.00024367		
554.6	0.00100653		
554.8	0.00135317		
555	0.00133831		
555.2	0.00139552		
555.4	0.0014691		
555.6	0.00172929		
555.8	0.00208671		
556	0.00255951		
556.2	0.00211637		
556.4	0.00154783		
556.6	0.00144349		
556.8	0.00110479		
557	0.000686		
557.2	0.00082672		
557.4	0.00012351		
557.6	-0.00028709		
557.8	-0.00085886		
558	-0.00103256		
558.2	-0.00153394		
558.4	-0.00181911		
558.6	-0.0014636		
558.8	-0.00182555		
559	-0.00196948		
559.2	-0.00196625		
559.4	-0.0014829		
559.6	-0.00167755		
559.8	-0.0018445		
560	-0.00154627		
560.2	-0.00125731		
560.4	-0.00143912		
560.6	-0.001414		
560.8	-0.00143046		
561	-0.00126981		
561.2	-0.00140694		
561.4	-0.00124419		
561.6	-0.00111096		
561.8	-0.00101118		
562	-0.00108311		
562.2	-0.00151154		
562.4	-0.00138908		
562.6	-0.0012682		
562.8	-0.00102303		
563	-0.00135743		
563.2	-0.00144169		
563.4	-0.0012163		
563.6	-0.00153634		
563.8	-0.00101309		
564	-0.0004457		
564.2	-0.0005764		
564.4	-0.00075848		
564.6	-0.00056936		
564.8	-0.00021666		
565	-0.00039494		
565.2	-0.00084874		
565.4	-0.00079321		
565.6	-0.00131717		
565.8	-0.001967		
566	-0.0021923		
566.2	-0.00194311		
566.4	-0.00174852		
566.6	-0.00194827		
566.8	-0.00216847		
567	-0.00270768		
567.2	-0.00284267		
567.4	-0.00257764		
567.6	-0.00223735		
567.8	-0.00194597		
568	-0.00182603		
568.2	-0.00188124		
568.4	-0.00121537		
568.6	-0.00057914		
568.8	-0.00012704		
569	-0.00042467		
569.2	-0.00050546		
569.4	-0.00026295		
569.6	-0.00036077		
569.8	0.00014719		
570	0.00085679		
570.2	0.00101972		
570.4	0.0008818		
570.6	0.00067134		
570.8	-0.00015269		
571	-0.00048179		
571.2	-0.00043338		
571.4	-0.00037805		
571.6	0.00005424		
571.8	-0.00019879		
572	-0.00033545		
572.2	0.0000316		
572.4	0.0003298		
572.6	0.00079483		
572.8	0.00040993		
573	-0.00001448		
573.2	0.00019204		
573.4	-0.00012368		
573.6	-0.00047953		
573.8	-0.00040147		
574	-0.00041929		
574.2	-0.00089173		
574.4	-0.00124598		
574.6	-0.00110751		
574.8	-0.00121746		
575	-0.00100486		
575.2	-0.00076569		
575.4	-0.00043128		
575.6	0.00027597		
575.8	0.00017387		
576	0.00083809		
576.2	0.00147254		
576.4	0.00130919		
576.6	0.0011032		
576.8	0.00068813		
577	0.00060296		
577.2	0.00047267		
577.4	-0.00009987		
577.6	-0.00016247		
577.8	-0.00019617		
578	-0.0001984		
578.2	-0.00027334		
578.4	-0.00031346		
578.6	0.00051704		
578.8	0.00077806		
579	0.00073338		
579.2	0.00104256		
579.4	0.00105432		
579.6	0.00067048		
579.8	0.00035396		
580	0.00009074		
580.2	-0.00049921		
580.4	-0.00133804		
580.6	-0.00187347		
580.8	-0.00180013		
581	-0.00188191		
581.2	-0.00204101		
581.4	-0.00200533		
581.6	-0.00191671		
581.8	-0.00185782		
582	-0.00158923		
582.2	-0.00071569		
582.4	-0.00002783		
582.6	0.00071123		
582.8	0.00098514		
583	0.00132023		
583.2	0.00199415		
583.4	0.00179441		
583.6	0.00180492		
583.8	0.00169412		
584	0.00121716		
584.2	0.00101901		
584.4	0.00060361		
584.6	0.00046538		
584.8	-0.00001231		
585	-0.00016579		
585.2	-0.00055399		
585.4	-0.00088168		
585.6	-0.00049432		
585.8	-0.00077219		
586	-0.00115533		
586.2	-0.00133605		
586.4	-0.00142936		
586.6	-0.00168356		
586.8	-0.00140945		
587	-0.00101848		
587.2	-0.00065223		
587.4	-0.00098454		
587.6	-0.00093673		
587.8	-0.00107246		
588	-0.00120418		
588.2	-0.00143349		
588.4	-0.00124969		
588.6	-0.00070121		
588.8	-0.00072283		
589	0.00003623		
589.2	-0.00019855		
589.4	-0.00008849		
589.6	0.00043612		
589.8	0.00015748		
590	0.00056852		
590.2	0.00100689		
590.4	0.00104562		
590.6	0.00130761		
590.8	0.00152739		
591	0.0016969		
591.2	0.00181673		
591.4	0.0018342		
591.6	0.00145119		
591.8	0.00069992		
592	0.00053069		
592.2	-0.00000728		
592.4	-0.00002294		
592.6	-0.00019168		
592.8	-0.00098352		
593	-0.00149585		
593.2	-0.00176509		
593.4	-0.0021267		
593.6	-0.00198436		
593.8	-0.00146304		
594	-0.00125226		
594.2	-0.00145144		
594.4	-0.00156553		
594.6	-0.00092512		
594.8	-0.00113193		
595	-0.00082307		
595.2	-0.00038763		
595.4	-0.00051314		
595.6	-0.00052096		
595.8	-0.00030806		
596	0.00006246		
596.2	-0.00024641		
596.4	-0.00028916		
596.6	-0.0001711		
596.8	-0.00045024		
597	-0.00036221		
597.2	0.00022923		
597.4	-0.00010886		
597.6	-0.00021403		
597.8	0.00017418		
598	-0.00000187		
598.2	-0.00004253		
598.4	0.00006715		
598.6	0.00027527		
598.8	0.00007412		
599	0.00028412		
599.2	0.0005866		
599.4	0.00043289		
599.6	0.0005601		
599.8	0.00040356		
600	0.00045612		
600.2	0.00042779		
600.4	0.00025979		
600.6	-0.00031466		
600.8	-0.00072755		
601	-0.00073538		
601.2	-0.0011897		
601.4	-0.00173705		
601.6	-0.00219621		
601.8	-0.00196046		
602	-0.00173188		
602.2	-0.00155857		
602.4	-0.00137418		
602.6	-0.00114505		
602.8	-0.00095032		
603	-0.00089752		
603.2	-0.00040907		
603.4	0.00001581		
603.6	0.00047511		
603.8	0.00060587		
604	0.00098331		
604.2	0.00085082		
604.4	0.00117237		
604.6	0.00102645		
604.8	0.00083451		
605	0.00081656		
605.2	0.00076816		
605.4	0.00084753		
605.6	0.00113299		
605.8	0.00145127		
606	0.00160987		
606.2	0.00141123		
606.4	0.00153571		
606.6	0.00179198		
606.8	0.00175002		
607	0.0015661		
607.2	0.00162583		
607.4	0.00148543		
607.6	0.00104697		
607.8	0.00058156		
608	0.00014392		
608.2	-0.00012752		
608.4	0.00000826		
608.6	-0.00049706		
608.8	-0.00098826		
609	-0.00052899		
609.2	-0.0003206		
609.4	-0.00062179		
609.6	-0.00013933		
609.8	-0.0001149		
610	-0.00004636		
610.2	0.00020636		
610.4	0.00058241		
610.6	0.00056017		
610.8	0.00031679		
611	0.00055333		
611.2	0.00048071		
611.4	0.00037433		
611.6	-0.0000267		
611.8	-0.00007321		
612	-0.00065244		
612.2	-0.00013546		
612.4	-0.00048913		
612.6	-0.00032592		
612.8	-0.00010285		
613	-0.00000752		
613.2	-0.00021199		
613.4	-0.00034612		
613.6	0.00018743		
613.8	0.00014311		
614	-0.0001601		
614.2	-0.00031684		
614.4	0.00004723		
614.6	0.00044011		
614.8	0.00025748		
615	0.00019339		
615.2	-0.00014474		
615.4	-0.00035491		
615.6	-0.00081954		
615.8	-0.00091991		
616	-0.00132618		
616.2	-0.0013574		
616.4	-0.00122727		
616.6	-0.0007219		
616.8	-0.00097983		
617	-0.00111401		
617.2	-0.00111159		
617.4	-0.00106618		
617.6	-0.00094624		
617.8	-0.00077547		
618	-0.00061365		
618.2	-0.0001485		
618.4	0.00066701		
618.6	0.00083592		
618.8	0.00046036		
619	0.00058295		
619.2	0.00027803		
619.4	-0.00003188		
619.6	-0.00053315		
619.8	-0.00065573		
620	-0.0006001		
620.2	-0.00097398		
620.4	-0.00071601		
620.6	-0.00089043		
620.8	-0.00114075		
621	-0.00115414		
621.2	-0.00136061		
621.4	-0.00139205		
621.6	-0.0014386		
621.8	-0.00086932		
622	-0.00102784		
622.2	-0.0010355		
622.4	-0.00058333		
622.6	-0.00045577		
622.8	-0.00026123		
623	-0.0004516		
623.2	-0.00065727		
623.4	-0.00084581		
623.6	-0.00082625		
623.8	-0.00062553		
624	-0.00067271		
624.2	-0.00123633		
624.4	-0.00092674		
624.6	-0.00087009		
624.8	-0.00083093		
625	-0.00079491		
625.2	-0.00057047		
625.4	-0.0005347		
625.6	-0.00033271		
625.8	0.00012147		
626	-0.00001759		
626.2	0.00006928		
626.4	0.00040199		
626.6	0.00056635		
626.8	0.00076121		
627	0.00057716		
627.2	0.00000527		
627.4	-0.00035094		
627.6	-0.00033164		
627.8	-0.00053862		
628	-0.00067383		
628.2	-0.00131328		
628.4	-0.00203101		
628.6	-0.00214018		
628.8	-0.00235826		
629	-0.00246003		
629.2	-0.00257619		
629.4	-0.00233529		
629.6	-0.00209682		
629.8	-0.00185874		
630	-0.00174574		
630.2	-0.00144319		
630.4	-0.00077624		
630.6	-0.00044977		
630.8	-0.00034237		
631	-0.00012892		
631.2	0.00011922		
631.4	0.00039904		
631.6	0.0006695		
631.8	0.00096615		
632	0.00107715		
632.2	0.0005618		
632.4	0.0001379		
632.6	-0.00010102		
632.8	-0.00035599		
633	-0.00072115		
633.2	-0.00031444		
633.4	-0.00001934		
633.6	-0.00004108		
633.8	-0.00022898		
634	0.00026988		
634.2	0.00016122		
634.4	0.00006385		
634.6	-0.00049021		
634.8	-0.0009269		
635	-0.0009724		
635.2	-0.00082578		
635.4	-0.00125872		
635.6	-0.00117655		
635.8	-0.00125027		
636	-0.00148079		
636.2	-0.00133833		
636.4	-0.0016133		
636.6	-0.00154967		
636.8	-0.00110963		
637	-0.00123146		
637.2	-0.00059287		
637.4	-0.00048705		
637.6	-0.00024774		
637.8	0.00007316		
638	0.00054804		
638.2	-0.00020155		
638.4	-0.00051382		
638.6	-0.0007099		
638.8	-0.00051224		
639	-0.00068718		
639.2	-0.00076851		
639.4	-0.0007992		
639.6	-0.00099294		
639.8	-0.00110679		
640	-0.00129223		
640.2	-0.0008223		
640.4	-0.00103573		
640.6	-0.00073741		
640.8	-0.00029927		
641	0.00022687		
641.2	0.00053771		
641.4	0.00071254		
641.6	0.00102818		
641.8	0.00128348		
642	0.00077989		
642.2	0.00069272		
642.4	0.00095005		
642.6	0.00141112		
642.8	0.00143217		
643	0.00103628		
643.2	0.00097845		
643.4	0.00107014		
643.6	0.00058997		
643.8	0.00032227		
644	0.00007317		
644.2	0.00026723		
644.4	0.00020029		
644.6	0.00042668		
644.8	0.00070043		
645	0.00059506		
