# Supplementary material for: Molecular basis for DNA recognition by the maternal pioneer transcription factor FoxH1
Source: Nat Commun. 2022 Nov 26;13:7279. doi: 10.1038/s41467-022-34925-y (PMC9701222; doi:10.1038/s41467-022-34925-y)
Supplement: Supplementary file 4 — Source Data [file 41467_2022_34925_MOESM4_ESM.zip › Sourcedata/BLIS/FoxH1/WT/601/+6/DNA/A1Results.txt]

Conc1	1.25E-07	
Start1	390	
Stop1	809.8	
Kobs		
Error Kobs		
Koff		
Error Koff		
Time1	Data1	Fit1	
390	0.00017387		
390.2	0.00088335		
390.4	0.0016187		
390.6	0.00246684		
390.8	0.00349797		
391	0.00512921		
391.2	0.00606726		
391.4	0.00745761		
391.6	0.00867143		
391.8	0.00989876		
392	0.01137325		
392.2	0.01305625		
392.4	0.01432495		
392.6	0.01569417		
392.8	0.01680391		
393	0.01761694		
393.2	0.01885944		
393.4	0.01938048		
393.6	0.0204743		
393.8	0.02113506		
394	0.02233928		
394.2	0.0235317		
394.4	0.02406641		
394.6	0.0254464		
394.8	0.02698525		
395	0.02839593		
395.2	0.02918178		
395.4	0.03024035		
395.6	0.03122344		
395.8	0.03237552		
396	0.03382701		
396.2	0.0350791		
396.4	0.03632797		
396.6	0.03730913		
396.8	0.0381966		
397	0.03904435		
397.2	0.03971035		
397.4	0.04011531		
397.6	0.04089714		
397.8	0.04111428		
398	0.04190996		
398.2	0.04301459		
398.4	0.04379786		
398.6	0.04557231		
398.8	0.04636748		
399	0.0476993		
399.2	0.04854845		
399.4	0.04931558		
399.6	0.05016067		
399.8	0.05143671		
400	0.05194963		
400.2	0.05280763		
400.4	0.05360134		
400.6	0.05388573		
400.8	0.05436242		
401	0.05463434		
401.2	0.0548616		
401.4	0.05522143		
401.6	0.05523719		
401.8	0.05513191		
402	0.05516949		
402.2	0.05603078		
402.4	0.05635425		
402.6	0.05675003		
402.8	0.05711768		
403	0.05774251		
403.2	0.05807122		
403.4	0.05867884		
403.6	0.05923113		
403.8	0.0602565		
404	0.06057485		
404.2	0.06170097		
404.4	0.06242346		
404.6	0.0634035		
404.8	0.06485647		
405	0.06584697		
405.2	0.06661105		
405.4	0.06680386		
405.6	0.06679248		
405.8	0.06713949		
406	0.06755392		
406.2	0.06807347		
406.4	0.06801464		
406.6	0.06808226		
406.8	0.06808114		
407	0.06821012		
407.2	0.0687837		
407.4	0.06885126		
407.6	0.06921084		
407.8	0.06956547		
408	0.07039123		
408.2	0.07059018		
408.4	0.07120383		
408.6	0.07173375		
408.8	0.07200198		
409	0.07233576		
409.2	0.0728295		
409.4	0.07280883		
409.6	0.07286811		
409.8	0.0729634		
410	0.07301059		
410.2	0.07339932		
410.4	0.07401458		
410.6	0.074348		
410.8	0.07476477		
411	0.07572405		
411.2	0.07603891		
411.4	0.07646079		
411.6	0.07683736		
411.8	0.07786841		
412	0.07848422		
412.2	0.07841956		
412.4	0.07910862		
412.6	0.07957558		
412.8	0.07994309		
413	0.08069319		
413.2	0.08066688		
413.4	0.0803082		
413.6	0.07997006		
413.8	0.07986838		
414	0.08057066		
414.2	0.08079989		
414.4	0.08116366		
414.6	0.0810257		
414.8	0.08128754		
415	0.08181318		
415.2	0.08201774		
415.4	0.08248728		
415.6	0.0826282		
415.8	0.08296622		
416	0.08260258		
416.2	0.08318018		
416.4	0.08380133		
416.6	0.08411723		
416.8	0.0843136		
417	0.08439705		
417.2	0.08432702		
417.4	0.08486889		
417.6	0.08505767		
417.8	0.08540942		
418	0.08618206		
418.2	0.08642661		
418.4	0.08696474		
418.6	0.08725004		
418.8	0.0877708		
419	0.08849874		
419.2	0.08886144		
419.4	0.08894406		
419.6	0.08890101		
419.8	0.08892589		
420	0.08909248		
420.2	0.08967994		
420.4	0.09009254		
420.6	0.0902184		
420.8	0.09038904		
421	0.09040835		
421.2	0.09033722		
421.4	0.09077778		
421.6	0.09091175		
421.8	0.09091587		
422	0.09147574		
422.2	0.09156318		
422.4	0.09159834		
422.6	0.09183982		
422.8	0.09169615		
423	0.09224702		
423.2	0.09225294		
423.4	0.09234159		
423.6	0.09271117		
423.8	0.09296022		
424	0.09305949		
424.2	0.09346319		
424.4	0.09436841		
424.6	0.09453578		
424.8	0.09523522		
425	0.09569797		
425.2	0.09594972		
425.4	0.09650413		
425.6	0.09695703		
425.8	0.09675293		
426	0.09722773		
426.2	0.09739758		
426.4	0.09732372		
426.6	0.09759353		
426.8	0.09764519		
427	0.09799474		
427.2	0.09794046		
427.4	0.09818647		
427.6	0.09825743		
427.8	0.09847717		
428	0.09854328		
428.2	0.09905179		
428.4	0.09981956		
428.6	0.10046027		
428.8	0.100879		
429	0.10057417		
429.2	0.10097475		
429.4	0.10131694		
429.6	0.10145279		
429.8	0.10122868		
430	0.10137349		
430.2	0.10151767		
430.4	0.1012701		
430.6	0.10168625		
430.8	0.10172419		
431	0.1014746		
431.2	0.1014916		
431.4	0.10183396		
431.6	0.10212921		
431.8	0.10243068		
432	0.10234019		
432.2	0.10269215		
432.4	0.10306881		
432.6	0.10345712		
432.8	0.10337392		
433	0.10348048		
433.2	0.10415378		
433.4	0.10415033		
433.6	0.1041003		
433.8	0.10421569		
434	0.10390451		
434.2	0.1036985		
434.4	0.10411001		
434.6	0.10445774		
434.8	0.10462506		
435	0.1050589		
435.2	0.10560027		
435.4	0.10648232		
435.6	0.10705207		
435.8	0.10734848		
436	0.10790918		
436.2	0.10817432		
436.4	0.1082253		
436.6	0.1088075		
436.8	0.10910825		
437	0.10907972		
437.2	0.10940674		
437.4	0.10956859		
437.6	0.10964073		
437.8	0.10915686		
438	0.10834504		
438.2	0.10857164		
438.4	0.10928113		
438.6	0.10980484		
438.8	0.11029913		
439	0.11087477		
439.2	0.11106274		
439.4	0.11123806		
439.6	0.11180597		
439.8	0.11231292		
440	0.1126595		
440.2	0.11233114		
440.4	0.11254536		
440.6	0.11358597		
440.8	0.11378709		
441	0.11395001		
441.2	0.11452804		
441.4	0.11490245		
441.6	0.11446589		
441.8	0.11398162		
442	0.11403074		
442.2	0.11410706		
442.4	0.11433525		
442.6	0.11468821		
442.8	0.11426554		
443	0.11423973		
443.2	0.11468173		
443.4	0.11473417		
443.6	0.11541966		
443.8	0.11531519		
444	0.11504082		
444.2	0.11512435		
444.4	0.11583378		
444.6	0.11627673		
444.8	0.11646405		
445	0.11727293		
445.2	0.11763993		
445.4	0.11789294		
445.6	0.11786068		
445.8	0.1179979		
446	0.11826581		
446.2	0.11829358		
446.4	0.11834289		
446.6	0.11854987		
446.8	0.11873061		
447	0.11898647		
447.2	0.11967414		
447.4	0.11916456		
447.6	0.11961148		
447.8	0.11956306		
448	0.11999495		
448.2	0.12031818		
448.4	0.12031481		
448.6	0.12078224		
448.8	0.12153107		
449	0.12149489		
449.2	0.12149284		
449.4	0.12207929		
449.6	0.12233988		
449.8	0.1223585		
450	0.12254988		
450.2	0.12229905		
450.4	0.12198705		
450.6	0.12221392		
450.8	0.12209377		
451	0.12136912		
451.2	0.12164444		
451.4	0.1213002		
451.6	0.12164759		
451.8	0.12171262		
452	0.1220473		
452.2	0.12203259		
452.4	0.12259173		
452.6	0.12322489		
452.8	0.12310657		
453	0.12287341		
453.2	0.12358759		
453.4	0.12442182		
453.6	0.12477867		
453.8	0.1253994		
454	0.12621538		
454.2	0.12597977		
454.4	0.12660646		
454.6	0.12717245		
454.8	0.12721817		
455	0.12676438		
455.2	0.12731973		
455.4	0.12716756		
455.6	0.12760878		
455.8	0.12769294		
456	0.12766887		
456.2	0.12727083		
456.4	0.12776851		
456.6	0.12751304		
456.8	0.12718083		
457	0.12747111		
457.2	0.12782798		
457.4	0.12836556		
457.6	0.12861673		
457.8	0.12941921		
458	0.1299526		
458.2	0.12977873		
458.4	0.13047044		
458.6	0.13065698		
458.8	0.1307288		
459	0.13109964		
459.2	0.13184468		
459.4	0.13222901		
459.6	0.13273448		
459.8	0.13233739		
460	0.13245258		
460.2	0.1325559		
460.4	0.13299775		
460.6	0.13269507		
460.8	0.13286512		
461	0.13338379		
461.2	0.13368562		
461.4	0.13399127		
461.6	0.13436486		
461.8	0.13436539		
462	0.13410586		
462.2	0.13383019		
462.4	0.13369903		
462.6	0.13377267		
462.8	0.13391511		
463	0.13434844		
463.2	0.13497134		
463.4	0.13486799		
463.6	0.13491318		
463.8	0.13484336		
464	0.13485286		
464.2	0.13493913		
464.4	0.13496149		
464.6	0.13543949		
464.8	0.13643145		
465	0.13692606		
465.2	0.13759429		
465.4	0.13832905		
465.6	0.13845633		
465.8	0.13840129		
466	0.13865681		
466.2	0.13854972		
466.4	0.13892058		
466.6	0.13891466		
466.8	0.13897653		
467	0.13942956		
467.2	0.13970856		
467.4	0.13950735		
467.6	0.13965569		
467.8	0.13938895		
468	0.13929176		
468.2	0.1390832		
468.4	0.1388374		
468.6	0.13891862		
468.8	0.13894548		
469	0.13897109		
469.2	0.13952022		
469.4	0.13996622		
469.6	0.139618		
469.8	0.13989337		
470	0.14012615		
470.2	0.14051714		
470.4	0.14110677		
470.6	0.14077397		
470.8	0.14120011		
471	0.14201199		
471.2	0.14214167		
471.4	0.14254592		
471.6	0.14309113		
471.8	0.14387062		
472	0.14439712		
472.2	0.14482521		
472.4	0.1450224		
472.6	0.14516961		
472.8	0.14512906		
473	0.1455631		
473.2	0.14591412		
473.4	0.14604047		
473.6	0.14596548		
473.8	0.14642848		
474	0.14612444		
474.2	0.14629628		
474.4	0.14600449		
474.6	0.14587377		
474.8	0.14613563		
475	0.14650016		
475.2	0.1468258		
475.4	0.14746545		
475.6	0.14806636		
475.8	0.14881094		
476	0.14893563		
476.2	0.14960132		
476.4	0.1493622		
476.6	0.1492941		
476.8	0.14923144		
477	0.14987062		
477.2	0.15009645		
477.4	0.15042246		
477.6	0.15060368		
477.8	0.150698		
478	0.15071258		
478.2	0.15118798		
478.4	0.15125033		
478.6	0.15110689		
478.8	0.1512246		
479	0.1514376		
479.2	0.15178961		
479.4	0.15149221		
479.6	0.15134082		
479.8	0.15177774		
480	0.1515578		
480.2	0.15126072		
480.4	0.15053653		
480.6	0.15052185		
480.8	0.15067543		
481	0.15110285		
481.2	0.15110707		
481.4	0.15153758		
481.6	0.15200354		
481.8	0.15236585		
482	0.15302514		
482.2	0.1531447		
482.4	0.15342586		
482.6	0.15348263		
482.8	0.15402457		
483	0.15422619		
483.2	0.15516943		
483.4	0.15524147		
483.6	0.15587547		
483.8	0.15632812		
484	0.15641585		
484.2	0.15653818		
484.4	0.15673852		
484.6	0.15754949		
484.8	0.15823133		
485	0.15904275		
485.2	0.15903488		
485.4	0.15979484		
485.6	0.16040663		
485.8	0.16034604		
486	0.16089751		
486.2	0.16055377		
486.4	0.16056961		
486.6	0.16046608		
486.8	0.16024357		
487	0.16001862		
487.2	0.16062334		
487.4	0.16041873		
487.6	0.16125231		
487.8	0.16170553		
488	0.16200846		
488.2	0.16217662		
488.4	0.16189874		
488.6	0.16246346		
488.8	0.16258595		
489	0.16263		
489.2	0.16241076		
489.4	0.16305121		
489.6	0.16326228		
489.8	0.1631512		
490	0.16379162		
490.2	0.16346403		
490.4	0.16368865		
490.6	0.16381333		
490.8	0.16370909		
491	0.16420235		
491.2	0.164935		
491.4	0.16526547		
491.6	0.16582304		
491.8	0.16566208		
492	0.1654742		
492.2	0.16526595		
492.4	0.16520421		
492.6	0.16557624		
492.8	0.16527185		
493	0.16536174		
493.2	0.16561352		
493.4	0.16593218		
493.6	0.16660258		
493.8	0.16666647		
494	0.16716902		
494.2	0.16698052		
494.4	0.16642591		
494.6	0.16673684		
494.8	0.16707011		
495	0.16708397		
495.2	0.16706219		
495.4	0.16682299		
495.6	0.16628721		
495.8	0.1660465		
496	0.1663134		
496.2	0.1665149		
496.4	0.1665411		
496.6	0.16652733		
496.8	0.16669636		
497	0.16704846		
497.2	0.16793009		
497.4	0.16888707		
497.6	0.16968445		
497.8	0.17001966		
498	0.17035241		
498.2	0.17050303		
498.4	0.17042988		
498.6	0.1714817		
498.8	0.17178157		
499	0.17156138		
499.2	0.17156351		
499.4	0.17118155		
499.6	0.17046742		
499.8	0.17065669		
500	0.17014686		
500.2	0.16938684		
500.4	0.16871142		
500.6	0.16878314		
500.8	0.16969595		
501	0.16953302		
501.2	0.17009795		
501.4	0.17002631		
501.6	0.17057052		
501.8	0.17097147		
502	0.17078821		
502.2	0.17121108		
502.4	0.17119412		
502.6	0.17154896		
502.8	0.17181006		
503	0.17174367		
503.2	0.17128829		
503.4	0.17113912		
503.6	0.17063786		
503.8	0.17060653		
504	0.16996354		
504.2	0.16986535		
504.4	0.17003244		
504.6	0.17016852		
504.8	0.17038246		
505	0.17014351		
505.2	0.1710179		
505.4	0.17109792		
505.6	0.17179032		
505.8	0.17172185		
506	0.17199368		
506.2	0.17294784		
506.4	0.17297869		
506.6	0.17342248		
506.8	0.17369206		
507	0.17377042		
507.2	0.17402769		
507.4	0.17447284		
507.6	0.17468046		
507.8	0.17476124		
508	0.17466643		
508.2	0.17476924		
508.4	0.17448831		
508.6	0.1748014		
508.8	0.17521074		
509	0.1756708		
509.2	0.17589246		
509.4	0.17571629		
509.6	0.17566611		
509.8	0.17621141		
510	0.17665437		
510.2	0.1767062		
510.4	0.17676952		
510.6	0.17668248		
510.8	0.17680827		
511	0.17670972		
511.2	0.17684645		
511.4	0.17678444		
511.6	0.17672571		
511.8	0.17693624		
512	0.1765544		
512.2	0.17669127		
512.4	0.17642585		
512.6	0.17675616		
512.8	0.17639629		
513	0.17692538		
513.2	0.17716574		
513.4	0.17745412		
513.6	0.17816691		
513.8	0.17859274		
514	0.1784641		
514.2	0.17819951		
514.4	0.17839813		
514.6	0.17850624		
514.8	0.17886453		
515	0.17876825		
515.2	0.17857277		
515.4	0.17892898		
515.6	0.1790392		
515.8	0.17904365		
516	0.17783714		
516.2	0.17757013		
516.4	0.17750381		
516.6	0.17749189		
516.8	0.17778505		
517	0.17851315		
517.2	0.1786606		
517.4	0.17906564		
517.6	0.17982863		
517.8	0.17947476		
518	0.17963664		
518.2	0.17975708		
518.4	0.18015614		
518.6	0.18116309		
518.8	0.18139467		
519	0.18103192		
519.2	0.18116495		
519.4	0.18174811		
519.6	0.18134784		
519.8	0.18038543		
520	0.18037323		
520.2	0.18064946		
520.4	0.18104174		
520.6	0.18156247		
520.8	0.18196691		
521	0.18258907		
521.2	0.18279089		
521.4	0.18268891		
521.6	0.18319783		
521.8	0.18356869		
522	0.18348065		
522.2	0.18392287		
522.4	0.18398778		
522.6	0.18460572		
522.8	0.1846564		
523	0.18418096		
523.2	0.18448192		
523.4	0.18417731		
523.6	0.18381516		
523.8	0.18368265		
524	0.18429277		
524.2	0.18454764		
524.4	0.18495		
524.6	0.18555094		
524.8	0.18540363		
525	0.18564301		
525.2	0.18597542		
525.4	0.18579158		
525.6	0.18580107		
525.8	0.18567605		
526	0.1854155		
526.2	0.1857779		
526.4	0.18552903		
526.6	0.18595381		
526.8	0.18591619		
527	0.1855535		
527.2	0.18536931		
527.4	0.18514723		
527.6	0.18532418		
527.8	0.1855203		
528	0.18570459		
528.2	0.18648563		
528.4	0.18663333		
528.6	0.18692529		
528.8	0.18705337		
529	0.18739232		
529.2	0.18783008		
529.4	0.1868304		
529.6	0.18663437		
529.8	0.18662648		
530	0.18684009		
530.2	0.18736335		
530.4	0.18733072		
530.6	0.18775333		
530.8	0.18736277		
531	0.18720285		
531.2	0.18708668		
531.4	0.18739649		
531.6	0.18793842		
531.8	0.18798061		
532	0.18838634		
532.2	0.18931594		
532.4	0.18903073		
532.6	0.18921536		
532.8	0.18999948		
533	0.19025404		
533.2	0.1906365		
533.4	0.1904176		
533.6	0.19097079		
533.8	0.1910949		
534	0.1913109		
534.2	0.19187949		
534.4	0.19135946		
534.6	0.19159058		
534.8	0.19167773		
535	0.19230634		
535.2	0.19255894		
535.4	0.19227336		
535.6	0.19230641		
535.8	0.19205391		
536	0.19237636		
536.2	0.19225717		
536.4	0.19189702		
536.6	0.19230895		
536.8	0.19237115		
537	0.19229733		
537.2	0.19267027		
537.4	0.19285437		
537.6	0.19283646		
537.8	0.19266497		
538	0.19321423		
538.2	0.19350968		
538.4	0.19367602		
538.6	0.19438229		
538.8	0.19466003		
539	0.19488417		
539.2	0.1947302		
539.4	0.1946693		
539.6	0.19481263		
539.8	0.19499275		
540	0.19496432		
540.2	0.19476917		
540.4	0.19479873		
540.6	0.1944723		
540.8	0.19410282		
541	0.19446779		
541.2	0.19468565		
541.4	0.19489522		
541.6	0.19450563		
541.8	0.19458069		
542	0.19513531		
542.2	0.19558305		
542.4	0.19596757		
542.6	0.19637423		
542.8	0.19657868		
543	0.19700919		
543.2	0.19729511		
543.4	0.19755914		
543.6	0.19760923		
543.8	0.1984502		
544	0.19828122		
544.2	0.19859344		
544.4	0.19854434		
544.6	0.19848557		
544.8	0.19825714		
545	0.19847434		
545.2	0.19875802		
545.4	0.19907569		
545.6	0.19859036		
545.8	0.19887506		
546	0.199025		
546.2	0.1996579		
546.4	0.19951317		
546.6	0.19921536		
546.8	0.19919954		
547	0.19872253		
547.2	0.19894918		
547.4	0.19929185		
547.6	0.19970518		
547.8	0.20022981		
548	0.1999282		
548.2	0.20008435		
548.4	0.20024828		
548.6	0.20026323		
548.8	0.20007353		
549	0.20086085		
549.2	0.20116487		
549.4	0.20129523		
549.6	0.20135837		
549.8	0.20178235		
550	0.20191525		
550.2	0.20250566		
550.4	0.2023659		
550.6	0.20210849		
550.8	0.20243691		
551	0.20202303		
551.2	0.20181708		
551.4	0.20158737		
551.6	0.20152407		
551.8	0.20117111		
552	0.2011116		
552.2	0.20132327		
552.4	0.20110406		
552.6	0.20117741		
552.8	0.20145291		
553	0.20248659		
553.2	0.2028482		
553.4	0.20338368		
553.6	0.20438974		
553.8	0.20532466		
554	0.20578386		
554.2	0.20624085		
554.4	0.20609985		
554.6	0.20618315		
554.8	0.20555361		
555	0.20495043		
555.2	0.20431988		
555.4	0.204336		
555.6	0.20419103		
555.8	0.2039529		
556	0.20402384		
556.2	0.20345916		
556.4	0.20311311		
556.6	0.20353796		
556.8	0.2039432		
557	0.20482738		
557.2	0.20508767		
557.4	0.20560373		
557.6	0.20631989		
557.8	0.20707148		
558	0.20733569		
558.2	0.20774688		
558.4	0.20799778		
558.6	0.20838328		
558.8	0.2083065		
559	0.20860873		
559.2	0.20915504		
559.4	0.20960793		
559.6	0.2099668		
559.8	0.21002949		
560	0.21018454		
560.2	0.20966065		
560.4	0.20997598		
560.6	0.2103074		
560.8	0.21071483		
561	0.21081661		
561.2	0.21062625		
561.4	0.21086832		
561.6	0.21138932		
561.8	0.21184966		
562	0.21236271		
562.2	0.21235		
562.4	0.21257651		
562.6	0.21296854		
562.8	0.21330095		
563	0.21381523		
563.2	0.21422448		
563.4	0.21421375		
563.6	0.21394966		
563.8	0.21373879		
564	0.21341691		
564.2	0.21322108		
564.4	0.21330242		
564.6	0.212866		
564.8	0.21269645		
565	0.21226761		
565.2	0.21244278		
565.4	0.21298146		
565.6	0.21311707		
565.8	0.21279953		
566	0.21302196		
566.2	0.21306729		
566.4	0.21342864		
566.6	0.21397868		
566.8	0.21417538		
567	0.21457806		
567.2	0.21434273		
567.4	0.21462457		
567.6	0.21429943		
567.8	0.21442375		
568	0.21444974		
568.2	0.21492252		
568.4	0.21495549		
568.6	0.21527069		
568.8	0.21600406		
569	0.21648017		
569.2	0.21730505		
569.4	0.21776988		
569.6	0.21786888		
569.8	0.21814915		
570	0.21814915		
570.2	0.2177759		
570.4	0.21742687		
570.6	0.21740222		
570.8	0.21772057		
571	0.21728599		
571.2	0.21707014		
571.4	0.21694829		
571.6	0.21663458		
571.8	0.21614259		
572	0.21578341		
572.2	0.2154363		
572.4	0.21441419		
572.6	0.21434202		
572.8	0.21373305		
573	0.21327679		
573.2	0.21268341		
573.4	0.21252141		
573.6	0.21187293		
573.8	0.21084592		
574	0.21061629		
574.2	0.21004748		
574.4	0.20963057		
574.6	0.20930472		
574.8	0.20927426		
575	0.20854052		
575.2	0.20855213		
575.4	0.20865871		
575.6	0.20827646		
575.8	0.20817569		
576	0.20821847		
576.2	0.20810412		
576.4	0.20779		
576.6	0.20816201		
576.8	0.20815474		
577	0.2081092		
577.2	0.20803475		
577.4	0.20777993		
577.6	0.2076563		
577.8	0.20758602		
578	0.20720437		
578.2	0.20608164		
578.4	0.2059997		
578.6	0.20543821		
578.8	0.2054721		
579	0.20535667		
579.2	0.20500919		
579.4	0.20467065		
579.6	0.20481799		
579.8	0.20438346		
580	0.20382543		
580.2	0.20339975		
580.4	0.20312997		
580.6	0.20293376		
580.8	0.20267138		
581	0.20209889		
581.2	0.20221764		
581.4	0.20198958		
581.6	0.20155749		
581.8	0.2014833		
582	0.20102553		
582.2	0.20042647		
582.4	0.20055103		
582.6	0.20042154		
582.8	0.20003646		
583	0.20009973		
583.2	0.20001006		
583.4	0.20021965		
583.6	0.20048116		
583.8	0.20023722		
584	0.2004459		
584.2	0.20065494		
584.4	0.20034186		
584.6	0.20033947		
584.8	0.20062324		
585	0.2004612		
585.2	0.20064646		
585.4	0.20000058		
585.6	0.19974807		
585.8	0.2002063		
586	0.19993442		
586.2	0.19912205		
586.4	0.19900217		
586.6	0.1986021		
586.8	0.19780843		
587	0.19769511		
587.2	0.1974612		
587.4	0.19687973		
587.6	0.1966974		
587.8	0.19634911		
588	0.19623493		
588.2	0.19617745		
588.4	0.19553337		
588.6	0.19593862		
588.8	0.19578162		
589	0.19580679		
589.2	0.19597865		
589.4	0.19571672		
589.6	0.19642911		
589.8	0.19690226		
590	0.19659928		
590.2	0.19638021		
590.4	0.19595641		
590.6	0.19576239		
590.8	0.19525244		
591	0.19486397		
591.2	0.19457006		
591.4	0.19425078		
591.6	0.19441751		
591.8	0.1935559		
592	0.19344651		
592.2	0.19330467		
592.4	0.19295938		
592.6	0.19319861		
592.8	0.19326539		
593	0.19357918		
593.2	0.19355142		
593.4	0.19382346		
593.6	0.19429115		
593.8	0.1945047		
594	0.19452861		
594.2	0.19444943		
594.4	0.19451898		
594.6	0.19450346		
594.8	0.19416355		
595	0.19381361		
595.2	0.19399126		
595.4	0.19381589		
595.6	0.19342417		
595.8	0.19255622		
596	0.19258184		
596.2	0.19291783		
596.4	0.19239062		
596.6	0.19225739		
596.8	0.19243075		
597	0.19210816		
597.2	0.1922284		
597.4	0.19246084		
597.6	0.19192685		
597.8	0.1915324		
598	0.19158143		
598.2	0.19096129		
598.4	0.19111801		
598.6	0.19027082		
598.8	0.18975308		
599	0.18958695		
599.2	0.18972752		
599.4	0.18904604		
599.6	0.18858779		
599.8	0.18838477		
600	0.1881825		
600.2	0.18831013		
600.4	0.18794861		
600.6	0.18813764		
600.8	0.18786569		
601	0.18758828		
601.2	0.18764968		
601.4	0.18750486		
601.6	0.18680724		
601.8	0.18643228		
602	0.18660774		
602.2	0.18613433		
602.4	0.18625716		
602.6	0.18626304		
602.8	0.18614986		
603	0.18634486		
603.2	0.18618243		
603.4	0.18568348		
603.6	0.18544215		
603.8	0.18588622		
604	0.18609045		
604.2	0.18700182		
604.4	0.18723983		
604.6	0.18740271		
604.8	0.18736308		
605	0.18746277		
605.2	0.18718461		
605.4	0.18678975		
605.6	0.18672191		
605.8	0.18636888		
606	0.18647108		
606.2	0.18644485		
606.4	0.18680983		
606.6	0.18628237		
606.8	0.18570142		
607	0.18496663		
607.2	0.18411675		
607.4	0.18358008		
607.6	0.18341231		
607.8	0.18368501		
608	0.18397119		
608.2	0.18431486		
608.4	0.18431519		
608.6	0.18425987		
608.8	0.18417343		
609	0.18459601		
609.2	0.18443442		
609.4	0.18510081		
609.6	0.18553722		
609.8	0.18573766		
610	0.18652955		
610.2	0.18672221		
610.4	0.18713691		
610.6	0.18598852		
610.8	0.18588178		
611	0.18524806		
611.2	0.18502465		
611.4	0.18445648		
611.6	0.18380354		
611.8	0.18347799		
612	0.18349218		
612.2	0.1829206		
612.4	0.18246689		
612.6	0.18212541		
612.8	0.18180009		
613	0.18147102		
613.2	0.18067907		
613.4	0.1810354		
613.6	0.18111006		
613.8	0.18139521		
614	0.18194317		
614.2	0.18187386		
614.4	0.18222198		
614.6	0.18186871		
614.8	0.1821069		
615	0.18248826		
615.2	0.18240549		
615.4	0.18232329		
615.6	0.18271352		
615.8	0.18285519		
616	0.18350842		
616.2	0.18331901		
616.4	0.18278858		
616.6	0.18298672		
616.8	0.18251537		
617	0.18202187		
617.2	0.18226761		
617.4	0.18273717		
617.6	0.18278457		
617.8	0.18218882		
618	0.18197844		
618.2	0.18100131		
618.4	0.18054671		
618.6	0.18022464		
618.8	0.18022473		
619	0.17961769		
619.2	0.17959244		
619.4	0.17946074		
619.6	0.17956745		
619.8	0.17928563		
620	0.17950685		
620.2	0.17933995		
620.4	0.17925799		
620.6	0.17969592		
620.8	0.17959376		
621	0.17980548		
621.2	0.18026915		
621.4	0.18057314		
621.6	0.18055744		
621.8	0.18055452		
622	0.18040257		
622.2	0.1801842		
622.4	0.18028767		
622.6	0.18031595		
622.8	0.18036236		
623	0.18010124		
623.2	0.18062658		
623.4	0.1804379		
623.6	0.18065744		
623.8	0.18095336		
624	0.18071719		
624.2	0.18073845		
624.4	0.1803298		
624.6	0.18041691		
624.8	0.18016329		
625	0.1799109		
625.2	0.18001147		
625.4	0.17988059		
625.6	0.17965759		
625.8	0.17930444		
626	0.17877408		
626.2	0.17831045		
626.4	0.17785905		
626.6	0.17773791		
626.8	0.17780133		
627	0.17829831		
627.2	0.17821916		
627.4	0.17837772		
627.6	0.17839113		
627.8	0.17853376		
628	0.17816198		
628.2	0.17804855		
628.4	0.17806585		
628.6	0.17831397		
628.8	0.17797863		
629	0.17756309		
629.2	0.17741702		
629.4	0.17715244		
629.6	0.17688064		
629.8	0.17675424		
630	0.17694306		
630.2	0.17657933		
630.4	0.17684797		
630.6	0.17710627		
630.8	0.17729235		
631	0.17734083		
631.2	0.1769102		
631.4	0.17660022		
631.6	0.17648259		
631.8	0.17651802		
632	0.17654979		
632.2	0.17627344		
632.4	0.17658776		
632.6	0.17655352		
632.8	0.17625918		
633	0.17567102		
633.2	0.17599429		
633.4	0.17596281		
633.6	0.17570979		
633.8	0.17601762		
634	0.17566364		
634.2	0.1754058		
634.4	0.17555844		
634.6	0.17550144		
634.8	0.17509308		
635	0.17511982		
635.2	0.17503783		
635.4	0.175196		
635.6	0.17525714		
635.8	0.17503671		
636	0.17533356		
636.2	0.17546792		
636.4	0.17593708		
636.6	0.17550842		
636.8	0.17534001		
637	0.17497999		
637.2	0.17547344		
637.4	0.17518729		
637.6	0.17478911		
637.8	0.17452938		
638	0.1739034		
638.2	0.17414338		
638.4	0.17424256		
638.6	0.17466917		
638.8	0.17465137		
639	0.1748431		
639.2	0.17466643		
639.4	0.17476464		
639.6	0.17482583		
639.8	0.17509007		
640	0.17513024		
640.2	0.17475368		
640.4	0.17482943		
640.6	0.17431536		
640.8	0.17469847		
641	0.17477658		
641.2	0.17504853		
641.4	0.17470188		
641.6	0.17430114		
641.8	0.17423335		
642	0.17382867		
642.2	0.17363286		
642.4	0.17389179		
642.6	0.17356795		
642.8	0.17332072		
643	0.17301592		
643.2	0.17256738		
643.4	0.17268342		
643.6	0.17310869		
643.8	0.17319146		
644	0.17254901		
644.2	0.17225329		
644.4	0.17286055		
644.6	0.17306685		
644.8	0.17325393		
645	0.17292975		
645.2	0.17298412		
645.4	0.17320271		
645.6	0.17315683		
645.8	0.17310524		
646	0.17286227		
646.2	0.17302234		
646.4	0.17359431		
646.6	0.17341618		
646.8	0.17315742		
647	0.17275999		
647.2	0.17325143		
647.4	0.17373985		
647.6	0.17401582		
647.8	0.17363841		
648	0.17337262		
648.2	0.17342086		
648.4	0.1737562		
648.6	0.1734262		
648.8	0.172781		
649	0.17225874		
649.2	0.17263688		
649.4	0.17280563		
649.6	0.17270241		
649.8	0.17266772		
650	0.17245772		
650.2	0.17262589		
650.4	0.17216017		
650.6	0.17151376		
650.8	0.17138038		
651	0.17196979		
651.2	0.17211707		
651.4	0.17143661		
651.6	0.17122836		
651.8	0.17098685		
652	0.17075388		
652.2	0.17057001		
652.4	0.17023715		
652.6	0.1701298		
652.8	0.17017303		
653	0.17076209		
653.2	0.17131277		
653.4	0.17128638		
653.6	0.17156167		
653.8	0.17184988		
654	0.1720317		
654.2	0.17271738		
654.4	0.17242832		
654.6	0.17243923		
654.8	0.17312235		
655	0.17324102		
655.2	0.17210204		
655.4	0.17200658		
655.6	0.17158946		
655.8	0.17137901		
656	0.17019858		
656.2	0.16999129		
656.4	0.16952929		
656.6	0.1693792		
656.8	0.16932673		
657	0.16919708		
657.2	0.16866353		
657.4	0.16798543		
657.6	0.16810326		
657.8	0.16795855		
658	0.16758986		
658.2	0.16807623		
658.4	0.16769641		
658.6	0.16770594		
658.8	0.16811374		
659	0.16859403		
659.2	0.16895574		
659.4	0.16963795		
659.6	0.16931214		
659.8	0.16923736		
660	0.16937956		
660.2	0.16970087		
660.4	0.16988397		
660.6	0.17000126		
660.8	0.17002078		
661	0.169794		
661.2	0.16959041		
661.4	0.16945148		
661.6	0.16987266		
661.8	0.17006402		
662	0.17030014		
662.2	0.17064303		
662.4	0.1701642		
662.6	0.16998559		
662.8	0.17014946		
663	0.17053372		
663.2	0.17021911		
663.4	0.16959831		
663.6	0.16893236		
663.8	0.16838291		
664	0.16862181		
664.2	0.16800244		
664.4	0.16756457		
664.6	0.16714716		
664.8	0.16723342		
665	0.16713002		
665.2	0.16714389		
665.4	0.16736928		
665.6	0.16748644		
665.8	0.16761269		
666	0.16743363		
666.2	0.16668971		
666.4	0.16640414		
666.6	0.16653622		
666.8	0.16666145		
667	0.16662204		
667.2	0.1662094		
667.4	0.16637591		
667.6	0.16567111		
667.8	0.16571585		
668	0.16639105		
668.2	0.16635138		
668.4	0.16645538		
668.6	0.1668234		
668.8	0.16697956		
669	0.16655613		
669.2	0.16625804		
669.4	0.16677207		
669.6	0.16706833		
669.8	0.16754436		
670	0.1675948		
670.2	0.16757384		
670.4	0.16790315		
670.6	0.16837625		
670.8	0.16779035		
671	0.16775111		
671.2	0.16728462		
671.4	0.16707949		
671.6	0.16667317		
671.8	0.16681639		
672	0.16619575		
672.2	0.16648662		
672.4	0.16678581		
672.6	0.16674419		
672.8	0.16595951		
673	0.16591989		
673.2	0.16596444		
673.4	0.16657498		
673.6	0.16689903		
673.8	0.16728148		
674	0.16706178		
674.2	0.16725233		
674.4	0.16762898		
674.6	0.16743028		
674.8	0.1668648		
675	0.16682251		
675.2	0.16651909		
675.4	0.16597391		
675.6	0.16605958		
675.8	0.16593207		
676	0.16580905		
676.2	0.166172		
676.4	0.16575196		
676.6	0.16555013		
676.8	0.16519813		
677	0.16545785		
677.2	0.16568298		
677.4	0.16591319		
677.6	0.16611327		
677.8	0.1661466		
678	0.16620853		
678.2	0.16665308		
678.4	0.16687547		
678.6	0.16659265		
678.8	0.16681777		
679	0.16694457		
679.2	0.16740733		
679.4	0.16682474		
679.6	0.16731765		
679.8	0.16703155		
680	0.1663283		
680.2	0.16581918		
680.4	0.16547645		
680.6	0.16556788		
680.8	0.16531746		
681	0.16503269		
681.2	0.16504031		
681.4	0.16418804		
681.6	0.16412654		
681.8	0.16416822		
682	0.16386737		
682.2	0.16390094		
682.4	0.1640242		
682.6	0.1642047		
682.8	0.16454651		
683	0.1648582		
683.2	0.1650005		
683.4	0.1649663		
683.6	0.16508208		
683.8	0.16441548		
684	0.16446528		
684.2	0.16483162		
684.4	0.16458289		
684.6	0.16471473		
684.8	0.16485997		
685	0.16496412		
685.2	0.1650339		
685.4	0.16508195		
685.6	0.16553944		
685.8	0.16554379		
686	0.16507255		
686.2	0.16549027		
686.4	0.16505839		
686.6	0.16523334		
686.8	0.16522101		
687	0.16524328		
687.2	0.16496746		
687.4	0.16467607		
687.6	0.16368059		
687.8	0.16313355		
688	0.16341101		
688.2	0.16342094		
688.4	0.16302518		
688.6	0.16305163		
688.8	0.16343816		
689	0.16342822		
689.2	0.16358486		
689.4	0.16365613		
689.6	0.16383908		
689.8	0.16394077		
690	0.1636272		
690.2	0.16374819		
690.4	0.16348865		
690.6	0.16349458		
690.8	0.16354419		
691	0.1636757		
691.2	0.16336502		
691.4	0.16324849		
691.6	0.16311386		
691.8	0.16348393		
692	0.16400675		
692.2	0.16416702		
692.4	0.16439847		
692.6	0.16449752		
692.8	0.16485366		
693	0.16464305		
693.2	0.16468523		
693.4	0.16456338		
693.6	0.16502131		
693.8	0.16443125		
694	0.16413212		
694.2	0.16422588		
694.4	0.16434164		
694.6	0.16398554		
694.8	0.16395881		
695	0.16379485		
695.2	0.16315038		
695.4	0.16325689		
695.6	0.16317298		
695.8	0.16313008		
696	0.16299908		
696.2	0.16279651		
696.4	0.16259908		
696.6	0.1625037		
696.8	0.1626514		
697	0.16233465		
697.2	0.16230522		
697.4	0.16183006		
697.6	0.16192314		
697.8	0.16200712		
698	0.16232382		
698.2	0.16256416		
698.4	0.16262092		
698.6	0.16187997		
698.8	0.16154333		
699	0.16073985		
699.2	0.16059979		
699.4	0.16075488		
699.6	0.16058521		
699.8	0.16065078		
700	0.16136488		
700.2	0.16178861		
700.4	0.16240118		
700.6	0.16289704		
700.8	0.16269501		
701	0.16308041		
701.2	0.16367186		
701.4	0.16357812		
701.6	0.16423696		
701.8	0.16487645		
702	0.16438427		
702.2	0.16384302		
702.4	0.16354793		
702.6	0.16263802		
702.8	0.1623296		
703	0.16210784		
703.2	0.16270517		
703.4	0.16245555		
703.6	0.16256867		
703.8	0.16273528		
704	0.16288862		
704.2	0.16281901		
704.4	0.16241285		
704.6	0.16207084		
704.8	0.16154041		
705	0.16205992		
705.2	0.16220439		
705.4	0.16178454		
705.6	0.16193274		
705.8	0.16163976		
706	0.16101751		
706.2	0.16083297		
706.4	0.16082709		
706.6	0.1606045		
706.8	0.16086589		
707	0.16124574		
707.2	0.16126525		
707.4	0.16128349		
707.6	0.16112898		
707.8	0.16121546		
708	0.16143383		
708.2	0.16144772		
708.4	0.16139878		
708.6	0.16128945		
708.8	0.16137926		
709	0.16226129		
709.2	0.16201246		
709.4	0.16176366		
709.6	0.16186574		
709.8	0.16182528		
710	0.16177193		
710.2	0.16131363		
710.4	0.16089488		
710.6	0.16088782		
710.8	0.16088454		
711	0.16101997		
711.2	0.16049013		
711.4	0.16053724		
711.6	0.16058684		
711.8	0.16115624		
712	0.16098829		
712.2	0.16086829		
712.4	0.16108242		
712.6	0.16095985		
712.8	0.16119945		
713	0.16094551		
713.2	0.16034188		
713.4	0.1607222		
713.6	0.16085331		
713.8	0.16105162		
714	0.16095987		
714.2	0.16080216		
714.4	0.16077265		
714.6	0.16094301		
714.8	0.16074822		
715	0.1612032		
715.2	0.16107333		
715.4	0.16107199		
715.6	0.16133307		
715.8	0.16164431		
716	0.16137156		
716.2	0.16141336		
716.4	0.16146909		
716.6	0.16134223		
716.8	0.16144802		
717	0.16149202		
717.2	0.16167774		
717.4	0.16175616		
717.6	0.16137088		
717.8	0.16185832		
718	0.16193173		
718.2	0.16119242		
718.4	0.1608847		
718.6	0.16104847		
718.8	0.16068806		
719	0.16050417		
719.2	0.15996738		
719.4	0.15940926		
719.6	0.15995766		
719.8	0.15995314		
720	0.15982889		
720.2	0.15982325		
720.4	0.15994611		
720.6	0.15960579		
720.8	0.15964052		
721	0.15927515		
721.2	0.15904721		
721.4	0.15875148		
721.6	0.15914584		
721.8	0.15996062		
722	0.15946611		
722.2	0.15886393		
722.4	0.15893366		
722.6	0.15855433		
722.8	0.15799899		
723	0.15784718		
723.2	0.1582368		
723.4	0.15801779		
723.6	0.15793268		
723.8	0.15760077		
724	0.15760356		
724.2	0.15716302		
724.4	0.15700724		
724.6	0.15668594		
724.8	0.15693818		
725	0.15687918		
725.2	0.15732166		
725.4	0.15783788		
725.6	0.15874636		
725.8	0.15939213		
726	0.15926133		
726.2	0.15949414		
726.4	0.15968199		
726.6	0.1599173		
726.8	0.1601212		
727	0.16028546		
727.2	0.1603101		
727.4	0.15993341		
727.6	0.15998721		
727.8	0.16014215		
728	0.15996835		
728.2	0.15935722		
728.4	0.15938079		
728.6	0.15935931		
728.8	0.15922112		
729	0.15938775		
729.2	0.15978302		
729.4	0.16002735		
729.6	0.16012341		
729.8	0.16011456		
730	0.16018873		
730.2	0.16001882		
730.4	0.15950252		
730.6	0.15931104		
730.8	0.15924555		
731	0.15928018		
731.2	0.15867539		
731.4	0.1589024		
731.6	0.15888894		
731.8	0.15834905		
732	0.15827216		
732.2	0.15790474		
732.4	0.15762666		
732.6	0.15759014		
732.8	0.15765046		
733	0.15835678		
733.2	0.15827345		
733.4	0.15882014		
733.6	0.15882602		
733.8	0.15876677		
734	0.15908294		
734.2	0.15882967		
734.4	0.15848812		
734.6	0.15857691		
734.8	0.1593459		
735	0.15949371		
735.2	0.15958824		
735.4	0.15983057		
735.6	0.15939987		
735.8	0.15981568		
736	0.16012456		
736.2	0.16002066		
736.4	0.15968053		
736.6	0.16008158		
736.8	0.16071784		
737	0.16078702		
737.2	0.16046844		
737.4	0.16073501		
737.6	0.16021186		
737.8	0.16011667		
738	0.15953083		
738.2	0.15882092		
738.4	0.1582294		
738.6	0.15792206		
738.8	0.15841234		
739	0.15810005		
739.2	0.15790576		
739.4	0.15771767		
739.6	0.15784128		
739.8	0.15840134		
740	0.15849228		
740.2	0.1586552		
740.4	0.15815672		
740.6	0.15831571		
740.8	0.15835476		
741	0.15776437		
741.2	0.15748002		
741.4	0.15749077		
741.6	0.15786923		
741.8	0.15810938		
742	0.1576034		
742.2	0.15774268		
742.4	0.15842289		
742.6	0.15821286		
742.8	0.15870928		
743	0.15915644		
743.2	0.1592894		
743.4	0.159718		
743.6	0.15964078		
743.8	0.15965001		
744	0.15925083		
744.2	0.15833546		
744.4	0.15766092		
744.6	0.15682516		
744.8	0.15639702		
745	0.15589535		
745.2	0.15546116		
745.4	0.15528462		
745.6	0.15541334		
745.8	0.15514499		
746	0.15503651		
746.2	0.1555343		
746.4	0.15552679		
746.6	0.1550875		
746.8	0.15595782		
747	0.15655801		
747.2	0.15692926		
747.4	0.15716101		
747.6	0.15685619		
747.8	0.15686258		
748	0.15711773		
748.2	0.15734099		
748.4	0.15759167		
748.6	0.15766725		
748.8	0.1575068		
749	0.15724389		
749.2	0.15682941		
749.4	0.15638428		
749.6	0.15592776		
749.8	0.15541782		
750	0.15592749		
750.2	0.15599617		
750.4	0.1557613		
750.6	0.15624549		
750.8	0.15709903		
751	0.15717153		
751.2	0.15748891		
751.4	0.15750277		
751.6	0.15766435		
751.8	0.15824459		
752	0.15870163		
752.2	0.15868293		
752.4	0.15847571		
752.6	0.15840785		
752.8	0.15809843		
753	0.15837263		
753.2	0.15777486		
753.4	0.15727124		
753.6	0.15694979		
753.8	0.15698281		
754	0.15789273		
754.2	0.15754371		
754.4	0.15754591		
754.6	0.15714283		
754.8	0.15676231		
755	0.15638264		
755.2	0.15624543		
755.4	0.15563123		
755.6	0.15586468		
755.8	0.15550612		
756	0.15541367		
756.2	0.15520055		
756.4	0.15493112		
756.6	0.15527601		
756.8	0.15533647		
757	0.15571359		
757.2	0.15568661		
757.4	0.15577269		
757.6	0.15616489		
757.8	0.15692098		
758	0.15770203		
758.2	0.15801602		
758.4	0.15802273		
758.6	0.15739234		
758.8	0.15756489		
759	0.15740357		
759.2	0.15684311		
759.4	0.15670131		
759.6	0.15704173		
759.8	0.15593625		
760	0.15606855		
760.2	0.15565535		
760.4	0.15527879		
760.6	0.15543958		
760.8	0.15504457		
761	0.15531066		
761.2	0.15479318		
761.4	0.15457515		
761.6	0.15487243		
761.8	0.15514934		
762	0.15544176		
762.2	0.15560402		
762.4	0.15524123		
762.6	0.15530769		
762.8	0.15567886		
763	0.15562795		
763.2	0.15588801		
763.4	0.15598664		
763.6	0.15572806		
763.8	0.15544104		
764	0.15609454		
764.2	0.15593458		
764.4	0.15595418		
764.6	0.15627067		
764.8	0.15604113		
765	0.15633084		
765.2	0.15573007		
765.4	0.15538219		
765.6	0.15552269		
765.8	0.15551442		
766	0.15605287		
766.2	0.15576247		
766.4	0.15545851		
766.6	0.1558992		
766.8	0.15594673		
767	0.15603015		
767.2	0.15560787		
767.4	0.15509218		
767.6	0.15481355		
767.8	0.15488696		
768	0.15526705		
768.2	0.15467157		
768.4	0.1547167		
768.6	0.15530236		
768.8	0.15503879		
769	0.15500219		
769.2	0.15412377		
769.4	0.15389026		
769.6	0.1541396		
769.8	0.15391978		
770	0.15386714		
770.2	0.15336486		
770.4	0.15320307		
770.6	0.15308832		
770.8	0.15310704		
771	0.15325926		
771.2	0.15251763		
771.4	0.15279841		
771.6	0.15308021		
771.8	0.15334566		
772	0.15366735		
772.2	0.15358403		
772.4	0.15429525		
772.6	0.15483295		
772.8	0.15442478		
773	0.15455019		
773.2	0.15461317		
773.4	0.15471495		
773.6	0.15493095		
773.8	0.15476434		
774	0.15459831		
774.2	0.15446145		
774.4	0.15424134		
774.6	0.15417193		
774.8	0.15444873		
775	0.15442957		
775.2	0.15417729		
775.4	0.15466366		
775.6	0.15442756		
775.8	0.15411073		
776	0.15394686		
776.2	0.15433462		
776.4	0.15435515		
776.6	0.15427759		
776.8	0.15422465		
777	0.15457108		
777.2	0.15460581		
777.4	0.15468611		
777.6	0.15460217		
777.8	0.1541846		
778	0.15453669		
778.2	0.15472917		
778.4	0.1547354		
778.6	0.15477932		
778.8	0.15470732		
779	0.15415234		
779.2	0.15439087		
779.4	0.1542059		
779.6	0.15375669		
779.8	0.15333468		
780	0.15341274		
780.2	0.15405379		
780.4	0.15331968		
780.6	0.15311264		
780.8	0.15290986		
781	0.15259564		
781.2	0.15241244		
781.4	0.1523972		
781.6	0.15240954		
781.8	0.15258644		
782	0.15314691		
782.2	0.15267381		
782.4	0.15250178		
782.6	0.15251444		
782.8	0.15252253		
783	0.15267189		
783.2	0.15332533		
783.4	0.15323562		
783.6	0.15308015		
783.8	0.15319424		
784	0.1531417		
784.2	0.15331324		
784.4	0.15306831		
784.6	0.15316347		
784.8	0.15321837		
785	0.15343513		
785.2	0.15341072		
785.4	0.15340871		
785.6	0.15367036		
785.8	0.15375299		
786	0.15392797		
786.2	0.15356624		
786.4	0.15393765		
786.6	0.15409957		
786.8	0.15407788		
787	0.15345369		
787.2	0.15323698		
787.4	0.15305757		
787.6	0.15307732		
787.8	0.15281648		
788	0.15254321		
788.2	0.15286161		
788.4	0.15311708		
788.6	0.15287272		
788.8	0.15285365		
789	0.15259332		
789.2	0.15252393		
789.4	0.15270844		
789.6	0.1532644		
789.8	0.15340663		
790	0.15355363		
790.2	0.15326194		
790.4	0.15299398		
790.6	0.15308298		
790.8	0.15256657		
791	0.15210199		
791.2	0.15245317		
791.4	0.15225937		
791.6	0.15213088		
791.8	0.15221952		
792	0.1523276		
792.2	0.15224849		
792.4	0.15244701		
792.6	0.15246704		
792.8	0.1526949		
793	0.15282806		
793.2	0.15322853		
793.4	0.15330104		
793.6	0.15325249		
793.8	0.15294905		
794	0.15308918		
794.2	0.15273284		
794.4	0.15239911		
794.6	0.15259933		
794.8	0.15234715		
795	0.1518897		
795.2	0.15215666		
795.4	0.15204499		
795.6	0.15224352		
795.8	0.15258879		
796	0.15246424		
796.2	0.15274021		
796.4	0.1530428		
796.6	0.15352664		
796.8	0.153418		
797	0.1535277		
797.2	0.15372635		
797.4	0.15370462		
797.6	0.15353604		
797.8	0.15386943		
798	0.15360132		
798.2	0.15337934		
798.4	0.15317055		
798.6	0.15301548		
798.8	0.15299406		
799	0.15268345		
799.2	0.15310285		
799.4	0.15310182		
799.6	0.15293682		
799.8	0.15252467		
800	0.15226717		
800.2	0.15214325		
800.4	0.15202894		
800.6	0.15268382		
800.8	0.15254149		
801	0.15273343		
801.2	0.15249598		
801.4	0.15267785		
801.6	0.15251178		
801.8	0.15278165		
802	0.15259523		
802.2	0.15266859		
802.4	0.15260411		
802.6	0.15240814		
802.8	0.15217862		
803	0.15228628		
803.2	0.15218626		
803.4	0.15220744		
803.6	0.15169141		
803.8	0.15128582		
804	0.15123452		
804.2	0.15138342		
804.4	0.1519533		
804.6	0.15186535		
804.8	0.15157802		
805	0.1513181		
805.2	0.15142209		
805.4	0.15182072		
805.6	0.15125662		
805.8	0.15133377		
806	0.15152115		
806.2	0.15141699		
806.4	0.151306		
806.6	0.15110652		
806.8	0.15094748		
807	0.15088746		
807.2	0.15067607		
807.4	0.15097953		
807.6	0.15115179		
807.8	0.15115084		
808	0.15137783		
808.2	0.15151836		
808.4	0.15163321		
808.6	0.15120595		
808.8	0.15149165		
809	0.15145356		
809.2	0.15155156		
809.4	0.15136236		
809.6	0.15116099		
809.8	0.15146369		
