# Supplementary material for: Molecular basis for DNA recognition by the maternal pioneer transcription factor FoxH1
Source: Nat Commun. 2022 Nov 26;13:7279. doi: 10.1038/s41467-022-34925-y (PMC9701222; doi:10.1038/s41467-022-34925-y)
Supplement: Supplementary file 4 — Source Data [file 41467_2022_34925_MOESM4_ESM.zip › Sourcedata/BLIS/FoxH1/WT/601/+6/DNA/B1Results.txt]

Conc1	6.25E-08	
Start1	390	
Stop1	809.8	
Kobs	0.000892287789155482	
Error Kobs	1.88224118132279E-05	
Koff	0	
Error Koff	0	
Time1	Data1	Fit1	
390	0.00941998	0	
390.2	0.00940411	0.00046715	
390.4	0.00917001	0.00093236	
390.6	0.00905183	0.00139565	
390.8	0.00864482	0.00185703	
391	0.00920517	0.0023165	
391.2	0.00956831	0.00277407	
391.4	0.0100157	0.00322975	
391.6	0.01060956	0.00368355	
391.8	0.01138041	0.00413547	
392	0.01216655	0.00458552	
392.2	0.01317438	0.00503371	
392.4	0.01343413	0.00548005	
392.6	0.01397991	0.00592455	
392.8	0.01468938	0.0063672	
393	0.01537615	0.00680803	
393.2	0.01532374	0.00724703	
393.4	0.01606223	0.00768422	
393.6	0.01631895	0.00811961	
393.8	0.01626128	0.00855319	
394	0.01669864	0.00898498	
394.2	0.01695048	0.00941499	
394.4	0.01721242	0.00984321	
394.6	0.01795324	0.01026967	
394.8	0.01835356	0.01069437	
395	0.01948398	0.01111731	
395.2	0.01976885	0.0115385	
395.4	0.02019879	0.01195795	
395.6	0.02067339	0.01237567	
395.8	0.0215815	0.01279166	
396	0.0221181	0.01320593	
396.2	0.02250829	0.01361848	
396.4	0.02292676	0.01402934	
396.6	0.02317669	0.01443849	
396.8	0.02375108	0.01484595	
397	0.02427645	0.01525173	
397.2	0.02394285	0.01565583	
397.4	0.02426066	0.01605826	
397.6	0.02420164	0.01645903	
397.8	0.02422719	0.01685814	
398	0.024828	0.0172556	
398.2	0.02560326	0.01765142	
398.4	0.02646802	0.0180456	
398.6	0.02716305	0.01843816	
398.8	0.02699459	0.01882909	
399	0.02788777	0.0192184	
399.2	0.02838276	0.0196061	
399.4	0.02904972	0.01999221	
399.6	0.02943262	0.02037671	
399.8	0.03073905	0.02075963	
400	0.03090144	0.02114096	
400.2	0.03127002	0.02152072	
400.4	0.0318143	0.02189891	
400.6	0.03204139	0.02227553	
400.8	0.032408	0.0226506	
401	0.0324119	0.02302412	
401.2	0.03186172	0.02339609	
401.4	0.03180682	0.02376652	
401.6	0.03198508	0.02413543	
401.8	0.03234362	0.02450281	
402	0.03271825	0.02486867	
402.2	0.03337263	0.02523302	
402.4	0.03373085	0.02559586	
402.6	0.03352509	0.0259572	
402.8	0.03345029	0.02631705	
403	0.03417048	0.02667541	
403.2	0.03444305	0.02703229	
403.4	0.03452858	0.02738769	
403.6	0.03452573	0.02774163	
403.8	0.03480963	0.0280941	
404	0.03483743	0.02844512	
404.2	0.03543634	0.02879468	
404.4	0.03608896	0.0291428	
404.6	0.03662763	0.02948948	
404.8	0.03740301	0.02983473	
405	0.03813595	0.03017855	
405.2	0.03857281	0.03052095	
405.4	0.03950855	0.03086193	
405.6	0.04012333	0.03120151	
405.8	0.04074898	0.03153968	
406	0.04167881	0.03187645	
406.2	0.04210168	0.03221183	
406.4	0.04221695	0.03254582	
406.6	0.04249699	0.03287844	
406.8	0.04242105	0.03320968	
407	0.04261213	0.03353955	
407.2	0.04255741	0.03386805	
407.4	0.04268509	0.0341952	
407.6	0.0428641	0.034521	
407.8	0.0434478	0.03484545	
408	0.04451162	0.03516855	
408.2	0.04492858	0.03549033	
408.4	0.04591168	0.03581077	
408.6	0.0461207	0.03612988	
408.8	0.04678162	0.03644768	
409	0.0472334	0.03676417	
409.2	0.0477139	0.03707934	
409.4	0.04783493	0.03739322	
409.6	0.04741419	0.03770579	
409.8	0.04719619	0.03801708	
410	0.04697359	0.03832708	
410.2	0.04687501	0.03863579	
410.4	0.04745902	0.03894323	
410.6	0.04756219	0.0392494	
410.8	0.04708371	0.0395543	
411	0.04768593	0.03985795	
411.2	0.0478663	0.04016033	
411.4	0.04864996	0.04046147	
411.6	0.04897996	0.04076137	
411.8	0.04971516	0.04106002	
412	0.04960339	0.04135744	
412.2	0.04991362	0.04165363	
412.4	0.05050688	0.04194859	
412.6	0.05059957	0.04224234	
412.8	0.05069629	0.04253487	
413	0.05096684	0.04282619	
413.2	0.05057448	0.04311631	
413.4	0.04998512	0.04340523	
413.6	0.05005922	0.04369295	
413.8	0.04996915	0.04397949	
414	0.05002489	0.04426484	
414.2	0.05020571	0.04454901	
414.4	0.05063062	0.04483201	
414.6	0.05059195	0.04511383	
414.8	0.05079028	0.0453945	
415	0.05119073	0.045674	
415.2	0.05146007	0.04595234	
415.4	0.05209351	0.04622954	
415.6	0.05252821	0.04650559	
415.8	0.05274159	0.0467805	
416	0.05310056	0.04705427	
416.2	0.05408955	0.04732691	
416.4	0.05430703	0.04759843	
416.6	0.05487188	0.04786882	
416.8	0.05498645	0.04813809	
417	0.0549472	0.04840625	
417.2	0.05490721	0.0486733	
417.4	0.05524221	0.04893925	
417.6	0.05541957	0.0492041	
417.8	0.05511995	0.04946786	
418	0.05537761	0.04973052	
418.2	0.05514235	0.0499921	
418.4	0.05546499	0.05025259	
418.6	0.05540104	0.05051201	
418.8	0.05568861	0.05077036	
419	0.05630575	0.05102764	
419.2	0.05673764	0.05128386	
419.4	0.05701488	0.05153901	
419.6	0.05715311	0.05179312	
419.8	0.05808267	0.05204617	
420	0.05849608	0.05229818	
420.2	0.05890611	0.05254914	
420.4	0.0590642	0.05279907	
420.6	0.05940527	0.05304796	
420.8	0.05954631	0.05329583	
421	0.05964349	0.05354267	
421.2	0.06008652	0.05378849	
421.4	0.06012502	0.05403329	
421.6	0.06037148	0.05427708	
421.8	0.06051754	0.05451987	
422	0.06082349	0.05476165	
422.2	0.06078335	0.05500243	
422.4	0.06075126	0.05524221	
422.6	0.06059223	0.05548101	
422.8	0.06039268	0.05571882	
423	0.06049007	0.05595564	
423.2	0.06019579	0.05619149	
423.4	0.05988394	0.05642636	
423.6	0.06039827	0.05666026	
423.8	0.06084176	0.05689319	
424	0.06004982	0.05712516	
424.2	0.0602869	0.05735617	
424.4	0.06065728	0.05758623	
424.6	0.06056392	0.05781533	
424.8	0.06139574	0.05804349	
425	0.06189435	0.05827071	
425.2	0.06219181	0.05849698	
425.4	0.06277647	0.05872232	
425.6	0.06342894	0.05894673	
425.8	0.06315678	0.05917021	
426	0.06358078	0.05939277	
426.2	0.06368794	0.05961441	
426.4	0.06305848	0.05983513	
426.6	0.06267493	0.06005494	
426.8	0.0624936	0.06027384	
427	0.06233981	0.06049184	
427.2	0.06226331	0.06070893	
427.4	0.06233678	0.06092513	
427.6	0.06282785	0.06114043	
427.8	0.06269573	0.06135484	
428	0.06286888	0.06156837	
428.2	0.06307586	0.06178102	
428.4	0.06364995	0.06199278	
428.6	0.06417299	0.06220367	
428.8	0.06492217	0.06241369	
429	0.06450187	0.06262284	
429.2	0.06511575	0.06283113	
429.4	0.06585212	0.06303855	
429.6	0.06592264	0.06324512	
429.8	0.0659616	0.06345083	
430	0.06637464	0.0636557	
430.2	0.0660307	0.06385971	
430.4	0.06578904	0.06406288	
430.6	0.06586942	0.06426522	
430.8	0.06619776	0.06446671	
431	0.06553234	0.06466738	
431.2	0.06586584	0.06486721	
431.4	0.06631572	0.06506622	
431.6	0.06650804	0.06526441	
431.8	0.06639929	0.06546177	
432	0.06624647	0.06565832	
432.2	0.06592455	0.06585406	
432.4	0.06617209	0.06604899	
432.6	0.06620232	0.06624311	
432.8	0.06594223	0.06643644	
433	0.0657269	0.06662896	
433.2	0.0667436	0.06682068	
433.4	0.06719874	0.06701162	
433.6	0.06734437	0.06720176	
433.8	0.06777752	0.06739112	
434	0.06776656	0.06757969	
434.2	0.06750462	0.06776749	
434.4	0.06769925	0.06795451	
434.6	0.06780427	0.06814076	
434.8	0.06789288	0.06832623	
435	0.06753211	0.06851094	
435.2	0.06781335	0.06869489	
435.4	0.06800886	0.06887808	
435.6	0.06803799	0.0690605	
435.8	0.06766954	0.06924218	
436	0.06749695	0.0694231	
436.2	0.06732211	0.06960328	
436.4	0.06734909	0.06978271	
436.6	0.06793359	0.0699614	
436.8	0.06830189	0.07013935	
437	0.06859824	0.07031656	
437.2	0.06896313	0.07049305	
437.4	0.06932866	0.0706688	
437.6	0.06951317	0.07084383	
437.8	0.0695604	0.07101813	
438	0.06901316	0.07119171	
438.2	0.06904821	0.07136458	
438.4	0.06952345	0.07153673	
438.6	0.0697936	0.07170817	
438.8	0.07036973	0.0718789	
439	0.07073605	0.07204892	
439.2	0.07109543	0.07221824	
439.4	0.07103004	0.07238687	
439.6	0.07147342	0.07255479	
439.8	0.07165109	0.07272202	
440	0.07145955	0.07288856	
440.2	0.07085488	0.07305441	
440.4	0.07087445	0.07321958	
440.6	0.07147341	0.07338406	
440.8	0.07120406	0.07354786	
441	0.07137204	0.07371099	
441.2	0.07132709	0.07387344	
441.4	0.07152355	0.07403522	
441.6	0.07121935	0.07419633	
441.8	0.07137582	0.07435677	
442	0.071542	0.07451656	
442.2	0.07208275	0.07467568	
442.4	0.072657	0.07483414	
442.6	0.07297981	0.07499195	
442.8	0.07359208	0.07514911	
443	0.0741391	0.07530561	
443.2	0.07474681	0.07546147	
443.4	0.07451646	0.07561669	
443.6	0.07520747	0.07577126	
443.8	0.07471174	0.0759252	
444	0.07369988	0.07607849	
444.2	0.07348559	0.07623116	
444.4	0.07366843	0.07638319	
444.6	0.07371543	0.0765346	
444.8	0.07357059	0.07668538	
445	0.07381362	0.07683553	
445.2	0.07364645	0.07698507	
445.4	0.07350139	0.07713399	
445.6	0.07329805	0.07728229	
445.8	0.07344195	0.07742998	
446	0.07340042	0.07757706	
446.2	0.07374325	0.07772353	
446.4	0.07392049	0.07786939	
446.6	0.07390649	0.07801465	
446.8	0.07403762	0.07815931	
447	0.07430627	0.07830338	
447.2	0.07457376	0.07844685	
447.4	0.07434968	0.07858972	
447.6	0.07433173	0.078732	
447.8	0.07396743	0.0788737	
448	0.07410738	0.07901481	
448.2	0.07417124	0.07915534	
448.4	0.07365621	0.07929528	
448.6	0.0738255	0.07943465	
448.8	0.07432604	0.07957344	
449	0.07427108	0.07971166	
449.2	0.07450045	0.07984931	
449.4	0.0745171	0.07998639	
449.6	0.07445781	0.0801229	
449.8	0.07457783	0.08025884	
450	0.07474638	0.08039423	
450.2	0.07474071	0.08052905	
450.4	0.07451446	0.08066332	
450.6	0.07438585	0.08079703	
450.8	0.07410417	0.08093019	
451	0.07373584	0.0810628	
451.2	0.07412825	0.08119487	
451.4	0.07398527	0.08132638	
451.6	0.07377236	0.08145735	
451.8	0.07389497	0.08158778	
452	0.07400846	0.08171767	
452.2	0.07417245	0.08184703	
452.4	0.07465262	0.08197585	
452.6	0.07478515	0.08210414	
452.8	0.07521709	0.08223189	
453	0.07522975	0.08235912	
453.2	0.07546765	0.08248582	
453.4	0.07524048	0.082612	
453.6	0.07504549	0.08273766	
453.8	0.07598642	0.0828628	
454	0.07628583	0.08298742	
454.2	0.0761986	0.08311153	
454.4	0.07660389	0.08323512	
454.6	0.07641156	0.0833582	
454.8	0.07609831	0.08348077	
455	0.07602005	0.08360284	
455.2	0.07673475	0.0837244	
455.4	0.07671519	0.08384546	
455.6	0.07724122	0.08396602	
455.8	0.07793621	0.08408608	
456	0.07805553	0.08420565	
456.2	0.07826154	0.08432472	
456.4	0.07857698	0.08444329	
456.6	0.07833696	0.08456138	
456.8	0.07855867	0.08467898	
457	0.07837849	0.08479609	
457.2	0.07805778	0.08491272	
457.4	0.07783792	0.08502887	
457.6	0.0784758	0.08514454	
457.8	0.07933905	0.08525973	
458	0.07908831	0.08537444	
458.2	0.0788992	0.08548868	
458.4	0.07907163	0.08560244	
458.6	0.07894029	0.08571574	
458.8	0.07888362	0.08582857	
459	0.07972995	0.08594093	
459.2	0.08003693	0.08605283	
459.4	0.08050813	0.08616426	
459.6	0.08061458	0.08627524	
459.8	0.08023562	0.08638575	
460	0.08008023	0.08649581	
460.2	0.08061614	0.08660541	
460.4	0.08143494	0.08671456	
460.6	0.08160848	0.08682326	
460.8	0.08150865	0.08693151	
461	0.08158394	0.08703931	
461.2	0.08115649	0.08714667	
461.4	0.0813939	0.08725358	
461.6	0.08163437	0.08736005	
461.8	0.0815454	0.08746608	
462	0.0813311	0.08757168	
462.2	0.08157583	0.08767683	
462.4	0.08155872	0.08778155	
462.6	0.08152612	0.08788584	
462.8	0.0818285	0.0879897	
463	0.08245532	0.08809313	
463.2	0.08220481	0.08819613	
463.4	0.0817713	0.0882987	
463.6	0.08120385	0.08840085	
463.8	0.08104679	0.08850258	
464	0.08111301	0.08860389	
464.2	0.08138953	0.08870478	
464.4	0.08111792	0.08880525	
464.6	0.08115478	0.08890531	
464.8	0.08080595	0.08900495	
465	0.08073004	0.08910418	
465.2	0.08058431	0.08920301	
465.4	0.08063875	0.08930142	
465.6	0.08013478	0.08939942	
465.8	0.08049767	0.08949702	
466	0.08027807	0.08959422	
466.2	0.08042266	0.08969102	
466.4	0.08063733	0.08978741	
466.6	0.08112832	0.08988341	
466.8	0.08140658	0.08997901	
467	0.0816323	0.09007422	
467.2	0.08145537	0.09016903	
467.4	0.0815417	0.09026345	
467.6	0.08192086	0.09035748	
467.8	0.08170582	0.09045112	
468	0.08163531	0.09054437	
468.2	0.08182629	0.09063724	
468.4	0.08160244	0.09072972	
468.6	0.08171524	0.09082182	
468.8	0.08151835	0.09091354	
469	0.08187239	0.09100489	
469.2	0.08228697	0.09109585	
469.4	0.08226958	0.09118644	
469.6	0.08235516	0.09127665	
469.8	0.08290141	0.09136649	
470	0.08285975	0.09145596	
470.2	0.08347175	0.09154506	
470.4	0.08421459	0.09163379	
470.6	0.08429025	0.09172216	
470.8	0.08431881	0.09181016	
471	0.08495516	0.09189779	
471.2	0.08503364	0.09198507	
471.4	0.08514323	0.09207198	
471.6	0.08495428	0.09215853	
471.8	0.08539126	0.09224473	
472	0.08561364	0.09233057	
472.2	0.08562177	0.09241605	
472.4	0.08565924	0.09250118	
472.6	0.085424	0.09258596	
472.8	0.08540933	0.09267039	
473	0.08561196	0.09275447	
473.2	0.08565323	0.0928382	
473.4	0.08518103	0.09292159	
473.6	0.08506856	0.09300463	
473.8	0.08534382	0.09308733	
474	0.08542238	0.09316969	
474.2	0.08576499	0.0932517	
474.4	0.08573194	0.09333338	
474.6	0.08590866	0.09341472	
474.8	0.08620924	0.09349572	
475	0.08654387	0.09357639	
475.2	0.08689684	0.09365672	
475.4	0.08714676	0.09373673	
475.6	0.08776581	0.0938164	
475.8	0.08916823	0.09389574	
476	0.0888237	0.09397476	
476.2	0.08922926	0.09405344	
476.4	0.0894773	0.09413181	
476.6	0.08926773	0.09420985	
476.8	0.08916736	0.09428756	
477	0.08943934	0.09436496	
477.2	0.08963074	0.09444203	
477.4	0.08975146	0.09451879	
477.6	0.08976692	0.09459523	
477.8	0.08977183	0.09467135	
478	0.09016614	0.09474716	
478.2	0.0905355	0.09482265	
478.4	0.09071702	0.09489784	
478.6	0.09070767	0.09497271	
478.8	0.09039404	0.09504727	
479	0.09026235	0.09512153	
479.2	0.09033199	0.09519547	
479.4	0.09013359	0.09526912	
479.6	0.09031001	0.09534245	
479.8	0.09055033	0.09541549	
480	0.08958502	0.09548822	
480.2	0.08951284	0.09556065	
480.4	0.08937211	0.09563278	
480.6	0.08906048	0.09570462	
480.8	0.08938605	0.09577616	
481	0.08969062	0.0958474	
481.2	0.08967298	0.09591835	
481.4	0.08994326	0.095989	
481.6	0.09018746	0.09605936	
481.8	0.09056631	0.09612943	
482	0.09132407	0.09619921	
482.2	0.09098441	0.09626871	
482.4	0.09067873	0.09633791	
482.6	0.09009962	0.09640683	
482.8	0.08973171	0.09647547	
483	0.08962439	0.09654382	
483.2	0.08958934	0.09661188	
483.4	0.08966604	0.09667967	
483.6	0.08969008	0.09674718	
483.8	0.08929911	0.09681441	
484	0.08896998	0.09688136	
484.2	0.08904723	0.09694803	
484.4	0.08909625	0.09701443	
484.6	0.08897189	0.09708055	
484.8	0.08950222	0.0971464	
485	0.09010779	0.09721198	
485.2	0.09059854	0.09727728	
485.4	0.09157578	0.09734232	
485.6	0.09225066	0.09740709	
485.8	0.0919917	0.09747159	
486	0.09177714	0.09753582	
486.2	0.09121814	0.09759979	
486.4	0.09117562	0.09766349	
486.6	0.09082351	0.09772693	
486.8	0.09064898	0.09779011	
487	0.09047046	0.09785303	
487.2	0.09063556	0.09791568	
487.4	0.09057565	0.09797808	
487.6	0.09077186	0.09804022	
487.8	0.0909545	0.0981021	
488	0.0909052	0.09816373	
488.2	0.09150267	0.0982251	
488.4	0.09119988	0.09828622	
488.6	0.09139853	0.09834709	
488.8	0.09195144	0.0984077	
489	0.09219029	0.09846806	
489.2	0.09225577	0.09852818	
489.4	0.09262631	0.09858804	
489.6	0.09284246	0.09864766	
489.8	0.09259622	0.09870703	
490	0.09277672	0.09876616	
490.2	0.09240041	0.09882504	
490.4	0.09259591	0.09888368	
490.6	0.09257889	0.09894208	
490.8	0.09239516	0.09900023	
491	0.09213981	0.09905815	
491.2	0.09242761	0.09911582	
491.4	0.09265586	0.09917326	
491.6	0.09324929	0.09923046	
491.8	0.09328253	0.09928742	
492	0.09323347	0.09934415	
492.2	0.09359771	0.09940064	
492.4	0.09356122	0.0994569	
492.6	0.09388261	0.09951293	
492.8	0.09392611	0.09956872	
493	0.09383828	0.09962429	
493.2	0.09444114	0.09967962	
493.4	0.09497711	0.09973473	
493.6	0.09565955	0.09978961	
493.8	0.09557463	0.09984426	
494	0.0958363	0.09989868	
494.2	0.09557607	0.09995288	
494.4	0.09513645	0.10000686	
494.6	0.09524451	0.10006061	
494.8	0.09519435	0.10011414	
495	0.09550903	0.10016745	
495.2	0.09573749	0.10022054	
495.4	0.09631904	0.10027341	
495.6	0.09630988	0.10032607	
495.8	0.09618753	0.1003785	
496	0.09667947	0.10043072	
496.2	0.09722827	0.10048272	
496.4	0.09742223	0.1005345	
496.6	0.09755357	0.10058608	
496.8	0.09772545	0.10063744	
497	0.09786004	0.10068858	
497.2	0.09852973	0.10073952	
497.4	0.09881477	0.10079024	
497.6	0.09853509	0.10084076	
497.8	0.09837792	0.10089106	
498	0.0985052	0.10094116	
498.2	0.09794314	0.10099105	
498.4	0.0974302	0.10104074	
498.6	0.09819891	0.10109022	
498.8	0.09790806	0.10113949	
499	0.09776517	0.10118856	
499.2	0.09708484	0.10123743	
499.4	0.09673012	0.1012861	
499.6	0.09576897	0.10133457	
499.8	0.09592144	0.10138283	
500	0.09560299	0.1014309	
500.2	0.09525383	0.10147876	
500.4	0.09524099	0.10152643	
500.6	0.0958731	0.1015739	
500.8	0.09639186	0.10162118	
501	0.09655591	0.10166826	
501.2	0.09691676	0.10171515	
501.4	0.09687983	0.10176184	
501.6	0.09750376	0.10180834	
501.8	0.09803748	0.10185464	
502	0.0982803	0.10190076	
502.2	0.09864777	0.10194668	
502.4	0.09928388	0.10199242	
502.6	0.09946428	0.10203796	
502.8	0.09909365	0.10208332	
503	0.09937899	0.10212849	
503.2	0.09860972	0.10217347	
503.4	0.09846504	0.10221827	
503.6	0.09846477	0.10226288	
503.8	0.09876023	0.10230731	
504	0.09864886	0.10235156	
504.2	0.09828303	0.10239562	
504.4	0.09864714	0.1024395	
504.6	0.09857738	0.10248319	
504.8	0.09848417	0.10252671	
505	0.09855989	0.10257005	
505.2	0.0988062	0.10261321	
505.4	0.09876108	0.10265619	
505.6	0.09879118	0.10269899	
505.8	0.09804906	0.10274161	
506	0.09826936	0.10278406	
506.2	0.09856269	0.10282634	
506.4	0.09856794	0.10286843	
506.6	0.09843783	0.10291036	
506.8	0.09902263	0.10295211	
507	0.09965623	0.10299369	
507.2	0.09983898	0.1030351	
507.4	0.10048758	0.10307633	
507.6	0.10122847	0.1031174	
507.8	0.10129785	0.10315829	
508	0.10137739	0.10319902	
508.2	0.10106206	0.10323958	
508.4	0.10179462	0.10327997	
508.6	0.10194449	0.10332019	
508.8	0.10236707	0.10336025	
509	0.10305389	0.10340014	
509.2	0.10267387	0.10343987	
509.4	0.10191637	0.10347943	
509.6	0.10123181	0.10351883	
509.8	0.10092366	0.10355806	
510	0.10089856	0.10359714	
510.2	0.10091491	0.10363605	
510.4	0.10090707	0.1036748	
510.6	0.10087817	0.10371339	
510.8	0.10088062	0.10375183	
511	0.10058702	0.1037901	
511.2	0.10091361	0.10382821	
511.4	0.10080984	0.10386617	
511.6	0.10111464	0.10390397	
511.8	0.10163378	0.10394161	
512	0.10183336	0.1039791	
512.2	0.10241353	0.10401644	
512.4	0.10280114	0.10405362	
512.6	0.10283815	0.10409064	
512.8	0.10302524	0.10412751	
513	0.10367498	0.10416423	
513.2	0.10341215	0.1042008	
513.4	0.10359953	0.10423722	
513.6	0.10398439	0.10427349	
513.8	0.10435192	0.1043096	
514	0.10451383	0.10434557	
514.2	0.10436829	0.10438139	
514.4	0.10446866	0.10441706	
514.6	0.10434706	0.10445258	
514.8	0.10446479	0.10448796	
515	0.10464828	0.10452319	
515.2	0.10480149	0.10455827	
515.4	0.10503748	0.10459321	
515.6	0.10518166	0.10462801	
515.8	0.10557659	0.10466266	
516	0.10508688	0.10469717	
516.2	0.10523207	0.10473153	
516.4	0.10473771	0.10476576	
516.6	0.10422964	0.10479984	
516.8	0.10421503	0.10483378	
517	0.10455078	0.10486758	
517.2	0.10424704	0.10490124	
517.4	0.10424115	0.10493476	
517.6	0.10463871	0.10496814	
517.8	0.10451229	0.10500139	
518	0.10424033	0.1050345	
518.2	0.10413973	0.10506747	
518.4	0.1042431	0.1051003	
518.6	0.10409882	0.105133	
518.8	0.10447102	0.10516557	
519	0.10447807	0.10519799	
519.2	0.10461273	0.10523029	
519.4	0.10508882	0.10526245	
519.6	0.10503471	0.10529448	
519.8	0.10481165	0.10532638	
520	0.10466202	0.10535814	
520.2	0.10450272	0.10538977	
520.4	0.10398113	0.10542128	
520.6	0.1043366	0.10545265	
520.8	0.10489321	0.10548389	
521	0.10554154	0.105515	
521.2	0.1057546	0.10554599	
521.4	0.10602937	0.10557684	
521.6	0.1069796	0.10560757	
521.8	0.1072304	0.10563818	
522	0.10716965	0.10566865	
522.2	0.10728451	0.105699	
522.4	0.10695173	0.10572922	
522.6	0.10720051	0.10575932	
522.8	0.10808095	0.1057893	
523	0.10823588	0.10581915	
523.2	0.10845221	0.10584888	
523.4	0.10816867	0.10587848	
523.6	0.1077809	0.10590796	
523.8	0.10681846	0.10593732	
524	0.10644342	0.10596656	
524.2	0.10663856	0.10599568	
524.4	0.10643636	0.10602468	
524.6	0.10670713	0.10605356	
524.8	0.10696233	0.10608231	
525	0.10734224	0.10611095	
525.2	0.10756244	0.10613948	
525.4	0.10747045	0.10616788	
525.6	0.10727479	0.10619616	
525.8	0.10718249	0.10622433	
526	0.10709327	0.10625239	
526.2	0.10714625	0.10628032	
526.4	0.10711272	0.10630814	
526.6	0.10744209	0.10633585	
526.8	0.10808256	0.10636344	
527	0.10825149	0.10639092	
527.2	0.10815134	0.10641828	
527.4	0.1079254	0.10644553	
527.6	0.10791913	0.10647267	
527.8	0.10741937	0.1064997	
528	0.10764475	0.10652661	
528.2	0.10817784	0.10655342	
528.4	0.10768642	0.10658011	
528.6	0.10779953	0.10660669	
528.8	0.10772262	0.10663316	
529	0.10771237	0.10665952	
529.2	0.10756993	0.10668578	
529.4	0.10690684	0.10671192	
529.6	0.106933	0.10673796	
529.8	0.10736455	0.10676389	
530	0.10744906	0.10678971	
530.2	0.10767871	0.10681543	
530.4	0.10763018	0.10684104	
530.6	0.10816316	0.10686654	
530.8	0.10844306	0.10689194	
531	0.10886357	0.10691723	
531.2	0.10876063	0.10694242	
531.4	0.10918822	0.1069675	
531.6	0.10962513	0.10699248	
531.8	0.10939185	0.10701736	
532	0.10991722	0.10704213	
532.2	0.11001651	0.10706681	
532.4	0.1098659	0.10709138	
532.6	0.11014608	0.10711584	
532.8	0.10997006	0.10714021	
533	0.11048055	0.10716448	
533.2	0.11072934	0.10718865	
533.4	0.11109738	0.10721271	
533.6	0.11138808	0.10723668	
533.8	0.11133528	0.10726055	
534	0.11104201	0.10728432	
534.2	0.11134754	0.10730799	
534.4	0.11071697	0.10733156	
534.6	0.11075689	0.10735504	
534.8	0.11078222	0.10737841	
535	0.11153795	0.1074017	
535.2	0.11172514	0.10742488	
535.4	0.11177043	0.10744797	
535.6	0.1115955	0.10747097	
535.8	0.11105416	0.10749387	
536	0.11133947	0.10751667	
536.2	0.11079669	0.10753938	
536.4	0.11075206	0.107562	
536.6	0.11127232	0.10758452	
536.8	0.11105899	0.10760695	
537	0.11148196	0.10762929	
537.2	0.11150387	0.10765153	
537.4	0.11166126	0.10767369	
537.6	0.11162981	0.10769575	
537.8	0.11174143	0.10771772	
538	0.11205676	0.1077396	
538.2	0.1125896	0.10776139	
538.4	0.11226788	0.10778308	
538.6	0.11294203	0.10780469	
538.8	0.11360232	0.10782621	
539	0.11437189	0.10784764	
539.2	0.11435881	0.10786899	
539.4	0.1143864	0.10789024	
539.6	0.11413551	0.10791141	
539.8	0.11402282	0.10793249	
540	0.11424146	0.10795348	
540.2	0.11374008	0.10797438	
540.4	0.11393847	0.1079952	
540.6	0.11381782	0.10801593	
540.8	0.11340954	0.10803658	
541	0.11303057	0.10805714	
541.2	0.11278607	0.10807762	
541.4	0.11321988	0.10809801	
541.6	0.11338627	0.10811832	
541.8	0.11379757	0.10813854	
542	0.11418862	0.10815868	
542.2	0.11419153	0.10817874	
542.4	0.11395402	0.10819871	
542.6	0.1140989	0.1082186	
542.8	0.11431274	0.10823841	
543	0.11476321	0.10825814	
543.2	0.11467029	0.10827778	
543.4	0.11447797	0.10829735	
543.6	0.11435088	0.10831683	
543.8	0.11493147	0.10833623	
544	0.11500421	0.10835556	
544.2	0.11508924	0.1083748	
544.4	0.11553918	0.10839396	
544.6	0.11547709	0.10841305	
544.8	0.11520264	0.10843205	
545	0.11517569	0.10845098	
545.2	0.11584172	0.10846983	
545.4	0.11652218	0.1084886	
545.6	0.11670336	0.10850729	
545.8	0.11671218	0.10852591	
546	0.11625731	0.10854444	
546.2	0.11618533	0.10856291	
546.4	0.11602707	0.10858129	
546.6	0.11586514	0.1085996	
546.8	0.11600744	0.10861784	
547	0.11561189	0.10863599	
547.2	0.1157482	0.10865408	
547.4	0.11586824	0.10867209	
547.6	0.11591338	0.10869002	
547.8	0.11611306	0.10870788	
548	0.11608921	0.10872567	
548.2	0.11628236	0.10874338	
548.4	0.11687383	0.10876102	
548.6	0.11645358	0.10877859	
548.8	0.11598217	0.10879608	
549	0.11693342	0.1088135	
549.2	0.11735995	0.10883085	
549.4	0.11776916	0.10884813	
549.6	0.11802255	0.10886534	
549.8	0.11813427	0.10888247	
550	0.11870105	0.10889954	
550.2	0.11951702	0.10891653	
550.4	0.11993511	0.10893346	
550.6	0.11985822	0.10895031	
550.8	0.1202773	0.10896709	
551	0.11985753	0.10898381	
551.2	0.12019135	0.10900045	
551.4	0.11979711	0.10901703	
551.6	0.11924031	0.10903354	
551.8	0.11888019	0.10904998	
552	0.11827881	0.10906635	
552.2	0.11782631	0.10908266	
552.4	0.11753926	0.10909889	
552.6	0.11681634	0.10911506	
552.8	0.11628626	0.10913117	
553	0.11686282	0.1091472	
553.2	0.11666962	0.10916317	
553.4	0.11674113	0.10917908	
553.6	0.11708439	0.10919492	
553.8	0.11779042	0.10921069	
554	0.11837559	0.1092264	
554.2	0.11846829	0.10924204	
554.4	0.11862758	0.10925762	
554.6	0.11882374	0.10927313	
554.8	0.11893009	0.10928858	
555	0.11844208	0.10930397	
555.2	0.11850261	0.10931929	
555.4	0.11880403	0.10933455	
555.6	0.11871264	0.10934975	
555.8	0.11897678	0.10936488	
556	0.11885982	0.10937995	
556.2	0.11860294	0.10939496	
556.4	0.11869243	0.10940991	
556.6	0.11916835	0.10942479	
556.8	0.11935544	0.10943961	
557	0.11965093	0.10945438	
557.2	0.11935099	0.10946908	
557.4	0.11955223	0.10948372	
557.6	0.1196874	0.10949829	
557.8	0.12010051	0.10951281	
558	0.11983459	0.10952727	
558.2	0.11999244	0.10954167	
558.4	0.12024134	0.10955601	
558.6	0.12017695	0.10957029	
558.8	0.11988062	0.10958451	
559	0.11982108	0.10959868	
559.2	0.12041908	0.10961278	
559.4	0.12098773	0.10962683	
559.6	0.12112544	0.10964081	
559.8	0.12156987	0.10965474	
560	0.1213506	0.10966862	
560.2	0.12138194	0.10968243	
560.4	0.12174718	0.10969619	
560.6	0.12209157	0.10970989	
560.8	0.12187433	0.10972354	
561	0.12143178	0.10973712	
561.2	0.1214512	0.10975066	
561.4	0.121405	0.10976413	
561.6	0.1212237	0.10977755	
561.8	0.1212046	0.10979092	
562	0.12120354	0.10980423	
562.2	0.12124479	0.10981748	
562.4	0.12105086	0.10983068	
562.6	0.12088947	0.10984383	
562.8	0.12095335	0.10985692	
563	0.12116918	0.10986995	
563.2	0.1211446	0.10988294	
563.4	0.12095969	0.10989587	
563.6	0.12064371	0.10990874	
563.8	0.12053259	0.10992156	
564	0.12052751	0.10993433	
564.2	0.12053521	0.10994705	
564.4	0.12020077	0.10995971	
564.6	0.12025608	0.10997233	
564.8	0.11993861	0.10998489	
565	0.12016083	0.10999739	
565.2	0.1201663	0.11000985	
565.4	0.12055643	0.11002225	
565.6	0.1208935	0.11003461	
565.8	0.12130196	0.11004691	
566	0.12205138	0.11005916	
566.2	0.12209397	0.11007136	
566.4	0.12259251	0.11008351	
566.6	0.1226919	0.11009561	
566.8	0.12278441	0.11010766	
567	0.12286373	0.11011966	
567.2	0.12283717	0.11013161	
567.4	0.12297988	0.11014351	
567.6	0.12267988	0.11015537	
567.8	0.12278776	0.11016717	
568	0.12278375	0.11017892	
568.2	0.12258943	0.11019063	
568.4	0.12216166	0.11020229	
568.6	0.12218716	0.11021389	
568.8	0.12200659	0.11022546	
569	0.12204242	0.11023697	
569.2	0.12196376	0.11024843	
569.4	0.12241128	0.11025985	
569.6	0.12230915	0.11027122	
569.8	0.12252437	0.11028255	
570	0.12252437	0.11029388	
570.2	0.12217322	0.1102742	
570.4	0.1216815	0.11025452	
570.6	0.12121486	0.11023485	
570.8	0.12109512	0.11021518	
571	0.12055321	0.11019551	
571.2	0.12023721	0.11017585	
571.4	0.12000485	0.11015619	
571.6	0.11930496	0.11013653	
571.8	0.11896805	0.11011688	
572	0.11920674	0.11009723	
572.2	0.11981605	0.11007758	
572.4	0.11944209	0.11005794	
572.6	0.11988468	0.1100383	
572.8	0.11980517	0.11001867	
573	0.11967719	0.10999903	
573.2	0.11947239	0.10997941	
573.4	0.1199592	0.10995978	
573.6	0.11953024	0.10994016	
573.8	0.11901625	0.10992054	
574	0.11912154	0.10990093	
574.2	0.11933045	0.10988132	
574.4	0.11872075	0.10986171	
574.6	0.11839088	0.1098421	
574.8	0.1183806	0.1098225	
575	0.1178404	0.10980291	
575.2	0.11770174	0.10978331	
575.4	0.11748266	0.10976372	
575.6	0.11688761	0.10974414	
575.8	0.11689237	0.10972455	
576	0.11727663	0.10970497	
576.2	0.11774023	0.1096854	
576.4	0.11717008	0.10966583	
576.6	0.11750406	0.10964626	
576.8	0.11754802	0.10962669	
577	0.11709536	0.10960713	
577.2	0.1170921	0.10958757	
577.4	0.11671677	0.10956802	
577.6	0.11583328	0.10954847	
577.8	0.11553027	0.10952892	
578	0.11494521	0.10950937	
578.2	0.11441716	0.10948983	
578.4	0.11407737	0.10947029	
578.6	0.11374246	0.10945076	
578.8	0.1142408	0.10943123	
579	0.11424274	0.1094117	
579.2	0.11424951	0.10939218	
579.4	0.11410442	0.10937266	
579.6	0.11423101	0.10935314	
579.8	0.11422976	0.10933363	
580	0.11443091	0.10931412	
580.2	0.11508998	0.10929461	
580.4	0.11505205	0.10927511	
580.6	0.11526725	0.10925561	
580.8	0.11512978	0.10923612	
581	0.11475453	0.10921662	
581.2	0.11498618	0.10919713	
581.4	0.11480092	0.10917765	
581.6	0.11430676	0.10915817	
581.8	0.11428769	0.10913869	
582	0.11378132	0.10911921	
582.2	0.11376913	0.10909974	
582.4	0.11379723	0.10908027	
582.6	0.11341939	0.10906081	
582.8	0.11313344	0.10904135	
583	0.1127027	0.10902189	
583.2	0.11270616	0.10900244	
583.4	0.11248031	0.10898299	
583.6	0.11264065	0.10896354	
583.8	0.112653	0.1089441	
584	0.11290132	0.10892466	
584.2	0.11307014	0.10890522	
584.4	0.11249064	0.10888579	
584.6	0.11194799	0.10886636	
584.8	0.11239432	0.10884693	
585	0.11247545	0.10882751	
585.2	0.11263967	0.10880809	
585.4	0.1126915	0.10878867	
585.6	0.11247639	0.10876926	
585.8	0.11238251	0.10874985	
586	0.11245162	0.10873045	
586.2	0.11235007	0.10871104	
586.4	0.11213432	0.10869164	
586.6	0.11164468	0.10867225	
586.8	0.11067576	0.10865286	
587	0.11116691	0.10863347	
587.2	0.11073129	0.10861408	
587.4	0.11003331	0.1085947	
587.6	0.11018551	0.10857533	
587.8	0.11017701	0.10855595	
588	0.11013342	0.10853658	
588.2	0.10972394	0.10851721	
588.4	0.10946766	0.10849785	
588.6	0.10983232	0.10847849	
588.8	0.11016398	0.10845913	
589	0.11044501	0.10843978	
589.2	0.11084054	0.10842043	
589.4	0.11111465	0.10840108	
589.6	0.11184156	0.10838174	
589.8	0.11239518	0.1083624	
590	0.11276102	0.10834306	
590.2	0.11262148	0.10832373	
590.4	0.11262771	0.1083044	
590.6	0.11260651	0.10828507	
590.8	0.11208454	0.10826575	
591	0.11193608	0.10824643	
591.2	0.1111846	0.10822712	
591.4	0.11102897	0.1082078	
591.6	0.11152744	0.10818849	
591.8	0.11120495	0.10816919	
592	0.11059106	0.10814989	
592.2	0.11018135	0.10813059	
592.4	0.10997798	0.10811129	
592.6	0.10990049	0.108092	
592.8	0.10955069	0.10807271	
593	0.10947898	0.10805343	
593.2	0.10903962	0.10803415	
593.4	0.10905155	0.10801487	
593.6	0.10950272	0.1079956	
593.8	0.10930454	0.10797633	
594	0.1091918	0.10795706	
594.2	0.10927471	0.10793779	
594.4	0.10984769	0.10791853	
594.6	0.10968316	0.10789928	
594.8	0.10936669	0.10788002	
595	0.10948701	0.10786077	
595.2	0.10965877	0.10784153	
595.4	0.11006825	0.10782228	
595.6	0.11030891	0.10780304	
595.8	0.11005889	0.10778381	
596	0.10992734	0.10776457	
596.2	0.11040925	0.10774534	
596.4	0.11011105	0.10772612	
596.6	0.11030961	0.10770689	
596.8	0.1101602	0.10768767	
597	0.11009188	0.10766846	
597.2	0.11029612	0.10764925	
597.4	0.11004382	0.10763004	
597.6	0.10935853	0.10761083	
597.8	0.10901712	0.10759163	
598	0.10883149	0.10757243	
598.2	0.10844082	0.10755323	
598.4	0.10826	0.10753404	
598.6	0.1070711	0.10751485	
598.8	0.10668251	0.10749567	
599	0.10650597	0.10747649	
599.2	0.10662151	0.10745731	
599.4	0.10698618	0.10743813	
599.6	0.10704008	0.10741896	
599.8	0.10687187	0.10739979	
600	0.10676454	0.10738063	
600.2	0.10702671	0.10736147	
600.4	0.10663579	0.10734231	
600.6	0.10717559	0.10732316	
600.8	0.10698824	0.10730401	
601	0.10755621	0.10728486	
601.2	0.10712694	0.10726571	
601.4	0.10674067	0.10724657	
601.6	0.10687308	0.10722744	
601.8	0.10678857	0.1072083	
602	0.10687676	0.10718917	
602.2	0.10677195	0.10717004	
602.4	0.10628147	0.10715092	
602.6	0.10613526	0.1071318	
602.8	0.10615735	0.10711268	
603	0.10686935	0.10709357	
603.2	0.10707267	0.10707446	
603.4	0.10704208	0.10705535	
603.6	0.10700994	0.10703625	
603.8	0.10710977	0.10701715	
604	0.10679463	0.10699806	
604.2	0.10699792	0.10697896	
604.4	0.10644937	0.10695987	
604.6	0.1065729	0.10694079	
604.8	0.10684738	0.1069217	
605	0.10699284	0.10690262	
605.2	0.10670256	0.10688355	
605.4	0.10648681	0.10686448	
605.6	0.10683419	0.10684541	
605.8	0.10620677	0.10682634	
606	0.10621187	0.10680728	
606.2	0.10593301	0.10678822	
606.4	0.10600478	0.10676916	
606.6	0.10583781	0.10675011	
606.8	0.10569403	0.10673106	
607	0.10590234	0.10671202	
607.2	0.10534373	0.10669298	
607.4	0.10560711	0.10667394	
607.6	0.10558722	0.1066549	
607.8	0.10558918	0.10663587	
608	0.10520962	0.10661684	
608.2	0.10597069	0.10659782	
608.4	0.10609579	0.1065788	
608.6	0.10651751	0.10655978	
608.8	0.10674214	0.10654076	
609	0.10707261	0.10652175	
609.2	0.1066923	0.10650275	
609.4	0.10646925	0.10648374	
609.6	0.10670379	0.10646474	
609.8	0.10608653	0.10644574	
610	0.10620156	0.10642675	
610.2	0.10640711	0.10640776	
610.4	0.10655167	0.10638877	
610.6	0.10588711	0.10636978	
610.8	0.10585041	0.1063508	
611	0.10528965	0.10633183	
611.2	0.10487091	0.10631285	
611.4	0.10454426	0.10629388	
611.6	0.10407945	0.10627491	
611.8	0.10412776	0.10625595	
612	0.10457566	0.10623699	
612.2	0.10517057	0.10621803	
612.4	0.10493163	0.10619908	
612.6	0.10482828	0.10618013	
612.8	0.10474212	0.10616118	
613	0.10484608	0.10614224	
613.2	0.10416158	0.1061233	
613.4	0.10431873	0.10610436	
613.6	0.10401453	0.10608543	
613.8	0.10422394	0.1060665	
614	0.1043473	0.10604757	
614.2	0.10432307	0.10602865	
614.4	0.10421808	0.10600973	
614.6	0.10384339	0.10599081	
614.8	0.10313601	0.1059719	
615	0.10284298	0.10595299	
615.2	0.10229364	0.10593408	
615.4	0.10218882	0.10591518	
615.6	0.10264158	0.10589628	
615.8	0.10269064	0.10587738	
616	0.10292946	0.10585849	
616.2	0.10329078	0.1058396	
616.4	0.10283758	0.10582071	
616.6	0.10258393	0.10580183	
616.8	0.10305831	0.10578295	
617	0.10307254	0.10576408	
617.2	0.10348199	0.1057452	
617.4	0.10370996	0.10572633	
617.6	0.10425424	0.10570747	
617.8	0.10477678	0.10568861	
618	0.1050235	0.10566975	
618.2	0.10489178	0.10565089	
618.4	0.10500814	0.10563204	
618.6	0.10458029	0.10561319	
618.8	0.10494497	0.10559434	
619	0.10470963	0.1055755	
619.2	0.10478692	0.10555666	
619.4	0.10514468	0.10553783	
619.6	0.10518715	0.10551899	
619.8	0.10485538	0.10550016	
620	0.1048785	0.10548134	
620.2	0.10494956	0.10546252	
620.4	0.1042111	0.1054437	
620.6	0.10370212	0.10542488	
620.8	0.10442649	0.10540607	
621	0.10445166	0.10538726	
621.2	0.10436079	0.10536846	
621.4	0.10438778	0.10534965	
621.6	0.10486071	0.10533085	
621.8	0.10463114	0.10531206	
622	0.10426831	0.10529327	
622.2	0.10392621	0.10527448	
622.4	0.10394689	0.10525569	
622.6	0.10378861	0.10523691	
622.8	0.1044862	0.10521813	
623	0.10408837	0.10519936	
623.2	0.10441237	0.10518059	
623.4	0.10462983	0.10516182	
623.6	0.1047871	0.10514305	
623.8	0.1049385	0.10512429	
624	0.1045263	0.10510553	
624.2	0.10437346	0.10508678	
624.4	0.10426062	0.10506802	
624.6	0.10452247	0.10504928	
624.8	0.1051374	0.10503053	
625	0.10489697	0.10501179	
625.2	0.10470239	0.10499305	
625.4	0.1047619	0.10497431	
625.6	0.10475434	0.10495558	
625.8	0.1040248	0.10493685	
626	0.10364929	0.10491813	
626.2	0.10335435	0.10489941	
626.4	0.10310939	0.10488069	
626.6	0.10350514	0.10486197	
626.8	0.103655	0.10484326	
627	0.10375821	0.10482455	
627.2	0.10368757	0.10480585	
627.4	0.10371817	0.10478715	
627.6	0.10337895	0.10476845	
627.8	0.10298293	0.10474975	
628	0.10280272	0.10473106	
628.2	0.10252649	0.10471237	
628.4	0.10239042	0.10469369	
628.6	0.10213472	0.10467501	
628.8	0.10212464	0.10465633	
629	0.10165225	0.10463765	
629.2	0.10187493	0.10461898	
629.4	0.10192802	0.10460031	
629.6	0.10211275	0.10458165	
629.8	0.10209005	0.10456299	
630	0.10232673	0.10454433	
630.2	0.10212879	0.10452567	
630.4	0.10293252	0.10450702	
630.6	0.10299634	0.10448837	
630.8	0.10329534	0.10446973	
631	0.10351615	0.10445109	
631.2	0.10317325	0.10443245	
631.4	0.10320102	0.10441381	
631.6	0.1030006	0.10439518	
631.8	0.10274949	0.10437655	
632	0.10257245	0.10435793	
632.2	0.10155115	0.10433931	
632.4	0.10132253	0.10432069	
632.6	0.10145025	0.10430207	
632.8	0.10135749	0.10428346	
633	0.10118966	0.10426485	
633.2	0.1015686	0.10424625	
633.4	0.10142659	0.10422764	
633.6	0.10164184	0.10420905	
633.8	0.10177773	0.10419045	
634	0.10186359	0.10417186	
634.2	0.10186723	0.10415327	
634.4	0.10232233	0.10413468	
634.6	0.10185165	0.1041161	
634.8	0.10179431	0.10409752	
635	0.10177899	0.10407895	
635.2	0.10202594	0.10406038	
635.4	0.10270469	0.10404181	
635.6	0.1024899	0.10402324	
635.8	0.10223474	0.10400468	
636	0.10229742	0.10398612	
636.2	0.1021824	0.10396757	
636.4	0.10248787	0.10394901	
636.6	0.10231613	0.10393047	
636.8	0.10223289	0.10391192	
637	0.10239198	0.10389338	
637.2	0.1025761	0.10387484	
637.4	0.10232458	0.1038563	
637.6	0.1023249	0.10383777	
637.8	0.10182858	0.10381924	
638	0.10146189	0.10380072	
638.2	0.10150095	0.10378219	
638.4	0.10112354	0.10376368	
638.6	0.10064235	0.10374516	
638.8	0.10026495	0.10372665	
639	0.10085731	0.10370814	
639.2	0.1008727	0.10368963	
639.4	0.10089506	0.10367113	
639.6	0.10058243	0.10365263	
639.8	0.1002326	0.10363413	
640	0.09993291	0.10361564	
640.2	0.09997314	0.10359715	
640.4	0.1002134	0.10357867	
640.6	0.10040929	0.10356018	
640.8	0.10111586	0.1035417	
641	0.10129067	0.10352323	
641.2	0.10138924	0.10350475	
641.4	0.10118747	0.10348629	
641.6	0.10088322	0.10346782	
641.8	0.10092133	0.10344936	
642	0.10102983	0.1034309	
642.2	0.10131516	0.10341244	
642.4	0.10104832	0.10339399	
642.6	0.10094233	0.10337554	
642.8	0.10114898	0.10335709	
643	0.1012147	0.10333865	
643.2	0.10084571	0.10332021	
643.4	0.10089775	0.10330177	
643.6	0.10087612	0.10328334	
643.8	0.10045523	0.10326491	
644	0.10045428	0.10324648	
644.2	0.10078562	0.10322806	
644.4	0.10093534	0.10320964	
644.6	0.10093138	0.10319122	
644.8	0.10088881	0.10317281	
645	0.10102202	0.1031544	
645.2	0.10093733	0.10313599	
645.4	0.10106168	0.10311759	
645.6	0.10094257	0.10309918	
645.8	0.10125356	0.10308079	
646	0.10098357	0.10306239	
646.2	0.10117261	0.103044	
646.4	0.10065115	0.10302562	
646.6	0.10059261	0.10300723	
646.8	0.10092931	0.10298885	
647	0.10056594	0.10297047	
647.2	0.10067791	0.1029521	
647.4	0.10075946	0.10293373	
647.6	0.10064641	0.10291536	
647.8	0.10061745	0.102897	
648	0.10070841	0.10287864	
648.2	0.10060201	0.10286028	
648.4	0.10058803	0.10284192	
648.6	0.10055039	0.10282357	
648.8	0.10073662	0.10280522	
649	0.10092673	0.10278688	
649.2	0.10091808	0.10276854	
649.4	0.10130329	0.1027502	
649.6	0.1016963	0.10273186	
649.8	0.10194462	0.10271353	
650	0.10166032	0.1026952	
650.2	0.10200958	0.10267688	
650.4	0.10127048	0.10265856	
650.6	0.1015055	0.10264024	
650.8	0.10181964	0.10262192	
651	0.10108829	0.10260361	
651.2	0.10104181	0.1025853	
651.4	0.1006614	0.102567	
651.6	0.10015753	0.10254869	
651.8	0.09986292	0.1025304	
652	0.09920997	0.1025121	
652.2	0.09882053	0.10249381	
652.4	0.09809124	0.10247552	
652.6	0.09793972	0.10245723	
652.8	0.0981999	0.10243895	
653	0.09847715	0.10242067	
653.2	0.09859531	0.10240239	
653.4	0.09846425	0.10238412	
653.6	0.09836969	0.10236585	
653.8	0.09836728	0.10234759	
654	0.09865357	0.10232932	
654.2	0.0992568	0.10231106	
654.4	0.09928302	0.10229281	
654.6	0.0990964	0.10227455	
654.8	0.0993974	0.1022563	
655	0.09970809	0.10223806	
655.2	0.09975789	0.10221981	
655.4	0.09953465	0.10220157	
655.6	0.09929912	0.10218334	
655.8	0.09929935	0.1021651	
656	0.09853066	0.10214687	
656.2	0.09854341	0.10212864	
656.4	0.09839434	0.10211042	
656.6	0.09843498	0.1020922	
656.8	0.09883891	0.10207398	
657	0.09830196	0.10205577	
657.2	0.09823411	0.10203756	
657.4	0.0983441	0.10201935	
657.6	0.0983961	0.10200114	
657.8	0.09860386	0.10198294	
658	0.09864035	0.10196475	
658.2	0.09895997	0.10194655	
658.4	0.09868808	0.10192836	
658.6	0.0984509	0.10191017	
658.8	0.09933628	0.10189199	
659	0.09950276	0.1018738	
659.2	0.09931851	0.10185563	
659.4	0.09985631	0.10183745	
659.6	0.09948826	0.10181928	
659.8	0.09956312	0.10180111	
660	0.09888128	0.10178294	
660.2	0.09921633	0.10176478	
660.4	0.09907327	0.10174662	
660.6	0.0989446	0.10172847	
660.8	0.09916179	0.10171031	
661	0.0993653	0.10169216	
661.2	0.10006801	0.10167402	
661.4	0.10029928	0.10165588	
661.6	0.10012835	0.10163774	
661.8	0.10003877	0.1016196	
662	0.09998062	0.10160147	
662.2	0.10004976	0.10158334	
662.4	0.09948682	0.10156521	
662.6	0.09979634	0.10154709	
662.8	0.10002379	0.10152897	
663	0.09961567	0.10151085	
663.2	0.0997914	0.10149274	
663.4	0.09971348	0.10147462	
663.6	0.09891684	0.10145652	
663.8	0.09882891	0.10143841	
664	0.09827367	0.10142031	
664.2	0.09789695	0.10140221	
664.4	0.09714094	0.10138412	
664.6	0.09689717	0.10136603	
664.8	0.09711548	0.10134794	
665	0.09729131	0.10132986	
665.2	0.09763529	0.10131178	
665.4	0.09780409	0.1012937	
665.6	0.09767673	0.10127562	
665.8	0.09754623	0.10125755	
666	0.09754729	0.10123948	
666.2	0.09758661	0.10122142	
666.4	0.09798672	0.10120335	
666.6	0.0986151	0.1011853	
666.8	0.0984901	0.10116724	
667	0.09825174	0.10114919	
667.2	0.09837249	0.10113114	
667.4	0.09862154	0.10111309	
667.6	0.09835831	0.10109505	
667.8	0.09836235	0.10107701	
668	0.09849903	0.10105897	
668.2	0.098057	0.10104094	
668.4	0.09821923	0.10102291	
668.6	0.09832457	0.10100488	
668.8	0.09856353	0.10098686	
669	0.09805304	0.10096884	
669.2	0.09816414	0.10095082	
669.4	0.09783581	0.10093281	
669.6	0.09794816	0.1009148	
669.8	0.09795041	0.10089679	
670	0.09814909	0.10087879	
670.2	0.09854113	0.10086079	
670.4	0.09813736	0.10084279	
670.6	0.09774054	0.10082479	
670.8	0.09683211	0.1008068	
671	0.0964946	0.10078881	
671.2	0.09683974	0.10077083	
671.4	0.09685221	0.10075285	
671.6	0.097038	0.10073487	
671.8	0.09726732	0.10071689	
672	0.09710953	0.10069892	
672.2	0.09733211	0.10068095	
672.4	0.09790658	0.10066299	
672.6	0.09798617	0.10064502	
672.8	0.09767836	0.10062707	
673	0.09782204	0.10060911	
673.2	0.09809324	0.10059116	
673.4	0.09843817	0.10057321	
673.6	0.09888209	0.10055526	
673.8	0.09893057	0.10053732	
674	0.09899955	0.10051938	
674.2	0.0993874	0.10050144	
674.4	0.09872318	0.10048351	
674.6	0.09917755	0.10046558	
674.8	0.09862524	0.10044765	
675	0.09853602	0.10042972	
675.2	0.09854817	0.1004118	
675.4	0.09790808	0.10039389	
675.6	0.09769523	0.10037597	
675.8	0.09727093	0.10035806	
676	0.09730409	0.10034015	
676.2	0.09715862	0.10032225	
676.4	0.09690518	0.10030435	
676.6	0.09663081	0.10028645	
676.8	0.09647733	0.10026855	
677	0.09676272	0.10025066	
677.2	0.09667536	0.10023277	
677.4	0.09705055	0.10021489	
677.6	0.09712651	0.100197	
677.8	0.09748197	0.10017912	
678	0.09772709	0.10016125	
678.2	0.09845417	0.10014337	
678.4	0.09843368	0.1001255	
678.6	0.09897036	0.10010764	
678.8	0.09894464	0.10008977	
679	0.09920471	0.10007191	
679.2	0.0991389	0.10005406	
679.4	0.09866831	0.1000362	
679.6	0.0985499	0.10001835	
679.8	0.09875575	0.10000051	
680	0.09849266	0.09998266	
680.2	0.09757097	0.09996482	
680.4	0.09760573	0.09994698	
680.6	0.09742943	0.09992915	
680.8	0.09746965	0.09991132	
681	0.09683115	0.09989349	
681.2	0.0966891	0.09987566	
681.4	0.09598486	0.09985784	
681.6	0.09593074	0.09984002	
681.8	0.09622001	0.09982221	
682	0.09606894	0.09980439	
682.2	0.09636188	0.09978658	
682.4	0.09618092	0.09976878	
682.6	0.09653011	0.09975098	
682.8	0.09703146	0.09973318	
683	0.09689439	0.09971538	
683.2	0.09674782	0.09969759	
683.4	0.0968897	0.0996798	
683.6	0.09682145	0.09966201	
683.8	0.09692177	0.09964422	
684	0.09714508	0.09962644	
684.2	0.09726209	0.09960867	
684.4	0.09755166	0.09959089	
684.6	0.09738875	0.09957312	
684.8	0.09764963	0.09955535	
685	0.09745829	0.09953759	
685.2	0.09775169	0.09951983	
685.4	0.09781974	0.09950207	
685.6	0.09863072	0.09948431	
685.8	0.09875408	0.09946656	
686	0.09842962	0.09944881	
686.2	0.09845596	0.09943107	
686.4	0.09794226	0.09941332	
686.6	0.0978434	0.09939558	
686.8	0.09759616	0.09937785	
687	0.09726959	0.09936011	
687.2	0.09711137	0.09934238	
687.4	0.09662218	0.09932466	
687.6	0.09615636	0.09930693	
687.8	0.0963418	0.09928921	
688	0.09628582	0.0992715	
688.2	0.09577392	0.09925378	
688.4	0.09547285	0.09923607	
688.6	0.09548644	0.09921836	
688.8	0.09578082	0.09920066	
689	0.0959498	0.09918296	
689.2	0.09643143	0.09916526	
689.4	0.09638942	0.09914756	
689.6	0.09640546	0.09912987	
689.8	0.09629911	0.09911218	
690	0.09570482	0.0990945	
690.2	0.09568394	0.09907681	
690.4	0.09541148	0.09905913	
690.6	0.09548094	0.09904146	
690.8	0.09545606	0.09902379	
691	0.09550443	0.09900612	
691.2	0.09552513	0.09898845	
691.4	0.09544096	0.09897078	
691.6	0.09558737	0.09895312	
691.8	0.09561402	0.09893547	
692	0.09550363	0.09891781	
692.2	0.09609526	0.09890016	
692.4	0.09658168	0.09888251	
692.6	0.09667943	0.09886487	
692.8	0.09733443	0.09884723	
693	0.09724479	0.09882959	
693.2	0.09708129	0.09881195	
693.4	0.09693646	0.09879432	
693.6	0.09715415	0.09877669	
693.8	0.09675481	0.09875907	
694	0.09651411	0.09874144	
694.2	0.09656272	0.09872382	
694.4	0.096758	0.09870621	
694.6	0.09707513	0.09868859	
694.8	0.09666577	0.09867098	
695	0.09671301	0.09865338	
695.2	0.09632262	0.09863577	
695.4	0.09626062	0.09861817	
695.6	0.09631527	0.09860058	
695.8	0.096371	0.09858298	
696	0.09625988	0.09856539	
696.2	0.09678296	0.0985478	
696.4	0.09663444	0.09853022	
696.6	0.0965159	0.09851263	
696.8	0.09665518	0.09849506	
697	0.09605015	0.09847748	
697.2	0.09613139	0.09845991	
697.4	0.09627237	0.09844234	
697.6	0.09597052	0.09842477	
697.8	0.0961329	0.09840721	
698	0.09613053	0.09838965	
698.2	0.09630148	0.09837209	
698.4	0.09685758	0.09835454	
698.6	0.09660301	0.09833699	
698.8	0.09610589	0.09831944	
699	0.09591756	0.0983019	
699.2	0.0955604	0.09828436	
699.4	0.09548289	0.09826682	
699.6	0.09523051	0.09824928	
699.8	0.09544451	0.09823175	
700	0.09576369	0.09821422	
700.2	0.0962103	0.0981967	
700.4	0.09657482	0.09817917	
700.6	0.09646122	0.09816165	
700.8	0.096208	0.09814414	
701	0.09640075	0.09812663	
701.2	0.09668511	0.09810912	
701.4	0.09635619	0.09809161	
701.6	0.09659466	0.09807411	
701.8	0.09731768	0.0980566	
702	0.09707775	0.09803911	
702.2	0.09698775	0.09802161	
702.4	0.09704623	0.09800412	
702.6	0.09631924	0.09798663	
702.8	0.0962331	0.09796915	
703	0.09620456	0.09795167	
703.2	0.0965963	0.09793419	
703.4	0.09653344	0.09791671	
703.6	0.09680457	0.09789924	
703.8	0.09724363	0.09788177	
704	0.09718148	0.09786431	
704.2	0.09691245	0.09784684	
704.4	0.09692904	0.09782938	
704.6	0.09623676	0.09781193	
704.8	0.09542921	0.09779447	
705	0.0951373	0.09777702	
705.2	0.09516147	0.09775957	
705.4	0.09472561	0.09774213	
705.6	0.09455569	0.09772469	
705.8	0.09422247	0.09770725	
706	0.09358717	0.09768981	
706.2	0.09349213	0.09767238	
706.4	0.09372409	0.09765495	
706.6	0.09353635	0.09763753	
706.8	0.09371955	0.09762011	
707	0.09432729	0.09760269	
707.2	0.09457132	0.09758527	
707.4	0.09466915	0.09756786	
707.6	0.09500791	0.09755045	
707.8	0.09502437	0.09753304	
708	0.09506575	0.09751564	
708.2	0.09502282	0.09749823	
708.4	0.0954313	0.09748084	
708.6	0.09514943	0.09746344	
708.8	0.09492488	0.09744605	
709	0.09542062	0.09742866	
709.2	0.09540496	0.09741128	
709.4	0.09518013	0.09739389	
709.6	0.09509902	0.09737652	
709.8	0.0950468	0.09735914	
710	0.09473935	0.09734177	
710.2	0.09509698	0.0973244	
710.4	0.09477803	0.09730703	
710.6	0.09438141	0.09728967	
710.8	0.09458234	0.09727231	
711	0.0951729	0.09725495	
711.2	0.09468125	0.09723759	
711.4	0.09506217	0.09722024	
711.6	0.09548587	0.09720289	
711.8	0.09517871	0.09718555	
712	0.09500164	0.09716821	
712.2	0.09493472	0.09715087	
712.4	0.09529525	0.09713353	
712.6	0.09512095	0.0971162	
712.8	0.09512648	0.09709887	
713	0.09460922	0.09708154	
713.2	0.09443388	0.09706422	
713.4	0.09477659	0.0970469	
713.6	0.09442377	0.09702958	
713.8	0.09427189	0.09701227	
714	0.09417636	0.09699496	
714.2	0.09459535	0.09697765	
714.4	0.09495249	0.09696035	
714.6	0.09493859	0.09694304	
714.8	0.09540662	0.09692575	
715	0.0956934	0.09690845	
715.2	0.09527045	0.09689116	
715.4	0.09528816	0.09687387	
715.6	0.09569443	0.09685658	
715.8	0.09557807	0.0968393	
716	0.09547181	0.09682202	
716.2	0.09561522	0.09680474	
716.4	0.09591246	0.09678747	
716.6	0.09581591	0.0967702	
716.8	0.09577575	0.09675293	
717	0.09575218	0.09673566	
717.2	0.09598896	0.0967184	
717.4	0.09617107	0.09670114	
717.6	0.09577529	0.09668389	
717.8	0.09643062	0.09666664	
718	0.09663648	0.09664939	
718.2	0.09655397	0.09663214	
718.4	0.09663777	0.0966149	
718.6	0.09658214	0.09659766	
718.8	0.09603801	0.09658042	
719	0.09512529	0.09656319	
719.2	0.09455022	0.09654595	
719.4	0.09408539	0.09652873	
719.6	0.09460349	0.0965115	
719.8	0.09463993	0.09649428	
720	0.0946451	0.09647706	
720.2	0.09473591	0.09645985	
720.4	0.09487856	0.09644263	
720.6	0.09483984	0.09642542	
720.8	0.09488712	0.09640822	
721	0.09455122	0.09639101	
721.2	0.09389635	0.09637381	
721.4	0.09395189	0.09635662	
721.6	0.09413292	0.09633942	
721.8	0.09457358	0.09632223	
722	0.09396595	0.09630504	
722.2	0.09364153	0.09628786	
722.4	0.09385006	0.09627068	
722.6	0.09367328	0.0962535	
722.8	0.09271301	0.09623632	
723	0.09295859	0.09621915	
723.2	0.09346936	0.09620198	
723.4	0.09343684	0.09618481	
723.6	0.09389943	0.09616765	
723.8	0.09418606	0.09615049	
724	0.09439237	0.09613333	
724.2	0.09421744	0.09611618	
724.4	0.09472286	0.09609903	
724.6	0.09461376	0.09608188	
724.8	0.09451248	0.09606474	
725	0.09387935	0.09604759	
725.2	0.09394896	0.09603045	
725.4	0.09450848	0.09601332	
725.6	0.09485264	0.09599619	
725.8	0.09494478	0.09597906	
726	0.09497714	0.09596193	
726.2	0.09514977	0.09594481	
726.4	0.09518235	0.09592769	
726.6	0.09519983	0.09591057	
726.8	0.09531826	0.09589345	
727	0.09564669	0.09587634	
727.2	0.0954019	0.09585923	
727.4	0.09529841	0.09584213	
727.6	0.09536833	0.09582503	
727.8	0.0952789	0.09580793	
728	0.09532615	0.09579083	
728.2	0.09534797	0.09577374	
728.4	0.09552244	0.09575665	
728.6	0.09529883	0.09573956	
728.8	0.09519846	0.09572248	
729	0.09507533	0.0957054	
729.2	0.09533606	0.09568832	
729.4	0.09572362	0.09567124	
729.6	0.09560003	0.09565417	
729.8	0.09539994	0.0956371	
730	0.09546242	0.09562004	
730.2	0.09488284	0.09560297	
730.4	0.09435318	0.09558592	
730.6	0.09440294	0.09556886	
730.8	0.09438776	0.09555181	
731	0.09433715	0.09553476	
731.2	0.09416308	0.09551771	
731.4	0.0942993	0.09550066	
731.6	0.09407236	0.09548362	
731.8	0.09412274	0.09546658	
732	0.09438801	0.09544955	
732.2	0.09431545	0.09543252	
732.4	0.09415931	0.09541549	
732.6	0.09410822	0.09539846	
732.8	0.09389969	0.09538144	
733	0.09391779	0.09536442	
733.2	0.09399887	0.0953474	
733.4	0.0945854	0.09533039	
733.6	0.09442702	0.09531338	
733.8	0.09421738	0.09529637	
734	0.09430906	0.09527936	
734.2	0.09373954	0.09526236	
734.4	0.09378952	0.09524536	
734.6	0.09409422	0.09522837	
734.8	0.09418404	0.09521137	
735	0.09461561	0.09519438	
735.2	0.0950481	0.0951774	
735.4	0.09524255	0.09516041	
735.6	0.09476001	0.09514343	
735.8	0.09575514	0.09512646	
736	0.095942	0.09510948	
736.2	0.09585259	0.09509251	
736.4	0.0959512	0.09507554	
736.6	0.09593073	0.09505858	
736.8	0.09619864	0.09504161	
737	0.09644617	0.09502465	
737.2	0.09650477	0.0950077	
737.4	0.09682382	0.09499075	
737.6	0.09630173	0.09497379	
737.8	0.09571622	0.09495685	
738	0.09515358	0.0949399	
738.2	0.09444948	0.09492296	
738.4	0.09440833	0.09490602	
738.6	0.09426948	0.09488909	
738.8	0.09455107	0.09487216	
739	0.09469172	0.09485523	
739.2	0.09467414	0.0948383	
739.4	0.09424865	0.09482138	
739.6	0.09459484	0.09480446	
739.8	0.09552776	0.09478754	
740	0.09532381	0.09477063	
740.2	0.09529654	0.09475372	
740.4	0.09562163	0.09473681	
740.6	0.09567957	0.0947199	
740.8	0.09612429	0.094703	
741	0.09617669	0.0946861	
741.2	0.09596815	0.09466921	
741.4	0.09576113	0.09465231	
741.6	0.09593456	0.09463542	
741.8	0.09556653	0.09461854	
742	0.0949565	0.09460165	
742.2	0.09486401	0.09458477	
742.4	0.09546768	0.09456789	
742.6	0.09527365	0.09455102	
742.8	0.09538107	0.09453415	
743	0.09529072	0.09451728	
743.2	0.09526353	0.09450041	
743.4	0.09524586	0.09448355	
743.6	0.09546202	0.09446669	
743.8	0.09524385	0.09444983	
744	0.09503527	0.09443298	
744.2	0.09433065	0.09441613	
744.4	0.09418962	0.09439928	
744.6	0.09344103	0.09438244	
744.8	0.09330147	0.09436559	
745	0.09285259	0.09434876	
745.2	0.09229586	0.09433192	
745.4	0.09235004	0.09431509	
745.6	0.09230868	0.09429826	
745.8	0.09216098	0.09428143	
746	0.09231041	0.09426461	
746.2	0.09297791	0.09424779	
746.4	0.09319498	0.09423097	
746.6	0.09311167	0.09421415	
746.8	0.09348335	0.09419734	
747	0.09410914	0.09418053	
747.2	0.09404326	0.09416373	
747.4	0.09441943	0.09414692	
747.6	0.09430335	0.09413012	
747.8	0.09477568	0.09411333	
748	0.09470181	0.09409653	
748.2	0.0941956	0.09407974	
748.4	0.09460491	0.09406296	
748.6	0.09452531	0.09404617	
748.8	0.09437142	0.09402939	
749	0.09388736	0.09401261	
749.2	0.09348218	0.09399583	
749.4	0.0930809	0.09397906	
749.6	0.09246916	0.09396229	
749.8	0.09252987	0.09394553	
750	0.09274496	0.09392876	
750.2	0.09256482	0.093912	
750.4	0.09256435	0.09389524	
750.6	0.09301342	0.09387849	
750.8	0.09318954	0.09386174	
751	0.09325318	0.09384499	
751.2	0.09286827	0.09382824	
751.4	0.09292195	0.0938115	
751.6	0.09282464	0.09379476	
751.8	0.09321589	0.09377802	
752	0.09334475	0.09376129	
752.2	0.09399451	0.09374456	
752.4	0.09453075	0.09372783	
752.6	0.09435991	0.0937111	
752.8	0.09394474	0.09369438	
753	0.09418064	0.09367766	
753.2	0.09408101	0.09366095	
753.4	0.09419633	0.09364423	
753.6	0.09437439	0.09362752	
753.8	0.09428826	0.09361082	
754	0.09480886	0.09359411	
754.2	0.09443769	0.09357741	
754.4	0.09488636	0.09356071	
754.6	0.09484197	0.09354402	
754.8	0.09443879	0.09352733	
755	0.09402609	0.09351064	
755.2	0.09367228	0.09349395	
755.4	0.09333419	0.09347727	
755.6	0.09368433	0.09346059	
755.8	0.09351843	0.09344391	
756	0.09385133	0.09342724	
756.2	0.0938208	0.09341057	
756.4	0.09377388	0.0933939	
756.6	0.09374095	0.09337723	
756.8	0.09379651	0.09336057	
757	0.09402223	0.09334391	
757.2	0.09400571	0.09332725	
757.4	0.09457437	0.0933106	
757.6	0.09429666	0.09329395	
757.8	0.09466599	0.0932773	
758	0.09475552	0.09326066	
758.2	0.09530448	0.09324402	
758.4	0.0953376	0.09322738	
758.6	0.09475661	0.09321074	
758.8	0.0945317	0.09319411	
759	0.0941348	0.09317748	
759.2	0.0936053	0.09316085	
759.4	0.09361584	0.09314423	
759.6	0.09340064	0.09312761	
759.8	0.09233983	0.09311099	
760	0.09197885	0.09309437	
760.2	0.09162111	0.09307776	
760.4	0.09148989	0.09306115	
760.6	0.09119891	0.09304455	
760.8	0.09110823	0.09302795	
761	0.09117277	0.09301134	
761.2	0.09155835	0.09299475	
761.4	0.09219256	0.09297815	
761.6	0.09249088	0.09296156	
761.8	0.09330351	0.09294497	
762	0.09340615	0.09292839	
762.2	0.09379766	0.09291181	
762.4	0.09346007	0.09289523	
762.6	0.09365246	0.09287865	
762.8	0.09367511	0.09286208	
763	0.09336955	0.09284551	
763.2	0.09349956	0.09282894	
763.4	0.09352503	0.09281238	
763.6	0.09323401	0.09279581	
763.8	0.09319878	0.09277925	
764	0.09337422	0.0927627	
764.2	0.09354579	0.09274615	
764.4	0.09350044	0.0927296	
764.6	0.09340551	0.09271305	
764.8	0.09346383	0.09269651	
765	0.09362206	0.09267997	
765.2	0.09361599	0.09266343	
765.4	0.09368172	0.09264689	
765.6	0.09355261	0.09263036	
765.8	0.09337635	0.09261383	
766	0.09324171	0.0925973	
766.2	0.09278372	0.09258078	
766.4	0.09287672	0.09256426	
766.6	0.0927664	0.09254774	
766.8	0.09236536	0.09253123	
767	0.09251173	0.09251472	
767.2	0.09263125	0.09249821	
767.4	0.09240906	0.0924817	
767.6	0.09245572	0.0924652	
767.8	0.09221228	0.0924487	
768	0.09260689	0.09243221	
768.2	0.09246948	0.09241571	
768.4	0.09269347	0.09239922	
768.6	0.09274102	0.09238273	
768.8	0.09299846	0.09236625	
769	0.09320384	0.09234977	
769.2	0.09307262	0.09233329	
769.4	0.09299607	0.09231681	
769.6	0.09312309	0.09230034	
769.8	0.09295554	0.09228387	
770	0.09305173	0.0922674	
770.2	0.09265664	0.09225094	
770.4	0.09262961	0.09223447	
770.6	0.09221455	0.09221802	
770.8	0.09231878	0.09220156	
771	0.09250314	0.09218511	
771.2	0.09208348	0.09216866	
771.4	0.09189564	0.09215221	
771.6	0.09227361	0.09213577	
771.8	0.0918748	0.09211933	
772	0.09232368	0.09210289	
772.2	0.09187548	0.09208645	
772.4	0.09220074	0.09207002	
772.6	0.09201301	0.09205359	
772.8	0.0924058	0.09203717	
773	0.09244628	0.09202074	
773.2	0.09261106	0.09200432	
773.4	0.09217278	0.09198791	
773.6	0.09265449	0.09197149	
773.8	0.0925287	0.09195508	
774	0.0926428	0.09193867	
774.2	0.09250363	0.09192227	
774.4	0.09236311	0.09190586	
774.6	0.09195093	0.09188946	
774.8	0.09210751	0.09187307	
775	0.09211994	0.09185667	
775.2	0.09240171	0.09184028	
775.4	0.09259436	0.09182389	
775.6	0.09247085	0.09180751	
775.8	0.09222343	0.09179113	
776	0.09212089	0.09177475	
776.2	0.09231174	0.09175837	
776.4	0.09269098	0.091742	
776.6	0.09300409	0.09172563	
776.8	0.09309665	0.09170926	
777	0.09281395	0.09169289	
777.2	0.09311665	0.09167653	
777.4	0.09273882	0.09166017	
777.6	0.09283361	0.09164382	
777.8	0.09251902	0.09162746	
778	0.09261997	0.09161111	
778.2	0.0927038	0.09159477	
778.4	0.09235038	0.09157842	
778.6	0.09212174	0.09156208	
778.8	0.09199841	0.09154574	
779	0.09186437	0.09152941	
779.2	0.09215147	0.09151307	
779.4	0.09201082	0.09149674	
779.6	0.0917077	0.09148042	
779.8	0.09192288	0.09146409	
780	0.0917031	0.09144777	
780.2	0.09223805	0.09143145	
780.4	0.09180884	0.09141514	
780.6	0.09186115	0.09139883	
780.8	0.09122563	0.09138252	
781	0.09093061	0.09136621	
781.2	0.09071612	0.09134991	
781.4	0.09002915	0.09133361	
781.6	0.08978433	0.09131731	
781.8	0.08992073	0.09130101	
782	0.0900405	0.09128472	
782.2	0.08972243	0.09126843	
782.4	0.08921973	0.09125215	
782.6	0.08943263	0.09123586	
782.8	0.08975387	0.09121958	
783	0.09029183	0.09120331	
783.2	0.09059239	0.09118703	
783.4	0.0912244	0.09117076	
783.6	0.09106701	0.09115449	
783.8	0.09121572	0.09113823	
784	0.09106067	0.09112196	
784.2	0.09153708	0.0911057	
784.4	0.09130404	0.09108945	
784.6	0.09154178	0.09107319	
784.8	0.09143458	0.09105694	
785	0.09172194	0.09104069	
785.2	0.09149209	0.09102445	
785.4	0.09163818	0.0910082	
785.6	0.09176717	0.09099196	
785.8	0.09192321	0.09097573	
786	0.09222079	0.09095949	
786.2	0.09193594	0.09094326	
786.4	0.09220891	0.09092703	
786.6	0.09290728	0.09091081	
786.8	0.09306253	0.09089459	
787	0.09262307	0.09087837	
787.2	0.09208631	0.09086215	
787.4	0.09220684	0.09084594	
787.6	0.09172147	0.09082973	
787.8	0.09171959	0.09081352	
788	0.09183349	0.09079731	
788.2	0.09187313	0.09078111	
788.4	0.09175506	0.09076491	
788.6	0.09186986	0.09074872	
788.8	0.09279676	0.09073252	
789	0.09266233	0.09071633	
789.2	0.09251804	0.09070015	
789.4	0.09321773	0.09068396	
789.6	0.09377239	0.09066778	
789.8	0.0943284	0.0906516	
790	0.09428657	0.09063542	
790.2	0.09394983	0.09061925	
790.4	0.09383649	0.09060308	
790.6	0.09396845	0.09058691	
790.8	0.09346953	0.09057075	
791	0.09293219	0.09055459	
791.2	0.09264098	0.09053843	
791.4	0.09260949	0.09052227	
791.6	0.09244932	0.09050612	
791.8	0.09225985	0.09048997	
792	0.09198602	0.09047382	
792.2	0.09170728	0.09045768	
792.4	0.09219918	0.09044154	
792.6	0.09230679	0.0904254	
792.8	0.09257565	0.09040926	
793	0.09206717	0.09039313	
793.2	0.09226677	0.090377	
793.4	0.09240985	0.09036087	
793.6	0.09229889	0.09034475	
793.8	0.09219525	0.09032863	
794	0.09246689	0.09031251	
794.2	0.09265278	0.09029639	
794.4	0.09254221	0.09028028	
794.6	0.09267905	0.09026417	
794.8	0.09219711	0.09024806	
795	0.09214976	0.09023196	
795.2	0.09234934	0.09021586	
795.4	0.09226755	0.09019976	
795.6	0.09196524	0.09018367	
795.8	0.09193101	0.09016757	
796	0.09208854	0.09015148	
796.2	0.09217495	0.0901354	
796.4	0.09206341	0.09011931	
796.6	0.09175362	0.09010323	
796.8	0.09162118	0.09008715	
797	0.09129394	0.09007108	
797.2	0.09146506	0.09005501	
797.4	0.09182069	0.09003894	
797.6	0.09203977	0.09002287	
797.8	0.09259376	0.09000681	
798	0.09297174	0.08999074	
798.2	0.09252665	0.08997469	
798.4	0.09235247	0.08995863	
798.6	0.09199228	0.08994258	
798.8	0.09181439	0.08992653	
799	0.09198398	0.08991048	
799.2	0.09177133	0.08989444	
799.4	0.09147113	0.0898784	
799.6	0.09106942	0.08986236	
799.8	0.09078768	0.08984632	
800	0.0903354	0.08983029	
800.2	0.09025384	0.08981426	
800.4	0.09024716	0.08979824	
800.6	0.09089803	0.08978221	
800.8	0.09074172	0.08976619	
801	0.09069239	0.08975017	
801.2	0.0909507	0.08973416	
801.4	0.09121637	0.08971815	
801.6	0.09091768	0.08970214	
801.8	0.09102793	0.08968613	
802	0.09076822	0.08967013	
802.2	0.09057936	0.08965413	
802.4	0.0904269	0.08963813	
802.6	0.09009318	0.08962213	
802.8	0.08996633	0.08960614	
803	0.08993691	0.08959015	
803.2	0.08981346	0.08957416	
803.4	0.08993633	0.08955818	
803.6	0.0892828	0.0895422	
803.8	0.08941722	0.08952622	
804	0.08959031	0.08951025	
804.2	0.09018304	0.08949427	
804.4	0.0910631	0.0894783	
804.6	0.09101411	0.08946234	
804.8	0.09054929	0.08944637	
805	0.0904398	0.08943041	
805.2	0.09065257	0.08941445	
805.4	0.09092394	0.0893985	
805.6	0.09063604	0.08938255	
805.8	0.09105061	0.0893666	
806	0.09089186	0.08935065	
806.2	0.09095061	0.08933471	
806.4	0.09055366	0.08931877	
806.6	0.09040943	0.08930283	
806.8	0.09037873	0.08928689	
807	0.09048688	0.08927096	
807.2	0.09079924	0.08925503	
807.4	0.09072658	0.0892391	
807.6	0.09059511	0.08922318	
807.8	0.09128206	0.08920726	
808	0.09152495	0.08919134	
808.2	0.0917473	0.08917542	
808.4	0.09196633	0.08915951	
808.6	0.09124873	0.0891436	
808.8	0.09125866	0.0891277	
809	0.09096636	0.08911179	
809.2	0.09089817	0.08909589	
809.4	0.09038379	0.08907999	
809.6	0.08993535	0.0890641	
809.8	0.08966393	0.0890482	
