# Supplementary material for: Molecular basis for DNA recognition by the maternal pioneer transcription factor FoxH1
Source: Nat Commun. 2022 Nov 26;13:7279. doi: 10.1038/s41467-022-34925-y (PMC9701222; doi:10.1038/s41467-022-34925-y)
Supplement: Supplementary file 4 — Source Data [file 41467_2022_34925_MOESM4_ESM.zip › Sourcedata/BLIS/FoxH1/WT/601/+6/DNA/C1Results.txt]

Conc1	3.125E-08	
Start1	390	
Stop1	809.8	
Kobs	0.000892287789155482	
Error Kobs	1.88224118132279E-05	
Koff	0	
Error Koff	0	
Time1	Data1	Fit1	
390	0.00159488	0	
390.2	0.00165206	0.00017828	
390.4	0.00177725	0.00035617	
390.6	0.00197097	0.00053368	
390.8	0.00170894	0.00071081	
391	0.00203093	0.00088755	
391.2	0.00238335	0.00106392	
391.4	0.00244254	0.0012399	
391.6	0.00268938	0.0014155	
391.8	0.00336594	0.00159072	
392	0.00405593	0.00176557	
392.2	0.00484123	0.00194004	
392.4	0.0047986	0.00211413	
392.6	0.00479073	0.00228785	
392.8	0.00461084	0.00246119	
393	0.00443184	0.00263415	
393.2	0.00460322	0.00280675	
393.4	0.00412736	0.00297897	
393.6	0.00439735	0.00315082	
393.8	0.00397224	0.0033223	
394	0.00428346	0.00349341	
394.2	0.00489364	0.00366415	
394.4	0.00499862	0.00383452	
394.6	0.00541852	0.00400452	
394.8	0.00547663	0.00417416	
395	0.00623174	0.00434343	
395.2	0.0064482	0.00451233	
395.4	0.00638861	0.00468087	
395.6	0.00679096	0.00484905	
395.8	0.00771314	0.00501686	
396	0.00770715	0.00518432	
396.2	0.00779253	0.00535141	
396.4	0.00744052	0.00551814	
396.6	0.00709213	0.00568451	
396.8	0.00695932	0.00585052	
397	0.00730265	0.00601617	
397.2	0.00730233	0.00618146	
397.4	0.00714889	0.0063464	
397.6	0.00741642	0.00651099	
397.8	0.00716126	0.00667521	
398	0.00762739	0.00683909	
398.2	0.00797495	0.00700261	
398.4	0.00813725	0.00716577	
398.6	0.00896792	0.00732859	
398.8	0.00887288	0.00749105	
399	0.00962178	0.00765316	
399.2	0.00979205	0.00781493	
399.4	0.01049166	0.00797634	
399.6	0.01066468	0.0081374	
399.8	0.01147774	0.00829812	
400	0.01105652	0.00845849	
400.2	0.01145397	0.00861852	
400.4	0.0112748	0.0087782	
400.6	0.0115215	0.00893753	
400.8	0.01178809	0.00909652	
401	0.01219903	0.00925517	
401.2	0.01159392	0.00941348	
401.4	0.01162712	0.00957144	
401.6	0.01150764	0.00972906	
401.8	0.01159351	0.00988635	
402	0.01143513	0.01004329	
402.2	0.01147246	0.0101999	
402.4	0.0116435	0.01035616	
402.6	0.01156103	0.01051209	
402.8	0.01143095	0.01066769	
403	0.01200381	0.01082294	
403.2	0.01226275	0.01097786	
403.4	0.01245584	0.01113245	
403.6	0.01194142	0.01128671	
403.8	0.01207785	0.01144063	
404	0.01168072	0.01159422	
404.2	0.01207964	0.01174748	
404.4	0.01255699	0.0119004	
404.6	0.01315991	0.012053	
404.8	0.01361066	0.01220527	
405	0.0139016	0.01235721	
405.2	0.01402379	0.01250882	
405.4	0.01446298	0.0126601	
405.6	0.01484544	0.01281106	
405.8	0.01513363	0.01296169	
406	0.01532686	0.013112	
406.2	0.01587845	0.01326198	
406.4	0.0163531	0.01341164	
406.6	0.01662077	0.01356098	
406.8	0.01710737	0.01370999	
407	0.01771278	0.01385868	
407.2	0.01787643	0.01400705	
407.4	0.01751144	0.0141551	
407.6	0.01748834	0.01430284	
407.8	0.01771754	0.01445025	
408	0.01853944	0.01459734	
408.2	0.01890512	0.01474412	
408.4	0.01957385	0.01489058	
408.6	0.01917438	0.01503673	
408.8	0.01868101	0.01518255	
409	0.01871693	0.01532807	
409.2	0.0188807	0.01547327	
409.4	0.01851472	0.01561816	
409.6	0.01878261	0.01576273	
409.8	0.01833782	0.01590699	
410	0.01819893	0.01605094	
410.2	0.01862643	0.01619458	
410.4	0.01890845	0.01633791	
410.6	0.01908276	0.01648093	
410.8	0.01886459	0.01662365	
411	0.01941149	0.01676605	
411.2	0.01964884	0.01690815	
411.4	0.01980812	0.01704994	
411.6	0.02033138	0.01719142	
411.8	0.02105668	0.0173326	
412	0.02146934	0.01747348	
412.2	0.02120744	0.01761405	
412.4	0.02134041	0.01775431	
412.6	0.02154081	0.01789428	
412.8	0.02184292	0.01803394	
413	0.02215122	0.0181733	
413.2	0.02173698	0.01831236	
413.4	0.02132934	0.01845112	
413.6	0.02128658	0.01858958	
413.8	0.02096503	0.01872774	
414	0.02129393	0.01886561	
414.2	0.02173897	0.01900317	
414.4	0.02180493	0.01914044	
414.6	0.02196107	0.01927742	
414.8	0.02201323	0.01941409	
415	0.02257401	0.01955048	
415.2	0.02308925	0.01968657	
415.4	0.02327735	0.01982236	
415.6	0.02360398	0.01995786	
415.8	0.023781	0.02009307	
416	0.02353856	0.02022799	
416.2	0.02386851	0.02036261	
416.4	0.02414283	0.02049695	
416.6	0.02445902	0.020631	
416.8	0.02421369	0.02076475	
417	0.02358411	0.02089822	
417.2	0.02364591	0.0210314	
417.4	0.0243742	0.02116429	
417.6	0.02452743	0.0212969	
417.8	0.02499177	0.02142922	
418	0.02522499	0.02156125	
418.2	0.02534919	0.021693	
418.4	0.02521981	0.02182446	
418.6	0.02511854	0.02195565	
418.8	0.02508347	0.02208654	
419	0.02540888	0.02221716	
419.2	0.02566923	0.02234749	
419.4	0.02545479	0.02247755	
419.6	0.0252207	0.02260732	
419.8	0.02560512	0.02273681	
420	0.02546612	0.02286602	
420.2	0.02561464	0.02299495	
420.4	0.02577511	0.02312361	
420.6	0.02607258	0.02325199	
420.8	0.02647433	0.02338009	
421	0.0269722	0.02350791	
421.2	0.02766502	0.02363546	
421.4	0.02860525	0.02376273	
421.6	0.02874288	0.02388973	
421.8	0.02910168	0.02401645	
422	0.02929675	0.0241429	
422.2	0.02956283	0.02426908	
422.4	0.02973707	0.02439499	
422.6	0.03004374	0.02452062	
422.8	0.02985544	0.02464598	
423	0.02973323	0.02477108	
423.2	0.02936153	0.0248959	
423.4	0.02909919	0.02502045	
423.6	0.02925582	0.02514474	
423.8	0.0295874	0.02526875	
424	0.02892907	0.0253925	
424.2	0.02946018	0.02551598	
424.4	0.0299266	0.0256392	
424.6	0.02989862	0.02576214	
424.8	0.03025954	0.02588483	
425	0.0305248	0.02600725	
425.2	0.03052042	0.0261294	
425.4	0.03092935	0.02625129	
425.6	0.03064584	0.02637292	
425.8	0.03088051	0.02649428	
426	0.0314821	0.02661539	
426.2	0.03168623	0.02673623	
426.4	0.03127338	0.02685681	
426.6	0.03096741	0.02697713	
426.8	0.03070633	0.02709719	
427	0.03075271	0.027217	
427.2	0.03092125	0.02733654	
427.4	0.03115552	0.02745583	
427.6	0.03164333	0.02757486	
427.8	0.03185605	0.02769363	
428	0.03247146	0.02781214	
428.2	0.03320426	0.0279304	
428.4	0.03310358	0.02804841	
428.6	0.03357021	0.02816616	
428.8	0.03420868	0.02828365	
429	0.03338655	0.02840089	
429.2	0.03357974	0.02851788	
429.4	0.03384265	0.02863462	
429.6	0.033429	0.0287511	
429.8	0.03380049	0.02886734	
430	0.03343932	0.02898332	
430.2	0.03288977	0.02909905	
430.4	0.03256556	0.02921453	
430.6	0.032792	0.02932977	
430.8	0.03273172	0.02944475	
431	0.03254487	0.02955949	
431.2	0.0325075	0.02967398	
431.4	0.03272703	0.02978822	
431.6	0.03294485	0.02990221	
431.8	0.03246388	0.03001596	
432	0.03274271	0.03012947	
432.2	0.03220547	0.03024272	
432.4	0.03221664	0.03035574	
432.6	0.03250567	0.03046851	
432.8	0.03229018	0.03058104	
433	0.03168319	0.03069332	
433.2	0.03234769	0.03080536	
433.4	0.03243937	0.03091716	
433.6	0.03257993	0.03102872	
433.8	0.03320746	0.03114004	
434	0.0332638	0.03125112	
434.2	0.03362394	0.03136196	
434.4	0.03397451	0.03147256	
434.6	0.03418768	0.03158292	
434.8	0.03459755	0.03169304	
435	0.03521858	0.03180292	
435.2	0.03558375	0.03191257	
435.4	0.03580382	0.03202198	
435.6	0.03563632	0.03213116	
435.8	0.03522244	0.03224009	
436	0.03560032	0.0323488	
436.2	0.03541783	0.03245727	
436.4	0.03562947	0.0325655	
436.6	0.03599997	0.0326735	
436.8	0.03596248	0.03278127	
437	0.03603029	0.03288881	
437.2	0.0355948	0.03299611	
437.4	0.03619753	0.03310319	
437.6	0.03669502	0.03321003	
437.8	0.03677929	0.03331664	
438	0.03657869	0.03342302	
438.2	0.03635322	0.03352917	
438.4	0.0365522	0.03363509	
438.6	0.03677995	0.03374079	
438.8	0.03715026	0.03384625	
439	0.03751688	0.03395149	
439.2	0.03766767	0.0340565	
439.4	0.03707141	0.03416128	
439.6	0.03727276	0.03426584	
439.8	0.03732399	0.03437018	
440	0.03761049	0.03447428	
440.2	0.03731501	0.03457817	
440.4	0.0375219	0.03468182	
440.6	0.03842182	0.03478526	
440.8	0.03842909	0.03488847	
441	0.03867874	0.03499146	
441.2	0.03869537	0.03509423	
441.4	0.03932991	0.03519677	
441.6	0.0391488	0.03529909	
441.8	0.03910238	0.0354012	
442	0.0392389	0.03550308	
442.2	0.03914974	0.03560474	
442.4	0.03969376	0.03570618	
442.6	0.03967789	0.03580741	
442.8	0.03962628	0.03590841	
443	0.03989251	0.0360092	
443.2	0.04017577	0.03610977	
443.4	0.03957239	0.03621013	
443.6	0.03987558	0.03631026	
443.8	0.03937308	0.03641018	
444	0.03926439	0.03650989	
444.2	0.03971553	0.03660938	
444.4	0.04029474	0.03670865	
444.6	0.04081048	0.03680771	
444.8	0.04098859	0.03690656	
445	0.04123677	0.03700519	
445.2	0.0415684	0.03710361	
445.4	0.04168419	0.03720182	
445.6	0.04140157	0.03729982	
445.8	0.04171154	0.0373976	
446	0.04169285	0.03749518	
446.2	0.04138157	0.03759254	
446.4	0.04149896	0.0376897	
446.6	0.04128304	0.03778664	
446.8	0.04110923	0.03788337	
447	0.04114437	0.0379799	
447.2	0.04098791	0.03807622	
447.4	0.04038684	0.03817233	
447.6	0.04050515	0.03826823	
447.8	0.04049518	0.03836392	
448	0.04068096	0.03845941	
448.2	0.04088185	0.0385547	
448.4	0.04061037	0.03864977	
448.6	0.04080024	0.03874464	
448.8	0.04160402	0.03883931	
449	0.04182793	0.03893377	
449.2	0.04232752	0.03902803	
449.4	0.04225984	0.03912209	
449.6	0.04209067	0.03921594	
449.8	0.04220182	0.03930959	
450	0.04203986	0.03940304	
450.2	0.04188806	0.03949629	
450.4	0.04188442	0.03958933	
450.6	0.04187031	0.03968218	
450.8	0.04171705	0.03977482	
451	0.04132941	0.03986726	
451.2	0.04151191	0.03995951	
451.4	0.04154552	0.04005155	
451.6	0.04165445	0.0401434	
451.8	0.04172239	0.04023505	
452	0.04183239	0.0403265	
452.2	0.04172837	0.04041775	
452.4	0.0422806	0.04050881	
452.6	0.04244006	0.04059967	
452.8	0.04305008	0.04069033	
453	0.04275408	0.0407808	
453.2	0.04260432	0.04087108	
453.4	0.04248149	0.04096115	
453.6	0.04229857	0.04105104	
453.8	0.04221036	0.04114073	
454	0.04231216	0.04123022	
454.2	0.0416743	0.04131953	
454.4	0.04189462	0.04140864	
454.6	0.04207024	0.04149756	
454.8	0.04167578	0.04158628	
455	0.0412413	0.04167482	
455.2	0.0418868	0.04176316	
455.4	0.0419131	0.04185131	
455.6	0.04257882	0.04193928	
455.8	0.04323749	0.04202705	
456	0.04343428	0.04211463	
456.2	0.04334092	0.04220203	
456.4	0.04366684	0.04228924	
456.6	0.04341905	0.04237625	
456.8	0.04325688	0.04246308	
457	0.04280392	0.04254973	
457.2	0.04281461	0.04263618	
457.4	0.04248473	0.04272245	
457.6	0.0423069	0.04280853	
457.8	0.0427378	0.04289443	
458	0.04261166	0.04298014	
458.2	0.04245761	0.04306567	
458.4	0.04308848	0.04315101	
458.6	0.04332216	0.04323617	
458.8	0.04355767	0.04332114	
459	0.04414132	0.04340594	
459.2	0.04478133	0.04349054	
459.4	0.04529374	0.04357497	
459.6	0.04579667	0.04365921	
459.8	0.04552724	0.04374327	
460	0.04557419	0.04382715	
460.2	0.04558696	0.04391085	
460.4	0.04581719	0.04399437	
460.6	0.04578212	0.04407771	
460.8	0.04564436	0.04416087	
461	0.04575195	0.04424385	
461.2	0.04595887	0.04432665	
461.4	0.04616933	0.04440927	
461.6	0.04700537	0.04449171	
461.8	0.04693285	0.04457398	
462	0.04663841	0.04465606	
462.2	0.04707081	0.04473797	
462.4	0.04700541	0.04481971	
462.6	0.04710928	0.04490126	
462.8	0.04733905	0.04498265	
463	0.04742006	0.04506385	
463.2	0.04773279	0.04514488	
463.4	0.04743892	0.04522574	
463.6	0.04723436	0.04530642	
463.8	0.04680184	0.04538692	
464	0.04634139	0.04546726	
464.2	0.04586417	0.04554742	
464.4	0.04587565	0.0456274	
464.6	0.04572674	0.04570722	
464.8	0.04551436	0.04578686	
465	0.04573285	0.04586633	
465.2	0.0457462	0.04594563	
465.4	0.04573362	0.04602476	
465.6	0.04558079	0.04610371	
465.8	0.04508713	0.0461825	
466	0.04540656	0.04626112	
466.2	0.04554633	0.04633956	
466.4	0.0457086	0.04641784	
466.6	0.04594589	0.04649595	
466.8	0.04611627	0.04657389	
467	0.04669837	0.04665166	
467.2	0.04695167	0.04672926	
467.4	0.04681337	0.0468067	
467.6	0.04678988	0.04688397	
467.8	0.04655775	0.04696107	
468	0.04638815	0.04703801	
468.2	0.04651634	0.04711478	
468.4	0.04704641	0.04719138	
468.6	0.04718303	0.04726782	
468.8	0.04673875	0.04734409	
469	0.04684972	0.0474202	
469.2	0.04690276	0.04749615	
469.4	0.04696705	0.04757193	
469.6	0.0469911	0.04764755	
469.8	0.04718574	0.047723	
470	0.04744954	0.04779829	
470.2	0.04731	0.04787342	
470.4	0.0474375	0.04794839	
470.6	0.04710228	0.0480232	
470.8	0.04688105	0.04809784	
471	0.04740587	0.04817232	
471.2	0.04707903	0.04824665	
471.4	0.0471259	0.04832081	
471.6	0.04685164	0.04839481	
471.8	0.04775554	0.04846865	
472	0.04815507	0.04854233	
472.2	0.04852933	0.04861586	
472.4	0.04860699	0.04868922	
472.6	0.04839479	0.04876243	
472.8	0.04798118	0.04883548	
473	0.04784747	0.04890837	
473.2	0.04779965	0.0489811	
473.4	0.04735445	0.04905368	
473.6	0.0475524	0.0491261	
473.8	0.04799384	0.04919836	
474	0.04796811	0.04927047	
474.2	0.04786476	0.04934242	
474.4	0.0476973	0.04941422	
474.6	0.04800714	0.04948586	
474.8	0.04802927	0.04955735	
475	0.04825926	0.04962868	
475.2	0.04847685	0.04969986	
475.4	0.04910969	0.04977089	
475.6	0.0494232	0.04984176	
475.8	0.0501828	0.04991248	
476	0.0500955	0.04998305	
476.2	0.05047042	0.05005346	
476.4	0.05043658	0.05012373	
476.6	0.05043133	0.05019384	
476.8	0.05017794	0.0502638	
477	0.05000292	0.05033361	
477.2	0.05038909	0.05040326	
477.4	0.05083576	0.05047277	
477.6	0.05114418	0.05054213	
477.8	0.05112286	0.05061134	
478	0.0512779	0.0506804	
478.2	0.05147549	0.05074931	
478.4	0.05153426	0.05081807	
478.6	0.05187865	0.05088668	
478.8	0.05165092	0.05095514	
479	0.05136872	0.05102346	
479.2	0.05154941	0.05109163	
479.4	0.05161184	0.05115965	
479.6	0.05144794	0.05122753	
479.8	0.05126846	0.05129526	
480	0.05109852	0.05136284	
480.2	0.05110052	0.05143028	
480.4	0.05059406	0.05149757	
480.6	0.04993816	0.05156471	
480.8	0.05012601	0.05163172	
481	0.0500794	0.05169857	
481.2	0.04973403	0.05176529	
481.4	0.05000938	0.05183185	
481.6	0.05036103	0.05189828	
481.8	0.05038831	0.05196456	
482	0.0510301	0.0520307	
482.2	0.05076829	0.05209669	
482.4	0.05035951	0.05216255	
482.6	0.05032704	0.05222826	
482.8	0.05013767	0.05229383	
483	0.05010883	0.05235926	
483.2	0.05078385	0.05242454	
483.4	0.05088491	0.05248969	
483.6	0.05078687	0.05255469	
483.8	0.05047224	0.05261956	
484	0.05053836	0.05268428	
484.2	0.05023895	0.05274887	
484.4	0.04990724	0.05281332	
484.6	0.05019043	0.05287762	
484.8	0.0509153	0.05294179	
485	0.0514807	0.05300582	
485.2	0.05169044	0.05306971	
485.4	0.05304549	0.05313347	
485.6	0.05364937	0.05319708	
485.8	0.05336373	0.05326056	
486	0.0538083	0.0533239	
486.2	0.0532404	0.05338711	
486.4	0.052939	0.05345018	
486.6	0.05302043	0.05351311	
486.8	0.05283878	0.0535759	
487	0.05244885	0.05363857	
487.2	0.05268818	0.05370109	
487.4	0.05177335	0.05376348	
487.6	0.05153026	0.05382574	
487.8	0.05144194	0.05388786	
488	0.05139019	0.05394985	
488.2	0.05124259	0.0540117	
488.4	0.05102063	0.05407342	
488.6	0.05178971	0.05413501	
488.8	0.05217441	0.05419647	
489	0.05262685	0.05425779	
489.2	0.05315141	0.05431898	
489.4	0.05347734	0.05438004	
489.6	0.05379595	0.05444096	
489.8	0.05396172	0.05450176	
490	0.05425462	0.05456242	
490.2	0.0540294	0.05462295	
490.4	0.05400802	0.05468335	
490.6	0.05414875	0.05474363	
490.8	0.05389085	0.05480377	
491	0.05402745	0.05486378	
491.2	0.0540061	0.05492366	
491.4	0.05417341	0.05498341	
491.6	0.05453116	0.05504304	
491.8	0.05426487	0.05510253	
492	0.05445196	0.0551619	
492.2	0.05458629	0.05522114	
492.4	0.054551	0.05528025	
492.6	0.05488824	0.05533923	
492.8	0.05437591	0.05539809	
493	0.05434457	0.05545682	
493.2	0.05484765	0.05551542	
493.4	0.05423755	0.05557389	
493.6	0.05488984	0.05563224	
493.8	0.0546658	0.05569047	
494	0.05502558	0.05574857	
494.2	0.05482942	0.05580654	
494.4	0.05430229	0.05586439	
494.6	0.05443266	0.05592211	
494.8	0.05465717	0.05597971	
495	0.05530179	0.05603718	
495.2	0.05532351	0.05609453	
495.4	0.0558982	0.05615176	
495.6	0.05555258	0.05620886	
495.8	0.05556696	0.05626584	
496	0.05620099	0.05632269	
496.2	0.05624975	0.05637943	
496.4	0.0562922	0.05643604	
496.6	0.05625647	0.05649253	
496.8	0.05605382	0.05654889	
497	0.05623982	0.05660514	
497.2	0.05670622	0.05666126	
497.4	0.05660594	0.05671727	
497.6	0.05671528	0.05677315	
497.8	0.05611532	0.05682891	
498	0.05599557	0.05688455	
498.2	0.05534591	0.05694007	
498.4	0.05509113	0.05699547	
498.6	0.05577336	0.05705076	
498.8	0.05562605	0.05710592	
499	0.05532949	0.05716096	
499.2	0.05512377	0.05721589	
499.4	0.05472702	0.05727069	
499.6	0.05438693	0.05732538	
499.8	0.05451362	0.05737995	
500	0.0541689	0.0574344	
500.2	0.05357333	0.05748874	
500.4	0.05371383	0.05754295	
500.6	0.05423236	0.05759706	
500.8	0.05476414	0.05765104	
501	0.05452199	0.05770491	
501.2	0.05476794	0.05775866	
501.4	0.054619	0.05781229	
501.6	0.05480175	0.05786581	
501.8	0.05524719	0.05791921	
502	0.05556971	0.0579725	
502.2	0.05628852	0.05802568	
502.4	0.05657026	0.05807873	
502.6	0.05668603	0.05813168	
502.8	0.05649636	0.05818451	
503	0.05707929	0.05823722	
503.2	0.057017	0.05828983	
503.4	0.05712949	0.05834231	
503.6	0.05710313	0.05839469	
503.8	0.0570744	0.05844695	
504	0.0570265	0.0584991	
504.2	0.05682864	0.05855114	
504.4	0.05718708	0.05860306	
504.6	0.05709239	0.05865488	
504.8	0.05650132	0.05870658	
505	0.05596511	0.05875817	
505.2	0.05637369	0.05880964	
505.4	0.05664121	0.05886101	
505.6	0.05674254	0.05891227	
505.8	0.05622854	0.05896341	
506	0.05582569	0.05901445	
506.2	0.05620658	0.05906537	
506.4	0.05618912	0.05911619	
506.6	0.05636161	0.05916689	
506.8	0.05701432	0.05921749	
507	0.05780373	0.05926797	
507.2	0.05822558	0.05931835	
507.4	0.05889359	0.05936862	
507.6	0.05895305	0.05941878	
507.8	0.05914014	0.05946883	
508	0.05946889	0.05951878	
508.2	0.05956937	0.05956861	
508.4	0.05929441	0.05961834	
508.6	0.05899152	0.05966797	
508.8	0.05889808	0.05971748	
509	0.059446	0.05976689	
509.2	0.0593613	0.05981619	
509.4	0.05875951	0.05986538	
509.6	0.0579122	0.05991447	
509.8	0.05769072	0.05996345	
510	0.05801653	0.06001233	
510.2	0.05837417	0.0600611	
510.4	0.05863861	0.06010977	
510.6	0.05875656	0.06015833	
510.8	0.05884711	0.06020679	
511	0.05881953	0.06025514	
511.2	0.05921515	0.06030339	
511.4	0.05898894	0.06035153	
511.6	0.05890009	0.06039957	
511.8	0.0592578	0.0604475	
512	0.05924841	0.06049534	
512.2	0.05925237	0.06054306	
512.4	0.05906731	0.06059069	
512.6	0.05925295	0.06063821	
512.8	0.05952729	0.06068563	
513	0.05988261	0.06073295	
513.2	0.05964801	0.06078017	
513.4	0.05961897	0.06082728	
513.6	0.05969013	0.0608743	
513.8	0.05988346	0.06092121	
514	0.05983317	0.06096802	
514.2	0.0599537	0.06101473	
514.4	0.05961682	0.06106134	
514.6	0.05889701	0.06110784	
514.8	0.05901544	0.06115425	
515	0.059155	0.06120056	
515.2	0.0594322	0.06124676	
515.4	0.05923034	0.06129287	
515.6	0.05932979	0.06133888	
515.8	0.05954041	0.06138479	
516	0.05902724	0.0614306	
516.2	0.05927016	0.06147631	
516.4	0.05987687	0.06152192	
516.6	0.05995963	0.06156743	
516.8	0.06024176	0.06161285	
517	0.06051179	0.06165817	
517.2	0.06047538	0.06170339	
517.4	0.06044406	0.06174851	
517.6	0.06041515	0.06179353	
517.8	0.06029062	0.06183846	
518	0.0601246	0.06188329	
518.2	0.06007604	0.06192803	
518.4	0.05940917	0.06197266	
518.6	0.05935453	0.0620172	
518.8	0.05996968	0.06206165	
519	0.059681	0.062106	
519.2	0.05973268	0.06215025	
519.4	0.06035534	0.06219441	
519.6	0.0605797	0.06223847	
519.8	0.0605152	0.06228244	
520	0.06050483	0.06232631	
520.2	0.06043831	0.06237009	
520.4	0.06033601	0.06241377	
520.6	0.06071951	0.06245736	
520.8	0.06116572	0.06250086	
521	0.06184705	0.06254426	
521.2	0.0621656	0.06258756	
521.4	0.06216763	0.06263078	
521.6	0.06254499	0.0626739	
521.8	0.06249044	0.06271693	
522	0.06216805	0.06275986	
522.2	0.06210117	0.0628027	
522.4	0.06211858	0.06284545	
522.6	0.06251046	0.06288811	
522.8	0.06287661	0.06293068	
523	0.06291978	0.06297315	
523.2	0.06363077	0.06301553	
523.4	0.06383958	0.06305782	
523.6	0.06363349	0.06310002	
523.8	0.06298696	0.06314213	
524	0.06244227	0.06318415	
524.2	0.06206105	0.06322607	
524.4	0.06237796	0.06326791	
524.6	0.06290699	0.06330966	
524.8	0.06317952	0.06335131	
525	0.06335928	0.06339288	
525.2	0.06361137	0.06343435	
525.4	0.06301484	0.06347574	
525.6	0.06284735	0.06351704	
525.8	0.06255773	0.06355825	
526	0.06242388	0.06359937	
526.2	0.0623075	0.0636404	
526.4	0.06261714	0.06368134	
526.6	0.06278596	0.06372219	
526.8	0.0628217	0.06376296	
527	0.0625395	0.06380363	
527.2	0.06240398	0.06384422	
527.4	0.06202703	0.06388473	
527.6	0.06186916	0.06392514	
527.8	0.06155541	0.06396547	
528	0.06160636	0.06400571	
528.2	0.06224048	0.06404586	
528.4	0.06238473	0.06408593	
528.6	0.06247436	0.06412591	
528.8	0.06266861	0.0641658	
529	0.06230828	0.06420561	
529.2	0.06236843	0.06424534	
529.4	0.06185824	0.06428497	
529.6	0.06203706	0.06432452	
529.8	0.06224636	0.06436399	
530	0.0623663	0.06440337	
530.2	0.06277134	0.06444266	
530.4	0.06277643	0.06448188	
530.6	0.06266723	0.064521	
530.8	0.0621514	0.06456004	
531	0.06166585	0.064599	
531.2	0.06126467	0.06463787	
531.4	0.06107973	0.06467666	
531.6	0.06143874	0.06471537	
531.8	0.06165663	0.06475399	
532	0.06196536	0.06479253	
532.2	0.06267243	0.06483099	
532.4	0.06285356	0.06486936	
532.6	0.06329666	0.06490765	
532.8	0.06311476	0.06494586	
533	0.06330551	0.06498398	
533.2	0.06372831	0.06502202	
533.4	0.06422384	0.06505998	
533.6	0.06477778	0.06509786	
533.8	0.06484105	0.06513566	
534	0.06500583	0.06517337	
534.2	0.06512488	0.06521101	
534.4	0.0647619	0.06524856	
534.6	0.06483118	0.06528603	
534.8	0.06481174	0.06532342	
535	0.06501513	0.06536073	
535.2	0.06500071	0.06539796	
535.4	0.06484031	0.06543511	
535.6	0.06536203	0.06547218	
535.8	0.06522579	0.06550917	
536	0.06542216	0.06554608	
536.2	0.06534978	0.06558291	
536.4	0.0653296	0.06561966	
536.6	0.0653522	0.06565633	
536.8	0.06507858	0.06569292	
537	0.06543573	0.06572943	
537.2	0.0654972	0.06576587	
537.4	0.06534129	0.06580222	
537.6	0.06510726	0.0658385	
537.8	0.06449566	0.0658747	
538	0.06469542	0.06591082	
538.2	0.06415031	0.06594686	
538.4	0.06436646	0.06598282	
538.6	0.06460301	0.06601871	
538.8	0.06496693	0.06605452	
539	0.06520643	0.06609025	
539.2	0.06505515	0.06612591	
539.4	0.06541736	0.06616149	
539.6	0.06555042	0.06619699	
539.8	0.06534404	0.06623241	
540	0.06522141	0.06626776	
540.2	0.06525532	0.06630303	
540.4	0.06566294	0.06633823	
540.6	0.06600045	0.06637335	
540.8	0.06647878	0.06640839	
541	0.06622437	0.06644336	
541.2	0.06616785	0.06647826	
541.4	0.06595397	0.06651307	
541.6	0.06572042	0.06654782	
541.8	0.06545675	0.06658248	
542	0.06509126	0.06661708	
542.2	0.06471387	0.0666516	
542.4	0.06481016	0.06668604	
542.6	0.06470279	0.06672041	
542.8	0.06500673	0.0667547	
543	0.06564977	0.06678893	
543.2	0.0656015	0.06682307	
543.4	0.06584407	0.06685715	
543.6	0.06526718	0.06689115	
543.8	0.06556164	0.06692507	
544	0.06544618	0.06695893	
544.2	0.06594298	0.06699271	
544.4	0.06643812	0.06702642	
544.6	0.06682105	0.06706005	
544.8	0.06666541	0.06709361	
545	0.06624401	0.0671271	
545.2	0.06680152	0.06716052	
545.4	0.06692635	0.06719387	
545.6	0.06708316	0.06722714	
545.8	0.06728554	0.06726034	
546	0.06696767	0.06729347	
546.2	0.0675816	0.06732653	
546.4	0.06785773	0.06735952	
546.6	0.06784009	0.06739243	
546.8	0.06863044	0.06742528	
547	0.06882417	0.06745805	
547.2	0.06839944	0.06749076	
547.4	0.06841013	0.06752339	
547.6	0.06840515	0.06755595	
547.8	0.06844208	0.06758844	
548	0.06793008	0.06762087	
548.2	0.06799285	0.06765322	
548.4	0.0678728	0.0676855	
548.6	0.06701078	0.06771771	
548.8	0.06620167	0.06774986	
549	0.06626216	0.06778193	
549.2	0.06623415	0.06781393	
549.4	0.06630077	0.06784587	
549.6	0.06670143	0.06787774	
549.8	0.06742075	0.06790953	
550	0.06775367	0.06794126	
550.2	0.06850661	0.06797292	
550.4	0.06871607	0.06800452	
550.6	0.0690559	0.06803604	
550.8	0.06970787	0.0680675	
551	0.06962754	0.06809889	
551.2	0.06958738	0.06813021	
551.4	0.06953836	0.06816146	
551.6	0.0697083	0.06819264	
551.8	0.06945254	0.06822376	
552	0.06932717	0.06825481	
552.2	0.06888972	0.0682858	
552.4	0.06818857	0.06831672	
552.6	0.0677332	0.06834757	
552.8	0.06788184	0.06837835	
553	0.06821299	0.06840907	
553.2	0.06856977	0.06843972	
553.4	0.06879396	0.0684703	
553.6	0.06931492	0.06850082	
553.8	0.07013304	0.06853128	
554	0.07016256	0.06856166	
554.2	0.07003218	0.06859198	
554.4	0.07015885	0.06862224	
554.6	0.07063658	0.06865243	
554.8	0.06985648	0.06868256	
555	0.06910447	0.06871262	
555.2	0.06888586	0.06874262	
555.4	0.06907464	0.06877255	
555.6	0.0689197	0.06880241	
555.8	0.06868847	0.06883222	
556	0.06837038	0.06886195	
556.2	0.06777983	0.06889163	
556.4	0.06764562	0.06892124	
556.6	0.06793076	0.06895078	
556.8	0.06802751	0.06898027	
557	0.06835444	0.06900968	
557.2	0.06875133	0.06903904	
557.4	0.06879826	0.06906833	
557.6	0.06921728	0.06909756	
557.8	0.06991272	0.06912673	
558	0.0698926	0.06915583	
558.2	0.07012035	0.06918487	
558.4	0.07032492	0.06921384	
558.6	0.07037677	0.06924276	
558.8	0.06978389	0.06927161	
559	0.0697996	0.0693004	
559.2	0.07086672	0.06932913	
559.4	0.07144753	0.06935779	
559.6	0.07169892	0.0693864	
559.8	0.07188382	0.06941494	
560	0.07197212	0.06944342	
560.2	0.07187501	0.06947184	
560.4	0.07207477	0.0695002	
560.6	0.07232442	0.06952849	
560.8	0.07237164	0.06955673	
561	0.07230436	0.0695849	
561.2	0.07216996	0.06961302	
561.4	0.07190483	0.06964107	
561.6	0.07179061	0.06966906	
561.8	0.07188886	0.069697	
562	0.07161808	0.06972487	
562.2	0.07128392	0.06975268	
562.4	0.07085166	0.06978043	
562.6	0.07083593	0.06980812	
562.8	0.07044325	0.06983575	
563	0.07088954	0.06986333	
563.2	0.07113529	0.06989084	
563.4	0.07086909	0.06991829	
563.6	0.07074517	0.06994569	
563.8	0.07087976	0.06997302	
564	0.07136538	0.0700003	
564.2	0.07145285	0.07002752	
564.4	0.07123319	0.07005467	
564.6	0.07132804	0.07008177	
564.8	0.07107377	0.07010882	
565	0.07124114	0.0701358	
565.2	0.07141857	0.07016272	
565.4	0.07181102	0.07018959	
565.6	0.07185068	0.0702164	
565.8	0.07216673	0.07024315	
566	0.07236401	0.07026984	
566.2	0.07226483	0.07029648	
566.4	0.07219234	0.07032306	
566.6	0.07212333	0.07034958	
566.8	0.07176699	0.07037604	
567	0.07180563	0.07040245	
567.2	0.07104115	0.0704288	
567.4	0.07081582	0.07045509	
567.6	0.07059523	0.07048133	
567.8	0.07038406	0.07050751	
568	0.06992089	0.07053363	
568.2	0.06942651	0.07055969	
568.4	0.06902922	0.0705857	
568.6	0.06949006	0.07061166	
568.8	0.0697492	0.07063756	
569	0.07025685	0.0706634	
569.2	0.07064406	0.07068918	
569.4	0.07128184	0.07071492	
569.6	0.07164529	0.07074059	
569.8	0.07253695	0.07076621	
570	0.07253695	0.0707919	
570.2	0.07234571	0.07077927	
570.4	0.0721492	0.07076664	
570.6	0.07183609	0.07075401	
570.8	0.07195911	0.07074138	
571	0.07165102	0.07072876	
571.2	0.07170586	0.07071614	
571.4	0.07208283	0.07070352	
571.6	0.07204283	0.0706909	
571.8	0.07233442	0.07067829	
572	0.07310871	0.07066568	
572.2	0.07358657	0.07065307	
572.4	0.07347462	0.07064046	
572.6	0.07343103	0.07062786	
572.8	0.07336065	0.07061525	
573	0.07320805	0.07060265	
573.2	0.07308027	0.07059005	
573.4	0.07373727	0.07057746	
573.6	0.07374321	0.07056486	
573.8	0.07347528	0.07055227	
574	0.07358613	0.07053968	
574.2	0.07374036	0.0705271	
574.4	0.07355774	0.07051451	
574.6	0.0727854	0.07050193	
574.8	0.07311362	0.07048935	
575	0.07306618	0.07047677	
575.2	0.07348811	0.07046419	
575.4	0.0736995	0.07045162	
575.6	0.07285877	0.07043905	
575.8	0.07303924	0.07042648	
576	0.07328479	0.07041391	
576.2	0.07285294	0.07040135	
576.4	0.07229042	0.07038878	
576.6	0.071944	0.07037622	
576.8	0.07197331	0.07036367	
577	0.07169713	0.07035111	
577.2	0.07224428	0.07033856	
577.4	0.0722975	0.07032601	
577.6	0.07187268	0.07031346	
577.8	0.07152211	0.07030091	
578	0.07094665	0.07028837	
578.2	0.07092499	0.07027582	
578.4	0.07088409	0.07026328	
578.6	0.07059364	0.07025074	
578.8	0.07153739	0.07023821	
579	0.07176649	0.07022568	
579.2	0.07173215	0.07021314	
579.4	0.0714874	0.07020062	
579.6	0.07142401	0.07018809	
579.8	0.07113703	0.07017556	
580	0.07113249	0.07016304	
580.2	0.07134132	0.07015052	
580.4	0.07126614	0.070138	
580.6	0.0713586	0.07012549	
580.8	0.07168466	0.07011298	
581	0.07130871	0.07010046	
581.2	0.07160056	0.07008796	
581.4	0.07118466	0.07007545	
581.6	0.0708132	0.07006294	
581.8	0.07098857	0.07005044	
582	0.0709801	0.07003794	
582.2	0.07157647	0.07002544	
582.4	0.07142308	0.07001295	
582.6	0.0711888	0.07000046	
582.8	0.07069602	0.06998797	
583	0.07033545	0.06997548	
583.2	0.07029037	0.06996299	
583.4	0.07006184	0.06995051	
583.6	0.06981886	0.06993802	
583.8	0.06960832	0.06992554	
584	0.07023506	0.06991307	
584.2	0.07049216	0.06990059	
584.4	0.07043689	0.06988812	
584.6	0.07029658	0.06987565	
584.8	0.07075177	0.06986318	
585	0.07054803	0.06985071	
585.2	0.07068079	0.06983825	
585.4	0.07039053	0.06982578	
585.6	0.07063908	0.06981332	
585.8	0.07107338	0.06980087	
586	0.07139357	0.06978841	
586.2	0.07134634	0.06977596	
586.4	0.07123919	0.06976351	
586.6	0.07066336	0.06975106	
586.8	0.07008405	0.06973861	
587	0.07015112	0.06972617	
587.2	0.06968338	0.06971373	
587.4	0.06946759	0.06970129	
587.6	0.069501	0.06968885	
587.8	0.06988551	0.06967641	
588	0.0699621	0.06966398	
588.2	0.06976351	0.06965155	
588.4	0.06969786	0.06963912	
588.6	0.06990795	0.06962669	
588.8	0.07018209	0.06961427	
589	0.07026289	0.06960185	
589.2	0.07031157	0.06958943	
589.4	0.07041775	0.06957701	
589.6	0.07126343	0.06956459	
589.8	0.07162605	0.06955218	
590	0.0716118	0.06953977	
590.2	0.07163213	0.06952736	
590.4	0.07127498	0.06951496	
590.6	0.0715106	0.06950255	
590.8	0.07110758	0.06949015	
591	0.07068389	0.06947775	
591.2	0.07071222	0.06946535	
591.4	0.07117327	0.06945296	
591.6	0.07119323	0.06944056	
591.8	0.07091546	0.06942817	
592	0.07076321	0.06941578	
592.2	0.07045421	0.0694034	
592.4	0.07016179	0.06939101	
592.6	0.07059443	0.06937863	
592.8	0.07006652	0.06936625	
593	0.0697817	0.06935387	
593.2	0.06911892	0.0693415	
593.4	0.06889552	0.06932912	
593.6	0.06869368	0.06931675	
593.8	0.06826676	0.06930438	
594	0.06813071	0.06929201	
594.2	0.06798866	0.06927965	
594.4	0.06819629	0.06926729	
594.6	0.06908777	0.06925493	
594.8	0.06918836	0.06924257	
595	0.06940162	0.06923021	
595.2	0.06996047	0.06921786	
595.4	0.07031072	0.06920551	
595.6	0.07008135	0.06919316	
595.8	0.07002642	0.06918081	
596	0.07031718	0.06916847	
596.2	0.07084442	0.06915613	
596.4	0.0705997	0.06914379	
596.6	0.070821	0.06913145	
596.8	0.07031117	0.06911911	
597	0.07006212	0.06910678	
597.2	0.06988983	0.06909445	
597.4	0.07006981	0.06908212	
597.6	0.06952472	0.06906979	
597.8	0.06973562	0.06905746	
598	0.06973358	0.06904514	
598.2	0.069656	0.06903282	
598.4	0.07055963	0.0690205	
598.6	0.07064981	0.06900819	
598.8	0.07062027	0.06899587	
599	0.07008383	0.06898356	
599.2	0.06998183	0.06897125	
599.4	0.07000717	0.06895894	
599.6	0.06940189	0.06894664	
599.8	0.0696443	0.06893434	
600	0.06954938	0.06892204	
600.2	0.06958693	0.06890974	
600.4	0.06892713	0.06889744	
600.6	0.0691233	0.06888515	
600.8	0.06874272	0.06887285	
601	0.06908382	0.06886056	
601.2	0.06899828	0.06884828	
601.4	0.06858549	0.06883599	
601.6	0.06841221	0.06882371	
601.8	0.06852595	0.06881143	
602	0.06813052	0.06879915	
602.2	0.0683233	0.06878687	
602.4	0.06881559	0.0687746	
602.6	0.06884574	0.06876233	
602.8	0.06879434	0.06875006	
603	0.06827924	0.06873779	
603.2	0.0685161	0.06872552	
603.4	0.06868748	0.06871326	
603.6	0.06881407	0.068701	
603.8	0.06908785	0.06868874	
604	0.06920397	0.06867648	
604.2	0.0693745	0.06866423	
604.4	0.06958323	0.06865197	
604.6	0.07015716	0.06863972	
604.8	0.07028545	0.06862748	
605	0.07052072	0.06861523	
605.2	0.07037455	0.06860299	
605.4	0.06997338	0.06859074	
605.6	0.07008693	0.0685785	
605.8	0.06964175	0.06856627	
606	0.06921618	0.06855403	
606.2	0.06900413	0.0685418	
606.4	0.06904067	0.06852957	
606.6	0.06864723	0.06851734	
606.8	0.06830845	0.06850511	
607	0.0680195	0.06849289	
607.2	0.06789036	0.06848067	
607.4	0.06775606	0.06846845	
607.6	0.06763405	0.06845623	
607.8	0.06718983	0.06844401	
608	0.06746592	0.0684318	
608.2	0.06779735	0.06841959	
608.4	0.06825386	0.06840738	
608.6	0.0684489	0.06839517	
608.8	0.06822133	0.06838297	
609	0.06848075	0.06837077	
609.2	0.06825347	0.06835857	
609.4	0.06795525	0.06834637	
609.6	0.06762246	0.06833417	
609.8	0.06701896	0.06832198	
610	0.06698015	0.06830979	
610.2	0.06685581	0.0682976	
610.4	0.06684227	0.06828541	
610.6	0.06604086	0.06827323	
610.8	0.06627479	0.06826104	
611	0.06569633	0.06824886	
611.2	0.06539031	0.06823669	
611.4	0.0655741	0.06822451	
611.6	0.06575668	0.06821233	
611.8	0.06598834	0.06820016	
612	0.0667622	0.06818799	
612.2	0.0671168	0.06817583	
612.4	0.06699409	0.06816366	
612.6	0.06699339	0.0681515	
612.8	0.06713042	0.06813934	
613	0.06714805	0.06812718	
613.2	0.06679443	0.06811502	
613.4	0.0673619	0.06810287	
613.6	0.06713134	0.06809071	
613.8	0.06737165	0.06807856	
614	0.06788862	0.06806642	
614.2	0.0676059	0.06805427	
614.4	0.0675128	0.06804213	
614.6	0.06728632	0.06802998	
614.8	0.06734823	0.06801784	
615	0.06691864	0.06800571	
615.2	0.06727913	0.06799357	
615.4	0.0674588	0.06798144	
615.6	0.06768492	0.06796931	
615.8	0.06755686	0.06795718	
616	0.06770633	0.06794505	
616.2	0.06766	0.06793293	
616.4	0.06711419	0.06792081	
616.6	0.06692532	0.06790869	
616.8	0.06668951	0.06789657	
617	0.06600853	0.06788445	
617.2	0.06636056	0.06787234	
617.4	0.06639485	0.06786023	
617.6	0.06633941	0.06784812	
617.8	0.06637914	0.06783601	
618	0.0665795	0.06782391	
618.2	0.06622649	0.06781181	
618.4	0.06610939	0.06779971	
618.6	0.06561788	0.06778761	
618.8	0.06589584	0.06777551	
619	0.06572493	0.06776342	
619.2	0.06617714	0.06775133	
619.4	0.06659524	0.06773924	
619.6	0.06705564	0.06772715	
619.8	0.06723982	0.06771506	
620	0.06776437	0.06770298	
620.2	0.06766435	0.0676909	
620.4	0.06745873	0.06767882	
620.6	0.06730234	0.06766674	
620.8	0.06744693	0.06765467	
621	0.06763711	0.0676426	
621.2	0.06766561	0.06763053	
621.4	0.06785367	0.06761846	
621.6	0.06813267	0.06760639	
621.8	0.06803732	0.06759433	
622	0.06796986	0.06758227	
622.2	0.06767892	0.06757021	
622.4	0.06752132	0.06755815	
622.6	0.06740211	0.06754609	
622.8	0.06769042	0.06753404	
623	0.06713749	0.06752199	
623.2	0.06743512	0.06750994	
623.4	0.06728262	0.0674979	
623.6	0.06723299	0.06748585	
623.8	0.06711226	0.06747381	
624	0.06691479	0.06746177	
624.2	0.0666345	0.06744973	
624.4	0.06669563	0.06743769	
624.6	0.06663916	0.06742566	
624.8	0.06682346	0.06741363	
625	0.06682155	0.0674016	
625.2	0.06728453	0.06738957	
625.4	0.0678052	0.06737755	
625.6	0.067966	0.06736552	
625.8	0.06786371	0.0673535	
626	0.06771705	0.06734149	
626.2	0.06743518	0.06732947	
626.4	0.06705172	0.06731745	
626.6	0.06708791	0.06730544	
626.8	0.0668928	0.06729343	
627	0.06680715	0.06728142	
627.2	0.06633741	0.06726942	
627.4	0.06583239	0.06725741	
627.6	0.06563814	0.06724541	
627.8	0.06546392	0.06723341	
628	0.06506114	0.06722142	
628.2	0.06493562	0.06720942	
628.4	0.06516646	0.06719743	
628.6	0.06543035	0.06718544	
628.8	0.06581482	0.06717345	
629	0.06611627	0.06716146	
629.2	0.0665271	0.06714948	
629.4	0.06665188	0.0671375	
629.6	0.06692617	0.06712552	
629.8	0.06678132	0.06711354	
630	0.06701827	0.06710156	
630.2	0.0672178	0.06708959	
630.4	0.06764344	0.06707762	
630.6	0.06779685	0.06706565	
630.8	0.06791697	0.06705368	
631	0.06745304	0.06704171	
631.2	0.0666621	0.06702975	
631.4	0.06641341	0.06701779	
631.6	0.06623918	0.06700583	
631.8	0.06598444	0.06699387	
632	0.06557333	0.06698192	
632.2	0.06544279	0.06696997	
632.4	0.06534711	0.06695802	
632.6	0.06517018	0.06694607	
632.8	0.06479377	0.06693412	
633	0.06425335	0.06692218	
633.2	0.06423412	0.06691024	
633.4	0.0645582	0.0668983	
633.6	0.06462832	0.06688636	
633.8	0.06467082	0.06687443	
634	0.06501535	0.06686249	
634.2	0.06515038	0.06685056	
634.4	0.06510529	0.06683863	
634.6	0.06516951	0.06682671	
634.8	0.06487385	0.06681478	
635	0.0644856	0.06680286	
635.2	0.0644905	0.06679094	
635.4	0.06498112	0.06677902	
635.6	0.06479539	0.0667671	
635.8	0.06476246	0.06675519	
636	0.06503099	0.06674328	
636.2	0.06459227	0.06673137	
636.4	0.06472509	0.06671946	
636.6	0.06439762	0.06670756	
636.8	0.06426646	0.06669565	
637	0.064002	0.06668375	
637.2	0.06449211	0.06667185	
637.4	0.0645262	0.06665995	
637.6	0.06457862	0.06664806	
637.8	0.06425808	0.06663617	
638	0.06386923	0.06662428	
638.2	0.06398419	0.06661239	
638.4	0.06405229	0.0666005	
638.6	0.06470077	0.06658862	
638.8	0.06418991	0.06657673	
639	0.06443209	0.06656485	
639.2	0.06444474	0.06655298	
639.4	0.06471014	0.0665411	
639.6	0.06497537	0.06652923	
639.8	0.06536523	0.06651736	
640	0.06500287	0.06650549	
640.2	0.06437643	0.06649362	
640.4	0.06460765	0.06648175	
640.6	0.06423473	0.06646989	
640.8	0.06424808	0.06645803	
641	0.06414638	0.06644617	
641.2	0.06457406	0.06643431	
641.4	0.0645608	0.06642246	
641.6	0.06479294	0.06641061	
641.8	0.064785	0.06639876	
642	0.06490399	0.06638691	
642.2	0.06558481	0.06637506	
642.4	0.06601374	0.06636322	
642.6	0.06648155	0.06635138	
642.8	0.06630595	0.06633954	
643	0.06625299	0.0663277	
643.2	0.0659556	0.06631586	
643.4	0.06633843	0.06630403	
643.6	0.06713378	0.0662922	
643.8	0.06685729	0.06628037	
644	0.06613525	0.06626854	
644.2	0.06567212	0.06625672	
644.4	0.065246	0.06624489	
644.6	0.06495188	0.06623307	
644.8	0.06472451	0.06622125	
645	0.06482045	0.06620944	
645.2	0.06469595	0.06619762	
645.4	0.06470411	0.06618581	
645.6	0.06473181	0.066174	
645.8	0.06469886	0.06616219	
646	0.06476534	0.06615039	
646.2	0.0648178	0.06613858	
646.4	0.06477439	0.06612678	
646.6	0.06496167	0.06611498	
646.8	0.06465453	0.06610318	
647	0.06415439	0.06609139	
647.2	0.06434092	0.06607959	
647.4	0.06496315	0.0660678	
647.6	0.06531194	0.06605601	
647.8	0.06501549	0.06604422	
648	0.06486726	0.06603244	
648.2	0.06464583	0.06602066	
648.4	0.06471169	0.06600888	
648.6	0.06496943	0.0659971	
648.8	0.06518994	0.06598532	
649	0.06547422	0.06597355	
649.2	0.06581501	0.06596177	
649.4	0.06598974	0.06595	
649.6	0.06612772	0.06593824	
649.8	0.06628753	0.06592647	
650	0.06599271	0.06591471	
650.2	0.06618955	0.06590294	
650.4	0.0658315	0.06589118	
650.6	0.06560015	0.06587943	
650.8	0.06553612	0.06586767	
651	0.0652511	0.06585592	
651.2	0.06534966	0.06584417	
651.4	0.06486728	0.06583242	
651.6	0.06410267	0.06582067	
651.8	0.06420442	0.06580892	
652	0.06388235	0.06579718	
652.2	0.06381636	0.06578544	
652.4	0.06370194	0.0657737	
652.6	0.0639029	0.06576196	
652.8	0.06437064	0.06575023	
653	0.06485144	0.0657385	
653.2	0.06490895	0.06572677	
653.4	0.06470801	0.06571504	
653.6	0.06489057	0.06570331	
653.8	0.06474586	0.06569159	
654	0.06499642	0.06567986	
654.2	0.06601163	0.06566814	
654.4	0.06550367	0.06565643	
654.6	0.06545501	0.06564471	
654.8	0.06588209	0.065633	
655	0.06550253	0.06562129	
655.2	0.06523176	0.06560958	
655.4	0.06478246	0.06559787	
655.6	0.06464306	0.06558616	
655.8	0.06514523	0.06557446	
656	0.06441498	0.06556276	
656.2	0.06447997	0.06555106	
656.4	0.06417603	0.06553936	
656.6	0.0636944	0.06552767	
656.8	0.06377369	0.06551597	
657	0.06306502	0.06550428	
657.2	0.0626889	0.0654926	
657.4	0.06290813	0.06548091	
657.6	0.06277324	0.06546922	
657.8	0.06263699	0.06545754	
658	0.06304554	0.06544586	
658.2	0.06317422	0.06543418	
658.4	0.06248414	0.06542251	
658.6	0.06203054	0.06541083	
658.8	0.06239223	0.06539916	
659	0.06221625	0.06538749	
659.2	0.06247239	0.06537582	
659.4	0.06299763	0.06536416	
659.6	0.06261329	0.06535249	
659.8	0.0626679	0.06534083	
660	0.06245335	0.06532917	
660.2	0.0626313	0.06531752	
660.4	0.06253755	0.06530586	
660.6	0.06215845	0.06529421	
660.8	0.0623646	0.06528256	
661	0.06227161	0.06527091	
661.2	0.06271409	0.06525926	
661.4	0.06334327	0.06524761	
661.6	0.06354443	0.06523597	
661.8	0.06374339	0.06522433	
662	0.063914	0.06521269	
662.2	0.06394413	0.06520105	
662.4	0.06406158	0.06518942	
662.6	0.06408704	0.06517779	
662.8	0.06474501	0.06516616	
663	0.06456706	0.06515453	
663.2	0.06472304	0.0651429	
663.4	0.06451842	0.06513128	
663.6	0.06395251	0.06511966	
663.8	0.06396804	0.06510804	
664	0.06379149	0.06509642	
664.2	0.06323732	0.0650848	
664.4	0.0630626	0.06507319	
664.6	0.0627	0.06506158	
664.8	0.06273671	0.06504997	
665	0.06274668	0.06503836	
665.2	0.06279049	0.06502675	
665.4	0.06316796	0.06501515	
665.6	0.06289247	0.06500355	
665.8	0.06275139	0.06499195	
666	0.06276297	0.06498035	
666.2	0.06263396	0.06496876	
666.4	0.06298748	0.06495716	
666.6	0.06309627	0.06494557	
666.8	0.06302016	0.06493398	
667	0.06262543	0.0649224	
667.2	0.06243903	0.06491081	
667.4	0.06219067	0.06489923	
667.6	0.06176592	0.06488765	
667.8	0.06148494	0.06487607	
668	0.0615891	0.06486449	
668.2	0.06140274	0.06485292	
668.4	0.06197228	0.06484135	
668.6	0.0616357	0.06482978	
668.8	0.06143681	0.06481821	
669	0.06112894	0.06480664	
669.2	0.06107904	0.06479508	
669.4	0.06135348	0.06478352	
669.6	0.06149188	0.06477196	
669.8	0.06208127	0.0647604	
670	0.06246761	0.06474884	
670.2	0.06267576	0.06473729	
670.4	0.06322329	0.06472574	
670.6	0.06365654	0.06471419	
670.8	0.06322651	0.06470264	
671	0.06325275	0.06469109	
671.2	0.06343894	0.06467955	
671.4	0.06354465	0.06466801	
671.6	0.06344378	0.06465647	
671.8	0.06373753	0.06464493	
672	0.0633733	0.0646334	
672.2	0.06315891	0.06462186	
672.4	0.06323984	0.06461033	
672.6	0.06274472	0.0645988	
672.8	0.06199631	0.06458727	
673	0.06199354	0.06457575	
673.2	0.06210153	0.06456423	
673.4	0.06229306	0.06455271	
673.6	0.06249075	0.06454119	
673.8	0.06278223	0.06452967	
674	0.06254113	0.06451815	
674.2	0.0625162	0.06450664	
674.4	0.06250099	0.06449513	
674.6	0.06249276	0.06448362	
674.8	0.06200197	0.06447212	
675	0.06206367	0.06446061	
675.2	0.06225349	0.06444911	
675.4	0.0616029	0.06443761	
675.6	0.06117584	0.06442611	
675.8	0.060888	0.06441461	
676	0.06098875	0.06440312	
676.2	0.06085174	0.06439163	
676.4	0.06132578	0.06438014	
676.6	0.06124476	0.06436865	
676.8	0.06129716	0.06435716	
677	0.06211287	0.06434568	
677.2	0.06270692	0.0643342	
677.4	0.06285161	0.06432272	
677.6	0.06306934	0.06431124	
677.8	0.06340446	0.06429976	
678	0.06340459	0.06428829	
678.2	0.06370052	0.06427682	
678.4	0.06329983	0.06426535	
678.6	0.06384111	0.06425388	
678.8	0.06409732	0.06424242	
679	0.06385119	0.06423095	
679.2	0.06383779	0.06421949	
679.4	0.06323741	0.06420803	
679.6	0.06334459	0.06419657	
679.8	0.06351234	0.06418512	
680	0.06372965	0.06417367	
680.2	0.06310381	0.06416221	
680.4	0.06349038	0.06415076	
680.6	0.06355994	0.06413932	
680.8	0.06377336	0.06412787	
681	0.06390198	0.06411643	
681.2	0.06390015	0.06410499	
681.4	0.0627688	0.06409355	
681.6	0.06278566	0.06408211	
681.8	0.06275937	0.06407068	
682	0.06251437	0.06405924	
682.2	0.06241949	0.06404781	
682.4	0.06195962	0.06403638	
682.6	0.06257077	0.06402496	
682.8	0.06266889	0.06401353	
683	0.06203512	0.06400211	
683.2	0.06211177	0.06399069	
683.4	0.06220817	0.06397927	
683.6	0.06180708	0.06396785	
683.8	0.06144377	0.06395644	
684	0.06123747	0.06394503	
684.2	0.06148554	0.06393362	
684.4	0.0615878	0.06392221	
684.6	0.06146996	0.0639108	
684.8	0.0617403	0.0638994	
685	0.06200799	0.063888	
685.2	0.06198813	0.0638766	
685.4	0.06187282	0.0638652	
685.6	0.0623718	0.0638538	
685.8	0.06253884	0.06384241	
686	0.0623962	0.06383101	
686.2	0.06295086	0.06381962	
686.4	0.0628975	0.06380824	
686.6	0.06354785	0.06379685	
686.8	0.06369274	0.06378547	
687	0.0635773	0.06377408	
687.2	0.06401731	0.0637627	
687.4	0.06349866	0.06375133	
687.6	0.06285031	0.06373995	
687.8	0.06254645	0.06372858	
688	0.06249343	0.06371721	
688.2	0.06259899	0.06370584	
688.4	0.06197596	0.06369447	
688.6	0.06171936	0.0636831	
688.8	0.06188419	0.06367174	
689	0.06157195	0.06366038	
689.2	0.06155935	0.06364902	
689.4	0.06144249	0.06363766	
689.6	0.06103359	0.0636263	
689.8	0.06147683	0.06361495	
690	0.06118755	0.0636036	
690.2	0.06151167	0.06359225	
690.4	0.06140117	0.0635809	
690.6	0.06166114	0.06356956	
690.8	0.06204604	0.06355821	
691	0.06255402	0.06354687	
691.2	0.06273511	0.06353553	
691.4	0.06266978	0.06352419	
691.6	0.06294454	0.06351286	
691.8	0.06285924	0.06350153	
692	0.06297689	0.06349019	
692.2	0.062807	0.06347886	
692.4	0.06278475	0.06346754	
692.6	0.06293799	0.06345621	
692.8	0.06298438	0.06344489	
693	0.06311614	0.06343357	
693.2	0.06323507	0.06342225	
693.4	0.06305188	0.06341093	
693.6	0.06298554	0.06339962	
693.8	0.06322839	0.0633883	
694	0.06284672	0.06337699	
694.2	0.06271979	0.06336568	
694.4	0.06316114	0.06335438	
694.6	0.06347192	0.06334307	
694.8	0.06330959	0.06333177	
695	0.06317204	0.06332047	
695.2	0.06265395	0.06330917	
695.4	0.06246012	0.06329787	
695.6	0.06255147	0.06328658	
695.8	0.06230412	0.06327528	
696	0.06241373	0.06326399	
696.2	0.06251749	0.0632527	
696.4	0.06234728	0.06324142	
696.6	0.06260816	0.06323013	
696.8	0.0626317	0.06321885	
697	0.06226483	0.06320757	
697.2	0.06212408	0.06319629	
697.4	0.0620068	0.06318501	
697.6	0.06194633	0.06317374	
697.8	0.06235598	0.06316246	
698	0.06232556	0.06315119	
698.2	0.06253951	0.06313992	
698.4	0.06295666	0.06312866	
698.6	0.0624427	0.06311739	
698.8	0.06225348	0.06310613	
699	0.06185027	0.06309487	
699.2	0.06196165	0.06308361	
699.4	0.0620893	0.06307235	
699.6	0.06254597	0.0630611	
699.8	0.06284921	0.06304985	
700	0.06345905	0.0630386	
700.2	0.06410471	0.06302735	
700.4	0.06413631	0.0630161	
700.6	0.06445065	0.06300486	
700.8	0.06404953	0.06299361	
701	0.06365204	0.06298237	
701.2	0.06387834	0.06297113	
701.4	0.06354105	0.0629599	
701.6	0.06354704	0.06294866	
701.8	0.06388727	0.06293743	
702	0.06351577	0.0629262	
702.2	0.06324631	0.06291497	
702.4	0.06305071	0.06290374	
702.6	0.06246759	0.06289252	
702.8	0.06239856	0.0628813	
703	0.06216323	0.06287008	
703.2	0.06300852	0.06285886	
703.4	0.06259222	0.06284764	
703.6	0.06291112	0.06283643	
703.8	0.06287038	0.06282521	
704	0.06295643	0.062814	
704.2	0.06266654	0.06280279	
704.4	0.0616231	0.06279159	
704.6	0.06116732	0.06278038	
704.8	0.06085899	0.06276918	
705	0.06060694	0.06275798	
705.2	0.06063934	0.06274678	
705.4	0.06032759	0.06273558	
705.6	0.06014211	0.06272439	
705.8	0.05987758	0.0627132	
706	0.05933386	0.06270201	
706.2	0.05921794	0.06269082	
706.4	0.0595628	0.06267963	
706.6	0.05961257	0.06266845	
706.8	0.06021413	0.06265726	
707	0.06109129	0.06264608	
707.2	0.06147896	0.0626349	
707.4	0.06117989	0.06262373	
707.6	0.06128891	0.06261255	
707.8	0.06134517	0.06260138	
708	0.06164013	0.06259021	
708.2	0.06142886	0.06257904	
708.4	0.06164769	0.06256787	
708.6	0.06186052	0.06255671	
708.8	0.06197032	0.06254555	
709	0.06258689	0.06253439	
709.2	0.0624346	0.06252323	
709.4	0.06240641	0.06251207	
709.6	0.06248331	0.06250092	
709.8	0.0625805	0.06248976	
710	0.06214385	0.06247861	
710.2	0.06234084	0.06246746	
710.4	0.06207412	0.06245632	
710.6	0.06167714	0.06244517	
710.8	0.06193698	0.06243403	
711	0.06193684	0.06242289	
711.2	0.0612354	0.06241175	
711.4	0.06085072	0.06240061	
711.6	0.06090439	0.06238948	
711.8	0.0611009	0.06237834	
712	0.06054886	0.06236721	
712.2	0.06027123	0.06235608	
712.4	0.06045293	0.06234496	
712.6	0.06041422	0.06233383	
712.8	0.06025575	0.06232271	
713	0.06003324	0.06231159	
713.2	0.06007427	0.06230047	
713.4	0.06065466	0.06228935	
713.6	0.06107651	0.06227824	
713.8	0.06125882	0.06226713	
714	0.06094502	0.06225601	
714.2	0.06096357	0.0622449	
714.4	0.06081186	0.0622338	
714.6	0.06096198	0.06222269	
714.8	0.06159449	0.06221159	
715	0.06130731	0.06220049	
715.2	0.06127783	0.06218939	
715.4	0.06144409	0.06217829	
715.6	0.06169539	0.0621672	
715.8	0.06197635	0.0621561	
716	0.06186197	0.06214501	
716.2	0.06194359	0.06213392	
716.4	0.0625396	0.06212284	
716.6	0.06253136	0.06211175	
716.8	0.06220463	0.06210067	
717	0.06268618	0.06208959	
717.2	0.06343389	0.06207851	
717.4	0.06345063	0.06206743	
717.6	0.06339524	0.06205635	
717.8	0.06347863	0.06204528	
718	0.06305569	0.06203421	
718.2	0.06247419	0.06202314	
718.4	0.06221726	0.06201207	
718.6	0.06225583	0.06200101	
718.8	0.06186682	0.06198994	
719	0.06097594	0.06197888	
719.2	0.0605696	0.06196782	
719.4	0.05999503	0.06195676	
719.6	0.05993317	0.06194571	
719.8	0.0600591	0.06193465	
720	0.05991543	0.0619236	
720.2	0.06008028	0.06191255	
720.4	0.06076238	0.06190151	
720.6	0.06026798	0.06189046	
720.8	0.06042921	0.06187942	
721	0.06072421	0.06186837	
721.2	0.06087615	0.06185733	
721.4	0.06107014	0.0618463	
721.6	0.06130769	0.06183526	
721.8	0.06179311	0.06182423	
722	0.06123548	0.06181319	
722.2	0.06116069	0.06180216	
722.4	0.06115936	0.06179114	
722.6	0.06113307	0.06178011	
722.8	0.06037226	0.06176909	
723	0.06005788	0.06175806	
723.2	0.05984334	0.06174704	
723.4	0.0598536	0.06173603	
723.6	0.05974747	0.06172501	
723.8	0.05987383	0.06171399	
724	0.05988893	0.06170298	
724.2	0.05947535	0.06169197	
724.4	0.0594712	0.06168096	
724.6	0.0588064	0.06166996	
724.8	0.05889309	0.06165895	
725	0.05862191	0.06164795	
725.2	0.05888182	0.06163695	
725.4	0.05954389	0.06162595	
725.6	0.05971061	0.06161495	
725.8	0.06004809	0.06160396	
726	0.05996572	0.06159297	
726.2	0.06096225	0.06158198	
726.4	0.06132288	0.06157099	
726.6	0.06160061	0.06156	
726.8	0.06191593	0.06154902	
727	0.06223972	0.06153803	
727.2	0.06227074	0.06152705	
727.4	0.06257164	0.06151607	
727.6	0.06284143	0.0615051	
727.8	0.06300436	0.06149412	
728	0.0630586	0.06148315	
728.2	0.06256311	0.06147218	
728.4	0.06267252	0.06146121	
728.6	0.06250793	0.06145024	
728.8	0.0621522	0.06143927	
729	0.06195043	0.06142831	
729.2	0.06192236	0.06141735	
729.4	0.06211833	0.06140639	
729.6	0.06171287	0.06139543	
729.8	0.06169138	0.06138448	
730	0.06177832	0.06137352	
730.2	0.06181269	0.06136257	
730.4	0.061269	0.06135162	
730.6	0.06106412	0.06134068	
730.8	0.06103275	0.06132973	
731	0.06076147	0.06131879	
731.2	0.06073426	0.06130784	
731.4	0.06111642	0.0612969	
731.6	0.06132294	0.06128597	
731.8	0.06120274	0.06127503	
732	0.06159624	0.0612641	
732.2	0.06114275	0.06125316	
732.4	0.06144807	0.06124223	
732.6	0.0616434	0.06123131	
732.8	0.06128827	0.06122038	
733	0.06117056	0.06120946	
733.2	0.06104057	0.06119853	
733.4	0.06163419	0.06118761	
733.6	0.06177452	0.06117669	
733.8	0.06155171	0.06116578	
734	0.06146886	0.06115486	
734.2	0.06112888	0.06114395	
734.4	0.06124842	0.06113304	
734.6	0.06093672	0.06112213	
734.8	0.06080916	0.06111122	
735	0.06094177	0.06110032	
735.2	0.0612806	0.06108942	
735.4	0.06135514	0.06107852	
735.6	0.06115743	0.06106762	
735.8	0.06152028	0.06105672	
736	0.0614424	0.06104582	
736.2	0.06122316	0.06103493	
736.4	0.06150624	0.06102404	
736.6	0.06150731	0.06101315	
736.8	0.06185582	0.06100226	
737	0.06189958	0.06099138	
737.2	0.06180426	0.0609805	
737.4	0.06250997	0.06096961	
737.6	0.0620784	0.06095873	
737.8	0.06191287	0.06094786	
738	0.06217929	0.06093698	
738.2	0.06203437	0.06092611	
738.4	0.06196568	0.06091524	
738.6	0.06218139	0.06090437	
738.8	0.06248699	0.0608935	
739	0.06273005	0.06088263	
739.2	0.06273931	0.06087177	
739.4	0.06253059	0.06086091	
739.6	0.06269626	0.06085005	
739.8	0.06314788	0.06083919	
740	0.06266748	0.06082833	
740.2	0.0630413	0.06081748	
740.4	0.06304678	0.06080662	
740.6	0.06284968	0.06079577	
740.8	0.06297444	0.06078493	
741	0.062164	0.06077408	
741.2	0.06188596	0.06076323	
741.4	0.06202994	0.06075239	
741.6	0.06176931	0.06074155	
741.8	0.06194964	0.06073071	
742	0.06169035	0.06071988	
742.2	0.06129146	0.06070904	
742.4	0.06186637	0.06069821	
742.6	0.06190779	0.06068738	
742.8	0.06155662	0.06067655	
743	0.06196087	0.06066572	
743.2	0.0621502	0.06065489	
743.4	0.06213673	0.06064407	
743.6	0.06212756	0.06063325	
743.8	0.06203246	0.06062243	
744	0.06164301	0.06061161	
744.2	0.06143892	0.0606008	
744.4	0.06132153	0.06058998	
744.6	0.06133066	0.06057917	
744.8	0.06171262	0.06056836	
745	0.06133862	0.06055755	
745.2	0.06138061	0.06054675	
745.4	0.06125891	0.06053594	
745.6	0.06058033	0.06052514	
745.8	0.0603009	0.06051434	
746	0.05978642	0.06050354	
746.2	0.05961527	0.06049275	
746.4	0.05962967	0.06048195	
746.6	0.05928687	0.06047116	
746.8	0.05978852	0.06046037	
747	0.06039017	0.06044958	
747.2	0.06043181	0.06043879	
747.4	0.06016589	0.06042801	
747.6	0.05996068	0.06041723	
747.8	0.06003637	0.06040645	
748	0.06051541	0.06039567	
748.2	0.06105456	0.06038489	
748.4	0.06200522	0.06037411	
748.6	0.06237175	0.06036334	
748.8	0.06260809	0.06035257	
749	0.06226456	0.0603418	
749.2	0.06215654	0.06033103	
749.4	0.06199567	0.06032027	
749.6	0.06155432	0.0603095	
749.8	0.06171685	0.06029874	
750	0.06156203	0.06028798	
750.2	0.06147042	0.06027722	
750.4	0.0615236	0.06026647	
750.6	0.06207007	0.06025571	
750.8	0.0623184	0.06024496	
751	0.06253836	0.06023421	
751.2	0.06248103	0.06022346	
751.4	0.06253231	0.06021272	
751.6	0.06214895	0.06020197	
751.8	0.06198245	0.06019123	
752	0.06214898	0.06018049	
752.2	0.06189688	0.06016975	
752.4	0.06158053	0.06015901	
752.6	0.06109887	0.06014828	
752.8	0.06044668	0.06013755	
753	0.06059523	0.06012682	
753.2	0.06022534	0.06011609	
753.4	0.06003542	0.06010536	
753.6	0.06015375	0.06009463	
753.8	0.05984391	0.06008391	
754	0.06023928	0.06007319	
754.2	0.06003145	0.06006247	
754.4	0.06034421	0.06005175	
754.6	0.06050599	0.06004104	
754.8	0.06023353	0.06003032	
755	0.06073023	0.06001961	
755.2	0.06101856	0.0600089	
755.4	0.06064393	0.05999819	
755.6	0.06055003	0.05998749	
755.8	0.06069064	0.05997678	
756	0.0611197	0.05996608	
756.2	0.06098921	0.05995538	
756.4	0.06091154	0.05994468	
756.6	0.0609765	0.05993398	
756.8	0.06085674	0.05992329	
757	0.06148877	0.0599126	
757.2	0.06150217	0.05990191	
757.4	0.06201877	0.05989122	
757.6	0.06235035	0.05988053	
757.8	0.06237272	0.05986984	
758	0.06253396	0.05985916	
758.2	0.06234227	0.05984848	
758.4	0.06209378	0.0598378	
758.6	0.06156028	0.05982712	
758.8	0.06144636	0.05981645	
759	0.0614167	0.05980577	
759.2	0.06049713	0.0597951	
759.4	0.06002746	0.05978443	
759.6	0.05969789	0.05977376	
759.8	0.05949997	0.0597631	
760	0.05971805	0.05975243	
760.2	0.0594207	0.05974177	
760.4	0.05929945	0.05973111	
760.6	0.05950131	0.05972045	
760.8	0.05990628	0.05970979	
761	0.06032688	0.05969914	
761.2	0.06086243	0.05968849	
761.4	0.06150093	0.05967784	
761.6	0.06187546	0.05966719	
761.8	0.06191801	0.05965654	
762	0.06194304	0.05964589	
762.2	0.06225953	0.05963525	
762.4	0.06193775	0.05962461	
762.6	0.06199041	0.05961397	
762.8	0.06182154	0.05960333	
763	0.06135071	0.0595927	
763.2	0.06083653	0.05958206	
763.4	0.06085853	0.05957143	
763.6	0.06046597	0.0595608	
763.8	0.06057762	0.05955017	
764	0.06069981	0.05953955	
764.2	0.0603476	0.05952892	
764.4	0.0600793	0.0595183	
764.6	0.06022531	0.05950768	
764.8	0.06013641	0.05949706	
765	0.05993685	0.05948644	
765.2	0.05961665	0.05947583	
765.4	0.05953544	0.05946522	
765.6	0.05953059	0.05945461	
765.8	0.05932065	0.059444	
766	0.05997625	0.05943339	
766.2	0.05995994	0.05942278	
766.4	0.05978698	0.05941218	
766.6	0.05990855	0.05940158	
766.8	0.0599336	0.05939098	
767	0.05986617	0.05938038	
767.2	0.05975315	0.05936979	
767.4	0.05978151	0.05935919	
767.6	0.05979281	0.0593486	
767.8	0.0596416	0.05933801	
768	0.06039071	0.05932742	
768.2	0.06051169	0.05931683	
768.4	0.06057453	0.05930625	
768.6	0.06076824	0.05929567	
768.8	0.06060207	0.05928509	
769	0.06064325	0.05927451	
769.2	0.06011708	0.05926393	
769.4	0.05985684	0.05925335	
769.6	0.06029682	0.05924278	
769.8	0.05988642	0.05923221	
770	0.05997754	0.05922164	
770.2	0.05972863	0.05921107	
770.4	0.0597436	0.05920051	
770.6	0.05955703	0.05918994	
770.8	0.05982607	0.05917938	
771	0.05956046	0.05916882	
771.2	0.05924283	0.05915826	
771.4	0.05900699	0.05914771	
771.6	0.0595184	0.05913715	
771.8	0.05947351	0.0591266	
772	0.05987826	0.05911605	
772.2	0.05986209	0.0591055	
772.4	0.05993259	0.05909495	
772.6	0.05989621	0.05908441	
772.8	0.05995998	0.05907387	
773	0.06004045	0.05906332	
773.2	0.0598667	0.05905278	
773.4	0.0600187	0.05904225	
773.6	0.06056006	0.05903171	
773.8	0.06027165	0.05902118	
774	0.06047789	0.05901065	
774.2	0.06061183	0.05900012	
774.4	0.06062027	0.05898959	
774.6	0.06028159	0.05897906	
774.8	0.06052345	0.05896854	
775	0.06020984	0.05895802	
775.2	0.05988242	0.05894749	
775.4	0.05998803	0.05893698	
775.6	0.06023914	0.05892646	
775.8	0.05940103	0.05891594	
776	0.05891419	0.05890543	
776.2	0.05922896	0.05889492	
776.4	0.059336	0.05888441	
776.6	0.05942627	0.0588739	
776.8	0.05973172	0.0588634	
777	0.05980782	0.05885289	
777.2	0.05995925	0.05884239	
777.4	0.06029697	0.05883189	
777.6	0.06036134	0.05882139	
777.8	0.06062762	0.0588109	
778	0.06076005	0.0588004	
778.2	0.06093187	0.05878991	
778.4	0.06108415	0.05877942	
778.6	0.06083631	0.05876893	
778.8	0.06089672	0.05875845	
779	0.06052496	0.05874796	
779.2	0.06075247	0.05873748	
779.4	0.06035791	0.058727	
779.6	0.05988488	0.05871652	
779.8	0.0591485	0.05870604	
780	0.05921921	0.05869556	
780.2	0.05968091	0.05868509	
780.4	0.05965324	0.05867462	
780.6	0.05957766	0.05866415	
780.8	0.05924758	0.05865368	
781	0.05906729	0.05864321	
781.2	0.0591025	0.05863275	
781.4	0.05945415	0.05862229	
781.6	0.05970253	0.05861183	
781.8	0.05993563	0.05860137	
782	0.05970115	0.05859091	
782.2	0.05954964	0.05858046	
782.4	0.05957116	0.05857	
782.6	0.05910784	0.05855955	
782.8	0.05909535	0.0585491	
783	0.05892491	0.05853865	
783.2	0.05883074	0.05852821	
783.4	0.05822701	0.05851776	
783.6	0.0581544	0.05850732	
783.8	0.05840496	0.05849688	
784	0.0585885	0.05848644	
784.2	0.05919	0.05847601	
784.4	0.05901356	0.05846557	
784.6	0.05900392	0.05845514	
784.8	0.05946312	0.05844471	
785	0.06003155	0.05843428	
785.2	0.06024082	0.05842385	
785.4	0.06071687	0.05841343	
785.6	0.0607855	0.058403	
785.8	0.06096991	0.05839258	
786	0.06150662	0.05838216	
786.2	0.0612342	0.05837175	
786.4	0.06108624	0.05836133	
786.6	0.06100275	0.05835092	
786.8	0.06072446	0.0583405	
787	0.06005981	0.05833009	
787.2	0.05991479	0.05831968	
787.4	0.05954908	0.05830928	
787.6	0.05999118	0.05829887	
787.8	0.05987775	0.05828847	
788	0.05961359	0.05827807	
788.2	0.05945137	0.05826767	
788.4	0.05895535	0.05825727	
788.6	0.05966966	0.05824688	
788.8	0.06026519	0.05823648	
789	0.05971409	0.05822609	
789.2	0.05983596	0.0582157	
789.4	0.06045765	0.05820531	
789.6	0.06070733	0.05819493	
789.8	0.06121755	0.05818454	
790	0.06110559	0.05817416	
790.2	0.06013902	0.05816378	
790.4	0.06035294	0.0581534	
790.6	0.06065505	0.05814302	
790.8	0.06013955	0.05813265	
791	0.06015789	0.05812228	
791.2	0.06043988	0.0581119	
791.4	0.0602323	0.05810153	
791.6	0.06073657	0.05809117	
791.8	0.06021103	0.0580808	
792	0.06020501	0.05807044	
792.2	0.0602184	0.05806007	
792.4	0.06023433	0.05804971	
792.6	0.06042181	0.05803936	
792.8	0.06013643	0.058029	
793	0.05985438	0.05801864	
793.2	0.06040866	0.05800829	
793.4	0.06014333	0.05799794	
793.6	0.06007929	0.05798759	
793.8	0.06004982	0.05797724	
794	0.06001888	0.0579669	
794.2	0.06010695	0.05795655	
794.4	0.06027283	0.05794621	
794.6	0.06050059	0.05793587	
794.8	0.06036389	0.05792553	
795	0.06057688	0.0579152	
795.2	0.06100779	0.05790486	
795.4	0.06116404	0.05789453	
795.6	0.06121502	0.0578842	
795.8	0.06063068	0.05787387	
796	0.06064498	0.05786354	
796.2	0.06044791	0.05785322	
796.4	0.05979253	0.05784289	
796.6	0.05952627	0.05783257	
796.8	0.05933408	0.05782225	
797	0.05936457	0.05781194	
797.2	0.05908269	0.05780162	
797.4	0.0590572	0.05779131	
797.6	0.05985799	0.05778099	
797.8	0.06060274	0.05777068	
798	0.06088696	0.05776037	
798.2	0.06062878	0.05775007	
798.4	0.06072772	0.05773976	
798.6	0.06103592	0.05772946	
798.8	0.06110309	0.05771916	
799	0.06135924	0.05770886	
799.2	0.06127746	0.05769856	
799.4	0.06105887	0.05768826	
799.6	0.06072865	0.05767797	
799.8	0.05981061	0.05766768	
800	0.05965187	0.05765739	
800.2	0.0592291	0.0576471	
800.4	0.05880629	0.05763681	
800.6	0.05913702	0.05762653	
800.8	0.05946435	0.05761625	
801	0.05972607	0.05760596	
801.2	0.05981795	0.05759568	
801.4	0.06058989	0.05758541	
801.6	0.06075256	0.05757513	
801.8	0.06100958	0.05756486	
802	0.06039674	0.05755459	
802.2	0.06026234	0.05754432	
802.4	0.06044032	0.05753405	
802.6	0.06005866	0.05752378	
802.8	0.06002091	0.05751352	
803	0.06021714	0.05750325	
803.2	0.06015583	0.05749299	
803.4	0.06015757	0.05748273	
803.6	0.05950148	0.05747248	
803.8	0.05888851	0.05746222	
804	0.05878414	0.05745197	
804.2	0.05882182	0.05744172	
804.4	0.05919182	0.05743147	
804.6	0.05939898	0.05742122	
804.8	0.05938001	0.05741097	
805	0.05977782	0.05740073	
805.2	0.05991142	0.05739048	
805.4	0.05986026	0.05738024	
805.6	0.05954123	0.05737	
805.8	0.06002137	0.05735977	
806	0.05989912	0.05734953	
806.2	0.06041333	0.0573393	
806.4	0.05994588	0.05732907	
806.6	0.05960114	0.05731884	
806.8	0.05981612	0.05730861	
807	0.05969112	0.05729838	
807.2	0.05956374	0.05728816	
807.4	0.05925407	0.05727793	
807.6	0.05895793	0.05726771	
807.8	0.05937256	0.05725749	
808	0.05961034	0.05724728	
808.2	0.05978262	0.05723706	
808.4	0.05987249	0.05722685	
808.6	0.05950957	0.05721664	
808.8	0.0595734	0.05720643	
809	0.05944714	0.05719622	
809.2	0.05895354	0.05718601	
809.4	0.05843452	0.05717581	
809.6	0.05824947	0.05716561	
809.8	0.0580131	0.05715541	
