# Supplementary material for: Molecular basis for DNA recognition by the maternal pioneer transcription factor FoxH1
Source: Nat Commun. 2022 Nov 26;13:7279. doi: 10.1038/s41467-022-34925-y (PMC9701222; doi:10.1038/s41467-022-34925-y)
Supplement: Supplementary file 4 — Source Data [file 41467_2022_34925_MOESM4_ESM.zip › Sourcedata/BLIS/FoxH1/WT/601/+6/DNA/D1Results.txt]

Conc1	1.563E-08	
Start1	390	
Stop1	809.8	
Kobs	0.000892287789155482	
Error Kobs	1.88224118132279E-05	
Koff	0	
Error Koff	0	
Time1	Data1	Fit1	
390	0.00721875	0	
390.2	0.00720814	0.00008966	
390.4	0.00733331	0.00017922	
390.6	0.00707617	0.00026868	
390.8	0.00679013	0.00035803	
391	0.0072883	0.00044727	
391.2	0.00720261	0.00053641	
391.4	0.00694807	0.00062545	
391.6	0.00706438	0.00071438	
391.8	0.00731561	0.00080321	
392	0.00757726	0.00089193	
392.2	0.00818306	0.00098055	
392.4	0.00794716	0.00106907	
392.6	0.00754415	0.00115748	
392.8	0.0074344	0.00124579	
393	0.00715296	0.001334	
393.2	0.00657577	0.00142211	
393.4	0.00654437	0.00151011	
393.6	0.00641012	0.001598	
393.8	0.00641509	0.0016858	
394	0.00669632	0.00177349	
394.2	0.00708678	0.00186108	
394.4	0.0068564	0.00194857	
394.6	0.00680119	0.00203596	
394.8	0.00726187	0.00212324	
395	0.00800559	0.00221042	
395.2	0.0080019	0.0022975	
395.4	0.00856971	0.00238448	
395.6	0.00904054	0.00247135	
395.8	0.00982883	0.00255813	
396	0.01012481	0.0026448	
396.2	0.01032947	0.00273137	
396.4	0.01006018	0.00281784	
396.6	0.00987055	0.00290421	
396.8	0.01006269	0.00299048	
397	0.00978057	0.00307665	
397.2	0.00973726	0.00316272	
397.4	0.00932754	0.00324868	
397.6	0.00896845	0.00333455	
397.8	0.00859626	0.00342031	
398	0.00860833	0.00350598	
398.2	0.00814188	0.00359154	
398.4	0.0076659	0.00367701	
398.6	0.0080121	0.00376237	
398.8	0.00770674	0.00384764	
399	0.00818545	0.0039328	
399.2	0.00865369	0.00401787	
399.4	0.00926741	0.00410284	
399.6	0.00955403	0.0041877	
399.8	0.01044564	0.00427247	
400	0.01015341	0.00435714	
400.2	0.0103272	0.00444171	
400.4	0.01058348	0.00452618	
400.6	0.01054997	0.00461055	
400.8	0.01047713	0.00469483	
401	0.01049338	0.004779	
401.2	0.01048672	0.00486308	
401.4	0.01033948	0.00494706	
401.6	0.01013389	0.00503094	
401.8	0.00988187	0.00511472	
402	0.00946693	0.0051984	
402.2	0.00923149	0.00528199	
402.4	0.00927622	0.00536548	
402.6	0.00867674	0.00544887	
402.8	0.00822034	0.00553216	
403	0.00874501	0.00561536	
403.2	0.00924688	0.00569846	
403.4	0.00935389	0.00578146	
403.6	0.00951449	0.00586436	
403.8	0.00949578	0.00594717	
404	0.00944815	0.00602988	
404.2	0.01011691	0.0061125	
404.4	0.01059735	0.00619501	
404.6	0.01061942	0.00627744	
404.8	0.01108478	0.00635976	
405	0.01208127	0.00644199	
405.2	0.01244271	0.00652412	
405.4	0.01270869	0.00660616	
405.6	0.01249339	0.0066881	
405.8	0.01246119	0.00676994	
406	0.01276489	0.00685169	
406.2	0.01288286	0.00693335	
406.4	0.01289464	0.00701491	
406.6	0.01221662	0.00709637	
406.8	0.01185181	0.00717774	
407	0.01203552	0.00725901	
407.2	0.01195556	0.00734019	
407.4	0.01160184	0.00742127	
407.6	0.01144295	0.00750226	
407.8	0.01166273	0.00758315	
408	0.01226909	0.00766395	
408.2	0.01252863	0.00774465	
408.4	0.01287607	0.00782526	
408.6	0.01306998	0.00790578	
408.8	0.01334111	0.0079862	
409	0.01393059	0.00806653	
409.2	0.01402083	0.00814676	
409.4	0.01387526	0.0082269	
409.6	0.01398854	0.00830694	
409.8	0.01399159	0.0083869	
410	0.01387518	0.00846676	
410.2	0.01399102	0.00854652	
410.4	0.01459573	0.00862619	
410.6	0.01411827	0.00870577	
410.8	0.01372176	0.00878526	
411	0.0139866	0.00886465	
411.2	0.01400828	0.00894395	
411.4	0.01460462	0.00902316	
411.6	0.01449575	0.00910228	
411.8	0.01523064	0.0091813	
412	0.0150385	0.00926023	
412.2	0.01499946	0.00933907	
412.4	0.01519003	0.00941781	
412.6	0.01577772	0.00949647	
412.8	0.01534825	0.00957503	
413	0.0153385	0.0096535	
413.2	0.01451733	0.00973188	
413.4	0.01452965	0.00981016	
413.6	0.01418902	0.00988836	
413.8	0.01404141	0.00996646	
414	0.01404351	0.01004447	
414.2	0.01408154	0.0101224	
414.4	0.01448547	0.01020023	
414.6	0.01426922	0.01027796	
414.8	0.01448995	0.01035561	
415	0.01497594	0.01043317	
415.2	0.01568447	0.01051064	
415.4	0.01621207	0.01058801	
415.6	0.01638728	0.0106653	
415.8	0.01635693	0.01074249	
416	0.01600513	0.0108196	
416.2	0.01653452	0.01089661	
416.4	0.01652796	0.01097354	
416.6	0.01649643	0.01105037	
416.8	0.01514059	0.01112712	
417	0.0142565	0.01120378	
417.2	0.01406233	0.01128034	
417.4	0.0144874	0.01135682	
417.6	0.01400026	0.0114332	
417.8	0.01379159	0.0115095	
418	0.01350463	0.01158571	
418.2	0.01367141	0.01166183	
418.4	0.01392855	0.01173786	
418.6	0.01380509	0.0118138	
418.8	0.01417684	0.01188966	
419	0.01479139	0.01196542	
419.2	0.01535358	0.01204109	
419.4	0.01581609	0.01211668	
419.6	0.01626166	0.01219218	
419.8	0.0165887	0.01226759	
420	0.0170258	0.01234291	
420.2	0.01780471	0.01241815	
420.4	0.01827791	0.01249329	
420.6	0.01833227	0.01256835	
420.8	0.01822538	0.01264332	
421	0.01841862	0.01271821	
421.2	0.01906411	0.012793	
421.4	0.01920908	0.01286771	
421.6	0.01899096	0.01294233	
421.8	0.01887278	0.01301686	
422	0.01926083	0.01309131	
422.2	0.01916921	0.01316567	
422.4	0.0187157	0.01323994	
422.6	0.01852428	0.01331413	
422.8	0.01811112	0.01338823	
423	0.01843872	0.01346224	
423.2	0.01799449	0.01353616	
423.4	0.01800842	0.01361	
423.6	0.01852426	0.01368376	
423.8	0.01885702	0.01375742	
424	0.01821687	0.013831	
424.2	0.01866158	0.0139045	
424.4	0.01887486	0.01397791	
424.6	0.01837891	0.01405123	
424.8	0.01845452	0.01412447	
425	0.01829267	0.01419762	
425.2	0.01816302	0.01427068	
425.4	0.01819393	0.01434367	
425.6	0.01815196	0.01441656	
425.8	0.01793552	0.01448937	
426	0.01849789	0.0145621	
426.2	0.01847354	0.01463474	
426.4	0.01812172	0.01470729	
426.6	0.01783517	0.01477976	
426.8	0.01793491	0.01485215	
427	0.01818237	0.01492445	
427.2	0.01803807	0.01499666	
427.4	0.01847575	0.0150688	
427.6	0.01940318	0.01514084	
427.8	0.01928626	0.01521281	
428	0.01957572	0.01528469	
428.2	0.02049827	0.01535648	
428.4	0.0209152	0.01542819	
428.6	0.02153385	0.01549982	
428.8	0.02205045	0.01557136	
429	0.02148025	0.01564282	
429.2	0.02141088	0.0157142	
429.4	0.02163796	0.01578549	
429.6	0.02173254	0.0158567	
429.8	0.02180317	0.01592783	
430	0.02216815	0.01599887	
430.2	0.02205424	0.01606983	
430.4	0.02164157	0.01614071	
430.6	0.02179099	0.0162115	
430.8	0.02149846	0.01628222	
431	0.02089524	0.01635285	
431.2	0.02082109	0.01642339	
431.4	0.02080498	0.01649386	
431.6	0.02105734	0.01656424	
431.8	0.02075775	0.01663454	
432	0.02117887	0.01670475	
432.2	0.02075464	0.01677489	
432.4	0.02056942	0.01684494	
432.6	0.02088015	0.01691491	
432.8	0.02051944	0.0169848	
433	0.02003929	0.01705461	
433.2	0.02061442	0.01712434	
433.4	0.02078162	0.01719398	
433.6	0.02105	0.01726354	
433.8	0.02145628	0.01733303	
434	0.02140114	0.01740243	
434.2	0.02141561	0.01747175	
434.4	0.02121274	0.01754099	
434.6	0.02099295	0.01761014	
434.8	0.02109959	0.01767922	
435	0.02119513	0.01774822	
435.2	0.02130589	0.01781713	
435.4	0.02150348	0.01788597	
435.6	0.02156472	0.01795472	
435.8	0.02163713	0.01802339	
436	0.02192569	0.01809199	
436.2	0.02130311	0.0181605	
436.4	0.02167633	0.01822893	
436.6	0.02263999	0.01829729	
436.8	0.02293795	0.01836556	
437	0.02332083	0.01843375	
437.2	0.02347636	0.01850187	
437.4	0.02339241	0.0185699	
437.6	0.02396959	0.01863786	
437.8	0.02375669	0.01870573	
438	0.02301611	0.01877353	
438.2	0.02280309	0.01884124	
438.4	0.02257898	0.01890888	
438.6	0.02268107	0.01897644	
438.8	0.02290768	0.01904392	
439	0.0226397	0.01911132	
439.2	0.02255041	0.01917864	
439.4	0.02227246	0.01924589	
439.6	0.02215493	0.01931305	
439.8	0.02250801	0.01938014	
440	0.02254666	0.01944714	
440.2	0.02200795	0.01951407	
440.4	0.02269584	0.01958092	
440.6	0.02359397	0.0196477	
440.8	0.02386753	0.01971439	
441	0.02398223	0.01978101	
441.2	0.02424222	0.01984755	
441.4	0.02459238	0.01991401	
441.6	0.02447867	0.01998039	
441.8	0.0242671	0.0200467	
442	0.02428707	0.02011292	
442.2	0.02432729	0.02017908	
442.4	0.02464322	0.02024515	
442.6	0.0249089	0.02031115	
442.8	0.02475431	0.02037706	
443	0.02483708	0.02044291	
443.2	0.0250332	0.02050867	
443.4	0.02473061	0.02057436	
443.6	0.02500206	0.02063997	
443.8	0.02481225	0.02070551	
444	0.0241288	0.02077096	
444.2	0.02417431	0.02083635	
444.4	0.02461026	0.02090165	
444.6	0.02511514	0.02096688	
444.8	0.02521045	0.02103203	
445	0.02525092	0.02109711	
445.2	0.02544041	0.02116211	
445.4	0.02569837	0.02122703	
445.6	0.0251347	0.02129188	
445.8	0.02518586	0.02135665	
446	0.02547097	0.02142135	
446.2	0.02587986	0.02148597	
446.4	0.02611992	0.02155052	
446.6	0.02599734	0.02161499	
446.8	0.02626478	0.02167938	
447	0.02635168	0.0217437	
447.2	0.02649285	0.02180795	
447.4	0.02639197	0.02187212	
447.6	0.0265618	0.02193621	
447.8	0.02610633	0.02200023	
448	0.02629546	0.02206417	
448.2	0.02645849	0.02212804	
448.4	0.02626133	0.02219184	
448.6	0.02641113	0.02225556	
448.8	0.02653658	0.02231921	
449	0.02648362	0.02238278	
449.2	0.02647006	0.02244628	
449.4	0.02651748	0.0225097	
449.6	0.02597207	0.02257305	
449.8	0.02617496	0.02263632	
450	0.02660338	0.02269952	
450.2	0.02624328	0.02276265	
450.4	0.02619614	0.0228257	
450.6	0.02630674	0.02288868	
450.8	0.02665395	0.02295159	
451	0.02629204	0.02301442	
451.2	0.02675007	0.02307718	
451.4	0.02672875	0.02313987	
451.6	0.02686911	0.02320248	
451.8	0.0268423	0.02326502	
452	0.0271259	0.02332748	
452.2	0.02684842	0.02338988	
452.4	0.02685748	0.0234522	
452.6	0.02701541	0.02351444	
452.8	0.02722857	0.02357662	
453	0.02723186	0.02363872	
453.2	0.02727559	0.02370075	
453.4	0.02715008	0.0237627	
453.6	0.02730615	0.02382459	
453.8	0.02740314	0.0238864	
454	0.02743099	0.02394814	
454.2	0.02704473	0.02400981	
454.4	0.02772005	0.0240714	
454.6	0.02767675	0.02413293	
454.8	0.02745843	0.02419438	
455	0.02704693	0.02425576	
455.2	0.02750267	0.02431706	
455.4	0.02732528	0.0243783	
455.6	0.0277051	0.02443947	
455.8	0.02761894	0.02450056	
456	0.02730011	0.02456158	
456.2	0.02695125	0.02462253	
456.4	0.02712113	0.02468341	
456.6	0.02721008	0.02474422	
456.8	0.0272305	0.02480495	
457	0.02714317	0.02486562	
457.2	0.02711891	0.02492621	
457.4	0.02697964	0.02498674	
457.6	0.02748691	0.02504719	
457.8	0.02807112	0.02510757	
458	0.02826114	0.02516789	
458.2	0.02852756	0.02522813	
458.4	0.02897689	0.0252883	
458.6	0.02873925	0.0253484	
458.8	0.02896531	0.02540843	
459	0.02943244	0.02546839	
459.2	0.02995497	0.02552828	
459.4	0.02997806	0.0255881	
459.6	0.02988365	0.02564785	
459.8	0.02936566	0.02570753	
460	0.02910206	0.02576714	
460.2	0.02921341	0.02582668	
460.4	0.02944799	0.02588615	
460.6	0.02949038	0.02594556	
460.8	0.02955426	0.02600489	
461	0.03005982	0.02606415	
461.2	0.02992316	0.02612334	
461.4	0.03050536	0.02618247	
461.6	0.03140237	0.02624152	
461.8	0.0317221	0.02630051	
462	0.03158778	0.02635943	
462.2	0.03165265	0.02641828	
462.4	0.03145609	0.02647706	
462.6	0.03142332	0.02653577	
462.8	0.03164372	0.02659441	
463	0.03206319	0.02665298	
463.2	0.03191897	0.02671149	
463.4	0.03136875	0.02676993	
463.6	0.03112143	0.02682829	
463.8	0.0309471	0.02688659	
464	0.03067044	0.02694483	
464.2	0.03071505	0.02700299	
464.4	0.03051795	0.02706109	
464.6	0.03057703	0.02711912	
464.8	0.03068834	0.02717708	
465	0.03106494	0.02723497	
465.2	0.03108895	0.02729279	
465.4	0.03206663	0.02735055	
465.6	0.03210368	0.02740824	
465.8	0.03183639	0.02746586	
466	0.03177128	0.02752342	
466.2	0.03151065	0.02758091	
466.4	0.0320625	0.02763833	
466.6	0.03216962	0.02769568	
466.8	0.03203781	0.02775297	
467	0.03219464	0.02781019	
467.2	0.03185984	0.02786734	
467.4	0.0321433	0.02792442	
467.6	0.03214276	0.02798144	
467.8	0.03190104	0.02803839	
468	0.03188242	0.02809528	
468.2	0.03186867	0.0281521	
468.4	0.0317604	0.02820885	
468.6	0.03193265	0.02826554	
468.8	0.03214254	0.02832216	
469	0.03232705	0.02837871	
469.2	0.03281947	0.0284352	
469.4	0.03298227	0.02849162	
469.6	0.03280492	0.02854798	
469.8	0.03261866	0.02860427	
470	0.03264151	0.02866049	
470.2	0.03298945	0.02871665	
470.4	0.03323	0.02877274	
470.6	0.03252643	0.02882877	
470.8	0.03219678	0.02888473	
471	0.03208607	0.02894063	
471.2	0.03168754	0.02899646	
471.4	0.0314025	0.02905223	
471.6	0.03086356	0.02910793	
471.8	0.03163013	0.02916356	
472	0.03205539	0.02921913	
472.2	0.03242677	0.02927464	
472.4	0.03267718	0.02933008	
472.6	0.03247811	0.02938545	
472.8	0.03234034	0.02944077	
473	0.03242002	0.02949601	
473.2	0.03263052	0.02955119	
473.4	0.03238716	0.02960631	
473.6	0.03267733	0.02966136	
473.8	0.0328064	0.02971635	
474	0.03267597	0.02977128	
474.2	0.03268779	0.02982614	
474.4	0.03237929	0.02988093	
474.6	0.0324818	0.02993566	
474.8	0.03287217	0.02999033	
475	0.03279663	0.03004494	
475.2	0.03296705	0.03009948	
475.4	0.03321634	0.03015395	
475.6	0.03385531	0.03020836	
475.8	0.03464481	0.03026271	
476	0.03468487	0.030317	
476.2	0.03495114	0.03037122	
476.4	0.03487339	0.03042538	
476.6	0.03431433	0.03047947	
476.8	0.03416864	0.03053351	
477	0.03435474	0.03058748	
477.2	0.03379091	0.03064138	
477.4	0.03415394	0.03069522	
477.6	0.03439786	0.030749	
477.8	0.03373401	0.03080272	
478	0.0336429	0.03085637	
478.2	0.03388162	0.03090997	
478.4	0.03436969	0.0309635	
478.6	0.03460836	0.03101696	
478.8	0.03515155	0.03107037	
479	0.03490374	0.03112371	
479.2	0.03522415	0.03117699	
479.4	0.0354196	0.0312302	
479.6	0.03547317	0.03128336	
479.8	0.0354451	0.03133645	
480	0.03562033	0.03138948	
480.2	0.03527796	0.03144245	
480.4	0.035148	0.03149535	
480.6	0.03446569	0.0315482	
480.8	0.03438494	0.03160098	
481	0.03446248	0.0316537	
481.2	0.03362636	0.03170636	
481.4	0.03417124	0.03175896	
481.6	0.03423759	0.03181149	
481.8	0.03397954	0.03186397	
482	0.03487504	0.03191638	
482.2	0.03450359	0.03196874	
482.4	0.03421233	0.03202103	
482.6	0.03405369	0.03207326	
482.8	0.03385703	0.03212543	
483	0.0338123	0.03217753	
483.2	0.03467128	0.03222958	
483.4	0.03502504	0.03228157	
483.6	0.03504533	0.03233349	
483.8	0.03523309	0.03238536	
484	0.03543272	0.03243716	
484.2	0.03516759	0.0324889	
484.4	0.03519639	0.03254059	
484.6	0.03511339	0.03259221	
484.8	0.03549415	0.03264377	
485	0.03625499	0.03269527	
485.2	0.03614575	0.03274671	
485.4	0.03713169	0.0327981	
485.6	0.03754391	0.03284942	
485.8	0.03708595	0.03290068	
486	0.03717973	0.03295188	
486.2	0.03605159	0.03300302	
486.4	0.03590894	0.0330541	
486.6	0.03582464	0.03310513	
486.8	0.03566647	0.03315609	
487	0.03554009	0.03320699	
487.2	0.03577067	0.03325784	
487.4	0.03582011	0.03330862	
487.6	0.03583482	0.03335934	
487.8	0.03582763	0.03341001	
488	0.03557578	0.03346062	
488.2	0.03585186	0.03351116	
488.4	0.03568961	0.03356165	
488.6	0.03573629	0.03361208	
488.8	0.03645046	0.03366245	
489	0.0366255	0.03371276	
489.2	0.03704618	0.03376301	
489.4	0.03759633	0.03381321	
489.6	0.03767169	0.03386334	
489.8	0.03756225	0.03391342	
490	0.03804772	0.03396344	
490.2	0.03762104	0.03401339	
490.4	0.03785842	0.0340633	
490.6	0.03826138	0.03411314	
490.8	0.03836447	0.03416292	
491	0.03836567	0.03421265	
491.2	0.03892369	0.03426232	
491.4	0.03941389	0.03431193	
491.6	0.03944785	0.03436148	
491.8	0.0391052	0.03441097	
492	0.03866432	0.03446041	
492.2	0.0386887	0.03450979	
492.4	0.03855133	0.03455911	
492.6	0.03836845	0.03460837	
492.8	0.03871599	0.03465757	
493	0.03840991	0.03470672	
493.2	0.03857429	0.03475581	
493.4	0.03817432	0.03480484	
493.6	0.03837472	0.03485382	
493.8	0.03790082	0.03490274	
494	0.03804177	0.0349516	
494.2	0.03755544	0.0350004	
494.4	0.03696548	0.03504915	
494.6	0.03776177	0.03509784	
494.8	0.03775844	0.03514647	
495	0.03793566	0.03519505	
495.2	0.03815275	0.03524357	
495.4	0.03852052	0.03529203	
495.6	0.03813532	0.03534044	
495.8	0.03787581	0.03538879	
496	0.03814782	0.03543708	
496.2	0.03871646	0.03548532	
496.4	0.03897134	0.0355335	
496.6	0.03894859	0.03558162	
496.8	0.03926865	0.03562969	
497	0.03914109	0.0356777	
497.2	0.03949628	0.03572565	
497.4	0.03969849	0.03577355	
497.6	0.04009015	0.0358214	
497.8	0.03950917	0.03586918	
498	0.03961864	0.03591692	
498.2	0.03915123	0.03596459	
498.4	0.0387397	0.03601221	
498.6	0.04005423	0.03605977	
498.8	0.03961982	0.03610728	
499	0.03979597	0.03615474	
499.2	0.04002565	0.03620213	
499.4	0.03981638	0.03624948	
499.6	0.03963063	0.03629676	
499.8	0.03996555	0.03634399	
500	0.03976447	0.03639117	
500.2	0.03916354	0.03643829	
500.4	0.0390853	0.03648536	
500.6	0.03932159	0.03653237	
500.8	0.03990484	0.03657932	
501	0.03982371	0.03662623	
501.2	0.03988978	0.03667307	
501.4	0.03958256	0.03671986	
501.6	0.03965577	0.0367666	
501.8	0.03937307	0.03681328	
502	0.03921603	0.03685991	
502.2	0.03934776	0.03690648	
502.4	0.03961292	0.036953	
502.6	0.03971758	0.03699947	
502.8	0.03940281	0.03704588	
503	0.03971712	0.03709223	
503.2	0.03930916	0.03713853	
503.4	0.03929729	0.03718478	
503.6	0.03979027	0.03723097	
503.8	0.03954576	0.03727711	
504	0.03936821	0.0373232	
504.2	0.0390286	0.03736923	
504.4	0.03954339	0.03741521	
504.6	0.03936725	0.03746113	
504.8	0.03980008	0.037507	
505	0.03979895	0.03755282	
505.2	0.03988054	0.03759858	
505.4	0.03974181	0.03764429	
505.6	0.03982629	0.03768995	
505.8	0.03956813	0.03773555	
506	0.03934257	0.0377811	
506.2	0.03988018	0.0378266	
506.4	0.03980224	0.03787204	
506.6	0.03986195	0.03791743	
506.8	0.04023515	0.03796277	
507	0.04052611	0.03800805	
507.2	0.04085699	0.03805328	
507.4	0.04135858	0.03809846	
507.6	0.04177672	0.03814358	
507.8	0.04132249	0.03818866	
508	0.04128701	0.03823368	
508.2	0.0411137	0.03827864	
508.4	0.04130792	0.03832356	
508.6	0.04154303	0.03836842	
508.8	0.04205269	0.03841323	
509	0.04225147	0.03845799	
509.2	0.04218451	0.03850269	
509.4	0.04197075	0.03854734	
509.6	0.04197016	0.03859194	
509.8	0.04199703	0.03863649	
510	0.04239173	0.03868099	
510.2	0.04251844	0.03872543	
510.4	0.04255083	0.03876983	
510.6	0.04296108	0.03881417	
510.8	0.04336452	0.03885845	
511	0.04314529	0.03890269	
511.2	0.04325152	0.03894688	
511.4	0.0427733	0.03899101	
511.6	0.04230895	0.03903509	
511.8	0.04209862	0.03907912	
512	0.04160289	0.0391231	
512.2	0.04180036	0.03916703	
512.4	0.04177737	0.0392109	
512.6	0.0417503	0.03925473	
512.8	0.04135879	0.0392985	
513	0.04163699	0.03934222	
513.2	0.04141501	0.0393859	
513.4	0.0413824	0.03942952	
513.6	0.04173833	0.03947308	
513.8	0.04195457	0.0395166	
514	0.04207633	0.03956007	
514.2	0.04179784	0.03960349	
514.4	0.0422302	0.03964685	
514.6	0.04243027	0.03969017	
514.8	0.0427889	0.03973343	
515	0.04256564	0.03977665	
515.2	0.0422985	0.03981981	
515.4	0.04201003	0.03986292	
515.6	0.04173223	0.03990599	
515.8	0.04160602	0.039949	
516	0.04102378	0.03999196	
516.2	0.04131928	0.04003487	
516.4	0.04136479	0.04007773	
516.6	0.04128255	0.04012054	
516.8	0.04179965	0.0401633	
517	0.04210722	0.04020602	
517.2	0.04235676	0.04024868	
517.4	0.04288052	0.04029129	
517.6	0.04342854	0.04033385	
517.8	0.04327706	0.04037636	
518	0.04329272	0.04041883	
518.2	0.04323096	0.04046124	
518.4	0.04329076	0.0405036	
518.6	0.04322331	0.04054591	
518.8	0.04349602	0.04058818	
519	0.04302656	0.04063039	
519.2	0.0424011	0.04067256	
519.4	0.04272642	0.04071467	
519.6	0.04212089	0.04075674	
519.8	0.04163195	0.04079876	
520	0.04172743	0.04084073	
520.2	0.04170505	0.04088265	
520.4	0.04129542	0.04092452	
520.6	0.04163633	0.04096634	
520.8	0.04185192	0.04100811	
521	0.04233424	0.04104984	
521.2	0.04254737	0.04109151	
521.4	0.04258696	0.04113314	
521.6	0.04317769	0.04117471	
521.8	0.04324819	0.04121624	
522	0.0433651	0.04125772	
522.2	0.04378572	0.04129916	
522.4	0.04394177	0.04134054	
522.6	0.04420345	0.04138187	
522.8	0.04475193	0.04142316	
523	0.04483513	0.0414644	
523.2	0.04514777	0.04150559	
523.4	0.04518146	0.04154673	
523.6	0.04482946	0.04158783	
523.8	0.04465503	0.04162887	
524	0.04465466	0.04166987	
524.2	0.04395179	0.04171082	
524.4	0.04373593	0.04175172	
524.6	0.04427991	0.04179258	
524.8	0.04415314	0.04183338	
525	0.04448969	0.04187414	
525.2	0.04441176	0.04191485	
525.4	0.04453422	0.04195552	
525.6	0.04430131	0.04199613	
525.8	0.04400806	0.0420367	
526	0.0440092	0.04207722	
526.2	0.0439363	0.0421177	
526.4	0.04379821	0.04215812	
526.6	0.04413213	0.0421985	
526.8	0.04452786	0.04223884	
527	0.04447613	0.04227912	
527.2	0.0441708	0.04231936	
527.4	0.04425462	0.04235955	
527.6	0.04439098	0.04239969	
527.8	0.04432811	0.04243979	
528	0.04435425	0.04247984	
528.2	0.04447347	0.04251984	
528.4	0.04482077	0.0425598	
528.6	0.04469473	0.04259971	
528.8	0.04455745	0.04263957	
529	0.04432356	0.04267939	
529.2	0.04414056	0.04271916	
529.4	0.04322344	0.04275888	
529.6	0.04314443	0.04279856	
529.8	0.04331832	0.04283819	
530	0.04329997	0.04287777	
530.2	0.04348373	0.04291731	
530.4	0.04373478	0.0429568	
530.6	0.04412173	0.04299625	
530.8	0.04416583	0.04303565	
531	0.04404028	0.043075	
531.2	0.04411591	0.04311431	
531.4	0.04442034	0.04315357	
531.6	0.04486183	0.04319279	
531.8	0.04531923	0.04323196	
532	0.04572757	0.04327108	
532.2	0.04617426	0.04331016	
532.4	0.0463416	0.04334919	
532.6	0.04663298	0.04338818	
532.8	0.0467114	0.04342712	
533	0.04676289	0.04346602	
533.2	0.04719021	0.04350487	
533.4	0.04748763	0.04354367	
533.6	0.04817077	0.04358243	
533.8	0.04789072	0.04362115	
534	0.04784004	0.04365982	
534.2	0.04811236	0.04369844	
534.4	0.04755812	0.04373702	
534.6	0.047405	0.04377555	
534.8	0.04695967	0.04381404	
535	0.04650317	0.04385248	
535.2	0.04644161	0.04389088	
535.4	0.04605461	0.04392924	
535.6	0.04639381	0.04396754	
535.8	0.04631431	0.04400581	
536	0.04622597	0.04404403	
536.2	0.04646578	0.0440822	
536.4	0.04661866	0.04412033	
536.6	0.04718798	0.04415842	
536.8	0.04685477	0.04419646	
537	0.046816	0.04423446	
537.2	0.04704349	0.04427241	
537.4	0.04696085	0.04431032	
537.6	0.04667486	0.04434818	
537.8	0.0462758	0.044386	
538	0.0467309	0.04442377	
538.2	0.04645937	0.0444615	
538.4	0.04621941	0.04449919	
538.6	0.04625633	0.04453683	
538.8	0.04656251	0.04457443	
539	0.04691443	0.04461199	
539.2	0.0470153	0.0446495	
539.4	0.04695629	0.04468696	
539.6	0.04737242	0.04472439	
539.8	0.04740844	0.04476177	
540	0.04732954	0.0447991	
540.2	0.04728113	0.04483639	
540.4	0.04708822	0.04487364	
540.6	0.04715453	0.04491085	
540.8	0.04681257	0.04494801	
541	0.04646352	0.04498513	
541.2	0.04643933	0.0450222	
541.4	0.04637429	0.04505923	
541.6	0.04628609	0.04509622	
541.8	0.04625226	0.04513316	
542	0.04629575	0.04517006	
542.2	0.0457808	0.04520692	
542.4	0.04575067	0.04524374	
542.6	0.04604493	0.04528051	
542.8	0.04668129	0.04531724	
543	0.04686164	0.04535393	
543.2	0.04676417	0.04539057	
543.4	0.04683572	0.04542717	
543.6	0.04692466	0.04546373	
543.8	0.04711108	0.04550024	
544	0.04707952	0.04553671	
544.2	0.04675515	0.04557314	
544.4	0.04701535	0.04560953	
544.6	0.04720715	0.04564588	
544.8	0.04716091	0.04568218	
545	0.04694451	0.04571844	
545.2	0.04722795	0.04575466	
545.4	0.04760383	0.04579083	
545.6	0.04752647	0.04582696	
545.8	0.04741556	0.04586305	
546	0.04696762	0.0458991	
546.2	0.04708975	0.04593511	
546.4	0.04692126	0.04597107	
546.6	0.04684243	0.04600699	
546.8	0.04670301	0.04604287	
547	0.04643272	0.04607871	
547.2	0.04625862	0.04611451	
547.4	0.04624148	0.04615026	
547.6	0.04618257	0.04618597	
547.8	0.04641226	0.04622164	
548	0.04578498	0.04625727	
548.2	0.04506939	0.04629286	
548.4	0.04534694	0.04632841	
548.6	0.04487766	0.04636391	
548.8	0.04477479	0.04639937	
549	0.04536705	0.04643479	
549.2	0.04562049	0.04647017	
549.4	0.04664511	0.04650551	
549.6	0.04714472	0.04654081	
549.8	0.04802665	0.04657607	
550	0.04843308	0.04661128	
550.2	0.04911809	0.04664645	
550.4	0.04920638	0.04668159	
550.6	0.04949933	0.04671668	
550.8	0.04992001	0.04675173	
551	0.04950698	0.04678674	
551.2	0.04940086	0.04682171	
551.4	0.04923921	0.04685663	
551.6	0.04899997	0.04689152	
551.8	0.0488712	0.04692636	
552	0.04799374	0.04696117	
552.2	0.04741585	0.04699593	
552.4	0.04673578	0.04703066	
552.6	0.0463809	0.04706534	
552.8	0.04615907	0.04709998	
553	0.04639187	0.04713459	
553.2	0.04631566	0.04716915	
553.4	0.04659644	0.04720367	
553.6	0.04690397	0.04723815	
553.8	0.04717625	0.04727259	
554	0.04726056	0.04730699	
554.2	0.047412	0.04734135	
554.4	0.04757991	0.04737567	
554.6	0.04769932	0.04740995	
554.8	0.04749347	0.04744419	
555	0.04689308	0.04747839	
555.2	0.04734157	0.04751255	
555.4	0.04774517	0.04754667	
555.6	0.04778225	0.04758075	
555.8	0.04810531	0.04761479	
556	0.04798035	0.04764879	
556.2	0.04753962	0.04768275	
556.4	0.04725853	0.04771667	
556.6	0.04774355	0.04775055	
556.8	0.04734871	0.0477844	
557	0.04732218	0.0478182	
557.2	0.047054	0.04785196	
557.4	0.04714037	0.04788568	
557.6	0.04731929	0.04791937	
557.8	0.04755253	0.04795301	
558	0.04766531	0.04798662	
558.2	0.04775287	0.04802018	
558.4	0.04767682	0.04805371	
558.6	0.04765999	0.0480872	
558.8	0.04781011	0.04812064	
559	0.04788545	0.04815405	
559.2	0.04858668	0.04818742	
559.4	0.0485833	0.04822075	
559.6	0.04884585	0.04825405	
559.8	0.04933972	0.0482873	
560	0.04944682	0.04832051	
560.2	0.04923461	0.04835369	
560.4	0.04960857	0.04838682	
560.6	0.04960972	0.04841992	
560.8	0.04944771	0.04845298	
561	0.04910859	0.048486	
561.2	0.04935787	0.04851898	
561.4	0.04940309	0.04855193	
561.6	0.04954993	0.04858483	
561.8	0.04980165	0.0486177	
562	0.04978138	0.04865053	
562.2	0.04996297	0.04868332	
562.4	0.04992042	0.04871607	
562.6	0.04997259	0.04874878	
562.8	0.05029243	0.04878145	
563	0.05024147	0.04881409	
563.2	0.05007993	0.04884669	
563.4	0.04982128	0.04887925	
563.6	0.04963989	0.04891177	
563.8	0.04971764	0.04894426	
564	0.04960761	0.0489767	
564.2	0.04932781	0.04900911	
564.4	0.04918243	0.04904148	
564.6	0.04878924	0.04907381	
564.8	0.04881562	0.04910611	
565	0.04849338	0.04913836	
565.2	0.04886214	0.04917058	
565.4	0.04914256	0.04920276	
565.6	0.04925435	0.04923491	
565.8	0.04916698	0.04926702	
566	0.04981829	0.04929908	
566.2	0.04995304	0.04933112	
566.4	0.04986937	0.04936311	
566.6	0.05000765	0.04939507	
566.8	0.05002706	0.04942698	
567	0.05013503	0.04945887	
567.2	0.04974157	0.04949071	
567.4	0.04971644	0.04952252	
567.6	0.04931986	0.04955429	
567.8	0.04934019	0.04958602	
568	0.0488554	0.04961772	
568.2	0.04857805	0.04964938	
568.4	0.04828094	0.049681	
568.6	0.04814829	0.04971258	
568.8	0.0480899	0.04974413	
569	0.04782922	0.04977564	
569.2	0.04785001	0.04980712	
569.4	0.04777058	0.04983855	
569.6	0.04737999	0.04986995	
569.8	0.04743535	0.04990132	
570	0.04743535	0.0499328	
570.2	0.0470333	0.04992389	
570.4	0.04673841	0.04991498	
570.6	0.04642646	0.04990607	
570.8	0.0463825	0.04989717	
571	0.04583977	0.04988826	
571.2	0.04569047	0.04987936	
571.4	0.04571215	0.04987046	
571.6	0.04556204	0.04986156	
571.8	0.04532469	0.04985267	
572	0.04583108	0.04984377	
572.2	0.04600591	0.04983488	
572.4	0.04537263	0.04982598	
572.6	0.04542666	0.04981709	
572.8	0.04537099	0.0498082	
573	0.0459783	0.04979931	
573.2	0.04554053	0.04979043	
573.4	0.04631802	0.04978154	
573.6	0.04671489	0.04977266	
573.8	0.04660337	0.04976378	
574	0.04679213	0.0497549	
574.2	0.04687194	0.04974602	
574.4	0.04690918	0.04973714	
574.6	0.0466778	0.04972827	
574.8	0.04671794	0.04971939	
575	0.04686571	0.04971052	
575.2	0.04723045	0.04970165	
575.4	0.04764983	0.04969278	
575.6	0.04708551	0.04968392	
575.8	0.04641683	0.04967505	
576	0.04712431	0.04966619	
576.2	0.04637744	0.04965732	
576.4	0.04571843	0.04964846	
576.6	0.04581413	0.0496396	
576.8	0.04584855	0.04963075	
577	0.04607191	0.04962189	
577.2	0.04584284	0.04961304	
577.4	0.04625187	0.04960418	
577.6	0.04639025	0.04959533	
577.8	0.04677061	0.04958648	
578	0.04679106	0.04957763	
578.2	0.04628779	0.04956879	
578.4	0.04650615	0.04955994	
578.6	0.04636251	0.0495511	
578.8	0.0468246	0.04954226	
579	0.04726364	0.04953341	
579.2	0.04694757	0.04952458	
579.4	0.04671711	0.04951574	
579.6	0.04594425	0.0495069	
579.8	0.04564619	0.04949807	
580	0.04623205	0.04948924	
580.2	0.04595599	0.04948041	
580.4	0.04606157	0.04947158	
580.6	0.04600381	0.04946275	
580.8	0.04603415	0.04945392	
581	0.04600669	0.0494451	
581.2	0.04608071	0.04943627	
581.4	0.04653144	0.04942745	
581.6	0.04618978	0.04941863	
581.8	0.04686617	0.04940981	
582	0.04657807	0.049401	
582.2	0.04683122	0.04939218	
582.4	0.04758594	0.04938337	
582.6	0.04788883	0.04937456	
582.8	0.04764097	0.04936575	
583	0.04765265	0.04935694	
583.2	0.04763011	0.04934813	
583.4	0.04745636	0.04933932	
583.6	0.0472723	0.04933052	
583.8	0.04746936	0.04932172	
584	0.04789045	0.04931292	
584.2	0.04784868	0.04930412	
584.4	0.04757545	0.04929532	
584.6	0.04721165	0.04928652	
584.8	0.0474301	0.04927773	
585	0.04718001	0.04926893	
585.2	0.0469084	0.04926014	
585.4	0.04673815	0.04925135	
585.6	0.04639397	0.04924256	
585.8	0.04685147	0.04923378	
586	0.04674329	0.04922499	
586.2	0.04676668	0.04921621	
586.4	0.04728562	0.04920743	
586.6	0.04678869	0.04919865	
586.8	0.04621532	0.04918987	
587	0.04667235	0.04918109	
587.2	0.04664819	0.04917231	
587.4	0.0462073	0.04916354	
587.6	0.04625464	0.04915477	
587.8	0.04654848	0.04914599	
588	0.04698903	0.04913723	
588.2	0.04677539	0.04912846	
588.4	0.04708227	0.04911969	
588.6	0.04752937	0.04911093	
588.8	0.0474182	0.04910216	
589	0.04721844	0.0490934	
589.2	0.04752111	0.04908464	
589.4	0.04719951	0.04907588	
589.6	0.04739467	0.04906712	
589.8	0.04751865	0.04905837	
590	0.04727623	0.04904961	
590.2	0.0469449	0.04904086	
590.4	0.04647146	0.04903211	
590.6	0.04643678	0.04902336	
590.8	0.04617561	0.04901461	
591	0.04615848	0.04900587	
591.2	0.04591258	0.04899712	
591.4	0.04577769	0.04898838	
591.6	0.04614292	0.04897964	
591.8	0.04563627	0.0489709	
592	0.04585199	0.04896216	
592.2	0.04556287	0.04895342	
592.4	0.04585721	0.04894469	
592.6	0.04576705	0.04893595	
592.8	0.04567843	0.04892722	
593	0.04600837	0.04891849	
593.2	0.04657801	0.04890976	
593.4	0.04658711	0.04890103	
593.6	0.04721094	0.04889231	
593.8	0.04750277	0.04888358	
594	0.04740616	0.04887486	
594.2	0.04736508	0.04886614	
594.4	0.04756298	0.04885742	
594.6	0.04800239	0.0488487	
594.8	0.04796243	0.04883998	
595	0.04781773	0.04883127	
595.2	0.04752259	0.04882256	
595.4	0.04744583	0.04881384	
595.6	0.04726363	0.04880513	
595.8	0.04656215	0.04879643	
596	0.04666465	0.04878772	
596.2	0.04652879	0.04877901	
596.4	0.04613779	0.04877031	
596.6	0.0462453	0.04876161	
596.8	0.04655991	0.0487529	
597	0.04632529	0.0487442	
597.2	0.04673786	0.04873551	
597.4	0.04716693	0.04872681	
597.6	0.04709089	0.04871812	
597.8	0.0469488	0.04870942	
598	0.04709775	0.04870073	
598.2	0.04692543	0.04869204	
598.4	0.0472346	0.04868335	
598.6	0.04646036	0.04867466	
598.8	0.04635399	0.04866598	
599	0.04584972	0.04865729	
599.2	0.04563304	0.04864861	
599.4	0.0455212	0.04863993	
599.6	0.0454108	0.04863125	
599.8	0.04498524	0.04862257	
600	0.04470535	0.0486139	
600.2	0.04470027	0.04860522	
600.4	0.04434519	0.04859655	
600.6	0.04483422	0.04858788	
600.8	0.04476816	0.04857921	
601	0.04503592	0.04857054	
601.2	0.04558993	0.04856187	
601.4	0.04590979	0.04855321	
601.6	0.04593153	0.04854454	
601.8	0.04594844	0.04853588	
602	0.04607074	0.04852722	
602.2	0.04578058	0.04851856	
602.4	0.04613816	0.0485099	
602.6	0.04606754	0.04850125	
602.8	0.0461074	0.04849259	
603	0.04600981	0.04848394	
603.2	0.04582996	0.04847529	
603.4	0.04576132	0.04846664	
603.6	0.04580759	0.04845799	
603.8	0.04568046	0.04844934	
604	0.04585183	0.0484407	
604.2	0.04608186	0.04843205	
604.4	0.04619784	0.04842341	
604.6	0.04680173	0.04841477	
604.8	0.04691372	0.04840613	
605	0.04753603	0.04839749	
605.2	0.04756803	0.04838886	
605.4	0.04721677	0.04838022	
605.6	0.04701484	0.04837159	
605.8	0.04648425	0.04836296	
606	0.04620499	0.04835433	
606.2	0.04561142	0.0483457	
606.4	0.04586197	0.04833707	
606.6	0.04556569	0.04832845	
606.8	0.04536783	0.04831982	
607	0.04509199	0.0483112	
607.2	0.04488004	0.04830258	
607.4	0.04471424	0.04829396	
607.6	0.04463078	0.04828534	
607.8	0.04479747	0.04827673	
608	0.04508819	0.04826811	
608.2	0.04541204	0.0482595	
608.4	0.04544765	0.04825089	
608.6	0.04598582	0.04824228	
608.8	0.04598889	0.04823367	
609	0.04658515	0.04822506	
609.2	0.0461727	0.04821646	
609.4	0.04565148	0.04820785	
609.6	0.04505471	0.04819925	
609.8	0.0448319	0.04819065	
610	0.04451965	0.04818205	
610.2	0.04432034	0.04817345	
610.4	0.04483605	0.04816486	
610.6	0.04442966	0.04815626	
610.8	0.04490009	0.04814767	
611	0.04455628	0.04813908	
611.2	0.04465265	0.04813049	
611.4	0.04482598	0.0481219	
611.6	0.04531513	0.04811331	
611.8	0.04588924	0.04810473	
612	0.04617054	0.04809614	
612.2	0.04687304	0.04808756	
612.4	0.04689019	0.04807898	
612.6	0.04764914	0.0480704	
612.8	0.04751886	0.04806182	
613	0.04718077	0.04805325	
613.2	0.04664816	0.04804467	
613.4	0.04672913	0.0480361	
613.6	0.04658963	0.04802753	
613.8	0.0468181	0.04801896	
614	0.04679643	0.04801039	
614.2	0.04657368	0.04800182	
614.4	0.04635092	0.04799326	
614.6	0.04557013	0.04798469	
614.8	0.04532866	0.04797613	
615	0.04459653	0.04796757	
615.2	0.04422041	0.04795901	
615.4	0.04401192	0.04795045	
615.6	0.04406663	0.04794189	
615.8	0.04401442	0.04793334	
616	0.04433957	0.04792479	
616.2	0.04481738	0.04791623	
616.4	0.04439375	0.04790768	
616.6	0.04452822	0.04789914	
616.8	0.04442978	0.04789059	
617	0.04443611	0.04788204	
617.2	0.04519258	0.0478735	
617.4	0.0460659	0.04786496	
617.6	0.04624575	0.04785642	
617.8	0.04603915	0.04784788	
618	0.04589202	0.04783934	
618.2	0.04573618	0.0478308	
618.4	0.04514888	0.04782227	
618.6	0.04482196	0.04781373	
618.8	0.0450356	0.0478052	
619	0.04445886	0.04779667	
619.2	0.04453135	0.04778814	
619.4	0.04451843	0.04777961	
619.6	0.04494924	0.04777109	
619.8	0.0452736	0.04776256	
620	0.04542458	0.04775404	
620.2	0.04544518	0.04774552	
620.4	0.04541242	0.047737	
620.6	0.0455977	0.04772848	
620.8	0.04599049	0.04771996	
621	0.04643118	0.04771145	
621.2	0.04673685	0.04770294	
621.4	0.0470968	0.04769442	
621.6	0.04666042	0.04768591	
621.8	0.04647555	0.0476774	
622	0.0462939	0.0476689	
622.2	0.04637154	0.04766039	
622.4	0.04631916	0.04765189	
622.6	0.04634274	0.04764338	
622.8	0.04635526	0.04763488	
623	0.04610112	0.04762638	
623.2	0.04616743	0.04761788	
623.4	0.04575906	0.04760939	
623.6	0.04575831	0.04760089	
623.8	0.04533364	0.0475924	
624	0.04484035	0.0475839	
624.2	0.04457253	0.04757541	
624.4	0.04441005	0.04756692	
624.6	0.04429048	0.04755843	
624.8	0.04441041	0.04754995	
625	0.04461543	0.04754146	
625.2	0.04504204	0.04753298	
625.4	0.04466754	0.0475245	
625.6	0.04465968	0.04751602	
625.8	0.04449713	0.04750754	
626	0.04466224	0.04749906	
626.2	0.04497235	0.04749059	
626.4	0.04541792	0.04748211	
626.6	0.04556864	0.04747364	
626.8	0.0463468	0.04746517	
627	0.04672829	0.0474567	
627.2	0.04665274	0.04744823	
627.4	0.04624088	0.04743976	
627.6	0.04631002	0.0474313	
627.8	0.04651733	0.04742283	
628	0.04639757	0.04741437	
628.2	0.04596567	0.04740591	
628.4	0.04575261	0.04739745	
628.6	0.04543408	0.04738899	
628.8	0.04544251	0.04738054	
629	0.04505167	0.04737208	
629.2	0.04493222	0.04736363	
629.4	0.04432157	0.04735518	
629.6	0.04451459	0.04734673	
629.8	0.04419492	0.04733828	
630	0.04475538	0.04732983	
630.2	0.04449776	0.04732139	
630.4	0.04493232	0.04731294	
630.6	0.04475583	0.0473045	
630.8	0.04523829	0.04729606	
631	0.04511955	0.04728762	
631.2	0.04483705	0.04727918	
631.4	0.04465895	0.04727075	
631.6	0.04500291	0.04726231	
631.8	0.04518724	0.04725388	
632	0.04515715	0.04724544	
632.2	0.04454798	0.04723701	
632.4	0.04440902	0.04722858	
632.6	0.04445004	0.04722016	
632.8	0.04391644	0.04721173	
633	0.04367453	0.04720331	
633.2	0.04429548	0.04719488	
633.4	0.04418133	0.04718646	
633.6	0.0443773	0.04717804	
633.8	0.044705	0.04716962	
634	0.04466684	0.04716121	
634.2	0.04452429	0.04715279	
634.4	0.04451372	0.04714438	
634.6	0.044338	0.04713596	
634.8	0.04425357	0.04712755	
635	0.0438534	0.04711914	
635.2	0.04381172	0.04711074	
635.4	0.04408358	0.04710233	
635.6	0.04395424	0.04709392	
635.8	0.04410146	0.04708552	
636	0.04442136	0.04707712	
636.2	0.043873	0.04706872	
636.4	0.0440941	0.04706032	
636.6	0.04341663	0.04705192	
636.8	0.04333174	0.04704353	
637	0.04356216	0.04703513	
637.2	0.0443668	0.04702674	
637.4	0.04433974	0.04701835	
637.6	0.04464943	0.04700996	
637.8	0.04458712	0.04700157	
638	0.04442542	0.04699318	
638.2	0.04502443	0.0469848	
638.4	0.04511106	0.04697641	
638.6	0.04566278	0.04696803	
638.8	0.04511978	0.04695965	
639	0.04553298	0.04695127	
639.2	0.04536321	0.04694289	
639.4	0.04553827	0.04693451	
639.6	0.04579291	0.04692614	
639.8	0.04582015	0.04691777	
640	0.04542579	0.04690939	
640.2	0.04483516	0.04690102	
640.4	0.04476035	0.04689265	
640.6	0.04422818	0.04688429	
640.8	0.04427464	0.04687592	
641	0.04411034	0.04686755	
641.2	0.0442653	0.04685919	
641.4	0.04393879	0.04685083	
641.6	0.04370359	0.04684247	
641.8	0.04355736	0.04683411	
642	0.04371825	0.04682575	
642.2	0.04380472	0.0468174	
642.4	0.04338538	0.04680904	
642.6	0.04335357	0.04680069	
642.8	0.0431128	0.04679234	
643	0.04378687	0.04678399	
643.2	0.04364258	0.04677564	
643.4	0.04397487	0.0467673	
643.6	0.04460388	0.04675895	
643.8	0.04429701	0.04675061	
644	0.04432362	0.04674226	
644.2	0.04459849	0.04673392	
644.4	0.04485885	0.04672558	
644.6	0.04510749	0.04671725	
644.8	0.04496047	0.04670891	
645	0.04503322	0.04670058	
645.2	0.04461823	0.04669224	
645.4	0.04450529	0.04668391	
645.6	0.04385284	0.04667558	
645.8	0.04340498	0.04666725	
646	0.04316874	0.04665892	
646.2	0.04289599	0.0466506	
646.4	0.04271481	0.04664227	
646.6	0.04279503	0.04663395	
646.8	0.04295363	0.04662563	
647	0.04299339	0.04661731	
647.2	0.04306176	0.04660899	
647.4	0.04308841	0.04660067	
647.6	0.04342202	0.04659236	
647.8	0.04356271	0.04658404	
648	0.04408369	0.04657573	
648.2	0.04469382	0.04656742	
648.4	0.04530327	0.04655911	
648.6	0.04573853	0.0465508	
648.8	0.04525879	0.0465425	
649	0.04508794	0.04653419	
649.2	0.0449809	0.04652589	
649.4	0.04499377	0.04651759	
649.6	0.04489641	0.04650928	
649.8	0.04504384	0.04650099	
650	0.04479872	0.04649269	
650.2	0.04483685	0.04648439	
650.4	0.04444743	0.0464761	
650.6	0.04424546	0.0464678	
650.8	0.04449767	0.04645951	
651	0.04463339	0.04645122	
651.2	0.04477149	0.04644293	
651.4	0.04442043	0.04643465	
651.6	0.04441939	0.04642636	
651.8	0.04489784	0.04641808	
652	0.04476457	0.04640979	
652.2	0.04480863	0.04640151	
652.4	0.04467032	0.04639323	
652.6	0.04443709	0.04638495	
652.8	0.04423761	0.04637668	
653	0.04472925	0.0463684	
653.2	0.04490269	0.04636013	
653.4	0.04499899	0.04635185	
653.6	0.04455744	0.04634358	
653.8	0.04442331	0.04633531	
654	0.0445168	0.04632704	
654.2	0.04468296	0.04631878	
654.4	0.0443116	0.04631051	
654.6	0.04418256	0.04630225	
654.8	0.04463341	0.04629399	
655	0.04460732	0.04628573	
655.2	0.04421531	0.04627747	
655.4	0.04385468	0.04626921	
655.6	0.04369617	0.04626095	
655.8	0.04379381	0.0462527	
656	0.04326645	0.04624444	
656.2	0.04324576	0.04623619	
656.4	0.04313043	0.04622794	
656.6	0.04281469	0.04621969	
656.8	0.04323087	0.04621145	
657	0.04348937	0.0462032	
657.2	0.04332063	0.04619495	
657.4	0.0434768	0.04618671	
657.6	0.04328984	0.04617847	
657.8	0.04375805	0.04617023	
658	0.04392369	0.04616199	
658.2	0.04405833	0.04615375	
658.4	0.04388036	0.04614552	
658.6	0.04386261	0.04613728	
658.8	0.04440821	0.04612905	
659	0.04423716	0.04612082	
659.2	0.04458744	0.04611259	
659.4	0.04496478	0.04610436	
659.6	0.04451987	0.04609613	
659.8	0.04461806	0.04608791	
660	0.04433181	0.04607968	
660.2	0.04428964	0.04607146	
660.4	0.04401752	0.04606324	
660.6	0.04402221	0.04605502	
660.8	0.04397111	0.0460468	
661	0.04370247	0.04603859	
661.2	0.04359628	0.04603037	
661.4	0.04412629	0.04602216	
661.6	0.04424693	0.04601395	
661.8	0.04429335	0.04600573	
662	0.04442568	0.04599753	
662.2	0.04453323	0.04598932	
662.4	0.04430537	0.04598111	
662.6	0.04435944	0.04597291	
662.8	0.04463575	0.0459647	
663	0.04456462	0.0459565	
663.2	0.04491733	0.0459483	
663.4	0.04426914	0.0459401	
663.6	0.04351985	0.0459319	
663.8	0.0434422	0.04592371	
664	0.04300888	0.04591551	
664.2	0.042518	0.04590732	
664.4	0.04221975	0.04589913	
664.6	0.04198823	0.04589094	
664.8	0.04167209	0.04588275	
665	0.0416561	0.04587456	
665.2	0.04219101	0.04586638	
665.4	0.04261761	0.04585819	
665.6	0.04218577	0.04585001	
665.8	0.04198838	0.04584183	
666	0.04206413	0.04583365	
666.2	0.04199164	0.04582547	
666.4	0.04197036	0.04581729	
666.6	0.04247788	0.04580911	
666.8	0.04250076	0.04580094	
667	0.0428653	0.04579277	
667.2	0.04292799	0.0457846	
667.4	0.04247221	0.04577643	
667.6	0.04210163	0.04576826	
667.8	0.04182256	0.04576009	
668	0.04196291	0.04575193	
668.2	0.04201773	0.04574376	
668.4	0.04229895	0.0457356	
668.6	0.04238883	0.04572744	
668.8	0.04278479	0.04571928	
669	0.04287712	0.04571112	
669.2	0.04325366	0.04570296	
669.4	0.04311255	0.04569481	
669.6	0.04324624	0.04568665	
669.8	0.04349653	0.0456785	
670	0.0439932	0.04567035	
670.2	0.04433471	0.0456622	
670.4	0.04466652	0.04565405	
670.6	0.04522534	0.04564591	
670.8	0.04451826	0.04563776	
671	0.0444806	0.04562962	
671.2	0.04392231	0.04562148	
671.4	0.04342188	0.04561333	
671.6	0.04345537	0.0456052	
671.8	0.04344626	0.04559706	
672	0.04313253	0.04558892	
672.2	0.04306572	0.04558079	
672.4	0.04259008	0.04557265	
672.6	0.04248017	0.04556452	
672.8	0.04175864	0.04555639	
673	0.04168759	0.04554826	
673.2	0.04153025	0.04554013	
673.4	0.04124541	0.04553201	
673.6	0.04131237	0.04552388	
673.8	0.04120664	0.04551576	
674	0.04147139	0.04550764	
674.2	0.0417945	0.04549952	
674.4	0.04193025	0.0454914	
674.6	0.04217476	0.04548328	
674.8	0.04226592	0.04547516	
675	0.04273973	0.04546705	
675.2	0.04321614	0.04545894	
675.4	0.04367643	0.04545082	
675.6	0.04422794	0.04544271	
675.8	0.04411856	0.0454346	
676	0.04454651	0.0454265	
676.2	0.04453032	0.04541839	
676.4	0.04430878	0.04541029	
676.6	0.04437362	0.04540218	
676.8	0.04400423	0.04539408	
677	0.04451637	0.04538598	
677.2	0.04457783	0.04537788	
677.4	0.04434851	0.04536979	
677.6	0.04437891	0.04536169	
677.8	0.0442989	0.0453536	
678	0.04438811	0.0453455	
678.2	0.04475462	0.04533741	
678.4	0.04432564	0.04532932	
678.6	0.04455984	0.04532123	
678.8	0.04488398	0.04531314	
679	0.04495026	0.04530506	
679.2	0.04517498	0.04529697	
679.4	0.04465559	0.04528889	
679.6	0.04442241	0.04528081	
679.8	0.04448308	0.04527273	
680	0.04452086	0.04526465	
680.2	0.0437115	0.04525657	
680.4	0.04385722	0.0452485	
680.6	0.04429492	0.04524043	
680.8	0.04431036	0.04523235	
681	0.04435027	0.04522428	
681.2	0.04455439	0.04521621	
681.4	0.04362971	0.04520814	
681.6	0.0436615	0.04520008	
681.8	0.04379813	0.04519201	
682	0.04343334	0.04518395	
682.2	0.04323506	0.04517588	
682.4	0.0429719	0.04516782	
682.6	0.04322858	0.04515976	
682.8	0.04405225	0.0451517	
683	0.04370103	0.04514365	
683.2	0.04374647	0.04513559	
683.4	0.04344906	0.04512754	
683.6	0.04339922	0.04511948	
683.8	0.04330623	0.04511143	
684	0.04322637	0.04510338	
684.2	0.0435204	0.04509534	
684.4	0.04362536	0.04508729	
684.6	0.04365369	0.04507924	
684.8	0.04339115	0.0450712	
685	0.04350142	0.04506316	
685.2	0.04349808	0.04505512	
685.4	0.04346129	0.04504708	
685.6	0.04441904	0.04503904	
685.8	0.04440398	0.045031	
686	0.04372015	0.04502297	
686.2	0.04395353	0.04501493	
686.4	0.04378876	0.0450069	
686.6	0.04369901	0.04499887	
686.8	0.04404419	0.04499084	
687	0.04349996	0.04498281	
687.2	0.04396083	0.04497478	
687.4	0.04336298	0.04496676	
687.6	0.04249927	0.04495873	
687.8	0.0424227	0.04495071	
688	0.04281063	0.04494269	
688.2	0.04280685	0.04493467	
688.4	0.04203862	0.04492665	
688.6	0.04187263	0.04491864	
688.8	0.04173222	0.04491062	
689	0.04170932	0.04490261	
689.2	0.04159295	0.04489459	
689.4	0.04160845	0.04488658	
689.6	0.04154982	0.04487857	
689.8	0.04126714	0.04487056	
690	0.04093264	0.04486256	
690.2	0.04108419	0.04485455	
690.4	0.040959	0.04484655	
690.6	0.0411143	0.04483855	
690.8	0.04188825	0.04483054	
691	0.04218188	0.04482255	
691.2	0.04266771	0.04481455	
691.4	0.04309031	0.04480655	
691.6	0.04304025	0.04479855	
691.8	0.04391637	0.04479056	
692	0.04449146	0.04478257	
692.2	0.04461214	0.04477458	
692.4	0.04467705	0.04476659	
692.6	0.0446219	0.0447586	
692.8	0.04425836	0.04475061	
693	0.04414438	0.04474263	
693.2	0.04376204	0.04473464	
693.4	0.04357647	0.04472666	
693.6	0.04350518	0.04471868	
693.8	0.04314101	0.0447107	
694	0.04249128	0.04470272	
694.2	0.04234834	0.04469475	
694.4	0.04243206	0.04468677	
694.6	0.04249475	0.0446788	
694.8	0.04259933	0.04467082	
695	0.04281468	0.04466285	
695.2	0.04294009	0.04465488	
695.4	0.04318057	0.04464691	
695.6	0.04298085	0.04463895	
695.8	0.04313645	0.04463098	
696	0.04359041	0.04462302	
696.2	0.04385287	0.04461505	
696.4	0.04374054	0.04460709	
696.6	0.04361945	0.04459913	
696.8	0.04346507	0.04459118	
697	0.04354249	0.04458322	
697.2	0.04354661	0.04457526	
697.4	0.04346772	0.04456731	
697.6	0.04309789	0.04455936	
697.8	0.04313509	0.04455141	
698	0.04295581	0.04454346	
698.2	0.04341388	0.04453551	
698.4	0.04359639	0.04452756	
698.6	0.04329534	0.04451961	
698.8	0.04324326	0.04451167	
699	0.04296307	0.04450373	
699.2	0.04262933	0.04449579	
699.4	0.0425976	0.04448785	
699.6	0.04267587	0.04447991	
699.8	0.04283815	0.04447197	
700	0.04362043	0.04446404	
700.2	0.04363757	0.0444561	
700.4	0.04365078	0.04444817	
700.6	0.04380831	0.04444024	
700.8	0.04394683	0.04443231	
701	0.04441232	0.04442438	
701.2	0.04478718	0.04441645	
701.4	0.04451459	0.04440853	
701.6	0.04441926	0.0444006	
701.8	0.04499874	0.04439268	
702	0.04451764	0.04438476	
702.2	0.0442687	0.04437684	
702.4	0.044485	0.04436892	
702.6	0.04412944	0.044361	
702.8	0.0441745	0.04435308	
703	0.04416649	0.04434517	
703.2	0.044813	0.04433726	
703.4	0.04456251	0.04432935	
703.6	0.0446422	0.04432144	
703.8	0.04455922	0.04431353	
704	0.0442476	0.04430562	
704.2	0.04388627	0.04429771	
704.4	0.04353462	0.04428981	
704.6	0.0432342	0.04428191	
704.8	0.04303219	0.044274	
705	0.04273794	0.0442661	
705.2	0.0425641	0.0442582	
705.4	0.04182899	0.04425031	
705.6	0.0415126	0.04424241	
705.8	0.0410817	0.04423452	
706	0.0405829	0.04422662	
706.2	0.04084064	0.04421873	
706.4	0.04186323	0.04421084	
706.6	0.04199103	0.04420295	
706.8	0.04257629	0.04419506	
707	0.04310984	0.04418718	
707.2	0.04337699	0.04417929	
707.4	0.04342819	0.04417141	
707.6	0.04381605	0.04416353	
707.8	0.04394376	0.04415565	
708	0.04434983	0.04414777	
708.2	0.04441152	0.04413989	
708.4	0.04453748	0.04413201	
708.6	0.04447158	0.04412414	
708.8	0.04450287	0.04411626	
709	0.04481404	0.04410839	
709.2	0.04421798	0.04410052	
709.4	0.04344456	0.04409265	
709.6	0.04295088	0.04408478	
709.8	0.04275757	0.04407692	
710	0.04241159	0.04406905	
710.2	0.04214596	0.04406119	
710.4	0.0419058	0.04405333	
710.6	0.04142447	0.04404547	
710.8	0.04125162	0.04403761	
711	0.04130442	0.04402975	
711.2	0.04109911	0.04402189	
711.4	0.04141457	0.04401404	
711.6	0.04170872	0.04400618	
711.8	0.04187366	0.04399833	
712	0.04219708	0.04399048	
712.2	0.04231526	0.04398263	
712.4	0.04259183	0.04397478	
712.6	0.04286774	0.04396693	
712.8	0.04341389	0.04395909	
713	0.04304044	0.04395124	
713.2	0.0424206	0.0439434	
713.4	0.04297167	0.04393556	
713.6	0.04302714	0.04392772	
713.8	0.04337192	0.04391988	
714	0.04304373	0.04391204	
714.2	0.04295896	0.04390421	
714.4	0.04326507	0.04389637	
714.6	0.04310377	0.04388854	
714.8	0.04297746	0.04388071	
715	0.04311113	0.04387288	
715.2	0.04291006	0.04386505	
715.4	0.04298604	0.04385722	
715.6	0.04308265	0.0438494	
715.8	0.04305904	0.04384157	
716	0.04315643	0.04383375	
716.2	0.04322753	0.04382593	
716.4	0.0436121	0.04381811	
716.6	0.04375512	0.04381029	
716.8	0.04412787	0.04380247	
717	0.0439045	0.04379465	
717.2	0.04463351	0.04378684	
717.4	0.04515531	0.04377903	
717.6	0.04504673	0.04377121	
717.8	0.04564363	0.0437634	
718	0.04565754	0.04375559	
718.2	0.04528574	0.04374779	
718.4	0.04531151	0.04373998	
718.6	0.04492781	0.04373218	
718.8	0.04448964	0.04372437	
719	0.04401276	0.04371657	
719.2	0.04336412	0.04370877	
719.4	0.04308326	0.04370097	
719.6	0.04316372	0.04369317	
719.8	0.04340515	0.04368537	
720	0.04352399	0.04367758	
720.2	0.04373685	0.04366979	
720.4	0.04418136	0.04366199	
720.6	0.04388301	0.0436542	
720.8	0.04412289	0.04364641	
721	0.04419501	0.04363862	
721.2	0.04411195	0.04363084	
721.4	0.04391606	0.04362305	
721.6	0.04419881	0.04361527	
721.8	0.04436454	0.04360748	
722	0.04367885	0.0435997	
722.2	0.0431514	0.04359192	
722.4	0.04299312	0.04358414	
722.6	0.04246955	0.04357637	
722.8	0.04180126	0.04356859	
723	0.04185714	0.04356082	
723.2	0.04176702	0.04355304	
723.4	0.0419358	0.04354527	
723.6	0.04183555	0.0435375	
723.8	0.04210059	0.04352973	
724	0.0421745	0.04352197	
724.2	0.04219578	0.0435142	
724.4	0.04241361	0.04350643	
724.6	0.04231076	0.04349867	
724.8	0.04273098	0.04349091	
725	0.04278715	0.04348315	
725.2	0.0429399	0.04347539	
725.4	0.04343348	0.04346763	
725.6	0.04375925	0.04345987	
725.8	0.04384835	0.04345212	
726	0.04373173	0.04344437	
726.2	0.04407227	0.04343661	
726.4	0.04429613	0.04342886	
726.6	0.04445084	0.04342111	
726.8	0.0444677	0.04341337	
727	0.04452813	0.04340562	
727.2	0.04407086	0.04339787	
727.4	0.04379897	0.04339013	
727.6	0.04378781	0.04338239	
727.8	0.04356886	0.04337465	
728	0.04350603	0.04336691	
728.2	0.04298795	0.04335917	
728.4	0.04290858	0.04335143	
728.6	0.04313806	0.04334369	
728.8	0.04306936	0.04333596	
729	0.04298997	0.04332823	
729.2	0.04345699	0.0433205	
729.4	0.04357892	0.04331277	
729.6	0.04368887	0.04330504	
729.8	0.04393943	0.04329731	
730	0.04401108	0.04328958	
730.2	0.0438432	0.04328186	
730.4	0.04357092	0.04327414	
730.6	0.04331108	0.04326641	
730.8	0.04315456	0.04325869	
731	0.04282448	0.04325097	
731.2	0.04240397	0.04324326	
731.4	0.04208954	0.04323554	
731.6	0.04228101	0.04322782	
731.8	0.04152793	0.04322011	
732	0.04153387	0.0432124	
732.2	0.04111154	0.04320469	
732.4	0.04118686	0.04319698	
732.6	0.04107591	0.04318927	
732.8	0.04092392	0.04318156	
733	0.0414275	0.04317386	
733.2	0.04210864	0.04316615	
733.4	0.04251479	0.04315845	
733.6	0.04280951	0.04315075	
733.8	0.04323207	0.04314305	
734	0.0432712	0.04313535	
734.2	0.04326385	0.04312765	
734.4	0.04323114	0.04311996	
734.6	0.04306422	0.04311226	
734.8	0.04341683	0.04310457	
735	0.04352932	0.04309688	
735.2	0.04364833	0.04308919	
735.4	0.04358097	0.0430815	
735.6	0.04310106	0.04307381	
735.8	0.0431041	0.04306613	
736	0.04296447	0.04305844	
736.2	0.04283383	0.04305076	
736.4	0.04251748	0.04304308	
736.6	0.04217033	0.0430354	
736.8	0.04247137	0.04302772	
737	0.04259918	0.04302004	
737.2	0.04287702	0.04301236	
737.4	0.0430647	0.04300469	
737.6	0.04297511	0.04299701	
737.8	0.04320026	0.04298934	
738	0.04292434	0.04298167	
738.2	0.04267861	0.042974	
738.4	0.04259969	0.04296633	
738.6	0.04332698	0.04295866	
738.8	0.04373991	0.042951	
739	0.04403293	0.04294333	
739.2	0.04387665	0.04293567	
739.4	0.04365054	0.04292801	
739.6	0.04364696	0.04292035	
739.8	0.04403912	0.04291269	
740	0.0434343	0.04290503	
740.2	0.04308305	0.04289738	
740.4	0.04276718	0.04288972	
740.6	0.04247844	0.04288207	
740.8	0.04245885	0.04287442	
741	0.04187749	0.04286677	
741.2	0.04166665	0.04285912	
741.4	0.04119483	0.04285147	
741.6	0.04099964	0.04284382	
741.8	0.04116356	0.04283618	
742	0.04059089	0.04282853	
742.2	0.04076741	0.04282089	
742.4	0.0419746	0.04281325	
742.6	0.04224162	0.04280561	
742.8	0.04203028	0.04279797	
743	0.04276544	0.04279034	
743.2	0.04316584	0.0427827	
743.4	0.04333794	0.04277507	
743.6	0.04357111	0.04276743	
743.8	0.04352684	0.0427598	
744	0.04338278	0.04275217	
744.2	0.0430632	0.04274454	
744.4	0.04332044	0.04273692	
744.6	0.0431871	0.04272929	
744.8	0.0429243	0.04272167	
745	0.04247819	0.04271404	
745.2	0.04239615	0.04270642	
745.4	0.04185403	0.0426988	
745.6	0.04167762	0.04269118	
745.8	0.04177984	0.04268356	
746	0.04182234	0.04267595	
746.2	0.042304	0.04266833	
746.4	0.04232194	0.04266072	
746.6	0.04202755	0.0426531	
746.8	0.04248199	0.04264549	
747	0.04315458	0.04263788	
747.2	0.04300055	0.04263027	
747.4	0.04283287	0.04262267	
747.6	0.04295324	0.04261506	
747.8	0.0428757	0.04260746	
748	0.04336875	0.04259986	
748.2	0.04351209	0.04259225	
748.4	0.04418214	0.04258465	
748.6	0.04408984	0.04257705	
748.8	0.0436345	0.04256946	
749	0.04372717	0.04256186	
749.2	0.04343868	0.04255427	
749.4	0.04311604	0.04254667	
749.6	0.0432575	0.04253908	
749.8	0.04336753	0.04253149	
750	0.04330374	0.0425239	
750.2	0.04301587	0.04251631	
750.4	0.04305538	0.04250873	
750.6	0.04347588	0.04250114	
750.8	0.04360768	0.04249356	
751	0.04324009	0.04248597	
751.2	0.04264701	0.04247839	
751.4	0.04251859	0.04247081	
751.6	0.0422251	0.04246323	
751.8	0.04209504	0.04245566	
752	0.0423202	0.04244808	
752.2	0.04229206	0.04244051	
752.4	0.0424139	0.04243293	
752.6	0.04212081	0.04242536	
752.8	0.04202351	0.04241779	
753	0.0423085	0.04241022	
753.2	0.0422457	0.04240265	
753.4	0.0426521	0.04239509	
753.6	0.04293282	0.04238752	
753.8	0.04310053	0.04237996	
754	0.0435891	0.0423724	
754.2	0.04376556	0.04236484	
754.4	0.04425789	0.04235728	
754.6	0.04449671	0.04234972	
754.8	0.04439479	0.04234216	
755	0.04398697	0.0423346	
755.2	0.04385681	0.04232705	
755.4	0.04363479	0.0423195	
755.6	0.04386608	0.04231195	
755.8	0.04361671	0.0423044	
756	0.04350662	0.04229685	
756.2	0.04335282	0.0422893	
756.4	0.04319928	0.04228175	
756.6	0.04305547	0.04227421	
756.8	0.04262719	0.04226667	
757	0.04276995	0.04225912	
757.2	0.04289269	0.04225158	
757.4	0.043171	0.04224404	
757.6	0.0430428	0.0422365	
757.8	0.04313114	0.04222897	
758	0.04293892	0.04222143	
758.2	0.043099	0.0422139	
758.4	0.04323946	0.04220637	
758.6	0.04275512	0.04219883	
758.8	0.04270121	0.0421913	
759	0.04253877	0.04218378	
759.2	0.04259985	0.04217625	
759.4	0.04289711	0.04216872	
759.6	0.04321556	0.0421612	
759.8	0.04259262	0.04215367	
760	0.04251277	0.04214615	
760.2	0.04204453	0.04213863	
760.4	0.0421391	0.04213111	
760.6	0.04179396	0.04212359	
760.8	0.0415368	0.04211608	
761	0.04177357	0.04210856	
761.2	0.04124513	0.04210105	
761.4	0.04152445	0.04209354	
761.6	0.04138243	0.04208602	
761.8	0.04156372	0.04207852	
762	0.04169414	0.04207101	
762.2	0.042302	0.0420635	
762.4	0.04245521	0.04205599	
762.6	0.0424602	0.04204849	
762.8	0.04305308	0.04204099	
763	0.04325115	0.04203348	
763.2	0.0437191	0.04202598	
763.4	0.04391278	0.04201848	
763.6	0.04432522	0.04201099	
763.8	0.04435194	0.04200349	
764	0.04432887	0.04199599	
764.2	0.04444317	0.0419885	
764.4	0.04416248	0.04198101	
764.6	0.04391144	0.04197352	
764.8	0.04371813	0.04196603	
765	0.04356844	0.04195854	
765.2	0.04310028	0.04195105	
765.4	0.04331495	0.04194357	
765.6	0.04295804	0.04193608	
765.8	0.04287791	0.0419286	
766	0.04329221	0.04192112	
766.2	0.04319471	0.04191364	
766.4	0.04295627	0.04190616	
766.6	0.04307474	0.04189868	
766.8	0.04336261	0.0418912	
767	0.04354582	0.04188373	
767.2	0.04332077	0.04187625	
767.4	0.04312617	0.04186878	
767.6	0.04313455	0.04186131	
767.8	0.04288314	0.04185384	
768	0.04312902	0.04184637	
768.2	0.04290701	0.0418389	
768.4	0.04255381	0.04183144	
768.6	0.043119	0.04182397	
768.8	0.04290973	0.04181651	
769	0.04291092	0.04180905	
769.2	0.0423084	0.04180159	
769.4	0.04196377	0.04179413	
769.6	0.04183596	0.04178667	
769.8	0.04148929	0.04177922	
770	0.04157714	0.04177176	
770.2	0.04138646	0.04176431	
770.4	0.04167244	0.04175685	
770.6	0.04170036	0.0417494	
770.8	0.04195743	0.04174195	
771	0.04172089	0.0417345	
771.2	0.04116776	0.04172706	
771.4	0.04131187	0.04171961	
771.6	0.04161197	0.04171217	
771.8	0.04150022	0.04170472	
772	0.04152614	0.04169728	
772.2	0.04144811	0.04168984	
772.4	0.04207342	0.0416824	
772.6	0.04276802	0.04167496	
772.8	0.04262584	0.04166753	
773	0.04269946	0.04166009	
773.2	0.0426947	0.04165266	
773.4	0.04258181	0.04164523	
773.6	0.04290771	0.04163779	
773.8	0.04270627	0.04163036	
774	0.0430514	0.04162294	
774.2	0.04317015	0.04161551	
774.4	0.04286376	0.04160808	
774.6	0.04208946	0.04160066	
774.8	0.04201071	0.04159324	
775	0.04168181	0.04158581	
775.2	0.0414182	0.04157839	
775.4	0.04141168	0.04157097	
775.6	0.0410668	0.04156356	
775.8	0.04040315	0.04155614	
776	0.04038254	0.04154872	
776.2	0.04108801	0.04154131	
776.4	0.04141514	0.0415339	
776.6	0.04161873	0.04152649	
776.8	0.04166765	0.04151908	
777	0.0419311	0.04151167	
777.2	0.04251692	0.04150426	
777.4	0.04259795	0.04149685	
777.6	0.04273635	0.04148945	
777.8	0.04237609	0.04148204	
778	0.04248752	0.04147464	
778.2	0.04242447	0.04146724	
778.4	0.0420687	0.04145984	
778.6	0.04208947	0.04145244	
778.8	0.04158601	0.04144505	
779	0.04122363	0.04143765	
779.2	0.04118331	0.04143026	
779.4	0.04107883	0.04142286	
779.6	0.04095194	0.04141547	
779.8	0.04117989	0.04140808	
780	0.04152407	0.04140069	
780.2	0.04230829	0.04139331	
780.4	0.04220093	0.04138592	
780.6	0.04213391	0.04137854	
780.8	0.04218559	0.04137115	
781	0.04251516	0.04136377	
781.2	0.04269961	0.04135639	
781.4	0.042584	0.04134901	
781.6	0.04226486	0.04134163	
781.8	0.04226321	0.04133425	
782	0.04225932	0.04132688	
782.2	0.04200952	0.0413195	
782.4	0.04195492	0.04131213	
782.6	0.04140164	0.04130476	
782.8	0.04085205	0.04129739	
783	0.04155937	0.04129002	
783.2	0.04189329	0.04128265	
783.4	0.04198668	0.04127528	
783.6	0.04210141	0.04126792	
783.8	0.04239337	0.04126055	
784	0.04228423	0.04125319	
784.2	0.04231156	0.04124583	
784.4	0.04209	0.04123847	
784.6	0.04183706	0.04123111	
784.8	0.04183649	0.04122375	
785	0.0421001	0.0412164	
785.2	0.04184706	0.04120904	
785.4	0.04191834	0.04120169	
785.6	0.04180446	0.04119434	
785.8	0.04180519	0.04118699	
786	0.04172552	0.04117964	
786.2	0.04173158	0.04117229	
786.4	0.04169851	0.04116494	
786.6	0.04147659	0.0411576	
786.8	0.04219111	0.04115025	
787	0.0421282	0.04114291	
787.2	0.04195966	0.04113557	
787.4	0.04223933	0.04112823	
787.6	0.04232317	0.04112089	
787.8	0.04259527	0.04111355	
788	0.04292386	0.04110622	
788.2	0.04296701	0.04109888	
788.4	0.04294421	0.04109155	
788.6	0.04324412	0.04108421	
788.8	0.04363458	0.04107688	
789	0.04340568	0.04106955	
789.2	0.04349246	0.04106222	
789.4	0.04386808	0.0410549	
789.6	0.04381516	0.04104757	
789.8	0.04367982	0.04104025	
790	0.04327755	0.04103292	
790.2	0.04286004	0.0410256	
790.4	0.04232373	0.04101828	
790.6	0.04234746	0.04101096	
790.8	0.04191327	0.04100364	
791	0.04134019	0.04099633	
791.2	0.04142804	0.04098901	
791.4	0.04157395	0.0409817	
791.6	0.04129954	0.04097438	
791.8	0.04166869	0.04096707	
792	0.04175711	0.04095976	
792.2	0.04166296	0.04095245	
792.4	0.04168988	0.04094515	
792.6	0.04280586	0.04093784	
792.8	0.04280428	0.04093053	
793	0.04280311	0.04092323	
793.2	0.04298918	0.04091593	
793.4	0.0430064	0.04090863	
793.6	0.04270725	0.04090133	
793.8	0.04271312	0.04089403	
794	0.04316196	0.04088673	
794.2	0.0434926	0.04087944	
794.4	0.04349782	0.04087214	
794.6	0.04367442	0.04086485	
794.8	0.0431865	0.04085756	
795	0.04308125	0.04085027	
795.2	0.04314904	0.04084298	
795.4	0.04276083	0.04083569	
795.6	0.04240715	0.0408284	
795.8	0.04238087	0.04082112	
796	0.0421399	0.04081383	
796.2	0.04214361	0.04080655	
796.4	0.04232204	0.04079927	
796.6	0.04237872	0.04079199	
796.8	0.04173666	0.04078471	
797	0.0416294	0.04077743	
797.2	0.04116496	0.04077015	
797.4	0.04147202	0.04076288	
797.6	0.04172105	0.0407556	
797.8	0.04225752	0.04074833	
798	0.04248029	0.04074106	
798.2	0.04217326	0.04073379	
798.4	0.0417743	0.04072652	
798.6	0.04190465	0.04071926	
798.8	0.04137262	0.04071199	
799	0.0412912	0.04070472	
799.2	0.04117468	0.04069746	
799.4	0.04093379	0.0406902	
799.6	0.04100453	0.04068294	
799.8	0.04086326	0.04067568	
800	0.04086394	0.04066842	
800.2	0.04111661	0.04066116	
800.4	0.04126384	0.04065391	
800.6	0.04156186	0.04064665	
800.8	0.04178536	0.0406394	
801	0.04199965	0.04063215	
801.2	0.04211208	0.0406249	
801.4	0.04256003	0.04061765	
801.6	0.04260226	0.0406104	
801.8	0.04250792	0.04060315	
802	0.0418609	0.04059591	
802.2	0.04133787	0.04058867	
802.4	0.04110073	0.04058142	
802.6	0.04132131	0.04057418	
802.8	0.04081814	0.04056694	
803	0.04088442	0.0405597	
803.2	0.04090629	0.04055246	
803.4	0.04093319	0.04054523	
803.6	0.0404531	0.04053799	
803.8	0.04031527	0.04053076	
804	0.04005429	0.04052353	
804.2	0.04024851	0.0405163	
804.4	0.0405114	0.04050907	
804.6	0.04061209	0.04050184	
804.8	0.04066673	0.04049461	
805	0.04040181	0.04048739	
805.2	0.0405844	0.04048016	
805.4	0.04088373	0.04047294	
805.6	0.04094213	0.04046572	
805.8	0.04116952	0.04045849	
806	0.04113202	0.04045127	
806.2	0.04153195	0.04044406	
806.4	0.0417552	0.04043684	
806.6	0.04198331	0.04042962	
806.8	0.04213085	0.04042241	
807	0.04192869	0.0404152	
807.2	0.04219152	0.04040798	
807.4	0.0421624	0.04040077	
807.6	0.04211453	0.04039357	
807.8	0.04250776	0.04038636	
808	0.04259239	0.04037915	
808.2	0.04273478	0.04037195	
808.4	0.04276587	0.04036474	
808.6	0.04242318	0.04035754	
808.8	0.04249651	0.04035034	
809	0.0418817	0.04034314	
809.2	0.04189654	0.04033594	
809.4	0.04158402	0.04032874	
809.6	0.04128235	0.04032154	
809.8	0.04099683	0.04031435	
