# Supplementary material for: Molecular basis for DNA recognition by the maternal pioneer transcription factor FoxH1
Source: Nat Commun. 2022 Nov 26;13:7279. doi: 10.1038/s41467-022-34925-y (PMC9701222; doi:10.1038/s41467-022-34925-y)
Supplement: Supplementary file 4 — Source Data [file 41467_2022_34925_MOESM4_ESM.zip › Sourcedata/BLIS/FoxH1/WT/601/+6/DNA/E1Results.txt]

Conc1	7.813E-09	
Start1	390	
Stop1	809.8	
Kobs	0.000892287789155482	
Error Kobs	1.88224118132279E-05	
Koff	0	
Error Koff	0	
Time1	Data1	Fit1	
390	0.00462692	0	
390.2	0.00468518	0.00004447	
390.4	0.00464482	0.00008892	
390.6	0.0044801	0.00013333	
390.8	0.00388519	0.00017771	
391	0.0040022	0.00022207	
391.2	0.00370373	0.00026639	
391.4	0.00352558	0.00031068	
391.6	0.00340257	0.00035495	
391.8	0.00340887	0.00039918	
392	0.00353671	0.00044339	
392.2	0.00384413	0.00048756	
392.4	0.00354893	0.00053171	
392.6	0.00324438	0.00057582	
392.8	0.00310322	0.00061991	
393	0.00302021	0.00066396	
393.2	0.0027145	0.00070799	
393.4	0.00270558	0.00075199	
393.6	0.00264544	0.00079595	
393.8	0.00195289	0.00083989	
394	0.00219003	0.0008838	
394.2	0.00256153	0.00092767	
394.4	0.00206881	0.00097152	
394.6	0.00215187	0.00101534	
394.8	0.00207649	0.00105913	
395	0.00269227	0.00110289	
395.2	0.0028939	0.00114662	
395.4	0.0033617	0.00119032	
395.6	0.00383817	0.00123399	
395.8	0.00445957	0.00127763	
396	0.00467783	0.00132125	
396.2	0.00480442	0.00136483	
396.4	0.00465386	0.00140838	
396.6	0.00420479	0.00145191	
396.8	0.00423236	0.0014954	
397	0.003982	0.00153887	
397.2	0.00370398	0.00158231	
397.4	0.00319968	0.00162571	
397.6	0.00300212	0.00166909	
397.8	0.00258952	0.00171244	
398	0.0031002	0.00175576	
398.2	0.00320094	0.00179905	
398.4	0.00271472	0.00184231	
398.6	0.00333201	0.00188554	
398.8	0.00320258	0.00192875	
399	0.00419359	0.00197192	
399.2	0.00474036	0.00201507	
399.4	0.00564394	0.00205818	
399.6	0.00567522	0.00210127	
399.8	0.0060144	0.00214433	
400	0.00551974	0.00218735	
400.2	0.00550113	0.00223035	
400.4	0.00522198	0.00227332	
400.6	0.00515705	0.00231627	
400.8	0.00533201	0.00235918	
401	0.00470093	0.00240206	
401.2	0.00417224	0.00244492	
401.4	0.00347366	0.00248774	
401.6	0.00327272	0.00253054	
401.8	0.00280819	0.00257331	
402	0.00216602	0.00261605	
402.2	0.00169283	0.00265876	
402.4	0.00091411	0.00270144	
402.6	0.0005728	0.00274409	
402.8	0.00043692	0.00278672	
403	0.001198	0.00282932	
403.2	0.00166286	0.00287188	
403.4	0.0021054	0.00291442	
403.6	0.00190644	0.00295693	
403.8	0.00255824	0.00299941	
404	0.00305322	0.00304186	
404.2	0.00395424	0.00308429	
404.4	0.00468816	0.00312668	
404.6	0.00577862	0.00316905	
404.8	0.00647878	0.00321139	
405	0.00661747	0.0032537	
405.2	0.00651868	0.00329598	
405.4	0.00652733	0.00333823	
405.6	0.0063935	0.00338046	
405.8	0.00612401	0.00342265	
406	0.00588313	0.00346482	
406.2	0.00557006	0.00350696	
406.4	0.00517575	0.00354907	
406.6	0.00487343	0.00359115	
406.8	0.0047489	0.00363321	
407	0.00480821	0.00367523	
407.2	0.00472702	0.00371723	
407.4	0.00441227	0.0037592	
407.6	0.00449159	0.00380114	
407.8	0.00498719	0.00384305	
408	0.005796	0.00388493	
408.2	0.00598185	0.00392679	
408.4	0.00667768	0.00396862	
408.6	0.00660423	0.00401042	
408.8	0.006173	0.00405219	
409	0.00622189	0.00409393	
409.2	0.00622228	0.00413565	
409.4	0.00602208	0.00417733	
409.6	0.00614937	0.00421899	
409.8	0.00594385	0.00426062	
410	0.0060483	0.00430223	
410.2	0.00621344	0.0043438	
410.4	0.00669195	0.00438535	
410.6	0.00652559	0.00442687	
410.8	0.00619791	0.00446836	
411	0.00655516	0.00450982	
411.2	0.00645026	0.00455126	
411.4	0.00659129	0.00459266	
411.6	0.00646731	0.00463404	
411.8	0.00675801	0.00467539	
412	0.00675766	0.00471672	
412.2	0.00642874	0.00475801	
412.4	0.00663039	0.00479928	
412.6	0.00620366	0.00484052	
412.8	0.0061731	0.00488173	
413	0.00649284	0.00492292	
413.2	0.00610624	0.00496407	
413.4	0.00577065	0.0050052	
413.6	0.00610778	0.0050463	
413.8	0.00592261	0.00508738	
414	0.00595488	0.00512842	
414.2	0.00609988	0.00516944	
414.4	0.00607585	0.00521043	
414.6	0.00566322	0.00525139	
414.8	0.00542645	0.00529233	
415	0.00576369	0.00533324	
415.2	0.00599046	0.00537412	
415.4	0.00596786	0.00541497	
415.6	0.00606009	0.00545579	
415.8	0.00631036	0.00549659	
416	0.00563785	0.00553736	
416.2	0.00602622	0.0055781	
416.4	0.00661941	0.00561882	
416.6	0.00662302	0.00565951	
416.8	0.00637828	0.00570017	
417	0.00603902	0.0057408	
417.2	0.00547955	0.00578141	
417.4	0.00598802	0.00582198	
417.6	0.00582574	0.00586253	
417.8	0.00535926	0.00590306	
418	0.00537422	0.00594355	
418.2	0.00604767	0.00598402	
418.4	0.00584576	0.00602447	
418.6	0.00562383	0.00606488	
418.8	0.00584745	0.00610527	
419	0.00636463	0.00614563	
419.2	0.00663793	0.00618596	
419.4	0.00665976	0.00622627	
419.6	0.00680634	0.00626654	
419.8	0.00718328	0.0063068	
420	0.00668567	0.00634702	
420.2	0.00732661	0.00638722	
420.4	0.00751639	0.00642739	
420.6	0.00742503	0.00646753	
420.8	0.00725608	0.00650765	
421	0.00744287	0.00654773	
421.2	0.00799626	0.0065878	
421.4	0.00854255	0.00662783	
421.6	0.00883598	0.00666784	
421.8	0.0089913	0.00670782	
422	0.00961622	0.00674777	
422.2	0.01003525	0.0067877	
422.4	0.00959663	0.0068276	
422.6	0.00933114	0.00686748	
422.8	0.00886462	0.00690732	
423	0.00903779	0.00694714	
423.2	0.00904562	0.00698693	
423.4	0.00916115	0.0070267	
423.6	0.00902156	0.00706644	
423.8	0.00872064	0.00710615	
424	0.00757753	0.00714584	
424.2	0.00750495	0.0071855	
424.4	0.00769625	0.00722513	
424.6	0.00745417	0.00726473	
424.8	0.00760893	0.00730431	
425	0.00771126	0.00734387	
425.2	0.00790825	0.00738339	
425.4	0.00777983	0.00742289	
425.6	0.00789375	0.00746236	
425.8	0.00782601	0.00750181	
426	0.00820036	0.00754123	
426.2	0.00811076	0.00758062	
426.4	0.00786735	0.00761999	
426.6	0.00754746	0.00765932	
426.8	0.0075974	0.00769864	
427	0.0081323	0.00773792	
427.2	0.00836826	0.00777718	
427.4	0.00846478	0.00781642	
427.6	0.00829657	0.00785562	
427.8	0.00769958	0.00789481	
428	0.00763228	0.00793396	
428.2	0.00801455	0.00797309	
428.4	0.00804447	0.00801219	
428.6	0.00824026	0.00805126	
428.8	0.0086082	0.00809031	
429	0.00776767	0.00812934	
429.2	0.00792557	0.00816833	
429.4	0.00798942	0.0082073	
429.6	0.00798	0.00824625	
429.8	0.00830913	0.00828516	
430	0.00837018	0.00832406	
430.2	0.0080235	0.00836292	
430.4	0.00812923	0.00840176	
430.6	0.00801095	0.00844057	
430.8	0.00780513	0.00847936	
431	0.0070291	0.00851812	
431.2	0.00715942	0.00855685	
431.4	0.00729769	0.00859556	
431.6	0.00718884	0.00863424	
431.8	0.00746067	0.0086729	
432	0.00787001	0.00871153	
432.2	0.00812967	0.00875013	
432.4	0.00801746	0.00878871	
432.6	0.00857163	0.00882726	
432.8	0.00855206	0.00886579	
433	0.00879354	0.00890429	
433.2	0.00953428	0.00894277	
433.4	0.0095886	0.00898121	
433.6	0.01000609	0.00901964	
433.8	0.01048005	0.00905803	
434	0.0105568	0.0090964	
434.2	0.01049581	0.00913475	
434.4	0.01014753	0.00917307	
434.6	0.00985043	0.00921136	
434.8	0.0095423	0.00924963	
435	0.00892736	0.00928787	
435.2	0.00958051	0.00932608	
435.4	0.00974287	0.00936427	
435.6	0.00979483	0.00940244	
435.8	0.01018683	0.00944058	
436	0.01021937	0.00947869	
436.2	0.01004946	0.00951678	
436.4	0.0098642	0.00955484	
436.6	0.01058471	0.00959288	
436.8	0.01073692	0.00963089	
437	0.01108744	0.00966887	
437.2	0.0108023	0.00970683	
437.4	0.01092158	0.00974476	
437.6	0.01123839	0.00978267	
437.8	0.01085124	0.00982055	
438	0.01034353	0.00985841	
438.2	0.0099196	0.00989624	
438.4	0.00959143	0.00993405	
438.6	0.009601	0.00997183	
438.8	0.00933833	0.01000958	
439	0.00898552	0.01004731	
439.2	0.00928822	0.01008502	
439.4	0.00926823	0.0101227	
439.6	0.00999603	0.01016035	
439.8	0.01064219	0.01019798	
440	0.0105951	0.01023558	
440.2	0.0101115	0.01027316	
440.4	0.01064209	0.01031071	
440.6	0.01162306	0.01034824	
440.8	0.01216171	0.01038574	
441	0.01268199	0.01042321	
441.2	0.01295531	0.01046066	
441.4	0.01322525	0.01049809	
441.6	0.01272096	0.01053549	
441.8	0.01238223	0.01057286	
442	0.01165395	0.01061021	
442.2	0.01135075	0.01064754	
442.4	0.01153785	0.01068484	
442.6	0.01108557	0.01072211	
442.8	0.01064319	0.01075936	
443	0.01034411	0.01079659	
443.2	0.01068829	0.01083379	
443.4	0.01103046	0.01087096	
443.6	0.01127226	0.01090811	
443.8	0.01083084	0.01094523	
444	0.01006806	0.01098233	
444.2	0.01014896	0.01101941	
444.4	0.01084455	0.01105646	
444.6	0.01105849	0.01109348	
444.8	0.01127799	0.01113048	
445	0.01143413	0.01116746	
445.2	0.0113678	0.0112044	
445.4	0.01101967	0.01124133	
445.6	0.01105655	0.01127823	
445.8	0.01151606	0.0113151	
446	0.01101175	0.01135195	
446.2	0.0113531	0.01138878	
446.4	0.01177878	0.01142558	
446.6	0.01125588	0.01146235	
446.8	0.0109402	0.01149911	
447	0.01111386	0.01153583	
447.2	0.01127994	0.01157253	
447.4	0.01093729	0.01160921	
447.6	0.01141695	0.01164586	
447.8	0.01173424	0.01168249	
448	0.01214337	0.01171909	
448.2	0.01256857	0.01175567	
448.4	0.01235503	0.01179222	
448.6	0.01196772	0.01182875	
448.8	0.01233561	0.01186525	
449	0.01176994	0.01190173	
449.2	0.01191389	0.01193819	
449.4	0.01178456	0.01197462	
449.6	0.01218046	0.01201102	
449.8	0.01187147	0.01204741	
450	0.01156431	0.01208376	
450.2	0.0111587	0.01212009	
450.4	0.01065407	0.0121564	
450.6	0.01022554	0.01219268	
450.8	0.01005959	0.01222894	
451	0.00959349	0.01226518	
451.2	0.0101383	0.01230139	
451.4	0.01035357	0.01233757	
451.6	0.01164513	0.01237373	
451.8	0.01233208	0.01240987	
452	0.01229694	0.01244598	
452.2	0.01209388	0.01248207	
452.4	0.01183338	0.01251814	
452.6	0.01160139	0.01255417	
452.8	0.0119752	0.01259019	
453	0.01178169	0.01262618	
453.2	0.01198218	0.01266215	
453.4	0.01209789	0.01269809	
453.6	0.012247	0.01273401	
453.8	0.01233358	0.0127699	
454	0.01246916	0.01280577	
454.2	0.01167088	0.01284162	
454.4	0.01199255	0.01287744	
454.6	0.0123374	0.01291324	
454.8	0.01187911	0.01294901	
455	0.01155262	0.01298476	
455.2	0.01243279	0.01302048	
455.4	0.01214451	0.01305618	
455.6	0.01257767	0.01309186	
455.8	0.01273035	0.01312751	
456	0.01189788	0.01316314	
456.2	0.01154613	0.01319875	
456.4	0.01177076	0.01323433	
456.6	0.01181408	0.01326989	
456.8	0.0116997	0.01330542	
457	0.01192932	0.01334093	
457.2	0.01197831	0.01337641	
457.4	0.01218401	0.01341187	
457.6	0.01256655	0.01344731	
457.8	0.01304357	0.01348273	
458	0.01295517	0.01351811	
458.2	0.01279738	0.01355348	
458.4	0.01334944	0.01358882	
458.6	0.01318642	0.01362414	
458.8	0.01346691	0.01365943	
459	0.01420905	0.01369471	
459.2	0.01511627	0.01372995	
459.4	0.01522412	0.01376518	
459.6	0.01554113	0.01380037	
459.8	0.01518704	0.01383555	
460	0.01484708	0.0138707	
460.2	0.01503518	0.01390583	
460.4	0.01509818	0.01394093	
460.6	0.01451278	0.01397602	
460.8	0.01411784	0.01401107	
461	0.01395544	0.01404611	
461.2	0.01356313	0.01408112	
461.4	0.01382187	0.0141161	
461.6	0.01433234	0.01415107	
461.8	0.01386318	0.01418601	
462	0.01334209	0.01422092	
462.2	0.01309257	0.01425581	
462.4	0.01298687	0.01429068	
462.6	0.01331818	0.01432553	
462.8	0.01392175	0.01436035	
463	0.01454702	0.01439515	
463.2	0.01494465	0.01442992	
463.4	0.01467859	0.01446467	
463.6	0.01489418	0.0144994	
463.8	0.01479179	0.01453411	
464	0.01507023	0.01456879	
464.2	0.01505253	0.01460344	
464.4	0.01466865	0.01463808	
464.6	0.014587	0.01467269	
464.8	0.01460852	0.01470728	
465	0.01455478	0.01474184	
465.2	0.0153121	0.01477638	
465.4	0.01590585	0.0148109	
465.6	0.01519898	0.0148454	
465.8	0.01478595	0.01487987	
466	0.01443406	0.01491432	
466.2	0.01368627	0.01494874	
466.4	0.01395767	0.01498314	
466.6	0.01425652	0.01501752	
466.8	0.01368326	0.01505188	
467	0.01410192	0.01508621	
467.2	0.01393906	0.01512052	
467.4	0.01403208	0.01515481	
467.6	0.0144514	0.01518907	
467.8	0.01429691	0.01522331	
468	0.01454666	0.01525753	
468.2	0.01409563	0.01529172	
468.4	0.014145	0.01532589	
468.6	0.01412418	0.01536004	
468.8	0.01387718	0.01539416	
469	0.01408257	0.01542826	
469.2	0.01450443	0.01546234	
469.4	0.01437706	0.0154964	
469.6	0.01387056	0.01553043	
469.8	0.01404684	0.01556444	
470	0.01398598	0.01559843	
470.2	0.01373842	0.01563239	
470.4	0.0140698	0.01566633	
470.6	0.01407311	0.01570025	
470.8	0.01398735	0.01573415	
471	0.01484079	0.01576802	
471.2	0.01487178	0.01580187	
471.4	0.01499791	0.0158357	
471.6	0.0149193	0.0158695	
471.8	0.01541159	0.01590328	
472	0.01573194	0.01593704	
472.2	0.01530882	0.01597078	
472.4	0.01547422	0.01600449	
472.6	0.01511839	0.01603818	
472.8	0.01475718	0.01607185	
473	0.01509278	0.0161055	
473.2	0.0152197	0.01613912	
473.4	0.01502432	0.01617272	
473.6	0.01474866	0.0162063	
473.8	0.01479234	0.01623985	
474	0.01466318	0.01627338	
474.2	0.01429147	0.01630689	
474.4	0.01427545	0.01634038	
474.6	0.01499494	0.01637384	
474.8	0.01493483	0.01640728	
475	0.01496057	0.0164407	
475.2	0.01503292	0.0164741	
475.4	0.01527873	0.01650747	
475.6	0.01568876	0.01654083	
475.8	0.01662252	0.01657416	
476	0.01626705	0.01660746	
476.2	0.01637616	0.01664075	
476.4	0.01626165	0.01667401	
476.6	0.01629126	0.01670725	
476.8	0.01633109	0.01674047	
477	0.01689141	0.01677366	
477.2	0.01659216	0.01680683	
477.4	0.01660095	0.01683998	
477.6	0.01638323	0.01687311	
477.8	0.01621593	0.01690622	
478	0.01641063	0.0169393	
478.2	0.01667555	0.01697236	
478.4	0.01702028	0.0170054	
478.6	0.01706806	0.01703841	
478.8	0.01660338	0.01707141	
479	0.01636391	0.01710438	
479.2	0.01667148	0.01713733	
479.4	0.01670735	0.01717026	
479.6	0.01672632	0.01720316	
479.8	0.01683804	0.01723604	
480	0.01618256	0.01726891	
480.2	0.01602922	0.01730174	
480.4	0.01560407	0.01733456	
480.6	0.0153077	0.01736736	
480.8	0.01555809	0.01740013	
481	0.01575811	0.01743288	
481.2	0.01552491	0.01746561	
481.4	0.01578138	0.01749831	
481.6	0.01618054	0.017531	
481.8	0.01662983	0.01756366	
482	0.01740283	0.0175963	
482.2	0.01756018	0.01762892	
482.4	0.01758751	0.01766151	
482.6	0.01733881	0.01769409	
482.8	0.01721994	0.01772664	
483	0.01731782	0.01775917	
483.2	0.0177129	0.01779168	
483.4	0.01819816	0.01782417	
483.6	0.01861613	0.01785663	
483.8	0.01833182	0.01788907	
484	0.0182673	0.01792149	
484.2	0.01804998	0.01795389	
484.4	0.01733696	0.01798627	
484.6	0.01703295	0.01801862	
484.8	0.01745605	0.01805096	
485	0.01753511	0.01808327	
485.2	0.01753426	0.01811556	
485.4	0.01804088	0.01814783	
485.6	0.01814466	0.01818008	
485.8	0.0179315	0.0182123	
486	0.01836392	0.0182445	
486.2	0.01782147	0.01827668	
486.4	0.01784159	0.01830884	
486.6	0.01775649	0.01834098	
486.8	0.01787262	0.0183731	
487	0.01816271	0.01840519	
487.2	0.018359	0.01843727	
487.4	0.01856279	0.01846932	
487.6	0.01882155	0.01850135	
487.8	0.01840157	0.01853336	
488	0.01834997	0.01856534	
488.2	0.01776986	0.01859731	
488.4	0.01702527	0.01862925	
488.6	0.01738768	0.01866117	
488.8	0.01777269	0.01869308	
489	0.01759443	0.01872495	
489.2	0.01754619	0.01875681	
489.4	0.01759638	0.01878865	
489.6	0.01753546	0.01882046	
489.8	0.01806426	0.01885226	
490	0.01912181	0.01888403	
490.2	0.01854216	0.01891578	
490.4	0.01930481	0.01894751	
490.6	0.01977457	0.01897922	
490.8	0.02011657	0.0190109	
491	0.0199531	0.01904257	
491.2	0.02017775	0.01907421	
491.4	0.02050466	0.01910583	
491.6	0.02107615	0.01913743	
491.8	0.02068889	0.01916901	
492	0.02055632	0.01920057	
492.2	0.02056023	0.01923211	
492.4	0.0206717	0.01926363	
492.6	0.02084281	0.01929512	
492.8	0.02053586	0.01932659	
493	0.02001738	0.01935805	
493.2	0.01996208	0.01938948	
493.4	0.01975005	0.01942089	
493.6	0.02021112	0.01945228	
493.8	0.0198223	0.01948364	
494	0.02023819	0.01951499	
494.2	0.01913539	0.01954632	
494.4	0.01886758	0.01957762	
494.6	0.01858496	0.0196089	
494.8	0.01821391	0.01964017	
495	0.01789439	0.01967141	
495.2	0.01800527	0.01970263	
495.4	0.01824944	0.01973383	
495.6	0.0184862	0.019765	
495.8	0.01845216	0.01979616	
496	0.01875079	0.0198273	
496.2	0.01949423	0.01985841	
496.4	0.01983502	0.01988951	
496.6	0.01998608	0.01992058	
496.8	0.02048905	0.01995163	
497	0.02081915	0.01998266	
497.2	0.02131325	0.02001367	
497.4	0.02128254	0.02004466	
497.6	0.02155665	0.02007563	
497.8	0.02124247	0.02010658	
498	0.02127199	0.02013751	
498.2	0.02059797	0.02016841	
498.4	0.02033781	0.0201993	
498.6	0.02075543	0.02023016	
498.8	0.02048935	0.02026101	
499	0.02038431	0.02029183	
499.2	0.01995346	0.02032263	
499.4	0.01969156	0.02035341	
499.6	0.01946779	0.02038417	
499.8	0.0197012	0.02041491	
500	0.01927742	0.02044563	
500.2	0.01885922	0.02047633	
500.4	0.01858791	0.02050701	
500.6	0.0191512	0.02053767	
500.8	0.01947031	0.0205683	
501	0.01905613	0.02059892	
501.2	0.01918904	0.02062951	
501.4	0.01847938	0.02066009	
501.6	0.0190152	0.02069064	
501.8	0.0192243	0.02072117	
502	0.01897995	0.02075169	
502.2	0.01934684	0.02078218	
502.4	0.01965294	0.02081265	
502.6	0.01967457	0.0208431	
502.8	0.01979673	0.02087353	
503	0.01988496	0.02090394	
503.2	0.01909112	0.02093433	
503.4	0.0194137	0.0209647	
503.6	0.0198087	0.02099505	
503.8	0.01991715	0.02102538	
504	0.01951863	0.02105569	
504.2	0.01928672	0.02108597	
504.4	0.01974309	0.02111624	
504.6	0.01997074	0.02114649	
504.8	0.02004165	0.02117671	
505	0.02045991	0.02120692	
505.2	0.02108528	0.02123711	
505.4	0.02063615	0.02126727	
505.6	0.02093185	0.02129742	
505.8	0.02077259	0.02132754	
506	0.02029325	0.02135764	
506.2	0.02067011	0.02138773	
506.4	0.02087824	0.02141779	
506.6	0.02061805	0.02144784	
506.8	0.02068029	0.02147786	
507	0.02062152	0.02150786	
507.2	0.02057222	0.02153784	
507.4	0.02101592	0.02156781	
507.6	0.02114836	0.02159775	
507.8	0.02077456	0.02162767	
508	0.02078929	0.02165757	
508.2	0.02075793	0.02168746	
508.4	0.02104855	0.02171732	
508.6	0.02180452	0.02174716	
508.8	0.02223641	0.02177698	
509	0.02255971	0.02180678	
509.2	0.02245724	0.02183656	
509.4	0.02178607	0.02186633	
509.6	0.02203256	0.02189607	
509.8	0.02234611	0.02192579	
510	0.02244629	0.02195549	
510.2	0.02278647	0.02198517	
510.4	0.02284181	0.02201483	
510.6	0.02242999	0.02204447	
510.8	0.02228026	0.02207409	
511	0.02232736	0.0221037	
511.2	0.02237686	0.02213328	
511.4	0.02215495	0.02216284	
511.6	0.02197599	0.02219238	
511.8	0.02193062	0.0222219	
512	0.02172787	0.0222514	
512.2	0.02177216	0.02228088	
512.4	0.02181914	0.02231035	
512.6	0.02156014	0.02233979	
512.8	0.02078055	0.02236921	
513	0.02138935	0.02239861	
513.2	0.0213423	0.022428	
513.4	0.02101366	0.02245736	
513.6	0.02153044	0.0224867	
513.8	0.02174831	0.02251603	
514	0.0215302	0.02254533	
514.2	0.02140166	0.02257461	
514.4	0.02155418	0.02260388	
514.6	0.02153032	0.02263312	
514.8	0.02202839	0.02266235	
515	0.02228519	0.02269155	
515.2	0.02225983	0.02272074	
515.4	0.02252805	0.0227499	
515.6	0.02244774	0.02277905	
515.8	0.02255197	0.02280817	
516	0.02229763	0.02283728	
516.2	0.02228763	0.02286637	
516.4	0.02232568	0.02289544	
516.6	0.02182264	0.02292448	
516.8	0.02203237	0.02295351	
517	0.02294604	0.02298252	
517.2	0.02245987	0.02301151	
517.4	0.02249166	0.02304048	
517.6	0.02318245	0.02306943	
517.8	0.02299124	0.02309836	
518	0.02279872	0.02312727	
518.2	0.02295682	0.02315616	
518.4	0.02248265	0.02318504	
518.6	0.02233289	0.02321389	
518.8	0.02274225	0.02324272	
519	0.02243571	0.02327154	
519.2	0.02200787	0.02330033	
519.4	0.02254413	0.02332911	
519.6	0.02188829	0.02335786	
519.8	0.02121973	0.0233866	
520	0.02106433	0.02341531	
520.2	0.02090801	0.02344401	
520.4	0.020811	0.02347269	
520.6	0.02135674	0.02350135	
520.8	0.0218771	0.02352999	
521	0.0228219	0.02355861	
521.2	0.02298184	0.02358721	
521.4	0.02321985	0.02361579	
521.6	0.0237503	0.02364436	
521.8	0.02376302	0.0236729	
522	0.02352978	0.02370142	
522.2	0.02326786	0.02372993	
522.4	0.02302793	0.02375841	
522.6	0.02346564	0.02378688	
522.8	0.0238787	0.02381533	
523	0.02382718	0.02384376	
523.2	0.02378181	0.02387216	
523.4	0.0237799	0.02390055	
523.6	0.0231921	0.02392893	
523.8	0.02256651	0.02395728	
524	0.02257289	0.02398561	
524.2	0.02273697	0.02401392	
524.4	0.02247449	0.02404222	
524.6	0.02339911	0.02407049	
524.8	0.02351701	0.02409875	
525	0.02361053	0.02412699	
525.2	0.02389302	0.0241552	
525.4	0.0236326	0.0241834	
525.6	0.02377545	0.02421158	
525.8	0.02366615	0.02423974	
526	0.02343034	0.02426789	
526.2	0.0233537	0.02429601	
526.4	0.02360361	0.02432411	
526.6	0.02372581	0.0243522	
526.8	0.02405857	0.02438027	
527	0.02406396	0.02440831	
527.2	0.02373714	0.02443634	
527.4	0.02336208	0.02446435	
527.6	0.02300972	0.02449234	
527.8	0.02242619	0.02452032	
528	0.02241449	0.02454827	
528.2	0.02281591	0.0245762	
528.4	0.0228144	0.02460412	
528.6	0.02315596	0.02463202	
528.8	0.02299729	0.02465989	
529	0.02282155	0.02468775	
529.2	0.02320793	0.02471559	
529.4	0.02285931	0.02474341	
529.6	0.02309973	0.02477122	
529.8	0.02300442	0.024799	
530	0.02264298	0.02482677	
530.2	0.02285968	0.02485451	
530.4	0.02317737	0.02488224	
530.6	0.02355056	0.02490995	
530.8	0.02322797	0.02493764	
531	0.02302191	0.02496531	
531.2	0.0228499	0.02499297	
531.4	0.0230776	0.0250206	
531.6	0.02358059	0.02504822	
531.8	0.02364894	0.02507582	
532	0.02399572	0.02510339	
532.2	0.02430753	0.02513095	
532.4	0.02428693	0.0251585	
532.6	0.02442834	0.02518602	
532.8	0.02469957	0.02521352	
533	0.02489647	0.02524101	
533.2	0.02516282	0.02526848	
533.4	0.02508735	0.02529593	
533.6	0.02500823	0.02532336	
533.8	0.02501983	0.02535077	
534	0.02484187	0.02537816	
534.2	0.02540587	0.02540554	
534.4	0.02502025	0.0254329	
534.6	0.02506202	0.02546023	
534.8	0.02507461	0.02548755	
535	0.02517639	0.02551486	
535.2	0.02524163	0.02554214	
535.4	0.02516369	0.0255694	
535.6	0.02508368	0.02559665	
535.8	0.02482384	0.02562388	
536	0.02493433	0.02565109	
536.2	0.02453203	0.02567828	
536.4	0.02441561	0.02570545	
536.6	0.02453093	0.02573261	
536.8	0.02421495	0.02575974	
537	0.02381858	0.02578686	
537.2	0.02394323	0.02581396	
537.4	0.02354525	0.02584104	
537.6	0.0236321	0.02586811	
537.8	0.02418401	0.02589515	
538	0.02429165	0.02592218	
538.2	0.02433381	0.02594919	
538.4	0.02447472	0.02597618	
538.6	0.02486467	0.02600315	
538.8	0.02520625	0.0260301	
539	0.02515628	0.02605704	
539.2	0.02526536	0.02608396	
539.4	0.02559666	0.02611086	
539.6	0.02592354	0.02613774	
539.8	0.02581882	0.0261646	
540	0.02575376	0.02619145	
540.2	0.02535285	0.02621828	
540.4	0.02531303	0.02624509	
540.6	0.02554662	0.02627188	
540.8	0.02523677	0.02629865	
541	0.02476184	0.0263254	
541.2	0.02476118	0.02635214	
541.4	0.02476362	0.02637886	
541.6	0.02469245	0.02640556	
541.8	0.02474407	0.02643224	
542	0.0246451	0.02645891	
542.2	0.02437577	0.02648556	
542.4	0.02413234	0.02651219	
542.6	0.02410231	0.0265388	
542.8	0.02401963	0.02656539	
543	0.02412488	0.02659197	
543.2	0.02376257	0.02661852	
543.4	0.0238757	0.02664506	
543.6	0.02379175	0.02667158	
543.8	0.02406478	0.02669809	
544	0.02422094	0.02672457	
544.2	0.02465085	0.02675104	
544.4	0.02498878	0.02677749	
544.6	0.02545783	0.02680393	
544.8	0.02533617	0.02683034	
545	0.0251023	0.02685674	
545.2	0.02566055	0.02688312	
545.4	0.02610575	0.02690948	
545.6	0.02631794	0.02693582	
545.8	0.02655185	0.02696215	
546	0.02679406	0.02698845	
546.2	0.02678309	0.02701475	
546.4	0.02684009	0.02704102	
546.6	0.02660784	0.02706727	
546.8	0.02599933	0.02709351	
547	0.02547506	0.02711973	
547.2	0.02518891	0.02714593	
547.4	0.02562253	0.02717212	
547.6	0.02562346	0.02719828	
547.8	0.02560883	0.02722443	
548	0.02514959	0.02725056	
548.2	0.02505198	0.02727668	
548.4	0.02500268	0.02730277	
548.6	0.02443816	0.02732885	
548.8	0.02400747	0.02735491	
549	0.02425994	0.02738096	
549.2	0.02462317	0.02740698	
549.4	0.02509849	0.02743299	
549.6	0.0257267	0.02745898	
549.8	0.02588823	0.02748495	
550	0.0260036	0.02751091	
550.2	0.02633736	0.02753685	
550.4	0.02677687	0.02756277	
550.6	0.026783	0.02758867	
550.8	0.02722544	0.02761456	
551	0.02745458	0.02764043	
551.2	0.02779899	0.02766628	
551.4	0.02791857	0.02769211	
551.6	0.02794043	0.02771793	
551.8	0.02806942	0.02774373	
552	0.02768769	0.02776951	
552.2	0.02754252	0.02779527	
552.4	0.0271849	0.02782102	
552.6	0.02661224	0.02784675	
552.8	0.02692581	0.02787246	
553	0.02757079	0.02789816	
553.2	0.02740631	0.02792383	
553.4	0.02731396	0.02794949	
553.6	0.02740506	0.02797514	
553.8	0.02738876	0.02800076	
554	0.02691815	0.02802637	
554.2	0.02754219	0.02805196	
554.4	0.02776945	0.02807753	
554.6	0.02770671	0.02810309	
554.8	0.02720695	0.02812863	
555	0.02636751	0.02815415	
555.2	0.02569514	0.02817966	
555.4	0.02637875	0.02820515	
555.6	0.0267631	0.02823062	
555.8	0.02660919	0.02825607	
556	0.02636779	0.02828151	
556.2	0.02574497	0.02830692	
556.4	0.02541372	0.02833233	
556.6	0.0252878	0.02835771	
556.8	0.02542503	0.02838308	
557	0.02562304	0.02840843	
557.2	0.02529876	0.02843376	
557.4	0.02555432	0.02845908	
557.6	0.02599489	0.02848438	
557.8	0.02605358	0.02850966	
558	0.02564532	0.02853493	
558.2	0.02675754	0.02856018	
558.4	0.0266194	0.02858541	
558.6	0.02639947	0.02861062	
558.8	0.02636039	0.02863582	
559	0.02660564	0.028661	
559.2	0.02752583	0.02868616	
559.4	0.028534	0.02871131	
559.6	0.0289292	0.02873644	
559.8	0.02874359	0.02876155	
560	0.02906757	0.02878665	
560.2	0.02867775	0.02881173	
560.4	0.02870942	0.02883679	
560.6	0.02836873	0.02886183	
560.8	0.02858332	0.02888686	
561	0.02851125	0.02891187	
561.2	0.02847463	0.02893687	
561.4	0.0285144	0.02896185	
561.6	0.02812332	0.02898681	
561.8	0.0274679	0.02901175	
562	0.02763745	0.02903668	
562.2	0.02791584	0.02906159	
562.4	0.02745697	0.02908648	
562.6	0.02743879	0.02911136	
562.8	0.02793478	0.02913622	
563	0.02831931	0.02916106	
563.2	0.02829727	0.02918589	
563.4	0.02801679	0.0292107	
563.6	0.02805802	0.02923549	
563.8	0.02778997	0.02926027	
564	0.02823624	0.02928503	
564.2	0.02810012	0.02930977	
564.4	0.02760886	0.0293345	
564.6	0.02777785	0.02935921	
564.8	0.02789737	0.0293839	
565	0.02788436	0.02940858	
565.2	0.02834313	0.02943324	
565.4	0.02861353	0.02945788	
565.6	0.02820259	0.02948251	
565.8	0.0281834	0.02950712	
566	0.02858704	0.02953171	
566.2	0.0281499	0.02955629	
566.4	0.02780645	0.02958085	
566.6	0.02771375	0.02960539	
566.8	0.02742303	0.02962992	
567	0.0271311	0.02965443	
567.2	0.02697685	0.02967892	
567.4	0.02676017	0.0297034	
567.6	0.02661602	0.02972786	
567.8	0.02657881	0.02975231	
568	0.02645801	0.02977673	
568.2	0.02621216	0.02980115	
568.4	0.02581707	0.02982554	
568.6	0.02613782	0.02984992	
568.8	0.02619832	0.02987428	
569	0.0263821	0.02989863	
569.2	0.02662885	0.02992296	
569.4	0.02655151	0.02994727	
569.6	0.02612739	0.02997157	
569.8	0.02616575	0.02999585	
570	0.02616575	0.03002023	
570.2	0.02673639	0.03001487	
570.4	0.0271178	0.03000952	
570.6	0.02718346	0.03000416	
570.8	0.02758021	0.02999881	
571	0.02766798	0.02999346	
571.2	0.02822973	0.0299881	
571.4	0.02881777	0.02998275	
571.6	0.02876492	0.0299774	
571.8	0.02840509	0.02997205	
572	0.02835318	0.02996671	
572.2	0.02779762	0.02996136	
572.4	0.02736286	0.02995601	
572.6	0.02768178	0.02995067	
572.8	0.02754718	0.02994532	
573	0.02743937	0.02993998	
573.2	0.0275239	0.02993464	
573.4	0.02784876	0.02992929	
573.6	0.02808522	0.02992395	
573.8	0.02773533	0.02991861	
574	0.02798833	0.02991328	
574.2	0.02790074	0.02990794	
574.4	0.02764261	0.0299026	
574.6	0.0272632	0.02989727	
574.8	0.02732807	0.02989193	
575	0.02779695	0.0298866	
575.2	0.02816921	0.02988126	
575.4	0.02830964	0.02987593	
575.6	0.02783957	0.0298706	
575.8	0.02771909	0.02986527	
576	0.02777763	0.02985994	
576.2	0.0273328	0.02985461	
576.4	0.02704175	0.02984929	
576.6	0.02723838	0.02984396	
576.8	0.02765512	0.02983863	
577	0.02783137	0.02983331	
577.2	0.02828784	0.02982799	
577.4	0.02865571	0.02982266	
577.6	0.02870816	0.02981734	
577.8	0.02902922	0.02981202	
578	0.02899121	0.0298067	
578.2	0.02877475	0.02980138	
578.4	0.02877028	0.02979606	
578.6	0.02880979	0.02979075	
578.8	0.0291911	0.02978543	
579	0.0297504	0.02978012	
579.2	0.02943685	0.0297748	
579.4	0.02960734	0.02976949	
579.6	0.02943483	0.02976418	
579.8	0.02888434	0.02975887	
580	0.02876228	0.02975356	
580.2	0.02861098	0.02974825	
580.4	0.02829947	0.02974294	
580.6	0.02853921	0.02973763	
580.8	0.02875044	0.02973232	
581	0.02823323	0.02972702	
581.2	0.02868112	0.02972171	
581.4	0.02860825	0.02971641	
581.6	0.02795174	0.02971111	
581.8	0.0283898	0.02970581	
582	0.02786633	0.02970051	
582.2	0.02801391	0.02969521	
582.4	0.02813767	0.02968991	
582.6	0.02823401	0.02968461	
582.8	0.02823226	0.02967931	
583	0.02823848	0.02967402	
583.2	0.0282431	0.02966872	
583.4	0.02832815	0.02966343	
583.6	0.02843386	0.02965813	
583.8	0.02835339	0.02965284	
584	0.0288829	0.02964755	
584.2	0.02912886	0.02964226	
584.4	0.02877709	0.02963697	
584.6	0.0287506	0.02963168	
584.8	0.02869923	0.02962639	
585	0.02847168	0.02962111	
585.2	0.02843941	0.02961582	
585.4	0.028009	0.02961054	
585.6	0.02812094	0.02960525	
585.8	0.02853183	0.02959997	
586	0.02860143	0.02959469	
586.2	0.02877632	0.02958941	
586.4	0.02880326	0.02958413	
586.6	0.02839307	0.02957885	
586.8	0.02837742	0.02957357	
587	0.02843505	0.02956829	
587.2	0.02842243	0.02956302	
587.4	0.02850768	0.02955774	
587.6	0.02845945	0.02955247	
587.8	0.02862142	0.0295472	
588	0.02880336	0.02954192	
588.2	0.02855166	0.02953665	
588.4	0.02781757	0.02953138	
588.6	0.02805899	0.02952611	
588.8	0.02823625	0.02952084	
589	0.02840729	0.02951557	
589.2	0.0285844	0.02951031	
589.4	0.02884798	0.02950504	
589.6	0.02950633	0.02949978	
589.8	0.02975709	0.02949451	
590	0.03008864	0.02948925	
590.2	0.03047355	0.02948399	
590.4	0.03068547	0.02947873	
590.6	0.03079713	0.02947347	
590.8	0.03109744	0.02946821	
591	0.03108788	0.02946295	
591.2	0.03098012	0.02945769	
591.4	0.03095964	0.02945243	
591.6	0.03099366	0.02944718	
591.8	0.03077136	0.02944192	
592	0.03018303	0.02943667	
592.2	0.0298766	0.02943142	
592.4	0.03009595	0.02942617	
592.6	0.03043432	0.02942092	
592.8	0.03033112	0.02941567	
593	0.03024627	0.02941042	
593.2	0.02988106	0.02940517	
593.4	0.02939674	0.02939992	
593.6	0.02941216	0.02939468	
593.8	0.02940525	0.02938943	
594	0.02956697	0.02938419	
594.2	0.02969262	0.02937894	
594.4	0.03014332	0.0293737	
594.6	0.02985422	0.02936846	
594.8	0.02996019	0.02936322	
595	0.02957503	0.02935798	
595.2	0.02959578	0.02935274	
595.4	0.02978967	0.0293475	
595.6	0.02974903	0.02934227	
595.8	0.02913027	0.02933703	
596	0.02941075	0.02933179	
596.2	0.02995079	0.02932656	
596.4	0.03015074	0.02932133	
596.6	0.0300263	0.0293161	
596.8	0.03025195	0.02931086	
597	0.03031444	0.02930563	
597.2	0.03019749	0.0293004	
597.4	0.030545	0.02929518	
597.6	0.03027636	0.02928995	
597.8	0.03059232	0.02928472	
598	0.03068053	0.0292795	
598.2	0.03050043	0.02927427	
598.4	0.03104488	0.02926905	
598.6	0.03049216	0.02926383	
598.8	0.0305027	0.0292586	
599	0.02982426	0.02925338	
599.2	0.02966818	0.02924816	
599.4	0.02935112	0.02924294	
599.6	0.02846853	0.02923772	
599.8	0.02802923	0.02923251	
600	0.0280081	0.02922729	
600.2	0.02779959	0.02922208	
600.4	0.02748025	0.02921686	
600.6	0.02749273	0.02921165	
600.8	0.02737585	0.02920644	
601	0.02768254	0.02920122	
601.2	0.02769869	0.02919601	
601.4	0.02724784	0.0291908	
601.6	0.02709688	0.02918559	
601.8	0.02724566	0.02918039	
602	0.02722138	0.02917518	
602.2	0.02757935	0.02916997	
602.4	0.02805341	0.02916477	
602.6	0.02811866	0.02915956	
602.8	0.02840066	0.02915436	
603	0.02855342	0.02914916	
603.2	0.02856313	0.02914396	
603.4	0.02871771	0.02913876	
603.6	0.02862937	0.02913356	
603.8	0.02881301	0.02912836	
604	0.02942036	0.02912316	
604.2	0.02984795	0.02911796	
604.4	0.02999166	0.02911277	
604.6	0.03054503	0.02910757	
604.8	0.03082258	0.02910238	
605	0.03123402	0.02909719	
605.2	0.03102334	0.02909199	
605.4	0.03050187	0.0290868	
605.6	0.03034278	0.02908161	
605.8	0.02985016	0.02907642	
606	0.03007511	0.02907123	
606.2	0.03004896	0.02906605	
606.4	0.02975725	0.02906086	
606.6	0.02935245	0.02905567	
606.8	0.02919924	0.02905049	
607	0.02867467	0.02904531	
607.2	0.02777998	0.02904012	
607.4	0.02767245	0.02903494	
607.6	0.02753704	0.02902976	
607.8	0.02754792	0.02902458	
608	0.02757702	0.0290194	
608.2	0.02766615	0.02901422	
608.4	0.02747671	0.02900905	
608.6	0.02753318	0.02900387	
608.8	0.02751061	0.02899869	
609	0.02768685	0.02899352	
609.2	0.0271915	0.02898835	
609.4	0.02684337	0.02898317	
609.6	0.02701299	0.028978	
609.8	0.02720448	0.02897283	
610	0.02781025	0.02896766	
610.2	0.02776033	0.02896249	
610.4	0.02825906	0.02895732	
610.6	0.02823284	0.02895216	
610.8	0.02874178	0.02894699	
611	0.02838492	0.02894182	
611.2	0.02865725	0.02893666	
611.4	0.02912724	0.0289315	
611.6	0.0294327	0.02892633	
611.8	0.0292863	0.02892117	
612	0.02924661	0.02891601	
612.2	0.02947664	0.02891085	
612.4	0.02868144	0.02890569	
612.6	0.02841227	0.02890053	
612.8	0.02836597	0.02889538	
613	0.02782068	0.02889022	
613.2	0.02728742	0.02888507	
613.4	0.0276515	0.02887991	
613.6	0.02770286	0.02887476	
613.8	0.02753184	0.02886961	
614	0.02812168	0.02886445	
614.2	0.02806673	0.0288593	
614.4	0.02834131	0.02885415	
614.6	0.02810872	0.02884901	
614.8	0.02785291	0.02884386	
615	0.02745196	0.02883871	
615.2	0.02746594	0.02883356	
615.4	0.02741918	0.02882842	
615.6	0.02725673	0.02882327	
615.8	0.02716378	0.02881813	
616	0.02777377	0.02881299	
616.2	0.02753528	0.02880785	
616.4	0.02699753	0.02880271	
616.6	0.02744244	0.02879757	
616.8	0.02756217	0.02879243	
617	0.02737055	0.02878729	
617.2	0.02806843	0.02878215	
617.4	0.02816487	0.02877702	
617.6	0.02794392	0.02877188	
617.8	0.02840085	0.02876675	
618	0.02868209	0.02876162	
618.2	0.02845071	0.02875648	
618.4	0.02836016	0.02875135	
618.6	0.02777978	0.02874622	
618.8	0.0277275	0.02874109	
619	0.02723558	0.02873596	
619.2	0.02735791	0.02873084	
619.4	0.02777429	0.02872571	
619.6	0.02810618	0.02872058	
619.8	0.02874379	0.02871546	
620	0.02897288	0.02871033	
620.2	0.02912151	0.02870521	
620.4	0.02904231	0.02870009	
620.6	0.02913123	0.02869497	
620.8	0.02921812	0.02868985	
621	0.02913822	0.02868473	
621.2	0.02919331	0.02867961	
621.4	0.02941018	0.02867449	
621.6	0.02964795	0.02866938	
621.8	0.0298222	0.02866426	
622	0.02967056	0.02865914	
622.2	0.02943245	0.02865403	
622.4	0.02914633	0.02864892	
622.6	0.02877768	0.02864381	
622.8	0.02892407	0.02863869	
623	0.02859667	0.02863358	
623.2	0.02932502	0.02862847	
623.4	0.02957863	0.02862337	
623.6	0.02962615	0.02861826	
623.8	0.02992635	0.02861315	
624	0.02960454	0.02860805	
624.2	0.02929878	0.02860294	
624.4	0.02869439	0.02859784	
624.6	0.02861304	0.02859273	
624.8	0.02865179	0.02858763	
625	0.02841106	0.02858253	
625.2	0.02893955	0.02857743	
625.4	0.02956261	0.02857233	
625.6	0.02962052	0.02856723	
625.8	0.02947237	0.02856213	
626	0.02960593	0.02855704	
626.2	0.02952179	0.02855194	
626.4	0.02927826	0.02854685	
626.6	0.02959943	0.02854175	
626.8	0.02966668	0.02853666	
627	0.03016932	0.02853157	
627.2	0.03032172	0.02852648	
627.4	0.02996342	0.02852139	
627.6	0.02977256	0.0285163	
627.8	0.02964867	0.02851121	
628	0.02898574	0.02850612	
628.2	0.02821944	0.02850103	
628.4	0.02813866	0.02849595	
628.6	0.0279085	0.02849086	
628.8	0.02782089	0.02848578	
629	0.02766281	0.0284807	
629.2	0.02772135	0.02847561	
629.4	0.02756086	0.02847053	
629.6	0.0272689	0.02846545	
629.8	0.02732293	0.02846037	
630	0.02715804	0.0284553	
630.2	0.02703664	0.02845022	
630.4	0.02730778	0.02844514	
630.6	0.02706583	0.02844007	
630.8	0.02717829	0.02843499	
631	0.02744882	0.02842992	
631.2	0.02721003	0.02842484	
631.4	0.02680581	0.02841977	
631.6	0.02713711	0.0284147	
631.8	0.02725501	0.02840963	
632	0.02745195	0.02840456	
632.2	0.02732395	0.02839949	
632.4	0.02742472	0.02839442	
632.6	0.02773926	0.02838936	
632.8	0.02796538	0.02838429	
633	0.02772772	0.02837923	
633.2	0.02809133	0.02837416	
633.4	0.02832559	0.0283691	
633.6	0.02803061	0.02836404	
633.8	0.02842122	0.02835898	
634	0.02851792	0.02835392	
634.2	0.02830618	0.02834886	
634.4	0.02793842	0.0283438	
634.6	0.0279472	0.02833874	
634.8	0.02781009	0.02833368	
635	0.02770924	0.02832863	
635.2	0.02785678	0.02832357	
635.4	0.0277293	0.02831852	
635.6	0.0281373	0.02831346	
635.8	0.02832141	0.02830841	
636	0.02840274	0.02830336	
636.2	0.02828255	0.02829831	
636.4	0.02849787	0.02829326	
636.6	0.02839951	0.02828821	
636.8	0.02825753	0.02828316	
637	0.02839827	0.02827812	
637.2	0.02868044	0.02827307	
637.4	0.02843035	0.02826803	
637.6	0.02805167	0.02826298	
637.8	0.02794998	0.02825794	
638	0.0273945	0.0282529	
638.2	0.02682404	0.02824785	
638.4	0.02672592	0.02824281	
638.6	0.02718566	0.02823777	
638.8	0.02647678	0.02823274	
639	0.0269001	0.0282277	
639.2	0.02725633	0.02822266	
639.4	0.02762528	0.02821762	
639.6	0.027951	0.02821259	
639.8	0.02816289	0.02820756	
640	0.0279728	0.02820252	
640.2	0.02783035	0.02819749	
640.4	0.02809496	0.02819246	
640.6	0.02803454	0.02818743	
640.8	0.02813846	0.0281824	
641	0.02835691	0.02817737	
641.2	0.02806921	0.02817234	
641.4	0.02804322	0.02816731	
641.6	0.02786394	0.02816229	
641.8	0.02747669	0.02815726	
642	0.02676467	0.02815224	
642.2	0.02680702	0.02814721	
642.4	0.02665328	0.02814219	
642.6	0.02649705	0.02813717	
642.8	0.02662258	0.02813215	
643	0.02699851	0.02812713	
643.2	0.02701231	0.02812211	
643.4	0.02727342	0.02811709	
643.6	0.02763233	0.02811207	
643.8	0.02750666	0.02810706	
644	0.02726458	0.02810204	
644.2	0.02718128	0.02809703	
644.4	0.02763739	0.02809201	
644.6	0.02772955	0.028087	
644.8	0.02747268	0.02808199	
645	0.02781587	0.02807698	
645.2	0.02790362	0.02807197	
645.4	0.02816106	0.02806696	
645.6	0.02781889	0.02806195	
645.8	0.02733273	0.02805694	
646	0.02692731	0.02805194	
646.2	0.02695231	0.02804693	
646.4	0.02687365	0.02804193	
646.6	0.02707843	0.02803692	
646.8	0.02707442	0.02803192	
647	0.02642302	0.02802692	
647.2	0.02644801	0.02802192	
647.4	0.02680642	0.02801692	
647.6	0.02733871	0.02801192	
647.8	0.02703344	0.02800692	
648	0.02704842	0.02800192	
648.2	0.02717584	0.02799692	
648.4	0.02739168	0.02799193	
648.6	0.02771336	0.02798693	
648.8	0.02787648	0.02798194	
649	0.02816929	0.02797695	
649.2	0.02876291	0.02797195	
649.4	0.02864584	0.02796696	
649.6	0.02845965	0.02796197	
649.8	0.02869446	0.02795698	
650	0.02868492	0.02795199	
650.2	0.02915935	0.02794701	
650.4	0.02904644	0.02794202	
650.6	0.02885775	0.02793703	
650.8	0.02861009	0.02793205	
651	0.02841327	0.02792706	
651.2	0.02883414	0.02792208	
651.4	0.02836512	0.0279171	
651.6	0.02800246	0.02791212	
651.8	0.02786785	0.02790714	
652	0.02772504	0.02790216	
652.2	0.027383	0.02789718	
652.4	0.02714655	0.0278922	
652.6	0.02754644	0.02788722	
652.8	0.02740156	0.02788225	
653	0.02771618	0.02787727	
653.2	0.02788816	0.0278723	
653.4	0.02711387	0.02786732	
653.6	0.02718126	0.02786235	
653.8	0.02741138	0.02785738	
654	0.02747342	0.02785241	
654.2	0.02782007	0.02784744	
654.4	0.02772096	0.02784247	
654.6	0.0277323	0.0278375	
654.8	0.02828475	0.02783253	
655	0.02837757	0.02782757	
655.2	0.02810268	0.0278226	
655.4	0.0275307	0.02781763	
655.6	0.02739917	0.02781267	
655.8	0.02760561	0.02780771	
656	0.0273038	0.02780275	
656.2	0.0274095	0.02779778	
656.4	0.02740749	0.02779282	
656.6	0.02769681	0.02778787	
656.8	0.0280043	0.02778291	
657	0.02767639	0.02777795	
657.2	0.02742718	0.02777299	
657.4	0.02726983	0.02776804	
657.6	0.02687578	0.02776308	
657.8	0.02687062	0.02775813	
658	0.0268043	0.02775317	
658.2	0.02706769	0.02774822	
658.4	0.02725553	0.02774327	
658.6	0.02690541	0.02773832	
658.8	0.02730088	0.02773337	
659	0.02732751	0.02772842	
659.2	0.02745894	0.02772347	
659.4	0.02776681	0.02771853	
659.6	0.02759011	0.02771358	
659.8	0.02758782	0.02770864	
660	0.0280549	0.02770369	
660.2	0.02854033	0.02769875	
660.4	0.02857665	0.0276938	
660.6	0.02881386	0.02768886	
660.8	0.02874288	0.02768392	
661	0.02872995	0.02767898	
661.2	0.02924677	0.02767404	
661.4	0.02912013	0.0276691	
661.6	0.02896439	0.02766417	
661.8	0.02918548	0.02765923	
662	0.02905925	0.0276543	
662.2	0.02908739	0.02764936	
662.4	0.02862863	0.02764443	
662.6	0.02838179	0.02763949	
662.8	0.02866553	0.02763456	
663	0.02836454	0.02762963	
663.2	0.02803738	0.0276247	
663.4	0.02756669	0.02761977	
663.6	0.02690011	0.02761484	
663.8	0.02640876	0.02760992	
664	0.02630333	0.02760499	
664.2	0.02572548	0.02760006	
664.4	0.02522743	0.02759514	
664.6	0.02498676	0.02759021	
664.8	0.02487824	0.02758529	
665	0.02520754	0.02758037	
665.2	0.02548853	0.02757545	
665.4	0.025578	0.02757053	
665.6	0.02582262	0.02756561	
665.8	0.02612236	0.02756069	
666	0.02637014	0.02755577	
666.2	0.02674054	0.02755085	
666.4	0.02706794	0.02754594	
666.6	0.02746136	0.02754102	
666.8	0.02740156	0.02753611	
667	0.02740042	0.02753119	
667.2	0.02729404	0.02752628	
667.4	0.02737632	0.02752137	
667.6	0.02714308	0.02751646	
667.8	0.02696057	0.02751155	
668	0.02719622	0.02750664	
668.2	0.02697309	0.02750173	
668.4	0.02699346	0.02749682	
668.6	0.02692605	0.02749192	
668.8	0.02675429	0.02748701	
669	0.02668064	0.0274821	
669.2	0.02655792	0.0274772	
669.4	0.02663766	0.0274723	
669.6	0.02650903	0.0274674	
669.8	0.02751813	0.02746249	
670	0.02782238	0.02745759	
670.2	0.02798708	0.02745269	
670.4	0.02813357	0.0274478	
670.6	0.02854457	0.0274429	
670.8	0.02811114	0.027438	
671	0.02879519	0.0274331	
671.2	0.02883992	0.02742821	
671.4	0.02890183	0.02742331	
671.6	0.0291526	0.02741842	
671.8	0.0295896	0.02741353	
672	0.02955112	0.02740864	
672.2	0.02974774	0.02740375	
672.4	0.02993718	0.02739886	
672.6	0.02981599	0.02739397	
672.8	0.02890963	0.02738908	
673	0.02826327	0.02738419	
673.2	0.02776834	0.02737931	
673.4	0.02765303	0.02737442	
673.6	0.02728171	0.02736953	
673.8	0.02755414	0.02736465	
674	0.02700611	0.02735977	
674.2	0.02669118	0.02735489	
674.4	0.02660966	0.02735	
674.6	0.0267223	0.02734512	
674.8	0.02655546	0.02734024	
675	0.02683972	0.02733537	
675.2	0.02691594	0.02733049	
675.4	0.0269581	0.02732561	
675.6	0.02699188	0.02732074	
675.8	0.02718638	0.02731586	
676	0.02757606	0.02731099	
676.2	0.02780987	0.02730611	
676.4	0.02766994	0.02730124	
676.6	0.02726548	0.02729637	
676.8	0.02648933	0.0272915	
677	0.02685455	0.02728663	
677.2	0.02713081	0.02728176	
677.4	0.02697726	0.02727689	
677.6	0.02705553	0.02727202	
677.8	0.02736974	0.02726716	
678	0.02776778	0.02726229	
678.2	0.02807901	0.02725743	
678.4	0.02806029	0.02725256	
678.6	0.02827285	0.0272477	
678.8	0.02882692	0.02724284	
679	0.02856421	0.02723798	
679.2	0.0287685	0.02723312	
679.4	0.02840334	0.02722826	
679.6	0.02838852	0.0272234	
679.8	0.02841628	0.02721854	
680	0.02807815	0.02721368	
680.2	0.0272533	0.02720883	
680.4	0.0271521	0.02720397	
680.6	0.02689194	0.02719912	
680.8	0.02670952	0.02719426	
681	0.02681949	0.02718941	
681.2	0.02685725	0.02718456	
681.4	0.02603609	0.02717971	
681.6	0.02601829	0.02717486	
681.8	0.02652571	0.02717001	
682	0.02636692	0.02716516	
682.2	0.02621692	0.02716031	
682.4	0.02641271	0.02715547	
682.6	0.02653476	0.02715062	
682.8	0.02710485	0.02714578	
683	0.02679029	0.02714093	
683.2	0.02685576	0.02713609	
683.4	0.02684663	0.02713125	
683.6	0.02682015	0.02712641	
683.8	0.02612201	0.02712157	
684	0.0258217	0.02711673	
684.2	0.02613899	0.02711189	
684.4	0.02636857	0.02710705	
684.6	0.02577169	0.02710221	
684.8	0.02571485	0.02709738	
685	0.02579159	0.02709254	
685.2	0.02567652	0.02708771	
685.4	0.02576848	0.02708287	
685.6	0.02645082	0.02707804	
685.8	0.02696195	0.02707321	
686	0.02688216	0.02706838	
686.2	0.0275291	0.02706355	
686.4	0.0280148	0.02705872	
686.6	0.02827408	0.02705389	
686.8	0.02835363	0.02704906	
687	0.02862421	0.02704424	
687.2	0.02894381	0.02703941	
687.4	0.02851467	0.02703458	
687.6	0.02812509	0.02702976	
687.8	0.02809861	0.02702494	
688	0.02805708	0.02702011	
688.2	0.02742259	0.02701529	
688.4	0.02697185	0.02701047	
688.6	0.0262272	0.02700565	
688.8	0.02610389	0.02700083	
689	0.02588596	0.02699602	
689.2	0.02605038	0.0269912	
689.4	0.0259969	0.02698638	
689.6	0.02576481	0.02698157	
689.8	0.0254673	0.02697675	
690	0.0252694	0.02697194	
690.2	0.0252635	0.02696713	
690.4	0.02502172	0.02696231	
690.6	0.02517221	0.0269575	
690.8	0.02541778	0.02695269	
691	0.02609836	0.02694788	
691.2	0.02611552	0.02694307	
691.4	0.02635787	0.02693827	
691.6	0.02650741	0.02693346	
691.8	0.02716771	0.02692865	
692	0.02754147	0.02692385	
692.2	0.02736743	0.02691904	
692.4	0.02826002	0.02691424	
692.6	0.02822424	0.02690944	
692.8	0.0281185	0.02690464	
693	0.02825034	0.02689983	
693.2	0.02851709	0.02689503	
693.4	0.02808659	0.02689024	
693.6	0.02803022	0.02688544	
693.8	0.02762605	0.02688064	
694	0.02714544	0.02687584	
694.2	0.0269395	0.02687105	
694.4	0.02748701	0.02686625	
694.6	0.0274106	0.02686146	
694.8	0.02730661	0.02685667	
695	0.02748625	0.02685187	
695.2	0.02724801	0.02684708	
695.4	0.02765717	0.02684229	
695.6	0.02764386	0.0268375	
695.8	0.02799538	0.02683271	
696	0.02822846	0.02682792	
696.2	0.0282474	0.02682314	
696.4	0.02810423	0.02681835	
696.6	0.02768239	0.02681356	
696.8	0.02751256	0.02680878	
697	0.02747912	0.026804	
697.2	0.02733758	0.02679921	
697.4	0.02679816	0.02679443	
697.6	0.02626486	0.02678965	
697.8	0.02607171	0.02678487	
698	0.0256673	0.02678009	
698.2	0.02623196	0.02677531	
698.4	0.02648748	0.02677053	
698.6	0.0257477	0.02676576	
698.8	0.02582802	0.02676098	
699	0.02589518	0.02675621	
699.2	0.02600072	0.02675143	
699.4	0.02645659	0.02674666	
699.6	0.02657355	0.02674188	
699.8	0.02686408	0.02673711	
700	0.02757562	0.02673234	
700.2	0.02766382	0.02672757	
700.4	0.02776977	0.0267228	
700.6	0.02809302	0.02671803	
700.8	0.02827129	0.02671327	
701	0.02840578	0.0267085	
701.2	0.02861604	0.02670373	
701.4	0.0286113	0.02669897	
701.6	0.0287503	0.0266942	
701.8	0.02884999	0.02668944	
702	0.02864499	0.02668468	
702.2	0.02852371	0.02667992	
702.4	0.02800352	0.02667516	
702.6	0.02735497	0.0266704	
702.8	0.02755609	0.02666564	
703	0.02756592	0.02666088	
703.2	0.02809694	0.02665612	
703.4	0.02797034	0.02665136	
703.6	0.02802611	0.02664661	
703.8	0.02834799	0.02664185	
704	0.02812362	0.0266371	
704.2	0.0280932	0.02663235	
704.4	0.02809476	0.02662759	
704.6	0.02795442	0.02662284	
704.8	0.02718752	0.02661809	
705	0.02729032	0.02661334	
705.2	0.02746158	0.02660859	
705.4	0.02721863	0.02660385	
705.6	0.02665838	0.0265991	
705.8	0.0261543	0.02659435	
706	0.02568498	0.02658961	
706.2	0.02546402	0.02658486	
706.4	0.02621317	0.02658012	
706.6	0.02624263	0.02657537	
706.8	0.02697411	0.02657063	
707	0.02753842	0.02656589	
707.2	0.0276578	0.02656115	
707.4	0.02777896	0.02655641	
707.6	0.0282434	0.02655167	
707.8	0.02826695	0.02654693	
708	0.02822766	0.0265422	
708.2	0.02823478	0.02653746	
708.4	0.0278872	0.02653273	
708.6	0.02775415	0.02652799	
708.8	0.02726901	0.02652326	
709	0.02813128	0.02651852	
709.2	0.02801298	0.02651379	
709.4	0.02752561	0.02650906	
709.6	0.02729789	0.02650433	
709.8	0.02736584	0.0264996	
710	0.02696101	0.02649487	
710.2	0.02690841	0.02649015	
710.4	0.0275091	0.02648542	
710.6	0.02708657	0.02648069	
710.8	0.02744804	0.02647597	
711	0.02750467	0.02647124	
711.2	0.02736584	0.02646652	
711.4	0.02722389	0.0264618	
711.6	0.02728237	0.02645707	
711.8	0.02704084	0.02645235	
712	0.02631843	0.02644763	
712.2	0.02603843	0.02644291	
712.4	0.02620625	0.0264382	
712.6	0.02604447	0.02643348	
712.8	0.02609828	0.02642876	
713	0.02641269	0.02642404	
713.2	0.02612703	0.02641933	
713.4	0.0263529	0.02641462	
713.6	0.02693567	0.0264099	
713.8	0.0267036	0.02640519	
714	0.02658616	0.02640048	
714.2	0.02682754	0.02639577	
714.4	0.02719913	0.02639106	
714.6	0.02698345	0.02638635	
714.8	0.02722677	0.02638164	
715	0.02737878	0.02637693	
715.2	0.02750252	0.02637222	
715.4	0.02697432	0.02636752	
715.6	0.02724825	0.02636281	
715.8	0.02685233	0.02635811	
716	0.02630285	0.02635341	
716.2	0.02651423	0.0263487	
716.4	0.02665682	0.026344	
716.6	0.02627853	0.0263393	
716.8	0.02667664	0.0263346	
717	0.02717823	0.0263299	
717.2	0.02744081	0.0263252	
717.4	0.02810395	0.02632051	
717.6	0.0286167	0.02631581	
717.8	0.0283504	0.02631111	
718	0.02862412	0.02630642	
718.2	0.02810511	0.02630172	
718.4	0.02791936	0.02629703	
718.6	0.02798196	0.02629234	
718.8	0.02774411	0.02628765	
719	0.02734949	0.02628296	
719.2	0.02700083	0.02627827	
719.4	0.02648806	0.02627358	
719.6	0.02659575	0.02626889	
719.8	0.02638159	0.0262642	
720	0.02636398	0.02625951	
720.2	0.02615919	0.02625483	
720.4	0.02631081	0.02625014	
720.6	0.02598108	0.02624546	
720.8	0.02611681	0.02624078	
721	0.02653055	0.02623609	
721.2	0.02662785	0.02623141	
721.4	0.02660105	0.02622673	
721.6	0.02669085	0.02622205	
721.8	0.02656953	0.02621737	
722	0.02631261	0.02621269	
722.2	0.02600993	0.02620802	
722.4	0.02632183	0.02620334	
722.6	0.02621451	0.02619866	
722.8	0.02563109	0.02619399	
723	0.0257524	0.02618932	
723.2	0.02591407	0.02618464	
723.4	0.02573427	0.02617997	
723.6	0.02631184	0.0261753	
723.8	0.02675057	0.02617063	
724	0.02629487	0.02616596	
724.2	0.02600446	0.02616129	
724.4	0.0264965	0.02615662	
724.6	0.0260142	0.02615195	
724.8	0.02640856	0.02614729	
725	0.02681453	0.02614262	
725.2	0.0262629	0.02613796	
725.4	0.02608908	0.02613329	
725.6	0.02631267	0.02612863	
725.8	0.02634053	0.02612397	
726	0.02631183	0.0261193	
726.2	0.02649226	0.02611464	
726.4	0.02717437	0.02610998	
726.6	0.02722842	0.02610532	
726.8	0.0269314	0.02610067	
727	0.02706203	0.02609601	
727.2	0.02689721	0.02609135	
727.4	0.02689041	0.0260867	
727.6	0.02725377	0.02608204	
727.8	0.02737618	0.02607739	
728	0.02707619	0.02607273	
728.2	0.02721205	0.02606808	
728.4	0.02743408	0.02606343	
728.6	0.02753534	0.02605878	
728.8	0.02766144	0.02605413	
729	0.02775595	0.02604948	
729.2	0.02780245	0.02604483	
729.4	0.02769913	0.02604018	
729.6	0.02766952	0.02603554	
729.8	0.02788492	0.02603089	
730	0.02798552	0.02602625	
730.2	0.02788722	0.0260216	
730.4	0.02778079	0.02601696	
730.6	0.02698015	0.02601232	
730.8	0.02671535	0.02600767	
731	0.02647091	0.02600303	
731.2	0.02602789	0.02599839	
731.4	0.02575384	0.02599375	
731.6	0.02574776	0.02598912	
731.8	0.02601717	0.02598448	
732	0.02613861	0.02597984	
732.2	0.02601473	0.02597521	
732.4	0.02614729	0.02597057	
732.6	0.02652376	0.02596594	
732.8	0.02617622	0.0259613	
733	0.02669158	0.02595667	
733.2	0.0266738	0.02595204	
733.4	0.02623249	0.02594741	
733.6	0.02637718	0.02594278	
733.8	0.0263021	0.02593815	
734	0.02575564	0.02593352	
734.2	0.02589552	0.02592889	
734.4	0.02578439	0.02592427	
734.6	0.02559138	0.02591964	
734.8	0.02595936	0.02591501	
735	0.02594688	0.02591039	
735.2	0.02629683	0.02590577	
735.4	0.02633834	0.02590114	
735.6	0.02641459	0.02589652	
735.8	0.02742189	0.0258919	
736	0.02760277	0.02588728	
736.2	0.02803845	0.02588266	
736.4	0.02845959	0.02587804	
736.6	0.0287298	0.02587343	
736.8	0.02903258	0.02586881	
737	0.02892383	0.02586419	
737.2	0.02828351	0.02585958	
737.4	0.02811085	0.02585496	
737.6	0.02758505	0.02585035	
737.8	0.02737165	0.02584574	
738	0.02714528	0.02584112	
738.2	0.0273938	0.02583651	
738.4	0.02708392	0.0258319	
738.6	0.02715886	0.02582729	
738.8	0.02746224	0.02582268	
739	0.02768292	0.02581808	
739.2	0.02757304	0.02581347	
739.4	0.02696705	0.02580886	
739.6	0.02681099	0.02580426	
739.8	0.02766822	0.02579965	
740	0.02701872	0.02579505	
740.2	0.02713616	0.02579045	
740.4	0.02722854	0.02578585	
740.6	0.02716257	0.02578124	
740.8	0.02709413	0.02577664	
741	0.02652634	0.02577204	
741.2	0.02612059	0.02576745	
741.4	0.02622951	0.02576285	
741.6	0.02657594	0.02575825	
741.8	0.02678483	0.02575365	
742	0.02659518	0.02574906	
742.2	0.02725877	0.02574446	
742.4	0.02800715	0.02573987	
742.6	0.02776347	0.02573528	
742.8	0.02792858	0.02573068	
743	0.02809865	0.02572609	
743.2	0.02776371	0.0257215	
743.4	0.02755177	0.02571691	
743.6	0.02779393	0.02571232	
743.8	0.0278408	0.02570774	
744	0.02742389	0.02570315	
744.2	0.02722915	0.02569856	
744.4	0.02727227	0.02569398	
744.6	0.026625	0.02568939	
744.8	0.02647764	0.02568481	
745	0.02632057	0.02568022	
745.2	0.02618067	0.02567564	
745.4	0.02606161	0.02567106	
745.6	0.02626023	0.02566648	
745.8	0.02624073	0.0256619	
746	0.02625669	0.02565732	
746.2	0.02693351	0.02565274	
746.4	0.02698116	0.02564816	
746.6	0.02611665	0.02564359	
746.8	0.02663353	0.02563901	
747	0.02710737	0.02563444	
747.2	0.0269394	0.02562986	
747.4	0.02703053	0.02562529	
747.6	0.0275765	0.02562072	
747.8	0.02740576	0.02561614	
748	0.0277158	0.02561157	
748.2	0.0276636	0.025607	
748.4	0.02795048	0.02560243	
748.6	0.02777127	0.02559786	
748.8	0.02776392	0.0255933	
749	0.02733265	0.02558873	
749.2	0.02708043	0.02558416	
749.4	0.02712328	0.0255796	
749.6	0.02723604	0.02557503	
749.8	0.02723239	0.02557047	
750	0.0274026	0.02556591	
750.2	0.02799965	0.02556135	
750.4	0.02782074	0.02555678	
750.6	0.0279032	0.02555222	
750.8	0.02863131	0.02554766	
751	0.02875771	0.02554311	
751.2	0.02865767	0.02553855	
751.4	0.02886564	0.02553399	
751.6	0.02912086	0.02552943	
751.8	0.02856814	0.02552488	
752	0.02837582	0.02552032	
752.2	0.02842964	0.02551577	
752.4	0.028204	0.02551122	
752.6	0.0276762	0.02550667	
752.8	0.02665119	0.02550211	
753	0.02630245	0.02549756	
753.2	0.02585933	0.02549301	
753.4	0.02572789	0.02548846	
753.6	0.02556197	0.02548392	
753.8	0.02568859	0.02547937	
754	0.02618711	0.02547482	
754.2	0.02630709	0.02547028	
754.4	0.02615175	0.02546573	
754.6	0.02648542	0.02546119	
754.8	0.026183	0.02545664	
755	0.02593466	0.0254521	
755.2	0.02613923	0.02544756	
755.4	0.02628027	0.02544302	
755.6	0.02639782	0.02543848	
755.8	0.0262075	0.02543394	
756	0.02655131	0.0254294	
756.2	0.02665759	0.02542486	
756.4	0.02672481	0.02542033	
756.6	0.02685091	0.02541579	
756.8	0.0262403	0.02541125	
757	0.0265965	0.02540672	
757.2	0.02643324	0.02540219	
757.4	0.02681	0.02539765	
757.6	0.02715867	0.02539312	
757.8	0.02742046	0.02538859	
758	0.02724624	0.02538406	
758.2	0.0277396	0.02537953	
758.4	0.02742366	0.025375	
758.6	0.0266701	0.02537047	
758.8	0.02600191	0.02536595	
759	0.02598894	0.02536142	
759.2	0.02557355	0.0253569	
759.4	0.02608382	0.02535237	
759.6	0.02613608	0.02534785	
759.8	0.02572853	0.02534332	
760	0.02581717	0.0253388	
760.2	0.02619541	0.02533428	
760.4	0.02621536	0.02532976	
760.6	0.02631103	0.02532524	
760.8	0.02607667	0.02532072	
761	0.02624231	0.0253162	
761.2	0.02599508	0.02531168	
761.4	0.02652985	0.02530717	
761.6	0.02716048	0.02530265	
761.8	0.02771349	0.02529814	
762	0.02797547	0.02529362	
762.2	0.02862758	0.02528911	
762.4	0.02789076	0.0252846	
762.6	0.02759458	0.02528008	
762.8	0.02771266	0.02527557	
763	0.02769186	0.02527106	
763.2	0.02779387	0.02526655	
763.4	0.02820004	0.02526205	
763.6	0.02837914	0.02525754	
763.8	0.02790915	0.02525303	
764	0.02840163	0.02524852	
764.2	0.02874277	0.02524402	
764.4	0.0279563	0.02523951	
764.6	0.02798025	0.02523501	
764.8	0.02737383	0.02523051	
765	0.02729475	0.02522601	
765.2	0.02682989	0.0252215	
765.4	0.02687943	0.025217	
765.6	0.02666595	0.0252125	
765.8	0.02635961	0.025208	
766	0.02652843	0.02520351	
766.2	0.02628447	0.02519901	
766.4	0.02600843	0.02519451	
766.6	0.02628694	0.02519002	
766.8	0.0269231	0.02518552	
767	0.02693428	0.02518103	
767.2	0.02713134	0.02517653	
767.4	0.02707642	0.02517204	
767.6	0.02726996	0.02516755	
767.8	0.02666841	0.02516306	
768	0.02723143	0.02515857	
768.2	0.02660309	0.02515408	
768.4	0.02646363	0.02514959	
768.6	0.02645836	0.0251451	
768.8	0.02622841	0.02514062	
769	0.02636308	0.02513613	
769.2	0.0251518	0.02513165	
769.4	0.02483397	0.02512716	
769.6	0.02483196	0.02512268	
769.8	0.02467357	0.02511819	
770	0.02531045	0.02511371	
770.2	0.02534318	0.02510923	
770.4	0.02580128	0.02510475	
770.6	0.02613942	0.02510027	
770.8	0.02666596	0.02509579	
771	0.02652131	0.02509131	
771.2	0.02627097	0.02508684	
771.4	0.02622202	0.02508236	
771.6	0.02621264	0.02507788	
771.8	0.02578027	0.02507341	
772	0.02583805	0.02506893	
772.2	0.0255084	0.02506446	
772.4	0.02623554	0.02505999	
772.6	0.02641822	0.02505552	
772.8	0.02652457	0.02505105	
773	0.026229	0.02504658	
773.2	0.02562625	0.02504211	
773.4	0.02588155	0.02503764	
773.6	0.02623136	0.02503317	
773.8	0.02655976	0.0250287	
774	0.02704115	0.02502424	
774.2	0.0268145	0.02501977	
774.4	0.02686639	0.02501531	
774.6	0.02666794	0.02501084	
774.8	0.02686443	0.02500638	
775	0.02705619	0.02500192	
775.2	0.02707767	0.02499746	
775.4	0.0271744	0.024993	
775.6	0.02676733	0.02498854	
775.8	0.02618612	0.02498408	
776	0.02583229	0.02497962	
776.2	0.02598572	0.02497516	
776.4	0.02596912	0.02497071	
776.6	0.02581606	0.02496625	
776.8	0.02566565	0.02496179	
777	0.02580311	0.02495734	
777.2	0.02593385	0.02495289	
777.4	0.02621958	0.02494843	
777.6	0.026107	0.02494398	
777.8	0.02584764	0.02493953	
778	0.02591196	0.02493508	
778.2	0.02593564	0.02493063	
778.4	0.02620218	0.02492618	
778.6	0.02655034	0.02492173	
778.8	0.02705237	0.02491729	
779	0.02740377	0.02491284	
779.2	0.02754767	0.0249084	
779.4	0.02724251	0.02490395	
779.6	0.02669022	0.02489951	
779.8	0.02652666	0.02489506	
780	0.02660773	0.02489062	
780.2	0.0267584	0.02488618	
780.4	0.02591205	0.02488174	
780.6	0.02585819	0.0248773	
780.8	0.02581351	0.02487286	
781	0.02601898	0.02486842	
781.2	0.0255479	0.02486398	
781.4	0.02515384	0.02485955	
781.6	0.02452394	0.02485511	
781.8	0.0243622	0.02485068	
782	0.02454362	0.02484624	
782.2	0.02452893	0.02484181	
782.4	0.0247547	0.02483738	
782.6	0.02486432	0.02483294	
782.8	0.02521847	0.02482851	
783	0.02581167	0.02482408	
783.2	0.02595538	0.02481965	
783.4	0.0261071	0.02481522	
783.6	0.02643159	0.0248108	
783.8	0.02654142	0.02480637	
784	0.02680596	0.02480194	
784.2	0.02665459	0.02479752	
784.4	0.02630984	0.02479309	
784.6	0.02694137	0.02478867	
784.8	0.02688137	0.02478424	
785	0.02710404	0.02477982	
785.2	0.0267742	0.0247754	
785.4	0.02690065	0.02477098	
785.6	0.02691296	0.02476656	
785.8	0.0268811	0.02476214	
786	0.02698315	0.02475772	
786.2	0.02698168	0.0247533	
786.4	0.02684869	0.02474889	
786.6	0.0264285	0.02474447	
786.8	0.0263193	0.02474005	
787	0.02599263	0.02473564	
787.2	0.02567855	0.02473123	
787.4	0.0256322	0.02472681	
787.6	0.02576024	0.0247224	
787.8	0.02563402	0.02471799	
788	0.02593553	0.02471358	
788.2	0.0262243	0.02470917	
788.4	0.02627613	0.02470476	
788.6	0.02668402	0.02470035	
788.8	0.02710425	0.02469594	
789	0.0271169	0.02469154	
789.2	0.02744809	0.02468713	
789.4	0.02802242	0.02468272	
789.6	0.02823097	0.02467832	
789.8	0.02822359	0.02467392	
790	0.02842394	0.02466951	
790.2	0.02812841	0.02466511	
790.4	0.02807154	0.02466071	
790.6	0.02767014	0.02465631	
790.8	0.02710448	0.02465191	
791	0.02719018	0.02464751	
791.2	0.02734454	0.02464311	
791.4	0.02728881	0.02463872	
791.6	0.02738764	0.02463432	
791.8	0.0274982	0.02462992	
792	0.02749407	0.02462553	
792.2	0.02735203	0.02462113	
792.4	0.02752687	0.02461674	
792.6	0.02797665	0.02461235	
792.8	0.02816059	0.02460796	
793	0.0278904	0.02460357	
793.2	0.02820323	0.02459918	
793.4	0.02795565	0.02459479	
793.6	0.02755595	0.0245904	
793.8	0.02700316	0.02458601	
794	0.02737186	0.02458162	
794.2	0.02749338	0.02457724	
794.4	0.02708623	0.02457285	
794.6	0.02681905	0.02456846	
794.8	0.02676039	0.02456408	
795	0.02684557	0.0245597	
795.2	0.02695197	0.02455532	
795.4	0.0268763	0.02455093	
795.6	0.02630145	0.02454655	
795.8	0.02594469	0.02454217	
796	0.02579821	0.02453779	
796.2	0.02562573	0.02453341	
796.4	0.02565432	0.02452904	
796.6	0.02579048	0.02452466	
796.8	0.02567127	0.02452028	
797	0.02530069	0.02451591	
797.2	0.02531232	0.02451153	
797.4	0.0254554	0.02450716	
797.6	0.02565883	0.02450279	
797.8	0.02637897	0.02449841	
798	0.02699781	0.02449404	
798.2	0.02693532	0.02448967	
798.4	0.02702305	0.0244853	
798.6	0.02739155	0.02448093	
798.8	0.02775592	0.02447656	
799	0.02777135	0.0244722	
799.2	0.02774412	0.02446783	
799.4	0.02748376	0.02446346	
799.6	0.02700234	0.0244591	
799.8	0.0267402	0.02445473	
800	0.02698891	0.02445037	
800.2	0.02704551	0.02444601	
800.4	0.02684055	0.02444164	
800.6	0.02747713	0.02443728	
800.8	0.02715209	0.02443292	
801	0.02668587	0.02442856	
801.2	0.02670667	0.0244242	
801.4	0.02711705	0.02441985	
801.6	0.02684355	0.02441549	
801.8	0.0270085	0.02441113	
802	0.02667401	0.02440678	
802.2	0.02627022	0.02440242	
802.4	0.02610247	0.02439807	
802.6	0.02527355	0.02439371	
802.8	0.0252658	0.02438936	
803	0.02478711	0.02438501	
803.2	0.02457002	0.02438066	
803.4	0.02460489	0.02437631	
803.6	0.02427458	0.02437196	
803.8	0.02381111	0.02436761	
804	0.0242817	0.02436326	
804.2	0.02443196	0.02435891	
804.4	0.0249435	0.02435456	
804.6	0.02494141	0.02435022	
804.8	0.02438256	0.02434587	
805	0.02400501	0.02434153	
805.2	0.02415891	0.02433719	
805.4	0.02471964	0.02433284	
805.6	0.02469126	0.0243285	
805.8	0.02506751	0.02432416	
806	0.02511564	0.02431982	
806.2	0.02491142	0.02431548	
806.4	0.0249044	0.02431114	
806.6	0.02476122	0.0243068	
806.8	0.02510922	0.02430247	
807	0.02469011	0.02429813	
807.2	0.02501775	0.02429379	
807.4	0.02500461	0.02428946	
807.6	0.02490718	0.02428512	
807.8	0.02533726	0.02428079	
808	0.02605834	0.02427646	
808.2	0.02633276	0.02427213	
808.4	0.0265888	0.02426779	
808.6	0.0258638	0.02426346	
808.8	0.02568842	0.02425913	
809	0.02536467	0.02425481	
809.2	0.02515489	0.02425048	
809.4	0.02476827	0.02424615	
809.6	0.02431787	0.02424182	
809.8	0.02378838	0.0242375	
