# Supplementary material for: Molecular basis for DNA recognition by the maternal pioneer transcription factor FoxH1
Source: Nat Commun. 2022 Nov 26;13:7279. doi: 10.1038/s41467-022-34925-y (PMC9701222; doi:10.1038/s41467-022-34925-y)
Supplement: Supplementary file 4 — Source Data [file 41467_2022_34925_MOESM4_ESM.zip › Sourcedata/BLIS/FoxH1/WT/601/+6/DNA/F1Results.txt]

Conc1	3.906E-09	
Start1	390	
Stop1	809.8	
Kobs	0.000892287789155482	
Error Kobs	1.88224118132279E-05	
Koff	0	
Error Koff	0	
Time1	Data1	Fit1	
390	-0.00008129	0	
390.2	0.00000492	0.0000188	
390.4	0.00022101	0.00003759	
390.6	-0.00019737	0.00005637	
390.8	-0.00038933	0.00007515	
391	-0.0000954	0.00009392	
391.2	0.0002592	0.00011268	
391.4	0.00043033	0.00013143	
391.6	0.00039498	0.00015017	
391.8	0.00044871	0.0001689	
392	0.00057994	0.00018763	
392.2	0.00114945	0.00020635	
392.4	0.00066631	0.00022506	
392.6	0.00040447	0.00024377	
392.8	-0.00019695	0.00026246	
393	-0.00061543	0.00028115	
393.2	-0.00115697	0.00029983	
393.4	-0.00109081	0.0003185	
393.6	-0.00130732	0.00033716	
393.8	-0.00200428	0.00035582	
394	-0.00215544	0.00037447	
394.2	-0.00174297	0.00039311	
394.4	-0.00174714	0.00041174	
394.6	-0.00211601	0.00043036	
394.8	-0.0014047	0.00044898	
395	-0.00080261	0.00046758	
395.2	-0.00015033	0.00048618	
395.4	0.00003082	0.00050478	
395.6	0.00014751	0.00052336	
395.8	0.00077858	0.00054194	
396	0.00091246	0.00056051	
396.2	0.00082648	0.00057907	
396.4	0.00038559	0.00059762	
396.6	-0.00021429	0.00061616	
396.8	-0.00059081	0.0006347	
397	-0.00071889	0.00065323	
397.2	-0.00092534	0.00067175	
397.4	-0.00178043	0.00069026	
397.6	-0.00223218	0.00070877	
397.8	-0.00260338	0.00072726	
398	-0.00256314	0.00074575	
398.2	-0.00237118	0.00076424	
398.4	-0.00228249	0.00078271	
398.6	-0.00200229	0.00080117	
398.8	-0.00159547	0.00081963	
399	-0.00098938	0.00083808	
399.2	-0.00042862	0.00085652	
399.4	-0.00016484	0.00087496	
399.6	-0.00056665	0.00089339	
399.8	-0.00043967	0.0009118	
400	-0.00120256	0.00093021	
400.2	-0.001395	0.00094862	
400.4	-0.00166384	0.00096701	
400.6	-0.00186513	0.0009854	
400.8	-0.00149785	0.00100378	
401	-0.00180261	0.00102215	
401.2	-0.00238294	0.00104051	
401.4	-0.00277478	0.00105887	
401.6	-0.00254267	0.00107722	
401.8	-0.00243315	0.00109556	
402	-0.00277598	0.00111389	
402.2	-0.00246722	0.00113221	
402.4	-0.00228144	0.00115053	
402.6	-0.00271239	0.00116884	
402.8	-0.00279327	0.00118714	
403	-0.0024408	0.00120544	
403.2	-0.00252057	0.00122372	
403.4	-0.0028957	0.001242	
403.6	-0.00356725	0.00126027	
403.8	-0.00343217	0.00127853	
404	-0.00342002	0.00129679	
404.2	-0.00286887	0.00131503	
404.4	-0.00257496	0.00133327	
404.6	-0.00221569	0.0013515	
404.8	-0.00177634	0.00136973	
405	-0.00175749	0.00138794	
405.2	-0.00199306	0.00140615	
405.4	-0.0015117	0.00142435	
405.6	-0.00134269	0.00144254	
405.8	-0.00086798	0.00146073	
406	-0.00102686	0.0014789	
406.2	-0.00082339	0.00149707	
406.4	-0.00084675	0.00151523	
406.6	-0.00118007	0.00153339	
406.8	-0.00146739	0.00155153	
407	-0.00127745	0.00156967	
407.2	-0.00149265	0.0015878	
407.4	-0.00197584	0.00160592	
407.6	-0.00214198	0.00162404	
407.8	-0.00224504	0.00164215	
408	-0.00157062	0.00166024	
408.2	-0.00128268	0.00167834	
408.4	-0.00104235	0.00169642	
408.6	-0.00141893	0.0017145	
408.8	-0.00144976	0.00173257	
409	-0.00095862	0.00175063	
409.2	-0.00081765	0.00176868	
409.4	-0.00080786	0.00178673	
409.6	-0.00083363	0.00180476	
409.8	-0.00094111	0.00182279	
410	-0.00129006	0.00184082	
410.2	-0.00100755	0.00185883	
410.4	-0.00085132	0.00187684	
410.6	-0.0009677	0.00189484	
410.8	-0.00124243	0.00191283	
411	-0.00124552	0.00193081	
411.2	-0.0015496	0.00194879	
411.4	-0.00157652	0.00196676	
411.6	-0.0017028	0.00198472	
411.8	-0.00116267	0.00200267	
412	-0.0004414	0.00202062	
412.2	-0.00059246	0.00203856	
412.4	-0.00040038	0.00205649	
412.6	-0.00038355	0.00207441	
412.8	-0.00026215	0.00209233	
413	0.00022716	0.00211023	
413.2	-0.00031048	0.00212813	
413.4	-0.00094183	0.00214603	
413.6	-0.00119026	0.00216391	
413.8	-0.00130536	0.00218179	
414	-0.00146786	0.00219966	
414.2	-0.0013332	0.00221752	
414.4	-0.00111811	0.00223538	
414.6	-0.00135182	0.00225322	
414.8	-0.00167485	0.00227106	
415	-0.00225947	0.00228889	
415.2	-0.00215244	0.00230672	
415.4	-0.0020219	0.00232453	
415.6	-0.00200355	0.00234234	
415.8	-0.00183127	0.00236014	
416	-0.00200017	0.00237794	
416.2	-0.00181723	0.00239572	
416.4	-0.00170126	0.0024135	
416.6	-0.00181975	0.00243127	
416.8	-0.00233885	0.00244903	
417	-0.00234015	0.00246679	
417.2	-0.00234724	0.00248454	
417.4	-0.00232792	0.00250228	
417.6	-0.00250135	0.00252001	
417.8	-0.00228594	0.00253774	
418	-0.00192673	0.00255546	
418.2	-0.00125588	0.00257317	
418.4	-0.00099523	0.00259087	
418.6	-0.00131858	0.00260856	
418.8	-0.00097695	0.00262625	
419	-0.00073196	0.00264393	
419.2	-0.00029705	0.0026616	
419.4	-0.00013551	0.00267927	
419.6	-0.00003008	0.00269693	
419.8	0.00001902	0.00271458	
420	0.00006824	0.00273222	
420.2	0.00041959	0.00274986	
420.4	0.00001406	0.00276748	
420.6	-0.00004737	0.0027851	
420.8	-0.00008631	0.00280272	
421	0.00023451	0.00282032	
421.2	0.00038729	0.00283792	
421.4	0.00039031	0.00285551	
421.6	0.00063171	0.00287309	
421.8	0.00086945	0.00289067	
422	0.00129311	0.00290823	
422.2	0.0016131	0.00292579	
422.4	0.00133981	0.00294335	
422.6	0.00108152	0.00296089	
422.8	0.00056316	0.00297843	
423	0.00044848	0.00299596	
423.2	0.00009948	0.00301348	
423.4	-0.0002396	0.003031	
423.6	-0.00032568	0.0030485	
423.8	-0.00052361	0.003066	
424	-0.00102136	0.0030835	
424.2	-0.0009071	0.00310098	
424.4	-0.00085435	0.00311846	
424.6	-0.0009244	0.00313593	
424.8	-0.00049173	0.00315339	
425	-0.00073002	0.00317085	
425.2	-0.00092589	0.0031883	
425.4	-0.00068233	0.00320574	
425.6	-0.00012689	0.00322317	
425.8	-0.00044571	0.0032406	
426	-0.00025802	0.00325802	
426.2	-0.00046641	0.00327543	
426.4	-0.00123097	0.00329283	
426.6	-0.00169518	0.00331023	
426.8	-0.00228164	0.00332762	
427	-0.00196536	0.003345	
427.2	-0.00233324	0.00336237	
427.4	-0.00211517	0.00337974	
427.6	-0.00187223	0.0033971	
427.8	-0.00159996	0.00341445	
428	-0.00187163	0.00343179	
428.2	-0.00124642	0.00344913	
428.4	-0.00150789	0.00346646	
428.6	-0.00149995	0.00348378	
428.8	-0.00143118	0.0035011	
429	-0.00202465	0.0035184	
429.2	-0.00162654	0.0035357	
429.4	-0.00132472	0.003553	
429.6	-0.00104708	0.00357028	
429.8	-0.00127699	0.00358756	
430	-0.00090287	0.00360483	
430.2	-0.0006867	0.00362209	
430.4	-0.0005909	0.00363935	
430.6	-0.00070034	0.0036566	
430.8	-0.00060707	0.00367384	
431	-0.00055952	0.00369107	
431.2	-0.00060709	0.0037083	
431.4	-0.00013777	0.00372552	
431.6	-0.00008259	0.00374273	
431.8	0.00006247	0.00375993	
432	-0.00033136	0.00377713	
432.2	-0.00046456	0.00379432	
432.4	-0.00104305	0.0038115	
432.6	-0.00091288	0.00382868	
432.8	-0.00101058	0.00384585	
433	-0.00120727	0.00386301	
433.2	-0.00079204	0.00388016	
433.4	-0.00118836	0.00389731	
433.6	-0.00086836	0.00391445	
433.8	-0.00091388	0.00393158	
434	-0.00108093	0.0039487	
434.2	-0.00110996	0.00396582	
434.4	-0.00126898	0.00398293	
434.6	-0.00155427	0.00400003	
434.8	-0.00135011	0.00401712	
435	-0.00109843	0.00403421	
435.2	-0.00096902	0.00405129	
435.4	-0.00080665	0.00406836	
435.6	-0.00066423	0.00408543	
435.8	-0.00046182	0.00410249	
436	-0.000421	0.00411954	
436.2	-0.00047793	0.00413658	
436.4	-0.00008345	0.00415362	
436.6	0.00044304	0.00417065	
436.8	0.00089574	0.00418767	
437	0.00079	0.00420469	
437.2	0.00071761	0.00422169	
437.4	0.00050666	0.00423869	
437.6	0.00064914	0.00425569	
437.8	-0.00023782	0.00427267	
438	-0.00085229	0.00428965	
438.2	-0.00124376	0.00430662	
438.4	-0.00183735	0.00432359	
438.6	-0.00189184	0.00434055	
438.8	-0.00191123	0.0043575	
439	-0.00145286	0.00437444	
439.2	-0.00142001	0.00439137	
439.4	-0.00150031	0.0044083	
439.6	-0.00122277	0.00442522	
439.8	-0.00087502	0.00444214	
440	-0.00067755	0.00445904	
440.2	-0.00085722	0.00447594	
440.4	-0.00025255	0.00449283	
440.6	0.00078413	0.00450972	
440.8	0.00124998	0.0045266	
441	0.00160167	0.00454347	
441.2	0.00163602	0.00456033	
441.4	0.00195757	0.00457719	
441.6	0.00152072	0.00459403	
441.8	0.00105439	0.00461088	
442	0.00088511	0.00462771	
442.2	0.00057322	0.00464454	
442.4	0.00070993	0.00466136	
442.6	0.00098155	0.00467817	
442.8	0.00066938	0.00469498	
443	0.00090313	0.00471178	
443.2	0.00112837	0.00472857	
443.4	0.00060498	0.00474535	
443.6	0.0012268	0.00476213	
443.8	0.00052315	0.0047789	
444	-0.00016452	0.00479566	
444.2	-0.00018454	0.00481242	
444.4	0.00012864	0.00482917	
444.6	0.00041068	0.00484591	
444.8	0.00031711	0.00486264	
445	0.00029901	0.00487937	
445.2	0.0001459	0.00489609	
445.4	0.00030053	0.0049128	
445.6	0.00030198	0.00492951	
445.8	0.00059697	0.00494621	
446	0.00072513	0.0049629	
446.2	0.00088244	0.00497958	
446.4	0.00100535	0.00499626	
446.6	0.00062699	0.00501293	
446.8	0.00050683	0.0050296	
447	0.0008634	0.00504625	
447.2	0.00121621	0.0050629	
447.4	0.00088042	0.00507954	
447.6	0.00114476	0.00509618	
447.8	0.0005021	0.00511281	
448	0.00085052	0.00512943	
448.2	0.00109117	0.00514604	
448.4	0.00050875	0.00516265	
448.6	0.00054119	0.00517925	
448.8	0.00058504	0.00519584	
449	0.00006848	0.00521242	
449.2	0.00065887	0.005229	
449.4	0.00079395	0.00524557	
449.6	0.00078447	0.00526214	
449.8	0.00083849	0.00527869	
450	0.00058121	0.00529524	
450.2	0.00026586	0.00531179	
450.4	0.00018044	0.00532832	
450.6	0.00023312	0.00534485	
450.8	0.00030508	0.00536137	
451	0.00010163	0.00537789	
451.2	0.0007299	0.0053944	
451.4	0.00084016	0.0054109	
451.6	0.0010797	0.00542739	
451.8	0.00124067	0.00544388	
452	0.00171552	0.00546036	
452.2	0.00150692	0.00547683	
452.4	0.00150084	0.0054933	
452.6	0.0017657	0.00550975	
452.8	0.00161838	0.00552621	
453	0.00127835	0.00554265	
453.2	0.00135212	0.00555909	
453.4	0.00118127	0.00557552	
453.6	0.00087754	0.00559194	
453.8	0.00078492	0.00560836	
454	0.00063456	0.00562477	
454.2	0.00021515	0.00564117	
454.4	0.00068675	0.00565757	
454.6	0.00059751	0.00567395	
454.8	-0.00002486	0.00569034	
455	-0.00061363	0.00570671	
455.2	0.00006784	0.00572308	
455.4	-0.00025799	0.00573944	
455.6	-0.00009709	0.00575579	
455.8	-0.00031649	0.00577214	
456	-0.00055038	0.00578848	
456.2	-0.00110346	0.00580481	
456.4	-0.000717	0.00582114	
456.6	-0.00069419	0.00583746	
456.8	-0.00090198	0.00585377	
457	-0.00111412	0.00587007	
457.2	-0.00092879	0.00588637	
457.4	-0.00068105	0.00590266	
457.6	-0.00061746	0.00591895	
457.8	0.00010707	0.00593522	
458	0.00014511	0.00595149	
458.2	0.00004403	0.00596776	
458.4	0.00075852	0.00598401	
458.6	0.00068171	0.00600026	
458.8	0.00063952	0.00601651	
459	0.00083233	0.00603274	
459.2	0.00145906	0.00604897	
459.4	0.00168707	0.00606519	
459.6	0.0014694	0.00608141	
459.8	0.00060632	0.00609762	
460	0.00037587	0.00611382	
460.2	0.00045382	0.00613001	
460.4	0.00074491	0.0061462	
460.6	0.00095864	0.00616238	
460.8	0.00119716	0.00617855	
461	0.00124318	0.00619472	
461.2	0.00110126	0.00621088	
461.4	0.00116291	0.00622703	
461.6	0.00176475	0.00624318	
461.8	0.00157863	0.00625932	
462	0.00102504	0.00627545	
462.2	0.00136017	0.00629157	
462.4	0.00155401	0.00630769	
462.6	0.00136442	0.0063238	
462.8	0.00150108	0.00633991	
463	0.00202033	0.00635601	
463.2	0.00223484	0.0063721	
463.4	0.00202451	0.00638818	
463.6	0.0020381	0.00640426	
463.8	0.00162148	0.00642033	
464	0.00176799	0.00643639	
464.2	0.00167381	0.00645245	
464.4	0.00158835	0.0064685	
464.6	0.00150526	0.00648454	
464.8	0.00110783	0.00650058	
465	0.00053198	0.00651661	
465.2	0.00067205	0.00653263	
465.4	0.00107478	0.00654865	
465.6	0.00089477	0.00656466	
465.8	0.00003921	0.00658066	
466	-0.00014401	0.00659665	
466.2	-0.00035809	0.00661264	
466.4	0.00001782	0.00662862	
466.6	-0.00026415	0.0066446	
466.8	-0.00017572	0.00666057	
467	0.00053425	0.00667653	
467.2	0.00057555	0.00669248	
467.4	0.00079663	0.00670843	
467.6	0.00115301	0.00672437	
467.8	0.00068913	0.0067403	
468	0.00070611	0.00675623	
468.2	0.00028737	0.00677215	
468.4	-0.00010893	0.00678807	
468.6	-0.00042242	0.00680397	
468.8	-0.00037961	0.00681987	
469	-0.0001282	0.00683577	
469.2	0.00060478	0.00685165	
469.4	0.00033185	0.00686753	
469.6	-0.00013162	0.00688341	
469.8	-0.00033582	0.00689927	
470	-0.00007891	0.00691513	
470.2	-0.00006418	0.00693098	
470.4	0.00064564	0.00694683	
470.6	0.00029009	0.00696267	
470.8	0.00053077	0.0069785	
471	0.00121007	0.00699433	
471.2	0.00112196	0.00701015	
471.4	0.00128402	0.00702596	
471.6	0.00119657	0.00704176	
471.8	0.00223154	0.00705756	
472	0.00214551	0.00707336	
472.2	0.0024692	0.00708914	
472.4	0.00234789	0.00710492	
472.6	0.00237373	0.00712069	
472.8	0.00187529	0.00713646	
473	0.00185353	0.00715221	
473.2	0.00171026	0.00716797	
473.4	0.00096864	0.00718371	
473.6	0.00061852	0.00719945	
473.8	0.00068067	0.00721518	
474	0.00020535	0.00723091	
474.2	-0.00048571	0.00724662	
474.4	-0.00079087	0.00726234	
474.6	-0.00089558	0.00727804	
474.8	-0.00149081	0.00729374	
475	-0.00130674	0.00730943	
475.2	-0.00108108	0.00732512	
475.4	-0.00070124	0.00734079	
475.6	-0.00043423	0.00735646	
475.8	0.00055317	0.00737213	
476	0.00019313	0.00738779	
476.2	0.00107527	0.00740344	
476.4	0.00112314	0.00741908	
476.6	0.00137201	0.00743472	
476.8	0.00121525	0.00745035	
477	0.00146746	0.00746598	
477.2	0.00180946	0.0074816	
477.4	0.00216287	0.00749721	
477.6	0.00247731	0.00751281	
477.8	0.00228039	0.00752841	
478	0.00195078	0.007544	
478.2	0.00202219	0.00755959	
478.4	0.00221006	0.00757516	
478.6	0.00216963	0.00759074	
478.8	0.00192458	0.0076063	
479	0.0022143	0.00762186	
479.2	0.00181396	0.00763741	
479.4	0.0010873	0.00765296	
479.6	0.0007598	0.00766849	
479.8	0.00082117	0.00768403	
480	0.00097447	0.00769955	
480.2	0.00112342	0.00771507	
480.4	0.00063531	0.00773058	
480.6	0.00013518	0.00774609	
480.8	-0.0000898	0.00776159	
481	0.00001262	0.00777708	
481.2	0.00056139	0.00779256	
481.4	0.00072183	0.00780804	
481.6	0.0011654	0.00782351	
481.8	0.0011792	0.00783898	
482	0.00157199	0.00785444	
482.2	0.00149541	0.00786989	
482.4	0.00112508	0.00788534	
482.6	0.0008121	0.00790078	
482.8	0.00109989	0.00791621	
483	0.00079898	0.00793164	
483.2	0.00085001	0.00794706	
483.4	0.00056601	0.00796247	
483.6	0.00096876	0.00797788	
483.8	0.00085139	0.00799328	
484	0.00097454	0.00800867	
484.2	0.00084193	0.00802406	
484.4	0.00075064	0.00803944	
484.6	0.00106415	0.00805481	
484.8	0.00178276	0.00807018	
485	0.00219596	0.00808554	
485.2	0.00253364	0.00810089	
485.4	0.00321295	0.00811624	
485.6	0.00383599	0.00813158	
485.8	0.00316582	0.00814691	
486	0.00304352	0.00816224	
486.2	0.00246396	0.00817756	
486.4	0.00240555	0.00819288	
486.6	0.00231706	0.00820819	
486.8	0.0024881	0.00822349	
487	0.00206034	0.00823878	
487.2	0.00202837	0.00825407	
487.4	0.00130781	0.00826935	
487.6	0.00164524	0.00828463	
487.8	0.00152056	0.0082999	
488	0.00131106	0.00831516	
488.2	0.00152238	0.00833042	
488.4	0.00155084	0.00834567	
488.6	0.00192831	0.00836091	
488.8	0.00222503	0.00837615	
489	0.00197954	0.00839138	
489.2	0.00247898	0.0084066	
489.4	0.00297544	0.00842182	
489.6	0.00279727	0.00843703	
489.8	0.00250352	0.00845223	
490	0.00290978	0.00846743	
490.2	0.00267624	0.00848262	
490.4	0.00274416	0.00849781	
490.6	0.00259226	0.00851299	
490.8	0.00272448	0.00852816	
491	0.00292602	0.00854332	
491.2	0.00315018	0.00855848	
491.4	0.00365013	0.00857364	
491.6	0.00465157	0.00858878	
491.8	0.00441394	0.00860392	
492	0.00429956	0.00861906	
492.2	0.00457746	0.00863418	
492.4	0.00483032	0.0086493	
492.6	0.00465092	0.00866442	
492.8	0.00427017	0.00867952	
493	0.00394461	0.00869462	
493.2	0.00412158	0.00870972	
493.4	0.0035288	0.00872481	
493.6	0.00349376	0.00873989	
493.8	0.00309741	0.00875496	
494	0.00271992	0.00877003	
494.2	0.00233271	0.0087851	
494.4	0.00176652	0.00880015	
494.6	0.00205932	0.0088152	
494.8	0.00250941	0.00883024	
495	0.00278437	0.00884528	
495.2	0.00273945	0.00886031	
495.4	0.00333794	0.00887533	
495.6	0.0032497	0.00889035	
495.8	0.00334387	0.00890536	
496	0.0034095	0.00892037	
496.2	0.00333194	0.00893537	
496.4	0.00340706	0.00895036	
496.6	0.00302594	0.00896534	
496.8	0.00303604	0.00898032	
497	0.00309208	0.0089953	
497.2	0.00317698	0.00901026	
497.4	0.0031226	0.00902522	
497.6	0.00341494	0.00904018	
497.8	0.00312814	0.00905512	
498	0.00306049	0.00907006	
498.2	0.00321	0.009085	
498.4	0.00299779	0.00909993	
498.6	0.00399583	0.00911485	
498.8	0.00393614	0.00912976	
499	0.00391986	0.00914467	
499.2	0.00378623	0.00915958	
499.4	0.00367822	0.00917447	
499.6	0.00335498	0.00918936	
499.8	0.00372455	0.00920425	
500	0.00280305	0.00921912	
500.2	0.0023786	0.009234	
500.4	0.00261301	0.00924886	
500.6	0.00295366	0.00926372	
500.8	0.00330394	0.00927857	
501	0.00290606	0.00929342	
501.2	0.00251073	0.00930826	
501.4	0.00223503	0.00932309	
501.6	0.00227976	0.00933792	
501.8	0.00214252	0.00935274	
502	0.00196751	0.00936755	
502.2	0.00233508	0.00938236	
502.4	0.00264774	0.00939716	
502.6	0.00294051	0.00941195	
502.8	0.00297489	0.00942674	
503	0.00354243	0.00944153	
503.2	0.00319562	0.0094563	
503.4	0.00317419	0.00947107	
503.6	0.00324195	0.00948584	
503.8	0.00320166	0.00950059	
504	0.00279913	0.00951534	
504.2	0.00276124	0.00953009	
504.4	0.00327078	0.00954483	
504.6	0.00334902	0.00955956	
504.8	0.00314913	0.00957429	
505	0.00321168	0.00958901	
505.2	0.00324615	0.00960372	
505.4	0.00322719	0.00961843	
505.6	0.00330383	0.00963313	
505.8	0.00291522	0.00964782	
506	0.00297554	0.00966251	
506.2	0.00324479	0.00967719	
506.4	0.00304796	0.00969187	
506.6	0.00284165	0.00970654	
506.8	0.0031062	0.0097212	
507	0.00320545	0.00973586	
507.2	0.00295877	0.00975051	
507.4	0.00320626	0.00976515	
507.6	0.00348675	0.00977979	
507.8	0.00362815	0.00979443	
508	0.00349603	0.00980905	
508.2	0.00337698	0.00982367	
508.4	0.00348534	0.00983828	
508.6	0.00368403	0.00985289	
508.8	0.00373842	0.00986749	
509	0.00440986	0.00988209	
509.2	0.00403952	0.00989668	
509.4	0.00385047	0.00991126	
509.6	0.00351004	0.00992583	
509.8	0.00361163	0.0099404	
510	0.00350601	0.00995497	
510.2	0.00320262	0.00996953	
510.4	0.00331198	0.00998408	
510.6	0.00322353	0.00999862	
510.8	0.0033645	0.01001316	
511	0.00365861	0.01002769	
511.2	0.0041612	0.01004222	
511.4	0.00426316	0.01005674	
511.6	0.00450923	0.01007125	
511.8	0.0048847	0.01008576	
512	0.00491295	0.01010026	
512.2	0.00503128	0.01011476	
512.4	0.00490284	0.01012925	
512.6	0.00477128	0.01014373	
512.8	0.00477989	0.01015821	
513	0.00496921	0.01017268	
513.2	0.00443278	0.01018715	
513.4	0.00426466	0.0102016	
513.6	0.00405801	0.01021606	
513.8	0.00454501	0.0102305	
514	0.00452252	0.01024494	
514.2	0.00463739	0.01025938	
514.4	0.00504557	0.01027381	
514.6	0.00511544	0.01028823	
514.8	0.00572218	0.01030264	
515	0.00547723	0.01031705	
515.2	0.00540833	0.01033146	
515.4	0.00556831	0.01034585	
515.6	0.00587909	0.01036024	
515.8	0.00595127	0.01037463	
516	0.00578264	0.01038901	
516.2	0.00559188	0.01040338	
516.4	0.00525006	0.01041775	
516.6	0.00522002	0.01043211	
516.8	0.00504921	0.01044646	
517	0.00434844	0.01046081	
517.2	0.00399099	0.01047515	
517.4	0.0034203	0.01048949	
517.6	0.00358292	0.01050382	
517.8	0.00375744	0.01051814	
518	0.00358627	0.01053246	
518.2	0.00310923	0.01054677	
518.4	0.00307851	0.01056107	
518.6	0.00303907	0.01057537	
518.8	0.0029879	0.01058967	
519	0.00246456	0.01060395	
519.2	0.00251106	0.01061823	
519.4	0.00306686	0.01063251	
519.6	0.00283066	0.01064678	
519.8	0.00254321	0.01066104	
520	0.0031951	0.0106753	
520.2	0.00336788	0.01068955	
520.4	0.00350796	0.01070379	
520.6	0.00400603	0.01071803	
520.8	0.00386172	0.01073226	
521	0.00416575	0.01074649	
521.2	0.004716	0.01076071	
521.4	0.00448372	0.01077492	
521.6	0.00533657	0.01078913	
521.8	0.00566621	0.01080334	
522	0.00581307	0.01081753	
522.2	0.00591204	0.01083172	
522.4	0.00631353	0.01084591	
522.6	0.00597038	0.01086008	
522.8	0.00609748	0.01087425	
523	0.00607501	0.01088842	
523.2	0.00572007	0.01090258	
523.4	0.00583429	0.01091673	
523.6	0.00548556	0.01093088	
523.8	0.00530023	0.01094502	
524	0.00528067	0.01095916	
524.2	0.0051392	0.01097329	
524.4	0.00513792	0.01098741	
524.6	0.00538106	0.01100153	
524.8	0.00528623	0.01101564	
525	0.00555752	0.01102975	
525.2	0.00602803	0.01104385	
525.4	0.00602107	0.01105794	
525.6	0.00651199	0.01107203	
525.8	0.00671254	0.01108611	
526	0.00666695	0.01110019	
526.2	0.00636519	0.01111425	
526.4	0.00607352	0.01112832	
526.6	0.00562166	0.01114238	
526.8	0.0056551	0.01115643	
527	0.00547616	0.01117047	
527.2	0.00497509	0.01118451	
527.4	0.00490709	0.01119855	
527.6	0.00470335	0.01121257	
527.8	0.00441913	0.0112266	
528	0.00438355	0.01124061	
528.2	0.00501626	0.01125462	
528.4	0.00487789	0.01126863	
528.6	0.00502585	0.01128262	
528.8	0.00490584	0.01129661	
529	0.00508714	0.0113106	
529.2	0.00555468	0.01132458	
529.4	0.00505064	0.01133855	
529.6	0.005178	0.01135252	
529.8	0.00502052	0.01136648	
530	0.00487404	0.01138044	
530.2	0.00512472	0.01139439	
530.4	0.00501264	0.01140833	
530.6	0.00501684	0.01142227	
530.8	0.00504092	0.01143621	
531	0.00500875	0.01145013	
531.2	0.0049336	0.01146405	
531.4	0.00527019	0.01147797	
531.6	0.00599081	0.01149188	
531.8	0.0061213	0.01150578	
532	0.00654836	0.01151968	
532.2	0.00706721	0.01153357	
532.4	0.00724356	0.01154745	
532.6	0.00764529	0.01156133	
532.8	0.00790063	0.0115752	
533	0.00833216	0.01158907	
533.2	0.00808873	0.01160293	
533.4	0.00791276	0.01161679	
533.6	0.00806209	0.01163064	
533.8	0.00782038	0.01164448	
534	0.00735599	0.01165832	
534.2	0.00717701	0.01167215	
534.4	0.00634368	0.01168597	
534.6	0.00632642	0.01169979	
534.8	0.00608408	0.01171361	
535	0.00591931	0.01172742	
535.2	0.00570006	0.01174122	
535.4	0.00566531	0.01175502	
535.6	0.00617247	0.01176881	
535.8	0.00595475	0.01178259	
536	0.00622978	0.01179637	
536.2	0.00609888	0.01181014	
536.4	0.00616213	0.01182391	
536.6	0.00642392	0.01183767	
536.8	0.00650014	0.01185143	
537	0.00635538	0.01186518	
537.2	0.0061083	0.01187892	
537.4	0.00602363	0.01189266	
537.6	0.0055831	0.01190639	
537.8	0.00517112	0.01192012	
538	0.00519504	0.01193384	
538.2	0.00540523	0.01194755	
538.4	0.00532337	0.01196126	
538.6	0.00579494	0.01197496	
538.8	0.00605575	0.01198866	
539	0.00650951	0.01200235	
539.2	0.00628534	0.01201603	
539.4	0.00667641	0.01202971	
539.6	0.00734162	0.01204339	
539.8	0.00724	0.01205705	
540	0.0073289	0.01207072	
540.2	0.00671942	0.01208437	
540.4	0.00677977	0.01209802	
540.6	0.00691113	0.01211167	
540.8	0.00631702	0.01212531	
541	0.00594349	0.01213894	
541.2	0.00558115	0.01215257	
541.4	0.00576569	0.01216619	
541.6	0.0053625	0.0121798	
541.8	0.00521515	0.01219341	
542	0.00564438	0.01220702	
542.2	0.00557866	0.01222061	
542.4	0.00563594	0.01223421	
542.6	0.00577662	0.01224779	
542.8	0.00608877	0.01226137	
543	0.00601697	0.01227495	
543.2	0.00590287	0.01228852	
543.4	0.00649573	0.01230208	
543.6	0.00659392	0.01231564	
543.8	0.00669965	0.01232919	
544	0.00629945	0.01234273	
544.2	0.00629029	0.01235627	
544.4	0.00631588	0.01236981	
544.6	0.00649119	0.01238334	
544.8	0.00591854	0.01239686	
545	0.00616351	0.01241038	
545.2	0.00651484	0.01242389	
545.4	0.00691972	0.01243739	
545.6	0.00650862	0.01245089	
545.8	0.00659149	0.01246439	
546	0.00698054	0.01247788	
546.2	0.00694562	0.01249136	
546.4	0.00690427	0.01250484	
546.6	0.00644414	0.01251831	
546.8	0.00649817	0.01253177	
547	0.00619508	0.01254523	
547.2	0.00663766	0.01255869	
547.4	0.00701748	0.01257213	
547.6	0.00677217	0.01258558	
547.8	0.00659947	0.01259901	
548	0.00639599	0.01261244	
548.2	0.00685622	0.01262587	
548.4	0.00704498	0.01263929	
548.6	0.00690042	0.0126527	
548.8	0.00660227	0.01266611	
549	0.00711737	0.01267951	
549.2	0.00730919	0.01269291	
549.4	0.00747104	0.0127063	
549.6	0.00755922	0.01271969	
549.8	0.00793031	0.01273307	
550	0.00862129	0.01274644	
550.2	0.00873023	0.01275981	
550.4	0.00858128	0.01277317	
550.6	0.00831199	0.01278653	
550.8	0.00843716	0.01279988	
551	0.00843433	0.01281322	
551.2	0.008534	0.01282656	
551.4	0.00844673	0.0128399	
551.6	0.00843667	0.01285322	
551.8	0.00826213	0.01286655	
552	0.00806693	0.01287986	
552.2	0.0077896	0.01289318	
552.4	0.00741692	0.01290648	
552.6	0.0067536	0.01291978	
552.8	0.00678307	0.01293308	
553	0.00697082	0.01294636	
553.2	0.0069045	0.01295965	
553.4	0.00684701	0.01297292	
553.6	0.00725355	0.0129862	
553.8	0.00763906	0.01299946	
554	0.00803079	0.01301272	
554.2	0.0081171	0.01302598	
554.4	0.00778935	0.01303923	
554.6	0.00794897	0.01305247	
554.8	0.00793378	0.01306571	
555	0.00738174	0.01307894	
555.2	0.007436	0.01309217	
555.4	0.00798361	0.01310539	
555.6	0.00816522	0.0131186	
555.8	0.00808994	0.01313181	
556	0.00759114	0.01314501	
556.2	0.00700371	0.01315821	
556.4	0.00689102	0.01317141	
556.6	0.00713424	0.01318459	
556.8	0.0073371	0.01319777	
557	0.00732234	0.01321095	
557.2	0.00732802	0.01322412	
557.4	0.00747658	0.01323728	
557.6	0.00775409	0.01325044	
557.8	0.00813509	0.0132636	
558	0.00809948	0.01327674	
558.2	0.00829774	0.01328989	
558.4	0.00820785	0.01330302	
558.6	0.00818096	0.01331615	
558.8	0.00798353	0.01332928	
559	0.0077942	0.0133424	
559.2	0.00863069	0.01335551	
559.4	0.00901014	0.01336862	
559.6	0.0092361	0.01338173	
559.8	0.00926901	0.01339482	
560	0.00893	0.01340791	
560.2	0.00880164	0.013421	
560.4	0.00919765	0.01343408	
560.6	0.00905615	0.01344716	
560.8	0.00864156	0.01346023	
561	0.00835935	0.01347329	
561.2	0.00853833	0.01348635	
561.4	0.00807073	0.0134994	
561.6	0.00779195	0.01351245	
561.8	0.00768384	0.01352549	
562	0.00752987	0.01353853	
562.2	0.00761311	0.01355156	
562.4	0.00783834	0.01356458	
562.6	0.00773282	0.0135776	
562.8	0.00784845	0.01359062	
563	0.00808865	0.01360362	
563.2	0.00787195	0.01361663	
563.4	0.00820954	0.01362963	
563.6	0.00860296	0.01364262	
563.8	0.0088826	0.0136556	
564	0.00888623	0.01366858	
564.2	0.00901244	0.01368156	
564.4	0.00885965	0.01369453	
564.6	0.0083018	0.01370749	
564.8	0.00817317	0.01372045	
565	0.00818032	0.0137334	
565.2	0.00829347	0.01374635	
565.4	0.00827147	0.01375929	
565.6	0.00798032	0.01377223	
565.8	0.008441	0.01378516	
566	0.00915876	0.01379809	
566.2	0.009007	0.01381101	
566.4	0.00923542	0.01382392	
566.6	0.00897581	0.01383683	
566.8	0.00848388	0.01384973	
567	0.00842558	0.01386263	
567.2	0.00826812	0.01387553	
567.4	0.00907892	0.01388841	
567.6	0.00861171	0.01390129	
567.8	0.00857745	0.01391417	
568	0.00826996	0.01392704	
568.2	0.00826464	0.01393991	
568.4	0.00798387	0.01395277	
568.6	0.00799594	0.01396562	
568.8	0.00834339	0.01397847	
569	0.00848084	0.01399131	
569.2	0.00884381	0.01400415	
569.4	0.00911551	0.01401698	
569.6	0.00899441	0.01402981	
569.8	0.00965509	0.01404263	
570	0.00965509	0.01405551	
570.2	0.00969706	0.014053	
570.4	0.00975747	0.01405049	
570.6	0.00976441	0.01404798	
570.8	0.01042635	0.01404548	
571	0.01056763	0.01404297	
571.2	0.01120387	0.01404047	
571.4	0.01146615	0.01403796	
571.6	0.01172342	0.01403546	
571.8	0.01181943	0.01403295	
572	0.0121133	0.01403045	
572.2	0.01212162	0.01402794	
572.4	0.01187332	0.01402544	
572.6	0.0122315	0.01402294	
572.8	0.01173288	0.01402043	
573	0.01215633	0.01401793	
573.2	0.01220256	0.01401543	
573.4	0.01261226	0.01401293	
573.6	0.01255237	0.01401043	
573.8	0.01236953	0.01400793	
574	0.01287293	0.01400543	
574.2	0.01290036	0.01400293	
574.4	0.01259871	0.01400043	
574.6	0.01246286	0.01399793	
574.8	0.01279658	0.01399544	
575	0.01272688	0.01399294	
575.2	0.01338053	0.01399044	
575.4	0.0133554	0.01398795	
575.6	0.01298111	0.01398545	
575.8	0.01276086	0.01398295	
576	0.01286849	0.01398046	
576.2	0.01247843	0.01397796	
576.4	0.01259234	0.01397547	
576.6	0.01271216	0.01397298	
576.8	0.01271491	0.01397048	
577	0.01307012	0.01396799	
577.2	0.01328129	0.0139655	
577.4	0.01323484	0.01396301	
577.6	0.0133874	0.01396051	
577.8	0.0134664	0.01395802	
578	0.01295187	0.01395553	
578.2	0.0123655	0.01395304	
578.4	0.01229142	0.01395055	
578.6	0.0124978	0.01394806	
578.8	0.01277652	0.01394557	
579	0.01313017	0.01394309	
579.2	0.01315486	0.0139406	
579.4	0.01304576	0.01393811	
579.6	0.01313142	0.01393562	
579.8	0.01318516	0.01393314	
580	0.01335042	0.01393065	
580.2	0.01350921	0.01392816	
580.4	0.01377843	0.01392568	
580.6	0.01357214	0.01392319	
580.8	0.01351363	0.01392071	
581	0.01319806	0.01391823	
581.2	0.01351943	0.01391574	
581.4	0.01314621	0.01391326	
581.6	0.01284009	0.01391078	
581.8	0.01261217	0.01390829	
582	0.01224197	0.01390581	
582.2	0.01285861	0.01390333	
582.4	0.01331025	0.01390085	
582.6	0.01338253	0.01389837	
582.8	0.01301852	0.01389589	
583	0.0130108	0.01389341	
583.2	0.01306123	0.01389093	
583.4	0.01354303	0.01388845	
583.6	0.01374875	0.01388597	
583.8	0.01394722	0.0138835	
584	0.0144505	0.01388102	
584.2	0.01457588	0.01387854	
584.4	0.01444542	0.01387606	
584.6	0.01425236	0.01387359	
584.8	0.01431075	0.01387111	
585	0.01389109	0.01386864	
585.2	0.01412021	0.01386616	
585.4	0.01399699	0.01386369	
585.6	0.01421867	0.01386121	
585.8	0.01431817	0.01385874	
586	0.01438731	0.01385627	
586.2	0.01438187	0.0138538	
586.4	0.01430767	0.01385132	
586.6	0.01379367	0.01384885	
586.8	0.01288994	0.01384638	
587	0.01274644	0.01384391	
587.2	0.01233788	0.01384144	
587.4	0.01197522	0.01383897	
587.6	0.01215794	0.0138365	
587.8	0.01230993	0.01383403	
588	0.0125349	0.01383156	
588.2	0.01276772	0.01382909	
588.4	0.01281898	0.01382663	
588.6	0.01284391	0.01382416	
588.8	0.0128677	0.01382169	
589	0.0132566	0.01381923	
589.2	0.01412397	0.01381676	
589.4	0.01441758	0.01381429	
589.6	0.01503094	0.01381183	
589.8	0.01568257	0.01380937	
590	0.01587549	0.0138069	
590.2	0.01658712	0.01380444	
590.4	0.01656883	0.01380197	
590.6	0.01682785	0.01379951	
590.8	0.0164738	0.01379705	
591	0.01647228	0.01379459	
591.2	0.01622864	0.01379213	
591.4	0.01633749	0.01378966	
591.6	0.01647028	0.0137872	
591.8	0.01596173	0.01378474	
592	0.01591128	0.01378228	
592.2	0.01561117	0.01377982	
592.4	0.01498908	0.01377737	
592.6	0.01487425	0.01377491	
592.8	0.01437493	0.01377245	
593	0.01457014	0.01376999	
593.2	0.01416571	0.01376753	
593.4	0.01425772	0.01376508	
593.6	0.01471592	0.01376262	
593.8	0.01495622	0.01376017	
594	0.01498338	0.01375771	
594.2	0.01569325	0.01375526	
594.4	0.01597254	0.0137528	
594.6	0.01613384	0.01375035	
594.8	0.01588144	0.01374789	
595	0.01609264	0.01374544	
595.2	0.01622172	0.01374299	
595.4	0.01640883	0.01374053	
595.6	0.01644782	0.01373808	
595.8	0.0163103	0.01373563	
596	0.01636063	0.01373318	
596.2	0.01634615	0.01373073	
596.4	0.01591115	0.01372828	
596.6	0.01604482	0.01372583	
596.8	0.01566847	0.01372338	
597	0.01587274	0.01372093	
597.2	0.01592878	0.01371848	
597.4	0.01638039	0.01371604	
597.6	0.0160341	0.01371359	
597.8	0.01599477	0.01371114	
598	0.01613692	0.01370869	
598.2	0.01589142	0.01370625	
598.4	0.01601562	0.0137038	
598.6	0.01558409	0.01370136	
598.8	0.01546317	0.01369891	
599	0.01543723	0.01369647	
599.2	0.01483905	0.01369402	
599.4	0.01437996	0.01369158	
599.6	0.01380421	0.01368914	
599.8	0.01337952	0.01368669	
600	0.01299206	0.01368425	
600.2	0.01290947	0.01368181	
600.4	0.012323	0.01367937	
600.6	0.01268781	0.01367693	
600.8	0.01236281	0.01367449	
601	0.01288791	0.01367205	
601.2	0.01315746	0.01366961	
601.4	0.01340999	0.01366717	
601.6	0.01340658	0.01366473	
601.8	0.01371785	0.01366229	
602	0.01388747	0.01365985	
602.2	0.01405616	0.01365742	
602.4	0.01510873	0.01365498	
602.6	0.01558461	0.01365254	
602.8	0.0155931	0.01365011	
603	0.01576824	0.01364767	
603.2	0.01538982	0.01364523	
603.4	0.01553869	0.0136428	
603.6	0.01575664	0.01364037	
603.8	0.01596762	0.01363793	
604	0.01598623	0.0136355	
604.2	0.01617664	0.01363306	
604.4	0.01588307	0.01363063	
604.6	0.01619628	0.0136282	
604.8	0.01613017	0.01362577	
605	0.01681413	0.01362334	
605.2	0.01629412	0.01362091	
605.4	0.01599597	0.01361847	
605.6	0.015754	0.01361604	
605.8	0.01523772	0.01361362	
606	0.01514644	0.01361119	
606.2	0.01482215	0.01360876	
606.4	0.01525808	0.01360633	
606.6	0.01444974	0.0136039	
606.8	0.01416264	0.01360147	
607	0.01385123	0.01359905	
607.2	0.01344989	0.01359662	
607.4	0.0135869	0.01359419	
607.6	0.01361237	0.01359177	
607.8	0.01320645	0.01358934	
608	0.01355682	0.01358692	
608.2	0.0139296	0.01358449	
608.4	0.01409172	0.01358207	
608.6	0.01450792	0.01357965	
608.8	0.0143885	0.01357722	
609	0.01510925	0.0135748	
609.2	0.01459126	0.01357238	
609.4	0.01487465	0.01356996	
609.6	0.01484317	0.01356753	
609.8	0.01492436	0.01356511	
610	0.01486216	0.01356269	
610.2	0.01462251	0.01356027	
610.4	0.01493421	0.01355785	
610.6	0.01422703	0.01355543	
610.8	0.01490399	0.01355301	
611	0.01434631	0.0135506	
611.2	0.01453834	0.01354818	
611.4	0.01437044	0.01354576	
611.6	0.0142178	0.01354334	
611.8	0.01421538	0.01354093	
612	0.01462209	0.01353851	
612.2	0.01462974	0.01353609	
612.4	0.01409821	0.01353368	
612.6	0.01389823	0.01353126	
612.8	0.01372023	0.01352885	
613	0.01383933	0.01352644	
613.2	0.01355596	0.01352402	
613.4	0.01367081	0.01352161	
613.6	0.01381454	0.0135192	
613.8	0.0137991	0.01351678	
614	0.01385607	0.01351437	
614.2	0.01395722	0.01351196	
614.4	0.01402037	0.01350955	
614.6	0.01410181	0.01350714	
614.8	0.01414346	0.01350473	
615	0.01361192	0.01350232	
615.2	0.01391337	0.01349991	
615.4	0.01341828	0.0134975	
615.6	0.01367872	0.01349509	
615.8	0.01374166	0.01349268	
616	0.01365175	0.01349028	
616.2	0.01391643	0.01348787	
616.4	0.01330895	0.01348546	
616.6	0.01291405	0.01348305	
616.8	0.01326626	0.01348065	
617	0.01309567	0.01347824	
617.2	0.01366837	0.01347584	
617.4	0.01371848	0.01347343	
617.6	0.01403345	0.01347103	
617.8	0.01373411	0.01346863	
618	0.01408689	0.01346622	
618.2	0.01385082	0.01346382	
618.4	0.01379916	0.01346142	
618.6	0.01389451	0.01345901	
618.8	0.01413595	0.01345661	
619	0.01382715	0.01345421	
619.2	0.01452763	0.01345181	
619.4	0.01448182	0.01344941	
619.6	0.01493039	0.01344701	
619.8	0.01511695	0.01344461	
620	0.01535562	0.01344221	
620.2	0.01607927	0.01343981	
620.4	0.01524122	0.01343742	
620.6	0.01499361	0.01343502	
620.8	0.01581284	0.01343262	
621	0.0161393	0.01343022	
621.2	0.01658255	0.01342783	
621.4	0.01640051	0.01342543	
621.6	0.01624377	0.01342303	
621.8	0.01584777	0.01342064	
622	0.01545037	0.01341824	
622.2	0.01561167	0.01341585	
622.4	0.01553	0.01341346	
622.6	0.0152602	0.01341106	
622.8	0.015604	0.01340867	
623	0.01520387	0.01340628	
623.2	0.01581623	0.01340389	
623.4	0.01564733	0.01340149	
623.6	0.01600914	0.0133991	
623.8	0.01580853	0.01339671	
624	0.01546771	0.01339432	
624.2	0.01538796	0.01339193	
624.4	0.01448285	0.01338954	
624.6	0.01489012	0.01338715	
624.8	0.01539012	0.01338476	
625	0.01539907	0.01338237	
625.2	0.01536152	0.01337999	
625.4	0.01487404	0.0133776	
625.6	0.01480341	0.01337521	
625.8	0.01453761	0.01337282	
626	0.01483317	0.01337044	
626.2	0.01489747	0.01336805	
626.4	0.01467734	0.01336567	
626.6	0.01504994	0.01336328	
626.8	0.01528049	0.0133609	
627	0.01585846	0.01335851	
627.2	0.01608299	0.01335613	
627.4	0.0160506	0.01335375	
627.6	0.01587241	0.01335136	
627.8	0.01530321	0.01334898	
628	0.015341	0.0133466	
628.2	0.0147246	0.01334422	
628.4	0.01460774	0.01334184	
628.6	0.01476578	0.01333946	
628.8	0.01492693	0.01333708	
629	0.01516953	0.0133347	
629.2	0.01515818	0.01333232	
629.4	0.01505015	0.01332994	
629.6	0.01520345	0.01332756	
629.8	0.01510043	0.01332518	
630	0.01528401	0.0133228	
630.2	0.01481993	0.01332043	
630.4	0.01534667	0.01331805	
630.6	0.01487681	0.01331567	
630.8	0.01480143	0.0133133	
631	0.01522062	0.01331092	
631.2	0.01456003	0.01330854	
631.4	0.01422958	0.01330617	
631.6	0.01414483	0.0133038	
631.8	0.01437535	0.01330142	
632	0.01460548	0.01329905	
632.2	0.01416808	0.01329667	
632.4	0.01437818	0.0132943	
632.6	0.01506668	0.01329193	
632.8	0.01544697	0.01328956	
633	0.01515397	0.01328719	
633.2	0.01513987	0.01328482	
633.4	0.01484562	0.01328245	
633.6	0.01499761	0.01328008	
633.8	0.01535243	0.01327771	
634	0.01566123	0.01327534	
634.2	0.01547966	0.01327297	
634.4	0.01520863	0.0132706	
634.6	0.01490449	0.01326823	
634.8	0.01476928	0.01326586	
635	0.01408114	0.0132635	
635.2	0.0138468	0.01326113	
635.4	0.01386909	0.01325876	
635.6	0.01410542	0.0132564	
635.8	0.01476909	0.01325403	
636	0.01481071	0.01325167	
636.2	0.01466211	0.0132493	
636.4	0.01511038	0.01324694	
636.6	0.01501626	0.01324457	
636.8	0.01459214	0.01324221	
637	0.01458835	0.01323985	
637.2	0.01505428	0.01323748	
637.4	0.01495807	0.01323512	
637.6	0.01519049	0.01323276	
637.8	0.01539522	0.0132304	
638	0.01512021	0.01322804	
638.2	0.01515215	0.01322568	
638.4	0.01541435	0.01322332	
638.6	0.01588164	0.01322096	
638.8	0.01513856	0.0132186	
639	0.01523186	0.01321624	
639.2	0.01577897	0.01321388	
639.4	0.01604499	0.01321152	
639.6	0.01684208	0.01320917	
639.8	0.01689062	0.01320681	
640	0.0163002	0.01320445	
640.2	0.01626943	0.0132021	
640.4	0.01645225	0.01319974	
640.6	0.01633916	0.01319739	
640.8	0.01647867	0.01319503	
641	0.01655274	0.01319268	
641.2	0.01624988	0.01319032	
641.4	0.01624477	0.01318797	
641.6	0.01557342	0.01318562	
641.8	0.01552919	0.01318326	
642	0.01511597	0.01318091	
642.2	0.01533347	0.01317856	
642.4	0.0153188	0.01317621	
642.6	0.01477475	0.01317386	
642.8	0.01429149	0.0131715	
643	0.01459453	0.01316915	
643.2	0.01394471	0.0131668	
643.4	0.01420655	0.01316445	
643.6	0.01437369	0.01316211	
643.8	0.0141141	0.01315976	
644	0.01394491	0.01315741	
644.2	0.01384953	0.01315506	
644.4	0.01413862	0.01315271	
644.6	0.01451334	0.01315037	
644.8	0.01419037	0.01314802	
645	0.01471388	0.01314567	
645.2	0.01494028	0.01314333	
645.4	0.01545807	0.01314098	
645.6	0.01501461	0.01313864	
645.8	0.01508186	0.01313629	
646	0.01483545	0.01313395	
646.2	0.01504051	0.01313161	
646.4	0.01491616	0.01312926	
646.6	0.01465448	0.01312692	
646.8	0.01461418	0.01312458	
647	0.01442951	0.01312224	
647.2	0.01411349	0.01311989	
647.4	0.01487983	0.01311755	
647.6	0.01544779	0.01311521	
647.8	0.01512186	0.01311287	
648	0.01466336	0.01311053	
648.2	0.01462808	0.01310819	
648.4	0.01499726	0.01310585	
648.6	0.01503185	0.01310351	
648.8	0.0153	0.01310118	
649	0.01567539	0.01309884	
649.2	0.01637092	0.0130965	
649.4	0.0167085	0.01309416	
649.6	0.01654677	0.01309183	
649.8	0.0170929	0.01308949	
650	0.01741575	0.01308716	
650.2	0.01759909	0.01308482	
650.4	0.01746189	0.01308249	
650.6	0.01703783	0.01308015	
650.8	0.01688022	0.01307782	
651	0.01656534	0.01307548	
651.2	0.0165881	0.01307315	
651.4	0.0161019	0.01307082	
651.6	0.01611731	0.01306849	
651.8	0.01540573	0.01306615	
652	0.01507876	0.01306382	
652.2	0.01487202	0.01306149	
652.4	0.01413764	0.01305916	
652.6	0.01413102	0.01305683	
652.8	0.01409709	0.0130545	
653	0.01427637	0.01305217	
653.2	0.01487897	0.01304984	
653.4	0.01460363	0.01304751	
653.6	0.01465536	0.01304518	
653.8	0.01485558	0.01304286	
654	0.0150704	0.01304053	
654.2	0.01532779	0.0130382	
654.4	0.015165	0.01303588	
654.6	0.01480295	0.01303355	
654.8	0.0150709	0.01303122	
655	0.01499262	0.0130289	
655.2	0.01482408	0.01302657	
655.4	0.01479919	0.01302425	
655.6	0.01494378	0.01302192	
655.8	0.01474683	0.0130196	
656	0.01390748	0.01301728	
656.2	0.01391496	0.01301496	
656.4	0.01398847	0.01301263	
656.6	0.01441837	0.01301031	
656.8	0.01449564	0.01300799	
657	0.01464594	0.01300567	
657.2	0.01447031	0.01300335	
657.4	0.01463082	0.01300103	
657.6	0.01450456	0.01299871	
657.8	0.01426907	0.01299639	
658	0.01494264	0.01299407	
658.2	0.01534185	0.01299175	
658.4	0.01481733	0.01298943	
658.6	0.01468176	0.01298711	
658.8	0.01506718	0.0129848	
659	0.01557301	0.01298248	
659.2	0.01564115	0.01298016	
659.4	0.01614719	0.01297785	
659.6	0.01522382	0.01297553	
659.8	0.01453385	0.01297322	
660	0.01418288	0.0129709	
660.2	0.01430452	0.01296859	
660.4	0.01425412	0.01296627	
660.6	0.01404674	0.01296396	
660.8	0.01372915	0.01296164	
661	0.01342697	0.01295933	
661.2	0.01337043	0.01295702	
661.4	0.01403161	0.01295471	
661.6	0.01425785	0.0129524	
661.8	0.01422718	0.01295008	
662	0.01491831	0.01294777	
662.2	0.01475768	0.01294546	
662.4	0.01414533	0.01294315	
662.6	0.01447048	0.01294084	
662.8	0.01508103	0.01293853	
663	0.01566129	0.01293623	
663.2	0.01532614	0.01293392	
663.4	0.01519314	0.01293161	
663.6	0.01452428	0.0129293	
663.8	0.01425182	0.01292699	
664	0.01449095	0.01292469	
664.2	0.01433966	0.01292238	
664.4	0.01430971	0.01292008	
664.6	0.01421786	0.01291777	
664.8	0.0141716	0.01291546	
665	0.01468982	0.01291316	
665.2	0.0147948	0.01291086	
665.4	0.01541142	0.01290855	
665.6	0.01510518	0.01290625	
665.8	0.0145401	0.01290395	
666	0.01456068	0.01290164	
666.2	0.01394997	0.01289934	
666.4	0.01369756	0.01289704	
666.6	0.01405977	0.01289474	
666.8	0.01413337	0.01289244	
667	0.01445394	0.01289014	
667.2	0.01416794	0.01288784	
667.4	0.01398096	0.01288554	
667.6	0.01375672	0.01288324	
667.8	0.01367763	0.01288094	
668	0.01402644	0.01287864	
668.2	0.01388875	0.01287634	
668.4	0.01412958	0.01287404	
668.6	0.01415469	0.01287175	
668.8	0.01396928	0.01286945	
669	0.01376057	0.01286715	
669.2	0.01327933	0.01286486	
669.4	0.01325474	0.01286256	
669.6	0.01259026	0.01286027	
669.8	0.01290199	0.01285797	
670	0.01298371	0.01285568	
670.2	0.01307973	0.01285338	
670.4	0.01310929	0.01285109	
670.6	0.01338528	0.0128488	
670.8	0.013617	0.0128465	
671	0.01400064	0.01284421	
671.2	0.01420287	0.01284192	
671.4	0.01459551	0.01283963	
671.6	0.01536753	0.01283734	
671.8	0.01621099	0.01283505	
672	0.01609623	0.01283276	
672.2	0.01656407	0.01283047	
672.4	0.01695831	0.01282818	
672.6	0.01657824	0.01282589	
672.8	0.01591415	0.0128236	
673	0.01606619	0.01282131	
673.2	0.01605294	0.01281902	
673.4	0.01583242	0.01281674	
673.6	0.0157503	0.01281445	
673.8	0.0160631	0.01281216	
674	0.01526882	0.01280988	
674.2	0.01501588	0.01280759	
674.4	0.01481447	0.0128053	
674.6	0.01508664	0.01280302	
674.8	0.01509323	0.01280073	
675	0.01542472	0.01279845	
675.2	0.01550988	0.01279617	
675.4	0.0152518	0.01279388	
675.6	0.0155406	0.0127916	
675.8	0.01553228	0.01278932	
676	0.01551855	0.01278704	
676.2	0.01549272	0.01278475	
676.4	0.01498015	0.01278247	
676.6	0.01487534	0.01278019	
676.8	0.01502751	0.01277791	
677	0.01560097	0.01277563	
677.2	0.01592234	0.01277335	
677.4	0.01608339	0.01277107	
677.6	0.01666423	0.01276879	
677.8	0.01649162	0.01276651	
678	0.016175	0.01276424	
678.2	0.01676095	0.01276196	
678.4	0.01702108	0.01275968	
678.6	0.01724044	0.0127574	
678.8	0.01743383	0.01275513	
679	0.01717597	0.01275285	
679.2	0.01690113	0.01275058	
679.4	0.0162938	0.0127483	
679.6	0.01648928	0.01274603	
679.8	0.01613375	0.01274375	
680	0.01571655	0.01274148	
680.2	0.01461044	0.0127392	
680.4	0.01451064	0.01273693	
680.6	0.01446821	0.01273466	
680.8	0.01428889	0.01273239	
681	0.01427207	0.01273011	
681.2	0.0146817	0.01272784	
681.4	0.01408996	0.01272557	
681.6	0.01413319	0.0127233	
681.8	0.01365397	0.01272103	
682	0.01367388	0.01271876	
682.2	0.01420442	0.01271649	
682.4	0.01447949	0.01271422	
682.6	0.01461046	0.01271195	
682.8	0.01492535	0.01270968	
683	0.01458209	0.01270742	
683.2	0.01498971	0.01270515	
683.4	0.0148286	0.01270288	
683.6	0.01490204	0.01270061	
683.8	0.01431334	0.01269835	
684	0.01418448	0.01269608	
684.2	0.01446771	0.01269382	
684.4	0.01469433	0.01269155	
684.6	0.01472737	0.01268929	
684.8	0.01499433	0.01268702	
685	0.0152453	0.01268476	
685.2	0.01521181	0.0126825	
685.4	0.01505122	0.01268023	
685.6	0.01543503	0.01267797	
685.8	0.01535983	0.01267571	
686	0.01521169	0.01267345	
686.2	0.0156278	0.01267118	
686.4	0.01491535	0.01266892	
686.6	0.0151986	0.01266666	
686.8	0.01526401	0.0126644	
687	0.01514012	0.01266214	
687.2	0.01516889	0.01265988	
687.4	0.01463854	0.01265762	
687.6	0.0139515	0.01265537	
687.8	0.01349251	0.01265311	
688	0.01383688	0.01265085	
688.2	0.01408261	0.01264859	
688.4	0.01403199	0.01264633	
688.6	0.01432823	0.01264408	
688.8	0.01442319	0.01264182	
689	0.01464785	0.01263957	
689.2	0.01498377	0.01263731	
689.4	0.01521329	0.01263506	
689.6	0.01480644	0.0126328	
689.8	0.01470678	0.01263055	
690	0.01455788	0.01262829	
690.2	0.01479518	0.01262604	
690.4	0.01479985	0.01262379	
690.6	0.01533487	0.01262153	
690.8	0.01538584	0.01261928	
691	0.01588541	0.01261703	
691.2	0.01590122	0.01261478	
691.4	0.01596298	0.01261253	
691.6	0.015812	0.01261028	
691.8	0.01603553	0.01260803	
692	0.01672734	0.01260578	
692.2	0.01700318	0.01260353	
692.4	0.017414	0.01260128	
692.6	0.01723944	0.01259903	
692.8	0.01737026	0.01259678	
693	0.01724672	0.01259453	
693.2	0.01681574	0.01259229	
693.4	0.01634932	0.01259004	
693.6	0.01620315	0.01258779	
693.8	0.01593589	0.01258555	
694	0.01576072	0.0125833	
694.2	0.01584941	0.01258106	
694.4	0.01599969	0.01257881	
694.6	0.01598771	0.01257657	
694.8	0.01629998	0.01257432	
695	0.01677516	0.01257208	
695.2	0.01614919	0.01256983	
695.4	0.01645913	0.01256759	
695.6	0.01643654	0.01256535	
695.8	0.01690976	0.01256311	
696	0.01723533	0.01256087	
696.2	0.01746184	0.01255862	
696.4	0.01713206	0.01255638	
696.6	0.01665742	0.01255414	
696.8	0.01667364	0.0125519	
697	0.01606174	0.01254966	
697.2	0.01553099	0.01254742	
697.4	0.01558408	0.01254518	
697.6	0.01523897	0.01254295	
697.8	0.01513494	0.01254071	
698	0.01523261	0.01253847	
698.2	0.01538988	0.01253623	
698.4	0.01561409	0.01253399	
698.6	0.01533561	0.01253176	
698.8	0.01497017	0.01252952	
699	0.01469402	0.01252729	
699.2	0.01396708	0.01252505	
699.4	0.0141221	0.01252282	
699.6	0.01412346	0.01252058	
699.8	0.01450519	0.01251835	
700	0.01479009	0.01251611	
700.2	0.01500391	0.01251388	
700.4	0.01492027	0.01251165	
700.6	0.01483146	0.01250941	
700.8	0.01471792	0.01250718	
701	0.01477676	0.01250495	
701.2	0.01516612	0.01250272	
701.4	0.01567539	0.01250049	
701.6	0.01584199	0.01249826	
701.8	0.0163518	0.01249603	
702	0.0165391	0.0124938	
702.2	0.01691724	0.01249157	
702.4	0.01695641	0.01248934	
702.6	0.01617148	0.01248711	
702.8	0.01581291	0.01248488	
703	0.01569787	0.01248265	
703.2	0.01559935	0.01248043	
703.4	0.01547618	0.0124782	
703.6	0.01587323	0.01247597	
703.8	0.0161208	0.01247375	
704	0.01576855	0.01247152	
704.2	0.01542954	0.0124693	
704.4	0.01512764	0.01246707	
704.6	0.01495779	0.01246485	
704.8	0.01464768	0.01246262	
705	0.01463588	0.0124604	
705.2	0.01483128	0.01245817	
705.4	0.01477778	0.01245595	
705.6	0.01438149	0.01245373	
705.8	0.0142975	0.01245151	
706	0.01441683	0.01244928	
706.2	0.01423839	0.01244706	
706.4	0.0140992	0.01244484	
706.6	0.01364829	0.01244262	
706.8	0.01386255	0.0124404	
707	0.01421251	0.01243818	
707.2	0.01415318	0.01243596	
707.4	0.0147458	0.01243374	
707.6	0.01513233	0.01243152	
707.8	0.01489877	0.01242931	
708	0.01495636	0.01242709	
708.2	0.01483435	0.01242487	
708.4	0.01536959	0.01242265	
708.6	0.01551808	0.01242044	
708.8	0.01532459	0.01241822	
709	0.01555352	0.012416	
709.2	0.01610705	0.01241379	
709.4	0.01616814	0.01241157	
709.6	0.01643846	0.01240936	
709.8	0.01648947	0.01240714	
710	0.01698228	0.01240493	
710.2	0.01696268	0.01240272	
710.4	0.01717757	0.0124005	
710.6	0.01691305	0.01239829	
710.8	0.01718365	0.01239608	
711	0.0174783	0.01239387	
711.2	0.01730558	0.01239166	
711.4	0.01761369	0.01238944	
711.6	0.01733067	0.01238723	
711.8	0.01694091	0.01238502	
712	0.01713115	0.01238281	
712.2	0.01689319	0.0123806	
712.4	0.01700616	0.01237839	
712.6	0.01668441	0.01237619	
712.8	0.01649019	0.01237398	
713	0.01577075	0.01237177	
713.2	0.01586634	0.01236956	
713.4	0.01559888	0.01236735	
713.6	0.01561504	0.01236515	
713.8	0.01549483	0.01236294	
714	0.01580769	0.01236073	
714.2	0.01559343	0.01235853	
714.4	0.0156269	0.01235632	
714.6	0.01513295	0.01235412	
714.8	0.01528059	0.01235191	
715	0.01577175	0.01234971	
715.2	0.01561358	0.01234751	
715.4	0.01574277	0.0123453	
715.6	0.01577717	0.0123431	
715.8	0.01590649	0.0123409	
716	0.01651923	0.0123387	
716.2	0.01650306	0.01233649	
716.4	0.01678169	0.01233429	
716.6	0.01693442	0.01233209	
716.8	0.01688368	0.01232989	
717	0.01679593	0.01232769	
717.2	0.01707273	0.01232549	
717.4	0.01707802	0.01232329	
717.6	0.01709978	0.01232109	
717.8	0.01728551	0.01231889	
718	0.01693089	0.0123167	
718.2	0.01649665	0.0123145	
718.4	0.016537	0.0123123	
718.6	0.0165757	0.0123101	
718.8	0.01650818	0.01230791	
719	0.01598411	0.01230571	
719.2	0.01526853	0.01230351	
719.4	0.01474228	0.01230132	
719.6	0.01500365	0.01229912	
719.8	0.01497066	0.01229693	
720	0.01499924	0.01229474	
720.2	0.01500132	0.01229254	
720.4	0.01555057	0.01229035	
720.6	0.01590678	0.01228815	
720.8	0.01611455	0.01228596	
721	0.0161601	0.01228377	
721.2	0.01637267	0.01228158	
721.4	0.01648808	0.01227939	
721.6	0.01665493	0.01227719	
721.8	0.01720592	0.012275	
722	0.01688776	0.01227281	
722.2	0.01680226	0.01227062	
722.4	0.01706222	0.01226843	
722.6	0.01661634	0.01226625	
722.8	0.01578791	0.01226406	
723	0.01533997	0.01226187	
723.2	0.01524799	0.01225968	
723.4	0.01481689	0.01225749	
723.6	0.01471348	0.0122553	
723.8	0.01430279	0.01225312	
724	0.01409202	0.01225093	
724.2	0.0139572	0.01224875	
724.4	0.01434581	0.01224656	
724.6	0.01425355	0.01224437	
724.8	0.01428061	0.01224219	
725	0.01419714	0.01224001	
725.2	0.01434401	0.01223782	
725.4	0.01486377	0.01223564	
725.6	0.01517105	0.01223345	
725.8	0.01573671	0.01223127	
726	0.01549887	0.01222909	
726.2	0.01606996	0.01222691	
726.4	0.01640791	0.01222472	
726.6	0.0166847	0.01222254	
726.8	0.01684988	0.01222036	
727	0.01686611	0.01221818	
727.2	0.01673845	0.012216	
727.4	0.01644178	0.01221382	
727.6	0.01670346	0.01221164	
727.8	0.01680255	0.01220946	
728	0.01676625	0.01220728	
728.2	0.0166094	0.01220511	
728.4	0.01677904	0.01220293	
728.6	0.01680093	0.01220075	
728.8	0.01659327	0.01219857	
729	0.01619488	0.0121964	
729.2	0.01639762	0.01219422	
729.4	0.01658496	0.01219204	
729.6	0.01614152	0.01218987	
729.8	0.01659198	0.01218769	
730	0.01640072	0.01218552	
730.2	0.01636322	0.01218334	
730.4	0.01572551	0.01218117	
730.6	0.01565375	0.012179	
730.8	0.01530956	0.01217682	
731	0.01505041	0.01217465	
731.2	0.0149012	0.01217248	
731.4	0.01462853	0.01217031	
731.6	0.01492348	0.01216813	
731.8	0.01472853	0.01216596	
732	0.01495322	0.01216379	
732.2	0.01511149	0.01216162	
732.4	0.01512126	0.01215945	
732.6	0.01494942	0.01215728	
732.8	0.0144978	0.01215511	
733	0.01478007	0.01215294	
733.2	0.01496081	0.01215077	
733.4	0.01521055	0.01214861	
733.6	0.01558323	0.01214644	
733.8	0.01569367	0.01214427	
734	0.01567336	0.0121421	
734.2	0.01565635	0.01213994	
734.4	0.01532159	0.01213777	
734.6	0.01527768	0.01213561	
734.8	0.01529284	0.01213344	
735	0.01537968	0.01213127	
735.2	0.01552479	0.01212911	
735.4	0.01566487	0.01212695	
735.6	0.01557165	0.01212478	
735.8	0.01621564	0.01212262	
736	0.01638836	0.01212046	
736.2	0.01651616	0.01211829	
736.4	0.01630743	0.01211613	
736.6	0.01638278	0.01211397	
736.8	0.01671883	0.01211181	
737	0.01702342	0.01210964	
737.2	0.01706604	0.01210748	
737.4	0.01756246	0.01210532	
737.6	0.01761501	0.01210316	
737.8	0.01746245	0.012101	
738	0.017335	0.01209884	
738.2	0.01672617	0.01209669	
738.4	0.01648349	0.01209453	
738.6	0.01654246	0.01209237	
738.8	0.01671217	0.01209021	
739	0.01660523	0.01208805	
739.2	0.01639715	0.0120859	
739.4	0.01583275	0.01208374	
739.6	0.01570533	0.01208158	
739.8	0.01641373	0.01207943	
740	0.0157014	0.01207727	
740.2	0.01566737	0.01207512	
740.4	0.01568301	0.01207296	
740.6	0.0153892	0.01207081	
740.8	0.014955	0.01206865	
741	0.01442927	0.0120665	
741.2	0.01452165	0.01206435	
741.4	0.01450835	0.01206219	
741.6	0.0146751	0.01206004	
741.8	0.01491629	0.01205789	
742	0.01484021	0.01205574	
742.2	0.01495837	0.01205359	
742.4	0.01577378	0.01205144	
742.6	0.01548856	0.01204929	
742.8	0.01588244	0.01204714	
743	0.01598434	0.01204499	
743.2	0.01582754	0.01204284	
743.4	0.01570863	0.01204069	
743.6	0.01630472	0.01203854	
743.8	0.01667268	0.01203639	
744	0.01644743	0.01203424	
744.2	0.01627461	0.0120321	
744.4	0.01612164	0.01202995	
744.6	0.01538064	0.0120278	
744.8	0.01551921	0.01202566	
745	0.01526247	0.01202351	
745.2	0.01533748	0.01202136	
745.4	0.0153773	0.01201922	
745.6	0.0159361	0.01201708	
745.8	0.01612157	0.01201493	
746	0.01574656	0.01201279	
746.2	0.01584291	0.01201064	
746.4	0.01597695	0.0120085	
746.6	0.01569176	0.01200636	
746.8	0.0160491	0.01200421	
747	0.01622789	0.01200207	
747.2	0.01628015	0.01199993	
747.4	0.01630857	0.01199779	
747.6	0.01634629	0.01199565	
747.8	0.01603548	0.01199351	
748	0.01607075	0.01199137	
748.2	0.01586477	0.01198923	
748.4	0.01617433	0.01198709	
748.6	0.01630886	0.01198495	
748.8	0.01647359	0.01198281	
749	0.01599212	0.01198067	
749.2	0.0162425	0.01197854	
749.4	0.01645393	0.0119764	
749.6	0.01632957	0.01197426	
749.8	0.01595977	0.01197212	
750	0.0157536	0.01196999	
750.2	0.01582792	0.01196785	
750.4	0.01592707	0.01196572	
750.6	0.01645481	0.01196358	
750.8	0.01641502	0.01196145	
751	0.01623935	0.01195931	
751.2	0.01585178	0.01195718	
751.4	0.01559426	0.01195504	
751.6	0.0148935	0.01195291	
751.8	0.01472021	0.01195078	
752	0.01494927	0.01194865	
752.2	0.01474094	0.01194651	
752.4	0.015074	0.01194438	
752.6	0.01504836	0.01194225	
752.8	0.01498736	0.01194012	
753	0.01512575	0.01193799	
753.2	0.01529179	0.01193586	
753.4	0.01601756	0.01193373	
753.6	0.01627999	0.0119316	
753.8	0.01679906	0.01192947	
754	0.01771924	0.01192734	
754.2	0.01791511	0.01192521	
754.4	0.01835869	0.01192308	
754.6	0.0184098	0.01192096	
754.8	0.01770973	0.01191883	
755	0.01751726	0.0119167	
755.2	0.01744773	0.01191458	
755.4	0.01682028	0.01191245	
755.6	0.0161177	0.01191033	
755.8	0.0157936	0.0119082	
756	0.01562116	0.01190607	
756.2	0.01573644	0.01190395	
756.4	0.01607124	0.01190183	
756.6	0.01593902	0.0118997	
756.8	0.01580903	0.01189758	
757	0.01604888	0.01189546	
757.2	0.01628591	0.01189333	
757.4	0.01705483	0.01189121	
757.6	0.01703435	0.01188909	
757.8	0.01756183	0.01188697	
758	0.01752701	0.01188485	
758.2	0.01772764	0.01188273	
758.4	0.01760148	0.01188061	
758.6	0.01750124	0.01187849	
758.8	0.01732515	0.01187637	
759	0.0172006	0.01187425	
759.2	0.01670697	0.01187213	
759.4	0.01645113	0.01187001	
759.6	0.0163726	0.01186789	
759.8	0.01617644	0.01186577	
760	0.01642398	0.01186366	
760.2	0.01631837	0.01186154	
760.4	0.01593695	0.01185942	
760.6	0.01569573	0.01185731	
760.8	0.01522978	0.01185519	
761	0.01550285	0.01185308	
761.2	0.01481944	0.01185096	
761.4	0.01513771	0.01184885	
761.6	0.01536468	0.01184673	
761.8	0.01534868	0.01184462	
762	0.01541899	0.0118425	
762.2	0.01568691	0.01184039	
762.4	0.01517387	0.01183828	
762.6	0.01543702	0.01183616	
762.8	0.01547339	0.01183405	
763	0.0153699	0.01183194	
763.2	0.01557558	0.01182983	
763.4	0.0155393	0.01182772	
763.6	0.01570243	0.01182561	
763.8	0.01549375	0.0118235	
764	0.01537293	0.01182139	
764.2	0.01527088	0.01181928	
764.4	0.01537528	0.01181717	
764.6	0.01576925	0.01181506	
764.8	0.01550397	0.01181295	
765	0.01551403	0.01181085	
765.2	0.0148492	0.01180874	
765.4	0.01487672	0.01180663	
765.6	0.01456941	0.01180452	
765.8	0.0146779	0.01180242	
766	0.01464898	0.01180031	
766.2	0.01431476	0.01179821	
766.4	0.01447948	0.0117961	
766.6	0.01492754	0.011794	
766.8	0.01474236	0.01179189	
767	0.01464428	0.01178979	
767.2	0.01472651	0.01178768	
767.4	0.01475229	0.01178558	
767.6	0.01519323	0.01178348	
767.8	0.01506092	0.01178137	
768	0.01571846	0.01177927	
768.2	0.0156916	0.01177717	
768.4	0.0159707	0.01177507	
768.6	0.01656613	0.01177297	
768.8	0.01643977	0.01177087	
769	0.01616898	0.01176877	
769.2	0.01550695	0.01176667	
769.4	0.01523963	0.01176457	
769.6	0.01560651	0.01176247	
769.8	0.01578651	0.01176037	
770	0.01572573	0.01175827	
770.2	0.01591528	0.01175617	
770.4	0.01593189	0.01175407	
770.6	0.01568151	0.01175198	
770.8	0.01553326	0.01174988	
771	0.01556453	0.01174778	
771.2	0.01534171	0.01174569	
771.4	0.01525466	0.01174359	
771.6	0.01531708	0.01174149	
771.8	0.01495738	0.0117394	
772	0.01508499	0.0117373	
772.2	0.0146045	0.01173521	
772.4	0.01521509	0.01173312	
772.6	0.01534186	0.01173102	
772.8	0.01514902	0.01172893	
773	0.01497339	0.01172684	
773.2	0.01467834	0.01172474	
773.4	0.01521551	0.01172265	
773.6	0.0157218	0.01172056	
773.8	0.01565801	0.01171847	
774	0.01604107	0.01171638	
774.2	0.01615168	0.01171429	
774.4	0.01603805	0.0117122	
774.6	0.01617362	0.01171011	
774.8	0.01631365	0.01170802	
775	0.0163577	0.01170593	
775.2	0.01603951	0.01170384	
775.4	0.01585962	0.01170175	
775.6	0.01536992	0.01169966	
775.8	0.0153015	0.01169757	
776	0.01522854	0.01169549	
776.2	0.0153355	0.0116934	
776.4	0.01530996	0.01169131	
776.6	0.01508004	0.01168923	
776.8	0.01536143	0.01168714	
777	0.01539291	0.01168506	
777.2	0.0157119	0.01168297	
777.4	0.01589362	0.01168089	
777.6	0.01543674	0.0116788	
777.8	0.0153184	0.01167672	
778	0.01590561	0.01167463	
778.2	0.01630974	0.01167255	
778.4	0.0164542	0.01167047	
778.6	0.01657048	0.01166839	
778.8	0.01644215	0.0116663	
779	0.01591347	0.01166422	
779.2	0.01565508	0.01166214	
779.4	0.01543578	0.01166006	
779.6	0.01496455	0.01165798	
779.8	0.01516526	0.0116559	
780	0.0150175	0.01165382	
780.2	0.01520444	0.01165174	
780.4	0.01477045	0.01164966	
780.6	0.01470389	0.01164758	
780.8	0.01461646	0.0116455	
781	0.01434482	0.01164342	
781.2	0.01442509	0.01164135	
781.4	0.013955	0.01163927	
781.6	0.0135165	0.01163719	
781.8	0.01394268	0.01163512	
782	0.01441172	0.01163304	
782.2	0.01435514	0.01163096	
782.4	0.01433215	0.01162889	
782.6	0.01405678	0.01162681	
782.8	0.01427336	0.01162474	
783	0.01456881	0.01162266	
783.2	0.01504351	0.01162059	
783.4	0.01506609	0.01161852	
783.6	0.01495032	0.01161644	
783.8	0.01536438	0.01161437	
784	0.0149941	0.0116123	
784.2	0.01502887	0.01161023	
784.4	0.01473801	0.01160815	
784.6	0.01482063	0.01160608	
784.8	0.01465677	0.01160401	
785	0.01456667	0.01160194	
785.2	0.01440561	0.01159987	
785.4	0.0142264	0.0115978	
785.6	0.01406608	0.01159573	
785.8	0.01435857	0.01159366	
786	0.01455187	0.01159159	
786.2	0.0141869	0.01158953	
786.4	0.01431443	0.01158746	
786.6	0.01479249	0.01158539	
786.8	0.01541686	0.01158332	
787	0.0153689	0.01158126	
787.2	0.01518767	0.01157919	
787.4	0.01528869	0.01157712	
787.6	0.01562275	0.01157506	
787.8	0.01583119	0.01157299	
788	0.0158192	0.01157093	
788.2	0.01609728	0.01156886	
788.4	0.01629926	0.0115668	
788.6	0.016547	0.01156473	
788.8	0.01668062	0.01156267	
789	0.01653004	0.01156061	
789.2	0.01676791	0.01155854	
789.4	0.01750506	0.01155648	
789.6	0.01808803	0.01155442	
789.8	0.01797389	0.01155236	
790	0.0180325	0.0115503	
790.2	0.01747976	0.01154823	
790.4	0.0175018	0.01154617	
790.6	0.01797843	0.01154411	
790.8	0.0175945	0.01154205	
791	0.01729499	0.01153999	
791.2	0.01710429	0.01153793	
791.4	0.01677327	0.01153588	
791.6	0.0164942	0.01153382	
791.8	0.01647234	0.01153176	
792	0.01638993	0.0115297	
792.2	0.01566982	0.01152764	
792.4	0.0156278	0.01152559	
792.6	0.01586436	0.01152353	
792.8	0.01606279	0.01152147	
793	0.01612884	0.01151942	
793.2	0.01656797	0.01151736	
793.4	0.01665742	0.01151531	
793.6	0.01666157	0.01151325	
793.8	0.01654426	0.0115112	
794	0.01693488	0.01150914	
794.2	0.01704684	0.01150709	
794.4	0.01727948	0.01150504	
794.6	0.01745821	0.01150298	
794.8	0.01715832	0.01150093	
795	0.01682993	0.01149888	
795.2	0.01679468	0.01149683	
795.4	0.01634593	0.01149478	
795.6	0.01610992	0.01149272	
795.8	0.01631938	0.01149067	
796	0.01590611	0.01148862	
796.2	0.01559506	0.01148657	
796.4	0.0158155	0.01148452	
796.6	0.01610498	0.01148247	
796.8	0.01595803	0.01148043	
797	0.01553563	0.01147838	
797.2	0.01525941	0.01147633	
797.4	0.0151638	0.01147428	
797.6	0.01542541	0.01147223	
797.8	0.01603991	0.01147019	
798	0.01565247	0.01146814	
798.2	0.01599033	0.01146609	
798.4	0.01596919	0.01146405	
798.6	0.01580944	0.011462	
798.8	0.01636006	0.01145996	
799	0.01662112	0.01145791	
799.2	0.01675025	0.01145587	
799.4	0.01664629	0.01145382	
799.6	0.01655848	0.01145178	
799.8	0.01641699	0.01144973	
800	0.01612075	0.01144769	
800.2	0.01597422	0.01144565	
800.4	0.01619039	0.01144361	
800.6	0.01702608	0.01144156	
800.8	0.0165637	0.01143952	
801	0.01609589	0.01143748	
801.2	0.01603261	0.01143544	
801.4	0.01610414	0.0114334	
801.6	0.01574786	0.01143136	
801.8	0.01612278	0.01142932	
802	0.01567751	0.01142728	
802.2	0.01584816	0.01142524	
802.4	0.01571056	0.0114232	
802.6	0.01564383	0.01142116	
802.8	0.01576355	0.01141913	
803	0.01551936	0.01141709	
803.2	0.01546596	0.01141505	
803.4	0.01581379	0.01141301	
803.6	0.0152375	0.01141098	
803.8	0.0149195	0.01140894	
804	0.01453312	0.01140691	
804.2	0.0150112	0.01140487	
804.4	0.01619662	0.01140284	
804.6	0.01616181	0.0114008	
804.8	0.01530728	0.01139877	
805	0.01501786	0.01139673	
805.2	0.01507792	0.0113947	
805.4	0.0149802	0.01139267	
805.6	0.01464076	0.01139063	
805.8	0.01514951	0.0113886	
806	0.01491801	0.01138657	
806.2	0.01503564	0.01138454	
806.4	0.01511	0.0113825	
806.6	0.0150646	0.01138047	
806.8	0.01492915	0.01137844	
807	0.01512327	0.01137641	
807.2	0.01568205	0.01137438	
807.4	0.01590449	0.01137235	
807.6	0.01564189	0.01137032	
807.8	0.01620723	0.01136829	
808	0.01662386	0.01136627	
808.2	0.01739948	0.01136424	
808.4	0.01752797	0.01136221	
808.6	0.01671662	0.01136018	
808.8	0.01643541	0.01135815	
809	0.01582757	0.01135613	
809.2	0.01549092	0.0113541	
809.4	0.01477582	0.01135208	
809.6	0.01428512	0.01135005	
809.8	0.01395963	0.01134802	
