# Supplementary material for: Molecular basis for DNA recognition by the maternal pioneer transcription factor FoxH1
Source: Nat Commun. 2022 Nov 26;13:7279. doi: 10.1038/s41467-022-34925-y (PMC9701222; doi:10.1038/s41467-022-34925-y)
Supplement: Supplementary file 4 — Source Data [file 41467_2022_34925_MOESM4_ESM.zip › Sourcedata/BLIS/FoxH1/WT/601/+6/DNA/G1Results.txt]

Conc1	1.953E-09	
Start1	390	
Stop1	809.8	
Kobs		
Error Kobs		
Koff		
Error Koff		
Time1	Data1	Fit1	
390	-0.00097456		
390.2	-0.00130415		
390.4	-0.00179903		
390.6	-0.00243396		
390.8	-0.00262626		
391	-0.002516		
391.2	-0.00256592		
391.4	-0.00252158		
391.6	-0.002659		
391.8	-0.00261644		
392	-0.00248992		
392.2	-0.00192042		
392.4	-0.00175261		
392.6	-0.00181542		
392.8	-0.00145058		
393	-0.00126095		
393.2	-0.00176543		
393.4	-0.00207233		
393.6	-0.00229356		
393.8	-0.00286203		
394	-0.00321289		
394.2	-0.00289747		
394.4	-0.00327487		
394.6	-0.00283493		
394.8	-0.00223194		
395	-0.00167702		
395.2	-0.00120149		
395.4	-0.00093679		
395.6	-0.0010859		
395.8	-0.00044215		
396	-0.00009128		
396.2	0.00006501		
396.4	0.00007856		
396.6	-0.0003466		
396.8	-0.00044374		
397	-0.00092335		
397.2	-0.00185312		
397.4	-0.00237879		
397.6	-0.00301212		
397.8	-0.00398931		
398	-0.00407416		
398.2	-0.00381666		
398.4	-0.0041337		
398.6	-0.00341116		
398.8	-0.00320848		
399	-0.00235583		
399.2	-0.00159023		
399.4	-0.00129453		
399.6	-0.00121825		
399.8	-0.0005604		
400	-0.00062919		
400.2	-0.00057874		
400.4	-0.00049005		
400.6	-0.00077012		
400.8	-0.00054093		
401	-0.00081589		
401.2	-0.00168979		
401.4	-0.00220018		
401.6	-0.00276941		
401.8	-0.00326317		
402	-0.00363359		
402.2	-0.00374479		
402.4	-0.00383677		
402.6	-0.00393132		
402.8	-0.00384163		
403	-0.00359972		
403.2	-0.00341651		
403.4	-0.00338638		
403.6	-0.00331011		
403.8	-0.00315014		
404	-0.00247562		
404.2	-0.00200767		
404.4	-0.00154556		
404.6	-0.00128607		
404.8	-0.00068317		
405	-0.0008451		
405.2	-0.0010768		
405.4	-0.00115844		
405.6	-0.00117819		
405.8	-0.0012008		
406	-0.00126612		
406.2	-0.00114307		
406.4	-0.00127382		
406.6	-0.00168051		
406.8	-0.00207633		
407	-0.00202266		
407.2	-0.00180248		
407.4	-0.00222269		
407.6	-0.00212204		
407.8	-0.00183641		
408	-0.00076119		
408.2	-0.00109709		
408.4	-0.00054815		
408.6	-0.00054198		
408.8	-0.00090691		
409	-0.00115739		
409.2	-0.00118795		
409.4	-0.00139705		
409.6	-0.00135851		
409.8	-0.00172461		
410	-0.00221084		
410.2	-0.00213565		
410.4	-0.00214297		
410.6	-0.00249529		
410.8	-0.0033291		
411	-0.00282999		
411.2	-0.00322865		
411.4	-0.00320977		
411.6	-0.00268711		
411.8	-0.0016619		
412	-0.00159686		
412.2	-0.00189987		
412.4	-0.00116288		
412.6	-0.00118197		
412.8	-0.00154905		
413	-0.00096962		
413.2	-0.00121322		
413.4	-0.00153808		
413.6	-0.00152859		
413.8	-0.00178843		
414	-0.00182759		
414.2	-0.00177721		
414.4	-0.00167298		
414.6	-0.00217751		
414.8	-0.00243109		
415	-0.00185003		
415.2	-0.00170456		
415.4	-0.00093258		
415.6	-0.00048629		
415.8	-0.00024336		
416	-0.0007808		
416.2	-0.0005378		
416.4	-0.00040843		
416.6	-0.00081253		
416.8	-0.00133535		
417	-0.00186481		
417.2	-0.00217087		
417.4	-0.00187242		
417.6	-0.00207294		
417.8	-0.00264057		
418	-0.002853		
418.2	-0.00293951		
418.4	-0.00270988		
418.6	-0.00274971		
418.8	-0.00215147		
419	-0.00116472		
419.2	-0.00088008		
419.4	-0.000606		
419.6	-0.0005899		
419.8	-0.00056794		
420	-0.00051469		
420.2	-0.00073269		
420.4	-0.00073806		
420.6	-0.00113743		
420.8	-0.00121697		
421	-0.00140824		
421.2	-0.00102498		
421.4	-0.00086755		
421.6	-0.00098562		
421.8	-0.00127629		
422	-0.00123722		
422.2	-0.00103969		
422.4	-0.00102595		
422.6	-0.00093393		
422.8	-0.00075394		
423	-0.00051863		
423.2	-0.00108314		
423.4	-0.00143321		
423.6	-0.00108633		
423.8	-0.00081619		
424	-0.00151815		
424.2	-0.00145939		
424.4	-0.00086159		
424.6	-0.00105896		
424.8	-0.00048009		
425	-0.00064685		
425.2	-0.00056736		
425.4	-0.00054189		
425.6	-0.00086475		
425.8	-0.00115005		
426	-0.00075594		
426.2	-0.00091705		
426.4	-0.0016933		
426.6	-0.00164505		
426.8	-0.00120912		
427	-0.00150987		
427.2	-0.00147137		
427.4	-0.00136494		
427.6	-0.00070092		
427.8	-0.00088089		
428	-0.00110789		
428.2	-0.0006331		
428.4	-0.00054461		
428.6	-0.00048844		
428.8	0.00022873		
429	-0.00073459		
429.2	-0.00081125		
429.4	-0.0008101		
429.6	-0.00065761		
429.8	0.0000523		
430	0.0002004		
430.2	-0.00017906		
430.4	-0.00022043		
430.6	0.00025818		
430.8	0.0001077		
431	-0.00034957		
431.2	0.00011391		
431.4	-0.00018264		
431.6	-0.00052423		
431.8	-0.00107012		
432	-0.00136524		
432.2	-0.00212538		
432.4	-0.00225709		
432.6	-0.00221684		
432.8	-0.00234722		
433	-0.0034203		
433.2	-0.00313739		
433.4	-0.00315818		
433.6	-0.00267316		
433.8	-0.00244077		
434	-0.00278004		
434.2	-0.00300728		
434.4	-0.00270741		
434.6	-0.00250318		
434.8	-0.0023598		
435	-0.00187921		
435.2	-0.00149361		
435.4	-0.00137924		
435.6	-0.00146512		
435.8	-0.00136768		
436	-0.00117369		
436.2	-0.0014708		
436.4	-0.00089112		
436.6	-0.00073595		
436.8	-0.0005315		
437	-0.00062066		
437.2	-0.00080209		
437.4	-0.00098371		
437.6	-0.00039808		
437.8	-0.00094967		
438	-0.00138801		
438.2	-0.00158323		
438.4	-0.0008695		
438.6	-0.00076744		
438.8	-0.00059414		
439	-0.00026773		
439.2	0.00000637		
439.4	-0.00013854		
439.6	-0.00021217		
439.8	0.00000049		
440	0.00019295		
440.2	0.00008887		
440.4	0.00050038		
440.6	0.00130342		
440.8	0.00151699		
441	0.00138454		
441.2	0.00113415		
441.4	0.00100415		
441.6	0.00031497		
441.8	-0.00037161		
442	-0.00082624		
442.2	-0.00124108		
442.4	-0.00101557		
442.6	-0.00128006		
442.8	-0.00138493		
443	-0.00112564		
443.2	-0.00081436		
443.4	-0.00071331		
443.6	-0.00076308		
443.8	-0.00094094		
444	-0.00102706		
444.2	-0.00073436		
444.4	-0.00046426		
444.6	0.00034784		
444.8	0.00041766		
445	0.00035745		
445.2	-0.00007143		
445.4	-0.00044659		
445.6	-0.00062668		
445.8	-0.0005179		
446	-0.00119788		
446.2	-0.00121543		
446.4	-0.0011085		
446.6	-0.00143421		
446.8	-0.00145364		
447	-0.00121022		
447.2	-0.00097626		
447.4	-0.00118851		
447.6	-0.00134584		
447.8	-0.00111366		
448	-0.00057621		
448.2	-0.00036333		
448.4	-0.00056558		
448.6	-0.00008044		
448.8	0.00015127		
449	-0.00029814		
449.2	0.00012831		
449.4	0.00050582		
449.6	0.00062668		
449.8	0.00012149		
450	-0.00054639		
450.2	-0.00067535		
450.4	-0.00143682		
450.6	-0.00161658		
450.8	-0.00158294		
451	-0.00230306		
451.2	-0.00215557		
451.4	-0.00214131		
451.6	-0.00199111		
451.8	-0.00175961		
452	-0.00142027		
452.2	-0.00131814		
452.4	-0.00085493		
452.6	-0.00087167		
452.8	-0.00046196		
453	-0.00013681		
453.2	0.00022979		
453.4	-0.00019325		
453.6	-0.00036469		
453.8	-0.00059946		
454	-0.00068793		
454.2	-0.00114714		
454.4	-0.00099438		
454.6	-0.00045984		
454.8	-0.00122746		
455	-0.00158388		
455.2	-0.00115495		
455.4	-0.00119022		
455.6	-0.00052264		
455.8	-0.0000674		
456	0.00014683		
456.2	0.00002728		
456.4	-0.00013347		
456.6	-0.00038767		
456.8	-0.00019168		
457	-0.00018666		
457.2	-0.00059961		
457.4	-0.00099977		
457.6	-0.0003695		
457.8	0.00024854		
458	0.00012079		
458.2	0.00018688		
458.4	0.00107246		
458.6	0.00106609		
458.8	0.0007761		
459	0.00134967		
459.2	0.0016199		
459.4	0.0014544		
459.6	0.00189529		
459.8	0.00118022		
460	0.00044143		
460.2	-0.00000881		
460.4	0.00014185		
460.6	0.00019944		
460.8	0.00019541		
461	0.00042732		
461.2	0.00030916		
461.4	0.00074664		
461.6	0.00162223		
461.8	0.00190066		
462	0.00172176		
462.2	0.00220926		
462.4	0.00226677		
462.6	0.00213628		
462.8	0.00168376		
463	0.00169456		
463.2	0.00140082		
463.4	0.00095665		
463.6	0.00117039		
463.8	0.00035875		
464	-0.00011099		
464.2	-0.00012291		
464.4	-0.00009635		
464.6	-0.00017381		
464.8	-0.00016817		
465	0.00014718		
465.2	0.00000237		
465.4	0.00033436		
465.6	0.00026057		
465.8	0.00042904		
466	0.00018998		
466.2	0.00030528		
466.4	0.00065151		
466.6	0.00104572		
466.8	0.00060132		
467	0.00106863		
467.2	0.001445		
467.4	0.00192772		
467.6	0.0016221		
467.8	0.00131612		
468	0.00160018		
468.2	0.0014957		
468.4	0.00114535		
468.6	0.00095619		
468.8	0.00059708		
469	0.00019712		
469.2	-0.00037262		
469.4	-0.00014289		
469.6	-0.00002619		
469.8	-0.00020021		
470	-0.0002102		
470.2	0.00055223		
470.4	0.00062939		
470.6	0.00028524		
470.8	-0.00004308		
471	0.00041733		
471.2	0.00053315		
471.4	0.00059212		
471.6	0.00034765		
471.8	0.0012783		
472	0.00138857		
472.2	0.0012759		
472.4	0.00112782		
472.6	0.00096405		
472.8	0.00053894		
473	0.00051662		
473.2	0.0009095		
473.4	0.00127616		
473.6	0.00103196		
473.8	0.00101791		
474	0.00105807		
474.2	0.00075664		
474.4	-0.00023504		
474.6	-0.00027458		
474.8	-0.00007124		
475	-0.0001008		
475.2	0.0000022		
475.4	0.00061291		
475.6	0.00076189		
475.8	0.00144887		
476	0.00114573		
476.2	0.0015338		
476.4	0.0016537		
476.6	0.00172389		
476.8	0.00144209		
477	0.00178821		
477.2	0.00191307		
477.4	0.002417		
477.6	0.00202473		
477.8	0.00189736		
478	0.00164869		
478.2	0.00150235		
478.4	0.00151523		
478.6	0.00145761		
478.8	0.0014465		
479	0.00153308		
479.2	0.00163662		
479.4	0.00159223		
479.6	0.0010351		
479.8	0.0012779		
480	0.00083928		
480.2	0.00095988		
480.4	0.0005331		
480.6	-0.00003729		
480.8	-0.00040932		
481	0.00003913		
481.2	-0.00022013		
481.4	-0.00002453		
481.6	-0.00001958		
481.8	0.00004719		
482	0.00027085		
482.2	0.00009713		
482.4	-0.00007447		
482.6	-0.00018198		
482.8	0.0000564		
483	0.00028485		
483.2	0.00054855		
483.4	0.00065197		
483.6	0.00085997		
483.8	0.0012298		
484	0.00088281		
484.2	0.00110513		
484.4	0.00095227		
484.6	0.00094169		
484.8	0.00155535		
485	0.00214827		
485.2	0.00222571		
485.4	0.00296388		
485.6	0.00323305		
485.8	0.00266193		
486	0.00244082		
486.2	0.00189904		
486.4	0.00171341		
486.6	0.00193978		
486.8	0.0019337		
487	0.00131517		
487.2	0.00118459		
487.4	0.00073356		
487.6	0.00041859		
487.8	0.00044034		
488	0.00007922		
488.2	0.00047082		
488.4	0.00028906		
488.6	0.000352		
488.8	0.00073941		
489	0.00056088		
489.2	0.00074077		
489.4	0.00106586		
489.6	0.00110769		
489.8	0.00096749		
490	0.00142177		
490.2	0.00153338		
490.4	0.00182912		
490.6	0.00205092		
490.8	0.0019552		
491	0.00180623		
491.2	0.00212706		
491.4	0.00204039		
491.6	0.00241267		
491.8	0.00232275		
492	0.0018656		
492.2	0.00241654		
492.4	0.00265961		
492.6	0.0022931		
492.8	0.00185136		
493	0.00111427		
493.2	0.00140693		
493.4	0.00125883		
493.6	0.00151219		
493.8	0.00137209		
494	0.00169831		
494.2	0.00118542		
494.4	0.00038217		
494.6	0.00069151		
494.8	0.00096024		
495	0.001024		
495.2	0.00058094		
495.4	0.00093644		
495.6	0.00088841		
495.8	0.00062497		
496	0.00099631		
496.2	0.00177395		
496.4	0.00167012		
496.6	0.00146489		
496.8	0.00169552		
497	0.00171192		
497.2	0.00271717		
497.4	0.00278902		
497.6	0.00293635		
497.8	0.00246492		
498	0.00238654		
498.2	0.00221911		
498.4	0.00223514		
498.6	0.00269129		
498.8	0.00220389		
499	0.00163248		
499.2	0.00127725		
499.4	0.00110412		
499.6	0.00035084		
499.8	0.0004295		
500	0.00000005		
500.2	-0.00055266		
500.4	-0.00051702		
500.6	0.00005204		
500.8	0.00089924		
501	0.00047222		
501.2	0.00062252		
501.4	0.00038037		
501.6	0.00100802		
501.8	0.0009571		
502	0.00142167		
502.2	0.00205563		
502.4	0.00229589		
502.6	0.00179184		
502.8	0.00161464		
503	0.00215904		
503.2	0.00194319		
503.4	0.00185498		
503.6	0.00178298		
503.8	0.00135969		
504	0.00073133		
504.2	0.00065326		
504.4	0.00119575		
504.6	0.00142016		
504.8	0.00143029		
505	0.00095038		
505.2	0.0014917		
505.4	0.00186414		
505.6	0.00170928		
505.8	0.00111988		
506	0.00120688		
506.2	0.001713		
506.4	0.00134966		
506.6	0.00139195		
506.8	0.00160141		
507	0.00172891		
507.2	0.00125026		
507.4	0.00173443		
507.6	0.00211491		
507.8	0.00158357		
508	0.00201147		
508.2	0.00272079		
508.4	0.00311003		
508.6	0.00323417		
508.8	0.00351556		
509	0.00416337		
509.2	0.00374942		
509.4	0.0034746		
509.6	0.00312597		
509.8	0.00311257		
510	0.00297966		
510.2	0.00307579		
510.4	0.00266927		
510.6	0.00250801		
510.8	0.00172204		
511	0.0013412		
511.2	0.00138101		
511.4	0.0014611		
511.6	0.00144011		
511.8	0.00125261		
512	0.0019182		
512.2	0.00226239		
512.4	0.00246573		
512.6	0.00242478		
512.8	0.00263882		
513	0.00303955		
513.2	0.0026086		
513.4	0.00299928		
513.6	0.00345511		
513.8	0.00333789		
514	0.00341593		
514.2	0.00314387		
514.4	0.00260599		
514.6	0.00207832		
514.8	0.00225763		
515	0.00230946		
515.2	0.00189445		
515.4	0.00210665		
515.6	0.00207963		
515.8	0.00197908		
516	0.00199508		
516.2	0.00168981		
516.4	0.00148409		
516.6	0.00118069		
516.8	0.00118448		
517	0.00145454		
517.2	0.00143364		
517.4	0.00172197		
517.6	0.00237023		
517.8	0.00210188		
518	0.00199541		
518.2	0.00143142		
518.4	0.0012967		
518.6	0.00144594		
518.8	0.00199305		
519	0.00144204		
519.2	0.00120042		
519.4	0.00176051		
519.6	0.00156179		
519.8	0.00107427		
520	0.00124722		
520.2	0.00154127		
520.4	0.0014325		
520.6	0.00209837		
520.8	0.00251595		
521	0.00336378		
521.2	0.00379827		
521.4	0.00401545		
521.6	0.0047002		
521.8	0.0048199		
522	0.00446305		
522.2	0.00434394		
522.4	0.00423093		
522.6	0.00407804		
522.8	0.00395241		
523	0.00387541		
523.2	0.00400436		
523.4	0.00345892		
523.6	0.0030876		
523.8	0.00261819		
524	0.00246902		
524.2	0.00212138		
524.4	0.00175741		
524.6	0.00235194		
524.8	0.00264965		
525	0.00296586		
525.2	0.00314638		
525.4	0.00346268		
525.6	0.0033177		
525.8	0.0030351		
526	0.00277189		
526.2	0.0026955		
526.4	0.00240906		
526.6	0.00236272		
526.8	0.00245982		
527	0.00260692		
527.2	0.00194033		
527.4	0.00145532		
527.6	0.00144674		
527.8	0.00122965		
528	0.00071322		
528.2	0.00112715		
528.4	0.00149167		
528.6	0.00184507		
528.8	0.0017932		
529	0.0016836		
529.2	0.00198375		
529.4	0.00140263		
529.6	0.00115355		
529.8	0.00146773		
530	0.00164409		
530.2	0.00204714		
530.4	0.00213328		
530.6	0.00232765		
530.8	0.00237171		
531	0.00211125		
531.2	0.00198548		
531.4	0.00219818		
531.6	0.00257217		
531.8	0.00278409		
532	0.00309058		
532.2	0.00336928		
532.4	0.00295351		
532.6	0.00281138		
532.8	0.00271723		
533	0.00266586		
533.2	0.00298363		
533.4	0.00321323		
533.6	0.00347929		
533.8	0.00339414		
534	0.0031851		
534.2	0.0035006		
534.4	0.00313739		
534.6	0.00320099		
534.8	0.00348174		
535	0.00368843		
535.2	0.0039521		
535.4	0.00395272		
535.6	0.00439586		
535.8	0.00432193		
536	0.00426637		
536.2	0.00352883		
536.4	0.0033148		
536.6	0.00341176		
536.8	0.00332224		
537	0.00279279		
537.2	0.00281396		
537.4	0.00243611		
537.6	0.00174915		
537.8	0.00160209		
538	0.00170942		
538.2	0.0018568		
538.4	0.00199216		
538.6	0.00237981		
538.8	0.00267922		
539	0.00291611		
539.2	0.00309683		
539.4	0.00348264		
539.6	0.0033764		
539.8	0.00290047		
540	0.00265798		
540.2	0.00267382		
540.4	0.00288595		
540.6	0.00270038		
540.8	0.00262784		
541	0.00220451		
541.2	0.00214779		
541.4	0.0024833		
541.6	0.00275438		
541.8	0.00289322		
542	0.00291981		
542.2	0.00251911		
542.4	0.00256354		
542.6	0.00251646		
542.8	0.0028382		
543	0.00341565		
543.2	0.00356709		
543.4	0.00369929		
543.6	0.00317224		
543.8	0.00353402		
544	0.00366382		
544.2	0.00373336		
544.4	0.00342417		
544.6	0.0036031		
544.8	0.00330425		
545	0.00281083		
545.2	0.00314618		
545.4	0.00366221		
545.6	0.00369188		
545.8	0.00324789		
546	0.00278919		
546.2	0.00285805		
546.4	0.0029699		
546.6	0.00247497		
546.8	0.00263257		
547	0.00236953		
547.2	0.00250412		
547.4	0.00308585		
547.6	0.00318782		
547.8	0.00317644		
548	0.00242957		
548.2	0.00216411		
548.4	0.00185691		
548.6	0.00150543		
548.8	0.00033431		
549	0.00123089		
549.2	0.00171152		
549.4	0.00177965		
549.6	0.00216396		
549.8	0.00227255		
550	0.00268024		
550.2	0.00303555		
550.4	0.00261253		
550.6	0.00273306		
550.8	0.00301218		
551	0.00305949		
551.2	0.00357383		
551.4	0.00355655		
551.6	0.00337504		
551.8	0.00313943		
552	0.00282742		
552.2	0.0031193		
552.4	0.00261295		
552.6	0.00286701		
552.8	0.00296022		
553	0.00395572		
553.2	0.00391011		
553.4	0.00355112		
553.6	0.00413014		
553.8	0.00440722		
554	0.0043705		
554.2	0.00392998		
554.4	0.00353838		
554.6	0.00394534		
554.8	0.00341249		
555	0.00284198		
555.2	0.00250995		
555.4	0.00236385		
555.6	0.00249626		
555.8	0.00254986		
556	0.0023025		
556.2	0.00190958		
556.4	0.00166945		
556.6	0.00179512		
556.8	0.00143225		
557	0.00175213		
557.2	0.00188528		
557.4	0.00181325		
557.6	0.00255235		
557.8	0.00264552		
558	0.00245935		
558.2	0.00245546		
558.4	0.0027406		
558.6	0.00292882		
558.8	0.00280616		
559	0.00278477		
559.2	0.00329403		
559.4	0.00366262		
559.6	0.00400761		
559.8	0.00432029		
560	0.00430585		
560.2	0.00405452		
560.4	0.00425598		
560.6	0.00402464		
560.8	0.00432459		
561	0.00469673		
561.2	0.00462151		
561.4	0.00431522		
561.6	0.00432068		
561.8	0.00378458		
562	0.0036752		
562.2	0.00379975		
562.4	0.00333412		
562.6	0.0029679		
562.8	0.00278123		
563	0.0028959		
563.2	0.00275972		
563.4	0.00234891		
563.6	0.00234967		
563.8	0.00262164		
564	0.00260636		
564.2	0.00245191		
564.4	0.00237513		
564.6	0.00259805		
564.8	0.00275636		
565	0.00299038		
565.2	0.00304725		
565.4	0.00316782		
565.6	0.00351419		
565.8	0.00372659		
566	0.00457109		
566.2	0.00485318		
566.4	0.00439425		
566.6	0.00458455		
566.8	0.00450368		
567	0.004693		
567.2	0.00423071		
567.4	0.00419922		
567.6	0.00403145		
567.8	0.00351793		
568	0.00278451		
568.2	0.00236143		
568.4	0.002065		
568.6	0.00217132		
568.8	0.00215963		
569	0.00244565		
569.2	0.00263495		
569.4	0.00298244		
569.6	0.00347086		
569.8	0.00425399		
570	0.00425399		
570.2	0.00437315		
570.4	0.00482608		
570.6	0.00469932		
570.8	0.00511789		
571	0.00535995		
571.2	0.00605273		
571.4	0.00618312		
571.6	0.00606103		
571.8	0.00641582		
572	0.0068646		
572.2	0.00699004		
572.4	0.00671559		
572.6	0.00718608		
572.8	0.00661753		
573	0.00660748		
573.2	0.00642736		
573.4	0.00673365		
573.6	0.00675099		
573.8	0.00631822		
574	0.00636455		
574.2	0.00676608		
574.4	0.00665629		
574.6	0.00599978		
574.8	0.00646582		
575	0.00656511		
575.2	0.00711305		
575.4	0.00717771		
575.6	0.0070806		
575.8	0.00692713		
576	0.00706295		
576.2	0.00707153		
576.4	0.0068702		
576.6	0.00707985		
576.8	0.00701237		
577	0.00725865		
577.2	0.00749855		
577.4	0.0079922		
577.6	0.00777872		
577.8	0.00771147		
578	0.00739019		
578.2	0.00692357		
578.4	0.00674399		
578.6	0.00653052		
578.8	0.0068042		
579	0.00688979		
579.2	0.00699216		
579.4	0.00693337		
579.6	0.00638499		
579.8	0.00577069		
580	0.00634392		
580.2	0.00650783		
580.4	0.0067293		
580.6	0.00707073		
580.8	0.00749039		
581	0.00736515		
581.2	0.00795934		
581.4	0.00831193		
581.6	0.0078928		
581.8	0.00833221		
582	0.00793362		
582.2	0.00773876		
582.4	0.00788742		
582.6	0.00771735		
582.8	0.00710306		
583	0.00663737		
583.2	0.00660777		
583.4	0.00642832		
583.6	0.00598956		
583.8	0.0060046		
584	0.0065933		
584.2	0.00679867		
584.4	0.00704477		
584.6	0.0067839		
584.8	0.00715026		
585	0.00725397		
585.2	0.00762188		
585.4	0.00780416		
585.6	0.00793456		
585.8	0.0085562		
586	0.00839529		
586.2	0.00837342		
586.4	0.00895711		
586.6	0.00829463		
586.8	0.00762372		
587	0.00772742		
587.2	0.0075877		
587.4	0.00719617		
587.6	0.00713979		
587.8	0.00718469		
588	0.00753385		
588.2	0.00736855		
588.4	0.0074412		
588.6	0.00766577		
588.8	0.00779499		
589	0.00831142		
589.2	0.00890534		
589.4	0.00883453		
589.6	0.00927113		
589.8	0.00988409		
590	0.00974787		
590.2	0.00961986		
590.4	0.0092968		
590.6	0.00885821		
590.8	0.00876194		
591	0.00856047		
591.2	0.00813509		
591.4	0.00827777		
591.6	0.00848837		
591.8	0.00806677		
592	0.00798746		
592.2	0.0078667		
592.4	0.00784346		
592.6	0.00796269		
592.8	0.00778352		
593	0.00824302		
593.2	0.00790545		
593.4	0.00761042		
593.6	0.0081		
593.8	0.00821728		
594	0.00826121		
594.2	0.00830193		
594.4	0.0083611		
594.6	0.00836582		
594.8	0.00855855		
595	0.00870551		
595.2	0.00870906		
595.4	0.00895353		
595.6	0.00905808		
595.8	0.00845572		
596	0.00840573		
596.2	0.00862192		
596.4	0.00795575		
596.6	0.0080039		
596.8	0.00791795		
597	0.00811991		
597.2	0.00809621		
597.4	0.00834164		
597.6	0.00806577		
597.8	0.00832156		
598	0.00863882		
598.2	0.00829607		
598.4	0.00856675		
598.6	0.00818411		
598.8	0.00818369		
599	0.0081914		
599.2	0.00785964		
599.4	0.00813965		
599.6	0.00799585		
599.8	0.00745596		
600	0.00754744		
600.2	0.00720422		
600.4	0.00644771		
600.6	0.00677718		
600.8	0.00655162		
601	0.00665687		
601.2	0.00643097		
601.4	0.00632866		
601.6	0.00631846		
601.8	0.00656488		
602	0.00657487		
602.2	0.00661852		
602.4	0.00695526		
602.6	0.00719982		
602.8	0.00724238		
603	0.00784341		
603.2	0.00792284		
603.4	0.00836579		
603.6	0.00849066		
603.8	0.00885264		
604	0.00933221		
604.2	0.00942414		
604.4	0.00931977		
604.6	0.00961704		
604.8	0.0093171		
605	0.00951714		
605.2	0.00926421		
605.4	0.0088727		
605.6	0.00842532		
605.8	0.00777212		
606	0.00752508		
606.2	0.00729204		
606.4	0.00753181		
606.6	0.00734899		
606.8	0.00699326		
607	0.00689551		
607.2	0.00689129		
607.4	0.00684041		
607.6	0.00666976		
607.8	0.00658208		
608	0.00647429		
608.2	0.00667154		
608.4	0.00661933		
608.6	0.00702028		
608.8	0.00676855		
609	0.00726518		
609.2	0.00691286		
609.4	0.00673201		
609.6	0.00644807		
609.8	0.0064483		
610	0.00721282		
610.2	0.0075317		
610.4	0.00812861		
610.6	0.00755015		
610.8	0.00787503		
611	0.00731202		
611.2	0.00749553		
611.4	0.00723522		
611.6	0.00706768		
611.8	0.00676342		
612	0.00671602		
612.2	0.00700757		
612.4	0.00665713		
612.6	0.00683939		
612.8	0.00699665		
613	0.00727758		
613.2	0.00704338		
613.4	0.00765091		
613.6	0.00779528		
613.8	0.00817101		
614	0.0087203		
614.2	0.00854228		
614.4	0.00872011		
614.6	0.00842338		
614.8	0.0083728		
615	0.00799472		
615.2	0.00794375		
615.4	0.0076278		
615.6	0.00713497		
615.8	0.00673882		
616	0.0070797		
616.2	0.00698739		
616.4	0.00674428		
616.6	0.00707889		
616.8	0.00727289		
617	0.00703479		
617.2	0.00757506		
617.4	0.00765319		
617.6	0.00758949		
617.8	0.00745411		
618	0.00732958		
618.2	0.00728339		
618.4	0.00746488		
618.6	0.00710953		
618.8	0.00709365		
619	0.00692127		
619.2	0.00684106		
619.4	0.00691441		
619.6	0.00720648		
619.8	0.00763381		
620	0.00753981		
620.2	0.00728088		
620.4	0.00732937		
620.6	0.00734395		
620.8	0.0076406		
621	0.00808101		
621.2	0.00839897		
621.4	0.00837767		
621.6	0.00878515		
621.8	0.00882151		
622	0.0087855		
622.2	0.00905296		
622.4	0.00908791		
622.6	0.00904377		
622.8	0.00931324		
623	0.00901125		
623.2	0.00922559		
623.4	0.00940562		
623.6	0.00964478		
623.8	0.00949375		
624	0.00895466		
624.2	0.00887693		
624.4	0.00889228		
624.6	0.00899919		
624.8	0.00910746		
625	0.00917188		
625.2	0.00921403		
625.4	0.0088481		
625.6	0.00913496		
625.8	0.0088438		
626	0.0084154		
626.2	0.00812983		
626.4	0.00806376		
626.6	0.00810576		
626.8	0.00767088		
627	0.00766459		
627.2	0.00774979		
627.4	0.00771485		
627.6	0.00713887		
627.8	0.00678314		
628	0.00641352		
628.2	0.00588475		
628.4	0.00621831		
628.6	0.00610279		
628.8	0.00598451		
629	0.00600838		
629.2	0.00621519		
629.4	0.00652347		
629.6	0.00727468		
629.8	0.00708048		
630	0.00756556		
630.2	0.00816811		
630.4	0.0088411		
630.6	0.00884125		
630.8	0.00928175		
631	0.00957266		
631.2	0.00918496		
631.4	0.0087644		
631.6	0.0085932		
631.8	0.00866449		
632	0.0083574		
632.2	0.00780386		
632.4	0.00767272		
632.6	0.00738915		
632.8	0.00689706		
633	0.00670219		
633.2	0.00696696		
633.4	0.00713383		
633.6	0.00685086		
633.8	0.00667114		
634	0.00681512		
634.2	0.00688011		
634.4	0.00682713		
634.6	0.00698168		
634.8	0.00712547		
635	0.00690328		
635.2	0.00683615		
635.4	0.00710831		
635.6	0.00739388		
635.8	0.00750677		
636	0.00725401		
636.2	0.00685752		
636.4	0.00730355		
636.6	0.00712397		
636.8	0.00679326		
637	0.0068341		
637.2	0.00747535		
637.4	0.0072218		
637.6	0.00714488		
637.8	0.00705492		
638	0.00697717		
638.2	0.00754326		
638.4	0.00799721		
638.6	0.00791489		
638.8	0.00761277		
639	0.00795673		
639.2	0.00811824		
639.4	0.00849346		
639.6	0.00889283		
639.8	0.00902648		
640	0.00854112		
640.2	0.0084863		
640.4	0.00862061		
640.6	0.00796168		
640.8	0.00768702		
641	0.00748676		
641.2	0.0075255		
641.4	0.00696715		
641.6	0.00706066		
641.8	0.00670328		
642	0.00637037		
642.2	0.00661796		
642.4	0.00627966		
642.6	0.00589648		
642.8	0.0060832		
643	0.00664633		
643.2	0.00674535		
643.4	0.00713593		
643.6	0.00802023		
643.8	0.00795762		
644	0.00804878		
644.2	0.00834382		
644.4	0.00848402		
644.6	0.00816643		
644.8	0.00787167		
645	0.00810409		
645.2	0.00799866		
645.4	0.00776799		
645.6	0.00759684		
645.8	0.0070522		
646	0.00645646		
646.2	0.00660426		
646.4	0.00653982		
646.6	0.00649625		
646.8	0.00596417		
647	0.0058999		
647.2	0.00615041		
647.4	0.0062683		
647.6	0.00683654		
647.8	0.00695104		
648	0.00720744		
648.2	0.00759905		
648.4	0.00804347		
648.6	0.0082802		
648.8	0.00838254		
649	0.00845706		
649.2	0.00865892		
649.4	0.00837662		
649.6	0.00848073		
649.8	0.00839456		
650	0.00794573		
650.2	0.0082526		
650.4	0.00775247		
650.6	0.00709651		
650.8	0.00704415		
651	0.00706138		
651.2	0.00724263		
651.4	0.00690466		
651.6	0.00676156		
651.8	0.00685739		
652	0.0065102		
652.2	0.00668425		
652.4	0.00654087		
652.6	0.00651039		
652.8	0.0063109		
653	0.00661744		
653.2	0.00664786		
653.4	0.00618946		
653.6	0.00604367		
653.8	0.00620882		
654	0.00647553		
654.2	0.00718009		
654.4	0.00698292		
654.6	0.00681845		
654.8	0.00754129		
655	0.00769697		
655.2	0.00758776		
655.4	0.00779399		
655.6	0.00778306		
655.8	0.00805946		
656	0.00745983		
656.2	0.00735755		
656.4	0.00721088		
656.6	0.00692697		
656.8	0.00716528		
657	0.00655339		
657.2	0.00593343		
657.4	0.00550502		
657.6	0.00540824		
657.8	0.00526848		
658	0.00509766		
658.2	0.00519573		
658.4	0.00474003		
658.6	0.0045591		
658.8	0.00521588		
659	0.00525725		
659.2	0.00571374		
659.4	0.00657865		
659.6	0.0063355		
659.8	0.00642305		
660	0.0064375		
660.2	0.00664184		
660.4	0.00693166		
660.6	0.00682306		
660.8	0.00706266		
661	0.00665098		
661.2	0.00710852		
661.4	0.00724987		
661.6	0.00768433		
661.8	0.00748918		
662	0.00799921		
662.2	0.0082385		
662.4	0.00802688		
662.6	0.0081113		
662.8	0.00856034		
663	0.00836806		
663.2	0.00802037		
663.4	0.00765783		
663.6	0.0076007		
663.8	0.00759195		
664	0.00741982		
664.2	0.00675908		
664.4	0.00657378		
664.6	0.00612571		
664.8	0.00615358		
665	0.00654507		
665.2	0.00686633		
665.4	0.00692657		
665.6	0.00714148		
665.8	0.00707514		
666	0.00693875		
666.2	0.00669238		
666.4	0.00674048		
666.6	0.00677955		
666.8	0.00647813		
667	0.00602758		
667.2	0.00562666		
667.4	0.00569229		
667.6	0.00556162		
667.8	0.00537954		
668	0.00578042		
668.2	0.00510687		
668.4	0.00556956		
668.6	0.00550788		
668.8	0.00563629		
669	0.0056521		
669.2	0.0058705		
669.4	0.00646945		
669.6	0.00674044		
669.8	0.00729905		
670	0.00763885		
670.2	0.00784339		
670.4	0.0081828		
670.6	0.00819105		
670.8	0.00771077		
671	0.00753315		
671.2	0.00746875		
671.4	0.00731871		
671.6	0.00747965		
671.8	0.0076093		
672	0.00675011		
672.2	0.00629439		
672.4	0.00654784		
672.6	0.0059797		
672.8	0.00552844		
673	0.00573075		
673.2	0.0061378		
673.4	0.00590269		
673.6	0.0058628		
673.8	0.00626623		
674	0.00627924		
674.2	0.00614939		
674.4	0.00636412		
674.6	0.00614543		
674.8	0.00612281		
675	0.0065178		
675.2	0.00675085		
675.4	0.00658879		
675.6	0.00661472		
675.8	0.00627979		
676	0.00641732		
676.2	0.00665012		
676.4	0.00676493		
676.6	0.00653741		
676.8	0.00623507		
677	0.00651204		
677.2	0.00669427		
677.4	0.00638466		
677.6	0.00681033		
677.8	0.00672067		
678	0.00685117		
678.2	0.00718569		
678.4	0.00703862		
678.6	0.0072324		
678.8	0.00766143		
679	0.00756279		
679.2	0.00767148		
679.4	0.00727385		
679.6	0.00756885		
679.8	0.00728372		
680	0.0072529		
680.2	0.00670941		
680.4	0.00672772		
680.6	0.00647915		
680.8	0.00629009		
681	0.00635478		
681.2	0.00640103		
681.4	0.00541793		
681.6	0.00531246		
681.8	0.0050541		
682	0.00536879		
682.2	0.00535829		
682.4	0.00510979		
682.6	0.0053794		
682.8	0.00565175		
683	0.00540242		
683.2	0.00546713		
683.4	0.00524945		
683.6	0.00529925		
683.8	0.00505858		
684	0.00518356		
684.2	0.00575626		
684.4	0.00601533		
684.6	0.00620025		
684.8	0.0060193		
685	0.00643763		
685.2	0.00629474		
685.4	0.00647896		
685.6	0.00741479		
685.8	0.0078481		
686	0.0078482		
686.2	0.00821794		
686.4	0.00835081		
686.6	0.00850391		
686.8	0.00836321		
687	0.00828087		
687.2	0.00816296		
687.4	0.00775013		
687.6	0.00715987		
687.8	0.00733749		
688	0.00720278		
688.2	0.00690858		
688.4	0.00622391		
688.6	0.00571417		
688.8	0.00518136		
689	0.00541284		
689.2	0.00545413		
689.4	0.00572289		
689.6	0.00552652		
689.8	0.00536695		
690	0.00490343		
690.2	0.00504467		
690.4	0.00489484		
690.6	0.00498446		
690.8	0.00502839		
691	0.00536373		
691.2	0.00559005		
691.4	0.00599549		
691.6	0.00641041		
691.8	0.00685909		
692	0.00739528		
692.2	0.0075901		
692.4	0.00805545		
692.6	0.00847359		
692.8	0.0083921		
693	0.00858223		
693.2	0.00848691		
693.4	0.00813743		
693.6	0.00769597		
693.8	0.00710135		
694	0.00669523		
694.2	0.00649376		
694.4	0.00685054		
694.6	0.00698853		
694.8	0.00652197		
695	0.00647518		
695.2	0.00624467		
695.4	0.00636167		
695.6	0.00655973		
695.8	0.00662922		
696	0.00728239		
696.2	0.00781536		
696.4	0.00794119		
696.6	0.00803352		
696.8	0.00792744		
697	0.00786173		
697.2	0.00768767		
697.4	0.00758807		
697.6	0.00682241		
697.8	0.00706085		
698	0.00727708		
698.2	0.00741795		
698.4	0.00770819		
698.6	0.00747408		
698.8	0.00663709		
699	0.00614636		
699.2	0.00580841		
699.4	0.00569016		
699.6	0.00563764		
699.8	0.0058332		
700	0.00676511		
700.2	0.00721074		
700.4	0.00722357		
700.6	0.00746762		
700.8	0.00763363		
701	0.00751583		
701.2	0.00779457		
701.4	0.00792485		
701.6	0.0077733		
701.8	0.00838934		
702	0.00788027		
702.2	0.00765167		
702.4	0.00732727		
702.6	0.00688263		
702.8	0.00609059		
703	0.00598709		
703.2	0.00610558		
703.4	0.00590178		
703.6	0.00620901		
703.8	0.00641469		
704	0.00668495		
704.2	0.00657592		
704.4	0.0063544		
704.6	0.00625042		
704.8	0.00629373		
705	0.00644983		
705.2	0.00693031		
705.4	0.00696744		
705.6	0.00692218		
705.8	0.00671228		
706	0.00625046		
706.2	0.00599851		
706.4	0.00610642		
706.6	0.00597896		
706.8	0.00620747		
707	0.00675116		
707.2	0.00627642		
707.4	0.00650749		
707.6	0.00678063		
707.8	0.00660868		
708	0.00689156		
708.2	0.00661921		
708.4	0.00651884		
708.6	0.00644062		
708.8	0.00670628		
709	0.00700679		
709.2	0.00697983		
709.4	0.00677198		
709.6	0.00695341		
709.8	0.00684922		
710	0.00691522		
710.2	0.00685848		
710.4	0.0067595		
710.6	0.00660294		
710.8	0.00682283		
711	0.00707784		
711.2	0.0066192		
711.4	0.00722297		
711.6	0.00757662		
711.8	0.00751166		
712	0.00721479		
712.2	0.00676024		
712.4	0.00677398		
712.6	0.00674812		
712.8	0.00707711		
713	0.00640733		
713.2	0.00617536		
713.4	0.00609738		
713.6	0.00640909		
713.8	0.0062857		
714	0.00601509		
714.2	0.00584428		
714.4	0.00598107		
714.6	0.00620975		
714.8	0.00617409		
715	0.00670211		
715.2	0.00657999		
715.4	0.00676633		
715.6	0.00697244		
715.8	0.0070913		
716	0.00673261		
716.2	0.00695402		
716.4	0.00730316		
716.6	0.00741244		
716.8	0.00756871		
717	0.00766827		
717.2	0.00827011		
717.4	0.00877212		
717.6	0.00899939		
717.8	0.00937478		
718	0.0094613		
718.2	0.00939709		
718.4	0.00931967		
718.6	0.00906327		
718.8	0.00855721		
719	0.00852561		
719.2	0.0078396		
719.4	0.00730697		
719.6	0.00736334		
719.8	0.00725648		
720	0.0066815		
720.2	0.00650524		
720.4	0.00648207		
720.6	0.00610742		
720.8	0.00617061		
721	0.00648736		
721.2	0.00656353		
721.4	0.00656184		
721.6	0.00634634		
721.8	0.0071413		
722	0.00672481		
722.2	0.00663903		
722.4	0.00669138		
722.6	0.0064709		
722.8	0.00594508		
723	0.00605577		
723.2	0.00587025		
723.4	0.00578994		
723.6	0.00575434		
723.8	0.00594651		
724	0.00580972		
724.2	0.00590826		
724.4	0.00613501		
724.6	0.00602116		
724.8	0.00640143		
725	0.00638319		
725.2	0.0067305		
725.4	0.00739072		
725.6	0.00789587		
725.8	0.00844586		
726	0.00848607		
726.2	0.00879097		
726.4	0.00878644		
726.6	0.00862209		
726.8	0.00837114		
727	0.00872321		
727.2	0.00841703		
727.4	0.00809429		
727.6	0.00810188		
727.8	0.00797196		
728	0.00773388		
728.2	0.00758412		
728.4	0.00732888		
728.6	0.00742597		
728.8	0.00741526		
729	0.00756624		
729.2	0.00785705		
729.4	0.00814965		
729.6	0.00776841		
729.8	0.00778243		
730	0.0082208		
730.2	0.00763363		
730.4	0.00757433		
730.6	0.00739069		
730.8	0.00741364		
731	0.00758005		
731.2	0.00724633		
731.4	0.00701439		
731.6	0.00739776		
731.8	0.00700827		
732	0.0074501		
732.2	0.00736527		
732.4	0.00712164		
732.6	0.00723279		
732.8	0.00733224		
733	0.00727903		
733.2	0.00678571		
733.4	0.00717782		
733.6	0.00716656		
733.8	0.00706896		
734	0.0067978		
734.2	0.00642408		
734.4	0.00624544		
734.6	0.00624374		
734.8	0.00615562		
735	0.00634264		
735.2	0.00696712		
735.4	0.0070136		
735.6	0.00689712		
735.8	0.00737325		
736	0.00802905		
736.2	0.00829699		
736.4	0.00850656		
736.6	0.00903465		
736.8	0.00942628		
737	0.00900456		
737.2	0.0086846		
737.4	0.00870698		
737.6	0.00811041		
737.8	0.00749506		
738	0.00754048		
738.2	0.00726337		
738.4	0.00658058		
738.6	0.00664175		
738.8	0.00630244		
739	0.0066546		
739.2	0.00652103		
739.4	0.00631152		
739.6	0.00634053		
739.8	0.00722399		
740	0.00702904		
740.2	0.00781449		
740.4	0.0082111		
740.6	0.00834707		
740.8	0.0080941		
741	0.00745276		
741.2	0.00725655		
741.4	0.00695839		
741.6	0.00742695		
741.8	0.00765279		
742	0.00771022		
742.2	0.007427		
742.4	0.00760644		
742.6	0.00755939		
742.8	0.00762361		
743	0.00828334		
743.2	0.00801209		
743.4	0.00781387		
743.6	0.00758804		
743.8	0.00756401		
744	0.00731911		
744.2	0.007548		
744.4	0.00735215		
744.6	0.00662224		
744.8	0.00648926		
745	0.00590373		
745.2	0.00582676		
745.4	0.00556663		
745.6	0.00611206		
745.8	0.00591755		
746	0.00603046		
746.2	0.0066207		
746.4	0.00687337		
746.6	0.00685231		
746.8	0.00747215		
747	0.00797586		
747.2	0.00736037		
747.4	0.00720233		
747.6	0.00732826		
747.8	0.00719551		
748	0.00762864		
748.2	0.00776736		
748.4	0.00803626		
748.6	0.0073237		
748.8	0.00715649		
749	0.00655024		
749.2	0.00658325		
749.4	0.00630018		
749.6	0.00596032		
749.8	0.00589427		
750	0.00614483		
750.2	0.00653649		
750.4	0.00653032		
750.6	0.00685562		
750.8	0.00749697		
751	0.00719619		
751.2	0.00674996		
751.4	0.00709263		
751.6	0.00731726		
751.8	0.00768304		
752	0.00819049		
752.2	0.00791041		
752.4	0.00779223		
752.6	0.00728017		
752.8	0.00707774		
753	0.00741347		
753.2	0.00734224		
753.4	0.00712395		
753.6	0.00673437		
753.8	0.00711314		
754	0.00748525		
754.2	0.00743513		
754.4	0.00728217		
754.6	0.00736867		
754.8	0.00738794		
755	0.0068612		
755.2	0.0067626		
755.4	0.00686389		
755.6	0.00660943		
755.8	0.00651768		
756	0.00634418		
756.2	0.0060759		
756.4	0.00612168		
756.6	0.00655545		
756.8	0.00667845		
757	0.00710989		
757.2	0.00725733		
757.4	0.00761035		
757.6	0.00755904		
757.8	0.00815678		
758	0.00829839		
758.2	0.00833601		
758.4	0.00838334		
758.6	0.00778311		
758.8	0.00794356		
759	0.00760991		
759.2	0.00685897		
759.4	0.00695445		
759.6	0.00653215		
759.8	0.00614588		
760	0.00593357		
760.2	0.00575521		
760.4	0.00574813		
760.6	0.00568661		
760.8	0.00534635		
761	0.00558382		
761.2	0.00534175		
761.4	0.00559056		
761.6	0.00582142		
761.8	0.00621223		
762	0.00629505		
762.2	0.0065754		
762.4	0.00643561		
762.6	0.006412		
762.8	0.0070166		
763	0.00705129		
763.2	0.00718807		
763.4	0.0076145		
763.6	0.00767412		
763.8	0.00762614		
764	0.00779964		
764.2	0.00778696		
764.4	0.007298		
764.6	0.00729432		
764.8	0.00713185		
765	0.00694838		
765.2	0.00642647		
765.4	0.00615796		
765.6	0.0058998		
765.8	0.00549782		
766	0.00565791		
766.2	0.00546571		
766.4	0.00541336		
766.6	0.00573073		
766.8	0.00596586		
767	0.00627003		
767.2	0.00625651		
767.4	0.00628973		
767.6	0.00646043		
767.8	0.00616119		
768	0.00647812		
768.2	0.00612266		
768.4	0.00575664		
768.6	0.00642467		
768.8	0.00624076		
769	0.00612217		
769.2	0.00557136		
769.4	0.00504188		
769.6	0.00512671		
769.8	0.00513251		
770	0.00560629		
770.2	0.00571131		
770.4	0.00603625		
770.6	0.00629186		
770.8	0.00659533		
771	0.00630166		
771.2	0.00587455		
771.4	0.00570164		
771.6	0.00618652		
771.8	0.00573505		
772	0.00583503		
772.2	0.00531078		
772.4	0.00591294		
772.6	0.00632051		
772.8	0.00615371		
773	0.00624483		
773.2	0.00593265		
773.4	0.00590354		
773.6	0.00672975		
773.8	0.00686933		
774	0.00689439		
774.2	0.00691263		
774.4	0.0072527		
774.6	0.00705506		
774.8	0.00696034		
775	0.00675046		
775.2	0.00670025		
775.4	0.00687815		
775.6	0.00721135		
775.8	0.00677477		
776	0.00671176		
776.2	0.00671867		
776.4	0.00718385		
776.6	0.00680903		
776.8	0.00691047		
777	0.00692054		
777.2	0.00696296		
777.4	0.00694227		
777.6	0.00724974		
777.8	0.0065408		
778	0.00681802		
778.2	0.00690729		
778.4	0.00678213		
778.6	0.0063904		
778.8	0.00641513		
779	0.00607611		
779.2	0.00638094		
779.4	0.00647272		
779.6	0.00574682		
779.8	0.00579329		
780	0.00564523		
780.2	0.0058363		
780.4	0.00567061		
780.6	0.00559353		
780.8	0.00592239		
781	0.00607354		
781.2	0.00594736		
781.4	0.00584568		
781.6	0.00600462		
781.8	0.00624221		
782	0.00658106		
782.2	0.00582579		
782.4	0.00578213		
782.6	0.00590877		
782.8	0.00602506		
783	0.00615987		
783.2	0.00670736		
783.4	0.00683263		
783.6	0.00648654		
783.8	0.00738086		
784	0.00715151		
784.2	0.00727792		
784.4	0.00748274		
784.6	0.0077147		
784.8	0.00766292		
785	0.00767565		
785.2	0.00742793		
785.4	0.00767207		
785.6	0.00758514		
785.8	0.00753636		
786	0.00765884		
786.2	0.00712865		
786.4	0.00733237		
786.6	0.0072982		
786.8	0.00742366		
787	0.00700619		
787.2	0.00686257		
787.4	0.00680217		
787.6	0.00678839		
787.8	0.00686688		
788	0.00683134		
788.2	0.00700861		
788.4	0.00723137		
788.6	0.00728052		
788.8	0.00734307		
789	0.00723316		
789.2	0.00719234		
789.4	0.00757235		
789.6	0.00762957		
789.8	0.00786669		
790	0.00806959		
790.2	0.00754362		
790.4	0.00782806		
790.6	0.00804572		
790.8	0.00719719		
791	0.00660691		
791.2	0.00633406		
791.4	0.00631334		
791.6	0.00634208		
791.8	0.00617794		
792	0.00659815		
792.2	0.00652655		
792.4	0.00698346		
792.6	0.00737636		
792.8	0.00726051		
793	0.00700551		
793.2	0.00785605		
793.4	0.00820786		
793.6	0.00827238		
793.8	0.00827993		
794	0.00882861		
794.2	0.0087974		
794.4	0.00859687		
794.6	0.0082347		
794.8	0.00729929		
795	0.00722044		
795.2	0.00698547		
795.4	0.0067821		
795.6	0.00609107		
795.8	0.00569927		
796	0.00564166		
796.2	0.0053345		
796.4	0.00508399		
796.6	0.00473102		
796.8	0.0044572		
797	0.00469544		
797.2	0.00546507		
797.4	0.00531465		
797.6	0.00592911		
797.8	0.0064575		
798	0.00690212		
798.2	0.00693408		
798.4	0.00689736		
798.6	0.00705016		
798.8	0.00718617		
799	0.00762202		
799.2	0.00769628		
799.4	0.00747667		
799.6	0.00710406		
799.8	0.00683723		
800	0.00647856		
800.2	0.00616304		
800.4	0.00577399		
800.6	0.00603487		
800.8	0.00623039		
801	0.00633516		
801.2	0.00640114		
801.4	0.00638043		
801.6	0.00681099		
801.8	0.00675337		
802	0.00646598		
802.2	0.00669446		
802.4	0.00651726		
802.6	0.00614741		
802.8	0.00632713		
803	0.00648804		
803.2	0.00651255		
803.4	0.00679401		
803.6	0.00649874		
803.8	0.00651808		
804	0.00621439		
804.2	0.00655792		
804.4	0.00728978		
804.6	0.00729385		
804.8	0.00706704		
805	0.00665904		
805.2	0.00620788		
805.4	0.00594312		
805.6	0.00561606		
805.8	0.00561641		
806	0.00533023		
806.2	0.00562957		
806.4	0.00528622		
806.6	0.00463511		
806.8	0.00500042		
807	0.00502455		
807.2	0.00533081		
807.4	0.00568483		
807.6	0.00592107		
807.8	0.00672845		
808	0.00709372		
808.2	0.00766753		
808.4	0.00797225		
808.6	0.00724384		
808.8	0.00696714		
809	0.0062646		
809.2	0.00575031		
809.4	0.00523786		
809.6	0.00469792		
809.8	0.00439368		
