# Supplementary material for: Molecular basis for DNA recognition by the maternal pioneer transcription factor FoxH1
Source: Nat Commun. 2022 Nov 26;13:7279. doi: 10.1038/s41467-022-34925-y (PMC9701222; doi:10.1038/s41467-022-34925-y)
Supplement: Supplementary file 4 — Source Data [file 41467_2022_34925_MOESM4_ESM.zip › Sourcedata/BLIS/FoxH1/WT/601/+6/NCP/A1Results.txt]

Conc1	1.25E-07	
Start1	243.6	
Stop1	663.4	
Kobs		
Error Kobs		
Koff		
Error Koff		
Time1	Data1	Fit1	
243.6	0.01033468		
243.8	0.01180383		
244	0.0131131		
244.2	0.01467606		
244.4	0.01651017		
244.6	0.01836616		
244.8	0.02042143		
245	0.0222188		
245.2	0.02375139		
245.4	0.02569652		
245.6	0.02699731		
245.8	0.0283198		
246	0.03013042		
246.2	0.03209321		
246.4	0.03350029		
246.6	0.03456308		
246.8	0.03679102		
247	0.03858		
247.2	0.03922814		
247.4	0.04001008		
247.6	0.04094522		
247.8	0.04140068		
248	0.04163917		
248.2	0.04252286		
248.4	0.04344868		
248.6	0.04420298		
248.8	0.04507719		
249	0.0455537		
249.2	0.04651737		
249.4	0.04761818		
249.6	0.04865867		
249.8	0.04972746		
250	0.05109567		
250.2	0.05243959		
250.4	0.05321338		
250.6	0.05428812		
250.8	0.0549887		
251	0.0552577		
251.2	0.055599		
251.4	0.05676995		
251.6	0.0574127		
251.8	0.05767425		
252	0.05796076		
252.2	0.05857331		
252.4	0.05927502		
252.6	0.06000214		
252.8	0.06067621		
253	0.06146717		
253.2	0.06206574		
253.4	0.06248391		
253.6	0.06342838		
253.8	0.06387722		
254	0.06496454		
254.2	0.06538119		
254.4	0.06597783		
254.6	0.06638982		
254.8	0.06621075		
255	0.06664344		
255.2	0.06672038		
255.4	0.06754612		
255.6	0.06733425		
255.8	0.06767618		
256	0.06750713		
256.2	0.06819605		
256.4	0.06933824		
256.6	0.07031742		
256.8	0.07070137		
257	0.07135546		
257.2	0.07174237		
257.4	0.07245314		
257.6	0.07319747		
257.8	0.07418634		
258	0.07492814		
258.2	0.07526486		
258.4	0.07611889		
258.6	0.07612847		
258.8	0.07685459		
259	0.07718054		
259.2	0.07745855		
259.4	0.07795943		
259.6	0.07784796		
259.8	0.0779481		
260	0.07780734		
260.2	0.0783792		
260.4	0.07842864		
260.6	0.07876498		
260.8	0.07868238		
261	0.07919359		
261.2	0.0794408		
261.4	0.07979277		
261.6	0.08070568		
261.8	0.08096632		
262	0.08075469		
262.2	0.08133786		
262.4	0.08204475		
262.6	0.08250648		
262.8	0.08363323		
263	0.08345847		
263.2	0.08408644		
263.4	0.08412647		
263.6	0.08437652		
263.8	0.0847145		
264	0.08522936		
264.2	0.08618626		
264.4	0.08676743		
264.6	0.08805977		
264.8	0.0886075		
265	0.08954201		
265.2	0.08996802		
265.4	0.09048994		
265.6	0.09116068		
265.8	0.09134419		
266	0.09192781		
266.2	0.09253097		
266.4	0.09251539		
266.6	0.09265293		
266.8	0.0927502		
267	0.09269713		
267.2	0.09282695		
267.4	0.09283676		
267.6	0.09256955		
267.8	0.09333025		
268	0.093561		
268.2	0.0940562		
268.4	0.09411241		
268.6	0.09470231		
268.8	0.09510264		
269	0.0956497		
269.2	0.09547426		
269.4	0.09584119		
269.6	0.09679736		
269.8	0.09731806		
270	0.09738712		
270.2	0.09800002		
270.4	0.09880605		
270.6	0.09942395		
270.8	0.09948775		
271	0.09950667		
271.2	0.09989852		
271.4	0.1004308		
271.6	0.10070531		
271.8	0.10202303		
272	0.10190467		
272.2	0.10214135		
272.4	0.10238059		
272.6	0.10278875		
272.8	0.1026432		
273	0.10238089		
273.2	0.10260038		
273.4	0.10304934		
273.6	0.10352288		
273.8	0.10395823		
274	0.10477117		
274.2	0.10549267		
274.4	0.10588055		
274.6	0.10554103		
274.8	0.10572998		
275	0.10593695		
275.2	0.10721145		
275.4	0.10789331		
275.6	0.10822854		
275.8	0.10879057		
276	0.1089254		
276.2	0.10888825		
276.4	0.1093732		
276.6	0.10954178		
276.8	0.10931354		
277	0.10961978		
277.2	0.11042387		
277.4	0.11092088		
277.6	0.11166593		
277.8	0.11242696		
278	0.11227067		
278.2	0.11215703		
278.4	0.11227126		
278.6	0.11213194		
278.8	0.11205508		
279	0.11175375		
279.2	0.1124095		
279.4	0.112956		
279.6	0.11281313		
279.8	0.11320154		
280	0.11336198		
280.2	0.11357274		
280.4	0.11378696		
280.6	0.11403862		
280.8	0.1143206		
281	0.11486607		
281.2	0.11533614		
281.4	0.11609542		
281.6	0.11647474		
281.8	0.11671601		
282	0.11671454		
282.2	0.11747383		
282.4	0.11753532		
282.6	0.11752152		
282.8	0.11727995		
283	0.1177687		
283.2	0.11873505		
283.4	0.11940355		
283.6	0.11922758		
283.8	0.11994843		
284	0.12034249		
284.2	0.12091918		
284.4	0.12077546		
284.6	0.12088043		
284.8	0.12107725		
285	0.12098223		
285.2	0.1209949		
285.4	0.12149233		
285.6	0.12176917		
285.8	0.1219586		
286	0.12211676		
286.2	0.12213437		
286.4	0.12215986		
286.6	0.1224405		
286.8	0.12268225		
287	0.12366352		
287.2	0.12419287		
287.4	0.12457802		
287.6	0.12495545		
287.8	0.12538366		
288	0.1250267		
288.2	0.12548942		
288.4	0.12535649		
288.6	0.12553292		
288.8	0.12580722		
289	0.12602496		
289.2	0.12623109		
289.4	0.12648985		
289.6	0.12665358		
289.8	0.1270399		
290	0.12738559		
290.2	0.12751175		
290.4	0.12803105		
290.6	0.12843409		
290.8	0.12846308		
291	0.12894331		
291.2	0.12867969		
291.4	0.12877576		
291.6	0.1285508		
291.8	0.12852891		
292	0.12907003		
292.2	0.13007456		
292.4	0.13015645		
292.6	0.13051956		
292.8	0.13079207		
293	0.13148342		
293.2	0.13172329		
293.4	0.13209904		
293.6	0.13269726		
293.8	0.13366906		
294	0.13413392		
294.2	0.13440741		
294.4	0.13433331		
294.6	0.13447815		
294.8	0.13467119		
295	0.13513335		
295.2	0.13551785		
295.4	0.13580997		
295.6	0.13617302		
295.8	0.13686897		
296	0.1373113		
296.2	0.13693979		
296.4	0.13688542		
296.6	0.13710526		
296.8	0.13735707		
297	0.13748976		
297.2	0.13735752		
297.4	0.13732347		
297.6	0.13734423		
297.8	0.13777435		
298	0.13729147		
298.2	0.13713299		
298.4	0.13704134		
298.6	0.13744964		
298.8	0.13796618		
299	0.13838371		
299.2	0.13900571		
299.4	0.13965812		
299.6	0.14062736		
299.8	0.14123305		
300	0.14153846		
300.2	0.14184748		
300.4	0.14254605		
300.6	0.1432485		
300.8	0.14348604		
301	0.14323916		
301.2	0.14307719		
301.4	0.14328169		
301.6	0.14337254		
301.8	0.14386472		
302	0.14330061		
302.2	0.14389656		
302.4	0.14378515		
302.6	0.14360383		
302.8	0.14391186		
303	0.14426679		
303.2	0.14470616		
303.4	0.14496252		
303.6	0.14542125		
303.8	0.14557463		
304	0.14599026		
304.2	0.14614527		
304.4	0.14616323		
304.6	0.14615762		
304.8	0.14593673		
305	0.14646859		
305.2	0.14710931		
305.4	0.14763904		
305.6	0.14799822		
305.8	0.14823739		
306	0.14847467		
306.2	0.1487651		
306.4	0.14853164		
306.6	0.1482455		
306.8	0.14855509		
307	0.14888282		
307.2	0.14931399		
307.4	0.14917362		
307.6	0.14955519		
307.8	0.14966759		
308	0.15021761		
308.2	0.15069097		
308.4	0.15121874		
308.6	0.15162134		
308.8	0.15200235		
309	0.15243375		
309.2	0.15230808		
309.4	0.15230366		
309.6	0.15270026		
309.8	0.15307976		
310	0.15318228		
310.2	0.15283204		
310.4	0.15323767		
310.6	0.15353383		
310.8	0.15422806		
311	0.15495455		
311.2	0.15497698		
311.4	0.15487224		
311.6	0.15541872		
311.8	0.15605318		
312	0.1572705		
312.2	0.15754085		
312.4	0.1575974		
312.6	0.15734939		
312.8	0.15687773		
313	0.15670994		
313.2	0.1565347		
313.4	0.15673837		
313.6	0.15673731		
313.8	0.15636596		
314	0.15591668		
314.2	0.15598462		
314.4	0.1561978		
314.6	0.15644591		
314.8	0.15652945		
315	0.15693054		
315.2	0.15685123		
315.4	0.15733899		
315.6	0.15814401		
315.8	0.15863888		
316	0.15910759		
316.2	0.15915465		
316.4	0.15949429		
316.6	0.15981075		
316.8	0.16019346		
317	0.16035222		
317.2	0.16083979		
317.4	0.1614021		
317.6	0.16136045		
317.8	0.16141506		
318	0.16149477		
318.2	0.16150503		
318.4	0.16159891		
318.6	0.16209968		
318.8	0.1624246		
319	0.16305812		
319.2	0.16309985		
319.4	0.16320338		
319.6	0.16334805		
319.8	0.16338804		
320	0.16385358		
320.2	0.16428896		
320.4	0.16460304		
320.6	0.16519214		
320.8	0.16539138		
321	0.16546935		
321.2	0.16635259		
321.4	0.1663952		
321.6	0.166728		
321.8	0.16677522		
322	0.16676793		
322.2	0.16697041		
322.4	0.16696864		
322.6	0.1673317		
322.8	0.16731396		
323	0.16748199		
323.2	0.16718729		
323.4	0.16683151		
323.6	0.16665325		
323.8	0.16689911		
324	0.16696388		
324.2	0.16689454		
324.4	0.16691647		
324.6	0.16709735		
324.8	0.16697397		
325	0.16722388		
325.2	0.16736724		
325.4	0.16688248		
325.6	0.16767291		
325.8	0.16801		
326	0.16866873		
326.2	0.16947587		
326.4	0.16989928		
326.6	0.17069776		
326.8	0.17117908		
327	0.17198048		
327.2	0.1722559		
327.4	0.17221537		
327.6	0.17248562		
327.8	0.17257631		
328	0.17232841		
328.2	0.17276396		
328.4	0.17328789		
328.6	0.173422		
328.8	0.17341036		
329	0.17366951		
329.2	0.17354036		
329.4	0.17349549		
329.6	0.17383755		
329.8	0.17376499		
330	0.17373296		
330.2	0.17373602		
330.4	0.17334443		
330.6	0.17381819		
330.8	0.17404419		
331	0.17442237		
331.2	0.17441095		
331.4	0.17460353		
331.6	0.1744732		
331.8	0.17462969		
332	0.17504214		
332.2	0.17569267		
332.4	0.17632106		
332.6	0.17642116		
332.8	0.17666643		
333	0.17703625		
333.2	0.17710925		
333.4	0.17709223		
333.6	0.17672455		
333.8	0.17700759		
334	0.17728018		
334.2	0.17705361		
334.4	0.17724185		
334.6	0.17802774		
334.8	0.17816492		
335	0.17846275		
335.2	0.17851712		
335.4	0.17862538		
335.6	0.17869271		
335.8	0.17878208		
336	0.17913765		
336.2	0.17959704		
336.4	0.18016308		
336.6	0.18065341		
336.8	0.18086225		
337	0.18153029		
337.2	0.18180369		
337.4	0.18196719		
337.6	0.18184758		
337.8	0.18250134		
338	0.18263739		
338.2	0.18228552		
338.4	0.18260436		
338.6	0.18265218		
338.8	0.18260318		
339	0.18259289		
339.2	0.18262206		
339.4	0.18333879		
339.6	0.18369547		
339.8	0.18374616		
340	0.1847805		
340.2	0.18521827		
340.4	0.18549709		
340.6	0.18562463		
340.8	0.18537322		
341	0.18574047		
341.2	0.18505455		
341.4	0.18475721		
341.6	0.18463423		
341.8	0.18536637		
342	0.18535114		
342.2	0.18538515		
342.4	0.18549805		
342.6	0.18549886		
342.8	0.18552656		
343	0.18579372		
343.2	0.18596416		
343.4	0.18677238		
343.6	0.18641676		
343.8	0.18702802		
344	0.18769524		
344.2	0.18833366		
344.4	0.18857434		
344.6	0.18896047		
344.8	0.18929296		
345	0.18971604		
345.2	0.18968745		
345.4	0.19012682		
345.6	0.19053579		
345.8	0.19089495		
346	0.19062429		
346.2	0.1908047		
346.4	0.19064983		
346.6	0.19032902		
346.8	0.19021272		
347	0.18999792		
347.2	0.18942555		
347.4	0.18962549		
347.6	0.18976949		
347.8	0.19022912		
348	0.19063705		
348.2	0.19111183		
348.4	0.1910341		
348.6	0.19183642		
348.8	0.19160929		
349	0.19192253		
349.2	0.19205383		
349.4	0.19206191		
349.6	0.19185328		
349.8	0.19204939		
350	0.19237201		
350.2	0.19311376		
350.4	0.1931206		
350.6	0.19356325		
350.8	0.19360477		
351	0.19345262		
351.2	0.19376371		
351.4	0.19405285		
351.6	0.1941197		
351.8	0.19398335		
352	0.1941126		
352.2	0.19397423		
352.4	0.19416937		
352.6	0.19455813		
352.8	0.1940204		
353	0.19376254		
353.2	0.19375962		
353.4	0.19375835		
353.6	0.19362378		
353.8	0.19381014		
354	0.19448968		
354.2	0.19445954		
354.4	0.19420254		
354.6	0.19465334		
354.8	0.19484449		
355	0.19494317		
355.2	0.19525321		
355.4	0.19532707		
355.6	0.19535189		
355.8	0.19537839		
356	0.19558514		
356.2	0.19608566		
356.4	0.19632999		
356.6	0.19648362		
356.8	0.19625514		
357	0.19653645		
357.2	0.1974303		
357.4	0.19760246		
357.6	0.19808791		
357.8	0.19829078		
358	0.19908008		
358.2	0.19890185		
358.4	0.19930228		
358.6	0.2001889		
358.8	0.20055798		
359	0.20097358		
359.2	0.20171199		
359.4	0.2022139		
359.6	0.20227495		
359.8	0.20233748		
360	0.20269653		
360.2	0.20309529		
360.4	0.2029919		
360.6	0.20308215		
360.8	0.20308021		
361	0.20363668		
361.2	0.20373826		
361.4	0.20352912		
361.6	0.20428538		
361.8	0.20390514		
362	0.20385698		
362.2	0.20362056		
362.4	0.20324175		
362.6	0.20298683		
362.8	0.20264877		
363	0.20300621		
363.2	0.20267111		
363.4	0.20197159		
363.6	0.20157473		
363.8	0.20164409		
364	0.20180105		
364.2	0.20212214		
364.4	0.20235769		
364.6	0.20262016		
364.8	0.20277697		
365	0.20331598		
365.2	0.20364457		
365.4	0.20426578		
365.6	0.20485882		
365.8	0.20473442		
366	0.20514801		
366.2	0.20536033		
366.4	0.20511653		
366.6	0.20536796		
366.8	0.2058648		
367	0.20596267		
367.2	0.20596221		
367.4	0.2061304		
367.6	0.20681716		
367.8	0.2069367		
368	0.20690421		
368.2	0.20674949		
368.4	0.20736046		
368.6	0.20735461		
368.8	0.20727621		
369	0.20750869		
369.2	0.20787578		
369.4	0.20789856		
369.6	0.20812812		
369.8	0.20886842		
370	0.20887533		
370.2	0.20932815		
370.4	0.20943755		
370.6	0.21013168		
370.8	0.21053342		
371	0.21088737		
371.2	0.21139702		
371.4	0.21152587		
371.6	0.21194038		
371.8	0.21142115		
372	0.21183481		
372.2	0.21167138		
372.4	0.21252904		
372.6	0.21261514		
372.8	0.21295404		
373	0.21315933		
373.2	0.21301064		
373.4	0.21252369		
373.6	0.21271452		
373.8	0.21266694		
374	0.2124211		
374.2	0.21268017		
374.4	0.2124521		
374.6	0.21267278		
374.8	0.21273993		
375	0.2130333		
375.2	0.21256497		
375.4	0.21259794		
375.6	0.2129661		
375.8	0.21303202		
376	0.21338534		
376.2	0.21341764		
376.4	0.21397157		
376.6	0.21416561		
376.8	0.21389551		
377	0.21389106		
377.2	0.21386819		
377.4	0.21387587		
377.6	0.2139054		
377.8	0.21426411		
378	0.21473544		
378.2	0.21502343		
378.4	0.21538071		
378.6	0.21570701		
378.8	0.21595054		
379	0.21610323		
379.2	0.21587055		
379.4	0.21581762		
379.6	0.21569484		
379.8	0.2154168		
380	0.21553495		
380.2	0.21595715		
380.4	0.21589983		
380.6	0.21554185		
380.8	0.21551307		
381	0.2153138		
381.2	0.21511712		
381.4	0.21467958		
381.6	0.21475946		
381.8	0.21559938		
382	0.21576887		
382.2	0.21607432		
382.4	0.2166072		
382.6	0.2165689		
382.8	0.21685739		
383	0.21726845		
383.2	0.21748008		
383.4	0.21742881		
383.6	0.21765437		
383.8	0.21846654		
384	0.2199753		
384.2	0.22010537		
384.4	0.21992882		
384.6	0.22005482		
384.8	0.22008926		
385	0.21977271		
385.2	0.21977482		
385.4	0.2200191		
385.6	0.22063766		
385.8	0.22105991		
386	0.22098774		
386.2	0.2215755		
386.4	0.22145173		
386.6	0.22108545		
386.8	0.22145968		
387	0.22207893		
387.2	0.22180603		
387.4	0.22229008		
387.6	0.22281044		
387.8	0.22340589		
388	0.22330044		
388.2	0.22287363		
388.4	0.22266422		
388.6	0.22248236		
388.8	0.22237866		
389	0.22264329		
389.2	0.22226762		
389.4	0.22258795		
389.6	0.22235891		
389.8	0.22224943		
390	0.22217797		
390.2	0.22202076		
390.4	0.22194024		
390.6	0.22243924		
390.8	0.22318614		
391	0.22377423		
391.2	0.22364467		
391.4	0.2247012		
391.6	0.22507889		
391.8	0.22527458		
392	0.22544165		
392.2	0.22635902		
392.4	0.22656643		
392.6	0.22721047		
392.8	0.2279368		
393	0.22796591		
393.2	0.22796247		
393.4	0.22799956		
393.6	0.22812677		
393.8	0.22877348		
394	0.22906407		
394.2	0.22903783		
394.4	0.22979043		
394.6	0.22941821		
394.8	0.22942341		
395	0.22934338		
395.2	0.22928593		
395.4	0.22937293		
395.6	0.22967548		
395.8	0.22983027		
396	0.23011767		
396.2	0.2306507		
396.4	0.23035962		
396.6	0.23027196		
396.8	0.23002713		
397	0.22985805		
397.2	0.23046453		
397.4	0.23052213		
397.6	0.23094545		
397.8	0.23125591		
398	0.2312112		
398.2	0.23154691		
398.4	0.23182792		
398.6	0.23107242		
398.8	0.23153649		
399	0.23144551		
399.2	0.23115032		
399.4	0.23097903		
399.6	0.23095362		
399.8	0.23066039		
400	0.23054014		
400.2	0.23054196		
400.4	0.23018538		
400.6	0.23032307		
400.8	0.23028566		
401	0.23081421		
401.2	0.23123052		
401.4	0.23121079		
401.6	0.23212976		
401.8	0.23280322		
402	0.23360826		
402.2	0.2338195		
402.4	0.23399558		
402.6	0.2337458		
402.8	0.23398199		
403	0.23428186		
403.2	0.23459063		
403.4	0.2347533		
403.6	0.23477023		
403.8	0.23481969		
404	0.2349322		
404.2	0.23500828		
404.4	0.23517535		
404.6	0.23540135		
404.8	0.23521033		
405	0.23575836		
405.2	0.23576864		
405.4	0.23652872		
405.6	0.23732611		
405.8	0.23697879		
406	0.23722591		
406.2	0.23686045		
406.4	0.23720684		
406.6	0.23688216		
406.8	0.23731913		
407	0.23773788		
407.2	0.23768835		
407.4	0.23773245		
407.6	0.23774422		
407.8	0.23815966		
408	0.2380655		
408.2	0.23810363		
408.4	0.23862678		
408.6	0.23854276		
408.8	0.23837685		
409	0.23874693		
409.2	0.23885424		
409.4	0.23908994		
409.6	0.23895109		
409.8	0.23869167		
410	0.23870667		
410.2	0.23806059		
410.4	0.23776025		
410.6	0.23789434		
410.8	0.23818449		
411	0.23757845		
411.2	0.23782574		
411.4	0.23764423		
411.6	0.23807923		
411.8	0.23852628		
412	0.23840501		
412.2	0.23896071		
412.4	0.23923971		
412.6	0.23955854		
412.8	0.2394828		
413	0.24003186		
413.2	0.2402067		
413.4	0.24029565		
413.6	0.24045166		
413.8	0.24030206		
414	0.2403808		
414.2	0.24071451		
414.4	0.2410761		
414.6	0.24147286		
414.8	0.24098231		
415	0.24104062		
415.2	0.24123268		
415.4	0.24116734		
415.6	0.24173267		
415.8	0.24211447		
416	0.24289392		
416.2	0.24329244		
416.4	0.24326312		
416.6	0.24339458		
416.8	0.24347492		
417	0.24407179		
417.2	0.24443647		
417.4	0.24444652		
417.6	0.24405714		
417.8	0.24377878		
418	0.24400971		
418.2	0.24397602		
418.4	0.24359935		
418.6	0.24342301		
418.8	0.24313747		
419	0.24363976		
419.2	0.24330339		
419.4	0.24382313		
419.6	0.24400029		
419.8	0.24467892		
420	0.2448475		
420.2	0.24451425		
420.4	0.24484259		
420.6	0.24547831		
420.8	0.24632383		
421	0.24685058		
421.2	0.24747368		
421.4	0.24752303		
421.6	0.24747202		
421.8	0.24765358		
422	0.24788115		
422.2	0.24779785		
422.4	0.24767298		
422.6	0.24747318		
422.8	0.24721645		
423	0.2469724		
423.2	0.24651221		
423.4	0.24624447		
423.6	0.24624447		
423.8	0.24633336		
424	0.24616643		
424.2	0.245976		
424.4	0.24553189		
424.6	0.24502863		
424.8	0.2444885		
425	0.24381541		
425.2	0.24269956		
425.4	0.24189335		
425.6	0.24156578		
425.8	0.24071101		
426	0.24073428		
426.2	0.2401085		
426.4	0.24016213		
426.6	0.23989999		
426.8	0.2395314		
427	0.23902066		
427.2	0.23947996		
427.4	0.23937201		
427.6	0.2390096		
427.8	0.23856677		
428	0.23786155		
428.2	0.23687566		
428.4	0.23606481		
428.6	0.2353897		
428.8	0.23494109		
429	0.23422312		
429.2	0.23322068		
429.4	0.23296248		
429.6	0.23295462		
429.8	0.23205667		
430	0.23175645		
430.2	0.23108695		
430.4	0.23072697		
430.6	0.23007099		
430.8	0.22977849		
431	0.22992937		
431.2	0.2302274		
431.4	0.22929518		
431.6	0.2293275		
431.8	0.2292908		
432	0.22905642		
432.2	0.22876639		
432.4	0.22884351		
432.6	0.22907238		
432.8	0.22921497		
433	0.22912238		
433.2	0.22879133		
433.4	0.22900888		
433.6	0.22895314		
433.8	0.2284977		
434	0.22817506		
434.2	0.22768745		
434.4	0.22733091		
434.6	0.22708214		
434.8	0.22716941		
435	0.22682311		
435.2	0.22666072		
435.4	0.22596852		
435.6	0.22564208		
435.8	0.2253709		
436	0.22509229		
436.2	0.22468187		
436.4	0.22432855		
436.6	0.22423535		
436.8	0.22342431		
437	0.22325035		
437.2	0.22300095		
437.4	0.22309306		
437.6	0.22298755		
437.8	0.2228024		
438	0.22279164		
438.2	0.22273302		
438.4	0.22271521		
438.6	0.22277282		
438.8	0.2230973		
439	0.2223855		
439.2	0.22258498		
439.4	0.22244685		
439.6	0.22154423		
439.8	0.22083402		
440	0.22043998		
440.2	0.22014935		
440.4	0.21919446		
440.6	0.21830269		
440.8	0.21772359		
441	0.21790187		
441.2	0.2177985		
441.4	0.21799528		
441.6	0.21829379		
441.8	0.21824246		
442	0.21839459		
442.2	0.21785046		
442.4	0.21794821		
442.6	0.21797272		
442.8	0.21841489		
443	0.21769933		
443.2	0.21779536		
443.4	0.21716572		
443.6	0.2163277		
443.8	0.21639069		
444	0.2165464		
444.2	0.21622204		
444.4	0.21549429		
444.6	0.21506399		
444.8	0.21561843		
445	0.21594942		
445.2	0.21615135		
445.4	0.21651784		
445.6	0.21689348		
445.8	0.21672047		
446	0.21650065		
446.2	0.21577259		
446.4	0.21577336		
446.6	0.21594609		
446.8	0.21582557		
447	0.2150636		
447.2	0.21459958		
447.4	0.21416365		
447.6	0.21388767		
447.8	0.21335415		
448	0.21275155		
448.2	0.21205333		
448.4	0.21159826		
448.6	0.21133636		
448.8	0.21179222		
449	0.21151861		
449.2	0.21155649		
449.4	0.21176052		
449.6	0.21132018		
449.8	0.2107476		
450	0.21056552		
450.2	0.2103558		
450.4	0.21037855		
450.6	0.21088645		
450.8	0.21075248		
451	0.21067018		
451.2	0.21057545		
451.4	0.21094863		
451.6	0.21065988		
451.8	0.21000854		
452	0.20982475		
452.2	0.20982325		
452.4	0.21027255		
452.6	0.21013227		
452.8	0.21018297		
453	0.20981423		
453.2	0.2098599		
453.4	0.20996719		
453.6	0.20964847		
453.8	0.21029871		
454	0.21049988		
454.2	0.21068642		
454.4	0.21063837		
454.6	0.2110734		
454.8	0.21118626		
455	0.21152524		
455.2	0.21158297		
455.4	0.21143249		
455.6	0.21100197		
455.8	0.21048861		
456	0.21046962		
456.2	0.21038491		
456.4	0.2101749		
456.6	0.2099676		
456.8	0.20986226		
457	0.20924771		
457.2	0.20927997		
457.4	0.2092744		
457.6	0.20885015		
457.8	0.20869576		
458	0.20835362		
458.2	0.20790086		
458.4	0.20753592		
458.6	0.20730882		
458.8	0.20671687		
459	0.2069834		
459.2	0.20669345		
459.4	0.20648051		
459.6	0.20640834		
459.8	0.20637822		
460	0.20642161		
460.2	0.20654911		
460.4	0.20651172		
460.6	0.20721519		
460.8	0.20705984		
461	0.20684737		
461.2	0.20692252		
461.4	0.20678733		
461.6	0.20659899		
461.8	0.20616882		
462	0.20643215		
462.2	0.20611623		
462.4	0.20624094		
462.6	0.20592686		
462.8	0.20618104		
463	0.20684918		
463.2	0.20681658		
463.4	0.20694809		
463.6	0.20703009		
463.8	0.20734963		
464	0.20776361		
464.2	0.20747046		
464.4	0.20718754		
464.6	0.20762811		
464.8	0.20704176		
465	0.20669178		
465.2	0.20664655		
465.4	0.20643044		
465.6	0.20615266		
465.8	0.20556782		
466	0.2058051		
466.2	0.20548486		
466.4	0.20549346		
466.6	0.20509479		
466.8	0.20483037		
467	0.20455559		
467.2	0.20473913		
467.4	0.20488261		
467.6	0.2053678		
467.8	0.20539622		
468	0.20567587		
468.2	0.2050852		
468.4	0.2053038		
468.6	0.20548539		
468.8	0.20496595		
469	0.20480726		
469.2	0.20474841		
469.4	0.20509913		
469.6	0.205259		
469.8	0.20498671		
470	0.20462899		
470.2	0.20484144		
470.4	0.20475517		
470.6	0.20426963		
470.8	0.20334862		
471	0.20337544		
471.2	0.20373144		
471.4	0.20364998		
471.6	0.20340792		
471.8	0.20335878		
472	0.20387641		
472.2	0.20380299		
472.4	0.20467132		
472.6	0.20487269		
472.8	0.20454237		
473	0.20482614		
473.2	0.20494221		
473.4	0.20556046		
473.6	0.2054061		
473.8	0.20525973		
474	0.20458879		
474.2	0.20504772		
474.4	0.20451867		
474.6	0.20390673		
474.8	0.20306137		
475	0.20314095		
475.2	0.2030657		
475.4	0.20245084		
475.6	0.20198045		
475.8	0.20209305		
476	0.20192348		
476.2	0.20152155		
476.4	0.20153802		
476.6	0.20100883		
476.8	0.20050186		
477	0.20036393		
477.2	0.19961247		
477.4	0.199336		
477.6	0.19903888		
477.8	0.19881703		
478	0.19849176		
478.2	0.19867412		
478.4	0.19871189		
478.6	0.19932247		
478.8	0.20020844		
479	0.20093142		
479.2	0.20142603		
479.4	0.20170433		
479.6	0.2017909		
479.8	0.20196502		
480	0.20207543		
480.2	0.20223201		
480.4	0.20210787		
480.6	0.20215626		
480.8	0.20199813		
481	0.20184159		
481.2	0.20112468		
481.4	0.20053169		
481.6	0.19974942		
481.8	0.19882671		
482	0.19812692		
482.2	0.1976201		
482.4	0.19770385		
482.6	0.19722297		
482.8	0.19693315		
483	0.1967534		
483.2	0.19688414		
483.4	0.1972072		
483.6	0.19749038		
483.8	0.19827825		
484	0.19913816		
484.2	0.19954469		
484.4	0.2000191		
484.6	0.20077765		
484.8	0.20102717		
485	0.20096987		
485.2	0.20023694		
485.4	0.20065736		
485.6	0.20001267		
485.8	0.19972664		
486	0.19981484		
486.2	0.199578		
486.4	0.19929466		
486.6	0.19848517		
486.8	0.19850349		
487	0.19862818		
487.2	0.19850557		
487.4	0.19883349		
487.6	0.19909691		
487.8	0.19961559		
488	0.19968898		
488.2	0.19929628		
488.4	0.19951712		
488.6	0.19947205		
488.8	0.19857372		
489	0.19823419		
489.2	0.19790428		
489.4	0.19789431		
489.6	0.19623865		
489.8	0.19640318		
490	0.1963645		
490.2	0.19597245		
490.4	0.19584135		
490.6	0.19556789		
490.8	0.19594637		
491	0.19602071		
491.2	0.19618991		
491.4	0.19653994		
491.6	0.19677603		
491.8	0.1973281		
492	0.19719799		
492.2	0.19735519		
492.4	0.19767232		
492.6	0.19773578		
492.8	0.19708858		
493	0.19713725		
493.2	0.19671676		
493.4	0.19629911		
493.6	0.19585061		
493.8	0.19646401		
494	0.19600538		
494.2	0.19583799		
494.4	0.19609247		
494.6	0.19670559		
494.8	0.19714692		
495	0.19666497		
495.2	0.19648282		
495.4	0.19639806		
495.6	0.19640223		
495.8	0.1963638		
496	0.19628511		
496.2	0.19593483		
496.4	0.19575897		
496.6	0.19599058		
496.8	0.19575449		
497	0.19584913		
497.2	0.19590683		
497.4	0.19579488		
497.6	0.19571052		
497.8	0.19592325		
498	0.1961136		
498.2	0.19628179		
498.4	0.19647724		
498.6	0.196942		
498.8	0.19695503		
499	0.19678042		
499.2	0.19658195		
499.4	0.19662913		
499.6	0.19675638		
499.8	0.1970527		
500	0.19724115		
500.2	0.19663833		
500.4	0.19703205		
500.6	0.19728788		
500.8	0.1966142		
501	0.19669141		
501.2	0.1965505		
501.4	0.19653778		
501.6	0.19614126		
501.8	0.19666035		
502	0.19590986		
502.2	0.19518956		
502.4	0.19487993		
502.6	0.19474616		
502.8	0.19457789		
503	0.19440305		
503.2	0.19376988		
503.4	0.19379236		
503.6	0.19395947		
503.8	0.1938153		
504	0.19402538		
504.2	0.19397938		
504.4	0.19405897		
504.6	0.19406627		
504.8	0.1942361		
505	0.19472266		
505.2	0.19499355		
505.4	0.1952409		
505.6	0.19485775		
505.8	0.19551679		
506	0.19509364		
506.2	0.19569722		
506.4	0.19612848		
506.6	0.1962476		
506.8	0.19643335		
507	0.19673865		
507.2	0.19630781		
507.4	0.19641516		
507.6	0.1966435		
507.8	0.19657626		
508	0.19663257		
508.2	0.19655728		
508.4	0.19618294		
508.6	0.19613764		
508.8	0.19599082		
509	0.19538883		
509.2	0.19537582		
509.4	0.19477855		
509.6	0.1948998		
509.8	0.19519019		
510	0.1951626		
510.2	0.19517305		
510.4	0.19521583		
510.6	0.19500966		
510.8	0.19491842		
511	0.19477915		
511.2	0.19470385		
511.4	0.19467036		
511.6	0.19474035		
511.8	0.1942237		
512	0.19394208		
512.2	0.19410991		
512.4	0.19345386		
512.6	0.1931264		
512.8	0.19301623		
513	0.19296031		
513.2	0.19279087		
513.4	0.19304871		
513.6	0.19342886		
513.8	0.19293502		
514	0.19313065		
514.2	0.19330743		
514.4	0.19375574		
514.6	0.19380793		
514.8	0.19368261		
515	0.19368199		
515.2	0.19424735		
515.4	0.19406761		
515.6	0.1941083		
515.8	0.19389877		
516	0.19398975		
516.2	0.19391774		
516.4	0.1936401		
516.6	0.19342334		
516.8	0.19351446		
517	0.19348876		
517.2	0.19337646		
517.4	0.19357715		
517.6	0.19282751		
517.8	0.19275507		
518	0.19320719		
518.2	0.19316256		
518.4	0.19346712		
518.6	0.1932737		
518.8	0.19319823		
519	0.19353775		
519.2	0.19351869		
519.4	0.19263225		
519.6	0.19246721		
519.8	0.19226988		
520	0.19223821		
520.2	0.19191445		
520.4	0.19169467		
520.6	0.19169021		
520.8	0.19165919		
521	0.19196497		
521.2	0.19213363		
521.4	0.19223674		
521.6	0.19216114		
521.8	0.19309655		
522	0.19300805		
522.2	0.19290519		
522.4	0.19330344		
522.6	0.19356608		
522.8	0.19352538		
523	0.19344759		
523.2	0.19316823		
523.4	0.1926108		
523.6	0.19181595		
523.8	0.19161111		
524	0.19153656		
524.2	0.19106177		
524.4	0.1908612		
524.6	0.19060917		
524.8	0.19081089		
525	0.19138039		
525.2	0.19158851		
525.4	0.19145483		
525.6	0.19124385		
525.8	0.19164737		
526	0.19120267		
526.2	0.19165551		
526.4	0.19213995		
526.6	0.19272802		
526.8	0.19295593		
527	0.19323971		
527.2	0.19326642		
527.4	0.19269986		
527.6	0.19197596		
527.8	0.19212521		
528	0.19173864		
528.2	0.19169747		
528.4	0.19157853		
528.6	0.19143083		
528.8	0.19157252		
529	0.19088634		
529.2	0.1902903		
529.4	0.18973607		
529.6	0.18962777		
529.8	0.18970505		
530	0.18954226		
530.2	0.18998164		
530.4	0.19068796		
530.6	0.19104064		
530.8	0.19118569		
531	0.19182485		
531.2	0.1921401		
531.4	0.1918542		
531.6	0.19166645		
531.8	0.1921945		
532	0.19244514		
532.2	0.19280495		
532.4	0.1924065		
532.6	0.19212532		
532.8	0.19196761		
533	0.19168976		
533.2	0.19158707		
533.4	0.19212625		
533.6	0.19234943		
533.8	0.19233544		
534	0.19198195		
534.2	0.1919844		
534.4	0.19191964		
534.6	0.19197456		
534.8	0.19183699		
535	0.19185499		
535.2	0.19144076		
535.4	0.19074171		
535.6	0.19082035		
535.8	0.19077794		
536	0.19002416		
536.2	0.18976173		
536.4	0.18940606		
536.6	0.18897699		
536.8	0.18895864		
537	0.1890697		
537.2	0.18980551		
537.4	0.19021998		
537.6	0.19014035		
537.8	0.19004569		
538	0.18958083		
538.2	0.18988544		
538.4	0.19008446		
538.6	0.19040359		
538.8	0.18915146		
539	0.18912299		
539.2	0.18959737		
539.4	0.18938055		
539.6	0.18936048		
539.8	0.18921038		
540	0.18939545		
540.2	0.18924782		
540.4	0.18901873		
540.6	0.18864633		
540.8	0.18913786		
541	0.18938214		
541.2	0.190351		
541.4	0.19028587		
541.6	0.19051489		
541.8	0.19085321		
542	0.19084453		
542.2	0.1908394		
542.4	0.19049604		
542.6	0.18978848		
542.8	0.1889523		
543	0.18957544		
543.2	0.18854997		
543.4	0.18814635		
543.6	0.18801598		
543.8	0.18812616		
544	0.18794		
544.2	0.18683714		
544.4	0.18684808		
544.6	0.18694889		
544.8	0.18703621		
545	0.18701873		
545.2	0.18747114		
545.4	0.18725106		
545.6	0.18733534		
545.8	0.18768926		
546	0.18754835		
546.2	0.18703187		
546.4	0.18704825		
546.6	0.18727888		
546.8	0.18778343		
547	0.1881136		
547.2	0.18746143		
547.4	0.18842489		
547.6	0.18877195		
547.8	0.18935761		
548	0.18939673		
548.2	0.18967924		
548.4	0.19039849		
548.6	0.19030017		
548.8	0.18979603		
549	0.18944537		
549.2	0.18899859		
549.4	0.18870108		
549.6	0.18877492		
549.8	0.18858867		
550	0.18832005		
550.2	0.18822648		
550.4	0.18836508		
550.6	0.1887643		
550.8	0.18818479		
551	0.18808488		
551.2	0.18800487		
551.4	0.18800104		
551.6	0.18815941		
551.8	0.18842601		
552	0.18860416		
552.2	0.18892409		
552.4	0.18814412		
552.6	0.18764204		
552.8	0.18697876		
553	0.18662488		
553.2	0.18710378		
553.4	0.18756575		
553.6	0.18721667		
553.8	0.18698924		
554	0.18722967		
554.2	0.18726191		
554.4	0.18729116		
554.6	0.18727708		
554.8	0.18660683		
555	0.18714638		
555.2	0.18722139		
555.4	0.18757872		
555.6	0.18815928		
555.8	0.188536		
556	0.18894934		
556.2	0.18892514		
556.4	0.18847952		
556.6	0.18853493		
556.8	0.18839467		
557	0.18857913		
557.2	0.18861204		
557.4	0.18824116		
557.6	0.18760571		
557.8	0.18753456		
558	0.18743241		
558.2	0.18676847		
558.4	0.18637854		
558.6	0.18584848		
558.8	0.18526184		
559	0.18566685		
559.2	0.18553949		
559.4	0.18559196		
559.6	0.18564658		
559.8	0.1855733		
560	0.18576819		
560.2	0.18579363		
560.4	0.1862804		
560.6	0.18619665		
560.8	0.18594153		
561	0.1861207		
561.2	0.18590605		
561.4	0.18595874		
561.6	0.18568774		
561.8	0.18592081		
562	0.18635957		
562.2	0.1864177		
562.4	0.18707235		
562.6	0.18756558		
562.8	0.18738223		
563	0.18790442		
563.2	0.18820286		
563.4	0.18838074		
563.6	0.18849587		
563.8	0.18865315		
564	0.18826258		
564.2	0.18799494		
564.4	0.18790054		
564.6	0.18720145		
564.8	0.18671232		
565	0.18661631		
565.2	0.18568737		
565.4	0.18547364		
565.6	0.18545909		
565.8	0.18554574		
566	0.18514243		
566.2	0.18534493		
566.4	0.18551817		
566.6	0.1854624		
566.8	0.18516113		
567	0.1856569		
567.2	0.18582751		
567.4	0.18586928		
567.6	0.18572866		
567.8	0.18584571		
568	0.18523366		
568.2	0.18562913		
568.4	0.18626791		
568.6	0.1861166		
568.8	0.1865395		
569	0.18662407		
569.2	0.18649247		
569.4	0.18682374		
569.6	0.18701501		
569.8	0.18683523		
570	0.18689991		
570.2	0.18718476		
570.4	0.18669542		
570.6	0.18679872		
570.8	0.1865177		
571	0.18668225		
571.2	0.18641928		
571.4	0.18589579		
571.6	0.18529414		
571.8	0.18476621		
572	0.18451782		
572.2	0.18523417		
572.4	0.18544634		
572.6	0.18514893		
572.8	0.18570536		
573	0.18536877		
573.2	0.18528519		
573.4	0.18568551		
573.6	0.18620561		
573.8	0.1861616		
574	0.18607139		
574.2	0.1861819		
574.4	0.18596251		
574.6	0.18647222		
574.8	0.18644568		
575	0.18644235		
575.2	0.18573683		
575.4	0.18512679		
575.6	0.18507075		
575.8	0.18474259		
576	0.18522155		
576.2	0.18539939		
576.4	0.18530314		
576.6	0.18512879		
576.8	0.18509202		
577	0.18484123		
577.2	0.18482971		
577.4	0.18469154		
577.6	0.1849235		
577.8	0.18479755		
578	0.18489092		
578.2	0.18529217		
578.4	0.18512882		
578.6	0.18537249		
578.8	0.18534825		
579	0.18485747		
579.2	0.18464616		
579.4	0.184866		
579.6	0.18527541		
579.8	0.18487698		
580	0.1850494		
580.2	0.18486692		
580.4	0.18474309		
580.6	0.18499132		
580.8	0.18491963		
581	0.18490015		
581.2	0.18467765		
581.4	0.18462072		
581.6	0.1846914		
581.8	0.18475109		
582	0.18518269		
582.2	0.18495225		
582.4	0.18462037		
582.6	0.18491066		
582.8	0.18473527		
583	0.18472905		
583.2	0.18504524		
583.4	0.18513163		
583.6	0.1849859		
583.8	0.1844853		
584	0.18437535		
584.2	0.184249		
584.4	0.18459647		
584.6	0.18494338		
584.8	0.18431003		
585	0.18461774		
585.2	0.18432002		
585.4	0.18434835		
585.6	0.18388298		
585.8	0.18409125		
586	0.18426071		
586.2	0.18397097		
586.4	0.18451747		
586.6	0.18479555		
586.8	0.18513325		
587	0.18537267		
587.2	0.18558157		
587.4	0.1857184		
587.6	0.18585337		
587.8	0.18577543		
588	0.18586459		
588.2	0.18589374		
588.4	0.18586957		
588.6	0.18532638		
588.8	0.18481386		
589	0.18530909		
589.2	0.18479681		
589.4	0.1845757		
589.6	0.18409239		
589.8	0.18403479		
590	0.18376604		
590.2	0.18374036		
590.4	0.18368056		
590.6	0.18351136		
590.8	0.18377838		
591	0.18339989		
591.2	0.18355451		
591.4	0.18360914		
591.6	0.18352133		
591.8	0.18348132		
592	0.18365556		
592.2	0.18377464		
592.4	0.18448589		
592.6	0.1846263		
592.8	0.18497936		
593	0.18589289		
593.2	0.18580139		
593.4	0.18574135		
593.6	0.18567314		
593.8	0.18565548		
594	0.1855338		
594.2	0.18541169		
594.4	0.18456919		
594.6	0.18425439		
594.8	0.18378091		
595	0.18336114		
595.2	0.18341666		
595.4	0.18333824		
595.6	0.18312124		
595.8	0.18326414		
596	0.18322429		
596.2	0.18379242		
596.4	0.18393362		
596.6	0.18328185		
596.8	0.1835266		
597	0.18363472		
597.2	0.18342035		
597.4	0.18316633		
597.6	0.18307604		
597.8	0.1829446		
598	0.18279101		
598.2	0.18225715		
598.4	0.18164857		
598.6	0.18182134		
598.8	0.1818875		
599	0.18237062		
599.2	0.18236284		
599.4	0.18248834		
599.6	0.18273557		
599.8	0.18312743		
600	0.18360963		
600.2	0.18417113		
600.4	0.1840402		
600.6	0.18435599		
600.8	0.18485748		
601	0.18498169		
601.2	0.18516596		
601.4	0.18523307		
601.6	0.18537668		
601.8	0.18518004		
602	0.18494204		
602.2	0.18508382		
602.4	0.18494455		
602.6	0.18479971		
602.8	0.1846855		
603	0.1842686		
603.2	0.18334824		
603.4	0.18322757		
603.6	0.18339939		
603.8	0.18337197		
604	0.18331796		
604.2	0.18320837		
604.4	0.18291041		
604.6	0.18322918		
604.8	0.18359981		
605	0.18395838		
605.2	0.18413891		
605.4	0.18416198		
605.6	0.18389568		
605.8	0.18346529		
606	0.18321884		
606.2	0.18329254		
606.4	0.18239936		
606.6	0.18216241		
606.8	0.18224166		
607	0.18202143		
607.2	0.1821827		
607.4	0.18253595		
607.6	0.18268929		
607.8	0.18261372		
608	0.18269183		
608.2	0.18289947		
608.4	0.18317998		
608.6	0.18331857		
608.8	0.18351982		
609	0.18390891		
609.2	0.18383751		
609.4	0.18399138		
609.6	0.18350574		
609.8	0.18373202		
610	0.18347435		
610.2	0.18323084		
610.4	0.18312724		
610.6	0.18364302		
610.8	0.1838357		
611	0.18388726		
611.2	0.18408917		
611.4	0.18374135		
611.6	0.18282899		
611.8	0.18243012		
612	0.18241516		
612.2	0.18180653		
612.4	0.18178122		
612.6	0.18116224		
612.8	0.18194296		
613	0.18220154		
613.2	0.18222615		
613.4	0.18287374		
613.6	0.18319592		
613.8	0.18381297		
614	0.18367187		
614.2	0.18396287		
614.4	0.18457059		
614.6	0.18480622		
614.8	0.18516454		
615	0.18543629		
615.2	0.18554205		
615.4	0.18511818		
615.6	0.18477379		
615.8	0.18476588		
616	0.18471559		
616.2	0.18421282		
616.4	0.18457735		
616.6	0.1847503		
616.8	0.18471278		
617	0.18413619		
617.2	0.18444537		
617.4	0.1847043		
617.6	0.18438902		
617.8	0.18414927		
618	0.18368369		
618.2	0.18368231		
618.4	0.18376615		
618.6	0.18339208		
618.8	0.18368366		
619	0.18350251		
619.2	0.18336332		
619.4	0.18301571		
619.6	0.18288503		
619.8	0.18292283		
620	0.18333265		
620.2	0.18378024		
620.4	0.18360323		
620.6	0.18366113		
620.8	0.18291118		
621	0.18284584		
621.2	0.18259983		
621.4	0.18276342		
621.6	0.18230562		
621.8	0.1823458		
622	0.18189411		
622.2	0.18214971		
622.4	0.18209781		
622.6	0.18136702		
622.8	0.18126071		
623	0.18073272		
623.2	0.18049723		
623.4	0.18040797		
623.6	0.18113547		
623.8	0.18137137		
624	0.18181147		
624.2	0.18152096		
624.4	0.18124461		
624.6	0.18162662		
624.8	0.18091033		
625	0.18103665		
625.2	0.18145193		
625.4	0.18201276		
625.6	0.18199079		
625.8	0.18212118		
626	0.18193843		
626.2	0.18194566		
626.4	0.18208601		
626.6	0.18165466		
626.8	0.18171916		
627	0.18135811		
627.2	0.18111749		
627.4	0.18204686		
627.6	0.18309503		
627.8	0.18280889		
628	0.18346073		
628.2	0.18357456		
628.4	0.1836579		
628.6	0.18343584		
628.8	0.18257446		
629	0.18304001		
629.2	0.18305164		
629.4	0.18279721		
629.6	0.18266068		
629.8	0.18192434		
630	0.18162637		
630.2	0.18153881		
630.4	0.18169062		
630.6	0.18132157		
630.8	0.1812907		
631	0.18097353		
631.2	0.1809539		
631.4	0.1813445		
631.6	0.18160181		
631.8	0.18169721		
632	0.18204615		
632.2	0.18234737		
632.4	0.18169672		
632.6	0.1813035		
632.8	0.18091485		
633	0.1809484		
633.2	0.18073052		
633.4	0.18098214		
633.6	0.18078706		
633.8	0.1806237		
634	0.18095403		
634.2	0.18142053		
634.4	0.18151213		
634.6	0.18136679		
634.8	0.18164864		
635	0.18162356		
635.2	0.18147301		
635.4	0.18150693		
635.6	0.18188612		
635.8	0.18163093		
636	0.18134856		
636.2	0.1810725		
636.4	0.18008815		
636.6	0.18001151		
636.8	0.17956659		
637	0.17943956		
637.2	0.17968259		
637.4	0.17970504		
637.6	0.17950791		
637.8	0.17931914		
638	0.17934421		
638.2	0.17972923		
638.4	0.1794409		
638.6	0.17997989		
638.8	0.180855		
639	0.18097059		
639.2	0.18092728		
639.4	0.18084501		
639.6	0.1804551		
639.8	0.18040085		
640	0.180566		
640.2	0.18024449		
640.4	0.18045298		
640.6	0.18061347		
640.8	0.18038682		
641	0.18015373		
641.2	0.17998124		
641.4	0.17963875		
641.6	0.17954317		
641.8	0.17930646		
642	0.1794096		
642.2	0.17971979		
642.4	0.17977354		
642.6	0.18071917		
642.8	0.18078652		
643	0.18034725		
643.2	0.18036252		
643.4	0.18043835		
643.6	0.18094586		
643.8	0.18117024		
644	0.18091701		
644.2	0.18145069		
644.4	0.18155398		
644.6	0.18127717		
644.8	0.18119583		
645	0.18119977		
645.2	0.18149812		
645.4	0.18138668		
645.6	0.18145503		
645.8	0.18145267		
646	0.1810384		
646.2	0.18120172		
646.4	0.18119897		
646.6	0.18120282		
646.8	0.18097288		
647	0.18055011		
647.2	0.18025913		
647.4	0.1799942		
647.6	0.179922		
647.8	0.17902985		
648	0.17858203		
648.2	0.17862947		
648.4	0.17801129		
648.6	0.17842868		
648.8	0.17847248		
649	0.17862023		
649.2	0.17885425		
649.4	0.17895073		
649.6	0.17910791		
649.8	0.17952459		
650	0.18005972		
650.2	0.1809482		
650.4	0.18129545		
650.6	0.18189685		
650.8	0.18229198		
651	0.18223623		
651.2	0.18173412		
651.4	0.18170576		
651.6	0.18130454		
651.8	0.18070675		
652	0.18053109		
652.2	0.18036491		
652.4	0.18018099		
652.6	0.18010686		
652.8	0.17947761		
653	0.17972975		
653.2	0.17959203		
653.4	0.17931831		
653.6	0.17906319		
653.8	0.17957864		
654	0.18003273		
654.2	0.18015417		
654.4	0.17993007		
654.6	0.18057655		
654.8	0.1808213		
655	0.18064192		
655.2	0.1803545		
655.4	0.18068866		
655.6	0.18063686		
655.8	0.18072238		
656	0.18082241		
656.2	0.18106929		
656.4	0.18102454		
656.6	0.1812538		
656.8	0.18152794		
657	0.18138225		
657.2	0.18043565		
657.4	0.17961795		
657.6	0.17902296		
657.8	0.17855919		
658	0.17812453		
658.2	0.17779971		
658.4	0.17781115		
658.6	0.17824378		
658.8	0.17792264		
659	0.17774604		
659.2	0.1778582		
659.4	0.17854533		
659.6	0.17887465		
659.8	0.17855989		
660	0.17889752		
660.2	0.17946177		
660.4	0.17984207		
660.6	0.18005659		
660.8	0.17987983		
661	0.17877863		
661.2	0.17835133		
661.4	0.1777689		
661.6	0.17757147		
661.8	0.17740696		
662	0.17765532		
662.2	0.17797869		
662.4	0.17834257		
662.6	0.17854025		
662.8	0.17875734		
663	0.17929768		
663.2	0.17974048		
663.4	0.18049862		
