# Supplementary material for: Molecular basis for DNA recognition by the maternal pioneer transcription factor FoxH1
Source: Nat Commun. 2022 Nov 26;13:7279. doi: 10.1038/s41467-022-34925-y (PMC9701222; doi:10.1038/s41467-022-34925-y)
Supplement: Supplementary file 4 — Source Data [file 41467_2022_34925_MOESM4_ESM.zip › Sourcedata/BLIS/FoxH1/WT/601/+6/NCP/B1Results.txt]

Conc1	6.25E-08	
Start1	243.6	
Stop1	663.4	
Kobs	0.000412689253694156	
Error Kobs	1.71289336152073E-05	
Koff	0	
Error Koff	0	
Time1	Data1	Fit1	
243.6	0.0114073	0	
243.8	0.01168026	0.00041388	
244	0.01165483	0.00082656	
244.2	0.01200703	0.00123805	
244.4	0.01252869	0.00164833	
244.6	0.01319335	0.00205742	
244.8	0.01409957	0.00246533	
245	0.0146109	0.00287205	
245.2	0.01500988	0.00327758	
245.4	0.01567944	0.00368194	
245.6	0.01603152	0.00408512	
245.8	0.01637231	0.00448713	
246	0.01699508	0.00488798	
246.2	0.01725172	0.00528765	
246.4	0.01718711	0.00568617	
246.6	0.01757559	0.00608353	
246.8	0.01904029	0.00647973	
247	0.01968533	0.00687478	
247.2	0.02013383	0.00726869	
247.4	0.02052906	0.00766145	
247.6	0.0210826	0.00805306	
247.8	0.02106865	0.00844354	
248	0.02140598	0.00883289	
248.2	0.02188177	0.0092211	
248.4	0.02257626	0.00960818	
248.6	0.02337493	0.00999414	
248.8	0.02427564	0.01037898	
249	0.02477549	0.0107627	
249.2	0.02557835	0.0111453	
249.4	0.02631931	0.0115268	
249.6	0.02687866	0.01190718	
249.8	0.02737207	0.01228646	
250	0.02775605	0.01266463	
250.2	0.02809788	0.01304171	
250.4	0.02839953	0.01341769	
250.6	0.02859005	0.01379258	
250.8	0.02863774	0.01416638	
251	0.02803131	0.01453909	
251.2	0.02812386	0.01491072	
251.4	0.02854899	0.01528127	
251.6	0.02872299	0.01565074	
251.8	0.02862236	0.01601914	
252	0.02882812	0.01638646	
252.2	0.02863753	0.01675272	
252.4	0.02908909	0.01711792	
252.6	0.02974351	0.01748205	
252.8	0.03029301	0.01784513	
253	0.03115337	0.01820715	
253.2	0.0317698	0.01856812	
253.4	0.03244484	0.01892804	
253.6	0.03316963	0.01928691	
253.8	0.03365324	0.01964474	
254	0.03420469	0.02000153	
254.2	0.03432803	0.02035728	
254.4	0.03486825	0.020712	
254.6	0.03527767	0.02106569	
254.8	0.03507478	0.02141835	
255	0.03494298	0.02176999	
255.2	0.03508254	0.0221206	
255.4	0.03535643	0.0224702	
255.6	0.03509113	0.02281878	
255.8	0.03537146	0.02316634	
256	0.03470672	0.0235129	
256.2	0.03465404	0.02385845	
256.4	0.03503659	0.02420299	
256.6	0.03529328	0.02454653	
256.8	0.03522083	0.02488908	
257	0.0357365	0.02523063	
257.2	0.03596672	0.02557118	
257.4	0.03602252	0.02591075	
257.6	0.03629349	0.02624933	
257.8	0.03718776	0.02658692	
258	0.03774069	0.02692354	
258.2	0.03822494	0.02725918	
258.4	0.03946142	0.02759384	
258.6	0.03970103	0.02792752	
258.8	0.0399846	0.02826024	
259	0.04015329	0.02859199	
259.2	0.04033305	0.02892278	
259.4	0.04028707	0.02925261	
259.6	0.03993051	0.02958147	
259.8	0.04024037	0.02990939	
260	0.03984746	0.03023634	
260.2	0.04029144	0.03056235	
260.4	0.0401897	0.03088741	
260.6	0.04030364	0.03121153	
260.8	0.04037022	0.0315347	
261	0.04077192	0.03185694	
261.2	0.0408926	0.03217824	
261.4	0.04116	0.0324986	
261.6	0.04224581	0.03281803	
261.8	0.04263528	0.03313654	
262	0.04253502	0.03345412	
262.2	0.0429335	0.03377078	
262.4	0.04361682	0.03408651	
262.6	0.04377557	0.03440133	
262.8	0.04445439	0.03471523	
263	0.04435982	0.03502823	
263.2	0.04422836	0.03534031	
263.4	0.04418643	0.03565148	
263.6	0.04403246	0.03596175	
263.8	0.0443659	0.03627112	
264	0.04423115	0.03657959	
264.2	0.04431367	0.03688716	
264.4	0.0441488	0.03719384	
264.6	0.04466702	0.03749963	
264.8	0.04455896	0.03780453	
265	0.0450972	0.03810854	
265.2	0.04568304	0.03841167	
265.4	0.0457449	0.03871392	
265.6	0.04581125	0.03901529	
265.8	0.04577732	0.03931578	
266	0.0459637	0.03961541	
266.2	0.04628891	0.03991416	
266.4	0.04641472	0.04021204	
266.6	0.04649662	0.04050905	
266.8	0.04682217	0.04080521	
267	0.04668368	0.0411005	
267.2	0.0471197	0.04139493	
267.4	0.04785365	0.04168851	
267.6	0.04753664	0.04198124	
267.8	0.04822952	0.04227311	
268	0.04798203	0.04256414	
268.2	0.04846742	0.04285432	
268.4	0.04830516	0.04314365	
268.6	0.04830901	0.04343215	
268.8	0.04868672	0.04371981	
269	0.04966295	0.04400663	
269.2	0.04971395	0.04429262	
269.4	0.04963218	0.04457777	
269.6	0.05004415	0.0448621	
269.8	0.05037112	0.0451456	
270	0.0499996	0.04542828	
270.2	0.04995842	0.04571014	
270.4	0.05027307	0.04599117	
270.6	0.05043092	0.04627139	
270.8	0.05087102	0.0465508	
271	0.05074931	0.04682939	
271.2	0.05101126	0.04710718	
271.4	0.05159187	0.04738416	
271.6	0.05125607	0.04766033	
271.8	0.05244912	0.0479357	
272	0.05240523	0.04821027	
272.2	0.05312498	0.04848404	
272.4	0.05282268	0.04875701	
272.6	0.05314673	0.04902919	
272.8	0.0534994	0.04930059	
273	0.05375441	0.04957119	
273.2	0.05386917	0.049841	
273.4	0.05412257	0.05011003	
273.6	0.05405724	0.05037828	
273.8	0.05437179	0.05064575	
274	0.05459241	0.05091245	
274.2	0.0549985	0.05117837	
274.4	0.05520367	0.05144351	
274.6	0.05454657	0.05170788	
274.8	0.05443553	0.05197149	
275	0.05399088	0.05223433	
275.2	0.05418478	0.05249641	
275.4	0.05509645	0.05275772	
275.6	0.05529697	0.05301828	
275.8	0.05615772	0.05327807	
276	0.05584147	0.05353712	
276.2	0.05608677	0.05379541	
276.4	0.05635389	0.05405294	
276.6	0.05672533	0.05430974	
276.8	0.05648738	0.05456578	
277	0.05694525	0.05482108	
277.2	0.05753162	0.05507564	
277.4	0.05813063	0.05532946	
277.6	0.05907311	0.05558254	
277.8	0.05985003	0.05583488	
278	0.05966788	0.05608649	
278.2	0.05952176	0.05633737	
278.4	0.05971941	0.05658753	
278.6	0.05983372	0.05683695	
278.8	0.05975166	0.05708565	
279	0.05923388	0.05733363	
279.2	0.05939565	0.05758088	
279.4	0.05960099	0.05782742	
279.6	0.05922101	0.05807324	
279.8	0.05901332	0.05831835	
280	0.05862341	0.05856274	
280.2	0.05903461	0.05880643	
280.4	0.05869007	0.0590494	
280.6	0.05845539	0.05929167	
280.8	0.05841191	0.05953324	
281	0.05910954	0.0597741	
281.2	0.06008281	0.06001426	
281.4	0.06085591	0.06025373	
281.6	0.06102166	0.0604925	
281.8	0.06133038	0.06073057	
282	0.0615634	0.06096796	
282.2	0.06224541	0.06120465	
282.4	0.06293273	0.06144066	
282.6	0.06323179	0.06167598	
282.8	0.06291673	0.06191061	
283	0.06284567	0.06214457	
283.2	0.06349349	0.06237784	
283.4	0.06360093	0.06261044	
283.6	0.06372023	0.06284236	
283.8	0.06406174	0.0630736	
284	0.06428438	0.06330418	
284.2	0.06424072	0.06353408	
284.4	0.06364546	0.06376332	
284.6	0.06371306	0.06399188	
284.8	0.06388072	0.06421979	
285	0.06396298	0.06444703	
285.2	0.06395096	0.06467362	
285.4	0.0641285	0.06489954	
285.6	0.06401986	0.06512481	
285.8	0.06440217	0.06534942	
286	0.06439004	0.06557338	
286.2	0.06381627	0.06579669	
286.4	0.06361591	0.06601935	
286.6	0.06307257	0.06624136	
286.8	0.06311729	0.06646273	
287	0.06333337	0.06668345	
287.2	0.06336472	0.06690354	
287.4	0.06339004	0.06712298	
287.6	0.0637401	0.06734178	
287.8	0.06394886	0.06755995	
288	0.06387291	0.06777749	
288.2	0.06370827	0.06799439	
288.4	0.06414127	0.06821067	
288.6	0.06477314	0.06842631	
288.8	0.06524018	0.06864133	
289	0.06618189	0.06885572	
289.2	0.06699352	0.06906949	
289.4	0.06764551	0.06928264	
289.6	0.06784954	0.06949517	
289.8	0.06835811	0.06970708	
290	0.06848113	0.06991837	
290.2	0.06840017	0.07012905	
290.4	0.06882999	0.07033912	
290.6	0.06868788	0.07054858	
290.8	0.06919632	0.07075743	
291	0.06922347	0.07096567	
291.2	0.06876362	0.07117331	
291.4	0.06858565	0.07138035	
291.6	0.0683456	0.07158678	
291.8	0.06837008	0.07179261	
292	0.06841482	0.07199784	
292.2	0.0691213	0.07220248	
292.4	0.06932635	0.07240653	
292.6	0.06964018	0.07260998	
292.8	0.06970623	0.07281283	
293	0.07038395	0.0730151	
293.2	0.07038578	0.07321678	
293.4	0.07036353	0.07341788	
293.6	0.07100935	0.07361839	
293.8	0.07162436	0.07381832	
294	0.07176339	0.07401767	
294.2	0.07223322	0.07421643	
294.4	0.07220783	0.07441462	
294.6	0.0720855	0.07461224	
294.8	0.07246889	0.07480928	
295	0.07274054	0.07500574	
295.2	0.07272621	0.07520164	
295.4	0.07268284	0.07539697	
295.6	0.07307173	0.07559172	
295.8	0.07380674	0.07578592	
296	0.0739094	0.07597955	
296.2	0.07410843	0.07617261	
296.4	0.07356804	0.07636512	
296.6	0.07369865	0.07655706	
296.8	0.0735197	0.07674845	
297	0.07381971	0.07693928	
297.2	0.07369682	0.07712956	
297.4	0.07395892	0.07731928	
297.6	0.07454366	0.07750845	
297.8	0.07466168	0.07769707	
298	0.07381899	0.07788515	
298.2	0.07370281	0.07807268	
298.4	0.07328232	0.07825966	
298.6	0.07360615	0.0784461	
298.8	0.07397157	0.078632	
299	0.0740538	0.07881735	
299.2	0.07430612	0.07900217	
299.4	0.07473019	0.07918645	
299.6	0.07557585	0.0793702	
299.8	0.07603205	0.07955341	
300	0.07612057	0.07973609	
300.2	0.07607861	0.07991824	
300.4	0.07571798	0.08009986	
300.6	0.07583939	0.08028095	
300.8	0.07571575	0.08046151	
301	0.07602913	0.08064155	
301.2	0.07578117	0.08082107	
301.4	0.07589911	0.08100006	
301.6	0.07595181	0.08117854	
301.8	0.07578126	0.08135649	
302	0.07499917	0.08153393	
302.2	0.075186	0.08171086	
302.4	0.07542818	0.08188726	
302.6	0.07618522	0.08206316	
302.8	0.07635788	0.08223855	
303	0.0769531	0.08241342	
303.2	0.07751118	0.08258779	
303.4	0.07790096	0.08276165	
303.6	0.0783505	0.082935	
303.8	0.07871229	0.08310786	
304	0.07864613	0.0832802	
304.2	0.07846878	0.08345205	
304.4	0.07854584	0.0836234	
304.6	0.07870102	0.08379425	
304.8	0.07860797	0.08396461	
305	0.07911712	0.08413446	
305.2	0.07927426	0.08430383	
305.4	0.0796026	0.0844727	
305.6	0.07992021	0.08464108	
305.8	0.08016703	0.08480898	
306	0.08002194	0.08497638	
306.2	0.08060222	0.0851433	
306.4	0.08106015	0.08530973	
306.6	0.08091346	0.08547568	
306.8	0.08124686	0.08564115	
307	0.08170461	0.08580614	
307.2	0.08171969	0.08597065	
307.4	0.08186134	0.08613467	
307.6	0.08237246	0.08629823	
307.8	0.08257615	0.0864613	
308	0.08253103	0.08662391	
308.2	0.08290695	0.08678604	
308.4	0.08319872	0.0869477	
308.6	0.08332991	0.08710888	
308.8	0.08357981	0.08726961	
309	0.08374699	0.08742986	
309.2	0.08354181	0.08758965	
309.4	0.08330668	0.08774897	
309.6	0.08332641	0.08790783	
309.8	0.08346173	0.08806623	
310	0.08351132	0.08822417	
310.2	0.08359726	0.08838165	
310.4	0.08333299	0.08853867	
310.6	0.082827	0.08869524	
310.8	0.08336118	0.08885135	
311	0.08368468	0.089007	
311.2	0.0838755	0.08916221	
311.4	0.0842192	0.08931696	
311.6	0.0844246	0.08947126	
311.8	0.08460498	0.08962512	
312	0.08534187	0.08977853	
312.2	0.08586721	0.08993149	
312.4	0.08582171	0.09008401	
312.6	0.08551299	0.09023608	
312.8	0.08533294	0.09038771	
313	0.08513103	0.0905389	
313.2	0.08517157	0.09068966	
313.4	0.08543743	0.09083997	
313.6	0.08539121	0.09098985	
313.8	0.08546902	0.09113929	
314	0.08533412	0.0912883	
314.2	0.08500327	0.09143687	
314.4	0.08475852	0.09158501	
314.6	0.08426967	0.09173273	
314.8	0.08439896	0.09188001	
315	0.08445717	0.09202686	
315.2	0.08493562	0.09217329	
315.4	0.08514366	0.09231929	
315.6	0.08548019	0.09246487	
315.8	0.08611026	0.09261003	
316	0.08667346	0.09275476	
316.2	0.08678711	0.09289907	
316.4	0.08689201	0.09304296	
316.6	0.08746395	0.09318644	
316.8	0.08790857	0.0933295	
317	0.08798567	0.09347214	
317.2	0.08834128	0.09361437	
317.4	0.088127	0.09375618	
317.6	0.08834193	0.09389758	
317.8	0.08808271	0.09403857	
318	0.08808801	0.09417915	
318.2	0.08788424	0.09431933	
318.4	0.08730659	0.09445909	
318.6	0.08714276	0.09459845	
318.8	0.08716208	0.09473741	
319	0.08751869	0.09487596	
319.2	0.08812039	0.0950141	
319.4	0.08783273	0.09515185	
319.6	0.08831779	0.09528919	
319.8	0.08864376	0.09542614	
320	0.08945116	0.09556269	
320.2	0.08960935	0.09569884	
320.4	0.09057152	0.0958346	
320.6	0.09156271	0.09596996	
320.8	0.09149351	0.09610493	
321	0.09196353	0.0962395	
321.2	0.09244825	0.09637369	
321.4	0.09218629	0.09650748	
321.6	0.09295769	0.09664089	
321.8	0.09245215	0.09677391	
322	0.09254398	0.09690654	
322.2	0.09195815	0.09703878	
322.4	0.09178281	0.09717065	
322.6	0.09141654	0.09730212	
322.8	0.0912124	0.09743322	
323	0.09129934	0.09756394	
323.2	0.0909403	0.09769427	
323.4	0.09048512	0.09782423	
323.6	0.09030355	0.09795381	
323.8	0.0901175	0.09808301	
324	0.09022031	0.09821184	
324.2	0.09015294	0.09834029	
324.4	0.09092441	0.09846837	
324.6	0.09106457	0.09859608	
324.8	0.09094828	0.09872341	
325	0.09119957	0.09885038	
325.2	0.09150619	0.09897697	
325.4	0.0913766	0.0991032	
325.6	0.09202407	0.09922907	
325.8	0.09224873	0.09935456	
326	0.09263304	0.09947969	
326.2	0.09277771	0.09960446	
326.4	0.09321137	0.09972887	
326.6	0.09301116	0.09985291	
326.8	0.09349068	0.09997659	
327	0.09387625	0.10009992	
327.2	0.09379367	0.10022288	
327.4	0.09345062	0.10034549	
327.6	0.09360808	0.10046774	
327.8	0.09377557	0.10058964	
328	0.093718	0.10071118	
328.2	0.09359649	0.10083237	
328.4	0.09383318	0.1009532	
328.6	0.09411587	0.10107369	
328.8	0.09389938	0.10119383	
329	0.09385785	0.10131361	
329.2	0.09436972	0.10143305	
329.4	0.09426447	0.10155214	
329.6	0.09473249	0.10167088	
329.8	0.095076	0.10178928	
330	0.09511671	0.10190734	
330.2	0.09495909	0.10202505	
330.4	0.09477313	0.10214242	
330.6	0.09488895	0.10225945	
330.8	0.09542384	0.10237614	
331	0.09574923	0.10249249	
331.2	0.09588281	0.1026085	
331.4	0.09584316	0.10272418	
331.6	0.09592951	0.10283952	
331.8	0.09568374	0.10295452	
332	0.0956374	0.10306919	
332.2	0.09602945	0.10318352	
332.4	0.09697219	0.10329753	
332.6	0.09713576	0.1034112	
332.8	0.0972096	0.10352454	
333	0.09756518	0.10363755	
333.2	0.09793687	0.10375024	
333.4	0.09826265	0.10386259	
333.6	0.09841589	0.10397462	
333.8	0.09892311	0.10408633	
334	0.09880597	0.10419771	
334.2	0.09858136	0.10430876	
334.4	0.09906558	0.1044195	
334.6	0.09997547	0.10452991	
334.8	0.10034616	0.10464	
335	0.10040485	0.10474977	
335.2	0.10037978	0.10485922	
335.4	0.10009111	0.10496835	
335.6	0.09982715	0.10507717	
335.8	0.09953444	0.10518567	
336	0.09963946	0.10529385	
336.2	0.09975708	0.10540172	
336.4	0.09978749	0.10550928	
336.6	0.09991546	0.10561653	
336.8	0.10005318	0.10572346	
337	0.1003048	0.10583008	
337.2	0.10059757	0.10593639	
337.4	0.10088831	0.10604239	
337.6	0.10072604	0.10614809	
337.8	0.10090621	0.10625348	
338	0.10072289	0.10635856	
338.2	0.10098768	0.10646333	
338.4	0.1015024	0.10656781	
338.6	0.10187951	0.10667197	
338.8	0.10192663	0.10677584	
339	0.10210395	0.1068794	
339.2	0.1019745	0.10698266	
339.4	0.10228139	0.10708563	
339.6	0.10242922	0.10718829	
339.8	0.10207452	0.10729065	
340	0.1029512	0.10739272	
340.2	0.10278254	0.10749449	
340.4	0.1029967	0.10759597	
340.6	0.10328419	0.10769714	
340.8	0.10319534	0.10779803	
341	0.10345539	0.10789862	
341.2	0.10276389	0.10799892	
341.4	0.10201077	0.10809893	
341.6	0.10154162	0.10819865	
341.8	0.10129632	0.10829808	
342	0.10128399	0.10839722	
342.2	0.10144012	0.10849607	
342.4	0.10132295	0.10859463	
342.6	0.10180835	0.10869291	
342.8	0.10163053	0.1087909	
343	0.10189182	0.10888861	
343.2	0.10220413	0.10898603	
343.4	0.10273079	0.10908317	
343.6	0.10321859	0.10918003	
343.8	0.10374076	0.1092766	
344	0.10486736	0.1093729	
344.2	0.10538585	0.10946891	
344.4	0.10603626	0.10956465	
344.6	0.10653691	0.10966011	
344.8	0.1067942	0.10975529	
345	0.107008	0.10985019	
345.2	0.10668236	0.10994482	
345.4	0.1065207	0.11003917	
345.6	0.10673399	0.11013325	
345.8	0.10697596	0.11022706	
346	0.10716987	0.11032059	
346.2	0.10720711	0.11041385	
346.4	0.10672163	0.11050684	
346.6	0.1067756	0.11059956	
346.8	0.10658148	0.11069201	
347	0.10636673	0.1107842	
347.2	0.10591017	0.11087611	
347.4	0.10603739	0.11096776	
347.6	0.10613962	0.11105914	
347.8	0.1061285	0.11115025	
348	0.10621894	0.1112411	
348.2	0.10616598	0.11133169	
348.4	0.10596834	0.11142201	
348.6	0.10638349	0.11151207	
348.8	0.10634834	0.11160187	
349	0.10677291	0.1116914	
349.2	0.10703101	0.11178068	
349.4	0.10712853	0.1118697	
349.6	0.10733299	0.11195846	
349.8	0.10797674	0.11204696	
350	0.10854823	0.1121352	
350.2	0.10882939	0.11222319	
350.4	0.10933607	0.11231092	
350.6	0.11006692	0.1123984	
350.8	0.11027854	0.11248562	
351	0.10997138	0.11257259	
351.2	0.11008468	0.11265931	
351.4	0.11008293	0.11274577	
351.6	0.10967398	0.11283198	
351.8	0.10973976	0.11291795	
352	0.10945901	0.11300366	
352.2	0.10894926	0.11308912	
352.4	0.10944196	0.11317434	
352.6	0.10946041	0.1132593	
352.8	0.10914144	0.11334403	
353	0.10921871	0.1134285	
353.2	0.10900885	0.11351273	
353.4	0.10882269	0.11359671	
353.6	0.10937857	0.11368045	
353.8	0.10988118	0.11376395	
354	0.11024912	0.1138472	
354.2	0.11020548	0.11393021	
354.4	0.11067846	0.11401298	
354.6	0.11037551	0.11409551	
354.8	0.11047034	0.1141778	
355	0.11024562	0.11425986	
355.2	0.11030102	0.11434167	
355.4	0.11026509	0.11442324	
355.6	0.11029807	0.11450458	
355.8	0.11052879	0.11458568	
356	0.11081578	0.11466655	
356.2	0.11138262	0.11474718	
356.4	0.11155755	0.11482757	
356.6	0.11126057	0.11490774	
356.8	0.11112311	0.11498767	
357	0.1114293	0.11506736	
357.2	0.11192982	0.11514683	
357.4	0.11227043	0.11522606	
357.6	0.11274713	0.11530507	
357.8	0.11223264	0.11538384	
358	0.1128958	0.11546239	
358.2	0.11318625	0.11554071	
358.4	0.11320354	0.1156188	
358.6	0.11315329	0.11569666	
358.8	0.11365674	0.1157743	
359	0.11332525	0.11585171	
359.2	0.11376692	0.11592889	
359.4	0.11430862	0.11600586	
359.6	0.11471798	0.11608259	
359.8	0.11502575	0.11615911	
360	0.11546552	0.1162354	
360.2	0.11579629	0.11631147	
360.4	0.1155336	0.11638732	
360.6	0.11551855	0.11646295	
360.8	0.11577301	0.11653836	
361	0.11604521	0.11661355	
361.2	0.11622005	0.11668853	
361.4	0.11602783	0.11676328	
361.6	0.11626404	0.11683782	
361.8	0.11609879	0.11691214	
362	0.11653637	0.11698624	
362.2	0.11633407	0.11706013	
362.4	0.11571555	0.1171338	
362.6	0.11557023	0.11720726	
362.8	0.11525479	0.11728051	
363	0.11492123	0.11735354	
363.2	0.11473335	0.11742637	
363.4	0.11468356	0.11749898	
363.6	0.11427336	0.11757137	
363.8	0.11416254	0.11764356	
364	0.11405542	0.11771554	
364.2	0.1145576	0.11778731	
364.4	0.11486582	0.11785887	
364.6	0.11535178	0.11793022	
364.8	0.11596994	0.11800137	
365	0.11615509	0.11807231	
365.2	0.11648158	0.11814304	
365.4	0.11659961	0.11821357	
365.6	0.11697433	0.11828389	
365.8	0.11733111	0.11835401	
366	0.11755724	0.11842392	
366.2	0.11793178	0.11849363	
366.4	0.11768893	0.11856314	
366.6	0.11753016	0.11863245	
366.8	0.11776428	0.11870155	
367	0.11764261	0.11877045	
367.2	0.11748575	0.11883916	
367.4	0.11803293	0.11890766	
367.6	0.11821165	0.11897597	
367.8	0.11839295	0.11904407	
368	0.11856084	0.11911198	
368.2	0.11890766	0.11917969	
368.4	0.11933242	0.11924721	
368.6	0.11979531	0.11931452	
368.8	0.11952857	0.11938165	
369	0.11924848	0.11944857	
369.2	0.11890598	0.11951531	
369.4	0.11896655	0.11958184	
369.6	0.11925293	0.11964819	
369.8	0.1194624	0.11971434	
370	0.11935703	0.1197803	
370.2	0.11947326	0.11984607	
370.4	0.11915319	0.11991165	
370.6	0.11934359	0.11997704	
370.8	0.11968641	0.12004223	
371	0.12006356	0.12010724	
371.2	0.12048682	0.12017206	
371.4	0.12074559	0.12023669	
371.6	0.12127811	0.12030113	
371.8	0.12092987	0.12036539	
372	0.12106898	0.12042945	
372.2	0.12092529	0.12049334	
372.4	0.12123411	0.12055703	
372.6	0.12116263	0.12062054	
372.8	0.12070372	0.12068387	
373	0.12037675	0.12074701	
373.2	0.1199857	0.12080997	
373.4	0.12020915	0.12087275	
373.6	0.12025727	0.12093534	
373.8	0.12047399	0.12099775	
374	0.12059925	0.12105998	
374.2	0.12104533	0.12112203	
374.4	0.12156902	0.1211839	
374.6	0.12223632	0.12124559	
374.8	0.12261317	0.1213071	
375	0.12311892	0.12136843	
375.2	0.12293093	0.12142959	
375.4	0.12334279	0.12149056	
375.6	0.12385472	0.12155136	
375.8	0.12334244	0.12161198	
376	0.12337762	0.12167243	
376.2	0.12324713	0.12173269	
376.4	0.12293087	0.12179279	
376.6	0.12252997	0.12185271	
376.8	0.12189836	0.12191245	
377	0.12164951	0.12197203	
377.2	0.1216686	0.12203143	
377.4	0.1218627	0.12209065	
377.6	0.12169752	0.12214971	
377.8	0.12193961	0.12220859	
378	0.12196427	0.1222673	
378.2	0.12252887	0.12232584	
378.4	0.12267025	0.12238421	
378.6	0.12298631	0.12244241	
378.8	0.12313173	0.12250044	
379	0.12341632	0.12255831	
379.2	0.12347465	0.122616	
379.4	0.12394919	0.12267353	
379.6	0.12381988	0.12273089	
379.8	0.12371998	0.12278808	
380	0.12395245	0.12284511	
380.2	0.12399784	0.12290197	
380.4	0.12393243	0.12295867	
380.6	0.12416645	0.1230152	
380.8	0.12394091	0.12307157	
381	0.12361087	0.12312777	
381.2	0.12354264	0.12318381	
381.4	0.123189	0.12323969	
381.6	0.12330464	0.1232954	
381.8	0.12367407	0.12335095	
382	0.12346436	0.12340634	
382.2	0.12347695	0.12346157	
382.4	0.12390597	0.12351664	
382.6	0.1240473	0.12357155	
382.8	0.12442696	0.1236263	
383	0.12478053	0.1236809	
383.2	0.12540901	0.12373533	
383.4	0.12550483	0.1237896	
383.6	0.12567235	0.12384372	
383.8	0.1260758	0.12389768	
384	0.12655137	0.12395148	
384.2	0.12668034	0.12400513	
384.4	0.12682509	0.12405862	
384.6	0.12710381	0.12411195	
384.8	0.12699346	0.12416513	
385	0.12670654	0.12421816	
385.2	0.12691525	0.12427103	
385.4	0.12693546	0.12432374	
385.6	0.12754988	0.12437631	
385.8	0.12762111	0.12442872	
386	0.12764601	0.12448098	
386.2	0.12807657	0.12453308	
386.4	0.12826074	0.12458504	
386.6	0.1280599	0.12463685	
386.8	0.12854637	0.1246885	
387	0.12877916	0.12474	
387.2	0.12847545	0.12479136	
387.4	0.12853644	0.12484256	
387.6	0.12864659	0.12489362	
387.8	0.1281783	0.12494453	
388	0.12788323	0.12499529	
388.2	0.12802123	0.1250459	
388.4	0.12751479	0.12509636	
388.6	0.12730898	0.12514668	
388.8	0.1270718	0.12519686	
389	0.12663889	0.12524688	
389.2	0.12658985	0.12529676	
389.4	0.12688738	0.1253465	
389.6	0.1274452	0.12539609	
389.8	0.12751726	0.12544554	
390	0.12766433	0.12549484	
390.2	0.12756104	0.125544	
390.4	0.12784961	0.12559302	
390.6	0.12823785	0.1256419	
390.8	0.12902579	0.12569063	
391	0.12913939	0.12573922	
391.2	0.12927598	0.12578767	
391.4	0.13004587	0.12583598	
391.6	0.12987026	0.12588415	
391.8	0.13001751	0.12593218	
392	0.13022429	0.12598007	
392.2	0.13104512	0.12602782	
392.4	0.13082188	0.12607543	
392.6	0.13096015	0.1261229	
392.8	0.13100691	0.12617024	
393	0.13068103	0.12621744	
393.2	0.13072086	0.1262645	
393.4	0.1309521	0.12631142	
393.6	0.13081994	0.12635821	
393.8	0.13082728	0.12640486	
394	0.13128526	0.12645138	
394.2	0.13136952	0.12649776	
394.4	0.13202156	0.126544	
394.6	0.13178468	0.12659011	
394.8	0.13209047	0.12663609	
395	0.13155825	0.12668193	
395.2	0.13152299	0.12672764	
395.4	0.13136544	0.12677322	
395.6	0.13193915	0.12681867	
395.8	0.13247362	0.12686398	
396	0.13204218	0.12690916	
396.2	0.13299947	0.12695421	
396.4	0.13279902	0.12699913	
396.6	0.13273709	0.12704392	
396.8	0.13287372	0.12708858	
397	0.1328976	0.12713311	
397.2	0.1333297	0.12717751	
397.4	0.13381217	0.12722178	
397.6	0.13409433	0.12726592	
397.8	0.13457487	0.12730993	
398	0.13486367	0.12735382	
398.2	0.13492884	0.12739757	
398.4	0.13466546	0.12744121	
398.6	0.13402868	0.12748471	
398.8	0.13460221	0.12752809	
399	0.13458297	0.12757134	
399.2	0.13447443	0.12761446	
399.4	0.13471823	0.12765746	
399.6	0.1350957	0.12770034	
399.8	0.13474359	0.12774309	
400	0.13421907	0.12778572	
400.2	0.13532281	0.12782822	
400.4	0.1351891	0.1278706	
400.6	0.13532665	0.12791285	
400.8	0.13567781	0.12795499	
401	0.13592378	0.127997	
401.2	0.1360038	0.12803889	
401.4	0.13611143	0.12808065	
401.6	0.13603215	0.1281223	
401.8	0.13626096	0.12816382	
402	0.13620415	0.12820523	
402.2	0.13634456	0.12824651	
402.4	0.13583057	0.12828767	
402.6	0.13578574	0.12832872	
402.8	0.13591343	0.12836964	
403	0.13597941	0.12841045	
403.2	0.13593025	0.12845114	
403.4	0.13617711	0.1284917	
403.6	0.13631003	0.12853215	
403.8	0.13618951	0.12857249	
404	0.13636827	0.1286127	
404.2	0.13681698	0.1286528	
404.4	0.13694033	0.12869279	
404.6	0.13717765	0.12873265	
404.8	0.13738405	0.1287724	
405	0.13746916	0.12881204	
405.2	0.1369825	0.12885156	
405.4	0.13747278	0.12889096	
405.6	0.1379158	0.12893025	
405.8	0.1378143	0.12896943	
406	0.13730171	0.12900849	
406.2	0.13735542	0.12904744	
406.4	0.13674798	0.12908628	
406.6	0.1365115	0.129125	
406.8	0.13669132	0.12916361	
407	0.13728418	0.12920211	
407.2	0.13748693	0.12924049	
407.4	0.13773288	0.12927877	
407.6	0.13810181	0.12931693	
407.8	0.13829892	0.12935498	
408	0.13848183	0.12939293	
408.2	0.13871863	0.12943076	
408.4	0.13970272	0.12946848	
408.6	0.1397648	0.12950609	
408.8	0.14023042	0.12954359	
409	0.14064058	0.12958099	
409.2	0.14049188	0.12961827	
409.4	0.14063637	0.12965545	
409.6	0.14054596	0.12969252	
409.8	0.1400251	0.12972948	
410	0.13975325	0.12976633	
410.2	0.1397979	0.12980308	
410.4	0.13921054	0.12983972	
410.6	0.13900055	0.12987625	
410.8	0.13942831	0.12991268	
411	0.13895753	0.129949	
411.2	0.13901475	0.12998522	
411.4	0.13858028	0.13002133	
411.6	0.13863107	0.13005733	
411.8	0.13855274	0.13009323	
412	0.13878118	0.13012903	
412.2	0.13907397	0.13016472	
412.4	0.13928438	0.13020031	
412.6	0.13931367	0.13023579	
412.8	0.14003914	0.13027118	
413	0.14025421	0.13030646	
413.2	0.13998206	0.13034163	
413.4	0.14006605	0.13037671	
413.6	0.14063095	0.13041168	
413.8	0.14116162	0.13044655	
414	0.14094591	0.13048132	
414.2	0.14096226	0.13051599	
414.4	0.140749	0.13055056	
414.6	0.1409955	0.13058502	
414.8	0.14125472	0.13061939	
415	0.14145176	0.13065366	
415.2	0.14174402	0.13068782	
415.4	0.1417605	0.13072189	
415.6	0.14213697	0.13075586	
415.8	0.14232427	0.13078973	
416	0.1429076	0.13082351	
416.2	0.14315998	0.13085718	
416.4	0.14356337	0.13089076	
416.6	0.14411974	0.13092423	
416.8	0.14499525	0.13095761	
417	0.14547193	0.1309909	
417.2	0.14559076	0.13102409	
417.4	0.14502943	0.13105718	
417.6	0.14461068	0.13109017	
417.8	0.14459933	0.13112307	
418	0.14383136	0.13115587	
418.2	0.14344585	0.13118858	
418.4	0.14335916	0.1312212	
418.6	0.14281647	0.13125371	
418.8	0.14279441	0.13128614	
419	0.14325203	0.13131847	
419.2	0.14280204	0.1313507	
419.4	0.14326465	0.13138284	
419.6	0.14242853	0.13141489	
419.8	0.14254517	0.13144685	
420	0.14279581	0.13147871	
420.2	0.14300999	0.13151048	
420.4	0.14372792	0.13154216	
420.6	0.14425277	0.13157374	
420.8	0.1449405	0.13160524	
421	0.14511151	0.13163664	
421.2	0.14528995	0.13166795	
421.4	0.14507904	0.13169917	
421.6	0.145451	0.1317303	
421.8	0.14583826	0.13176134	
422	0.14572199	0.13179229	
422.2	0.14561684	0.13182314	
422.4	0.14554145	0.13185391	
422.6	0.14508476	0.13188459	
422.8	0.14518988	0.13191518	
423	0.14487026	0.13194568	
423.2	0.14421515	0.1319761	
423.4	0.14373568	0.13200642	
423.6	0.14373568	0.13203666	
423.8	0.14407519	0.13202576	
424	0.14415007	0.13201486	
424.2	0.14452457	0.13200397	
424.4	0.14452698	0.13199307	
424.6	0.14446765	0.13198218	
424.8	0.14464906	0.13197129	
425	0.14459556	0.13196039	
425.2	0.14408975	0.1319495	
425.4	0.14391845	0.13193861	
425.6	0.14375332	0.13192772	
425.8	0.14339745	0.13191683	
426	0.1431782	0.13190595	
426.2	0.14307684	0.13189506	
426.4	0.14334272	0.13188417	
426.6	0.1428052	0.13187329	
426.8	0.14249823	0.1318624	
427	0.14266053	0.13185152	
427.2	0.1427181	0.13184064	
427.4	0.14263318	0.13182976	
427.6	0.14277437	0.13181888	
427.8	0.1427319	0.131808	
428	0.14272086	0.13179712	
428.2	0.14261609	0.13178624	
428.4	0.14208505	0.13177536	
428.6	0.14217048	0.13176449	
428.8	0.14209064	0.13175361	
429	0.14181569	0.13174274	
429.2	0.14110024	0.13173187	
429.4	0.1412977	0.13172099	
429.6	0.14100899	0.13171012	
429.8	0.14009101	0.13169925	
430	0.13959247	0.13168838	
430.2	0.13958525	0.13167751	
430.4	0.1392045	0.13166664	
430.6	0.13860892	0.13165578	
430.8	0.13879258	0.13164491	
431	0.13846808	0.13163405	
431.2	0.13851226	0.13162318	
431.4	0.13845408	0.13161232	
431.6	0.13931986	0.13160146	
431.8	0.13963065	0.13159059	
432	0.13987417	0.13157973	
432.2	0.13983316	0.13156887	
432.4	0.14010519	0.13155801	
432.6	0.14058039	0.13154716	
432.8	0.14114991	0.1315363	
433	0.14128092	0.13152544	
433.2	0.14109704	0.13151459	
433.4	0.1412749	0.13150373	
433.6	0.14073723	0.13149288	
433.8	0.14010123	0.13148203	
434	0.14010342	0.13147118	
434.2	0.13947648	0.13146032	
434.4	0.13896779	0.13144947	
434.6	0.13859061	0.13143863	
434.8	0.13841262	0.13142778	
435	0.13788679	0.13141693	
435.2	0.13850727	0.13140608	
435.4	0.13826126	0.13139524	
435.6	0.13837531	0.13138439	
435.8	0.13845741	0.13137355	
436	0.13822709	0.13136271	
436.2	0.13784883	0.13135186	
436.4	0.13760843	0.13134102	
436.6	0.13770988	0.13133018	
436.8	0.13761788	0.13131934	
437	0.13735455	0.13130851	
437.2	0.13721878	0.13129767	
437.4	0.13711114	0.13128683	
437.6	0.13711776	0.131276	
437.8	0.13712517	0.13126516	
438	0.13702403	0.13125433	
438.2	0.13671692	0.13124349	
438.4	0.13679432	0.13123266	
438.6	0.13637253	0.13122183	
438.8	0.13646011	0.131211	
439	0.13549743	0.13120017	
439.2	0.13571778	0.13118934	
439.4	0.13515211	0.13117852	
439.6	0.13445253	0.13116769	
439.8	0.13399745	0.13115686	
440	0.13335577	0.13114604	
440.2	0.13309758	0.13113521	
440.4	0.13262843	0.13112439	
440.6	0.13241606	0.13111357	
440.8	0.13225538	0.13110275	
441	0.13312934	0.13109193	
441.2	0.13294088	0.13108111	
441.4	0.13294296	0.13107029	
441.6	0.13367375	0.13105947	
441.8	0.1342025	0.13104865	
442	0.13518209	0.13103784	
442.2	0.13559375	0.13102702	
442.4	0.13568755	0.13101621	
442.6	0.13541695	0.13100539	
442.8	0.13567133	0.13099458	
443	0.1350313	0.13098377	
443.2	0.13472263	0.13097296	
443.4	0.13385929	0.13096215	
443.6	0.13299409	0.13095134	
443.8	0.13303474	0.13094053	
444	0.13305916	0.13092973	
444.2	0.13317828	0.13091892	
444.4	0.13245418	0.13090811	
444.6	0.13231067	0.13089731	
444.8	0.13322573	0.13088651	
445	0.13369171	0.1308757	
445.2	0.13292694	0.1308649	
445.4	0.13323025	0.1308541	
445.6	0.13371697	0.1308433	
445.8	0.1340026	0.1308325	
446	0.13392424	0.1308217	
446.2	0.13357435	0.13081091	
446.4	0.13360794	0.13080011	
446.6	0.13336806	0.13078931	
446.8	0.13321297	0.13077852	
447	0.13273407	0.13076773	
447.2	0.13197097	0.13075693	
447.4	0.13172831	0.13074614	
447.6	0.13149054	0.13073535	
447.8	0.13156333	0.13072456	
448	0.1312059	0.13071377	
448.2	0.13089544	0.13070298	
448.4	0.13091739	0.1306922	
448.6	0.13090569	0.13068141	
448.8	0.13165998	0.13067062	
449	0.13127444	0.13065984	
449.2	0.13111111	0.13064905	
449.4	0.13125981	0.13063827	
449.6	0.13069825	0.13062749	
449.8	0.13067001	0.13061671	
450	0.13051991	0.13060593	
450.2	0.13102629	0.13059515	
450.4	0.13096885	0.13058437	
450.6	0.13098672	0.13057359	
450.8	0.13087758	0.13056281	
451	0.13086052	0.13055204	
451.2	0.13046394	0.13054126	
451.4	0.13070295	0.13053049	
451.6	0.13067632	0.13051972	
451.8	0.13022759	0.13050894	
452	0.13000581	0.13049817	
452.2	0.13023544	0.1304874	
452.4	0.13045301	0.13047663	
452.6	0.13013191	0.13046586	
452.8	0.13057323	0.1304551	
453	0.13026964	0.13044433	
453.2	0.13037925	0.13043356	
453.4	0.13060982	0.1304228	
453.6	0.13059481	0.13041203	
453.8	0.1309895	0.13040127	
454	0.13120398	0.13039051	
454.2	0.13135805	0.13037974	
454.4	0.13096687	0.13036898	
454.6	0.13101889	0.13035822	
454.8	0.13052711	0.13034747	
455	0.13087867	0.13033671	
455.2	0.13112727	0.13032595	
455.4	0.13143616	0.13031519	
455.6	0.13114825	0.13030444	
455.8	0.13069861	0.13029368	
456	0.13136456	0.13028293	
456.2	0.13151638	0.13027218	
456.4	0.13150019	0.13026142	
456.6	0.13133844	0.13025067	
456.8	0.13147792	0.13023992	
457	0.13077363	0.13022917	
457.2	0.13069326	0.13021843	
457.4	0.13064205	0.13020768	
457.6	0.12997471	0.13019693	
457.8	0.12963918	0.13018619	
458	0.12986675	0.13017544	
458.2	0.12915147	0.1301647	
458.4	0.12852216	0.13015395	
458.6	0.12869328	0.13014321	
458.8	0.12831457	0.13013247	
459	0.12876546	0.13012173	
459.2	0.12893717	0.13011099	
459.4	0.1289032	0.13010025	
459.6	0.12904305	0.13008951	
459.8	0.12929409	0.13007878	
460	0.12991419	0.13006804	
460.2	0.13052133	0.13005731	
460.4	0.13072231	0.13004657	
460.6	0.13092403	0.13003584	
460.8	0.13126015	0.13002511	
461	0.13071593	0.13001437	
461.2	0.13078529	0.13000364	
461.4	0.13078934	0.12999291	
461.6	0.13019666	0.12998219	
461.8	0.13001973	0.12997146	
462	0.12996332	0.12996073	
462.2	0.12887124	0.12995	
462.4	0.12891744	0.12993928	
462.6	0.12908023	0.12992855	
462.8	0.12881772	0.12991783	
463	0.12863596	0.12990711	
463.2	0.128448	0.12989639	
463.4	0.12846533	0.12988567	
463.6	0.12851419	0.12987495	
463.8	0.12872809	0.12986423	
464	0.12933284	0.12985351	
464.2	0.12966556	0.12984279	
464.4	0.12971353	0.12983207	
464.6	0.13042458	0.12982136	
464.8	0.13050505	0.12981064	
465	0.13019107	0.12979993	
465.2	0.13065293	0.12978922	
465.4	0.13054778	0.1297785	
465.6	0.13046999	0.12976779	
465.8	0.13076681	0.12975708	
466	0.13071339	0.12974637	
466.2	0.13039377	0.12973567	
466.4	0.13094092	0.12972496	
466.6	0.13087753	0.12971425	
466.8	0.13068493	0.12970354	
467	0.12990822	0.12969284	
467.2	0.1298479	0.12968214	
467.4	0.13005471	0.12967143	
467.6	0.12992628	0.12966073	
467.8	0.12982698	0.12965003	
468	0.12993545	0.12963933	
468.2	0.128843	0.12962863	
468.4	0.12885752	0.12961793	
468.6	0.12862304	0.12960723	
468.8	0.12769378	0.12959653	
469	0.12737238	0.12958584	
469.2	0.12751165	0.12957514	
469.4	0.12711157	0.12956445	
469.6	0.12750567	0.12955376	
469.8	0.12753616	0.12954306	
470	0.12733542	0.12953237	
470.2	0.12748376	0.12952168	
470.4	0.12819529	0.12951099	
470.6	0.12868823	0.1295003	
470.8	0.1283472	0.12948961	
471	0.12822024	0.12947893	
471.2	0.12868504	0.12946824	
471.4	0.12924903	0.12945755	
471.6	0.12895841	0.12944687	
471.8	0.12875785	0.12943618	
472	0.12895489	0.1294255	
472.2	0.12851901	0.12941482	
472.4	0.12905632	0.12940414	
472.6	0.12888563	0.12939346	
472.8	0.12834905	0.12938278	
473	0.12822142	0.1293721	
473.2	0.12807629	0.12936142	
473.4	0.12782579	0.12935075	
473.6	0.12764141	0.12934007	
473.8	0.12722392	0.12932939	
474	0.12673135	0.12931872	
474.2	0.12712922	0.12930805	
474.4	0.1274301	0.12929737	
474.6	0.12714817	0.1292867	
474.8	0.12676502	0.12927603	
475	0.12712982	0.12926536	
475.2	0.12747308	0.12925469	
475.4	0.12739736	0.12924403	
475.6	0.12738122	0.12923336	
475.8	0.12737277	0.12922269	
476	0.12759853	0.12921203	
476.2	0.12742543	0.12920136	
476.4	0.12748524	0.1291907	
476.6	0.12722872	0.12918004	
476.8	0.12694029	0.12916938	
477	0.12640656	0.12915871	
477.2	0.12586918	0.12914805	
477.4	0.12524469	0.1291374	
477.6	0.12472104	0.12912674	
477.8	0.12449655	0.12911608	
478	0.12440605	0.12910542	
478.2	0.1246653	0.12909477	
478.4	0.12468342	0.12908411	
478.6	0.12495275	0.12907346	
478.8	0.12583624	0.12906281	
479	0.12604765	0.12905215	
479.2	0.12626449	0.1290415	
479.4	0.12632401	0.12903085	
479.6	0.12663604	0.1290202	
479.8	0.12649397	0.12900955	
480	0.1267834	0.12899891	
480.2	0.12619865	0.12898826	
480.4	0.12611519	0.12897761	
480.6	0.12604441	0.12896697	
480.8	0.12616199	0.12895632	
481	0.12558669	0.12894568	
481.2	0.12520994	0.12893504	
481.4	0.12471386	0.1289244	
481.6	0.12417686	0.12891376	
481.8	0.12354454	0.12890312	
482	0.12335501	0.12889248	
482.2	0.12322503	0.12888184	
482.4	0.12353713	0.1288712	
482.6	0.12351606	0.12886057	
482.8	0.12354781	0.12884993	
483	0.12367143	0.1288393	
483.2	0.12421428	0.12882866	
483.4	0.12474679	0.12881803	
483.6	0.12539078	0.1288074	
483.8	0.12614472	0.12879677	
484	0.12648595	0.12878614	
484.2	0.12617283	0.12877551	
484.4	0.12732459	0.12876488	
484.6	0.12792798	0.12875425	
484.8	0.12812431	0.12874362	
485	0.12784632	0.128733	
485.2	0.12716187	0.12872237	
485.4	0.12670629	0.12871175	
485.6	0.12620586	0.12870113	
485.8	0.12589356	0.1286905	
486	0.12622712	0.12867988	
486.2	0.12597863	0.12866926	
486.4	0.12555697	0.12865864	
486.6	0.1251543	0.12864802	
486.8	0.12486296	0.12863741	
487	0.12484597	0.12862679	
487.2	0.12505999	0.12861617	
487.4	0.12524959	0.12860556	
487.6	0.1253915	0.12859494	
487.8	0.12540212	0.12858433	
488	0.12544845	0.12857372	
488.2	0.12557065	0.1285631	
488.4	0.12634749	0.12855249	
488.6	0.1261425	0.12854188	
488.8	0.12574188	0.12853127	
489	0.12606095	0.12852067	
489.2	0.12562759	0.12851006	
489.4	0.12588282	0.12849945	
489.6	0.12555953	0.12848885	
489.8	0.12590689	0.12847824	
490	0.12627561	0.12846764	
490.2	0.12588031	0.12845704	
490.4	0.12584147	0.12844643	
490.6	0.12580223	0.12843583	
490.8	0.1257124	0.12842523	
491	0.12554495	0.12841463	
491.2	0.12584475	0.12840403	
491.4	0.1255034	0.12839344	
491.6	0.12486202	0.12838284	
491.8	0.1245251	0.12837224	
492	0.12451749	0.12836165	
492.2	0.12448354	0.12835105	
492.4	0.12415275	0.12834046	
492.6	0.12387662	0.12832987	
492.8	0.12371849	0.12831928	
493	0.12421608	0.12830869	
493.2	0.12355111	0.1282981	
493.4	0.12384148	0.12828751	
493.6	0.12373282	0.12827692	
493.8	0.12440681	0.12826633	
494	0.12450582	0.12825574	
494.2	0.12456335	0.12824516	
494.4	0.125148	0.12823457	
494.6	0.12591628	0.12822399	
494.8	0.1260959	0.12821341	
495	0.12601333	0.12820283	
495.2	0.12621456	0.12819224	
495.4	0.12581621	0.12818166	
495.6	0.12553453	0.12817108	
495.8	0.12588988	0.12816051	
496	0.12619839	0.12814993	
496.2	0.12592923	0.12813935	
496.4	0.12591047	0.12812878	
496.6	0.12632481	0.1281182	
496.8	0.12641771	0.12810763	
497	0.12621608	0.12809705	
497.2	0.12569473	0.12808648	
497.4	0.12621952	0.12807591	
497.6	0.12579754	0.12806534	
497.8	0.12579052	0.12805477	
498	0.12556495	0.1280442	
498.2	0.12569987	0.12803363	
498.4	0.12577599	0.12802306	
498.6	0.12599655	0.1280125	
498.8	0.12542602	0.12800193	
499	0.12562034	0.12799137	
499.2	0.12555799	0.1279808	
499.4	0.12547941	0.12797024	
499.6	0.12562785	0.12795968	
499.8	0.12587947	0.12794912	
500	0.12582923	0.12793856	
500.2	0.12563468	0.127928	
500.4	0.12590047	0.12791744	
500.6	0.12627524	0.12790688	
500.8	0.12589635	0.12789633	
501	0.12575601	0.12788577	
501.2	0.12577995	0.12787522	
501.4	0.12598641	0.12786466	
501.6	0.12482568	0.12785411	
501.8	0.12472841	0.12784356	
502	0.12402683	0.127833	
502.2	0.12330356	0.12782245	
502.4	0.12288914	0.1278119	
502.6	0.12268668	0.12780136	
502.8	0.12273395	0.12779081	
503	0.12305608	0.12778026	
503.2	0.12299403	0.12776971	
503.4	0.12315681	0.12775917	
503.6	0.12309367	0.12774862	
503.8	0.12310811	0.12773808	
504	0.12349965	0.12772754	
504.2	0.1235661	0.127717	
504.4	0.12394945	0.12770645	
504.6	0.12448242	0.12769591	
504.8	0.12450434	0.12768537	
505	0.12473022	0.12767484	
505.2	0.12494136	0.1276643	
505.4	0.12503374	0.12765376	
505.6	0.12433844	0.12764323	
505.8	0.12443376	0.12763269	
506	0.1245921	0.12762216	
506.2	0.12484055	0.12761162	
506.4	0.12556185	0.12760109	
506.6	0.12607943	0.12759056	
506.8	0.12665579	0.12758003	
507	0.12700754	0.1275695	
507.2	0.12719916	0.12755897	
507.4	0.12739502	0.12754844	
507.6	0.12753254	0.12753792	
507.8	0.12774599	0.12752739	
508	0.12727566	0.12751686	
508.2	0.12685539	0.12750634	
508.4	0.12656344	0.12749582	
508.6	0.12641193	0.12748529	
508.8	0.12609255	0.12747477	
509	0.1256391	0.12746425	
509.2	0.12543868	0.12745373	
509.4	0.12468111	0.12744321	
509.6	0.1243892	0.12743269	
509.8	0.12451336	0.12742217	
510	0.12480114	0.12741166	
510.2	0.1247596	0.12740114	
510.4	0.12451221	0.12739063	
510.6	0.12412932	0.12738011	
510.8	0.12406189	0.1273696	
511	0.12412823	0.12735909	
511.2	0.12399743	0.12734858	
511.4	0.12381461	0.12733807	
511.6	0.12397053	0.12732756	
511.8	0.12348948	0.12731705	
512	0.12320071	0.12730654	
512.2	0.12346743	0.12729603	
512.4	0.12361329	0.12728553	
512.6	0.12374826	0.12727502	
512.8	0.12353903	0.12726452	
513	0.12390807	0.12725401	
513.2	0.12379383	0.12724351	
513.4	0.1239439	0.12723301	
513.6	0.12479888	0.12722251	
513.8	0.12479344	0.12721201	
514	0.12508426	0.12720151	
514.2	0.12561456	0.12719101	
514.4	0.12565912	0.12718051	
514.6	0.12613185	0.12717001	
514.8	0.12587244	0.12715952	
515	0.12585434	0.12714902	
515.2	0.12576417	0.12713853	
515.4	0.12566005	0.12712803	
515.6	0.12587832	0.12711754	
515.8	0.12547678	0.12710705	
516	0.12580627	0.12709656	
516.2	0.12585953	0.12708607	
516.4	0.12567048	0.12707558	
516.6	0.12539826	0.12706509	
516.8	0.12461063	0.12705461	
517	0.12458667	0.12704412	
517.2	0.12438996	0.12703363	
517.4	0.12475276	0.12702315	
517.6	0.12457309	0.12701267	
517.8	0.12394007	0.12700218	
518	0.12472351	0.1269917	
518.2	0.1250489	0.12698122	
518.4	0.12491836	0.12697074	
518.6	0.12483071	0.12696026	
518.8	0.12434279	0.12694978	
519	0.1247867	0.1269393	
519.2	0.12475271	0.12692883	
519.4	0.12446933	0.12691835	
519.6	0.12420941	0.12690787	
519.8	0.12419997	0.1268974	
520	0.12454836	0.12688693	
520.2	0.12441417	0.12687645	
520.4	0.12440835	0.12686598	
520.6	0.12461611	0.12685551	
520.8	0.1242245	0.12684504	
521	0.12504326	0.12683457	
521.2	0.12546402	0.1268241	
521.4	0.1256335	0.12681364	
521.6	0.12553374	0.12680317	
521.8	0.12604898	0.12679271	
522	0.12672167	0.12678224	
522.2	0.12671975	0.12677178	
522.4	0.12670337	0.12676131	
522.6	0.12681653	0.12675085	
522.8	0.12655486	0.12674039	
523	0.12655216	0.12672993	
523.2	0.12632611	0.12671947	
523.4	0.12577651	0.12670901	
523.6	0.12485778	0.12669855	
523.8	0.12482645	0.1266881	
524	0.12430399	0.12667764	
524.2	0.12433981	0.12666719	
524.4	0.1242381	0.12665673	
524.6	0.12405279	0.12664628	
524.8	0.12432845	0.12663582	
525	0.12453176	0.12662537	
525.2	0.1246513	0.12661492	
525.4	0.12499141	0.12660447	
525.6	0.1250199	0.12659402	
525.8	0.12496846	0.12658357	
526	0.12478625	0.12657313	
526.2	0.12508751	0.12656268	
526.4	0.12459638	0.12655223	
526.6	0.12424723	0.12654179	
526.8	0.12436107	0.12653135	
527	0.12443265	0.1265209	
527.2	0.12407108	0.12651046	
527.4	0.12305206	0.12650002	
527.6	0.12222902	0.12648958	
527.8	0.12194006	0.12647914	
528	0.12157702	0.1264687	
528.2	0.12202582	0.12645826	
528.4	0.12166054	0.12644782	
528.6	0.12187797	0.12643739	
528.8	0.12222086	0.12642695	
529	0.12185987	0.12641652	
529.2	0.12214693	0.12640608	
529.4	0.12179657	0.12639565	
529.6	0.12172477	0.12638522	
529.8	0.12182277	0.12637479	
530	0.12226446	0.12636436	
530.2	0.12255714	0.12635393	
530.4	0.12286198	0.1263435	
530.6	0.12338809	0.12633307	
530.8	0.12380176	0.12632265	
531	0.12366547	0.12631222	
531.2	0.12376393	0.12630179	
531.4	0.12304752	0.12629137	
531.6	0.122898	0.12628095	
531.8	0.12349765	0.12627052	
532	0.12372754	0.1262601	
532.2	0.12375041	0.12624968	
532.4	0.12329776	0.12623926	
532.6	0.12331791	0.12622884	
532.8	0.12326878	0.12621842	
533	0.12356268	0.12620801	
533.2	0.12387562	0.12619759	
533.4	0.12429408	0.12618717	
533.6	0.12511032	0.12617676	
533.8	0.1250574	0.12616635	
534	0.12535136	0.12615593	
534.2	0.12570497	0.12614552	
534.4	0.12606193	0.12613511	
534.6	0.12635656	0.1261247	
534.8	0.12639344	0.12611429	
535	0.12668747	0.12610388	
535.2	0.1269458	0.12609347	
535.4	0.12639601	0.12608307	
535.6	0.12697198	0.12607266	
535.8	0.12726966	0.12606225	
536	0.12641749	0.12605185	
536.2	0.12585382	0.12604145	
536.4	0.12521497	0.12603104	
536.6	0.12456919	0.12602064	
536.8	0.12396405	0.12601024	
537	0.12365881	0.12599984	
537.2	0.12332719	0.12598944	
537.4	0.12325141	0.12597904	
537.6	0.12219574	0.12596864	
537.8	0.12175086	0.12595825	
538	0.1213786	0.12594785	
538.2	0.12134663	0.12593746	
538.4	0.12127916	0.12592706	
538.6	0.12165435	0.12591667	
538.8	0.12173129	0.12590628	
539	0.1221358	0.12589589	
539.2	0.12275749	0.12588549	
539.4	0.12292549	0.1258751	
539.6	0.12351664	0.12586472	
539.8	0.12339904	0.12585433	
540	0.12342866	0.12584394	
540.2	0.12328495	0.12583355	
540.4	0.12296953	0.12582317	
540.6	0.12254113	0.12581278	
540.8	0.12234073	0.1258024	
541	0.12268931	0.12579202	
541.2	0.12312966	0.12578163	
541.4	0.12318949	0.12577125	
541.6	0.12309049	0.12576087	
541.8	0.12373977	0.12575049	
542	0.12328558	0.12574011	
542.2	0.12311915	0.12572974	
542.4	0.12237271	0.12571936	
542.6	0.12212521	0.12570898	
542.8	0.12201672	0.12569861	
543	0.12193869	0.12568823	
543.2	0.12144458	0.12567786	
543.4	0.12096824	0.12566749	
543.6	0.1208334	0.12565711	
543.8	0.12082954	0.12564674	
544	0.12080913	0.12563637	
544.2	0.12017105	0.125626	
544.4	0.12038702	0.12561564	
544.6	0.12022525	0.12560527	
544.8	0.12010014	0.1255949	
545	0.12097126	0.12558454	
545.2	0.1212248	0.12557417	
545.4	0.12127279	0.12556381	
545.6	0.12186263	0.12555344	
545.8	0.12186881	0.12554308	
546	0.12123875	0.12553272	
546.2	0.12105795	0.12552236	
546.4	0.12101355	0.125512	
546.6	0.12163002	0.12550164	
546.8	0.12172663	0.12549128	
547	0.12152939	0.12548092	
547.2	0.12130451	0.12547057	
547.4	0.12133051	0.12546021	
547.6	0.12175413	0.12544986	
547.8	0.12223116	0.1254395	
548	0.12245111	0.12542915	
548.2	0.12283769	0.1254188	
548.4	0.12377765	0.12540845	
548.6	0.12355224	0.1253981	
548.8	0.12339913	0.12538775	
549	0.12379413	0.1253774	
549.2	0.1236427	0.12536705	
549.4	0.12397557	0.1253567	
549.6	0.12438548	0.12534636	
549.8	0.12404376	0.12533601	
550	0.12390032	0.12532567	
550.2	0.1242046	0.12531532	
550.4	0.12381139	0.12530498	
550.6	0.12374073	0.12529464	
550.8	0.12284804	0.1252843	
551	0.12195958	0.12527396	
551.2	0.12160278	0.12526362	
551.4	0.12116828	0.12525328	
551.6	0.12169586	0.12524294	
551.8	0.12168949	0.1252326	
552	0.12199428	0.12522227	
552.2	0.12212342	0.12521193	
552.4	0.12197042	0.1252016	
552.6	0.12152023	0.12519126	
552.8	0.12121205	0.12518093	
553	0.12110307	0.1251706	
553.2	0.1216396	0.12516027	
553.4	0.12218861	0.12514994	
553.6	0.12204667	0.12513961	
553.8	0.12216521	0.12512928	
554	0.12263461	0.12511895	
554.2	0.12272015	0.12510863	
554.4	0.12268564	0.1250983	
554.6	0.12285518	0.12508798	
554.8	0.12232076	0.12507765	
555	0.12210733	0.12506733	
555.2	0.12252517	0.12505701	
555.4	0.12288273	0.12504669	
555.6	0.12374743	0.12503637	
555.8	0.12354689	0.12502605	
556	0.12365746	0.12501573	
556.2	0.12354879	0.12500541	
556.4	0.12351892	0.12499509	
556.6	0.12294825	0.12498477	
556.8	0.12298889	0.12497446	
557	0.12291385	0.12496414	
557.2	0.123184	0.12495383	
557.4	0.12300316	0.12494352	
557.6	0.12274572	0.12493321	
557.8	0.12272029	0.12492289	
558	0.12254755	0.12491258	
558.2	0.12215566	0.12490227	
558.4	0.12217435	0.12489197	
558.6	0.12161965	0.12488166	
558.8	0.12082731	0.12487135	
559	0.12077103	0.12486104	
559.2	0.12102769	0.12485074	
559.4	0.12115164	0.12484043	
559.6	0.12144395	0.12483013	
559.8	0.12088391	0.12481983	
560	0.12130953	0.12480953	
560.2	0.12156173	0.12479922	
560.4	0.12181079	0.12478892	
560.6	0.12202647	0.12477863	
560.8	0.12233876	0.12476833	
561	0.12260864	0.12475803	
561.2	0.12310927	0.12474773	
561.4	0.12294402	0.12473744	
561.6	0.12288359	0.12472714	
561.8	0.12292011	0.12471685	
562	0.12299095	0.12470655	
562.2	0.12350893	0.12469626	
562.4	0.12382494	0.12468597	
562.6	0.12376559	0.12467568	
562.8	0.12348096	0.12466539	
563	0.12445003	0.1246551	
563.2	0.12488948	0.12464481	
563.4	0.12502825	0.12463452	
563.6	0.12482634	0.12462424	
563.8	0.12481911	0.12461395	
564	0.1242207	0.12460367	
564.2	0.12376046	0.12459338	
564.4	0.12352218	0.1245831	
564.6	0.12318864	0.12457282	
564.8	0.12276951	0.12456253	
565	0.12285864	0.12455225	
565.2	0.12244492	0.12454197	
565.4	0.12205176	0.12453169	
565.6	0.12177879	0.12452142	
565.8	0.12169097	0.12451114	
566	0.12172002	0.12450086	
566.2	0.12224265	0.12449059	
566.4	0.12249945	0.12448031	
566.6	0.12266812	0.12447004	
566.8	0.12278532	0.12445977	
567	0.12326166	0.12444949	
567.2	0.12301065	0.12443922	
567.4	0.12271687	0.12442895	
567.6	0.12224943	0.12441868	
567.8	0.12227119	0.12440841	
568	0.12145653	0.12439815	
568.2	0.12184902	0.12438788	
568.4	0.12194374	0.12437761	
568.6	0.12162248	0.12436735	
568.8	0.12159552	0.12435708	
569	0.12187412	0.12434682	
569.2	0.12150157	0.12433655	
569.4	0.12147074	0.12432629	
569.6	0.12145658	0.12431603	
569.8	0.12138711	0.12430577	
570	0.12211336	0.12429551	
570.2	0.12218592	0.12428525	
570.4	0.12226857	0.124275	
570.6	0.12192272	0.12426474	
570.8	0.12169903	0.12425448	
571	0.1213324	0.12424423	
571.2	0.12136856	0.12423397	
571.4	0.12103423	0.12422372	
571.6	0.12081871	0.12421347	
571.8	0.12046195	0.12420321	
572	0.12066003	0.12419296	
572.2	0.12086388	0.12418271	
572.4	0.12044796	0.12417246	
572.6	0.12006116	0.12416222	
572.8	0.12018749	0.12415197	
573	0.12031556	0.12414172	
573.2	0.11985888	0.12413147	
573.4	0.12003457	0.12412123	
573.6	0.12032258	0.12411099	
573.8	0.12013342	0.12410074	
574	0.12029494	0.1240905	
574.2	0.12011982	0.12408026	
574.4	0.12003074	0.12407002	
574.6	0.12002814	0.12405978	
574.8	0.12032086	0.12404954	
575	0.12031305	0.1240393	
575.2	0.1207214	0.12402906	
575.4	0.12063823	0.12401883	
575.6	0.12096776	0.12400859	
575.8	0.12113371	0.12399835	
576	0.12187888	0.12398812	
576.2	0.121763	0.12397789	
576.4	0.12185256	0.12396765	
576.6	0.12248256	0.12395742	
576.8	0.12259441	0.12394719	
577	0.12245846	0.12393696	
577.2	0.12224983	0.12392673	
577.4	0.12210557	0.1239165	
577.6	0.12199911	0.12390628	
577.8	0.12202326	0.12389605	
578	0.12185054	0.12388583	
578.2	0.12211025	0.1238756	
578.4	0.1219114	0.12386538	
578.6	0.12193965	0.12385515	
578.8	0.1221528	0.12384493	
579	0.12208562	0.12383471	
579.2	0.12192479	0.12382449	
579.4	0.12171309	0.12381427	
579.6	0.12175089	0.12380405	
579.8	0.12156792	0.12379383	
580	0.12174784	0.12378361	
580.2	0.12164993	0.1237734	
580.4	0.12177456	0.12376318	
580.6	0.12176254	0.12375297	
580.8	0.12113332	0.12374275	
581	0.12097873	0.12373254	
581.2	0.12092762	0.12372233	
581.4	0.12094351	0.12371212	
581.6	0.12096815	0.12370191	
581.8	0.12105346	0.1236917	
582	0.1212169	0.12368149	
582.2	0.12149024	0.12367128	
582.4	0.12112497	0.12366107	
582.6	0.12170345	0.12365087	
582.8	0.12253734	0.12364066	
583	0.12260034	0.12363046	
583.2	0.12260254	0.12362025	
583.4	0.12291913	0.12361005	
583.6	0.12329193	0.12359985	
583.8	0.12310699	0.12358965	
584	0.12320518	0.12357945	
584.2	0.12272242	0.12356925	
584.4	0.12267533	0.12355905	
584.6	0.12249325	0.12354885	
584.8	0.12184057	0.12353865	
585	0.12163586	0.12352846	
585.2	0.12143633	0.12351826	
585.4	0.12123639	0.12350807	
585.6	0.12060384	0.12349787	
585.8	0.11999308	0.12348768	
586	0.12030889	0.12347749	
586.2	0.12009948	0.1234673	
586.4	0.11998448	0.12345711	
586.6	0.12075928	0.12344692	
586.8	0.12108735	0.12343673	
587	0.12115705	0.12342654	
587.2	0.12197206	0.12341635	
587.4	0.12259383	0.12340617	
587.6	0.12320075	0.12339598	
587.8	0.12341997	0.1233858	
588	0.12383255	0.12337562	
588.2	0.12404409	0.12336543	
588.4	0.12436623	0.12335525	
588.6	0.12419658	0.12334507	
588.8	0.12407784	0.12333489	
589	0.12417012	0.12332471	
589.2	0.12398932	0.12331453	
589.4	0.12376477	0.12330435	
589.6	0.12299056	0.12329418	
589.8	0.1226785	0.123284	
590	0.12213209	0.12327383	
590.2	0.12183538	0.12326365	
590.4	0.12137494	0.12325348	
590.6	0.12088508	0.12324331	
590.8	0.12065004	0.12323313	
591	0.12061619	0.12322296	
591.2	0.12104513	0.12321279	
591.4	0.12075801	0.12320262	
591.6	0.12106394	0.12319245	
591.8	0.12151366	0.12318229	
592	0.12170306	0.12317212	
592.2	0.12220713	0.12316195	
592.4	0.12276412	0.12315179	
592.6	0.12324766	0.12314162	
592.8	0.12344203	0.12313146	
593	0.12339867	0.1231213	
593.2	0.12322764	0.12311114	
593.4	0.12342737	0.12310098	
593.6	0.12322376	0.12309082	
593.8	0.12325178	0.12308066	
594	0.12273749	0.1230705	
594.2	0.12307258	0.12306034	
594.4	0.12259278	0.12305018	
594.6	0.12219848	0.12304003	
594.8	0.12194597	0.12302987	
595	0.12181532	0.12301972	
595.2	0.12182726	0.12300957	
595.4	0.12145148	0.12299941	
595.6	0.12160883	0.12298926	
595.8	0.12155863	0.12297911	
596	0.12116041	0.12296896	
596.2	0.12159562	0.12295881	
596.4	0.12126404	0.12294866	
596.6	0.12035025	0.12293852	
596.8	0.1199984	0.12292837	
597	0.11980367	0.12291822	
597.2	0.11989686	0.12290808	
597.4	0.12004322	0.12289793	
597.6	0.12008268	0.12288779	
597.8	0.12000307	0.12287765	
598	0.12048753	0.12286751	
598.2	0.12101526	0.12285737	
598.4	0.12111316	0.12284723	
598.6	0.12122559	0.12283709	
598.8	0.12158067	0.12282695	
599	0.12202392	0.12281681	
599.2	0.12175546	0.12280667	
599.4	0.1221432	0.12279654	
599.6	0.12245331	0.1227864	
599.8	0.12243834	0.12277627	
600	0.1229149	0.12276614	
600.2	0.12289578	0.122756	
600.4	0.12232893	0.12274587	
600.6	0.12273006	0.12273574	
600.8	0.1236556	0.12272561	
601	0.12402201	0.12271548	
601.2	0.12417004	0.12270535	
601.4	0.12448802	0.12269523	
601.6	0.1242664	0.1226851	
601.8	0.12406391	0.12267497	
602	0.12415525	0.12266485	
602.2	0.12351353	0.12265473	
602.4	0.12290434	0.1226446	
602.6	0.12249267	0.12263448	
602.8	0.12214618	0.12262436	
603	0.12174764	0.12261424	
603.2	0.12122909	0.12260412	
603.4	0.12155725	0.122594	
603.6	0.12133208	0.12258388	
603.8	0.12135049	0.12257376	
604	0.12110795	0.12256365	
604.2	0.12056122	0.12255353	
604.4	0.12091108	0.12254342	
604.6	0.12131562	0.1225333	
604.8	0.12169823	0.12252319	
605	0.12197127	0.12251308	
605.2	0.1218483	0.12250296	
605.4	0.1224158	0.12249285	
605.6	0.12202862	0.12248274	
605.8	0.12165106	0.12247263	
606	0.12170295	0.12246253	
606.2	0.12153938	0.12245242	
606.4	0.12112459	0.12244231	
606.6	0.1209598	0.12243221	
606.8	0.12085499	0.1224221	
607	0.12129787	0.122412	
607.2	0.12139238	0.12240189	
607.4	0.12166959	0.12239179	
607.6	0.12177809	0.12238169	
607.8	0.12223247	0.12237159	
608	0.12232007	0.12236149	
608.2	0.12292779	0.12235139	
608.4	0.1234685	0.12234129	
608.6	0.12302674	0.1223312	
608.8	0.12313131	0.1223211	
609	0.12326647	0.122311	
609.2	0.12314617	0.12230091	
609.4	0.12358868	0.12229081	
609.6	0.12293599	0.12228072	
609.8	0.12280468	0.12227063	
610	0.12219542	0.12226054	
610.2	0.12164735	0.12225045	
610.4	0.12137126	0.12224036	
610.6	0.1213578	0.12223027	
610.8	0.12109682	0.12222018	
611	0.12169632	0.12221009	
611.2	0.12139039	0.12220001	
611.4	0.12113112	0.12218992	
611.6	0.12068019	0.12217984	
611.8	0.12074783	0.12216975	
612	0.12101413	0.12215967	
612.2	0.12094414	0.12214959	
612.4	0.12086561	0.1221395	
612.6	0.12014863	0.12212942	
612.8	0.12065141	0.12211934	
613	0.12117035	0.12210926	
613.2	0.12159559	0.12209919	
613.4	0.12188619	0.12208911	
613.6	0.12204253	0.12207903	
613.8	0.12259029	0.12206896	
614	0.12177903	0.12205888	
614.2	0.12242879	0.12204881	
614.4	0.12295007	0.12203873	
614.6	0.12286297	0.12202866	
614.8	0.12314711	0.12201859	
615	0.12363946	0.12200852	
615.2	0.12318287	0.12199845	
615.4	0.12300611	0.12198838	
615.6	0.12251749	0.12197831	
615.8	0.12257517	0.12196824	
616	0.12244438	0.12195818	
616.2	0.12236072	0.12194811	
616.4	0.12239499	0.12193805	
616.6	0.1227262	0.12192798	
616.8	0.12257011	0.12191792	
617	0.122288	0.12190786	
617.2	0.12242145	0.1218978	
617.4	0.12267735	0.12188774	
617.6	0.1227969	0.12187768	
617.8	0.12297674	0.12186762	
618	0.12277968	0.12185756	
618.2	0.12301374	0.1218475	
618.4	0.12332676	0.12183744	
618.6	0.12294177	0.12182739	
618.8	0.12334444	0.12181733	
619	0.12302176	0.12180728	
619.2	0.12322182	0.12179723	
619.4	0.12292004	0.12178717	
619.6	0.12252062	0.12177712	
619.8	0.12253919	0.12176707	
620	0.12274258	0.12175702	
620.2	0.12317136	0.12174697	
620.4	0.12288605	0.12173692	
620.6	0.12277601	0.12172688	
620.8	0.12171824	0.12171683	
621	0.12144727	0.12170678	
621.2	0.12159577	0.12169674	
621.4	0.12208525	0.12168669	
621.6	0.12205157	0.12167665	
621.8	0.12259373	0.12166661	
622	0.12267215	0.12165657	
622.2	0.12280092	0.12164653	
622.4	0.12277976	0.12163649	
622.6	0.12232741	0.12162645	
622.8	0.12179521	0.12161641	
623	0.12121536	0.12160637	
623.2	0.12122938	0.12159633	
623.4	0.12063911	0.1215863	
623.6	0.1210481	0.12157626	
623.8	0.12140366	0.12156623	
624	0.12175061	0.1215562	
624.2	0.12135188	0.12154616	
624.4	0.12102988	0.12153613	
624.6	0.12094999	0.1215261	
624.8	0.12050482	0.12151607	
625	0.12048684	0.12150604	
625.2	0.12072466	0.12149601	
625.4	0.12143885	0.12148598	
625.6	0.12147287	0.12147596	
625.8	0.12174427	0.12146593	
626	0.12166025	0.12145591	
626.2	0.1215182	0.12144588	
626.4	0.12126904	0.12143586	
626.6	0.12136806	0.12142584	
626.8	0.12113446	0.12141581	
627	0.12115657	0.12140579	
627.2	0.12078081	0.12139577	
627.4	0.12125485	0.12138575	
627.6	0.12212189	0.12137574	
627.8	0.1222192	0.12136572	
628	0.12225816	0.1213557	
628.2	0.12217446	0.12134569	
628.4	0.12217912	0.12133567	
628.6	0.12186596	0.12132566	
628.8	0.12162258	0.12131564	
629	0.122006	0.12130563	
629.2	0.12170163	0.12129562	
629.4	0.12188696	0.12128561	
629.6	0.12141336	0.1212756	
629.8	0.12125244	0.12126559	
630	0.12088414	0.12125558	
630.2	0.12091052	0.12124557	
630.4	0.12088196	0.12123556	
630.6	0.12074416	0.12122556	
630.8	0.12040281	0.12121555	
631	0.12047605	0.12120555	
631.2	0.12067185	0.12119554	
631.4	0.12129723	0.12118554	
631.6	0.12191964	0.12117554	
631.8	0.12232585	0.12116554	
632	0.12247825	0.12115554	
632.2	0.122401	0.12114554	
632.4	0.12209666	0.12113554	
632.6	0.12167031	0.12112554	
632.8	0.12178577	0.12111554	
633	0.12193293	0.12110555	
633.2	0.1215075	0.12109555	
633.4	0.12208907	0.12108556	
633.6	0.12188737	0.12107556	
633.8	0.12181206	0.12106557	
634	0.12152561	0.12105558	
634.2	0.12135739	0.12104559	
634.4	0.12097961	0.1210356	
634.6	0.12119804	0.12102561	
634.8	0.1214	0.12101562	
635	0.12193155	0.12100563	
635.2	0.1220776	0.12099564	
635.4	0.1221372	0.12098566	
635.6	0.12255149	0.12097567	
635.8	0.12214235	0.12096569	
636	0.12166639	0.1209557	
636.2	0.12086939	0.12094572	
636.4	0.12021947	0.12093574	
636.6	0.11995676	0.12092576	
636.8	0.11978505	0.12091578	
637	0.11992185	0.1209058	
637.2	0.12019093	0.12089582	
637.4	0.12058956	0.12088584	
637.6	0.12042927	0.12087586	
637.8	0.12048082	0.12086589	
638	0.1204389	0.12085591	
638.2	0.12058069	0.12084594	
638.4	0.12070894	0.12083596	
638.6	0.12140653	0.12082599	
638.8	0.12175479	0.12081602	
639	0.12199706	0.12080605	
639.2	0.12244117	0.12079608	
639.4	0.12268623	0.12078611	
639.6	0.12237935	0.12077614	
639.8	0.12192749	0.12076617	
640	0.12183455	0.1207562	
640.2	0.12139828	0.12074623	
640.4	0.12161494	0.12073627	
640.6	0.1216763	0.1207263	
640.8	0.12139948	0.12071634	
641	0.12158649	0.12070638	
641.2	0.1216129	0.12069641	
641.4	0.12143886	0.12068645	
641.6	0.12093228	0.12067649	
641.8	0.12049622	0.12066653	
642	0.12050037	0.12065657	
642.2	0.12070556	0.12064661	
642.4	0.12086042	0.12063666	
642.6	0.12140882	0.1206267	
642.8	0.1213302	0.12061674	
643	0.12146051	0.12060679	
643.2	0.12183672	0.12059683	
643.4	0.12186733	0.12058688	
643.6	0.12203741	0.12057693	
643.8	0.12203506	0.12056698	
644	0.12228815	0.12055703	
644.2	0.12310028	0.12054708	
644.4	0.12326901	0.12053713	
644.6	0.12314078	0.12052718	
644.8	0.12352687	0.12051723	
645	0.12390488	0.12050728	
645.2	0.12392381	0.12049734	
645.4	0.12353994	0.12048739	
645.6	0.12337371	0.12047745	
645.8	0.12314709	0.1204675	
646	0.12383211	0.12045756	
646.2	0.12367035	0.12044762	
646.4	0.12356124	0.12043768	
646.6	0.12297656	0.12042774	
646.8	0.12285483	0.1204178	
647	0.1229107	0.12040786	
647.2	0.12255769	0.12039792	
647.4	0.12242413	0.12038799	
647.6	0.12243666	0.12037805	
647.8	0.12165241	0.12036811	
648	0.1216885	0.12035818	
648.2	0.12190959	0.12034825	
648.4	0.12135737	0.12033831	
648.6	0.12191448	0.12032838	
648.8	0.12192548	0.12031845	
649	0.1219701	0.12030852	
649.2	0.12182841	0.12029859	
649.4	0.12175845	0.12028866	
649.6	0.12216101	0.12027873	
649.8	0.12216131	0.12026881	
650	0.12292308	0.12025888	
650.2	0.1227218	0.12024895	
650.4	0.12280078	0.12023903	
650.6	0.12261692	0.12022911	
650.8	0.12319529	0.12021918	
651	0.12351478	0.12020926	
651.2	0.12304245	0.12019934	
651.4	0.12292839	0.12018942	
651.6	0.12263767	0.1201795	
651.8	0.12216121	0.12016958	
652	0.12213143	0.12015966	
652.2	0.12192781	0.12014974	
652.4	0.1213729	0.12013983	
652.6	0.12144627	0.12012991	
652.8	0.1210743	0.12012	
653	0.12134862	0.12011008	
653.2	0.12117119	0.12010017	
653.4	0.12104132	0.12009026	
653.6	0.12119781	0.12008035	
653.8	0.12103607	0.12007044	
654	0.12147349	0.12006053	
654.2	0.12172138	0.12005062	
654.4	0.12154406	0.12004071	
654.6	0.12165843	0.1200308	
654.8	0.12241618	0.12002089	
655	0.12257437	0.12001099	
655.2	0.12247952	0.12000108	
655.4	0.12273838	0.11999118	
655.6	0.12284742	0.11998128	
655.8	0.12287025	0.11997137	
656	0.12302652	0.11996147	
656.2	0.12313099	0.11995157	
656.4	0.12306243	0.11994167	
656.6	0.12269473	0.11993177	
656.8	0.12299372	0.11992187	
657	0.12273054	0.11991197	
657.2	0.12261664	0.11990208	
657.4	0.12227272	0.11989218	
657.6	0.12198736	0.11988229	
657.8	0.12160989	0.11987239	
658	0.12156545	0.1198625	
658.2	0.12104122	0.11985261	
658.4	0.12076385	0.11984271	
658.6	0.12056059	0.11983282	
658.8	0.12056423	0.11982293	
659	0.12043045	0.11981304	
659.2	0.12055074	0.11980315	
659.4	0.12084659	0.11979327	
659.6	0.12091644	0.11978338	
659.8	0.12107318	0.11977349	
660	0.12147629	0.11976361	
660.2	0.12213629	0.11975372	
660.4	0.12236669	0.11974384	
660.6	0.1223003	0.11973396	
660.8	0.12311596	0.11972407	
661	0.12268766	0.11971419	
661.2	0.12272126	0.11970431	
661.4	0.12228125	0.11969443	
661.6	0.12197566	0.11968455	
661.8	0.12173334	0.11967467	
662	0.1214436	0.1196648	
662.2	0.12108675	0.11965492	
662.4	0.12107729	0.11964505	
662.6	0.12057593	0.11963517	
662.8	0.12045327	0.1196253	
663	0.12044322	0.11961542	
663.2	0.1202449	0.11960555	
663.4	0.12044034	0.11959568	
