# Supplementary material for: Molecular basis for DNA recognition by the maternal pioneer transcription factor FoxH1
Source: Nat Commun. 2022 Nov 26;13:7279. doi: 10.1038/s41467-022-34925-y (PMC9701222; doi:10.1038/s41467-022-34925-y)
Supplement: Supplementary file 4 — Source Data [file 41467_2022_34925_MOESM4_ESM.zip › Sourcedata/BLIS/FoxH1/WT/601/+6/NCP/C1Results.txt]

Conc1	3.125E-08	
Start1	243.6	
Stop1	663.4	
Kobs	0.000412689253694156	
Error Kobs	1.71289336152073E-05	
Koff	0	
Error Koff	0	
Time1	Data1	Fit1	
243.6	0.00795656	0	
243.8	0.00822784	0.00016902	
244	0.00817005	0.00033779	
244.2	0.00799787	0.0005063	
244.4	0.00785038	0.00067457	
244.6	0.00789974	0.00084258	
244.8	0.00811838	0.00101034	
245	0.00827075	0.00117785	
245.2	0.00827201	0.00134511	
245.4	0.00831596	0.00151211	
245.6	0.00839316	0.00167887	
245.8	0.0081882	0.00184538	
246	0.00867386	0.00201164	
246.2	0.0086062	0.00217766	
246.4	0.00885924	0.00234342	
246.6	0.00913755	0.00250893	
246.8	0.01005374	0.0026742	
247	0.01024833	0.00283922	
247.2	0.01008906	0.003004	
247.4	0.01047004	0.00316853	
247.6	0.01069825	0.00333281	
247.8	0.01108727	0.00349684	
248	0.01093024	0.00366064	
248.2	0.01124513	0.00382418	
248.4	0.01168254	0.00398748	
248.6	0.01211344	0.00415054	
248.8	0.01265545	0.00431335	
249	0.01302675	0.00447592	
249.2	0.01338832	0.00463825	
249.4	0.01358533	0.00480033	
249.6	0.01405173	0.00496218	
249.8	0.0138941	0.00512378	
250	0.01439525	0.00528513	
250.2	0.0148163	0.00544625	
250.4	0.01505691	0.00560713	
250.6	0.01507562	0.00576776	
250.8	0.01494681	0.00592816	
251	0.01468134	0.00608831	
251.2	0.0147055	0.00624823	
251.4	0.01549541	0.0064079	
251.6	0.0160537	0.00656734	
251.8	0.01657105	0.00672654	
252	0.01689402	0.0068855	
252.2	0.01674514	0.00704423	
252.4	0.01692327	0.00720271	
252.6	0.01709431	0.00736096	
252.8	0.01748031	0.00751897	
253	0.01823862	0.00767675	
253.2	0.01822107	0.00783429	
253.4	0.01781654	0.0079916	
253.6	0.01778895	0.00814867	
253.8	0.01763868	0.0083055	
254	0.01803345	0.0084621	
254.2	0.01813916	0.00861847	
254.4	0.017943	0.0087746	
254.6	0.01782195	0.0089305	
254.8	0.01717791	0.00908616	
255	0.01718602	0.00924159	
255.2	0.01708835	0.00939679	
255.4	0.01756614	0.00955176	
255.6	0.01724292	0.0097065	
255.8	0.01727106	0.009861	
256	0.01695342	0.01001528	
256.2	0.01666405	0.01016932	
256.4	0.01756581	0.01032313	
256.6	0.01853755	0.01047672	
256.8	0.01876832	0.01063007	
257	0.01942442	0.01078319	
257.2	0.01916259	0.01093609	
257.4	0.01927556	0.01108876	
257.6	0.01987695	0.01124119	
257.8	0.0207131	0.0113934	
258	0.02058725	0.01154539	
258.2	0.0208141	0.01169714	
258.4	0.02098412	0.01184867	
258.6	0.02065667	0.01199997	
258.8	0.02066467	0.01215105	
259	0.02036259	0.0123019	
259.2	0.02015028	0.01245252	
259.4	0.01985176	0.01260292	
259.6	0.0195966	0.01275309	
259.8	0.01965478	0.01290304	
260	0.01962579	0.01305277	
260.2	0.01979196	0.01320227	
260.4	0.02010001	0.01335154	
260.6	0.02048676	0.0135006	
260.8	0.02014595	0.01364943	
261	0.0204705	0.01379804	
261.2	0.02037504	0.01394643	
261.4	0.02107821	0.01409459	
261.6	0.02222701	0.01424253	
261.8	0.02266972	0.01439025	
262	0.02223602	0.01453776	
262.2	0.02284697	0.01468504	
262.4	0.02298429	0.0148321	
262.6	0.02310527	0.01497894	
262.8	0.02321974	0.01512556	
263	0.02314559	0.01527196	
263.2	0.02366439	0.01541814	
263.4	0.02354317	0.0155641	
263.6	0.02358712	0.01570985	
263.8	0.02365797	0.01585538	
264	0.02364041	0.01600069	
264.2	0.02385832	0.01614578	
264.4	0.02404301	0.01629066	
264.6	0.02426841	0.01643532	
264.8	0.02449868	0.01657976	
265	0.02515974	0.01672398	
265.2	0.02546272	0.016868	
265.4	0.02608031	0.01701179	
265.6	0.02655434	0.01715537	
265.8	0.02626616	0.01729874	
266	0.02577993	0.01744189	
266.2	0.02560476	0.01758483	
266.4	0.02574014	0.01772755	
266.6	0.02524408	0.01787006	
266.8	0.02486189	0.01801236	
267	0.02489646	0.01815444	
267.2	0.02492824	0.01829631	
267.4	0.02477735	0.01843797	
267.6	0.02467378	0.01857942	
267.8	0.02505074	0.01872066	
268	0.02482714	0.01886168	
268.2	0.02514657	0.0190025	
268.4	0.02500002	0.0191431	
268.6	0.02511553	0.0192835	
268.8	0.02581383	0.01942368	
269	0.0264238	0.01956365	
269.2	0.02607917	0.01970342	
269.4	0.02599639	0.01984297	
269.6	0.02621128	0.01998232	
269.8	0.02627516	0.02012146	
270	0.02562115	0.02026039	
270.2	0.02566557	0.02039911	
270.4	0.02576013	0.02053763	
270.6	0.02527479	0.02067593	
270.8	0.02537656	0.02081404	
271	0.02596659	0.02095193	
271.2	0.0263571	0.02108962	
271.4	0.02648018	0.0212271	
271.6	0.02676283	0.02136438	
271.8	0.02802203	0.02150145	
272	0.0282603	0.02163832	
272.2	0.02866555	0.02177498	
272.4	0.029071	0.02191144	
272.6	0.02931418	0.02204769	
272.8	0.02948343	0.02218374	
273	0.0293667	0.02231959	
273.2	0.02914416	0.02245523	
273.4	0.0293286	0.02259067	
273.6	0.02943434	0.02272591	
273.8	0.02956398	0.02286095	
274	0.02956303	0.02299578	
274.2	0.02962663	0.02313041	
274.4	0.02965411	0.02326484	
274.6	0.02935191	0.02339907	
274.8	0.02942778	0.0235331	
275	0.02972428	0.02366693	
275.2	0.03011259	0.02380056	
275.4	0.03049026	0.02393399	
275.6	0.03086802	0.02406722	
275.8	0.03167556	0.02420025	
276	0.0313193	0.02433308	
276.2	0.0311953	0.02446571	
276.4	0.03181895	0.02459814	
276.6	0.03151555	0.02473038	
276.8	0.03124849	0.02486242	
277	0.03161067	0.02499426	
277.2	0.03207917	0.0251259	
277.4	0.03250282	0.02525735	
277.6	0.03280572	0.0253886	
277.8	0.03317858	0.02551965	
278	0.03277256	0.02565051	
278.2	0.03233752	0.02578117	
278.4	0.03251921	0.02591164	
278.6	0.03196661	0.02604191	
278.8	0.0322583	0.02617199	
279	0.03191739	0.02630187	
279.2	0.03200665	0.02643156	
279.4	0.03165721	0.02656105	
279.6	0.03134101	0.02669035	
279.8	0.03140561	0.02681946	
280	0.03127954	0.02694838	
280.2	0.03178357	0.0270771	
280.4	0.03168983	0.02720563	
280.6	0.03114619	0.02733396	
280.8	0.03114111	0.02746211	
281	0.03196023	0.02759006	
281.2	0.03245401	0.02771782	
281.4	0.03282114	0.02784539	
281.6	0.03306818	0.02797277	
281.8	0.03349603	0.02809996	
282	0.03344506	0.02822696	
282.2	0.03437581	0.02835377	
282.4	0.03463578	0.02848039	
282.6	0.03470365	0.02860682	
282.8	0.03474731	0.02873306	
283	0.03419578	0.02885912	
283.2	0.03476091	0.02898498	
283.4	0.03438548	0.02911066	
283.6	0.03403078	0.02923614	
283.8	0.03361332	0.02936144	
284	0.03358322	0.02948656	
284.2	0.03374925	0.02961148	
284.4	0.03319594	0.02973622	
284.6	0.03316946	0.02986078	
284.8	0.03335121	0.02998514	
285	0.03340387	0.03010932	
285.2	0.0334286	0.03023332	
285.4	0.03417982	0.03035713	
285.6	0.03472411	0.03048075	
285.8	0.03546731	0.03060419	
286	0.03549564	0.03072744	
286.2	0.03568661	0.03085051	
286.4	0.03567253	0.0309734	
286.6	0.03563063	0.0310961	
286.8	0.0357449	0.03121862	
287	0.03630738	0.03134096	
287.2	0.03654007	0.03146311	
287.4	0.0358608	0.03158508	
287.6	0.0360766	0.03170687	
287.8	0.03598656	0.03182847	
288	0.03588436	0.0319499	
288.2	0.03635434	0.03207114	
288.4	0.03612687	0.0321922	
288.6	0.03620906	0.03231308	
288.8	0.03597404	0.03243378	
289	0.03602036	0.0325543	
289.2	0.03655738	0.03267463	
289.4	0.03700298	0.03279479	
289.6	0.03684478	0.03291477	
289.8	0.03695716	0.03303457	
290	0.0368703	0.03315419	
290.2	0.03667824	0.03327363	
290.4	0.03687321	0.0333929	
290.6	0.0366328	0.03351198	
290.8	0.03679373	0.03363089	
291	0.0369493	0.03374961	
291.2	0.03620185	0.03386816	
291.4	0.03590495	0.03398654	
291.6	0.03585207	0.03410474	
291.8	0.03581734	0.03422275	
292	0.0358541	0.0343406	
292.2	0.03674793	0.03445827	
292.4	0.0365029	0.03457576	
292.6	0.03676812	0.03469307	
292.8	0.03680981	0.03481021	
293	0.03768415	0.03492718	
293.2	0.03813495	0.03504397	
293.4	0.03875439	0.03516058	
293.6	0.03921494	0.03527702	
293.8	0.03980622	0.03539329	
294	0.03986484	0.03550938	
294.2	0.04007137	0.0356253	
294.4	0.0402437	0.03574105	
294.6	0.04018054	0.03585662	
294.8	0.04042366	0.03597202	
295	0.04099457	0.03608725	
295.2	0.04107538	0.0362023	
295.4	0.04126603	0.03631719	
295.6	0.04151725	0.0364319	
295.8	0.04205577	0.03654644	
296	0.04190506	0.03666081	
296.2	0.041873	0.036775	
296.4	0.04137489	0.03688903	
296.6	0.0414077	0.03700289	
296.8	0.04123834	0.03711657	
297	0.04129559	0.03723009	
297.2	0.0409527	0.03734343	
297.4	0.04047858	0.03745661	
297.6	0.04009193	0.03756962	
297.8	0.03968066	0.03768246	
298	0.03904998	0.03779513	
298.2	0.03911508	0.03790763	
298.4	0.03894284	0.03801996	
298.6	0.03931695	0.03813212	
298.8	0.03969251	0.03824412	
299	0.04035846	0.03835595	
299.2	0.04071953	0.03846761	
299.4	0.04135839	0.03857911	
299.6	0.04215291	0.03869044	
299.8	0.04250967	0.0388016	
300	0.0424305	0.0389126	
300.2	0.0426517	0.03902343	
300.4	0.0426683	0.03913409	
300.6	0.04287192	0.03924459	
300.8	0.04286415	0.03935492	
301	0.04261932	0.03946509	
301.2	0.04199228	0.0395751	
301.4	0.04137346	0.03968494	
301.6	0.04160513	0.03979461	
301.8	0.04167352	0.03990412	
302	0.04211883	0.04001347	
302.2	0.04269041	0.04012265	
302.4	0.04283061	0.04023167	
302.6	0.04342709	0.04034053	
302.8	0.04379857	0.04044923	
303	0.04451652	0.04055776	
303.2	0.04487591	0.04066613	
303.4	0.04503142	0.04077434	
303.6	0.0452063	0.04088238	
303.8	0.04491581	0.04099027	
304	0.04477312	0.04109799	
304.2	0.04435255	0.04120555	
304.4	0.04397275	0.04131295	
304.6	0.04373051	0.04142019	
304.8	0.04298845	0.04152727	
305	0.0423887	0.04163419	
305.2	0.04223768	0.04174095	
305.4	0.04254021	0.04184755	
305.6	0.0427424	0.041954	
305.8	0.04283714	0.04206028	
306	0.04261353	0.0421664	
306.2	0.04261564	0.04227237	
306.4	0.04249071	0.04237817	
306.6	0.04277958	0.04248382	
306.8	0.04312747	0.04258931	
307	0.04388564	0.04269464	
307.2	0.04403024	0.04279981	
307.4	0.04421729	0.04290483	
307.6	0.04479845	0.04300969	
307.8	0.04503017	0.0431144	
308	0.04510376	0.04321894	
308.2	0.04530437	0.04332333	
308.4	0.04575214	0.04342757	
308.6	0.04592774	0.04353164	
308.8	0.04603191	0.04363557	
309	0.04620812	0.04373933	
309.2	0.04619581	0.04384295	
309.4	0.04587798	0.0439464	
309.6	0.04532399	0.04404971	
309.8	0.0457189	0.04415285	
310	0.04533411	0.04425585	
310.2	0.04517391	0.04435869	
310.4	0.04529385	0.04446137	
310.6	0.04538506	0.04456391	
310.8	0.04582144	0.04466629	
311	0.04655122	0.04476851	
311.2	0.04637098	0.04487059	
311.4	0.04710145	0.04497251	
311.6	0.0478809	0.04507427	
311.8	0.04816084	0.04517589	
312	0.04889907	0.04527735	
312.2	0.04965105	0.04537867	
312.4	0.04960039	0.04547983	
312.6	0.04934136	0.04558084	
312.8	0.04897352	0.04568169	
313	0.04873403	0.0457824	
313.2	0.04846566	0.04588296	
313.4	0.04842319	0.04598337	
313.6	0.04789018	0.04608362	
313.8	0.04750364	0.04618373	
314	0.04640596	0.04628369	
314.2	0.04599151	0.04638349	
314.4	0.04585403	0.04648315	
314.6	0.04546754	0.04658266	
314.8	0.04542339	0.04668202	
315	0.04581309	0.04678123	
315.2	0.04604789	0.04688029	
315.4	0.04678623	0.04697921	
315.6	0.04732349	0.04707798	
315.8	0.04780584	0.0471766	
316	0.04843852	0.04727507	
316.2	0.04885591	0.04737339	
316.4	0.04881525	0.04747157	
316.6	0.04915939	0.0475696	
316.8	0.04987467	0.04766749	
317	0.0501997	0.04776522	
317.2	0.05052177	0.04786282	
317.4	0.05053162	0.04796026	
317.6	0.0502186	0.04805756	
317.8	0.04999891	0.04815472	
318	0.04959117	0.04825173	
318.2	0.04935657	0.04834859	
318.4	0.04928974	0.04844531	
318.6	0.04928441	0.04854189	
318.8	0.04940325	0.04863832	
319	0.04981594	0.0487346	
319.2	0.04985937	0.04883074	
319.4	0.05012577	0.04892674	
319.6	0.05049926	0.0490226	
319.8	0.05060579	0.04911831	
320	0.05058645	0.04921388	
320.2	0.05103745	0.0493093	
320.4	0.05124103	0.04940459	
320.6	0.05179479	0.04949973	
320.8	0.05202342	0.04959472	
321	0.0520174	0.04968958	
321.2	0.05200212	0.04978429	
321.4	0.05191785	0.04987887	
321.6	0.05225532	0.0499733	
321.8	0.05174858	0.05006759	
322	0.05135726	0.05016174	
322.2	0.05166187	0.05025574	
322.4	0.05178264	0.05034961	
322.6	0.05170514	0.05044334	
322.8	0.05203672	0.05053693	
323	0.05220109	0.05063037	
323.2	0.05201716	0.05072368	
323.4	0.05176774	0.05081685	
323.6	0.05115572	0.05090988	
323.8	0.05131012	0.05100277	
324	0.05116503	0.05109552	
324.2	0.05123104	0.05118813	
324.4	0.0510818	0.0512806	
324.6	0.05090179	0.05137294	
324.8	0.05010329	0.05146513	
325	0.04994606	0.05155719	
325.2	0.04990032	0.05164911	
325.4	0.05008002	0.0517409	
325.6	0.0506306	0.05183254	
325.8	0.05029578	0.05192405	
326	0.05045285	0.05201543	
326.2	0.05103513	0.05210666	
326.4	0.051205	0.05219776	
326.6	0.0517849	0.05228873	
326.8	0.0521043	0.05237955	
327	0.05249453	0.05247024	
327.2	0.05297611	0.0525608	
327.4	0.05221667	0.05265122	
327.6	0.05278354	0.05274151	
327.8	0.05348799	0.05283166	
328	0.05322721	0.05292167	
328.2	0.05299825	0.05301155	
328.4	0.05319198	0.0531013	
328.6	0.05336267	0.05319091	
328.8	0.0532587	0.05328039	
329	0.05359838	0.05336973	
329.2	0.05372641	0.05345894	
329.4	0.05376336	0.05354802	
329.6	0.05418326	0.05363697	
329.8	0.05383093	0.05372578	
330	0.05392152	0.05381446	
330.2	0.05404138	0.053903	
330.4	0.05389248	0.05399141	
330.6	0.05394922	0.0540797	
330.8	0.05412608	0.05416785	
331	0.05445992	0.05425586	
331.2	0.0542178	0.05434375	
331.4	0.05336206	0.0544315	
331.6	0.05349972	0.05451913	
331.8	0.05312978	0.05460662	
332	0.05324049	0.05469398	
332.2	0.05336585	0.05478121	
332.4	0.05421149	0.05486831	
332.6	0.05486504	0.05495528	
332.8	0.05540514	0.05504212	
333	0.05584701	0.05512883	
333.2	0.0562061	0.05521541	
333.4	0.05651884	0.05530186	
333.6	0.05677332	0.05538818	
333.8	0.0566407	0.05547437	
334	0.05646283	0.05556044	
334.2	0.05572051	0.05564637	
334.4	0.05552394	0.05573218	
334.6	0.05586697	0.05581786	
334.8	0.05586315	0.05590341	
335	0.05552045	0.05598883	
335.2	0.05513181	0.05607412	
335.4	0.0551229	0.05615929	
335.6	0.05495759	0.05624433	
335.8	0.05521543	0.05632924	
336	0.05539941	0.05641403	
336.2	0.05568493	0.05649868	
336.4	0.05646857	0.05658322	
336.6	0.05747447	0.05666762	
336.8	0.05751733	0.0567519	
337	0.05768264	0.05683605	
337.2	0.0575461	0.05692008	
337.4	0.05748384	0.05700398	
337.6	0.0571169	0.05708776	
337.8	0.05689622	0.05717141	
338	0.05642743	0.05725494	
338.2	0.05635385	0.05733834	
338.4	0.05649108	0.05742161	
338.6	0.05696725	0.05750476	
338.8	0.05676334	0.05758779	
339	0.05679869	0.05767069	
339.2	0.05717986	0.05775347	
339.4	0.05804741	0.05783613	
339.6	0.05841705	0.05791866	
339.8	0.05852058	0.05800107	
340	0.05895949	0.05808335	
340.2	0.05925611	0.05816552	
340.4	0.05978333	0.05824756	
340.6	0.05985582	0.05832947	
340.8	0.05924238	0.05841127	
341	0.05905921	0.05849294	
341.2	0.05799791	0.05857449	
341.4	0.05740202	0.05865592	
341.6	0.05742567	0.05873722	
341.8	0.05751323	0.05881841	
342	0.05739035	0.05889947	
342.2	0.05738547	0.05898041	
342.4	0.05709855	0.05906123	
342.6	0.05735843	0.05914193	
342.8	0.0567203	0.05922251	
343	0.05716932	0.05930297	
343.2	0.05763075	0.05938331	
343.4	0.05829148	0.05946352	
343.6	0.05841022	0.05954362	
343.8	0.05851125	0.0596236	
344	0.05928139	0.05970346	
344.2	0.0595174	0.0597832	
344.4	0.06009919	0.05986282	
344.6	0.0606544	0.05994232	
344.8	0.06026734	0.0600217	
345	0.06035892	0.06010097	
345.2	0.06044563	0.06018011	
345.4	0.0609428	0.06025914	
345.6	0.06152817	0.06033805	
345.8	0.06174549	0.06041684	
346	0.06211394	0.06049551	
346.2	0.06218807	0.06057406	
346.4	0.06205246	0.0606525	
346.6	0.06179899	0.06073082	
346.8	0.06157289	0.06080902	
347	0.06202104	0.06088711	
347.2	0.06175172	0.06096508	
347.4	0.06234765	0.06104293	
347.6	0.06241031	0.06112067	
347.8	0.06258163	0.06119829	
348	0.06274892	0.06127579	
348.2	0.06266153	0.06135318	
348.4	0.06279201	0.06143045	
348.6	0.06303406	0.06150761	
348.8	0.06251674	0.06158465	
349	0.06288255	0.06166158	
349.2	0.06310329	0.06173839	
349.4	0.0626233	0.06181508	
349.6	0.06261374	0.06189167	
349.8	0.06267392	0.06196813	
350	0.06283782	0.06204449	
350.2	0.06256036	0.06212072	
350.4	0.06251656	0.06219685	
350.6	0.06260675	0.06227286	
350.8	0.06262326	0.06234876	
351	0.06233535	0.06242454	
351.2	0.06245896	0.06250021	
351.4	0.06300551	0.06257577	
351.6	0.06279327	0.06265121	
351.8	0.06282175	0.06272654	
352	0.06243869	0.06280176	
352.2	0.0625547	0.06287687	
352.4	0.0625834	0.06295186	
352.6	0.0624813	0.06302674	
352.8	0.06231502	0.06310151	
353	0.06216872	0.06317617	
353.2	0.06219174	0.06325072	
353.4	0.0618019	0.06332515	
353.6	0.06166749	0.06339947	
353.8	0.06164419	0.06347369	
354	0.06224244	0.06354779	
354.2	0.06229652	0.06362178	
354.4	0.06251045	0.06369566	
354.6	0.06238734	0.06376943	
354.8	0.06267995	0.06384309	
355	0.06257307	0.06391664	
355.2	0.06285558	0.06399008	
355.4	0.06311588	0.0640634	
355.6	0.06311197	0.06413662	
355.8	0.06316337	0.06420973	
356	0.06327853	0.06428273	
356.2	0.06378335	0.06435563	
356.4	0.06336848	0.06442841	
356.6	0.06343091	0.06450108	
356.8	0.06343919	0.06457365	
357	0.06338854	0.0646461	
357.2	0.06343729	0.06471845	
357.4	0.06320911	0.06479069	
357.6	0.06332704	0.06486282	
357.8	0.06334605	0.06493485	
358	0.06390146	0.06500676	
358.2	0.06442401	0.06507857	
358.4	0.06468678	0.06515027	
358.6	0.0649735	0.06522187	
358.8	0.06516062	0.06529336	
359	0.0652991	0.06536474	
359.2	0.06577353	0.06543601	
359.4	0.06593458	0.06550718	
359.6	0.06641176	0.06557824	
359.8	0.06676629	0.06564919	
360	0.06721305	0.06572004	
360.2	0.06713079	0.06579078	
360.4	0.06711122	0.06586142	
360.6	0.06730781	0.06593195	
360.8	0.06705424	0.06600237	
361	0.06686901	0.06607269	
361.2	0.06694275	0.06614291	
361.4	0.06682495	0.06621302	
361.6	0.06704281	0.06628302	
361.8	0.0665614	0.06635292	
362	0.06701639	0.06642272	
362.2	0.06733039	0.06649241	
362.4	0.0670235	0.066562	
362.6	0.06689913	0.06663148	
362.8	0.06666175	0.06670086	
363	0.06658837	0.06677013	
363.2	0.06591033	0.06683931	
363.4	0.06553346	0.06690837	
363.6	0.06546825	0.06697734	
363.8	0.06530843	0.0670462	
364	0.06511675	0.06711496	
364.2	0.06505262	0.06718362	
364.4	0.06511967	0.06725217	
364.6	0.06461849	0.06732062	
364.8	0.06450475	0.06738897	
365	0.06472266	0.06745722	
365.2	0.06506586	0.06752536	
365.4	0.06516325	0.0675934	
365.6	0.06550816	0.06766134	
365.8	0.06582114	0.06772918	
366	0.06640673	0.06779692	
366.2	0.06717968	0.06786456	
366.4	0.06752409	0.06793209	
366.6	0.06752399	0.06799953	
366.8	0.06768725	0.06806686	
367	0.06735594	0.06813409	
367.2	0.06735728	0.06820122	
367.4	0.06823218	0.06826826	
367.6	0.06817794	0.06833519	
367.8	0.0681148	0.06840202	
368	0.0684533	0.06846875	
368.2	0.06808515	0.06853538	
368.4	0.06818213	0.06860191	
368.6	0.0679473	0.06866835	
368.8	0.06748204	0.06873468	
369	0.06756732	0.06880091	
369.2	0.06757495	0.06886705	
369.4	0.06759414	0.06893308	
369.6	0.06770426	0.06899902	
369.8	0.06817429	0.06906486	
370	0.0684873	0.0691306	
370.2	0.06910285	0.06919624	
370.4	0.06907956	0.06926179	
370.6	0.06892568	0.06932723	
370.8	0.06945267	0.06939258	
371	0.06983245	0.06945783	
371.2	0.0701339	0.06952298	
371.4	0.07021486	0.06958804	
371.6	0.07006768	0.069653	
371.8	0.06986576	0.06971786	
372	0.07031388	0.06978262	
372.2	0.07030557	0.06984729	
372.4	0.07098981	0.06991186	
372.6	0.0707166	0.06997633	
372.8	0.0704657	0.07004071	
373	0.07055864	0.07010499	
373.2	0.07034253	0.07016917	
373.4	0.07037989	0.07023326	
373.6	0.07056764	0.07029726	
373.8	0.07086975	0.07036115	
374	0.07070439	0.07042496	
374.2	0.0703562	0.07048866	
374.4	0.07003356	0.07055227	
374.6	0.07027222	0.07061579	
374.8	0.07028206	0.07067921	
375	0.07010167	0.07074254	
375.2	0.06936057	0.07080577	
375.4	0.06941072	0.0708689	
375.6	0.06954575	0.07093195	
375.8	0.06904599	0.0709949	
376	0.06939298	0.07105775	
376.2	0.06977563	0.07112051	
376.4	0.06976271	0.07118318	
376.6	0.06962684	0.07124575	
376.8	0.0696006	0.07130823	
377	0.07009043	0.07137061	
377.2	0.07042582	0.0714329	
377.4	0.0707336	0.0714951	
377.6	0.07111024	0.07155721	
377.8	0.07127015	0.07161922	
378	0.07122022	0.07168114	
378.2	0.07148411	0.07174297	
378.4	0.07204007	0.07180471	
378.6	0.07219966	0.07186635	
378.8	0.07216691	0.0719279	
379	0.07265095	0.07198936	
379.2	0.07292145	0.07205073	
379.4	0.07287851	0.072112	
379.6	0.07227566	0.07217319	
379.8	0.07186539	0.07223428	
380	0.07220358	0.07229528	
380.2	0.0724495	0.07235619	
380.4	0.07224163	0.07241701	
380.6	0.07190478	0.07247773	
380.8	0.07169838	0.07253837	
381	0.07126815	0.07259892	
381.2	0.07099471	0.07265937	
381.4	0.07073219	0.07271974	
381.6	0.07103384	0.07278001	
381.8	0.07144048	0.0728402	
382	0.07179297	0.07290029	
382.2	0.0718147	0.0729603	
382.4	0.07271705	0.07302021	
382.6	0.07274034	0.07308004	
382.8	0.07355354	0.07313977	
383	0.07391171	0.07319942	
383.2	0.07428499	0.07325898	
383.4	0.0741479	0.07331844	
383.6	0.07435785	0.07337782	
383.8	0.07451876	0.07343711	
384	0.07497263	0.07349632	
384.2	0.07475012	0.07355543	
384.4	0.07409994	0.07361445	
384.6	0.07328056	0.07367339	
384.8	0.07273035	0.07373224	
385	0.0719495	0.073791	
385.2	0.07214346	0.07384967	
385.4	0.07214928	0.07390826	
385.6	0.07283276	0.07396676	
385.8	0.07324412	0.07402517	
386	0.07332404	0.07408349	
386.2	0.07347003	0.07414172	
386.4	0.07418914	0.07419987	
386.6	0.07409196	0.07425793	
386.8	0.07432582	0.07431591	
387	0.0745782	0.0743738	
387.2	0.07448641	0.0744316	
387.4	0.07485704	0.07448931	
387.6	0.07496395	0.07454694	
387.8	0.07472963	0.07460448	
388	0.07441802	0.07466194	
388.2	0.07418977	0.07471931	
388.4	0.07408702	0.07477659	
388.6	0.07357884	0.07483379	
388.8	0.07350121	0.07489091	
389	0.07322324	0.07494793	
389.2	0.0733187	0.07500488	
389.4	0.07390512	0.07506173	
389.6	0.07437786	0.07511851	
389.8	0.07473641	0.07517519	
390	0.07477139	0.0752318	
390.2	0.07478301	0.07528832	
390.4	0.07486631	0.07534475	
390.6	0.07476142	0.0754011	
390.8	0.07524768	0.07545736	
391	0.07537845	0.07551354	
391.2	0.07528086	0.07556964	
391.4	0.07573523	0.07562565	
391.6	0.07554578	0.07568158	
391.8	0.07548085	0.07573743	
392	0.07509243	0.07579319	
392.2	0.07549083	0.07584887	
392.4	0.07583424	0.07590447	
392.6	0.07568917	0.07595998	
392.8	0.07599206	0.07601541	
393	0.07655357	0.07607075	
393.2	0.07677193	0.07612602	
393.4	0.07722747	0.0761812	
393.6	0.07750245	0.0762363	
393.8	0.07794488	0.07629131	
394	0.0780733	0.07634625	
394.2	0.07836189	0.0764011	
394.4	0.07900014	0.07645587	
394.6	0.0791785	0.07651056	
394.8	0.07972899	0.07656516	
395	0.07937715	0.07661969	
395.2	0.07923969	0.07667413	
395.4	0.0787472	0.07672849	
395.6	0.07869712	0.07678277	
395.8	0.07867344	0.07683697	
396	0.07802508	0.07689109	
396.2	0.07841872	0.07694512	
396.4	0.07824103	0.07699908	
396.6	0.07772978	0.07705295	
396.8	0.07808581	0.07710675	
397	0.07818368	0.07716046	
397.2	0.077727	0.0772141	
397.4	0.07777945	0.07726765	
397.6	0.0779208	0.07732113	
397.8	0.07813734	0.07737452	
398	0.0784164	0.07742783	
398.2	0.07923158	0.07748107	
398.4	0.07915892	0.07753422	
398.6	0.07896692	0.0775873	
398.8	0.0788453	0.07764029	
399	0.07925545	0.07769321	
399.2	0.07865737	0.07774605	
399.4	0.07848841	0.07779881	
399.6	0.07868816	0.07785148	
399.8	0.07858543	0.07790409	
400	0.0781044	0.07795661	
400.2	0.07821379	0.07800905	
400.4	0.07778351	0.07806142	
400.6	0.07808924	0.0781137	
400.8	0.07844146	0.07816591	
401	0.07833272	0.07821804	
401.2	0.07864115	0.07827009	
401.4	0.07900544	0.07832207	
401.6	0.07906206	0.07837397	
401.8	0.07944262	0.07842579	
402	0.0798881	0.07847753	
402.2	0.08006137	0.07852919	
402.4	0.07943869	0.07858078	
402.6	0.07977228	0.07863229	
402.8	0.08021113	0.07868372	
403	0.08071646	0.07873508	
403.2	0.08047387	0.07878636	
403.4	0.08056603	0.07883756	
403.6	0.08047286	0.07888869	
403.8	0.0801445	0.07893974	
404	0.08020772	0.07899071	
404.2	0.08040616	0.07904161	
404.4	0.08086908	0.07909243	
404.6	0.08129775	0.07914317	
404.8	0.08145191	0.07919384	
405	0.08185196	0.07924444	
405.2	0.08219832	0.07929495	
405.4	0.08252789	0.07934539	
405.6	0.08282457	0.07939576	
405.8	0.0825821	0.07944605	
406	0.08244208	0.07949627	
406.2	0.08178465	0.07954641	
406.4	0.0819432	0.07959648	
406.6	0.08209339	0.07964647	
406.8	0.0822998	0.07969638	
407	0.08202301	0.07974623	
407.2	0.08186348	0.07979599	
407.4	0.08125488	0.07984569	
407.6	0.08110275	0.0798953	
407.8	0.08152373	0.07994485	
408	0.08168638	0.07999432	
408.2	0.08221151	0.08004372	
408.4	0.08245427	0.08009304	
408.6	0.08212443	0.08014229	
408.8	0.08250355	0.08019146	
409	0.08299715	0.08024056	
409.2	0.08293991	0.08028959	
409.4	0.08293977	0.08033855	
409.6	0.0827156	0.08038743	
409.8	0.0818632	0.08043624	
410	0.08152632	0.08048497	
410.2	0.08113326	0.08053363	
410.4	0.08110265	0.08058222	
410.6	0.08095179	0.08063074	
410.8	0.08115289	0.08067919	
411	0.0808671	0.08072756	
411.2	0.08093424	0.08077586	
411.4	0.08079388	0.08082409	
411.6	0.08120213	0.08087224	
411.8	0.08153489	0.08092032	
412	0.08124274	0.08096834	
412.2	0.08139759	0.08101628	
412.4	0.08144319	0.08106414	
412.6	0.08159698	0.08111194	
412.8	0.08223178	0.08115966	
413	0.08253362	0.08120732	
413.2	0.08240056	0.0812549	
413.4	0.08243273	0.08130241	
413.6	0.08247925	0.08134985	
413.8	0.08221654	0.08139722	
414	0.08230529	0.08144452	
414.2	0.08252273	0.08149175	
414.4	0.08294266	0.0815389	
414.6	0.08330085	0.08158599	
414.8	0.08314473	0.08163301	
415	0.08347622	0.08167995	
415.2	0.08365424	0.08172683	
415.4	0.08339081	0.08177363	
415.6	0.08333427	0.08182037	
415.8	0.08341065	0.08186704	
416	0.08307571	0.08191363	
416.2	0.08321196	0.08196016	
416.4	0.08407379	0.08200661	
416.6	0.08412786	0.082053	
416.8	0.08484924	0.08209932	
417	0.08551905	0.08214557	
417.2	0.08568179	0.08219175	
417.4	0.08537291	0.08223786	
417.6	0.085125	0.0822839	
417.8	0.0848727	0.08232987	
418	0.08460391	0.08237577	
418.2	0.08462508	0.08242161	
418.4	0.08486174	0.08246738	
418.6	0.08425292	0.08251307	
418.8	0.08403171	0.0825587	
419	0.08427782	0.08260427	
419.2	0.08373354	0.08264976	
419.4	0.08381597	0.08269518	
419.6	0.08360067	0.08274054	
419.8	0.08398142	0.08278583	
420	0.0838758	0.08283105	
420.2	0.0843211	0.08287621	
420.4	0.08537231	0.08292129	
420.6	0.08556841	0.08296631	
420.8	0.0864844	0.08301126	
421	0.08655044	0.08305615	
421.2	0.08622285	0.08310097	
421.4	0.08592599	0.08314572	
421.6	0.08579659	0.0831904	
421.8	0.08565951	0.08323502	
422	0.08540822	0.08327957	
422.2	0.08558564	0.08332405	
422.4	0.08546837	0.08336847	
422.6	0.08509136	0.08341282	
422.8	0.08508376	0.0834571	
423	0.08498326	0.08350132	
423.2	0.08492585	0.08354547	
423.4	0.08508745	0.08358956	
423.6	0.08508745	0.08363358	
423.8	0.08556636	0.08362668	
424	0.08620152	0.08361978	
424.2	0.08656353	0.08361288	
424.4	0.08683268	0.08360598	
424.6	0.0868422	0.08359908	
424.8	0.08707557	0.08359218	
425	0.08708034	0.08358528	
425.2	0.08700099	0.08357838	
425.4	0.0870987	0.08357148	
425.6	0.08708379	0.08356458	
425.8	0.08620425	0.08355769	
426	0.08663481	0.08355079	
426.2	0.08635684	0.08354389	
426.4	0.08675537	0.083537	
426.6	0.08664527	0.0835301	
426.8	0.0861851	0.08352321	
427	0.08587508	0.08351632	
427.2	0.08605438	0.08350942	
427.4	0.08609643	0.08350253	
427.6	0.08652108	0.08349564	
427.8	0.08652594	0.08348875	
428	0.08664326	0.08348186	
428.2	0.08637802	0.08347497	
428.4	0.08590836	0.08346808	
428.6	0.08584658	0.08346119	
428.8	0.08562931	0.0834543	
429	0.08531203	0.08344741	
429.2	0.0856918	0.08344052	
429.4	0.08562269	0.08343364	
429.6	0.0853786	0.08342675	
429.8	0.08463843	0.08341987	
430	0.0851541	0.08341298	
430.2	0.08499157	0.0834061	
430.4	0.0850332	0.08339921	
430.6	0.084432	0.08339233	
430.8	0.08483837	0.08338545	
431	0.08445627	0.08337856	
431.2	0.0843561	0.08337168	
431.4	0.08406543	0.0833648	
431.6	0.08449932	0.08335792	
431.8	0.08445532	0.08335104	
432	0.08466754	0.08334416	
432.2	0.08457702	0.08333728	
432.4	0.08458397	0.0833304	
432.6	0.0849575	0.08332353	
432.8	0.08525479	0.08331665	
433	0.08604071	0.08330977	
433.2	0.08658413	0.0833029	
433.4	0.08626228	0.08329602	
433.6	0.08606841	0.08328915	
433.8	0.08604533	0.08328227	
434	0.08614158	0.0832754	
434.2	0.08573977	0.08326853	
434.4	0.08590792	0.08326165	
434.6	0.08579923	0.08325478	
434.8	0.08600841	0.08324791	
435	0.0850935	0.08324104	
435.2	0.08523329	0.08323417	
435.4	0.08524505	0.0832273	
435.6	0.08532502	0.08322043	
435.8	0.08540658	0.08321356	
436	0.08585941	0.08320669	
436.2	0.08575229	0.08319983	
436.4	0.08582122	0.08319296	
436.6	0.08579037	0.08318609	
436.8	0.08582939	0.08317923	
437	0.08571265	0.08317236	
437.2	0.0854427	0.0831655	
437.4	0.08520846	0.08315863	
437.6	0.08519322	0.08315177	
437.8	0.08521667	0.08314491	
438	0.08503121	0.08313805	
438.2	0.08508385	0.08313118	
438.4	0.08542472	0.08312432	
438.6	0.08475572	0.08311746	
438.8	0.08490261	0.0831106	
439	0.08398869	0.08310374	
439.2	0.08438319	0.08309688	
439.4	0.08460575	0.08309003	
439.6	0.08406049	0.08308317	
439.8	0.08341752	0.08307631	
440	0.08319287	0.08306945	
440.2	0.08293594	0.0830626	
440.4	0.08235642	0.08305574	
440.6	0.08206981	0.08304889	
440.8	0.08173158	0.08304203	
441	0.08222369	0.08303518	
441.2	0.08238425	0.08302833	
441.4	0.08275729	0.08302147	
441.6	0.08309103	0.08301462	
441.8	0.08333661	0.08300777	
442	0.08357966	0.08300092	
442.2	0.08355208	0.08299407	
442.4	0.08334252	0.08298722	
442.6	0.08282894	0.08298037	
442.8	0.08330742	0.08297352	
443	0.08232144	0.08296667	
443.2	0.08226231	0.08295982	
443.4	0.08176157	0.08295298	
443.6	0.08094193	0.08294613	
443.8	0.08096171	0.08293928	
444	0.08119571	0.08293244	
444.2	0.0814673	0.08292559	
444.4	0.08108405	0.08291875	
444.6	0.08113122	0.08291191	
444.8	0.08133382	0.08290506	
445	0.08236281	0.08289822	
445.2	0.08213384	0.08289138	
445.4	0.08276563	0.08288454	
445.6	0.08337889	0.0828777	
445.8	0.08357688	0.08287086	
446	0.08376039	0.08286402	
446.2	0.08353818	0.08285718	
446.4	0.08338791	0.08285034	
446.6	0.08327456	0.0828435	
446.8	0.0831402	0.08283666	
447	0.08222739	0.08282983	
447.2	0.0814827	0.08282299	
447.4	0.08146786	0.08281615	
447.6	0.0810451	0.08280932	
447.8	0.08089061	0.08280248	
448	0.08087466	0.08279565	
448.2	0.08043501	0.08278882	
448.4	0.08025621	0.08278198	
448.6	0.08004442	0.08277515	
448.8	0.08047438	0.08276832	
449	0.08075537	0.08276149	
449.2	0.08042415	0.08275466	
449.4	0.08086184	0.08274783	
449.6	0.08082207	0.082741	
449.8	0.08058222	0.08273417	
450	0.08074872	0.08272734	
450.2	0.08053257	0.08272051	
450.4	0.08048094	0.08271369	
450.6	0.08064807	0.08270686	
450.8	0.0802133	0.08270003	
451	0.07986978	0.08269321	
451.2	0.07942667	0.08268638	
451.4	0.08022782	0.08267956	
451.6	0.07950496	0.08267273	
451.8	0.07939354	0.08266591	
452	0.07956001	0.08265909	
452.2	0.07966841	0.08265227	
452.4	0.07996735	0.08264544	
452.6	0.08003669	0.08263862	
452.8	0.08052694	0.0826318	
453	0.08061968	0.08262498	
453.2	0.08089044	0.08261816	
453.4	0.08129819	0.08261134	
453.6	0.08132063	0.08260453	
453.8	0.0819512	0.08259771	
454	0.08191872	0.08259089	
454.2	0.08203459	0.08258407	
454.4	0.08178916	0.08257726	
454.6	0.08249032	0.08257044	
454.8	0.08248881	0.08256363	
455	0.08298974	0.08255681	
455.2	0.08318655	0.08255	
455.4	0.08327104	0.08254319	
455.6	0.08250876	0.08253637	
455.8	0.08269855	0.08252956	
456	0.08280898	0.08252275	
456.2	0.08265227	0.08251594	
456.4	0.08235729	0.08250913	
456.6	0.08259202	0.08250232	
456.8	0.08271245	0.08249551	
457	0.08213797	0.0824887	
457.2	0.08193522	0.08248189	
457.4	0.08146454	0.08247509	
457.6	0.08098869	0.08246828	
457.8	0.08085986	0.08246147	
458	0.08039379	0.08245467	
458.2	0.08015985	0.08244786	
458.4	0.08025615	0.08244106	
458.6	0.08111157	0.08243425	
458.8	0.08065299	0.08242745	
459	0.08095796	0.08242064	
459.2	0.08087454	0.08241384	
459.4	0.08073484	0.08240704	
459.6	0.08100099	0.08240024	
459.8	0.08123932	0.08239344	
460	0.08164306	0.08238664	
460.2	0.08195526	0.08237984	
460.4	0.08205264	0.08237304	
460.6	0.0823726	0.08236624	
460.8	0.08234265	0.08235944	
461	0.08156471	0.08235264	
461.2	0.08172251	0.08234585	
461.4	0.08173404	0.08233905	
461.6	0.08191672	0.08233226	
461.8	0.0815105	0.08232546	
462	0.0818689	0.08231867	
462.2	0.0815221	0.08231187	
462.4	0.08151715	0.08230508	
462.6	0.08152797	0.08229829	
462.8	0.08117089	0.08229149	
463	0.08130605	0.0822847	
463.2	0.0809472	0.08227791	
463.4	0.08132982	0.08227112	
463.6	0.08129636	0.08226433	
463.8	0.08134652	0.08225754	
464	0.08149699	0.08225075	
464.2	0.08111512	0.08224396	
464.4	0.08068901	0.08223717	
464.6	0.08131366	0.08223039	
464.8	0.08090706	0.0822236	
465	0.0806259	0.08221681	
465.2	0.08109426	0.08221003	
465.4	0.08086533	0.08220324	
465.6	0.08096174	0.08219646	
465.8	0.08051112	0.08218967	
466	0.08092199	0.08218289	
466.2	0.08045679	0.08217611	
466.4	0.08038158	0.08216932	
466.6	0.0798785	0.08216254	
466.8	0.07989841	0.08215576	
467	0.07968947	0.08214898	
467.2	0.07956325	0.0821422	
467.4	0.08033252	0.08213542	
467.6	0.08013361	0.08212864	
467.8	0.08038126	0.08212186	
468	0.08066149	0.08211509	
468.2	0.08067313	0.08210831	
468.4	0.08121167	0.08210153	
468.6	0.08156758	0.08209476	
468.8	0.08089528	0.08208798	
469	0.08092209	0.0820812	
469.2	0.08107537	0.08207443	
469.4	0.08105807	0.08206766	
469.6	0.08135167	0.08206088	
469.8	0.0811621	0.08205411	
470	0.08101199	0.08204734	
470.2	0.08057233	0.08204057	
470.4	0.08038117	0.08203379	
470.6	0.08003364	0.08202702	
470.8	0.07991253	0.08202025	
471	0.07975493	0.08201348	
471.2	0.0799798	0.08200672	
471.4	0.08031785	0.08199995	
471.6	0.07986801	0.08199318	
471.8	0.07995056	0.08198641	
472	0.08010278	0.08197965	
472.2	0.08034031	0.08197288	
472.4	0.08095822	0.08196611	
472.6	0.0808301	0.08195935	
472.8	0.08052762	0.08195258	
473	0.08069894	0.08194582	
473.2	0.08092613	0.08193906	
473.4	0.08140869	0.08193229	
473.6	0.08138708	0.08192553	
473.8	0.08103997	0.08191877	
474	0.08056185	0.08191201	
474.2	0.08075427	0.08190525	
474.4	0.08070119	0.08189849	
474.6	0.08006944	0.08189173	
474.8	0.07972208	0.08188497	
475	0.0800959	0.08187821	
475.2	0.08010583	0.08187145	
475.4	0.07965957	0.0818647	
475.6	0.07945099	0.08185794	
475.8	0.07966694	0.08185118	
476	0.08001562	0.08184443	
476.2	0.08024933	0.08183767	
476.4	0.08057455	0.08183092	
476.6	0.08006037	0.08182417	
476.8	0.07945683	0.08181741	
477	0.0792344	0.08181066	
477.2	0.07905763	0.08180391	
477.4	0.07854993	0.08179716	
477.6	0.07849646	0.0817904	
477.8	0.07810258	0.08178365	
478	0.07828393	0.0817769	
478.2	0.07867238	0.08177015	
478.4	0.07816646	0.08176341	
478.6	0.07833282	0.08175666	
478.8	0.07896263	0.08174991	
479	0.07937969	0.08174316	
479.2	0.07964898	0.08173642	
479.4	0.08003007	0.08172967	
479.6	0.08024756	0.08172292	
479.8	0.08029105	0.08171618	
480	0.08015142	0.08170943	
480.2	0.07975435	0.08170269	
480.4	0.07948093	0.08169595	
480.6	0.07893803	0.0816892	
480.8	0.07864072	0.08168246	
481	0.07885179	0.08167572	
481.2	0.07842721	0.08166898	
481.4	0.07804113	0.08166224	
481.6	0.07865565	0.0816555	
481.8	0.0780482	0.08164876	
482	0.07801247	0.08164202	
482.2	0.07770776	0.08163528	
482.4	0.07788495	0.08162855	
482.6	0.07794141	0.08162181	
482.8	0.07801175	0.08161507	
483	0.07817698	0.08160834	
483.2	0.0787322	0.0816016	
483.4	0.07877716	0.08159487	
483.6	0.07847638	0.08158813	
483.8	0.07825865	0.0815814	
484	0.07834862	0.08157466	
484.2	0.07798381	0.08156793	
484.4	0.07856609	0.0815612	
484.6	0.07923855	0.08155447	
484.8	0.07942013	0.08154774	
485	0.07984419	0.08154101	
485.2	0.07928448	0.08153428	
485.4	0.08002542	0.08152755	
485.6	0.07983304	0.08152082	
485.8	0.07971994	0.08151409	
486	0.08016312	0.08150736	
486.2	0.08053074	0.08150063	
486.4	0.08101713	0.08149391	
486.6	0.08050094	0.08148718	
486.8	0.0802723	0.08148046	
487	0.08027797	0.08147373	
487.2	0.08056286	0.08146701	
487.4	0.08042522	0.08146028	
487.6	0.08043114	0.08145356	
487.8	0.0801432	0.08144684	
488	0.07994389	0.08144011	
488.2	0.07925567	0.08143339	
488.4	0.07975871	0.08142667	
488.6	0.0796784	0.08141995	
488.8	0.0791169	0.08141323	
489	0.07910304	0.08140651	
489.2	0.07899452	0.08139979	
489.4	0.07890202	0.08139308	
489.6	0.0783416	0.08138636	
489.8	0.07861989	0.08137964	
490	0.07863609	0.08137292	
490.2	0.07842378	0.08136621	
490.4	0.07845869	0.08135949	
490.6	0.07778468	0.08135278	
490.8	0.07753178	0.08134606	
491	0.07767342	0.08133935	
491.2	0.07783882	0.08133264	
491.4	0.07781328	0.08132592	
491.6	0.07770769	0.08131921	
491.8	0.07763534	0.0813125	
492	0.07769416	0.08130579	
492.2	0.07800936	0.08129908	
492.4	0.07840303	0.08129237	
492.6	0.07862354	0.08128566	
492.8	0.07832926	0.08127895	
493	0.0787365	0.08127224	
493.2	0.07873764	0.08126553	
493.4	0.07870992	0.08125883	
493.6	0.0791915	0.08125212	
493.8	0.07930452	0.08124541	
494	0.0793302	0.08123871	
494.2	0.07934374	0.081232	
494.4	0.07934937	0.0812253	
494.6	0.07892855	0.08121859	
494.8	0.07884144	0.08121189	
495	0.07859315	0.08120519	
495.2	0.07857511	0.08119849	
495.4	0.07867166	0.08119178	
495.6	0.07858927	0.08118508	
495.8	0.07866327	0.08117838	
496	0.07881899	0.08117168	
496.2	0.07889917	0.08116498	
496.4	0.07891426	0.08115828	
496.6	0.07885241	0.08115159	
496.8	0.07870091	0.08114489	
497	0.07879463	0.08113819	
497.2	0.07866312	0.08113149	
497.4	0.07898806	0.0811248	
497.6	0.07876725	0.0811181	
497.8	0.07863518	0.08111141	
498	0.07866369	0.08110471	
498.2	0.07867489	0.08109802	
498.4	0.07842599	0.08109133	
498.6	0.07841735	0.08108463	
498.8	0.07829018	0.08107794	
499	0.07837468	0.08107125	
499.2	0.07835373	0.08106456	
499.4	0.07836287	0.08105787	
499.6	0.07818607	0.08105118	
499.8	0.07894847	0.08104449	
500	0.07967306	0.0810378	
500.2	0.0796116	0.08103111	
500.4	0.07996558	0.08102442	
500.6	0.07989069	0.08101773	
500.8	0.07979401	0.08101105	
501	0.07979673	0.08100436	
501.2	0.07969335	0.08099768	
501.4	0.07957535	0.08099099	
501.6	0.0788349	0.08098431	
501.8	0.07902481	0.08097762	
502	0.07855707	0.08097094	
502.2	0.07784925	0.08096426	
502.4	0.07694468	0.08095757	
502.6	0.0765496	0.08095089	
502.8	0.07628907	0.08094421	
503	0.07627675	0.08093753	
503.2	0.07597083	0.08093085	
503.4	0.07613731	0.08092417	
503.6	0.07627421	0.08091749	
503.8	0.0762896	0.08091081	
504	0.0767213	0.08090413	
504.2	0.0764487	0.08089746	
504.4	0.07689068	0.08089078	
504.6	0.07706425	0.0808841	
504.8	0.07734239	0.08087743	
505	0.07789679	0.08087075	
505.2	0.07775922	0.08086408	
505.4	0.077808	0.0808574	
505.6	0.07770142	0.08085073	
505.8	0.07821468	0.08084406	
506	0.07803631	0.08083739	
506.2	0.07842743	0.08083071	
506.4	0.07893924	0.08082404	
506.6	0.07981496	0.08081737	
506.8	0.0804909	0.0808107	
507	0.08125443	0.08080403	
507.2	0.08138748	0.08079736	
507.4	0.08142486	0.08079069	
507.6	0.08106722	0.08078403	
507.8	0.08039243	0.08077736	
508	0.08023791	0.08077069	
508.2	0.07960156	0.08076403	
508.4	0.07907656	0.08075736	
508.6	0.07840445	0.08075069	
508.8	0.07786194	0.08074403	
509	0.07754602	0.08073737	
509.2	0.0768289	0.0807307	
509.4	0.07662867	0.08072404	
509.6	0.076951	0.08071738	
509.8	0.07726175	0.08071071	
510	0.07743245	0.08070405	
510.2	0.07852079	0.08069739	
510.4	0.07868092	0.08069073	
510.6	0.07901972	0.08068407	
510.8	0.07919218	0.08067741	
511	0.07911646	0.08067075	
511.2	0.07896289	0.0806641	
511.4	0.07870377	0.08065744	
511.6	0.07841863	0.08065078	
511.8	0.07759401	0.08064413	
512	0.0773008	0.08063747	
512.2	0.07716896	0.08063081	
512.4	0.07677414	0.08062416	
512.6	0.07628621	0.0806175	
512.8	0.0762977	0.08061085	
513	0.07680021	0.0806042	
513.2	0.0767808	0.08059755	
513.4	0.07726669	0.08059089	
513.6	0.07782915	0.08058424	
513.8	0.07793113	0.08057759	
514	0.07801183	0.08057094	
514.2	0.07869819	0.08056429	
514.4	0.07854337	0.08055764	
514.6	0.07895853	0.08055099	
514.8	0.07873752	0.08054434	
515	0.07889114	0.0805377	
515.2	0.07928126	0.08053105	
515.4	0.0794434	0.0805244	
515.6	0.07962609	0.08051776	
515.8	0.07892336	0.08051111	
516	0.0793005	0.08050447	
516.2	0.07939425	0.08049782	
516.4	0.07971305	0.08049118	
516.6	0.07985287	0.08048453	
516.8	0.08028969	0.08047789	
517	0.08028909	0.08047125	
517.2	0.08021216	0.08046461	
517.4	0.08063079	0.08045797	
517.6	0.0800073	0.08045133	
517.8	0.08005108	0.08044469	
518	0.08020967	0.08043805	
518.2	0.08011363	0.08043141	
518.4	0.08039435	0.08042477	
518.6	0.08018574	0.08041813	
518.8	0.07953435	0.08041149	
519	0.07983149	0.08040486	
519.2	0.07962915	0.08039822	
519.4	0.07907405	0.08039159	
519.6	0.07863054	0.08038495	
519.8	0.0780196	0.08037832	
520	0.07816195	0.08037168	
520.2	0.0782623	0.08036505	
520.4	0.07859091	0.08035842	
520.6	0.07812783	0.08035178	
520.8	0.07778981	0.08034515	
521	0.0778805	0.08033852	
521.2	0.07835137	0.08033189	
521.4	0.07850482	0.08032526	
521.6	0.07833817	0.08031863	
521.8	0.07903207	0.080312	
522	0.07955591	0.08030537	
522.2	0.08004571	0.08029874	
522.4	0.08072314	0.08029212	
522.6	0.08101912	0.08028549	
522.8	0.08129682	0.08027886	
523	0.08171196	0.08027224	
523.2	0.08167137	0.08026561	
523.4	0.08129626	0.08025899	
523.6	0.08062824	0.08025236	
523.8	0.08024535	0.08024574	
524	0.07981486	0.08023912	
524.2	0.07942404	0.0802325	
524.4	0.07895225	0.08022587	
524.6	0.07841326	0.08021925	
524.8	0.07883625	0.08021263	
525	0.07899732	0.08020601	
525.2	0.07908436	0.08019939	
525.4	0.07924974	0.08019277	
525.6	0.07941571	0.08018615	
525.8	0.07965382	0.08017954	
526	0.07961689	0.08017292	
526.2	0.07985197	0.0801663	
526.4	0.07972298	0.08015968	
526.6	0.07973682	0.08015307	
526.8	0.07984429	0.08014645	
527	0.079864	0.08013984	
527.2	0.07973976	0.08013322	
527.4	0.07933198	0.08012661	
527.6	0.07860411	0.08012	
527.8	0.07865884	0.08011338	
528	0.07860577	0.08010677	
528.2	0.07853316	0.08010016	
528.4	0.0786014	0.08009355	
528.6	0.07892233	0.08008694	
528.8	0.0792178	0.08008033	
529	0.0789871	0.08007372	
529.2	0.0786182	0.08006711	
529.4	0.07859983	0.0800605	
529.6	0.07870156	0.08005389	
529.8	0.07824862	0.08004729	
530	0.07785645	0.08004068	
530.2	0.07811885	0.08003407	
530.4	0.0783778	0.08002747	
530.6	0.07838134	0.08002086	
530.8	0.07893004	0.08001426	
531	0.07949632	0.08000766	
531.2	0.07930865	0.08000105	
531.4	0.07948689	0.07999445	
531.6	0.07980743	0.07998785	
531.8	0.08062487	0.07998125	
532	0.08078432	0.07997464	
532.2	0.08060723	0.07996804	
532.4	0.08049159	0.07996144	
532.6	0.0805657	0.07995484	
532.8	0.08040432	0.07994824	
533	0.08036002	0.07994165	
533.2	0.07970311	0.07993505	
533.4	0.08009194	0.07992845	
533.6	0.08005605	0.07992185	
533.8	0.07951618	0.07991526	
534	0.07904644	0.07990866	
534.2	0.07891837	0.07990207	
534.4	0.07865963	0.07989547	
534.6	0.07840996	0.07988888	
534.8	0.07824172	0.07988228	
535	0.07831841	0.07987569	
535.2	0.07793671	0.0798691	
535.4	0.07802507	0.07986251	
535.6	0.0785361	0.07985592	
535.8	0.07843157	0.07984932	
536	0.07808894	0.07984273	
536.2	0.07785959	0.07983614	
536.4	0.07765474	0.07982956	
536.6	0.07744353	0.07982297	
536.8	0.07728206	0.07981638	
537	0.0773625	0.07980979	
537.2	0.07759016	0.0798032	
537.4	0.07799422	0.07979662	
537.6	0.07810033	0.07979003	
537.8	0.07809096	0.07978345	
538	0.077571	0.07977686	
538.2	0.07791467	0.07977028	
538.4	0.07810048	0.07976369	
538.6	0.07847829	0.07975711	
538.8	0.07804601	0.07975053	
539	0.07831891	0.07974394	
539.2	0.07884288	0.07973736	
539.4	0.07877621	0.07973078	
539.6	0.07905655	0.0797242	
539.8	0.07880567	0.07971762	
540	0.07914412	0.07971104	
540.2	0.0784896	0.07970446	
540.4	0.07848213	0.07969788	
540.6	0.07838363	0.07969131	
540.8	0.07845573	0.07968473	
541	0.07873019	0.07967815	
541.2	0.07961409	0.07967158	
541.4	0.07980916	0.079665	
541.6	0.08015433	0.07965843	
541.8	0.08023765	0.07965185	
542	0.08003772	0.07964528	
542.2	0.08015213	0.0796387	
542.4	0.07984862	0.07963213	
542.6	0.07921644	0.07962556	
542.8	0.07870037	0.07961899	
543	0.07887689	0.07961242	
543.2	0.07794704	0.07960584	
543.4	0.07716328	0.07959927	
543.6	0.0767167	0.0795927	
543.8	0.07667365	0.07958614	
544	0.07656552	0.07957957	
544.2	0.07656191	0.079573	
544.4	0.07727009	0.07956643	
544.6	0.07707497	0.07955986	
544.8	0.07693183	0.0795533	
545	0.07731185	0.07954673	
545.2	0.07797455	0.07954017	
545.4	0.07802892	0.0795336	
545.6	0.07855061	0.07952704	
545.8	0.07850268	0.07952047	
546	0.07866728	0.07951391	
546.2	0.07825404	0.07950735	
546.4	0.07798084	0.07950079	
546.6	0.07805305	0.07949422	
546.8	0.07829165	0.07948766	
547	0.07808715	0.0794811	
547.2	0.07716449	0.07947454	
547.4	0.0769637	0.07946798	
547.6	0.07704878	0.07946142	
547.8	0.07758865	0.07945487	
548	0.07798526	0.07944831	
548.2	0.07848302	0.07944175	
548.4	0.07823397	0.07943519	
548.6	0.07757391	0.07942864	
548.8	0.07708341	0.07942208	
549	0.07715164	0.07941553	
549.2	0.0774561	0.07940897	
549.4	0.07748627	0.07940242	
549.6	0.07815612	0.07939587	
549.8	0.07808831	0.07938931	
550	0.07829546	0.07938276	
550.2	0.07815774	0.07937621	
550.4	0.07848798	0.07936966	
550.6	0.07908442	0.07936311	
550.8	0.0787278	0.07935656	
551	0.07859073	0.07935001	
551.2	0.07851046	0.07934346	
551.4	0.07794988	0.07933691	
551.6	0.07836003	0.07933036	
551.8	0.07837791	0.07932381	
552	0.07851175	0.07931727	
552.2	0.07844169	0.07931072	
552.4	0.07803729	0.07930417	
552.6	0.07783381	0.07929763	
552.8	0.07769775	0.07929108	
553	0.07765745	0.07928454	
553.2	0.07853723	0.079278	
553.4	0.07854284	0.07927145	
553.6	0.07873749	0.07926491	
553.8	0.07826203	0.07925837	
554	0.07826454	0.07925183	
554.2	0.07813472	0.07924529	
554.4	0.0779587	0.07923875	
554.6	0.07764897	0.07923221	
554.8	0.07698286	0.07922567	
555	0.0768657	0.07921913	
555.2	0.07681908	0.07921259	
555.4	0.07640202	0.07920605	
555.6	0.0765351	0.07919951	
555.8	0.07633464	0.07919298	
556	0.07647319	0.07918644	
556.2	0.07640299	0.07917991	
556.4	0.07644487	0.07917337	
556.6	0.07676432	0.07916684	
556.8	0.07720274	0.0791603	
557	0.07769075	0.07915377	
557.2	0.07838786	0.07914724	
557.4	0.077894	0.0791407	
557.6	0.07813622	0.07913417	
557.8	0.07816548	0.07912764	
558	0.07856756	0.07912111	
558.2	0.0784158	0.07911458	
558.4	0.07820966	0.07910805	
558.6	0.07806127	0.07910152	
558.8	0.07748602	0.07909499	
559	0.0771416	0.07908846	
559.2	0.07690885	0.07908194	
559.4	0.07660022	0.07907541	
559.6	0.07598781	0.07906888	
559.8	0.07576899	0.07906236	
560	0.07583929	0.07905583	
560.2	0.07633311	0.07904931	
560.4	0.07734454	0.07904278	
560.6	0.07788285	0.07903626	
560.8	0.0781829	0.07902974	
561	0.07865458	0.07902321	
561.2	0.07891491	0.07901669	
561.4	0.07898323	0.07901017	
561.6	0.07958422	0.07900365	
561.8	0.07966966	0.07899713	
562	0.08020492	0.07899061	
562.2	0.08046101	0.07898409	
562.4	0.08028275	0.07897757	
562.6	0.08021479	0.07897105	
562.8	0.07958951	0.07896453	
563	0.07977368	0.07895802	
563.2	0.07998603	0.0789515	
563.4	0.07988556	0.07894498	
563.6	0.07941691	0.07893847	
563.8	0.07933094	0.07893195	
564	0.07896343	0.07892544	
564.2	0.07899479	0.07891892	
564.4	0.07884022	0.07891241	
564.6	0.07833956	0.0789059	
564.8	0.07811595	0.07889938	
565	0.07831073	0.07889287	
565.2	0.07804222	0.07888636	
565.4	0.07751382	0.07887985	
565.6	0.077431	0.07887334	
565.8	0.07712775	0.07886683	
566	0.07725986	0.07886032	
566.2	0.07722764	0.07885381	
566.4	0.07722812	0.0788473	
566.6	0.07744268	0.0788408	
566.8	0.07746655	0.07883429	
567	0.07781182	0.07882778	
567.2	0.07790428	0.07882128	
567.4	0.07749213	0.07881477	
567.6	0.07716689	0.07880827	
567.8	0.07740778	0.07880176	
568	0.0772956	0.07879526	
568.2	0.07765047	0.07878876	
568.4	0.07786232	0.07878225	
568.6	0.0779256	0.07877575	
568.8	0.0783739	0.07876925	
569	0.07843716	0.07876275	
569.2	0.07790242	0.07875625	
569.4	0.07749629	0.07874975	
569.6	0.07787202	0.07874325	
569.8	0.07784096	0.07873675	
570	0.07822087	0.07873025	
570.2	0.0782538	0.07872375	
570.4	0.0782083	0.07871725	
570.6	0.07808521	0.07871076	
570.8	0.07762735	0.07870426	
571	0.07774348	0.07869776	
571.2	0.07773802	0.07869127	
571.4	0.07741849	0.07868477	
571.6	0.07724288	0.07867828	
571.8	0.07755017	0.07867179	
572	0.07747288	0.07866529	
572.2	0.07788565	0.0786588	
572.4	0.07748863	0.07865231	
572.6	0.07736389	0.07864582	
572.8	0.07750057	0.07863933	
573	0.07684533	0.07863284	
573.2	0.07664197	0.07862635	
573.4	0.07668664	0.07861986	
573.6	0.07695768	0.07861337	
573.8	0.07705043	0.07860688	
574	0.07689314	0.07860039	
574.2	0.07668591	0.0785939	
574.4	0.07640495	0.07858742	
574.6	0.07666144	0.07858093	
574.8	0.0768429	0.07857445	
575	0.07715384	0.07856796	
575.2	0.07718311	0.07856148	
575.4	0.07733606	0.07855499	
575.6	0.07750466	0.07854851	
575.8	0.07830808	0.07854203	
576	0.07865588	0.07853554	
576.2	0.0785458	0.07852906	
576.4	0.07824262	0.07852258	
576.6	0.07855794	0.0785161	
576.8	0.07880495	0.07850962	
577	0.0782539	0.07850314	
577.2	0.07809712	0.07849666	
577.4	0.07763297	0.07849018	
577.6	0.07730829	0.0784837	
577.8	0.07737068	0.07847723	
578	0.07673915	0.07847075	
578.2	0.07686812	0.07846427	
578.4	0.07649353	0.0784578	
578.6	0.07642575	0.07845132	
578.8	0.07650949	0.07844485	
579	0.0765675	0.07843837	
579.2	0.07656573	0.0784319	
579.4	0.0768692	0.07842542	
579.6	0.07722644	0.07841895	
579.8	0.07719292	0.07841248	
580	0.07682101	0.07840601	
580.2	0.07652376	0.07839954	
580.4	0.07664343	0.07839307	
580.6	0.07698057	0.0783866	
580.8	0.07702323	0.07838013	
581	0.07680606	0.07837366	
581.2	0.07683301	0.07836719	
581.4	0.07690817	0.07836072	
581.6	0.0769673	0.07835425	
581.8	0.07738031	0.07834779	
582	0.07786106	0.07834132	
582.2	0.07832941	0.07833485	
582.4	0.07809861	0.07832839	
582.6	0.07803821	0.07832192	
582.8	0.07827174	0.07831546	
583	0.07838494	0.078309	
583.2	0.07813136	0.07830253	
583.4	0.07821373	0.07829607	
583.6	0.07814632	0.07828961	
583.8	0.07740223	0.07828315	
584	0.07726513	0.07827669	
584.2	0.07668589	0.07827022	
584.4	0.0766404	0.07826376	
584.6	0.07673222	0.07825731	
584.8	0.07634889	0.07825085	
585	0.07635124	0.07824439	
585.2	0.07652759	0.07823793	
585.4	0.07659852	0.07823147	
585.6	0.07623218	0.07822502	
585.8	0.07645764	0.07821856	
586	0.0767805	0.0782121	
586.2	0.07650621	0.07820565	
586.4	0.0763791	0.07819919	
586.6	0.07645917	0.07819274	
586.8	0.07663826	0.07818629	
587	0.07671907	0.07817983	
587.2	0.07719071	0.07817338	
587.4	0.07748962	0.07816693	
587.6	0.07802142	0.07816048	
587.8	0.07850811	0.07815403	
588	0.07868092	0.07814758	
588.2	0.07845529	0.07814113	
588.4	0.07872926	0.07813468	
588.6	0.07882716	0.07812823	
588.8	0.07861416	0.07812178	
589	0.07908146	0.07811533	
589.2	0.07941757	0.07810888	
589.4	0.07933236	0.07810244	
589.6	0.07921415	0.07809599	
589.8	0.07913858	0.07808955	
590	0.07891946	0.0780831	
590.2	0.07880139	0.07807666	
590.4	0.07865946	0.07807021	
590.6	0.07813894	0.07806377	
590.8	0.07781022	0.07805733	
591	0.07762017	0.07805088	
591.2	0.07764556	0.07804444	
591.4	0.07717561	0.078038	
591.6	0.0773146	0.07803156	
591.8	0.07744888	0.07802512	
592	0.07743683	0.07801868	
592.2	0.07724432	0.07801224	
592.4	0.07749103	0.0780058	
592.6	0.07739409	0.07799936	
592.8	0.07761876	0.07799293	
593	0.07846267	0.07798649	
593.2	0.07872295	0.07798005	
593.4	0.07877489	0.07797362	
593.6	0.07853174	0.07796718	
593.8	0.0782483	0.07796075	
594	0.07808432	0.07795431	
594.2	0.07802051	0.07794788	
594.4	0.07757996	0.07794144	
594.6	0.07697048	0.07793501	
594.8	0.07679248	0.07792858	
595	0.07681223	0.07792215	
595.2	0.07691378	0.07791572	
595.4	0.07703165	0.07790928	
595.6	0.07747222	0.07790285	
595.8	0.07754282	0.07789643	
596	0.07746583	0.07789	
596.2	0.07737484	0.07788357	
596.4	0.07749448	0.07787714	
596.6	0.07674469	0.07787071	
596.8	0.07694661	0.07786428	
597	0.07701905	0.07785786	
597.2	0.07682191	0.07785143	
597.4	0.07624387	0.07784501	
597.6	0.07595185	0.07783858	
597.8	0.07582691	0.07783216	
598	0.07594578	0.07782573	
598.2	0.07610133	0.07781931	
598.4	0.07557682	0.07781289	
598.6	0.0756513	0.07780647	
598.8	0.07599713	0.07780004	
599	0.07686263	0.07779362	
599.2	0.07716114	0.0777872	
599.4	0.07741784	0.07778078	
599.6	0.07742986	0.07777436	
599.8	0.07735062	0.07776794	
600	0.07800714	0.07776152	
600.2	0.07829537	0.07775511	
600.4	0.07814986	0.07774869	
600.6	0.07788805	0.07774227	
600.8	0.07802982	0.07773586	
601	0.07833482	0.07772944	
601.2	0.07850988	0.07772302	
601.4	0.07816208	0.07771661	
601.6	0.07844082	0.0777102	
601.8	0.07807398	0.07770378	
602	0.07814175	0.07769737	
602.2	0.07784666	0.07769096	
602.4	0.07817296	0.07768454	
602.6	0.07873895	0.07767813	
602.8	0.07905097	0.07767172	
603	0.07926695	0.07766531	
603.2	0.07894528	0.0776589	
603.4	0.07902503	0.07765249	
603.6	0.07919149	0.07764608	
603.8	0.0792746	0.07763967	
604	0.07913156	0.07763327	
604.2	0.07835368	0.07762686	
604.4	0.07825246	0.07762045	
604.6	0.07797639	0.07761404	
604.8	0.07790548	0.07760764	
605	0.07787604	0.07760123	
605.2	0.07765063	0.07759483	
605.4	0.0773186	0.07758842	
605.6	0.07703652	0.07758202	
605.8	0.075872	0.07757562	
606	0.07610127	0.07756921	
606.2	0.07623406	0.07756281	
606.4	0.07660653	0.07755641	
606.6	0.07614067	0.07755001	
606.8	0.07601795	0.07754361	
607	0.07618346	0.07753721	
607.2	0.07646567	0.07753081	
607.4	0.07659291	0.07752441	
607.6	0.07656435	0.07751801	
607.8	0.07624853	0.07751161	
608	0.07613246	0.07750522	
608.2	0.07661458	0.07749882	
608.4	0.07691347	0.07749242	
608.6	0.07677205	0.07748603	
608.8	0.0771426	0.07747963	
609	0.07681863	0.07747324	
609.2	0.07697841	0.07746684	
609.4	0.07712624	0.07746045	
609.6	0.07679746	0.07745406	
609.8	0.07642422	0.07744766	
610	0.07635357	0.07744127	
610.2	0.07622342	0.07743488	
610.4	0.0764591	0.07742849	
610.6	0.07695139	0.0774221	
610.8	0.0772967	0.07741571	
611	0.07765923	0.07740932	
611.2	0.07735705	0.07740293	
611.4	0.07713738	0.07739654	
611.6	0.07686308	0.07739015	
611.8	0.07677463	0.07738377	
612	0.07701933	0.07737738	
612.2	0.07655423	0.07737099	
612.4	0.07630247	0.07736461	
612.6	0.07606689	0.07735822	
612.8	0.07612602	0.07735184	
613	0.07617074	0.07734545	
613.2	0.07642048	0.07733907	
613.4	0.07655835	0.07733269	
613.6	0.07670357	0.0773263	
613.8	0.07713035	0.07731992	
614	0.07677385	0.07731354	
614.2	0.07731107	0.07730716	
614.4	0.07785293	0.07730078	
614.6	0.07786991	0.0772944	
614.8	0.07788822	0.07728802	
615	0.0776877	0.07728164	
615.2	0.07770757	0.07727526	
615.4	0.07784275	0.07726888	
615.6	0.07781104	0.07726251	
615.8	0.07805451	0.07725613	
616	0.07830106	0.07724975	
616.2	0.07780592	0.07724338	
616.4	0.0781985	0.077237	
616.6	0.07863328	0.07723063	
616.8	0.07884746	0.07722425	
617	0.07897881	0.07721788	
617.2	0.0790477	0.07721151	
617.4	0.07902007	0.07720514	
617.6	0.07901121	0.07719876	
617.8	0.07927974	0.07719239	
618	0.07838489	0.07718602	
618.2	0.07808031	0.07717965	
618.4	0.07796259	0.07717328	
618.6	0.07741546	0.07716691	
618.8	0.0774566	0.07716054	
619	0.07730617	0.07715417	
619.2	0.07762558	0.07714781	
619.4	0.07730108	0.07714144	
619.6	0.07784635	0.07713507	
619.8	0.07818628	0.0771287	
620	0.07884628	0.07712234	
620.2	0.07922319	0.07711597	
620.4	0.07942749	0.07710961	
620.6	0.07963404	0.07710324	
620.8	0.07913024	0.07709688	
621	0.078697	0.07709052	
621.2	0.07859636	0.07708416	
621.4	0.07829312	0.07707779	
621.6	0.07845348	0.07707143	
621.8	0.0785429	0.07706507	
622	0.07764931	0.07705871	
622.2	0.07746623	0.07705235	
622.4	0.07738093	0.07704599	
622.6	0.07686681	0.07703963	
622.8	0.07635621	0.07703327	
623	0.07623434	0.07702692	
623.2	0.07608869	0.07702056	
623.4	0.07609301	0.0770142	
623.6	0.07677669	0.07700785	
623.8	0.07692226	0.07700149	
624	0.07722066	0.07699513	
624.2	0.07658509	0.07698878	
624.4	0.07637464	0.07698242	
624.6	0.07642185	0.07697607	
624.8	0.07664416	0.07696972	
625	0.07686437	0.07696337	
625.2	0.07748475	0.07695701	
625.4	0.07786486	0.07695066	
625.6	0.07822833	0.07694431	
625.8	0.07853284	0.07693796	
626	0.07839645	0.07693161	
626.2	0.07861194	0.07692526	
626.4	0.07885711	0.07691891	
626.6	0.07859254	0.07691256	
626.8	0.0781709	0.07690622	
627	0.07806664	0.07689987	
627.2	0.07751632	0.07689352	
627.4	0.07754558	0.07688717	
627.6	0.07742928	0.07688083	
627.8	0.07687074	0.07687448	
628	0.07668147	0.07686814	
628.2	0.07633706	0.07686179	
628.4	0.07634195	0.07685545	
628.6	0.07624996	0.07684911	
628.8	0.07631001	0.07684276	
629	0.076345	0.07683642	
629.2	0.07612221	0.07683008	
629.4	0.07614462	0.07682374	
629.6	0.07627256	0.0768174	
629.8	0.07643284	0.07681106	
630	0.07583807	0.07680472	
630.2	0.07609559	0.07679838	
630.4	0.07656882	0.07679204	
630.6	0.07673079	0.0767857	
630.8	0.07697978	0.07677937	
631	0.07705252	0.07677303	
631.2	0.07704543	0.07676669	
631.4	0.07736752	0.07676036	
631.6	0.07783226	0.07675402	
631.8	0.0782174	0.07674769	
632	0.07859761	0.07674135	
632.2	0.07898622	0.07673502	
632.4	0.07890131	0.07672869	
632.6	0.07841725	0.07672235	
632.8	0.0784377	0.07671602	
633	0.07805749	0.07670969	
633.2	0.07759475	0.07670336	
633.4	0.07773915	0.07669703	
633.6	0.07719053	0.0766907	
633.8	0.07736886	0.07668437	
634	0.07708886	0.07667804	
634.2	0.07759234	0.07667171	
634.4	0.07801666	0.07666538	
634.6	0.07827174	0.07665905	
634.8	0.07857442	0.07665273	
635	0.07870728	0.0766464	
635.2	0.07862906	0.07664007	
635.4	0.07863776	0.07663375	
635.6	0.0789935	0.07662742	
635.8	0.07877548	0.0766211	
636	0.07873888	0.07661478	
636.2	0.07827213	0.07660845	
636.4	0.07730451	0.07660213	
636.6	0.07631711	0.07659581	
636.8	0.0763987	0.07658949	
637	0.07597086	0.07658316	
637.2	0.07614117	0.07657684	
637.4	0.07584086	0.07657052	
637.6	0.07566395	0.0765642	
637.8	0.07644779	0.07655788	
638	0.07619975	0.07655157	
638.2	0.07675922	0.07654525	
638.4	0.07667034	0.07653893	
638.6	0.07684342	0.07653261	
638.8	0.07752533	0.0765263	
639	0.0775493	0.07651998	
639.2	0.07754143	0.07651366	
639.4	0.07768748	0.07650735	
639.6	0.07764633	0.07650104	
639.8	0.07752777	0.07649472	
640	0.0776218	0.07648841	
640.2	0.07717458	0.07648209	
640.4	0.07736464	0.07647578	
640.6	0.07754915	0.07646947	
640.8	0.07779052	0.07646316	
641	0.07784184	0.07645685	
641.2	0.07778293	0.07645054	
641.4	0.07760514	0.07644423	
641.6	0.07766803	0.07643792	
641.8	0.07799078	0.07643161	
642	0.07792876	0.0764253	
642.2	0.0778338	0.07641899	
642.4	0.07739539	0.07641269	
642.6	0.07778876	0.07640638	
642.8	0.07765379	0.07640007	
643	0.07698029	0.07639377	
643.2	0.0770488	0.07638746	
643.4	0.07746044	0.07638116	
643.6	0.07807582	0.07637485	
643.8	0.07802568	0.07636855	
644	0.07816634	0.07636225	
644.2	0.07873569	0.07635595	
644.4	0.07912482	0.07634964	
644.6	0.07908548	0.07634334	
644.8	0.0790835	0.07633704	
645	0.07903458	0.07633074	
645.2	0.0791702	0.07632444	
645.4	0.07921964	0.07631814	
645.6	0.07950174	0.07631184	
645.8	0.07980244	0.07630554	
646	0.08004388	0.07629925	
646.2	0.07990193	0.07629295	
646.4	0.07960221	0.07628665	
646.6	0.07918037	0.07628036	
646.8	0.07857646	0.07627406	
647	0.07836987	0.07626776	
647.2	0.07887026	0.07626147	
647.4	0.07907526	0.07625518	
647.6	0.07892942	0.07624888	
647.8	0.07819205	0.07624259	
648	0.0780564	0.0762363	
648.2	0.07816326	0.07623	
648.4	0.07779544	0.07622371	
648.6	0.07748877	0.07621742	
648.8	0.0773547	0.07621113	
649	0.07719803	0.07620484	
649.2	0.07753008	0.07619855	
649.4	0.0776784	0.07619226	
649.6	0.07796449	0.07618597	
649.8	0.07799592	0.07617969	
650	0.07849608	0.0761734	
650.2	0.07862698	0.07616711	
650.4	0.07806099	0.07616083	
650.6	0.07812585	0.07615454	
650.8	0.07836163	0.07614825	
651	0.07835432	0.07614197	
651.2	0.07842379	0.07613568	
651.4	0.07845426	0.0761294	
651.6	0.078385	0.07612312	
651.8	0.07851033	0.07611684	
652	0.07856344	0.07611055	
652.2	0.07823194	0.07610427	
652.4	0.07836341	0.07609799	
652.6	0.07839798	0.07609171	
652.8	0.07842171	0.07608543	
653	0.07877381	0.07607915	
653.2	0.07895184	0.07607287	
653.4	0.0788101	0.07606659	
653.6	0.07865271	0.07606031	
653.8	0.07883318	0.07605404	
654	0.07916624	0.07604776	
654.2	0.07904666	0.07604148	
654.4	0.07875686	0.07603521	
654.6	0.07879322	0.07602893	
654.8	0.07892332	0.07602266	
655	0.07854004	0.07601638	
655.2	0.07887131	0.07601011	
655.4	0.07913101	0.07600383	
655.6	0.07872657	0.07599756	
655.8	0.07879002	0.07599129	
656	0.07845536	0.07598502	
656.2	0.07820962	0.07597875	
656.4	0.07856873	0.07597247	
656.6	0.07840698	0.0759662	
656.8	0.07850624	0.07595993	
657	0.07833551	0.07595366	
657.2	0.07857023	0.0759474	
657.4	0.07850074	0.07594113	
657.6	0.07830445	0.07593486	
657.8	0.07832572	0.07592859	
658	0.07847351	0.07592233	
658.2	0.07837674	0.07591606	
658.4	0.07871921	0.07590979	
658.6	0.07869562	0.07590353	
658.8	0.07865107	0.07589726	
659	0.07839206	0.075891	
659.2	0.07850958	0.07588474	
659.4	0.0784798	0.07587847	
659.6	0.07811298	0.07587221	
659.8	0.07803863	0.07586595	
660	0.07784253	0.07585969	
660.2	0.07825187	0.07585343	
660.4	0.07843378	0.07584717	
660.6	0.07805686	0.07584091	
660.8	0.07815721	0.07583465	
661	0.0778565	0.07582839	
661.2	0.07813168	0.07582213	
661.4	0.07763726	0.07581587	
661.6	0.07734488	0.07580961	
661.8	0.07741941	0.07580336	
662	0.07750206	0.0757971	
662.2	0.07757844	0.07579084	
662.4	0.07790821	0.07578459	
662.6	0.07794908	0.07577833	
662.8	0.07793313	0.07577208	
663	0.07814668	0.07576583	
663.2	0.07833114	0.07575957	
663.4	0.07877906	0.07575332	
