# Supplementary material for: Molecular basis for DNA recognition by the maternal pioneer transcription factor FoxH1
Source: Nat Commun. 2022 Nov 26;13:7279. doi: 10.1038/s41467-022-34925-y (PMC9701222; doi:10.1038/s41467-022-34925-y)
Supplement: Supplementary file 4 — Source Data [file 41467_2022_34925_MOESM4_ESM.zip › Sourcedata/BLIS/FoxH1/WT/601/+6/NCP/D1Results.txt]

Conc1	1.563E-08	
Start1	243.6	
Stop1	663.4	
Kobs	0.000412689253694156	
Error Kobs	1.71289336152073E-05	
Koff	0	
Error Koff	0	
Time1	Data1	Fit1	
243.6	0.00864181	0	
243.8	0.0089353	0.00008334	
244	0.00933155	0.00016662	
244.2	0.00946931	0.00024983	
244.4	0.00980046	0.00033298	
244.6	0.01014576	0.00041606	
244.8	0.01019426	0.00049908	
245	0.0102892	0.00058203	
245.2	0.01051161	0.00066491	
245.4	0.01081122	0.00074773	
245.6	0.01041471	0.00083048	
245.8	0.01001467	0.00091317	
246	0.00962564	0.00099579	
246.2	0.00978302	0.00107835	
246.4	0.00985174	0.00116084	
246.6	0.00995683	0.00124327	
246.8	0.01074813	0.00132563	
247	0.011188	0.00140793	
247.2	0.01101325	0.00149016	
247.4	0.01099795	0.00157233	
247.6	0.01126589	0.00165443	
247.8	0.01140357	0.00173647	
248	0.01141484	0.00181844	
248.2	0.01149826	0.00190035	
248.4	0.0119172	0.0019822	
248.6	0.01213258	0.00206397	
248.8	0.01227794	0.00214569	
249	0.01304667	0.00222734	
249.2	0.01310666	0.00230892	
249.4	0.01341407	0.00239045	
249.6	0.01330174	0.0024719	
249.8	0.01358143	0.00255329	
250	0.01380181	0.00263462	
250.2	0.0146696	0.00271589	
250.4	0.01516327	0.00279709	
250.6	0.01504292	0.00287822	
250.8	0.01504238	0.00295929	
251	0.01470542	0.0030403	
251.2	0.01433623	0.00312124	
251.4	0.01435602	0.00320212	
251.6	0.01439587	0.00328294	
251.8	0.01420008	0.00336369	
252	0.01413218	0.00344438	
252.2	0.01414658	0.003525	
252.4	0.01413692	0.00360557	
252.6	0.01391761	0.00368606	
252.8	0.0138223	0.0037665	
253	0.01431466	0.00384687	
253.2	0.01388907	0.00392717	
253.4	0.01419517	0.00400742	
253.6	0.01448775	0.0040876	
253.8	0.01475358	0.00416771	
254	0.01500562	0.00424777	
254.2	0.01488949	0.00432776	
254.4	0.01491687	0.00440769	
254.6	0.01459227	0.00448755	
254.8	0.0141695	0.00456735	
255	0.01396482	0.00464709	
255.2	0.01361529	0.00472676	
255.4	0.01384737	0.00480638	
255.6	0.01326866	0.00488593	
255.8	0.01369081	0.00496541	
256	0.0135492	0.00504484	
256.2	0.01339696	0.0051242	
256.4	0.01354604	0.0052035	
256.6	0.01397915	0.00528273	
256.8	0.01379991	0.00536191	
257	0.014336	0.00544102	
257.2	0.01434404	0.00552006	
257.4	0.0143877	0.00559905	
257.6	0.01513605	0.00567797	
257.8	0.01590574	0.00575684	
258	0.01606147	0.00583563	
258.2	0.01581204	0.00591437	
258.4	0.01615431	0.00599305	
258.6	0.0159646	0.00607166	
258.8	0.01574815	0.00615021	
259	0.01580762	0.0062287	
259.2	0.01576592	0.00630712	
259.4	0.01566878	0.00638549	
259.6	0.01540755	0.00646379	
259.8	0.01570815	0.00654203	
260	0.01529138	0.00662021	
260.2	0.01561251	0.00669833	
260.4	0.01548901	0.00677639	
260.6	0.01567621	0.00685438	
260.8	0.01532501	0.00693231	
261	0.01579458	0.00701018	
261.2	0.01607493	0.00708799	
261.4	0.01641057	0.00716574	
261.6	0.01725448	0.00724343	
261.8	0.01754163	0.00732105	
262	0.01728801	0.00739862	
262.2	0.01745891	0.00747612	
262.4	0.0175957	0.00755356	
262.6	0.01727561	0.00763094	
262.8	0.01734936	0.00770826	
263	0.01707304	0.00778552	
263.2	0.01694496	0.00786272	
263.4	0.01700267	0.00793985	
263.6	0.01736023	0.00801693	
263.8	0.01743344	0.00809395	
264	0.01777338	0.0081709	
264.2	0.01808137	0.00824779	
264.4	0.01797304	0.00832463	
264.6	0.01851921	0.0084014	
264.8	0.01822966	0.00847811	
265	0.01848168	0.00855476	
265.2	0.01927715	0.00863135	
265.4	0.01940382	0.00870788	
265.6	0.01952706	0.00878435	
265.8	0.01959772	0.00886076	
266	0.01933135	0.00893711	
266.2	0.01927836	0.00901339	
266.4	0.01883787	0.00908962	
266.6	0.01821383	0.00916579	
266.8	0.01802483	0.0092419	
267	0.0176707	0.00931795	
267.2	0.01770946	0.00939393	
267.4	0.01783799	0.00946986	
267.6	0.01769831	0.00954573	
267.8	0.01803638	0.00962154	
268	0.01781806	0.00969729	
268.2	0.01763051	0.00977297	
268.4	0.01733257	0.0098486	
268.6	0.01690622	0.00992417	
268.8	0.01695013	0.00999968	
269	0.01785485	0.01007513	
269.2	0.01804744	0.01015052	
269.4	0.01786362	0.01022585	
269.6	0.01809458	0.01030112	
269.8	0.01790167	0.01037633	
270	0.01731722	0.01045149	
270.2	0.01781972	0.01052658	
270.4	0.01806419	0.01060161	
270.6	0.0179417	0.01067659	
270.8	0.01834568	0.0107515	
271	0.01864135	0.01082636	
271.2	0.01917517	0.01090115	
271.4	0.01988464	0.01097589	
271.6	0.0202666	0.01105057	
271.8	0.0213471	0.01112519	
272	0.02144853	0.01119975	
272.2	0.02194163	0.01127425	
272.4	0.02193298	0.0113487	
272.6	0.02201809	0.01142308	
272.8	0.02229537	0.01149741	
273	0.02225285	0.01157168	
273.2	0.02245495	0.01164588	
273.4	0.02250128	0.01172003	
273.6	0.02229441	0.01179413	
273.8	0.02176968	0.01186816	
274	0.02178994	0.01194213	
274.2	0.02197898	0.01201605	
274.4	0.02174905	0.01208991	
274.6	0.02098973	0.01216371	
274.8	0.02103072	0.01223745	
275	0.02071233	0.01231113	
275.2	0.02092047	0.01238476	
275.4	0.0210333	0.01245832	
275.6	0.02081501	0.01253183	
275.8	0.02124158	0.01260528	
276	0.02088934	0.01267867	
276.2	0.02078873	0.01275201	
276.4	0.02105314	0.01282529	
276.6	0.0211869	0.0128985	
276.8	0.02115851	0.01297167	
277	0.02139085	0.01304477	
277.2	0.02188341	0.01311781	
277.4	0.02183567	0.0131908	
277.6	0.02240449	0.01326373	
277.8	0.02304627	0.01333661	
278	0.02318019	0.01340942	
278.2	0.02284971	0.01348218	
278.4	0.02284908	0.01355488	
278.6	0.02266956	0.01362752	
278.8	0.02220569	0.01370011	
279	0.02142949	0.01377264	
279.2	0.02145105	0.01384511	
279.4	0.02132216	0.01391752	
279.6	0.02106229	0.01398988	
279.8	0.0212412	0.01406218	
280	0.02086402	0.01413442	
280.2	0.02159632	0.0142066	
280.4	0.02159663	0.01427873	
280.6	0.02141955	0.0143508	
280.8	0.02144645	0.01442282	
281	0.02155053	0.01449478	
281.2	0.02203919	0.01456668	
281.4	0.02264595	0.01463852	
281.6	0.02292965	0.01471031	
281.8	0.02320101	0.01478204	
282	0.02293194	0.01485371	
282.2	0.02298216	0.01492533	
282.4	0.02284704	0.01499689	
282.6	0.02258186	0.0150684	
282.8	0.02197176	0.01513985	
283	0.0218543	0.01521124	
283.2	0.02253018	0.01528257	
283.4	0.02237847	0.01535385	
283.6	0.02250048	0.01542507	
283.8	0.02244585	0.01549624	
284	0.02232106	0.01556735	
284.2	0.02300329	0.01563841	
284.4	0.02289176	0.0157094	
284.6	0.02306647	0.01578035	
284.8	0.0233537	0.01585123	
285	0.02321417	0.01592206	
285.2	0.02342718	0.01599284	
285.4	0.0234983	0.01606355	
285.6	0.02362075	0.01613422	
285.8	0.02390722	0.01620482	
286	0.02388579	0.01627537	
286.2	0.02332159	0.01634587	
286.4	0.02313628	0.01641631	
286.6	0.02290002	0.01648669	
286.8	0.02307581	0.01655702	
287	0.02359369	0.01662729	
287.2	0.02390308	0.01669751	
287.4	0.02360213	0.01676767	
287.6	0.023958	0.01683778	
287.8	0.02386317	0.01690783	
288	0.02353783	0.01697783	
288.2	0.02373913	0.01704777	
288.4	0.02315257	0.01711765	
288.6	0.02331672	0.01718748	
288.8	0.02320078	0.01725726	
289	0.02312798	0.01732698	
289.2	0.02364356	0.01739664	
289.4	0.02373713	0.01746625	
289.6	0.02380907	0.01753581	
289.8	0.02414722	0.01760531	
290	0.0242589	0.01767476	
290.2	0.02414216	0.01774415	
290.4	0.02472063	0.01781348	
290.6	0.0246546	0.01788276	
290.8	0.02482467	0.01795199	
291	0.02475575	0.01802116	
291.2	0.02442689	0.01809028	
291.4	0.02382746	0.01815934	
291.6	0.02363307	0.01822835	
291.8	0.02319986	0.0182973	
292	0.02330642	0.0183662	
292.2	0.02372196	0.01843505	
292.4	0.02372458	0.01850384	
292.6	0.02426099	0.01857257	
292.8	0.02403604	0.01864125	
293	0.0244954	0.01870988	
293.2	0.02508626	0.01877845	
293.4	0.02558504	0.01884697	
293.6	0.02577084	0.01891544	
293.8	0.02687595	0.01898385	
294	0.02710581	0.01905221	
294.2	0.0277688	0.01912051	
294.4	0.02805152	0.01918876	
294.6	0.02771378	0.01925695	
294.8	0.0277311	0.0193251	
295	0.02767458	0.01939318	
295.2	0.02766612	0.01946122	
295.4	0.02685207	0.0195292	
295.6	0.02683828	0.01959712	
295.8	0.02689378	0.019665	
296	0.02686683	0.01973282	
296.2	0.02641605	0.01980058	
296.4	0.02564159	0.01986829	
296.6	0.02499274	0.01993595	
296.8	0.02429395	0.02000356	
297	0.02434686	0.02007111	
297.2	0.02415017	0.02013861	
297.4	0.0238448	0.02020605	
297.6	0.0237866	0.02027345	
297.8	0.0238736	0.02034079	
298	0.02383153	0.02040807	
298.2	0.02430374	0.0204753	
298.4	0.02452537	0.02054248	
298.6	0.02482709	0.02060961	
298.8	0.0250189	0.02067668	
299	0.02544333	0.0207437	
299.2	0.02592565	0.02081067	
299.4	0.02627718	0.02087759	
299.6	0.02696744	0.02094445	
299.8	0.02726617	0.02101126	
300	0.02741645	0.02107802	
300.2	0.0277318	0.02114472	
300.4	0.02762178	0.02121137	
300.6	0.02732398	0.02127797	
300.8	0.02726585	0.02134451	
301	0.0274387	0.02141101	
301.2	0.02665396	0.02147745	
301.4	0.02658364	0.02154384	
301.6	0.02678736	0.02161017	
301.8	0.02671239	0.02167646	
302	0.02704682	0.02174269	
302.2	0.02725583	0.02180887	
302.4	0.02754467	0.02187499	
302.6	0.02768959	0.02194107	
302.8	0.02774742	0.02200709	
303	0.02849253	0.02207306	
303.2	0.02887451	0.02213898	
303.4	0.02883728	0.02220485	
303.6	0.02892429	0.02227066	
303.8	0.02885053	0.02233642	
304	0.02901579	0.02240213	
304.2	0.02864674	0.02246779	
304.4	0.02846959	0.0225334	
304.6	0.02827501	0.02259895	
304.8	0.02843938	0.02266446	
305	0.02844936	0.02272991	
305.2	0.02801468	0.02279531	
305.4	0.02838668	0.02286066	
305.6	0.02828223	0.02292595	
305.8	0.02813109	0.0229912	
306	0.02777036	0.02305639	
306.2	0.02760826	0.02312153	
306.4	0.02766313	0.02318662	
306.6	0.02749775	0.02325166	
306.8	0.02721179	0.02331665	
307	0.02742713	0.02338159	
307.2	0.02742525	0.02344647	
307.4	0.02732085	0.02351131	
307.6	0.02799604	0.02357609	
307.8	0.02835782	0.02364082	
308	0.02849127	0.0237055	
308.2	0.02840175	0.02377013	
308.4	0.02904418	0.02383471	
308.6	0.02961408	0.02389924	
308.8	0.02989191	0.02396371	
309	0.02983515	0.02402814	
309.2	0.02969138	0.02409252	
309.4	0.02996361	0.02415684	
309.6	0.02996925	0.02422111	
309.8	0.03017728	0.02428533	
310	0.03037517	0.02434951	
310.2	0.0304435	0.02441363	
310.4	0.03091921	0.0244777	
310.6	0.03102906	0.02454172	
310.8	0.03090833	0.02460569	
311	0.03116837	0.02466961	
311.2	0.03101962	0.02473348	
311.4	0.03110808	0.02479729	
311.6	0.03147188	0.02486106	
311.8	0.03121843	0.02492478	
312	0.03115342	0.02498845	
312.2	0.03135656	0.02505206	
312.4	0.03134828	0.02511563	
312.6	0.03128484	0.02517914	
312.8	0.0306752	0.02524261	
313	0.03061669	0.02530603	
313.2	0.03094276	0.02536939	
313.4	0.03120404	0.02543271	
313.6	0.03097446	0.02549598	
313.8	0.03096268	0.02555919	
314	0.03081653	0.02562236	
314.2	0.03054791	0.02568547	
314.4	0.03083074	0.02574854	
314.6	0.03049183	0.02581156	
314.8	0.02967299	0.02587452	
315	0.02996203	0.02593744	
315.2	0.02992297	0.02600031	
315.4	0.02958134	0.02606313	
315.6	0.0296367	0.0261259	
315.8	0.02953239	0.02618861	
316	0.03021994	0.02625128	
316.2	0.03017876	0.0263139	
316.4	0.03012554	0.02637647	
316.6	0.03034685	0.02643899	
316.8	0.03027947	0.02650147	
317	0.03058575	0.02656389	
317.2	0.0309823	0.02662626	
317.4	0.03101197	0.02668859	
317.6	0.03066762	0.02675086	
317.8	0.03059294	0.02681309	
318	0.03067205	0.02687526	
318.2	0.0309062	0.02693739	
318.4	0.03112519	0.02699947	
318.6	0.03094593	0.0270615	
318.8	0.0309133	0.02712348	
319	0.03173546	0.02718541	
319.2	0.03164177	0.02724729	
319.4	0.03115695	0.02730912	
319.6	0.03120072	0.02737091	
319.8	0.03134477	0.02743264	
320	0.03169328	0.02749433	
320.2	0.03156044	0.02755597	
320.4	0.03204445	0.02761756	
320.6	0.03272103	0.0276791	
320.8	0.03265522	0.02774059	
321	0.03295184	0.02780204	
321.2	0.03299239	0.02786343	
321.4	0.0326029	0.02792478	
321.6	0.03304849	0.02798608	
321.8	0.033199	0.02804733	
322	0.03369785	0.02810853	
322.2	0.03383888	0.02816968	
322.4	0.03400336	0.02823079	
322.6	0.03407996	0.02829185	
322.8	0.03421729	0.02835286	
323	0.03443297	0.02841382	
323.2	0.03413211	0.02847473	
323.4	0.03339782	0.02853559	
323.6	0.03292527	0.02859641	
323.8	0.03277925	0.02865718	
324	0.03242101	0.0287179	
324.2	0.03249316	0.02877857	
324.4	0.03228025	0.0288392	
324.6	0.03227478	0.02889977	
324.8	0.03136713	0.0289603	
325	0.03046291	0.02902078	
325.2	0.03025471	0.02908122	
325.4	0.03002749	0.0291416	
325.6	0.03074609	0.02920194	
325.8	0.03069034	0.02926223	
326	0.03076144	0.02932247	
326.2	0.03093218	0.02938267	
326.4	0.03129341	0.02944282	
326.6	0.03149928	0.02950292	
326.8	0.03209955	0.02956297	
327	0.03268701	0.02962298	
327.2	0.03293528	0.02968293	
327.4	0.03262959	0.02974284	
327.6	0.03320104	0.02980271	
327.8	0.03328268	0.02986252	
328	0.03297974	0.02992229	
328.2	0.03337298	0.02998201	
328.4	0.03354772	0.03004169	
328.6	0.03353737	0.03010132	
328.8	0.03314084	0.0301609	
329	0.03282005	0.03022043	
329.2	0.03302399	0.03027992	
329.4	0.03287854	0.03033936	
329.6	0.03312625	0.03039875	
329.8	0.03273722	0.03045809	
330	0.03262417	0.03051739	
330.2	0.03261335	0.03057665	
330.4	0.03258368	0.03063585	
330.6	0.03290693	0.03069501	
330.8	0.03318555	0.03075412	
331	0.03322169	0.03081319	
331.2	0.03340166	0.0308722	
331.4	0.03367039	0.03093118	
331.6	0.03402921	0.0309901	
331.8	0.03350264	0.03104898	
332	0.03380795	0.03110781	
332.2	0.03450252	0.0311666	
332.4	0.03503478	0.03122534	
332.6	0.03470218	0.03128403	
332.8	0.0346884	0.03134268	
333	0.03449118	0.03140128	
333.2	0.03422342	0.03145983	
333.4	0.03410693	0.03151834	
333.6	0.03389028	0.0315768	
333.8	0.03385894	0.03163522	
334	0.03396084	0.03169359	
334.2	0.03366105	0.03175191	
334.4	0.03391477	0.03181019	
334.6	0.03447607	0.03186842	
334.8	0.03476286	0.0319266	
335	0.03524124	0.03198474	
335.2	0.03547085	0.03204284	
335.4	0.03576139	0.03210089	
335.6	0.03523493	0.03215889	
335.8	0.03495336	0.03221684	
336	0.03518532	0.03227475	
336.2	0.03518184	0.03233262	
336.4	0.03519134	0.03239044	
336.6	0.03463725	0.03244821	
336.8	0.03452562	0.03250594	
337	0.03420765	0.03256362	
337.2	0.03409115	0.03262126	
337.4	0.03390177	0.03267885	
337.6	0.0337646	0.03273639	
337.8	0.03371901	0.03279389	
338	0.03353674	0.03285135	
338.2	0.03377006	0.03290876	
338.4	0.034133	0.03296612	
338.6	0.03462377	0.03302344	
338.8	0.03509379	0.03308071	
339	0.0349797	0.03313794	
339.2	0.03504678	0.03319513	
339.4	0.03550075	0.03325226	
339.6	0.03551537	0.03330936	
339.8	0.03584359	0.0333664	
340	0.03666564	0.03342341	
340.2	0.03699761	0.03348037	
340.4	0.03704715	0.03353728	
340.6	0.03720054	0.03359415	
340.8	0.03721947	0.03365097	
341	0.03713616	0.03370775	
341.2	0.03670396	0.03376448	
341.4	0.03613718	0.03382117	
341.6	0.03547556	0.03387781	
341.8	0.03534599	0.03393441	
342	0.03525519	0.03399097	
342.2	0.03531684	0.03404748	
342.4	0.03527863	0.03410394	
342.6	0.03552242	0.03416036	
342.8	0.03531237	0.03421674	
343	0.03530981	0.03427307	
343.2	0.03567776	0.03432936	
343.4	0.03611244	0.0343856	
343.6	0.03630054	0.0344418	
343.8	0.03663375	0.03449795	
344	0.0370779	0.03455406	
344.2	0.03730928	0.03461013	
344.4	0.03733593	0.03466615	
344.6	0.0379036	0.03472212	
344.8	0.03800265	0.03477806	
345	0.03820672	0.03483394	
345.2	0.0380824	0.03488979	
345.4	0.03847509	0.03494559	
345.6	0.03892923	0.03500135	
345.8	0.03936617	0.03505706	
346	0.03926607	0.03511273	
346.2	0.03929925	0.03516835	
346.4	0.03882396	0.03522393	
346.6	0.03855984	0.03527947	
346.8	0.03825092	0.03533496	
347	0.03834577	0.03539041	
347.2	0.03794825	0.03544581	
347.4	0.03760075	0.03550117	
347.6	0.03748513	0.03555649	
347.8	0.03735983	0.03561177	
348	0.03725968	0.035667	
348.2	0.03723933	0.03572218	
348.4	0.03691317	0.03577733	
348.6	0.03740638	0.03583242	
348.8	0.03731884	0.03588748	
349	0.03724607	0.03594249	
349.2	0.03743111	0.03599746	
349.4	0.03750462	0.03605239	
349.6	0.03768586	0.03610727	
349.8	0.03791851	0.03616211	
350	0.03778878	0.03621691	
350.2	0.03790967	0.03627166	
350.4	0.03782147	0.03632637	
350.6	0.03836242	0.03638103	
350.8	0.03872284	0.03643566	
351	0.03870438	0.03649024	
351.2	0.03913469	0.03654477	
351.4	0.03931958	0.03659927	
351.6	0.03978899	0.03665372	
351.8	0.03960102	0.03670812	
352	0.03942889	0.03676249	
352.2	0.0396029	0.03681681	
352.4	0.03946907	0.03687109	
352.6	0.03960746	0.03692533	
352.8	0.03913544	0.03697952	
353	0.03859398	0.03703367	
353.2	0.03853839	0.03708778	
353.4	0.03858632	0.03714184	
353.6	0.0387371	0.03719587	
353.8	0.03844301	0.03724984	
354	0.03860109	0.03730378	
354.2	0.03838144	0.03735768	
354.4	0.0384631	0.03741153	
354.6	0.03814183	0.03746534	
354.8	0.03826379	0.0375191	
355	0.03815773	0.03757283	
355.2	0.03840874	0.03762651	
355.4	0.03832558	0.03768015	
355.6	0.03860866	0.03773375	
355.8	0.03837819	0.0377873	
356	0.03853999	0.03784082	
356.2	0.03909953	0.03789429	
356.4	0.03867934	0.03794771	
356.6	0.0386681	0.0380011	
356.8	0.03870589	0.03805444	
357	0.03886446	0.03810775	
357.2	0.03908322	0.03816101	
357.4	0.03954363	0.03821422	
357.6	0.03971263	0.0382674	
357.8	0.0398307	0.03832053	
358	0.04100401	0.03837363	
358.2	0.04103268	0.03842668	
358.4	0.04151262	0.03847968	
358.6	0.04150699	0.03853265	
358.8	0.04161653	0.03858557	
359	0.04177424	0.03863846	
359.2	0.04193862	0.0386913	
359.4	0.04238056	0.0387441	
359.6	0.04292392	0.03879685	
359.8	0.04265366	0.03884957	
360	0.04242099	0.03890224	
360.2	0.04244306	0.03895488	
360.4	0.04209985	0.03900747	
360.6	0.04204785	0.03906002	
360.8	0.041862	0.03911252	
361	0.04176449	0.03916499	
361.2	0.04149313	0.03921742	
361.4	0.04154841	0.0392698	
361.6	0.04180365	0.03932214	
361.8	0.0415005	0.03937444	
362	0.04190387	0.0394267	
362.2	0.04191551	0.03947892	
362.4	0.04150353	0.0395311	
362.6	0.04095983	0.03958324	
362.8	0.04048589	0.03963533	
363	0.04062131	0.03968738	
363.2	0.03989906	0.0397394	
363.4	0.03945024	0.03979137	
363.6	0.03946462	0.0398433	
363.8	0.03901016	0.03989519	
364	0.03880202	0.03994704	
364.2	0.03913639	0.03999885	
364.4	0.0392297	0.04005061	
364.6	0.03911213	0.04010234	
364.8	0.03910676	0.04015402	
365	0.03939028	0.04020567	
365.2	0.0397739	0.04025727	
365.4	0.04031012	0.04030883	
365.6	0.04079	0.04036036	
365.8	0.04106994	0.04041184	
366	0.04173529	0.04046328	
366.2	0.04241617	0.04051468	
366.4	0.04205443	0.04056604	
366.6	0.04179057	0.04061736	
366.8	0.04170829	0.04066864	
367	0.04121054	0.04071987	
367.2	0.04072172	0.04077107	
367.4	0.04092315	0.04082223	
367.6	0.04121143	0.04087335	
367.8	0.04103612	0.04092442	
368	0.04107485	0.04097546	
368.2	0.04078324	0.04102646	
368.4	0.04109447	0.04107741	
368.6	0.0411334	0.04112833	
368.8	0.04107669	0.0411792	
369	0.04147767	0.04123004	
369.2	0.04201544	0.04128083	
369.4	0.04236577	0.04133159	
369.6	0.04246917	0.0413823	
369.8	0.04303212	0.04143298	
370	0.04317248	0.04148361	
370.2	0.04349664	0.0415342	
370.4	0.042955	0.04158476	
370.6	0.0430273	0.04163527	
370.8	0.04329661	0.04168575	
371	0.04345902	0.04173618	
371.2	0.04373524	0.04178658	
371.4	0.04400231	0.04183694	
371.6	0.0444311	0.04188725	
371.8	0.04432412	0.04193753	
372	0.04439618	0.04198776	
372.2	0.04349382	0.04203796	
372.4	0.04395149	0.04208812	
372.6	0.04346245	0.04213824	
372.8	0.04290344	0.04218831	
373	0.04290737	0.04223835	
373.2	0.04231554	0.04228835	
373.4	0.04180854	0.04233831	
373.6	0.04168217	0.04238823	
373.8	0.04162952	0.04243811	
374	0.04138645	0.04248795	
374.2	0.04132853	0.04253775	
374.4	0.04126016	0.04258752	
374.6	0.04180989	0.04263724	
374.8	0.04205743	0.04268692	
375	0.04238769	0.04273657	
375.2	0.0424511	0.04278617	
375.4	0.04294123	0.04283574	
375.6	0.04349439	0.04288527	
375.8	0.04333037	0.04293476	
376	0.04324328	0.0429842	
376.2	0.04267601	0.04303361	
376.4	0.04273939	0.04308299	
376.6	0.04238207	0.04313232	
376.8	0.0419109	0.04318161	
377	0.04205146	0.04323087	
377.2	0.04198229	0.04328008	
377.4	0.04204674	0.04332926	
377.6	0.042419	0.0433784	
377.8	0.0424528	0.04342749	
378	0.04295311	0.04347655	
378.2	0.04320879	0.04352558	
378.4	0.04359431	0.04357456	
378.6	0.04378454	0.0436235	
378.8	0.04370974	0.04367241	
379	0.04420582	0.04372127	
379.2	0.04429999	0.0437701	
379.4	0.0446082	0.04381889	
379.6	0.04438648	0.04386764	
379.8	0.04399055	0.04391636	
380	0.04379942	0.04396503	
380.2	0.04346444	0.04401367	
380.4	0.04369681	0.04406226	
380.6	0.04369011	0.04411082	
380.8	0.04336072	0.04415934	
381	0.04342017	0.04420783	
381.2	0.04311187	0.04425627	
381.4	0.04310548	0.04430468	
381.6	0.04301422	0.04435304	
381.8	0.04330737	0.04440137	
382	0.04347574	0.04444966	
382.2	0.04331616	0.04449792	
382.4	0.04388669	0.04454613	
382.6	0.04364042	0.04459431	
382.8	0.04398246	0.04464245	
383	0.04453062	0.04469055	
383.2	0.04498658	0.04473861	
383.4	0.04490509	0.04478664	
383.6	0.04473961	0.04483462	
383.8	0.04495843	0.04488257	
384	0.0457314	0.04493049	
384.2	0.0458802	0.04497836	
384.4	0.04633086	0.04502619	
384.6	0.04595369	0.04507399	
384.8	0.04548371	0.04512175	
385	0.04535013	0.04516948	
385.2	0.0450113	0.04521716	
385.4	0.04515902	0.04526481	
385.6	0.04458172	0.04531242	
385.8	0.04481762	0.04535999	
386	0.04483974	0.04540752	
386.2	0.04498649	0.04545502	
386.4	0.04476773	0.04550248	
386.6	0.04387684	0.0455499	
386.8	0.04394565	0.04559729	
387	0.04476466	0.04564463	
387.2	0.04476032	0.04569194	
387.4	0.04447061	0.04573922	
387.6	0.04469455	0.04578645	
387.8	0.04458505	0.04583365	
388	0.04475672	0.04588081	
388.2	0.04456612	0.04592793	
388.4	0.0446504	0.04597502	
388.6	0.04434644	0.04602207	
388.8	0.04425271	0.04606908	
389	0.0444167	0.04611606	
389.2	0.04406632	0.04616299	
389.4	0.04394968	0.04620989	
389.6	0.04407301	0.04625676	
389.8	0.04468868	0.04630358	
390	0.04474383	0.04635037	
390.2	0.04465681	0.04639713	
390.4	0.0447152	0.04644384	
390.6	0.04460905	0.04649052	
390.8	0.04541124	0.04653716	
391	0.04589121	0.04658377	
391.2	0.04571002	0.04663034	
391.4	0.04586886	0.04667687	
391.6	0.0461032	0.04672336	
391.8	0.04598825	0.04676982	
392	0.04591881	0.04681624	
392.2	0.04596968	0.04686263	
392.4	0.04621622	0.04690898	
392.6	0.0460349	0.04695529	
392.8	0.04597568	0.04700156	
393	0.04570506	0.0470478	
393.2	0.04538101	0.047094	
393.4	0.0456402	0.04714017	
393.6	0.04598626	0.0471863	
393.8	0.04566446	0.04723239	
394	0.04575603	0.04727845	
394.2	0.04587193	0.04732447	
394.4	0.04627862	0.04737045	
394.6	0.04599286	0.0474164	
394.8	0.04649422	0.04746231	
395	0.04659771	0.04750819	
395.2	0.04681601	0.04755402	
395.4	0.04661549	0.04759983	
395.6	0.0472764	0.04764559	
395.8	0.04744419	0.04769132	
396	0.04735048	0.04773702	
396.2	0.04767807	0.04778267	
396.4	0.04771823	0.0478283	
396.6	0.04726464	0.04787388	
396.8	0.04716347	0.04791943	
397	0.04688024	0.04796495	
397.2	0.04705363	0.04801042	
397.4	0.04711899	0.04805587	
397.6	0.04645105	0.04810127	
397.8	0.04608971	0.04814664	
398	0.04664418	0.04819198	
398.2	0.04680135	0.04823728	
398.4	0.04697424	0.04828254	
398.6	0.04652202	0.04832777	
398.8	0.04674832	0.04837296	
399	0.04672895	0.04841812	
399.2	0.04672442	0.04846324	
399.4	0.0469405	0.04850832	
399.6	0.04722058	0.04855337	
399.8	0.04714786	0.04859838	
400	0.04676749	0.04864336	
400.2	0.04692426	0.0486883	
400.4	0.04675941	0.04873321	
400.6	0.04671116	0.04877808	
400.8	0.04680071	0.04882292	
401	0.04704161	0.04886772	
401.2	0.04739958	0.04891248	
401.4	0.04768846	0.04895721	
401.6	0.04752232	0.04900191	
401.8	0.04805908	0.04904657	
402	0.04879302	0.04909119	
402.2	0.04913088	0.04913578	
402.4	0.04912444	0.04918034	
402.6	0.04922406	0.04922485	
402.8	0.049188	0.04926934	
403	0.04933509	0.04931379	
403.2	0.05009568	0.0493582	
403.4	0.04994703	0.04940258	
403.6	0.04954857	0.04944692	
403.8	0.0496081	0.04949123	
404	0.0496515	0.0495355	
404.2	0.04976244	0.04957974	
404.4	0.04992186	0.04962394	
404.6	0.0501631	0.04966811	
404.8	0.05017942	0.04971224	
405	0.05038896	0.04975634	
405.2	0.04989645	0.04980041	
405.4	0.05012897	0.04984444	
405.6	0.05016608	0.04988843	
405.8	0.05046095	0.04993239	
406	0.05058889	0.04997632	
406.2	0.0505937	0.05002021	
406.4	0.05026827	0.05006406	
406.6	0.04980448	0.05010788	
406.8	0.0497809	0.05015167	
407	0.05015303	0.05019542	
407.2	0.05035906	0.05023914	
407.4	0.04974139	0.05028282	
407.6	0.04983247	0.05032647	
407.8	0.05039131	0.05037008	
408	0.05079163	0.05041366	
408.2	0.05074832	0.05045721	
408.4	0.05145063	0.05050072	
408.6	0.05118279	0.05054419	
408.8	0.05105841	0.05058763	
409	0.05142548	0.05063104	
409.2	0.0511845	0.05067442	
409.4	0.05170115	0.05071775	
409.6	0.05186594	0.05076106	
409.8	0.05154013	0.05080433	
410	0.05117869	0.05084757	
410.2	0.05065715	0.05089077	
410.4	0.05027893	0.05093394	
410.6	0.050049	0.05097707	
410.8	0.05035761	0.05102017	
411	0.04996891	0.05106324	
411.2	0.04976085	0.05110627	
411.4	0.04964099	0.05114927	
411.6	0.05019301	0.05119223	
411.8	0.05008588	0.05123516	
412	0.04991803	0.05127806	
412.2	0.04985995	0.05132092	
412.4	0.05028088	0.05136375	
412.6	0.0501981	0.05140655	
412.8	0.05087208	0.05144931	
413	0.0513553	0.05149203	
413.2	0.05123342	0.05153473	
413.4	0.05156485	0.05157739	
413.6	0.05125928	0.05162001	
413.8	0.05126782	0.05166261	
414	0.05113568	0.05170517	
414.2	0.05121059	0.05174769	
414.4	0.05158526	0.05179018	
414.6	0.05182586	0.05183264	
414.8	0.05151198	0.05187507	
415	0.05144442	0.05191746	
415.2	0.05150172	0.05195981	
415.4	0.05145101	0.05200214	
415.6	0.05165484	0.05204443	
415.8	0.0515523	0.05208669	
416	0.05176066	0.05212891	
416.2	0.05164634	0.0521711	
416.4	0.05198562	0.05221326	
416.6	0.05217681	0.05225538	
416.8	0.05256945	0.05229748	
417	0.05256108	0.05233953	
417.2	0.0526474	0.05238156	
417.4	0.05235054	0.05242355	
417.6	0.05163293	0.05246551	
417.8	0.0521642	0.05250743	
418	0.05232381	0.05254932	
418.2	0.05244741	0.05259118	
418.4	0.05261445	0.05263301	
418.6	0.05260286	0.0526748	
418.8	0.05228233	0.05271656	
419	0.05238667	0.05275829	
419.2	0.05185921	0.05279998	
419.4	0.0518216	0.05284164	
419.6	0.05151754	0.05288327	
419.8	0.05178509	0.05292487	
420	0.05145203	0.05296643	
420.2	0.05137751	0.05300796	
420.4	0.05203753	0.05304946	
420.6	0.05226178	0.05309092	
420.8	0.05249717	0.05313235	
421	0.05267852	0.05317375	
421.2	0.05280041	0.05321512	
421.4	0.05271014	0.05325645	
421.6	0.05290315	0.05329775	
421.8	0.05358314	0.05333902	
422	0.05365833	0.05338025	
422.2	0.05353226	0.05342146	
422.4	0.05355072	0.05346263	
422.6	0.05313084	0.05350377	
422.8	0.0526594	0.05354487	
423	0.05203548	0.05358594	
423.2	0.05137647	0.05362698	
423.4	0.05105137	0.05366799	
423.6	0.05105137	0.05370897	
423.8	0.05167104	0.05370454	
424	0.05145872	0.05370011	
424.2	0.05169294	0.05369567	
424.4	0.05184748	0.05369124	
424.6	0.05188835	0.05368681	
424.8	0.05155884	0.05368238	
425	0.05154346	0.05367795	
425.2	0.05107278	0.05367352	
425.4	0.05116681	0.05366909	
425.6	0.05137907	0.05366466	
425.8	0.05096935	0.05366023	
426	0.05115772	0.0536558	
426.2	0.05137132	0.05365137	
426.4	0.05201781	0.05364695	
426.6	0.05160443	0.05364252	
426.8	0.05130841	0.05363809	
427	0.05130811	0.05363366	
427.2	0.05195326	0.05362924	
427.4	0.0519301	0.05362481	
427.6	0.05210117	0.05362038	
427.8	0.05225679	0.05361596	
428	0.05192171	0.05361153	
428.2	0.05185701	0.05360711	
428.4	0.05147678	0.05360268	
428.6	0.05112172	0.05359826	
428.8	0.05093335	0.05359384	
429	0.05079389	0.05358941	
429.2	0.05075855	0.05358499	
429.4	0.05076199	0.05358057	
429.6	0.05085015	0.05357615	
429.8	0.05023354	0.05357172	
430	0.05070299	0.0535673	
430.2	0.050937	0.05356288	
430.4	0.05087994	0.05355846	
430.6	0.05053175	0.05355404	
430.8	0.05093742	0.05354962	
431	0.05145615	0.0535452	
431.2	0.05194565	0.05354078	
431.4	0.0514502	0.05353636	
431.6	0.05198308	0.05353194	
431.8	0.05211991	0.05352753	
432	0.05252905	0.05352311	
432.2	0.05224133	0.05351869	
432.4	0.05241115	0.05351427	
432.6	0.05241977	0.05350986	
432.8	0.05287997	0.05350544	
433	0.05305048	0.05350102	
433.2	0.05322367	0.05349661	
433.4	0.05267632	0.05349219	
433.6	0.05248495	0.05348778	
433.8	0.05202915	0.05348336	
434	0.05169935	0.05347895	
434.2	0.05127001	0.05347453	
434.4	0.05105585	0.05347012	
434.6	0.0511894	0.05346571	
434.8	0.0514505	0.0534613	
435	0.05123699	0.05345688	
435.2	0.05166476	0.05345247	
435.4	0.05124495	0.05344806	
435.6	0.05165403	0.05344365	
435.8	0.05198995	0.05343924	
436	0.05234007	0.05343483	
436.2	0.05202815	0.05343042	
436.4	0.0520683	0.05342601	
436.6	0.05211905	0.0534216	
436.8	0.05193771	0.05341719	
437	0.05217967	0.05341278	
437.2	0.05198959	0.05340837	
437.4	0.05229783	0.05340396	
437.6	0.052285	0.05339956	
437.8	0.0523484	0.05339515	
438	0.05205904	0.05339074	
438.2	0.0521215	0.05338633	
438.4	0.05225464	0.05338193	
438.6	0.05232686	0.05337752	
438.8	0.0528801	0.05337312	
439	0.05235648	0.05336871	
439.2	0.05267331	0.05336431	
439.4	0.05260694	0.0533599	
439.6	0.05238504	0.0533555	
439.8	0.05192524	0.05335109	
440	0.05162449	0.05334669	
440.2	0.05130088	0.05334229	
440.4	0.05122484	0.05333789	
440.6	0.05094596	0.05333348	
440.8	0.05033284	0.05332908	
441	0.05103835	0.05332468	
441.2	0.05107497	0.05332028	
441.4	0.05127399	0.05331588	
441.6	0.05088315	0.05331148	
441.8	0.05106557	0.05330708	
442	0.05129736	0.05330268	
442.2	0.05154834	0.05329828	
442.4	0.05215313	0.05329388	
442.6	0.05223377	0.05328948	
442.8	0.05267622	0.05328508	
443	0.05199789	0.05328069	
443.2	0.05175751	0.05327629	
443.4	0.05125682	0.05327189	
443.6	0.05036872	0.05326749	
443.8	0.0504919	0.0532631	
444	0.05056776	0.0532587	
444.2	0.05099271	0.05325431	
444.4	0.05082851	0.05324991	
444.6	0.05046156	0.05324552	
444.8	0.05052892	0.05324112	
445	0.05066153	0.05323673	
445.2	0.05053142	0.05323233	
445.4	0.05079583	0.05322794	
445.6	0.05095743	0.05322355	
445.8	0.05102354	0.05321915	
446	0.05111677	0.05321476	
446.2	0.05125508	0.05321037	
446.4	0.05122901	0.05320598	
446.6	0.05131274	0.05320159	
446.8	0.0513215	0.0531972	
447	0.05082453	0.0531928	
447.2	0.04995855	0.05318841	
447.4	0.04967275	0.05318402	
447.6	0.04945225	0.05317963	
447.8	0.04934839	0.05317525	
448	0.04887894	0.05317086	
448.2	0.04897396	0.05316647	
448.4	0.04863215	0.05316208	
448.6	0.04856503	0.05315769	
448.8	0.04884509	0.05315331	
449	0.04828228	0.05314892	
449.2	0.04864034	0.05314453	
449.4	0.04868178	0.05314015	
449.6	0.04826378	0.05313576	
449.8	0.04806724	0.05313137	
450	0.0481387	0.05312699	
450.2	0.04837827	0.0531226	
450.4	0.04843243	0.05311822	
450.6	0.04897584	0.05311384	
450.8	0.04866042	0.05310945	
451	0.04858601	0.05310507	
451.2	0.04839624	0.05310069	
451.4	0.04907687	0.0530963	
451.6	0.04944099	0.05309192	
451.8	0.04913997	0.05308754	
452	0.04920929	0.05308316	
452.2	0.0495572	0.05307878	
452.4	0.04992776	0.0530744	
452.6	0.05017434	0.05307001	
452.8	0.05057889	0.05306563	
453	0.05030373	0.05306125	
453.2	0.05069003	0.05305688	
453.4	0.0509202	0.0530525	
453.6	0.05117713	0.05304812	
453.8	0.05152075	0.05304374	
454	0.05158505	0.05303936	
454.2	0.05162114	0.05303498	
454.4	0.05125627	0.05303061	
454.6	0.05182711	0.05302623	
454.8	0.05167919	0.05302185	
455	0.05201647	0.05301748	
455.2	0.05220729	0.0530131	
455.4	0.0525921	0.05300873	
455.6	0.05262892	0.05300435	
455.8	0.05208592	0.05299998	
456	0.05228518	0.0529956	
456.2	0.05218222	0.05299123	
456.4	0.05218098	0.05298685	
456.6	0.05185033	0.05298248	
456.8	0.05149209	0.05297811	
457	0.05087781	0.05297374	
457.2	0.05079319	0.05296936	
457.4	0.05085298	0.05296499	
457.6	0.05024083	0.05296062	
457.8	0.05009939	0.05295625	
458	0.04999754	0.05295188	
458.2	0.04950546	0.05294751	
458.4	0.04925463	0.05294314	
458.6	0.04960069	0.05293877	
458.8	0.04902546	0.0529344	
459	0.04928431	0.05293003	
459.2	0.04960036	0.05292566	
459.4	0.04957193	0.05292129	
459.6	0.04981834	0.05291693	
459.8	0.04983406	0.05291256	
460	0.05013242	0.05290819	
460.2	0.05048021	0.05290382	
460.4	0.05060327	0.05289946	
460.6	0.05064631	0.05289509	
460.8	0.05086868	0.05289073	
461	0.05113968	0.05288636	
461.2	0.05108391	0.052882	
461.4	0.05110989	0.05287763	
461.6	0.05073572	0.05287327	
461.8	0.05089958	0.0528689	
462	0.05086194	0.05286454	
462.2	0.05017429	0.05286018	
462.4	0.04982877	0.05285581	
462.6	0.04965227	0.05285145	
462.8	0.04975135	0.05284709	
463	0.04989925	0.05284273	
463.2	0.04974936	0.05283837	
463.4	0.04972334	0.05283401	
463.6	0.05025408	0.05282965	
463.8	0.0504484	0.05282528	
464	0.0506401	0.05282092	
464.2	0.05117265	0.05281657	
464.4	0.05061981	0.05281221	
464.6	0.05134086	0.05280785	
464.8	0.05138792	0.05280349	
465	0.05135278	0.05279913	
465.2	0.05148663	0.05279477	
465.4	0.05144733	0.05279042	
465.6	0.05125869	0.05278606	
465.8	0.05073098	0.0527817	
466	0.05051209	0.05277735	
466.2	0.05038245	0.05277299	
466.4	0.05023777	0.05276863	
466.6	0.04981442	0.05276428	
466.8	0.04964354	0.05275992	
467	0.04920883	0.05275557	
467.2	0.0490744	0.05275122	
467.4	0.04964381	0.05274686	
467.6	0.04961307	0.05274251	
467.8	0.04966169	0.05273816	
468	0.05013492	0.0527338	
468.2	0.04976577	0.05272945	
468.4	0.04938306	0.0527251	
468.6	0.05010502	0.05272075	
468.8	0.04972751	0.0527164	
469	0.05002394	0.05271204	
469.2	0.05043292	0.05270769	
469.4	0.05051604	0.05270334	
469.6	0.05072556	0.05269899	
469.8	0.05036178	0.05269464	
470	0.05056614	0.05269029	
470.2	0.05049058	0.05268595	
470.4	0.05056251	0.0526816	
470.6	0.0507589	0.05267725	
470.8	0.05063303	0.0526729	
471	0.05078632	0.05266855	
471.2	0.05125945	0.05266421	
471.4	0.0515948	0.05265986	
471.6	0.05117747	0.05265551	
471.8	0.05117815	0.05265117	
472	0.05131879	0.05264682	
472.2	0.0508286	0.05264248	
472.4	0.05129184	0.05263813	
472.6	0.05140112	0.05263379	
472.8	0.05111027	0.05262944	
473	0.05117142	0.0526251	
473.2	0.05123508	0.05262076	
473.4	0.05107033	0.05261641	
473.6	0.05064211	0.05261207	
473.8	0.05034986	0.05260773	
474	0.04995192	0.05260339	
474.2	0.04997119	0.05259905	
474.4	0.05075505	0.05259471	
474.6	0.05051056	0.05259036	
474.8	0.05033378	0.05258602	
475	0.05050088	0.05258168	
475.2	0.05057986	0.05257734	
475.4	0.0503348	0.052573	
475.6	0.05047362	0.05256867	
475.8	0.05050972	0.05256433	
476	0.05066963	0.05255999	
476.2	0.05084922	0.05255565	
476.4	0.05079038	0.05255131	
476.6	0.05060366	0.05254698	
476.8	0.05056534	0.05254264	
477	0.05084388	0.0525383	
477.2	0.05049418	0.05253397	
477.4	0.05020214	0.05252963	
477.6	0.05036656	0.05252529	
477.8	0.05008044	0.05252096	
478	0.04985334	0.05251662	
478.2	0.04988783	0.05251229	
478.4	0.05002748	0.05250796	
478.6	0.04986242	0.05250362	
478.8	0.05039806	0.05249929	
479	0.0505124	0.05249496	
479.2	0.05073063	0.05249062	
479.4	0.05104573	0.05248629	
479.6	0.05108673	0.05248196	
479.8	0.05090998	0.05247763	
480	0.05091429	0.0524733	
480.2	0.05075239	0.05246896	
480.4	0.05071202	0.05246463	
480.6	0.05051162	0.0524603	
480.8	0.05051373	0.05245597	
481	0.05040418	0.05245165	
481.2	0.05016958	0.05244732	
481.4	0.0500359	0.05244299	
481.6	0.0494387	0.05243866	
481.8	0.04829763	0.05243433	
482	0.04815531	0.05243	
482.2	0.04755915	0.05242568	
482.4	0.0478194	0.05242135	
482.6	0.04726726	0.05241702	
482.8	0.04720807	0.0524127	
483	0.04736949	0.05240837	
483.2	0.04763355	0.05240405	
483.4	0.04756862	0.05239972	
483.6	0.04744834	0.0523954	
483.8	0.04799306	0.05239107	
484	0.048205	0.05238675	
484.2	0.04810948	0.05238242	
484.4	0.04901595	0.0523781	
484.6	0.04932029	0.05237378	
484.8	0.05009031	0.05236945	
485	0.05037927	0.05236513	
485.2	0.05026997	0.05236081	
485.4	0.05033936	0.05235649	
485.6	0.04966748	0.05235217	
485.8	0.04962476	0.05234785	
486	0.05021677	0.05234353	
486.2	0.05039561	0.05233921	
486.4	0.05079805	0.05233489	
486.6	0.04990457	0.05233057	
486.8	0.04991055	0.05232625	
487	0.04998403	0.05232193	
487.2	0.04983397	0.05231761	
487.4	0.04953244	0.05231329	
487.6	0.04969499	0.05230897	
487.8	0.0497952	0.05230466	
488	0.0495637	0.05230034	
488.2	0.04969921	0.05229602	
488.4	0.04990178	0.05229171	
488.6	0.04987767	0.05228739	
488.8	0.04968057	0.05228308	
489	0.04966253	0.05227876	
489.2	0.04904635	0.05227445	
489.4	0.04881206	0.05227013	
489.6	0.04809395	0.05226582	
489.8	0.04858031	0.0522615	
490	0.04897859	0.05225719	
490.2	0.04914408	0.05225288	
490.4	0.0494124	0.05224856	
490.6	0.04931269	0.05224425	
490.8	0.04930537	0.05223994	
491	0.04961893	0.05223563	
491.2	0.04974566	0.05223132	
491.4	0.0498077	0.05222701	
491.6	0.04973928	0.0522227	
491.8	0.04968441	0.05221839	
492	0.04956728	0.05221408	
492.2	0.04984179	0.05220977	
492.4	0.04898682	0.05220546	
492.6	0.04909832	0.05220115	
492.8	0.04871887	0.05219684	
493	0.04866756	0.05219253	
493.2	0.04786113	0.05218822	
493.4	0.04706103	0.05218392	
493.6	0.04737525	0.05217961	
493.8	0.04789666	0.0521753	
494	0.04784916	0.052171	
494.2	0.04833197	0.05216669	
494.4	0.04892756	0.05216239	
494.6	0.04965415	0.05215808	
494.8	0.04988012	0.05215378	
495	0.05027258	0.05214947	
495.2	0.05055032	0.05214517	
495.4	0.05097577	0.05214086	
495.6	0.05093936	0.05213656	
495.8	0.05112698	0.05213226	
496	0.05066585	0.05212795	
496.2	0.0503569	0.05212365	
496.4	0.04994063	0.05211935	
496.6	0.05027989	0.05211505	
496.8	0.05020916	0.05211075	
497	0.04984892	0.05210645	
497.2	0.04928531	0.05210215	
497.4	0.04890398	0.05209785	
497.6	0.04900877	0.05209355	
497.8	0.04898376	0.05208925	
498	0.04874423	0.05208495	
498.2	0.04893552	0.05208065	
498.4	0.0490169	0.05207635	
498.6	0.04947081	0.05207205	
498.8	0.04953061	0.05206775	
499	0.04991751	0.05206346	
499.2	0.05047211	0.05205916	
499.4	0.05056476	0.05205486	
499.6	0.05037392	0.05205057	
499.8	0.05063601	0.05204627	
500	0.05060112	0.05204198	
500.2	0.05092472	0.05203768	
500.4	0.05159137	0.05203338	
500.6	0.05178455	0.05202909	
500.8	0.05136212	0.0520248	
501	0.0513554	0.0520205	
501.2	0.05137554	0.05201621	
501.4	0.05112349	0.05201192	
501.6	0.05040617	0.05200762	
501.8	0.05042893	0.05200333	
502	0.04931212	0.05199904	
502.2	0.04858909	0.05199475	
502.4	0.04807503	0.05199046	
502.6	0.04779687	0.05198616	
502.8	0.04784283	0.05198187	
503	0.04824413	0.05197758	
503.2	0.04817448	0.05197329	
503.4	0.04797894	0.051969	
503.6	0.04830121	0.05196471	
503.8	0.048407	0.05196043	
504	0.0487363	0.05195614	
504.2	0.04877834	0.05195185	
504.4	0.04927826	0.05194756	
504.6	0.04924857	0.05194327	
504.8	0.04921341	0.05193899	
505	0.0497591	0.0519347	
505.2	0.05002758	0.05193041	
505.4	0.04972923	0.05192613	
505.6	0.04969957	0.05192184	
505.8	0.04962671	0.05191756	
506	0.0490375	0.05191327	
506.2	0.04927372	0.05190899	
506.4	0.04974239	0.0519047	
506.6	0.05033705	0.05190042	
506.8	0.05124049	0.05189614	
507	0.05217977	0.05189185	
507.2	0.05234722	0.05188757	
507.4	0.05260091	0.05188329	
507.6	0.05265128	0.051879	
507.8	0.052239	0.05187472	
508	0.05240363	0.05187044	
508.2	0.05207191	0.05186616	
508.4	0.0518419	0.05186188	
508.6	0.05104683	0.0518576	
508.8	0.05057204	0.05185332	
509	0.05024195	0.05184904	
509.2	0.04961405	0.05184476	
509.4	0.04912263	0.05184048	
509.6	0.04912554	0.0518362	
509.8	0.04876778	0.05183192	
510	0.04855865	0.05182765	
510.2	0.04872597	0.05182337	
510.4	0.04841131	0.05181909	
510.6	0.04880253	0.05181481	
510.8	0.04922426	0.05181054	
511	0.04934143	0.05180626	
511.2	0.04940684	0.05180199	
511.4	0.0491696	0.05179771	
511.6	0.04914339	0.05179344	
511.8	0.04917614	0.05178916	
512	0.04937211	0.05178489	
512.2	0.04922918	0.05178061	
512.4	0.04880732	0.05177634	
512.6	0.04860334	0.05177207	
512.8	0.04866138	0.05176779	
513	0.04884703	0.05176352	
513.2	0.04838335	0.05175925	
513.4	0.04838379	0.05175498	
513.6	0.04814146	0.0517507	
513.8	0.04773404	0.05174643	
514	0.04753182	0.05174216	
514.2	0.04752727	0.05173789	
514.4	0.04751971	0.05173362	
514.6	0.04821853	0.05172935	
514.8	0.04826235	0.05172508	
515	0.04853771	0.05172081	
515.2	0.04909249	0.05171654	
515.4	0.04926719	0.05171228	
515.6	0.04932139	0.05170801	
515.8	0.04947805	0.05170374	
516	0.04974774	0.05169947	
516.2	0.05015103	0.05169521	
516.4	0.04995733	0.05169094	
516.6	0.05025269	0.05168667	
516.8	0.05014545	0.05168241	
517	0.05015599	0.05167814	
517.2	0.05017624	0.05167388	
517.4	0.05025414	0.05166961	
517.6	0.04977408	0.05166535	
517.8	0.04982555	0.05166108	
518	0.05029016	0.05165682	
518.2	0.05025535	0.05165255	
518.4	0.05061199	0.05164829	
518.6	0.05051247	0.05164403	
518.8	0.05063166	0.05163977	
519	0.05066148	0.0516355	
519.2	0.05016422	0.05163124	
519.4	0.04981456	0.05162698	
519.6	0.04936072	0.05162272	
519.8	0.04970668	0.05161846	
520	0.04980177	0.0516142	
520.2	0.05000148	0.05160994	
520.4	0.04990459	0.05160568	
520.6	0.05019324	0.05160142	
520.8	0.0503265	0.05159716	
521	0.05088731	0.0515929	
521.2	0.0513019	0.05158865	
521.4	0.05117068	0.05158439	
521.6	0.05080071	0.05158013	
521.8	0.05161154	0.05157587	
522	0.05190686	0.05157162	
522.2	0.05150312	0.05156736	
522.4	0.05210473	0.0515631	
522.6	0.05177538	0.05155885	
522.8	0.05155597	0.05155459	
523	0.051293	0.05155034	
523.2	0.05092581	0.05154608	
523.4	0.05154737	0.05154183	
523.6	0.05095852	0.05153757	
523.8	0.05062421	0.05153332	
524	0.05056129	0.05152907	
524.2	0.05064734	0.05152481	
524.4	0.05063893	0.05152056	
524.6	0.05048301	0.05151631	
524.8	0.05077094	0.05151206	
525	0.05098685	0.05150781	
525.2	0.05120804	0.05150356	
525.4	0.05102321	0.0514993	
525.6	0.05094574	0.05149505	
525.8	0.05102596	0.0514908	
526	0.05065875	0.05148655	
526.2	0.05052524	0.0514823	
526.4	0.05041548	0.05147806	
526.6	0.05002356	0.05147381	
526.8	0.05011706	0.05146956	
527	0.05023087	0.05146531	
527.2	0.05049206	0.05146106	
527.4	0.0502259	0.05145682	
527.6	0.04883137	0.05145257	
527.8	0.04861887	0.05144832	
528	0.04887074	0.05144408	
528.2	0.04920712	0.05143983	
528.4	0.04895462	0.05143558	
528.6	0.04913343	0.05143134	
528.8	0.04944767	0.05142709	
529	0.04941307	0.05142285	
529.2	0.04948658	0.05141861	
529.4	0.04907077	0.05141436	
529.6	0.04927773	0.05141012	
529.8	0.04921483	0.05140587	
530	0.04896498	0.05140163	
530.2	0.04928826	0.05139739	
530.4	0.0495386	0.05139315	
530.6	0.04948505	0.05138891	
530.8	0.04996847	0.05138466	
531	0.0502991	0.05138042	
531.2	0.05053659	0.05137618	
531.4	0.05003957	0.05137194	
531.6	0.04983781	0.0513677	
531.8	0.05030997	0.05136346	
532	0.05054286	0.05135922	
532.2	0.05040934	0.05135499	
532.4	0.04978561	0.05135075	
532.6	0.05009179	0.05134651	
532.8	0.05036641	0.05134227	
533	0.05053839	0.05133803	
533.2	0.05054952	0.0513338	
533.4	0.05086593	0.05132956	
533.6	0.05087356	0.05132532	
533.8	0.05070364	0.05132109	
534	0.05043203	0.05131685	
534.2	0.05086253	0.05131262	
534.4	0.05067767	0.05130838	
534.6	0.05052351	0.05130415	
534.8	0.0514031	0.05129991	
535	0.05146815	0.05129568	
535.2	0.05160925	0.05129144	
535.4	0.05178534	0.05128721	
535.6	0.0518756	0.05128298	
535.8	0.05158396	0.05127874	
536	0.05101859	0.05127451	
536.2	0.05033963	0.05127028	
536.4	0.050034	0.05126605	
536.6	0.04993781	0.05126182	
536.8	0.04979606	0.05125759	
537	0.04947742	0.05125336	
537.2	0.04979182	0.05124913	
537.4	0.04980123	0.0512449	
537.6	0.04926078	0.05124067	
537.8	0.04935668	0.05123644	
538	0.04853421	0.05123221	
538.2	0.04902097	0.05122798	
538.4	0.04865908	0.05122375	
538.6	0.04928826	0.05121952	
538.8	0.04930738	0.0512153	
539	0.04920284	0.05121107	
539.2	0.0499747	0.05120684	
539.4	0.05028076	0.05120262	
539.6	0.04982113	0.05119839	
539.8	0.0493874	0.05119417	
540	0.04950524	0.05118994	
540.2	0.04888513	0.05118572	
540.4	0.04894085	0.05118149	
540.6	0.0486577	0.05117727	
540.8	0.04832387	0.05117304	
541	0.04869305	0.05116882	
541.2	0.04972543	0.0511646	
541.4	0.04997296	0.05116037	
541.6	0.05026797	0.05115615	
541.8	0.05050916	0.05115193	
542	0.05034197	0.05114771	
542.2	0.05099819	0.05114349	
542.4	0.05023828	0.05113926	
542.6	0.05037077	0.05113504	
542.8	0.0499535	0.05113082	
543	0.0501823	0.0511266	
543.2	0.04998357	0.05112238	
543.4	0.04923563	0.05111816	
543.6	0.04898	0.05111394	
543.8	0.04913298	0.05110973	
544	0.04872755	0.05110551	
544.2	0.04816094	0.05110129	
544.4	0.04864625	0.05109707	
544.6	0.04796426	0.05109286	
544.8	0.04783179	0.05108864	
545	0.04892879	0.05108442	
545.2	0.04925091	0.05108021	
545.4	0.04972379	0.05107599	
545.6	0.0501733	0.05107177	
545.8	0.05039351	0.05106756	
546	0.05048351	0.05106334	
546.2	0.05014471	0.05105913	
546.4	0.05003678	0.05105492	
546.6	0.05038177	0.0510507	
546.8	0.05066547	0.05104649	
547	0.05082903	0.05104227	
547.2	0.050488	0.05103806	
547.4	0.05071703	0.05103385	
547.6	0.05142161	0.05102964	
547.8	0.05170631	0.05102543	
548	0.05179945	0.05102121	
548.2	0.0522872	0.051017	
548.4	0.052614	0.05101279	
548.6	0.05219646	0.05100858	
548.8	0.05225206	0.05100437	
549	0.05223247	0.05100016	
549.2	0.05156993	0.05099595	
549.4	0.05159839	0.05099174	
549.6	0.05161514	0.05098754	
549.8	0.05096375	0.05098333	
550	0.05049825	0.05097912	
550.2	0.04993805	0.05097491	
550.4	0.0496884	0.05097071	
550.6	0.04978372	0.0509665	
550.8	0.04948719	0.05096229	
551	0.04916203	0.05095809	
551.2	0.04873881	0.05095388	
551.4	0.04847162	0.05094967	
551.6	0.04924417	0.05094547	
551.8	0.04903721	0.05094126	
552	0.04922875	0.05093706	
552.2	0.04941867	0.05093286	
552.4	0.04949197	0.05092865	
552.6	0.04963657	0.05092445	
552.8	0.04944601	0.05092025	
553	0.04926031	0.05091604	
553.2	0.04970436	0.05091184	
553.4	0.04988163	0.05090764	
553.6	0.04971226	0.05090344	
553.8	0.04936475	0.05089924	
554	0.04908069	0.05089504	
554.2	0.04924617	0.05089083	
554.4	0.04935922	0.05088663	
554.6	0.04943549	0.05088243	
554.8	0.04889398	0.05087824	
555	0.04888519	0.05087404	
555.2	0.04853403	0.05086984	
555.4	0.04886878	0.05086564	
555.6	0.04965061	0.05086144	
555.8	0.04943283	0.05085724	
556	0.04965079	0.05085305	
556.2	0.04974072	0.05084885	
556.4	0.04989709	0.05084465	
556.6	0.04989254	0.05084045	
556.8	0.05006124	0.05083626	
557	0.0500832	0.05083206	
557.2	0.05003861	0.05082787	
557.4	0.04917391	0.05082367	
557.6	0.04898847	0.05081948	
557.8	0.04907789	0.05081528	
558	0.04884693	0.05081109	
558.2	0.04871501	0.0508069	
558.4	0.04815747	0.0508027	
558.6	0.04783017	0.05079851	
558.8	0.04747002	0.05079432	
559	0.04760772	0.05079012	
559.2	0.0478238	0.05078593	
559.4	0.04782511	0.05078174	
559.6	0.04822841	0.05077755	
559.8	0.04812797	0.05077336	
560	0.04834937	0.05076917	
560.2	0.04901457	0.05076498	
560.4	0.04972072	0.05076079	
560.6	0.04994911	0.0507566	
560.8	0.05023125	0.05075241	
561	0.05047294	0.05074822	
561.2	0.05097431	0.05074403	
561.4	0.05100749	0.05073984	
561.6	0.05157253	0.05073566	
561.8	0.05163837	0.05073147	
562	0.05155043	0.05072728	
562.2	0.05183561	0.0507231	
562.4	0.05169288	0.05071891	
562.6	0.05186992	0.05071472	
562.8	0.0511153	0.05071054	
563	0.05129063	0.05070635	
563.2	0.05133218	0.05070217	
563.4	0.05093268	0.05069798	
563.6	0.05090145	0.0506938	
563.8	0.05037729	0.05068961	
564	0.05016882	0.05068543	
564.2	0.05013631	0.05068125	
564.4	0.05013446	0.05067706	
564.6	0.04947607	0.05067288	
564.8	0.04935014	0.0506687	
565	0.04985959	0.05066452	
565.2	0.04977024	0.05066034	
565.4	0.04970841	0.05065615	
565.6	0.050078	0.05065197	
565.8	0.05020714	0.05064779	
566	0.05011895	0.05064361	
566.2	0.05020043	0.05063943	
566.4	0.04976817	0.05063525	
566.6	0.04982958	0.05063107	
566.8	0.04983012	0.0506269	
567	0.05009846	0.05062272	
567.2	0.05006971	0.05061854	
567.4	0.05002985	0.05061436	
567.6	0.04935434	0.05061018	
567.8	0.04981798	0.05060601	
568	0.04999779	0.05060183	
568.2	0.05012216	0.05059765	
568.4	0.05035891	0.05059348	
568.6	0.05003219	0.0505893	
568.8	0.05030386	0.05058513	
569	0.0506409	0.05058095	
569.2	0.05052417	0.05057678	
569.4	0.05078292	0.0505726	
569.6	0.05063652	0.05056843	
569.8	0.05040395	0.05056425	
570	0.05045633	0.05056008	
570.2	0.05059066	0.05055591	
570.4	0.05057378	0.05055174	
570.6	0.05052131	0.05054756	
570.8	0.05086215	0.05054339	
571	0.05090809	0.05053922	
571.2	0.0511024	0.05053505	
571.4	0.05117955	0.05053088	
571.6	0.05088917	0.05052671	
571.8	0.05145818	0.05052254	
572	0.05113907	0.05051837	
572.2	0.05116396	0.0505142	
572.4	0.05082481	0.05051003	
572.6	0.05042834	0.05050586	
572.8	0.05033804	0.05050169	
573	0.04966903	0.05049752	
573.2	0.04935812	0.05049336	
573.4	0.04916569	0.05048919	
573.6	0.0487665	0.05048502	
573.8	0.04887445	0.05048085	
574	0.04847931	0.05047669	
574.2	0.04828455	0.05047252	
574.4	0.04791412	0.05046836	
574.6	0.04810106	0.05046419	
574.8	0.04879354	0.05046003	
575	0.0492191	0.05045586	
575.2	0.04906324	0.0504517	
575.4	0.04929168	0.05044753	
575.6	0.04955454	0.05044337	
575.8	0.05018239	0.05043921	
576	0.05082054	0.05043504	
576.2	0.05105248	0.05043088	
576.4	0.05122035	0.05042672	
576.6	0.05176221	0.05042256	
576.8	0.05164199	0.05041839	
577	0.05140572	0.05041423	
577.2	0.05130441	0.05041007	
577.4	0.05131611	0.05040591	
577.6	0.05114639	0.05040175	
577.8	0.05115266	0.05039759	
578	0.05095809	0.05039343	
578.2	0.05128904	0.05038927	
578.4	0.05090744	0.05038511	
578.6	0.05089666	0.05038096	
578.8	0.05099922	0.0503768	
579	0.05090078	0.05037264	
579.2	0.05065697	0.05036848	
579.4	0.05101141	0.05036432	
579.6	0.0512652	0.05036017	
579.8	0.05103059	0.05035601	
580	0.05097009	0.05035186	
580.2	0.05095981	0.0503477	
580.4	0.05090158	0.05034354	
580.6	0.05092613	0.05033939	
580.8	0.05064625	0.05033523	
581	0.0504849	0.05033108	
581.2	0.05004312	0.05032693	
581.4	0.05039051	0.05032277	
581.6	0.05018557	0.05031862	
581.8	0.05021084	0.05031447	
582	0.05081942	0.05031031	
582.2	0.05084774	0.05030616	
582.4	0.05036731	0.05030201	
582.6	0.05082849	0.05029786	
582.8	0.05120168	0.05029371	
583	0.05124518	0.05028955	
583.2	0.0515352	0.0502854	
583.4	0.05135994	0.05028125	
583.6	0.05184966	0.0502771	
583.8	0.0519016	0.05027295	
584	0.0519912	0.05026881	
584.2	0.05200894	0.05026466	
584.4	0.05147944	0.05026051	
584.6	0.05167469	0.05025636	
584.8	0.05100379	0.05025221	
585	0.05094158	0.05024806	
585.2	0.0504049	0.05024392	
585.4	0.04997632	0.05023977	
585.6	0.04927678	0.05023562	
585.8	0.04911988	0.05023148	
586	0.0492875	0.05022733	
586.2	0.04899531	0.05022319	
586.4	0.04883184	0.05021904	
586.6	0.04882679	0.0502149	
586.8	0.04885273	0.05021075	
587	0.04876447	0.05020661	
587.2	0.04943667	0.05020246	
587.4	0.04956003	0.05019832	
587.6	0.0505954	0.05019418	
587.8	0.05073008	0.05019003	
588	0.05057015	0.05018589	
588.2	0.05092128	0.05018175	
588.4	0.05083126	0.05017761	
588.6	0.05111902	0.05017347	
588.8	0.05104182	0.05016933	
589	0.05160354	0.05016519	
589.2	0.05118661	0.05016104	
589.4	0.05078275	0.0501569	
589.6	0.05051783	0.05015277	
589.8	0.05062016	0.05014863	
590	0.05018908	0.05014449	
590.2	0.05020317	0.05014035	
590.4	0.04962963	0.05013621	
590.6	0.04874919	0.05013207	
590.8	0.04922322	0.05012793	
591	0.04897796	0.0501238	
591.2	0.04921093	0.05011966	
591.4	0.04953487	0.05011552	
591.6	0.04979629	0.05011139	
591.8	0.0503618	0.05010725	
592	0.05071247	0.05010312	
592.2	0.05105663	0.05009898	
592.4	0.05143868	0.05009485	
592.6	0.05179244	0.05009071	
592.8	0.0520874	0.05008658	
593	0.05245694	0.05008244	
593.2	0.05239038	0.05007831	
593.4	0.05232069	0.05007418	
593.6	0.05241095	0.05007004	
593.8	0.05239903	0.05006591	
594	0.05211513	0.05006178	
594.2	0.05185155	0.05005765	
594.4	0.05088316	0.05005352	
594.6	0.0505831	0.05004938	
594.8	0.05082195	0.05004525	
595	0.05067164	0.05004112	
595.2	0.05071948	0.05003699	
595.4	0.05079763	0.05003286	
595.6	0.05057811	0.05002873	
595.8	0.05080416	0.0500246	
596	0.0503537	0.05002048	
596.2	0.05021267	0.05001635	
596.4	0.05013545	0.05001222	
596.6	0.04899681	0.05000809	
596.8	0.04870771	0.05000396	
597	0.0484557	0.04999984	
597.2	0.0483618	0.04999571	
597.4	0.04802702	0.04999158	
597.6	0.04760505	0.04998746	
597.8	0.04770113	0.04998333	
598	0.04792769	0.04997921	
598.2	0.04792936	0.04997508	
598.4	0.04815974	0.04997096	
598.6	0.04874858	0.04996683	
598.8	0.04925757	0.04996271	
599	0.05012682	0.04995859	
599.2	0.05014427	0.04995446	
599.4	0.0506529	0.04995034	
599.6	0.05110443	0.04994622	
599.8	0.05138691	0.04994209	
600	0.05163372	0.04993797	
600.2	0.05166424	0.04993385	
600.4	0.05139647	0.04992973	
600.6	0.05104546	0.04992561	
600.8	0.05149205	0.04992149	
601	0.05135245	0.04991737	
601.2	0.05117593	0.04991325	
601.4	0.05102665	0.04990913	
601.6	0.0510365	0.04990501	
601.8	0.05093701	0.04990089	
602	0.05115499	0.04989677	
602.2	0.0510551	0.04989265	
602.4	0.05136924	0.04988854	
602.6	0.0518072	0.04988442	
602.8	0.05203985	0.0498803	
603	0.05179687	0.04987618	
603.2	0.05164657	0.04987207	
603.4	0.05178668	0.04986795	
603.6	0.05208425	0.04986384	
603.8	0.05170096	0.04985972	
604	0.05136205	0.0498556	
604.2	0.05079096	0.04985149	
604.4	0.05050086	0.04984738	
604.6	0.05039239	0.04984326	
604.8	0.05096966	0.04983915	
605	0.05112494	0.04983503	
605.2	0.05126155	0.04983092	
605.4	0.0512907	0.04982681	
605.6	0.05101075	0.0498227	
605.8	0.05006	0.04981858	
606	0.05011418	0.04981447	
606.2	0.04962708	0.04981036	
606.4	0.04978135	0.04980625	
606.6	0.04934302	0.04980214	
606.8	0.04926083	0.04979803	
607	0.04928612	0.04979392	
607.2	0.0495756	0.04978981	
607.4	0.04912547	0.0497857	
607.6	0.04884074	0.04978159	
607.8	0.04811774	0.04977748	
608	0.04840403	0.04977337	
608.2	0.04816719	0.04976927	
608.4	0.04868867	0.04976516	
608.6	0.0492759	0.04976105	
608.8	0.04989921	0.04975694	
609	0.04995853	0.04975284	
609.2	0.05004668	0.04974873	
609.4	0.05017134	0.04974462	
609.6	0.04992183	0.04974052	
609.8	0.04989589	0.04973641	
610	0.05000731	0.04973231	
610.2	0.05022562	0.0497282	
610.4	0.0507936	0.0497241	
610.6	0.05109365	0.04972	
610.8	0.05131909	0.04971589	
611	0.05185735	0.04971179	
611.2	0.05158765	0.04970769	
611.4	0.05111205	0.04970358	
611.6	0.05046922	0.04969948	
611.8	0.05026602	0.04969538	
612	0.05041504	0.04969128	
612.2	0.04999947	0.04968718	
612.4	0.05022136	0.04968308	
612.6	0.04953552	0.04967897	
612.8	0.04933797	0.04967487	
613	0.04928135	0.04967077	
613.2	0.04923674	0.04966667	
613.4	0.04952035	0.04966258	
613.6	0.04988921	0.04965848	
613.8	0.05046118	0.04965438	
614	0.05022592	0.04965028	
614.2	0.05039883	0.04964618	
614.4	0.05093633	0.04964208	
614.6	0.05107935	0.04963799	
614.8	0.05124068	0.04963389	
615	0.05198696	0.04962979	
615.2	0.05189216	0.0496257	
615.4	0.05192045	0.0496216	
615.6	0.05170385	0.04961751	
615.8	0.05173326	0.04961341	
616	0.05215693	0.04960932	
616.2	0.05203994	0.04960522	
616.4	0.05221637	0.04960113	
616.6	0.05219324	0.04959703	
616.8	0.0521634	0.04959294	
617	0.0518471	0.04958885	
617.2	0.05208799	0.04958475	
617.4	0.05230329	0.04958066	
617.6	0.05179227	0.04957657	
617.8	0.05130556	0.04957248	
618	0.05041088	0.04956839	
618.2	0.05040526	0.0495643	
618.4	0.05065317	0.04956021	
618.6	0.05032489	0.04955611	
618.8	0.05040401	0.04955202	
619	0.0507242	0.04954793	
619.2	0.05108077	0.04954385	
619.4	0.05081278	0.04953976	
619.6	0.05101102	0.04953567	
619.8	0.0509147	0.04953158	
620	0.05146316	0.04952749	
620.2	0.05162792	0.0495234	
620.4	0.0512205	0.04951932	
620.6	0.05117189	0.04951523	
620.8	0.05069602	0.04951114	
621	0.05083757	0.04950706	
621.2	0.05070997	0.04950297	
621.4	0.05071345	0.04949888	
621.6	0.05038088	0.0494948	
621.8	0.05037335	0.04949071	
622	0.05015409	0.04948663	
622.2	0.05072779	0.04948254	
622.4	0.05073629	0.04947846	
622.6	0.05056326	0.04947438	
622.8	0.05053714	0.04947029	
623	0.05027841	0.04946621	
623.2	0.05020767	0.04946213	
623.4	0.04986865	0.04945805	
623.6	0.05069303	0.04945396	
623.8	0.05082839	0.04944988	
624	0.05082495	0.0494458	
624.2	0.05032704	0.04944172	
624.4	0.04993527	0.04943764	
624.6	0.05053058	0.04943356	
624.8	0.05088953	0.04942948	
625	0.05143063	0.0494254	
625.2	0.05162912	0.04942132	
625.4	0.05231487	0.04941724	
625.6	0.05181003	0.04941316	
625.8	0.05212908	0.04940908	
626	0.05232554	0.04940501	
626.2	0.05248993	0.04940093	
626.4	0.0523981	0.04939685	
626.6	0.0521273	0.04939277	
626.8	0.05153267	0.0493887	
627	0.05079986	0.04938462	
627.2	0.05062275	0.04938055	
627.4	0.05078123	0.04937647	
627.6	0.0509403	0.04937239	
627.8	0.05069197	0.04936832	
628	0.0502409	0.04936425	
628.2	0.05023478	0.04936017	
628.4	0.05027156	0.0493561	
628.6	0.05056569	0.04935202	
628.8	0.05064291	0.04934795	
629	0.05055232	0.04934388	
629.2	0.0506276	0.0493398	
629.4	0.05041895	0.04933573	
629.6	0.05028796	0.04933166	
629.8	0.05081577	0.04932759	
630	0.0509658	0.04932352	
630.2	0.05093855	0.04931945	
630.4	0.05102351	0.04931538	
630.6	0.05103043	0.04931131	
630.8	0.05077279	0.04930724	
631	0.05071585	0.04930317	
631.2	0.05103712	0.0492991	
631.4	0.05144982	0.04929503	
631.6	0.05166646	0.04929096	
631.8	0.05198129	0.04928689	
632	0.05167954	0.04928282	
632.2	0.05187613	0.04927876	
632.4	0.05163559	0.04927469	
632.6	0.05144599	0.04927062	
632.8	0.05155977	0.04926656	
633	0.05141217	0.04926249	
633.2	0.05112249	0.04925842	
633.4	0.05125414	0.04925436	
633.6	0.0511002	0.04925029	
633.8	0.05091377	0.04924623	
634	0.05089345	0.04924216	
634.2	0.05076264	0.0492381	
634.4	0.05051606	0.04923404	
634.6	0.05062431	0.04922997	
634.8	0.05059297	0.04922591	
635	0.05079822	0.04922185	
635.2	0.05100659	0.04921778	
635.4	0.05076579	0.04921372	
635.6	0.05070902	0.04920966	
635.8	0.05031881	0.0492056	
636	0.05006435	0.04920154	
636.2	0.04962141	0.04919748	
636.4	0.04884406	0.04919342	
636.6	0.04855571	0.04918936	
636.8	0.04901995	0.0491853	
637	0.04863496	0.04918124	
637.2	0.04871652	0.04917718	
637.4	0.04939938	0.04917312	
637.6	0.04945437	0.04916906	
637.8	0.04967094	0.049165	
638	0.04978621	0.04916094	
638.2	0.0500322	0.04915689	
638.4	0.0498004	0.04915283	
638.6	0.05020558	0.04914877	
638.8	0.0504503	0.04914472	
639	0.05052197	0.04914066	
639.2	0.05059603	0.0491366	
639.4	0.05057335	0.04913255	
639.6	0.0505086	0.04912849	
639.8	0.05051451	0.04912444	
640	0.05038141	0.04912038	
640.2	0.05013788	0.04911633	
640.4	0.05037818	0.04911228	
640.6	0.05108681	0.04910822	
640.8	0.05122943	0.04910417	
641	0.05119057	0.04910012	
641.2	0.05144079	0.04909606	
641.4	0.05159931	0.04909201	
641.6	0.05175222	0.04908796	
641.8	0.0514742	0.04908391	
642	0.05129818	0.04907986	
642.2	0.05136544	0.04907581	
642.4	0.05131849	0.04907176	
642.6	0.05150885	0.04906771	
642.8	0.05131462	0.04906366	
643	0.05097322	0.04905961	
643.2	0.05091274	0.04905556	
643.4	0.05111079	0.04905151	
643.6	0.05115344	0.04904746	
643.8	0.05096981	0.04904341	
644	0.05102838	0.04903937	
644.2	0.05174466	0.04903532	
644.4	0.05186648	0.04903127	
644.6	0.05133202	0.04902722	
644.8	0.05127274	0.04902318	
645	0.05136375	0.04901913	
645.2	0.05160159	0.04901509	
645.4	0.05130949	0.04901104	
645.6	0.05163906	0.049007	
645.8	0.05146023	0.04900295	
646	0.05147487	0.04899891	
646.2	0.05203717	0.04899486	
646.4	0.0518617	0.04899082	
646.6	0.05121003	0.04898677	
646.8	0.05107556	0.04898273	
647	0.05109589	0.04897869	
647.2	0.05073111	0.04897465	
647.4	0.05085305	0.0489706	
647.6	0.05101011	0.04896656	
647.8	0.05031256	0.04896252	
648	0.05000216	0.04895848	
648.2	0.05010412	0.04895444	
648.4	0.0499944	0.0489504	
648.6	0.0501049	0.04894636	
648.8	0.05040378	0.04894232	
649	0.05021048	0.04893828	
649.2	0.05057178	0.04893424	
649.4	0.05033668	0.0489302	
649.6	0.0509674	0.04892616	
649.8	0.05112481	0.04892213	
650	0.05172656	0.04891809	
650.2	0.05248786	0.04891405	
650.4	0.05212373	0.04891001	
650.6	0.0521817	0.04890598	
650.8	0.05297451	0.04890194	
651	0.05288457	0.0488979	
651.2	0.05260549	0.04889387	
651.4	0.0530022	0.04888983	
651.6	0.05278045	0.0488858	
651.8	0.05214847	0.04888176	
652	0.05190073	0.04887773	
652.2	0.05215383	0.04887369	
652.4	0.05228642	0.04886966	
652.6	0.05204441	0.04886563	
652.8	0.05149309	0.04886159	
653	0.05171408	0.04885756	
653.2	0.05181977	0.04885353	
653.4	0.05145856	0.0488495	
653.6	0.05200885	0.04884546	
653.8	0.05187264	0.04884143	
654	0.05205688	0.0488374	
654.2	0.05256207	0.04883337	
654.4	0.05246814	0.04882934	
654.6	0.05249763	0.04882531	
654.8	0.05280014	0.04882128	
655	0.05245436	0.04881725	
655.2	0.05285988	0.04881322	
655.4	0.05300533	0.04880919	
655.6	0.0529659	0.04880517	
655.8	0.05293499	0.04880114	
656	0.05275217	0.04879711	
656.2	0.05292994	0.04879308	
656.4	0.05291151	0.04878906	
656.6	0.05239003	0.04878503	
656.8	0.05257525	0.048781	
657	0.05251629	0.04877698	
657.2	0.05228498	0.04877295	
657.4	0.05180898	0.04876892	
657.6	0.05143798	0.0487649	
657.8	0.05054147	0.04876087	
658	0.05065792	0.04875685	
658.2	0.05022661	0.04875283	
658.4	0.04986463	0.0487488	
658.6	0.04969383	0.04874478	
658.8	0.04971166	0.04874076	
659	0.04934519	0.04873673	
659.2	0.04934407	0.04873271	
659.4	0.04894688	0.04872869	
659.6	0.0490009	0.04872467	
659.8	0.04880774	0.04872064	
660	0.04930821	0.04871662	
660.2	0.04970525	0.0487126	
660.4	0.04998268	0.04870858	
660.6	0.04996172	0.04870456	
660.8	0.05055445	0.04870054	
661	0.0505895	0.04869652	
661.2	0.05093826	0.0486925	
661.4	0.05061997	0.04868849	
661.6	0.05052145	0.04868447	
661.8	0.05063579	0.04868045	
662	0.05100057	0.04867643	
662.2	0.05079492	0.04867241	
662.4	0.05139477	0.0486684	
662.6	0.05162675	0.04866438	
662.8	0.0515909	0.04866036	
663	0.05149853	0.04865635	
663.2	0.05156611	0.04865233	
663.4	0.05186316	0.04864832	
