# Supplementary material for: Molecular basis for DNA recognition by the maternal pioneer transcription factor FoxH1
Source: Nat Commun. 2022 Nov 26;13:7279. doi: 10.1038/s41467-022-34925-y (PMC9701222; doi:10.1038/s41467-022-34925-y)
Supplement: Supplementary file 4 — Source Data [file 41467_2022_34925_MOESM4_ESM.zip › Sourcedata/BLIS/FoxH1/WT/601/+6/NCP/E1Results.txt]

Conc1	7.813E-09	
Start1	243.6	
Stop1	663.4	
Kobs	0.000412689253694156	
Error Kobs	1.71289336152073E-05	
Koff	0	
Error Koff	0	
Time1	Data1	Fit1	
243.6	0.00312887	0	
243.8	0.00330172	0.00004301	
244	0.00361765	0.00008601	
244.2	0.00386128	0.00012898	
244.4	0.00427509	0.00017194	
244.6	0.00451555	0.00021488	
244.8	0.00444292	0.0002578	
245	0.00442692	0.0003007	
245.2	0.00414626	0.00034358	
245.4	0.00396077	0.00038645	
245.6	0.00336638	0.00042929	
245.8	0.00286771	0.00047212	
246	0.0030523	0.00051492	
246.2	0.00279257	0.00055771	
246.4	0.002284	0.00060048	
246.6	0.00180419	0.00064324	
246.8	0.00239969	0.00068597	
247	0.00188627	0.00072868	
247.2	0.00153287	0.00077138	
247.4	0.00195245	0.00081406	
247.6	0.00207963	0.00085671	
247.8	0.00180179	0.00089935	
248	0.00204822	0.00094198	
248.2	0.00240064	0.00098458	
248.4	0.00251269	0.00102716	
248.6	0.00273019	0.00106973	
248.8	0.00258522	0.00111227	
249	0.00283582	0.0011548	
249.2	0.00284697	0.00119731	
249.4	0.00345572	0.0012398	
249.6	0.0038905	0.00128228	
249.8	0.00426287	0.00132473	
250	0.00434259	0.00136717	
250.2	0.00467929	0.00140959	
250.4	0.00475974	0.00145198	
250.6	0.00453857	0.00149436	
250.8	0.00448713	0.00153673	
251	0.00405075	0.00157907	
251.2	0.00383743	0.00162139	
251.4	0.00443615	0.0016637	
251.6	0.0041563	0.00170599	
251.8	0.00441056	0.00174826	
252	0.00440528	0.00179051	
252.2	0.00417437	0.00183274	
252.4	0.00401138	0.00187496	
252.6	0.00457262	0.00191715	
252.8	0.00403698	0.00195933	
253	0.00425839	0.00200149	
253.2	0.00442024	0.00204363	
253.4	0.00454548	0.00208575	
253.6	0.00454518	0.00212786	
253.8	0.00462904	0.00216994	
254	0.00473965	0.00221201	
254.2	0.0046688	0.00225406	
254.4	0.00454502	0.00229609	
254.6	0.00467829	0.0023381	
254.8	0.00396523	0.0023801	
255	0.00352618	0.00242207	
255.2	0.00324569	0.00246403	
255.4	0.00347741	0.00250597	
255.6	0.00285991	0.00254789	
255.8	0.0031796	0.00258979	
256	0.00282658	0.00263168	
256.2	0.00254853	0.00267354	
256.4	0.00287	0.00271539	
256.6	0.00349866	0.00275722	
256.8	0.0030902	0.00279903	
257	0.00351877	0.00284083	
257.2	0.00356776	0.0028826	
257.4	0.00335222	0.00292436	
257.6	0.00400019	0.0029661	
257.8	0.004602	0.00300782	
258	0.00464561	0.00304952	
258.2	0.00499217	0.0030912	
258.4	0.0055999	0.00313287	
258.6	0.00553127	0.00317451	
258.8	0.00511576	0.00321614	
259	0.0047998	0.00325776	
259.2	0.00454698	0.00329935	
259.4	0.00426603	0.00334092	
259.6	0.00350076	0.00338248	
259.8	0.003571	0.00342402	
260	0.00345218	0.00346554	
260.2	0.0033684	0.00350704	
260.4	0.0033968	0.00354853	
260.6	0.00375955	0.00358999	
260.8	0.00376939	0.00363144	
261	0.00399907	0.00367287	
261.2	0.00398624	0.00371428	
261.4	0.00473374	0.00375568	
261.6	0.00563209	0.00379705	
261.8	0.00602611	0.00383841	
262	0.00597447	0.00387975	
262.2	0.00622575	0.00392107	
262.4	0.00622244	0.00396238	
262.6	0.00654019	0.00400366	
262.8	0.00657967	0.00404493	
263	0.00640796	0.00408618	
263.2	0.00629603	0.00412741	
263.4	0.00630072	0.00416863	
263.6	0.00580649	0.00420982	
263.8	0.00602372	0.004251	
264	0.00586873	0.00429216	
264.2	0.00571668	0.0043333	
264.4	0.00523189	0.00437443	
264.6	0.00539555	0.00441554	
264.8	0.00547321	0.00445662	
265	0.00550815	0.00449769	
265.2	0.00611492	0.00453875	
265.4	0.00646182	0.00457978	
265.6	0.0060447	0.0046208	
265.8	0.00597381	0.0046618	
266	0.00557343	0.00470278	
266.2	0.00537613	0.00474374	
266.4	0.00545538	0.00478469	
266.6	0.00514453	0.00482561	
266.8	0.0048343	0.00486652	
267	0.00467023	0.00490742	
267.2	0.0042765	0.00494829	
267.4	0.00415002	0.00498915	
267.6	0.00363581	0.00502998	
267.8	0.00405566	0.0050708	
268	0.00385665	0.00511161	
268.2	0.00403824	0.00515239	
268.4	0.00388024	0.00519316	
268.6	0.00411521	0.00523391	
268.8	0.00489166	0.00527464	
269	0.00606906	0.00531535	
269.2	0.00633871	0.00535605	
269.4	0.00620542	0.00539673	
269.6	0.00650662	0.00543739	
269.8	0.00729076	0.00547803	
270	0.00677955	0.00551866	
270.2	0.00676393	0.00555926	
270.4	0.00699514	0.00559985	
270.6	0.00672857	0.00564043	
270.8	0.00697453	0.00568098	
271	0.00678194	0.00572152	
271.2	0.00731493	0.00576204	
271.4	0.00773754	0.00580254	
271.6	0.0075012	0.00584302	
271.8	0.00836704	0.00588349	
272	0.0081953	0.00592394	
272.2	0.00801302	0.00596437	
272.4	0.00815221	0.00600478	
272.6	0.00832134	0.00604518	
272.8	0.00852124	0.00608555	
273	0.00852532	0.00612591	
273.2	0.00853226	0.00616626	
273.4	0.00895126	0.00620658	
273.6	0.00895959	0.00624689	
273.8	0.00945991	0.00628718	
274	0.00885462	0.00632745	
274.2	0.00882532	0.00636771	
274.4	0.00911367	0.00640794	
274.6	0.00846027	0.00644816	
274.8	0.00820883	0.00648837	
275	0.00807932	0.00652855	
275.2	0.00871286	0.00656872	
275.4	0.0083962	0.00660887	
275.6	0.00782945	0.006649	
275.8	0.00787456	0.00668911	
276	0.00726072	0.00672921	
276.2	0.00692828	0.00676929	
276.4	0.00704961	0.00680935	
276.6	0.00695162	0.0068494	
276.8	0.00669736	0.00688943	
277	0.00713552	0.00692944	
277.2	0.00772821	0.00696943	
277.4	0.00807376	0.0070094	
277.6	0.00862646	0.00704936	
277.8	0.00934268	0.0070893	
278	0.00914891	0.00712922	
278.2	0.00916596	0.00716913	
278.4	0.00935816	0.00720902	
278.6	0.0091442	0.00724889	
278.8	0.00903383	0.00728874	
279	0.00836179	0.00732858	
279.2	0.00814428	0.00736839	
279.4	0.0076653	0.0074082	
279.6	0.00728919	0.00744798	
279.8	0.00708286	0.00748775	
280	0.00655915	0.00752749	
280.2	0.00657596	0.00756723	
280.4	0.00658639	0.00760694	
280.6	0.00666104	0.00764664	
280.8	0.00679244	0.00768632	
281	0.00725737	0.00772598	
281.2	0.00785549	0.00776562	
281.4	0.00889732	0.00780525	
281.6	0.00933451	0.00784486	
281.8	0.00954794	0.00788446	
282	0.01007293	0.00792403	
282.2	0.01036926	0.00796359	
282.4	0.0106045	0.00800313	
282.6	0.01069116	0.00804266	
282.8	0.01023399	0.00808216	
283	0.00967385	0.00812165	
283.2	0.01006181	0.00816113	
283.4	0.01003166	0.00820058	
283.6	0.00994801	0.00824002	
283.8	0.0097249	0.00827944	
284	0.00923012	0.00831885	
284.2	0.00952314	0.00835823	
284.4	0.00937994	0.0083976	
284.6	0.00923335	0.00843695	
284.8	0.00935402	0.00847629	
285	0.00935433	0.00851561	
285.2	0.00931369	0.00855491	
285.4	0.00930672	0.00859419	
285.6	0.00900745	0.00863346	
285.8	0.00921224	0.00867271	
286	0.00916976	0.00871194	
286.2	0.00884472	0.00875116	
286.4	0.00908422	0.00879035	
286.6	0.00884465	0.00882954	
286.8	0.00889633	0.0088687	
287	0.00876412	0.00890785	
287.2	0.00889626	0.00894698	
287.4	0.00880758	0.00898609	
287.6	0.00887599	0.00902519	
287.8	0.00865198	0.00906426	
288	0.00826055	0.00910333	
288.2	0.00814737	0.00914237	
288.4	0.00793362	0.0091814	
288.6	0.00804908	0.00922041	
288.8	0.00800996	0.0092594	
289	0.00840095	0.00929838	
289.2	0.00860517	0.00933734	
289.4	0.00870701	0.00937628	
289.6	0.00862496	0.00941521	
289.8	0.00917403	0.00945412	
290	0.00905033	0.00949301	
290.2	0.00951367	0.00953188	
290.4	0.01008817	0.00957074	
290.6	0.00953342	0.00960958	
290.8	0.0092394	0.00964841	
291	0.0089285	0.00968721	
291.2	0.00849272	0.009726	
291.4	0.00802176	0.00976478	
291.6	0.00757205	0.00980353	
291.8	0.00772207	0.00984227	
292	0.00763853	0.00988099	
292.2	0.008136	0.0099197	
292.4	0.00838026	0.00995839	
292.6	0.00848061	0.00999706	
292.8	0.00874858	0.01003572	
293	0.00961691	0.01007435	
293.2	0.00954012	0.01011297	
293.4	0.00952032	0.01015158	
293.6	0.00946486	0.01019017	
293.8	0.0106227	0.01022874	
294	0.01118927	0.01026729	
294.2	0.01181939	0.01030583	
294.4	0.01166067	0.01034435	
294.6	0.01090691	0.01038285	
294.8	0.01069249	0.01042134	
295	0.01057213	0.01045981	
295.2	0.01050084	0.01049826	
295.4	0.01047271	0.0105367	
295.6	0.01052048	0.01057512	
295.8	0.01092001	0.01061352	
296	0.01095736	0.01065191	
296.2	0.01068645	0.01069028	
296.4	0.0098782	0.01072863	
296.6	0.00972188	0.01076697	
296.8	0.009736	0.01080529	
297	0.00919355	0.01084359	
297.2	0.00895964	0.01088188	
297.4	0.00875609	0.01092015	
297.6	0.00862688	0.0109584	
297.8	0.00950428	0.01099663	
298	0.00912515	0.01103485	
298.2	0.00875997	0.01107306	
298.4	0.00851682	0.01111124	
298.6	0.00835284	0.01114941	
298.8	0.00865911	0.01118756	
299	0.00915215	0.0112257	
299.2	0.0096997	0.01126382	
299.4	0.00969694	0.01130192	
299.6	0.01005763	0.01134001	
299.8	0.01062943	0.01137808	
300	0.01079078	0.01141613	
300.2	0.01101398	0.01145417	
300.4	0.01152516	0.01149219	
300.6	0.01243407	0.01153019	
300.8	0.01234413	0.01156818	
301	0.01237646	0.01160615	
301.2	0.01216295	0.0116441	
301.4	0.01179071	0.01168204	
301.6	0.0120541	0.01171996	
301.8	0.01191257	0.01175786	
302	0.01122786	0.01179575	
302.2	0.011164	0.01183362	
302.4	0.01096973	0.01187147	
302.6	0.01073175	0.01190931	
302.8	0.01094428	0.01194713	
303	0.01074703	0.01198494	
303.2	0.01035028	0.01202273	
303.4	0.00977154	0.0120605	
303.6	0.01024646	0.01209825	
303.8	0.01036313	0.01213599	
304	0.01017047	0.01217372	
304.2	0.01063824	0.01221142	
304.4	0.01070903	0.01224911	
304.6	0.01031747	0.01228679	
304.8	0.00957904	0.01232444	
305	0.00992775	0.01236208	
305.2	0.00975013	0.01239971	
305.4	0.01043972	0.01243731	
305.6	0.01071026	0.01247491	
305.8	0.01047366	0.01251248	
306	0.01052941	0.01255004	
306.2	0.010791	0.01258758	
306.4	0.01065207	0.01262511	
306.6	0.010443	0.01266262	
306.8	0.01033022	0.01270011	
307	0.0104379	0.01273759	
307.2	0.01023007	0.01277505	
307.4	0.01062704	0.01281249	
307.6	0.01179046	0.01284992	
307.8	0.01200693	0.01288733	
308	0.01233276	0.01292472	
308.2	0.01270316	0.0129621	
308.4	0.01305016	0.01299946	
308.6	0.01296355	0.01303681	
308.8	0.01326461	0.01307414	
309	0.01406816	0.01311145	
309.2	0.01398428	0.01314875	
309.4	0.01400753	0.01318603	
309.6	0.01411643	0.0132233	
309.8	0.01445351	0.01326055	
310	0.01427054	0.01329778	
310.2	0.01376029	0.01333499	
310.4	0.01348522	0.01337219	
310.6	0.01287954	0.01340938	
310.8	0.01268074	0.01344654	
311	0.01282377	0.0134837	
311.2	0.01226794	0.01352083	
311.4	0.01297098	0.01355795	
311.6	0.01378236	0.01359505	
311.8	0.01388429	0.01363214	
312	0.01463319	0.01366921	
312.2	0.01471362	0.01370626	
312.4	0.01476357	0.0137433	
312.6	0.01462129	0.01378032	
312.8	0.01426562	0.01381733	
313	0.01418929	0.01385432	
313.2	0.01397593	0.01389129	
313.4	0.01421396	0.01392825	
313.6	0.01409726	0.01396519	
313.8	0.01382369	0.01400212	
314	0.01315842	0.01403902	
314.2	0.01250896	0.01407592	
314.4	0.01224526	0.01411279	
314.6	0.01161457	0.01414966	
314.8	0.01122247	0.0141865	
315	0.01109392	0.01422333	
315.2	0.01135652	0.01426014	
315.4	0.01212203	0.01429694	
315.6	0.01226024	0.01433372	
315.8	0.01259355	0.01437048	
316	0.01335566	0.01440723	
316.2	0.01304636	0.01444396	
316.4	0.01265043	0.01448068	
316.6	0.01291637	0.01451738	
316.8	0.01264768	0.01455406	
317	0.01289151	0.01459073	
317.2	0.01305116	0.01462739	
317.4	0.01319366	0.01466402	
317.6	0.01317556	0.01470064	
317.8	0.01297398	0.01473725	
318	0.01269493	0.01477384	
318.2	0.01243474	0.01481041	
318.4	0.01241112	0.01484696	
318.6	0.01267147	0.0148835	
318.8	0.01275524	0.01492003	
319	0.01323694	0.01495654	
319.2	0.01376102	0.01499303	
319.4	0.01376138	0.01502951	
319.6	0.01335719	0.01506597	
319.8	0.01403258	0.01510241	
320	0.01441621	0.01513884	
320.2	0.0142039	0.01517526	
320.4	0.01423591	0.01521166	
320.6	0.0149864	0.01524804	
320.8	0.01491827	0.0152844	
321	0.01489813	0.01532075	
321.2	0.01481727	0.01535709	
321.4	0.01463064	0.0153934	
321.6	0.01527843	0.01542971	
321.8	0.01459204	0.01546599	
322	0.0145511	0.01550226	
322.2	0.01434525	0.01553852	
322.4	0.01423356	0.01557476	
322.6	0.01438873	0.01561098	
322.8	0.01440912	0.01564719	
323	0.01441661	0.01568338	
323.2	0.01387976	0.01571956	
323.4	0.01326862	0.01575572	
323.6	0.01320706	0.01579186	
323.8	0.01362756	0.01582799	
324	0.01372671	0.0158641	
324.2	0.01364563	0.0159002	
324.4	0.01342511	0.01593628	
324.6	0.01377073	0.01597235	
324.8	0.0134023	0.0160084	
325	0.01284681	0.01604443	
325.2	0.0128691	0.01608045	
325.4	0.01288976	0.01611645	
325.6	0.0132401	0.01615244	
325.8	0.01292967	0.01618841	
326	0.01301056	0.01622437	
326.2	0.01320574	0.01626031	
326.4	0.0136094	0.01629623	
326.6	0.01369383	0.01633214	
326.8	0.01414383	0.01636804	
327	0.01450727	0.01640391	
327.2	0.0143397	0.01643978	
327.4	0.01422025	0.01647562	
327.6	0.01515254	0.01651145	
327.8	0.01548422	0.01654727	
328	0.01502121	0.01658307	
328.2	0.01484817	0.01661885	
328.4	0.01542024	0.01665462	
328.6	0.01534743	0.01669037	
328.8	0.01481894	0.01672611	
329	0.0146757	0.01676183	
329.2	0.014564	0.01679754	
329.4	0.01443793	0.01683323	
329.6	0.01447398	0.0168689	
329.8	0.01431424	0.01690456	
330	0.01402675	0.0169402	
330.2	0.01433273	0.01697583	
330.4	0.01374757	0.01701144	
330.6	0.01364688	0.01704704	
330.8	0.0143028	0.01708262	
331	0.01453524	0.01711819	
331.2	0.01449315	0.01715374	
331.4	0.01442036	0.01718927	
331.6	0.01461944	0.01722479	
331.8	0.01397971	0.0172603	
332	0.01392785	0.01729579	
332.2	0.0143172	0.01733126	
332.4	0.01464883	0.01736672	
332.6	0.01456425	0.01740216	
332.8	0.01467686	0.01743759	
333	0.01509623	0.017473	
333.2	0.01504802	0.01750839	
333.4	0.01510335	0.01754377	
333.6	0.0152766	0.01757914	
333.8	0.01535547	0.01761449	
334	0.01543972	0.01764982	
334.2	0.01505782	0.01768514	
334.4	0.01501744	0.01772044	
334.6	0.01567179	0.01775573	
334.8	0.01595555	0.01779101	
335	0.01609776	0.01782626	
335.2	0.01593275	0.0178615	
335.4	0.0156001	0.01789673	
335.6	0.01577284	0.01793194	
335.8	0.01536092	0.01796714	
336	0.01541132	0.01800232	
336.2	0.01534281	0.01803748	
336.4	0.01527911	0.01807263	
336.6	0.01596256	0.01810777	
336.8	0.01569805	0.01814289	
337	0.01638805	0.01817799	
337.2	0.01643757	0.01821308	
337.4	0.0163334	0.01824815	
337.6	0.01636777	0.01828321	
337.8	0.01627675	0.01831825	
338	0.01590089	0.01835328	
338.2	0.01598202	0.01838829	
338.4	0.01618706	0.01842329	
338.6	0.01623819	0.01845827	
338.8	0.01587416	0.01849324	
339	0.01592286	0.01852819	
339.2	0.01617224	0.01856312	
339.4	0.01653726	0.01859804	
339.6	0.01674354	0.01863295	
339.8	0.01624451	0.01866784	
340	0.01654093	0.01870271	
340.2	0.01714557	0.01873757	
340.4	0.01743857	0.01877242	
340.6	0.01845981	0.01880725	
340.8	0.01863295	0.01884206	
341	0.01897725	0.01887686	
341.2	0.01837791	0.01891164	
341.4	0.01752021	0.01894641	
341.6	0.01749783	0.01898117	
341.8	0.01733453	0.01901591	
342	0.01706941	0.01905063	
342.2	0.01689112	0.01908534	
342.4	0.01623071	0.01912003	
342.6	0.01590754	0.01915471	
342.8	0.01497499	0.01918937	
343	0.01530978	0.01922402	
343.2	0.01543433	0.01925865	
343.4	0.0153533	0.01929327	
343.6	0.01545121	0.01932787	
343.8	0.01568942	0.01936246	
344	0.01627975	0.01939703	
344.2	0.0169882	0.01943159	
344.4	0.01734248	0.01946613	
344.6	0.01790787	0.01950065	
344.8	0.0178462	0.01953517	
345	0.01811345	0.01956966	
345.2	0.01838599	0.01960415	
345.4	0.01871334	0.01963861	
345.6	0.01951264	0.01967306	
345.8	0.01936159	0.0197075	
346	0.01960883	0.01974192	
346.2	0.01993402	0.01977633	
346.4	0.01967205	0.01981072	
346.6	0.01897045	0.0198451	
346.8	0.01922977	0.01987946	
347	0.01894577	0.01991381	
347.2	0.01848758	0.01994814	
347.4	0.01840622	0.01998245	
347.6	0.01826425	0.02001676	
347.8	0.01758072	0.02005104	
348	0.01747939	0.02008531	
348.2	0.01698727	0.02011957	
348.4	0.01675674	0.02015381	
348.6	0.017338	0.02018804	
348.8	0.01736275	0.02022225	
349	0.01749854	0.02025645	
349.2	0.0177247	0.02029063	
349.4	0.01803943	0.0203248	
349.6	0.01781002	0.02035895	
349.8	0.0184249	0.02039309	
350	0.01883713	0.02042721	
350.2	0.01918414	0.02046132	
350.4	0.01908849	0.02049541	
350.6	0.01924422	0.02052949	
350.8	0.01941108	0.02056356	
351	0.01854035	0.0205976	
351.2	0.01826031	0.02063164	
351.4	0.01785971	0.02066566	
351.6	0.01756385	0.02069966	
351.8	0.01731756	0.02073365	
352	0.01713915	0.02076762	
352.2	0.01728078	0.02080158	
352.4	0.01746853	0.02083553	
352.6	0.01761204	0.02086946	
352.8	0.01700117	0.02090337	
353	0.0165755	0.02093727	
353.2	0.01678881	0.02097116	
353.4	0.01690575	0.02100503	
353.6	0.01674927	0.02103889	
353.8	0.0169146	0.02107273	
354	0.01705935	0.02110655	
354.2	0.01693512	0.02114036	
354.4	0.01680784	0.02117416	
354.6	0.01649171	0.02120794	
354.8	0.01623975	0.02124171	
355	0.01593577	0.02127546	
355.2	0.01561068	0.0213092	
355.4	0.01557107	0.02134293	
355.6	0.01617142	0.02137663	
355.8	0.01594676	0.02141033	
356	0.01638265	0.02144401	
356.2	0.01738941	0.02147767	
356.4	0.01728205	0.02151132	
356.6	0.01768582	0.02154496	
356.8	0.01756049	0.02157858	
357	0.01761566	0.02161218	
357.2	0.0180867	0.02164578	
357.4	0.01826889	0.02167935	
357.6	0.0182375	0.02171291	
357.8	0.01796463	0.02174646	
358	0.01872343	0.02177999	
358.2	0.01880089	0.02181351	
358.4	0.01893269	0.02184702	
358.6	0.01929175	0.02188051	
358.8	0.019513	0.02191398	
359	0.019245	0.02194744	
359.2	0.01923559	0.02198088	
359.4	0.01942899	0.02201431	
359.6	0.01966127	0.02204773	
359.8	0.01959699	0.02208113	
360	0.02016314	0.02211452	
360.2	0.02046763	0.02214789	
360.4	0.02029791	0.02218125	
360.6	0.02030477	0.02221459	
360.8	0.01994888	0.02224792	
361	0.01997861	0.02228124	
361.2	0.01971167	0.02231453	
361.4	0.01922305	0.02234782	
361.6	0.01878796	0.02238109	
361.8	0.01855614	0.02241435	
362	0.01901313	0.02244759	
362.2	0.01906545	0.02248082	
362.4	0.01850561	0.02251403	
362.6	0.01877246	0.02254723	
362.8	0.01863002	0.02258041	
363	0.01835919	0.02261358	
363.2	0.0178217	0.02264673	
363.4	0.01807704	0.02267987	
363.6	0.01775395	0.022713	
363.8	0.01788588	0.02274611	
364	0.01784121	0.02277921	
364.2	0.01812969	0.02281229	
364.4	0.01839113	0.02284536	
364.6	0.01877197	0.02287841	
364.8	0.01871987	0.02291145	
365	0.01819549	0.02294448	
365.2	0.01782834	0.02297749	
365.4	0.01786543	0.02301048	
365.6	0.01792384	0.02304346	
365.8	0.01873623	0.02307643	
366	0.01918433	0.02310939	
366.2	0.01928747	0.02314232	
366.4	0.01940929	0.02317525	
366.6	0.01974817	0.02320816	
366.8	0.0197729	0.02324105	
367	0.01893703	0.02327393	
367.2	0.01862792	0.0233068	
367.4	0.01926934	0.02333965	
367.6	0.01870195	0.02337249	
367.8	0.01842699	0.02340532	
368	0.018378	0.02343813	
368.2	0.01781532	0.02347092	
368.4	0.01824544	0.0235037	
368.6	0.0181572	0.02353647	
368.8	0.01756434	0.02356922	
369	0.01755113	0.02360196	
369.2	0.01778774	0.02363468	
369.4	0.01819643	0.02366739	
369.6	0.01886464	0.02370009	
369.8	0.01991093	0.02373277	
370	0.02009819	0.02376544	
370.2	0.02063427	0.02379809	
370.4	0.02113556	0.02383073	
370.6	0.02105053	0.02386335	
370.8	0.02153378	0.02389596	
371	0.02155049	0.02392856	
371.2	0.02193329	0.02396114	
371.4	0.02241851	0.0239937	
371.6	0.02240015	0.02402626	
371.8	0.02205306	0.0240588	
372	0.02205535	0.02409132	
372.2	0.02157016	0.02412383	
372.4	0.02226414	0.02415633	
372.6	0.02214599	0.02418881	
372.8	0.02141796	0.02422128	
373	0.0212974	0.02425373	
373.2	0.02044236	0.02428617	
373.4	0.02016477	0.0243186	
373.6	0.0204893	0.02435101	
373.8	0.02039132	0.02438341	
374	0.02023015	0.02441579	
374.2	0.02040754	0.02444816	
374.4	0.02017329	0.02448051	
374.6	0.01988225	0.02451285	
374.8	0.0201844	0.02454518	
375	0.02019299	0.02457749	
375.2	0.02016967	0.02460979	
375.4	0.0207826	0.02464208	
375.6	0.02089461	0.02467435	
375.8	0.02091603	0.0247066	
376	0.02141598	0.02473885	
376.2	0.02170783	0.02477107	
376.4	0.02200222	0.02480329	
376.6	0.02156276	0.02483549	
376.8	0.02063287	0.02486767	
377	0.02088623	0.02489985	
377.2	0.02056818	0.024932	
377.4	0.0209042	0.02496415	
377.6	0.02137893	0.02499628	
377.8	0.02121169	0.02502839	
378	0.02155571	0.0250605	
378.2	0.02161507	0.02509258	
378.4	0.02120716	0.02512466	
378.6	0.02111615	0.02515672	
378.8	0.02135049	0.02518876	
379	0.02165537	0.0252208	
379.2	0.02167605	0.02525281	
379.4	0.02180447	0.02528482	
379.6	0.02171212	0.02531681	
379.8	0.02201304	0.02534878	
380	0.02197999	0.02538075	
380.2	0.02206526	0.0254127	
380.4	0.02181128	0.02544463	
380.6	0.02169527	0.02547655	
380.8	0.02141399	0.02550846	
381	0.02141404	0.02554035	
381.2	0.02158603	0.02557223	
381.4	0.02136254	0.02560409	
381.6	0.02109227	0.02563594	
381.8	0.02164463	0.02566778	
382	0.02154217	0.0256996	
382.2	0.02108678	0.02573141	
382.4	0.02127681	0.02576321	
382.6	0.02107345	0.02579499	
382.8	0.02112025	0.02582676	
383	0.02124205	0.02585851	
383.2	0.02138103	0.02589025	
383.4	0.02087815	0.02592198	
383.6	0.02114513	0.02595369	
383.8	0.02142791	0.02598539	
384	0.02166489	0.02601707	
384.2	0.02194006	0.02604875	
384.4	0.02162608	0.0260804	
384.6	0.02148903	0.02611205	
384.8	0.02118751	0.02614368	
385	0.02115669	0.02617529	
385.2	0.02108526	0.02620689	
385.4	0.0206231	0.02623848	
385.6	0.02098249	0.02627006	
385.8	0.02161848	0.02630162	
386	0.02096223	0.02633316	
386.2	0.02100703	0.0263647	
386.4	0.02090457	0.02639622	
386.6	0.02032705	0.02642772	
386.8	0.02055198	0.02645921	
387	0.02099766	0.02649069	
387.2	0.02073129	0.02652216	
387.4	0.02087673	0.02655361	
387.6	0.02129015	0.02658504	
387.8	0.02145212	0.02661647	
388	0.02150865	0.02664788	
388.2	0.02139912	0.02667927	
388.4	0.0205021	0.02671066	
388.6	0.02048646	0.02674202	
388.8	0.02048061	0.02677338	
389	0.02021106	0.02680472	
389.2	0.02001841	0.02683605	
389.4	0.02050367	0.02686736	
389.6	0.02071372	0.02689866	
389.8	0.02100387	0.02692995	
390	0.02095329	0.02696122	
390.2	0.02086695	0.02699248	
390.4	0.02075786	0.02702373	
390.6	0.02107453	0.02705496	
390.8	0.02159678	0.02708618	
391	0.02186224	0.02711738	
391.2	0.02165631	0.02714857	
391.4	0.02230659	0.02717975	
391.6	0.02224136	0.02721091	
391.8	0.0225025	0.02724206	
392	0.02234336	0.0272732	
392.2	0.02243491	0.02730433	
392.4	0.02242371	0.02733543	
392.6	0.02289659	0.02736653	
392.8	0.02267205	0.02739761	
393	0.02250835	0.02742868	
393.2	0.02250815	0.02745974	
393.4	0.0222186	0.02749078	
393.6	0.02211352	0.02752181	
393.8	0.02227731	0.02755282	
394	0.02209622	0.02758383	
394.2	0.02158163	0.02761481	
394.4	0.02180653	0.02764579	
394.6	0.021908	0.02767675	
394.8	0.02203937	0.0277077	
395	0.02230774	0.02773863	
395.2	0.02242797	0.02776955	
395.4	0.02263506	0.02780046	
395.6	0.02266958	0.02783135	
395.8	0.02311889	0.02786223	
396	0.02302331	0.0278931	
396.2	0.02377702	0.02792395	
396.4	0.02379326	0.02795479	
396.6	0.02391308	0.02798562	
396.8	0.02375299	0.02801643	
397	0.02383453	0.02804723	
397.2	0.02400948	0.02807801	
397.4	0.02384013	0.02810879	
397.6	0.02413996	0.02813955	
397.8	0.02394998	0.02817029	
398	0.02399282	0.02820102	
398.2	0.02452392	0.02823174	
398.4	0.02489851	0.02826245	
398.6	0.02438037	0.02829314	
398.8	0.02489259	0.02832382	
399	0.02511931	0.02835448	
399.2	0.0247323	0.02838514	
399.4	0.02455854	0.02841577	
399.6	0.02476798	0.0284464	
399.8	0.02454239	0.02847701	
400	0.02388358	0.02850761	
400.2	0.02425041	0.02853819	
400.4	0.0241852	0.02856877	
400.6	0.02449743	0.02859932	
400.8	0.024058	0.02862987	
401	0.02428285	0.0286604	
401.2	0.02416615	0.02869092	
401.4	0.02409469	0.02872143	
401.6	0.02444777	0.02875192	
401.8	0.02420045	0.0287824	
402	0.02438456	0.02881286	
402.2	0.02471182	0.02884331	
402.4	0.02401836	0.02887375	
402.6	0.02340765	0.02890418	
402.8	0.02399175	0.02893459	
403	0.02407949	0.02896499	
403.2	0.02441934	0.02899538	
403.4	0.02448292	0.02902575	
403.6	0.02456776	0.02905611	
403.8	0.02399322	0.02908645	
404	0.02412508	0.02911679	
404.2	0.02430941	0.02914711	
404.4	0.02435658	0.02917741	
404.6	0.02419762	0.0292077	
404.8	0.02386276	0.02923798	
405	0.02404825	0.02926825	
405.2	0.02398979	0.02929851	
405.4	0.02445264	0.02932875	
405.6	0.02440855	0.02935897	
405.8	0.02393324	0.02938919	
406	0.02407655	0.02941939	
406.2	0.02410605	0.02944958	
406.4	0.02401098	0.02947975	
406.6	0.02412247	0.02950991	
406.8	0.02462506	0.02954006	
407	0.02481324	0.02957019	
407.2	0.02498013	0.02960032	
407.4	0.02444134	0.02963042	
407.6	0.02415034	0.02966052	
407.8	0.02420221	0.0296906	
408	0.02457849	0.02972067	
408.2	0.02462237	0.02975073	
408.4	0.02510672	0.02978077	
408.6	0.02489974	0.0298108	
408.8	0.02492112	0.02984082	
409	0.02529283	0.02987082	
409.2	0.02553782	0.02990081	
409.4	0.02497282	0.02993079	
409.6	0.02455245	0.02996076	
409.8	0.02412032	0.02999071	
410	0.02400806	0.03002065	
410.2	0.02377664	0.03005057	
410.4	0.02384038	0.03008048	
410.6	0.02364811	0.03011038	
410.8	0.02381057	0.03014027	
411	0.02336301	0.03017014	
411.2	0.02322113	0.0302	
411.4	0.02274887	0.03022985	
411.6	0.02323556	0.03025969	
411.8	0.02362287	0.03028951	
412	0.02407522	0.03031932	
412.2	0.02419801	0.03034911	
412.4	0.02449338	0.03037889	
412.6	0.02431946	0.03040866	
412.8	0.0249396	0.03043842	
413	0.02517598	0.03046816	
413.2	0.02491662	0.03049789	
413.4	0.02411719	0.03052761	
413.6	0.02401257	0.03055731	
413.8	0.02372453	0.03058701	
414	0.02369103	0.03061669	
414.2	0.02375097	0.03064635	
414.4	0.02436046	0.030676	
414.6	0.02438553	0.03070564	
414.8	0.02447116	0.03073527	
415	0.02428793	0.03076488	
415.2	0.02465029	0.03079449	
415.4	0.0248278	0.03082407	
415.6	0.02528344	0.03085365	
415.8	0.02538178	0.03088321	
416	0.0258723	0.03091276	
416.2	0.02586074	0.0309423	
416.4	0.02629379	0.03097182	
416.6	0.02620292	0.03100133	
416.8	0.02701241	0.03103083	
417	0.02724295	0.03106031	
417.2	0.02742805	0.03108979	
417.4	0.02664036	0.03111925	
417.6	0.02627041	0.03114869	
417.8	0.02626765	0.03117813	
418	0.02620833	0.03120755	
418.2	0.026415	0.03123696	
418.4	0.02694156	0.03126635	
418.6	0.02637679	0.03129573	
418.8	0.02640523	0.0313251	
419	0.02669535	0.03135446	
419.2	0.02616208	0.0313838	
419.4	0.02597771	0.03141314	
419.6	0.02560653	0.03144245	
419.8	0.02557656	0.03147176	
420	0.02544103	0.03150105	
420.2	0.02530177	0.03153033	
420.4	0.02574008	0.0315596	
420.6	0.02528071	0.03158885	
420.8	0.02570439	0.0316181	
421	0.02538437	0.03164733	
421.2	0.02493568	0.03167654	
421.4	0.02424965	0.03170575	
421.6	0.02433045	0.03173494	
421.8	0.02465821	0.03176411	
422	0.02490628	0.03179328	
422.2	0.02537217	0.03182243	
422.4	0.02586797	0.03185157	
422.6	0.02588615	0.0318807	
422.8	0.02642098	0.03190981	
423	0.02668556	0.03193892	
423.2	0.0265587	0.03196801	
423.4	0.02703864	0.03199708	
423.6	0.02703864	0.03202615	
423.8	0.02800379	0.03202351	
424	0.02865117	0.03202086	
424.2	0.02888824	0.03201822	
424.4	0.0297121	0.03201558	
424.6	0.03020022	0.03201293	
424.8	0.03056475	0.03201029	
425	0.03071536	0.03200765	
425.2	0.03062313	0.03200501	
425.4	0.03030304	0.03200237	
425.6	0.0297526	0.03199973	
425.8	0.02893177	0.03199708	
426	0.02900673	0.03199444	
426.2	0.0288404	0.0319918	
426.4	0.02929128	0.03198916	
426.6	0.02923728	0.03198652	
426.8	0.02919455	0.03198388	
427	0.02979285	0.03198124	
427.2	0.0303111	0.0319786	
427.4	0.03069785	0.03197596	
427.6	0.03145376	0.03197332	
427.8	0.03187809	0.03197069	
428	0.03197245	0.03196805	
428.2	0.03190629	0.03196541	
428.4	0.03213789	0.03196277	
428.6	0.03235295	0.03196013	
428.8	0.03278557	0.03195749	
429	0.03255069	0.03195486	
429.2	0.03239822	0.03195222	
429.4	0.03190162	0.03194958	
429.6	0.03163098	0.03194695	
429.8	0.03081633	0.03194431	
430	0.03085287	0.03194167	
430.2	0.03056445	0.03193904	
430.4	0.03029669	0.0319364	
430.6	0.03015707	0.03193376	
430.8	0.03013017	0.03193113	
431	0.02995253	0.03192849	
431.2	0.02998222	0.03192586	
431.4	0.02981793	0.03192322	
431.6	0.03039354	0.03192059	
431.8	0.03038802	0.03191795	
432	0.03060183	0.03191532	
432.2	0.03056455	0.03191269	
432.4	0.03095566	0.03191005	
432.6	0.03157709	0.03190742	
432.8	0.03197647	0.03190478	
433	0.03192532	0.03190215	
433.2	0.03223459	0.03189952	
433.4	0.0319241	0.03189689	
433.6	0.03189246	0.03189425	
433.8	0.03184352	0.03189162	
434	0.03209835	0.03188899	
434.2	0.03143066	0.03188636	
434.4	0.03148529	0.03188372	
434.6	0.03146976	0.03188109	
434.8	0.03103184	0.03187846	
435	0.03066631	0.03187583	
435.2	0.03092216	0.0318732	
435.4	0.03115946	0.03187057	
435.6	0.03111565	0.03186794	
435.8	0.03146703	0.03186531	
436	0.03170371	0.03186268	
436.2	0.03181034	0.03186005	
436.4	0.03188104	0.03185742	
436.6	0.03198764	0.03185479	
436.8	0.03195523	0.03185216	
437	0.03263409	0.03184953	
437.2	0.03251216	0.0318469	
437.4	0.03249692	0.03184427	
437.6	0.03284089	0.03184165	
437.8	0.03292441	0.03183902	
438	0.03267095	0.03183639	
438.2	0.03267333	0.03183376	
438.4	0.03290628	0.03183114	
438.6	0.03257744	0.03182851	
438.8	0.03265819	0.03182588	
439	0.03193846	0.03182325	
439.2	0.03235535	0.03182063	
439.4	0.03240097	0.031818	
439.6	0.03153398	0.03181538	
439.8	0.03168992	0.03181275	
440	0.03142792	0.03181012	
440.2	0.0316987	0.0318075	
440.4	0.0314648	0.03180487	
440.6	0.0312963	0.03180225	
440.8	0.03104589	0.03179962	
441	0.03197286	0.031797	
441.2	0.03144641	0.03179437	
441.4	0.03167506	0.03179175	
441.6	0.03184135	0.03178913	
441.8	0.031865	0.0317865	
442	0.03231137	0.03178388	
442.2	0.03220059	0.03178126	
442.4	0.03215107	0.03177863	
442.6	0.03200099	0.03177601	
442.8	0.03178614	0.03177339	
443	0.03072328	0.03177077	
443.2	0.03070569	0.03176814	
443.4	0.03013298	0.03176552	
443.6	0.02940115	0.0317629	
443.8	0.02987847	0.03176028	
444	0.03015567	0.03175766	
444.2	0.03039332	0.03175504	
444.4	0.0304509	0.03175241	
444.6	0.03021091	0.03174979	
444.8	0.03067907	0.03174717	
445	0.03146062	0.03174455	
445.2	0.03095807	0.03174193	
445.4	0.03185576	0.03173931	
445.6	0.03245278	0.03173669	
445.8	0.03267451	0.03173407	
446	0.03280238	0.03173146	
446.2	0.03246594	0.03172884	
446.4	0.03240822	0.03172622	
446.6	0.03259058	0.0317236	
446.8	0.03225843	0.03172098	
447	0.03209396	0.03171836	
447.2	0.03162881	0.03171575	
447.4	0.03144206	0.03171313	
447.6	0.0308118	0.03171051	
447.8	0.03111173	0.03170789	
448	0.03082383	0.03170528	
448.2	0.03058352	0.03170266	
448.4	0.03074771	0.03170004	
448.6	0.03046103	0.03169743	
448.8	0.03074877	0.03169481	
449	0.0303171	0.03169219	
449.2	0.02988582	0.03168958	
449.4	0.03035411	0.03168696	
449.6	0.02983463	0.03168435	
449.8	0.02957106	0.03168173	
450	0.02961481	0.03167912	
450.2	0.02959103	0.0316765	
450.4	0.02977526	0.03167389	
450.6	0.03036534	0.03167127	
450.8	0.02983705	0.03166866	
451	0.02942616	0.03166605	
451.2	0.02898224	0.03166343	
451.4	0.02950775	0.03166082	
451.6	0.02941831	0.03165821	
451.8	0.02970116	0.03165559	
452	0.02985438	0.03165298	
452.2	0.0303521	0.03165037	
452.4	0.03077104	0.03164776	
452.6	0.03060474	0.03164514	
452.8	0.03071793	0.03164253	
453	0.03059084	0.03163992	
453.2	0.03100447	0.03163731	
453.4	0.03161507	0.0316347	
453.6	0.03184305	0.03163209	
453.8	0.03234806	0.03162948	
454	0.03229622	0.03162687	
454.2	0.03251749	0.03162426	
454.4	0.03232212	0.03162165	
454.6	0.03254935	0.03161904	
454.8	0.03208113	0.03161643	
455	0.03245251	0.03161382	
455.2	0.03312328	0.03161121	
455.4	0.03318869	0.0316086	
455.6	0.0332402	0.03160599	
455.8	0.03271055	0.03160338	
456	0.03324474	0.03160077	
456.2	0.03310364	0.03159816	
456.4	0.03240492	0.03159556	
456.6	0.03171426	0.03159295	
456.8	0.03184068	0.03159034	
457	0.03153901	0.03158773	
457.2	0.03167862	0.03158513	
457.4	0.03175375	0.03158252	
457.6	0.03114205	0.03157991	
457.8	0.03046682	0.03157731	
458	0.03012788	0.0315747	
458.2	0.02986223	0.0315721	
458.4	0.02931567	0.03156949	
458.6	0.02954351	0.03156688	
458.8	0.02915082	0.03156428	
459	0.02948706	0.03156167	
459.2	0.02947526	0.03155907	
459.4	0.02909113	0.03155646	
459.6	0.02929549	0.03155386	
459.8	0.02911032	0.03155125	
460	0.02956147	0.03154865	
460.2	0.02974015	0.03154605	
460.4	0.02954014	0.03154344	
460.6	0.02984421	0.03154084	
460.8	0.03075297	0.03153824	
461	0.0309469	0.03153563	
461.2	0.03120302	0.03153303	
461.4	0.03096423	0.03153043	
461.6	0.03065479	0.03152783	
461.8	0.03028438	0.03152522	
462	0.03069708	0.03152262	
462.2	0.03042183	0.03152002	
462.4	0.03075889	0.03151742	
462.6	0.03070196	0.03151482	
462.8	0.03082348	0.03151222	
463	0.03116392	0.03150962	
463.2	0.03115358	0.03150702	
463.4	0.03110793	0.03150441	
463.6	0.03167008	0.03150181	
463.8	0.03202256	0.03149921	
464	0.03214679	0.03149661	
464.2	0.03258852	0.03149402	
464.4	0.03214552	0.03149142	
464.6	0.03302276	0.03148882	
464.8	0.03289138	0.03148622	
465	0.03259067	0.03148362	
465.2	0.03256629	0.03148102	
465.4	0.03227865	0.03147842	
465.6	0.03247329	0.03147582	
465.8	0.03240944	0.03147323	
466	0.03265289	0.03147063	
466.2	0.03235603	0.03146803	
466.4	0.03245373	0.03146543	
466.6	0.03163508	0.03146284	
466.8	0.03173909	0.03146024	
467	0.03129131	0.03145764	
467.2	0.03117578	0.03145505	
467.4	0.03133057	0.03145245	
467.6	0.03166528	0.03144986	
467.8	0.03135492	0.03144726	
468	0.03141117	0.03144466	
468.2	0.03124364	0.03144207	
468.4	0.03153495	0.03143947	
468.6	0.03204606	0.03143688	
468.8	0.03168226	0.03143428	
469	0.0320494	0.03143169	
469.2	0.0323556	0.0314291	
469.4	0.03272463	0.0314265	
469.6	0.03273826	0.03142391	
469.8	0.03278088	0.03142131	
470	0.0322479	0.03141872	
470.2	0.03165496	0.03141613	
470.4	0.03171454	0.03141354	
470.6	0.03158499	0.03141094	
470.8	0.03163261	0.03140835	
471	0.03147232	0.03140576	
471.2	0.03178098	0.03140317	
471.4	0.03211707	0.03140057	
471.6	0.03162273	0.03139798	
471.8	0.03145112	0.03139539	
472	0.03180838	0.0313928	
472.2	0.03210309	0.03139021	
472.4	0.03269708	0.03138762	
472.6	0.03290897	0.03138503	
472.8	0.03307391	0.03138244	
473	0.03305778	0.03137985	
473.2	0.03285	0.03137726	
473.4	0.03251332	0.03137467	
473.6	0.03185247	0.03137208	
473.8	0.03186867	0.03136949	
474	0.03095259	0.0313669	
474.2	0.03127982	0.03136431	
474.4	0.03189779	0.03136172	
474.6	0.03194619	0.03135913	
474.8	0.03177147	0.03135655	
475	0.03179876	0.03135396	
475.2	0.0320955	0.03135137	
475.4	0.031889	0.03134878	
475.6	0.03148886	0.03134619	
475.8	0.03196039	0.03134361	
476	0.03202001	0.03134102	
476.2	0.03174284	0.03133843	
476.4	0.03186363	0.03133585	
476.6	0.03203658	0.03133326	
476.8	0.03159888	0.03133067	
477	0.03117945	0.03132809	
477.2	0.03045849	0.0313255	
477.4	0.02979064	0.03132292	
477.6	0.02989095	0.03132033	
477.8	0.02991806	0.03131775	
478	0.02951788	0.03131516	
478.2	0.03002453	0.03131258	
478.4	0.03022642	0.03130999	
478.6	0.0308158	0.03130741	
478.8	0.03149857	0.03130483	
479	0.03194479	0.03130224	
479.2	0.03248965	0.03129966	
479.4	0.03253006	0.03129708	
479.6	0.03267394	0.03129449	
479.8	0.03286476	0.03129191	
480	0.03250715	0.03128933	
480.2	0.03225065	0.03128674	
480.4	0.03259975	0.03128416	
480.6	0.03250305	0.03128158	
480.8	0.03244513	0.031279	
481	0.03232174	0.03127642	
481.2	0.03188848	0.03127384	
481.4	0.03134431	0.03127125	
481.6	0.03080056	0.03126867	
481.8	0.0300815	0.03126609	
482	0.02955522	0.03126351	
482.2	0.02953932	0.03126093	
482.4	0.02950166	0.03125835	
482.6	0.02940048	0.03125577	
482.8	0.02936899	0.03125319	
483	0.02938848	0.03125061	
483.2	0.02971767	0.03124803	
483.4	0.03004788	0.03124545	
483.6	0.0303093	0.03124288	
483.8	0.03067256	0.0312403	
484	0.03081143	0.03123772	
484.2	0.03113862	0.03123514	
484.4	0.03229126	0.03123256	
484.6	0.03326937	0.03122998	
484.8	0.03390735	0.03122741	
485	0.03386755	0.03122483	
485.2	0.03333525	0.03122225	
485.4	0.03307578	0.03121968	
485.6	0.03231429	0.0312171	
485.8	0.03244837	0.03121452	
486	0.03266458	0.03121195	
486.2	0.03226694	0.03120937	
486.4	0.03192485	0.03120679	
486.6	0.03164012	0.03120422	
486.8	0.03163864	0.03120164	
487	0.03182811	0.03119907	
487.2	0.03189061	0.03119649	
487.4	0.03191965	0.03119392	
487.6	0.03180226	0.03119134	
487.8	0.03193835	0.03118877	
488	0.03196981	0.03118619	
488.2	0.03234812	0.03118362	
488.4	0.03275607	0.03118105	
488.6	0.03278163	0.03117847	
488.8	0.03227891	0.0311759	
489	0.03226666	0.03117333	
489.2	0.03202512	0.03117075	
489.4	0.03176958	0.03116818	
489.6	0.03081976	0.03116561	
489.8	0.03139428	0.03116304	
490	0.0315789	0.03116047	
490.2	0.03105501	0.03115789	
490.4	0.03107251	0.03115532	
490.6	0.03109336	0.03115275	
490.8	0.03101425	0.03115018	
491	0.03090337	0.03114761	
491.2	0.03093874	0.03114504	
491.4	0.03112005	0.03114247	
491.6	0.03068715	0.0311399	
491.8	0.03090684	0.03113733	
492	0.03089664	0.03113476	
492.2	0.03150923	0.03113219	
492.4	0.03107455	0.03112962	
492.6	0.03113766	0.03112705	
492.8	0.0307013	0.03112448	
493	0.03092939	0.03112191	
493.2	0.03021552	0.03111934	
493.4	0.02957794	0.03111677	
493.6	0.02938358	0.03111421	
493.8	0.0302534	0.03111164	
494	0.02988989	0.03110907	
494.2	0.02980134	0.0311065	
494.4	0.03029222	0.03110393	
494.6	0.03064666	0.03110137	
494.8	0.03064677	0.0310988	
495	0.03064239	0.03109623	
495.2	0.03098018	0.03109367	
495.4	0.03115724	0.0310911	
495.6	0.03101893	0.03108853	
495.8	0.03156861	0.03108597	
496	0.03188667	0.0310834	
496.2	0.0319271	0.03108084	
496.4	0.03148592	0.03107827	
496.6	0.03201767	0.03107571	
496.8	0.03185211	0.03107314	
497	0.03170239	0.03107058	
497.2	0.03107748	0.03106801	
497.4	0.0312127	0.03106545	
497.6	0.03087191	0.03106289	
497.8	0.0308357	0.03106032	
498	0.03019035	0.03105776	
498.2	0.03050831	0.03105519	
498.4	0.03050495	0.03105263	
498.6	0.03034844	0.03105007	
498.8	0.03010104	0.03104751	
499	0.03019353	0.03104494	
499.2	0.03018339	0.03104238	
499.4	0.03041859	0.03103982	
499.6	0.03045118	0.03103726	
499.8	0.03106278	0.0310347	
500	0.031699	0.03103213	
500.2	0.03202341	0.03102957	
500.4	0.0327175	0.03102701	
500.6	0.03327596	0.03102445	
500.8	0.03322092	0.03102189	
501	0.03322351	0.03101933	
501.2	0.03327402	0.03101677	
501.4	0.03384746	0.03101421	
501.6	0.03308062	0.03101165	
501.8	0.03322045	0.03100909	
502	0.03225311	0.03100653	
502.2	0.03172473	0.03100397	
502.4	0.03069488	0.03100141	
502.6	0.03010484	0.03099885	
502.8	0.02953186	0.0309963	
503	0.02918423	0.03099374	
503.2	0.02863186	0.03099118	
503.4	0.02861048	0.03098862	
503.6	0.02887976	0.03098606	
503.8	0.02897891	0.03098351	
504	0.02920352	0.03098095	
504.2	0.02934425	0.03097839	
504.4	0.02976238	0.03097584	
504.6	0.029681	0.03097328	
504.8	0.02944402	0.03097072	
505	0.03004987	0.03096817	
505.2	0.03039599	0.03096561	
505.4	0.03062268	0.03096306	
505.6	0.03050857	0.0309605	
505.8	0.03062265	0.03095794	
506	0.03034307	0.03095539	
506.2	0.03070058	0.03095283	
506.4	0.03100536	0.03095028	
506.6	0.03199454	0.03094773	
506.8	0.0324724	0.03094517	
507	0.03309919	0.03094262	
507.2	0.03341477	0.03094006	
507.4	0.03421209	0.03093751	
507.6	0.03456295	0.03093496	
507.8	0.03441876	0.0309324	
508	0.03444092	0.03092985	
508.2	0.03440355	0.0309273	
508.4	0.03420505	0.03092474	
508.6	0.03382005	0.03092219	
508.8	0.03338569	0.03091964	
509	0.03341372	0.03091709	
509.2	0.03304403	0.03091454	
509.4	0.03286748	0.03091199	
509.6	0.03319547	0.03090943	
509.8	0.03311516	0.03090688	
510	0.03326132	0.03090433	
510.2	0.0329292	0.03090178	
510.4	0.03268003	0.03089923	
510.6	0.03245334	0.03089668	
510.8	0.03202288	0.03089413	
511	0.03158771	0.03089158	
511.2	0.03154863	0.03088903	
511.4	0.03164742	0.03088648	
511.6	0.03106479	0.03088393	
511.8	0.03044049	0.03088138	
512	0.03004825	0.03087883	
512.2	0.02991574	0.03087629	
512.4	0.02967865	0.03087374	
512.6	0.02946415	0.03087119	
512.8	0.02922807	0.03086864	
513	0.02983774	0.03086609	
513.2	0.03042397	0.03086355	
513.4	0.03108629	0.030861	
513.6	0.03136013	0.03085845	
513.8	0.03152445	0.03085591	
514	0.03138715	0.03085336	
514.2	0.0312279	0.03085081	
514.4	0.03146232	0.03084827	
514.6	0.03147407	0.03084572	
514.8	0.03170466	0.03084317	
515	0.0321106	0.03084063	
515.2	0.03298792	0.03083808	
515.4	0.03277024	0.03083554	
515.6	0.0322561	0.03083299	
515.8	0.03187814	0.03083045	
516	0.03171467	0.0308279	
516.2	0.03187788	0.03082536	
516.4	0.03182214	0.03082281	
516.6	0.03159101	0.03082027	
516.8	0.0317409	0.03081773	
517	0.03229516	0.03081518	
517.2	0.03214903	0.03081264	
517.4	0.03213904	0.0308101	
517.6	0.03122168	0.03080755	
517.8	0.03139369	0.03080501	
518	0.0315439	0.03080247	
518.2	0.03151251	0.03079993	
518.4	0.03199027	0.03079738	
518.6	0.0322924	0.03079484	
518.8	0.03289185	0.0307923	
519	0.03336278	0.03078976	
519.2	0.03318922	0.03078722	
519.4	0.03244033	0.03078468	
519.6	0.03178587	0.03078214	
519.8	0.03158129	0.0307796	
520	0.03164708	0.03077706	
520.2	0.03194264	0.03077452	
520.4	0.0317425	0.03077198	
520.6	0.03170295	0.03076944	
520.8	0.03167245	0.0307669	
521	0.03213139	0.03076436	
521.2	0.03204305	0.03076182	
521.4	0.03211956	0.03075928	
521.6	0.03184534	0.03075674	
521.8	0.03277301	0.0307542	
522	0.03296793	0.03075166	
522.2	0.03346296	0.03074913	
522.4	0.03366119	0.03074659	
522.6	0.03408602	0.03074405	
522.8	0.03426855	0.03074151	
523	0.03432291	0.03073898	
523.2	0.03385768	0.03073644	
523.4	0.033327	0.0307339	
523.6	0.0327029	0.03073136	
523.8	0.03238379	0.03072883	
524	0.0320022	0.03072629	
524.2	0.03181163	0.03072376	
524.4	0.03139324	0.03072122	
524.6	0.03128221	0.03071869	
524.8	0.0313344	0.03071615	
525	0.03179535	0.03071361	
525.2	0.03188949	0.03071108	
525.4	0.03195356	0.03070854	
525.6	0.03193243	0.03070601	
525.8	0.03216344	0.03070348	
526	0.03185198	0.03070094	
526.2	0.03240366	0.03069841	
526.4	0.03164409	0.03069587	
526.6	0.0322683	0.03069334	
526.8	0.03263887	0.03069081	
527	0.03279958	0.03068827	
527.2	0.03259127	0.03068574	
527.4	0.03213881	0.03068321	
527.6	0.03191681	0.03068068	
527.8	0.03161208	0.03067814	
528	0.03146888	0.03067561	
528.2	0.03140468	0.03067308	
528.4	0.03125306	0.03067055	
528.6	0.03139672	0.03066802	
528.8	0.03156335	0.03066549	
529	0.03149293	0.03066296	
529.2	0.03173904	0.03066042	
529.4	0.0318354	0.03065789	
529.6	0.0317945	0.03065536	
529.8	0.03156689	0.03065283	
530	0.03156593	0.0306503	
530.2	0.03179998	0.03064777	
530.4	0.03152552	0.03064524	
530.6	0.03187105	0.03064272	
530.8	0.03183794	0.03064019	
531	0.03195502	0.03063766	
531.2	0.03167051	0.03063513	
531.4	0.03137117	0.0306326	
531.6	0.03147367	0.03063007	
531.8	0.03171911	0.03062754	
532	0.03158525	0.03062502	
532.2	0.03164859	0.03062249	
532.4	0.03166912	0.03061996	
532.6	0.03160623	0.03061743	
532.8	0.03175617	0.03061491	
533	0.0322665	0.03061238	
533.2	0.03219458	0.03060985	
533.4	0.03231319	0.03060733	
533.6	0.03197529	0.0306048	
533.8	0.03193179	0.03060228	
534	0.03217766	0.03059975	
534.2	0.03230132	0.03059722	
534.4	0.03235482	0.0305947	
534.6	0.03267129	0.03059217	
534.8	0.03269162	0.03058965	
535	0.03336733	0.03058712	
535.2	0.03303738	0.0305846	
535.4	0.03282	0.03058208	
535.6	0.03308127	0.03057955	
535.8	0.03314337	0.03057703	
536	0.03290217	0.0305745	
536.2	0.03291253	0.03057198	
536.4	0.03284463	0.03056946	
536.6	0.03227144	0.03056693	
536.8	0.0319842	0.03056441	
537	0.0315349	0.03056189	
537.2	0.0310065	0.03055937	
537.4	0.03083624	0.03055684	
537.6	0.03046196	0.03055432	
537.8	0.03085137	0.0305518	
538	0.03052838	0.03054928	
538.2	0.03069714	0.03054676	
538.4	0.03110065	0.03054424	
538.6	0.03179976	0.03054171	
538.8	0.03152321	0.03053919	
539	0.03176208	0.03053667	
539.2	0.03183645	0.03053415	
539.4	0.03209063	0.03053163	
539.6	0.03256386	0.03052911	
539.8	0.03272997	0.03052659	
540	0.03324173	0.03052407	
540.2	0.03293232	0.03052155	
540.4	0.0331976	0.03051904	
540.6	0.03247066	0.03051652	
540.8	0.03239551	0.030514	
541	0.0322101	0.03051148	
541.2	0.03286396	0.03050896	
541.4	0.03293711	0.03050644	
541.6	0.03313967	0.03050393	
541.8	0.03314949	0.03050141	
542	0.03260072	0.03049889	
542.2	0.0325763	0.03049637	
542.4	0.03208629	0.03049386	
542.6	0.03164212	0.03049134	
542.8	0.03074536	0.03048882	
543	0.03056123	0.03048631	
543.2	0.03021135	0.03048379	
543.4	0.02983003	0.03048127	
543.6	0.02961208	0.03047876	
543.8	0.02956286	0.03047624	
544	0.02962471	0.03047373	
544.2	0.02919844	0.03047121	
544.4	0.02991508	0.0304687	
544.6	0.02960321	0.03046618	
544.8	0.02981343	0.03046367	
545	0.03048635	0.03046115	
545.2	0.03128521	0.03045864	
545.4	0.03192588	0.03045613	
545.6	0.03234062	0.03045361	
545.8	0.0324042	0.0304511	
546	0.03277388	0.03044859	
546.2	0.03251866	0.03044607	
546.4	0.03239835	0.03044356	
546.6	0.03269258	0.03044105	
546.8	0.03250269	0.03043853	
547	0.03214921	0.03043602	
547.2	0.03201333	0.03043351	
547.4	0.03222702	0.030431	
547.6	0.03257992	0.03042849	
547.8	0.03272114	0.03042598	
548	0.03328835	0.03042346	
548.2	0.03358179	0.03042095	
548.4	0.03392082	0.03041844	
548.6	0.03327609	0.03041593	
548.8	0.03308919	0.03041342	
549	0.03330198	0.03041091	
549.2	0.0332683	0.0304084	
549.4	0.03334238	0.03040589	
549.6	0.0333569	0.03040338	
549.8	0.03280444	0.03040087	
550	0.03295251	0.03039836	
550.2	0.032404	0.03039586	
550.4	0.0323462	0.03039335	
550.6	0.03252505	0.03039084	
550.8	0.03179113	0.03038833	
551	0.03111055	0.03038582	
551.2	0.03102258	0.03038331	
551.4	0.0308118	0.03038081	
551.6	0.03126891	0.0303783	
551.8	0.0312202	0.03037579	
552	0.03175481	0.03037328	
552.2	0.03171389	0.03037078	
552.4	0.03089731	0.03036827	
552.6	0.03042463	0.03036576	
552.8	0.02981192	0.03036326	
553	0.02956362	0.03036075	
553.2	0.02994352	0.03035825	
553.4	0.03005302	0.03035574	
553.6	0.03020223	0.03035324	
553.8	0.02995603	0.03035073	
554	0.03015821	0.03034823	
554.2	0.03023739	0.03034572	
554.4	0.0306869	0.03034322	
554.6	0.03100851	0.03034071	
554.8	0.03049794	0.03033821	
555	0.03109504	0.0303357	
555.2	0.03133157	0.0303332	
555.4	0.03193428	0.0303307	
555.6	0.03232493	0.03032819	
555.8	0.03247539	0.03032569	
556	0.03252399	0.03032319	
556.2	0.03285097	0.03032068	
556.4	0.03273469	0.03031818	
556.6	0.03270306	0.03031568	
556.8	0.03263207	0.03031318	
557	0.03294607	0.03031068	
557.2	0.03305673	0.03030817	
557.4	0.03268454	0.03030567	
557.6	0.03238868	0.03030317	
557.8	0.03216953	0.03030067	
558	0.03178803	0.03029817	
558.2	0.03188861	0.03029567	
558.4	0.03151597	0.03029317	
558.6	0.03135925	0.03029067	
558.8	0.03058663	0.03028817	
559	0.03074151	0.03028567	
559.2	0.03058775	0.03028317	
559.4	0.03053395	0.03028067	
559.6	0.03046093	0.03027817	
559.8	0.03052225	0.03027567	
560	0.03079951	0.03027317	
560.2	0.03189639	0.03027067	
560.4	0.03214944	0.03026817	
560.6	0.03222976	0.03026568	
560.8	0.031956	0.03026318	
561	0.03213663	0.03026068	
561.2	0.03239033	0.03025818	
561.4	0.03235783	0.03025569	
561.6	0.03222021	0.03025319	
561.8	0.0324509	0.03025069	
562	0.03264005	0.0302482	
562.2	0.03284117	0.0302457	
562.4	0.03272526	0.0302432	
562.6	0.03293273	0.03024071	
562.8	0.03290187	0.03023821	
563	0.03364683	0.03023571	
563.2	0.03416546	0.03023322	
563.4	0.03438129	0.03023072	
563.6	0.03425496	0.03022823	
563.8	0.03426623	0.03022573	
564	0.03403667	0.03022324	
564.2	0.03362308	0.03022074	
564.4	0.03328364	0.03021825	
564.6	0.03239025	0.03021576	
564.8	0.03186471	0.03021326	
565	0.03206304	0.03021077	
565.2	0.03185946	0.03020828	
565.4	0.0311914	0.03020578	
565.6	0.030897	0.03020329	
565.8	0.03109991	0.0302008	
566	0.03111862	0.0301983	
566.2	0.03086162	0.03019581	
566.4	0.03114691	0.03019332	
566.6	0.03121285	0.03019083	
566.8	0.03153718	0.03018834	
567	0.0321436	0.03018584	
567.2	0.03236636	0.03018335	
567.4	0.03259768	0.03018086	
567.6	0.03220795	0.03017837	
567.8	0.03267871	0.03017588	
568	0.03202962	0.03017339	
568.2	0.03184692	0.0301709	
568.4	0.03204525	0.03016841	
568.6	0.03155713	0.03016592	
568.8	0.03201484	0.03016343	
569	0.03217358	0.03016094	
569.2	0.03193843	0.03015845	
569.4	0.03160791	0.03015596	
569.6	0.03173707	0.03015347	
569.8	0.03174976	0.03015098	
570	0.03168901	0.0301485	
570.2	0.03163799	0.03014601	
570.4	0.03188198	0.03014352	
570.6	0.03179942	0.03014103	
570.8	0.03199327	0.03013854	
571	0.03269023	0.03013606	
571.2	0.03253393	0.03013357	
571.4	0.03255063	0.03013108	
571.6	0.03237312	0.03012859	
571.8	0.03212632	0.03012611	
572	0.03146822	0.03012362	
572.2	0.0316204	0.03012114	
572.4	0.03155557	0.03011865	
572.6	0.03152665	0.03011616	
572.8	0.03148162	0.03011368	
573	0.03119902	0.03011119	
573.2	0.03078284	0.03010871	
573.4	0.03087623	0.03010622	
573.6	0.03106167	0.03010374	
573.8	0.03078984	0.03010125	
574	0.03057731	0.03009877	
574.2	0.0306632	0.03009628	
574.4	0.03037452	0.0300938	
574.6	0.03067349	0.03009132	
574.8	0.0312183	0.03008883	
575	0.03166443	0.03008635	
575.2	0.03148265	0.03008387	
575.4	0.03128629	0.03008138	
575.6	0.03139777	0.0300789	
575.8	0.03122989	0.03007642	
576	0.03148915	0.03007394	
576.2	0.03182634	0.03007145	
576.4	0.0319856	0.03006897	
576.6	0.03223361	0.03006649	
576.8	0.03215652	0.03006401	
577	0.03223832	0.03006153	
577.2	0.03233237	0.03005905	
577.4	0.03241956	0.03005657	
577.6	0.03216266	0.03005408	
577.8	0.03219637	0.0300516	
578	0.03224522	0.03004912	
578.2	0.03250594	0.03004664	
578.4	0.03238707	0.03004416	
578.6	0.0327395	0.03004168	
578.8	0.03299958	0.0300392	
579	0.03302376	0.03003673	
579.2	0.03273434	0.03003425	
579.4	0.03244283	0.03003177	
579.6	0.03276973	0.03002929	
579.8	0.0327356	0.03002681	
580	0.03255112	0.03002433	
580.2	0.03271336	0.03002185	
580.4	0.03249959	0.03001938	
580.6	0.0325739	0.0300169	
580.8	0.03252589	0.03001442	
581	0.03248963	0.03001194	
581.2	0.03270824	0.03000947	
581.4	0.03293535	0.03000699	
581.6	0.03273637	0.03000451	
581.8	0.03314619	0.03000204	
582	0.03373723	0.02999956	
582.2	0.03350987	0.02999708	
582.4	0.03323616	0.02999461	
582.6	0.03322507	0.02999213	
582.8	0.03359665	0.02998966	
583	0.03369587	0.02998718	
583.2	0.03336979	0.02998471	
583.4	0.0333515	0.02998223	
583.6	0.0337282	0.02997976	
583.8	0.03313813	0.02997728	
584	0.03290725	0.02997481	
584.2	0.03300491	0.02997234	
584.4	0.03274791	0.02996986	
584.6	0.03333738	0.02996739	
584.8	0.0328793	0.02996492	
585	0.03292989	0.02996244	
585.2	0.0327318	0.02995997	
585.4	0.03258225	0.0299575	
585.6	0.03226123	0.02995502	
585.8	0.03189995	0.02995255	
586	0.03223803	0.02995008	
586.2	0.03158543	0.02994761	
586.4	0.03149977	0.02994514	
586.6	0.031734	0.02994266	
586.8	0.03199813	0.02994019	
587	0.03197764	0.02993772	
587.2	0.03226032	0.02993525	
587.4	0.03243817	0.02993278	
587.6	0.03306267	0.02993031	
587.8	0.0330778	0.02992784	
588	0.03353262	0.02992537	
588.2	0.03369509	0.0299229	
588.4	0.03352681	0.02992043	
588.6	0.03372311	0.02991796	
588.8	0.0332791	0.02991549	
589	0.03374822	0.02991302	
589.2	0.03338335	0.02991055	
589.4	0.03334748	0.02990808	
589.6	0.03298744	0.02990562	
589.8	0.03249521	0.02990315	
590	0.03277631	0.02990068	
590.2	0.03278271	0.02989821	
590.4	0.03281758	0.02989574	
590.6	0.03262311	0.02989328	
590.8	0.03271502	0.02989081	
591	0.03275924	0.02988834	
591.2	0.03276377	0.02988588	
591.4	0.03244161	0.02988341	
591.6	0.03256652	0.02988094	
591.8	0.03274942	0.02987848	
592	0.03250593	0.02987601	
592.2	0.03236882	0.02987355	
592.4	0.03224443	0.02987108	
592.6	0.03260752	0.02986861	
592.8	0.03290076	0.02986615	
593	0.03349582	0.02986368	
593.2	0.03328107	0.02986122	
593.4	0.03315642	0.02985875	
593.6	0.03314067	0.02985629	
593.8	0.03323705	0.02985383	
594	0.03379684	0.02985136	
594.2	0.03379184	0.0298489	
594.4	0.03334738	0.02984643	
594.6	0.03264428	0.02984397	
594.8	0.03234195	0.02984151	
595	0.03204199	0.02983905	
595.2	0.03157195	0.02983658	
595.4	0.03152555	0.02983412	
595.6	0.03127142	0.02983166	
595.8	0.03148314	0.0298292	
596	0.03081343	0.02982673	
596.2	0.03083104	0.02982427	
596.4	0.03099998	0.02982181	
596.6	0.03039974	0.02981935	
596.8	0.03059514	0.02981689	
597	0.03062127	0.02981443	
597.2	0.0306883	0.02981197	
597.4	0.03083964	0.02980951	
597.6	0.03094689	0.02980705	
597.8	0.03134296	0.02980459	
598	0.03141157	0.02980213	
598.2	0.03131936	0.02979967	
598.4	0.03110056	0.02979721	
598.6	0.03097784	0.02979475	
598.8	0.03128196	0.02979229	
599	0.03145768	0.02978983	
599.2	0.03149699	0.02978737	
599.4	0.03162359	0.02978491	
599.6	0.03173291	0.02978245	
599.8	0.03192309	0.02978	
600	0.03224837	0.02977754	
600.2	0.03247384	0.02977508	
600.4	0.03220008	0.02977262	
600.6	0.03186706	0.02977017	
600.8	0.03223663	0.02976771	
601	0.03222066	0.02976525	
601.2	0.03262126	0.02976279	
601.4	0.03274634	0.02976034	
601.6	0.03274111	0.02975788	
601.8	0.03306489	0.02975543	
602	0.03303622	0.02975297	
602.2	0.03340463	0.02975051	
602.4	0.03391528	0.02974806	
602.6	0.03422152	0.0297456	
602.8	0.03414149	0.02974315	
603	0.03404618	0.02974069	
603.2	0.03396301	0.02973824	
603.4	0.03412578	0.02973578	
603.6	0.03452558	0.02973333	
603.8	0.03478395	0.02973088	
604	0.03432561	0.02972842	
604.2	0.03348616	0.02972597	
604.4	0.03341908	0.02972352	
604.6	0.03286568	0.02972106	
604.8	0.03251731	0.02971861	
605	0.03250885	0.02971616	
605.2	0.03241945	0.0297137	
605.4	0.0326144	0.02971125	
605.6	0.0327166	0.0297088	
605.8	0.03213911	0.02970635	
606	0.03215552	0.0297039	
606.2	0.03232969	0.02970144	
606.4	0.0328038	0.02969899	
606.6	0.03223306	0.02969654	
606.8	0.03218379	0.02969409	
607	0.0325223	0.02969164	
607.2	0.03291681	0.02968919	
607.4	0.03334444	0.02968674	
607.6	0.03330254	0.02968429	
607.8	0.03351353	0.02968184	
608	0.03290286	0.02967939	
608.2	0.03322482	0.02967694	
608.4	0.03336072	0.02967449	
608.6	0.03301018	0.02967204	
608.8	0.033333	0.02966959	
609	0.03326014	0.02966714	
609.2	0.03360492	0.02966469	
609.4	0.03413673	0.02966225	
609.6	0.03373305	0.0296598	
609.8	0.03331404	0.02965735	
610	0.03324903	0.0296549	
610.2	0.03273054	0.02965245	
610.4	0.03279783	0.02965001	
610.6	0.03276076	0.02964756	
610.8	0.03274887	0.02964511	
611	0.03294802	0.02964267	
611.2	0.03278184	0.02964022	
611.4	0.03218389	0.02963777	
611.6	0.03158677	0.02963533	
611.8	0.03144891	0.02963288	
612	0.03143384	0.02963044	
612.2	0.03089181	0.02962799	
612.4	0.03054312	0.02962554	
612.6	0.03014697	0.0296231	
612.8	0.03046425	0.02962065	
613	0.03066921	0.02961821	
613.2	0.03134611	0.02961577	
613.4	0.03153771	0.02961332	
613.6	0.03207174	0.02961088	
613.8	0.03261005	0.02960843	
614	0.03243797	0.02960599	
614.2	0.03242358	0.02960355	
614.4	0.03342207	0.0296011	
614.6	0.03398447	0.02959866	
614.8	0.03389751	0.02959622	
615	0.03438601	0.02959377	
615.2	0.03426525	0.02959133	
615.4	0.03444154	0.02958889	
615.6	0.03411989	0.02958645	
615.8	0.03402263	0.029584	
616	0.03412203	0.02958156	
616.2	0.03330355	0.02957912	
616.4	0.03341979	0.02957668	
616.6	0.03356466	0.02957424	
616.8	0.03357597	0.0295718	
617	0.03318246	0.02956936	
617.2	0.03302878	0.02956692	
617.4	0.0331346	0.02956448	
617.6	0.03307697	0.02956204	
617.8	0.03298307	0.0295596	
618	0.0324121	0.02955716	
618.2	0.0321246	0.02955472	
618.4	0.03276802	0.02955228	
618.6	0.03240103	0.02954984	
618.8	0.03266543	0.0295474	
619	0.0326844	0.02954496	
619.2	0.03243273	0.02954252	
619.4	0.03229226	0.02954009	
619.6	0.0323589	0.02953765	
619.8	0.03285618	0.02953521	
620	0.0334389	0.02953277	
620.2	0.0338846	0.02953033	
620.4	0.03380533	0.0295279	
620.6	0.03372077	0.02952546	
620.8	0.03316731	0.02952302	
621	0.03291877	0.02952059	
621.2	0.03298253	0.02951815	
621.4	0.03348323	0.02951571	
621.6	0.03313567	0.02951328	
621.8	0.03360298	0.02951084	
622	0.03287729	0.02950841	
622.2	0.03295121	0.02950597	
622.4	0.03308871	0.02950354	
622.6	0.03241174	0.0295011	
622.8	0.03229537	0.02949867	
623	0.03117636	0.02949623	
623.2	0.03076713	0.0294938	
623.4	0.0308664	0.02949136	
623.6	0.03180925	0.02948893	
623.8	0.03189097	0.02948649	
624	0.03200219	0.02948406	
624.2	0.03114705	0.02948163	
624.4	0.03057182	0.02947919	
624.6	0.0308416	0.02947676	
624.8	0.03105439	0.02947433	
625	0.03146139	0.0294719	
625.2	0.0321466	0.02946946	
625.4	0.0327493	0.02946703	
625.6	0.03280645	0.0294646	
625.8	0.03307988	0.02946217	
626	0.0328763	0.02945973	
626.2	0.03314941	0.0294573	
626.4	0.03323372	0.02945487	
626.6	0.03286527	0.02945244	
626.8	0.03282862	0.02945001	
627	0.03258207	0.02944758	
627.2	0.03219384	0.02944515	
627.4	0.03279797	0.02944272	
627.6	0.0333793	0.02944029	
627.8	0.03299745	0.02943786	
628	0.03295377	0.02943543	
628.2	0.03275647	0.029433	
628.4	0.03273108	0.02943057	
628.6	0.03258335	0.02942814	
628.8	0.03248824	0.02942571	
629	0.03274133	0.02942328	
629.2	0.03280085	0.02942086	
629.4	0.03279839	0.02941843	
629.6	0.03262806	0.029416	
629.8	0.03253644	0.02941357	
630	0.03240421	0.02941114	
630.2	0.0322598	0.02940872	
630.4	0.03222932	0.02940629	
630.6	0.03241118	0.02940386	
630.8	0.03277323	0.02940144	
631	0.03287064	0.02939901	
631.2	0.03267039	0.02939658	
631.4	0.0334454	0.02939416	
631.6	0.03400723	0.02939173	
631.8	0.03432784	0.0293893	
632	0.03445807	0.02938688	
632.2	0.03469765	0.02938445	
632.4	0.03419904	0.02938203	
632.6	0.03375546	0.0293796	
632.8	0.03376517	0.02937718	
633	0.03371437	0.02937475	
633.2	0.03343833	0.02937233	
633.4	0.03333624	0.02936991	
633.6	0.03279752	0.02936748	
633.8	0.03297281	0.02936506	
634	0.03288314	0.02936263	
634.2	0.03265112	0.02936021	
634.4	0.03260399	0.02935779	
634.6	0.03269684	0.02935536	
634.8	0.03297806	0.02935294	
635	0.03327629	0.02935052	
635.2	0.03340099	0.0293481	
635.4	0.03313669	0.02934567	
635.6	0.03334026	0.02934325	
635.8	0.03302928	0.02934083	
636	0.0329617	0.02933841	
636.2	0.03288834	0.02933599	
636.4	0.03208335	0.02933357	
636.6	0.03149895	0.02933114	
636.8	0.03159025	0.02932872	
637	0.03106826	0.0293263	
637.2	0.03108244	0.02932388	
637.4	0.03083286	0.02932146	
637.6	0.03076499	0.02931904	
637.8	0.03130238	0.02931662	
638	0.0310463	0.0293142	
638.2	0.03129126	0.02931178	
638.4	0.0312223	0.02930936	
638.6	0.0319294	0.02930695	
638.8	0.03280933	0.02930453	
639	0.03319704	0.02930211	
639.2	0.03314753	0.02929969	
639.4	0.03306153	0.02929727	
639.6	0.03345443	0.02929485	
639.8	0.03359532	0.02929244	
640	0.03391808	0.02929002	
640.2	0.03393853	0.0292876	
640.4	0.03389444	0.02928518	
640.6	0.03383503	0.02928277	
640.8	0.03363392	0.02928035	
641	0.03323723	0.02927793	
641.2	0.03302834	0.02927552	
641.4	0.03263158	0.0292731	
641.6	0.03231046	0.02927068	
641.8	0.03198984	0.02926827	
642	0.03181295	0.02926585	
642.2	0.03228581	0.02926344	
642.4	0.03227697	0.02926102	
642.6	0.0328752	0.02925861	
642.8	0.03249853	0.02925619	
643	0.03230632	0.02925378	
643.2	0.03243515	0.02925136	
643.4	0.03277795	0.02924895	
643.6	0.03329967	0.02924653	
643.8	0.03305189	0.02924412	
644	0.03325947	0.02924171	
644.2	0.03383219	0.02923929	
644.4	0.03388378	0.02923688	
644.6	0.03338781	0.02923447	
644.8	0.03371177	0.02923205	
645	0.03348778	0.02922964	
645.2	0.03329613	0.02922723	
645.4	0.03305291	0.02922482	
645.6	0.03290213	0.0292224	
645.8	0.03336189	0.02921999	
646	0.03391145	0.02921758	
646.2	0.03418252	0.02921517	
646.4	0.03434372	0.02921276	
646.6	0.03411122	0.02921035	
646.8	0.03398526	0.02920794	
647	0.0334642	0.02920553	
647.2	0.03361445	0.02920312	
647.4	0.03335404	0.02920071	
647.6	0.03349002	0.0291983	
647.8	0.03284895	0.02919589	
648	0.03268871	0.02919348	
648.2	0.03245916	0.02919107	
648.4	0.03218398	0.02918866	
648.6	0.03185008	0.02918625	
648.8	0.03161613	0.02918384	
649	0.03133177	0.02918143	
649.2	0.03167088	0.02917902	
649.4	0.03198762	0.02917661	
649.6	0.0324818	0.02917421	
649.8	0.03315312	0.0291718	
650	0.03424175	0.02916939	
650.2	0.0346798	0.02916698	
650.4	0.03497161	0.02916458	
650.6	0.03518956	0.02916217	
650.8	0.03539198	0.02915976	
651	0.03522104	0.02915735	
651.2	0.0351036	0.02915495	
651.4	0.0347392	0.02915254	
651.6	0.03463976	0.02915014	
651.8	0.03416793	0.02914773	
652	0.03342125	0.02914532	
652.2	0.03329092	0.02914292	
652.4	0.03291393	0.02914051	
652.6	0.03226376	0.02913811	
652.8	0.03191553	0.0291357	
653	0.03218539	0.0291333	
653.2	0.03199366	0.02913089	
653.4	0.03220615	0.02912849	
653.6	0.03222366	0.02912609	
653.8	0.03241711	0.02912368	
654	0.03305874	0.02912128	
654.2	0.03308611	0.02911887	
654.4	0.03327165	0.02911647	
654.6	0.03354804	0.02911407	
654.8	0.03382937	0.02911167	
655	0.0335813	0.02910926	
655.2	0.03344033	0.02910686	
655.4	0.03355588	0.02910446	
655.6	0.03357361	0.02910206	
655.8	0.03322669	0.02909965	
656	0.03322085	0.02909725	
656.2	0.03361251	0.02909485	
656.4	0.03321911	0.02909245	
656.6	0.03295898	0.02909005	
656.8	0.03351129	0.02908765	
657	0.03330145	0.02908525	
657.2	0.0331318	0.02908285	
657.4	0.03308665	0.02908045	
657.6	0.03252183	0.02907805	
657.8	0.03217589	0.02907565	
658	0.03233855	0.02907325	
658.2	0.03211305	0.02907085	
658.4	0.03215453	0.02906845	
658.6	0.03192695	0.02906605	
658.8	0.03161781	0.02906365	
659	0.03130407	0.02906125	
659.2	0.03159502	0.02905885	
659.4	0.0319562	0.02905645	
659.6	0.03182811	0.02905405	
659.8	0.03133071	0.02905166	
660	0.03160218	0.02904926	
660.2	0.0318324	0.02904686	
660.4	0.03190783	0.02904446	
660.6	0.03158061	0.02904207	
660.8	0.03152328	0.02903967	
661	0.03094858	0.02903727	
661.2	0.03083989	0.02903488	
661.4	0.03038453	0.02903248	
661.6	0.0300872	0.02903008	
661.8	0.03006007	0.02902769	
662	0.03023696	0.02902529	
662.2	0.03032825	0.0290229	
662.4	0.03074167	0.0290205	
662.6	0.030969	0.02901811	
662.8	0.03132916	0.02901571	
663	0.03201329	0.02901332	
663.2	0.0327396	0.02901092	
663.4	0.03350697	0.02900853	
