# Supplementary material for: Molecular basis for DNA recognition by the maternal pioneer transcription factor FoxH1
Source: Nat Commun. 2022 Nov 26;13:7279. doi: 10.1038/s41467-022-34925-y (PMC9701222; doi:10.1038/s41467-022-34925-y)
Supplement: Supplementary file 4 — Source Data [file 41467_2022_34925_MOESM4_ESM.zip › Sourcedata/BLIS/FoxH1/WT/601/+6/NCP/F1Results.txt]

Conc1	3.906E-09	
Start1	243.6	
Stop1	663.4	
Kobs	0.000412689253694156	
Error Kobs	1.71289336152073E-05	
Koff	0	
Error Koff	0	
Time1	Data1	Fit1	
243.6	0.00723669	0	
243.8	0.00712761	0.00002931	
244	0.00695657	0.00005861	
244.2	0.0069538	0.00008791	
244.4	0.00684618	0.00011719	
244.6	0.0065984	0.00014647	
244.8	0.00628337	0.00017575	
245	0.0063771	0.00020501	
245.2	0.00596066	0.00023427	
245.4	0.00568338	0.00026352	
245.6	0.00558239	0.00029276	
245.8	0.00554826	0.00032199	
246	0.00540146	0.00035122	
246.2	0.00545621	0.00038044	
246.4	0.00519291	0.00040965	
246.6	0.00540285	0.00043885	
246.8	0.00619999	0.00046805	
247	0.00641752	0.00049724	
247.2	0.00632247	0.00052642	
247.4	0.00591265	0.00055559	
247.6	0.00587939	0.00058476	
247.8	0.00550224	0.00061391	
248	0.00535672	0.00064306	
248.2	0.00511827	0.00067221	
248.4	0.00491854	0.00070134	
248.6	0.00466543	0.00073047	
248.8	0.00455886	0.00075959	
249	0.00470217	0.0007887	
249.2	0.00428857	0.00081781	
249.4	0.00456839	0.00084691	
249.6	0.00519258	0.000876	
249.8	0.00502844	0.00090508	
250	0.00458832	0.00093416	
250.2	0.00472062	0.00096322	
250.4	0.00522769	0.00099228	
250.6	0.00554413	0.00102134	
250.8	0.00593807	0.00105038	
251	0.00612784	0.00107942	
251.2	0.0059541	0.00110845	
251.4	0.00586524	0.00113747	
251.6	0.00599481	0.00116649	
251.8	0.00622716	0.00119549	
252	0.00599006	0.00122449	
252.2	0.00562659	0.00125349	
252.4	0.00581547	0.00128247	
252.6	0.0056559	0.00131145	
252.8	0.00575817	0.00134042	
253	0.00560034	0.00136938	
253.2	0.00520922	0.00139834	
253.4	0.00522325	0.00142728	
253.6	0.00532075	0.00145622	
253.8	0.00492926	0.00148516	
254	0.00494345	0.00151408	
254.2	0.00536994	0.001543	
254.4	0.00580787	0.00157191	
254.6	0.00597745	0.00160081	
254.8	0.00583127	0.0016297	
255	0.00529108	0.00165859	
255.2	0.00464132	0.00168747	
255.4	0.00475428	0.00171634	
255.6	0.00415665	0.00174521	
255.8	0.00434101	0.00177407	
256	0.00356843	0.00180292	
256.2	0.00354963	0.00183176	
256.4	0.00418506	0.00186059	
256.6	0.00460628	0.00188942	
256.8	0.00446663	0.00191824	
257	0.00450689	0.00194705	
257.2	0.0048876	0.00197586	
257.4	0.00535912	0.00200466	
257.6	0.00605312	0.00203345	
257.8	0.00648294	0.00206223	
258	0.0065688	0.002091	
258.2	0.0067868	0.00211977	
258.4	0.0075246	0.00214853	
258.6	0.00718957	0.00217729	
258.8	0.00724184	0.00220603	
259	0.00723845	0.00223477	
259.2	0.00674898	0.0022635	
259.4	0.006616	0.00229222	
259.6	0.00602145	0.00232094	
259.8	0.00615916	0.00234965	
260	0.00553328	0.00237835	
260.2	0.00566592	0.00240704	
260.4	0.00572804	0.00243573	
260.6	0.00552829	0.0024644	
260.8	0.00476633	0.00249308	
261	0.00496593	0.00252174	
261.2	0.00515509	0.0025504	
261.4	0.00518463	0.00257904	
261.6	0.00552083	0.00260769	
261.8	0.00560448	0.00263632	
262	0.00528675	0.00266495	
262.2	0.00559955	0.00269356	
262.4	0.00598671	0.00272218	
262.6	0.00609059	0.00275078	
262.8	0.0064901	0.00277938	
263	0.00667401	0.00280797	
263.2	0.00649758	0.00283655	
263.4	0.0064892	0.00286512	
263.6	0.00634283	0.00289369	
263.8	0.00636306	0.00292225	
264	0.00584563	0.0029508	
264.2	0.00605987	0.00297935	
264.4	0.00623742	0.00300788	
264.6	0.00648965	0.00303641	
264.8	0.00608596	0.00306494	
265	0.0066086	0.00309345	
265.2	0.00708952	0.00312196	
265.4	0.00705911	0.00315046	
265.6	0.00715913	0.00317895	
265.8	0.00721256	0.00320744	
266	0.00678608	0.00323592	
266.2	0.00677882	0.00326439	
266.4	0.00637593	0.00329285	
266.6	0.00647173	0.00332131	
266.8	0.00622758	0.00334976	
267	0.00629964	0.0033782	
267.2	0.00620462	0.00340663	
267.4	0.00608598	0.00343506	
267.6	0.00547944	0.00346348	
267.8	0.00559622	0.00349189	
268	0.00529531	0.0035203	
268.2	0.00569198	0.00354869	
268.4	0.00531677	0.00357708	
268.6	0.00490825	0.00360546	
268.8	0.0047845	0.00363384	
269	0.00516792	0.00366221	
269.2	0.00515461	0.00369057	
269.4	0.00512427	0.00371892	
269.6	0.00548913	0.00374727	
269.8	0.00549137	0.00377561	
270	0.00502339	0.00380394	
270.2	0.00515992	0.00383226	
270.4	0.00518593	0.00386058	
270.6	0.00514037	0.00388889	
270.8	0.00519824	0.00391719	
271	0.00498396	0.00394548	
271.2	0.00524512	0.00397377	
271.4	0.00532571	0.00400205	
271.6	0.00476807	0.00403032	
271.8	0.00606153	0.00405859	
272	0.0061434	0.00408684	
272.2	0.00617645	0.00411509	
272.4	0.00626263	0.00414334	
272.6	0.00646437	0.00417157	
272.8	0.00663118	0.0041998	
273	0.00651283	0.00422802	
273.2	0.00692353	0.00425624	
273.4	0.00775892	0.00428444	
273.6	0.00766734	0.00431264	
273.8	0.00770884	0.00434083	
274	0.00778049	0.00436902	
274.2	0.00787241	0.0043972	
274.4	0.00754404	0.00442537	
274.6	0.00686813	0.00445353	
274.8	0.0067924	0.00448168	
275	0.00624711	0.00450983	
275.2	0.00639102	0.00453797	
275.4	0.00665431	0.00456611	
275.6	0.00651376	0.00459423	
275.8	0.00727227	0.00462235	
276	0.00684016	0.00465046	
276.2	0.00674818	0.00467857	
276.4	0.00719872	0.00470666	
276.6	0.00706152	0.00473475	
276.8	0.00697877	0.00476284	
277	0.00714595	0.00479091	
277.2	0.00789761	0.00481898	
277.4	0.00844868	0.00484704	
277.6	0.00859256	0.00487509	
277.8	0.00915916	0.00490314	
278	0.00887978	0.00493118	
278.2	0.00849199	0.00495921	
278.4	0.00836402	0.00498723	
278.6	0.0082686	0.00501525	
278.8	0.00775951	0.00504326	
279	0.00725223	0.00507126	
279.2	0.00732995	0.00509926	
279.4	0.00733548	0.00512724	
279.6	0.00692174	0.00515523	
279.8	0.00647817	0.0051832	
280	0.00616269	0.00521116	
280.2	0.00629698	0.00523912	
280.4	0.00629941	0.00526708	
280.6	0.00593527	0.00529502	
280.8	0.00619106	0.00532296	
281	0.00668963	0.00535089	
281.2	0.00741093	0.00537881	
281.4	0.00782934	0.00540672	
281.6	0.0079232	0.00543463	
281.8	0.008338	0.00546253	
282	0.00838952	0.00549043	
282.2	0.00887233	0.00551831	
282.4	0.00899364	0.00554619	
282.6	0.00889961	0.00557407	
282.8	0.00813222	0.00560193	
283	0.0076395	0.00562979	
283.2	0.00775399	0.00565764	
283.4	0.00738809	0.00568548	
283.6	0.00679324	0.00571332	
283.8	0.00601435	0.00574115	
284	0.00604519	0.00576897	
284.2	0.00624777	0.00579678	
284.4	0.00602276	0.00582459	
284.6	0.00564452	0.00585239	
284.8	0.0060541	0.00588018	
285	0.00624682	0.00590797	
285.2	0.00615338	0.00593575	
285.4	0.00632332	0.00596352	
285.6	0.00673392	0.00599128	
285.8	0.00766459	0.00601904	
286	0.00801271	0.00604679	
286.2	0.00782475	0.00607453	
286.4	0.00812608	0.00610226	
286.6	0.00789671	0.00612999	
286.8	0.0076916	0.00615771	
287	0.00789057	0.00618543	
287.2	0.00788597	0.00621313	
287.4	0.00765268	0.00624083	
287.6	0.00739655	0.00626852	
287.8	0.00718948	0.00629621	
288	0.00676443	0.00632389	
288.2	0.00646533	0.00635156	
288.4	0.00587433	0.00637922	
288.6	0.00528141	0.00640688	
288.8	0.00523319	0.00643452	
289	0.00581403	0.00646217	
289.2	0.0059826	0.0064898	
289.4	0.00691134	0.00651743	
289.6	0.00753437	0.00654505	
289.8	0.00816113	0.00657266	
290	0.00842877	0.00660027	
290.2	0.0085828	0.00662787	
290.4	0.00962443	0.00665546	
290.6	0.00940296	0.00668304	
290.8	0.00949541	0.00671062	
291	0.009591	0.00673819	
291.2	0.00884722	0.00676575	
291.4	0.00843351	0.00679331	
291.6	0.00759102	0.00682086	
291.8	0.00708346	0.0068484	
292	0.00668068	0.00687593	
292.2	0.00711075	0.00690346	
292.4	0.00661525	0.00693098	
292.6	0.00639197	0.00695849	
292.8	0.00695892	0.006986	
293	0.00787131	0.0070135	
293.2	0.00779817	0.00704099	
293.4	0.00849106	0.00706848	
293.6	0.00834234	0.00709595	
293.8	0.00882079	0.00712342	
294	0.00894586	0.00715089	
294.2	0.00939618	0.00717834	
294.4	0.00924529	0.00720579	
294.6	0.00899206	0.00723323	
294.8	0.00886654	0.00726067	
295	0.00880709	0.00728809	
295.2	0.00900428	0.00731552	
295.4	0.0093353	0.00734293	
295.6	0.00951585	0.00737034	
295.8	0.01019688	0.00739773	
296	0.01084999	0.00742513	
296.2	0.01054386	0.00745251	
296.4	0.00991607	0.00747989	
296.6	0.00998473	0.00750726	
296.8	0.010116	0.00753462	
297	0.010049	0.00756198	
297.2	0.0093822	0.00758933	
297.4	0.00932092	0.00761667	
297.6	0.00866702	0.00764401	
297.8	0.00854951	0.00767134	
298	0.00758492	0.00769866	
298.2	0.00713649	0.00772597	
298.4	0.00658668	0.00775328	
298.6	0.00668285	0.00778058	
298.8	0.00672655	0.00780787	
299	0.0071687	0.00783516	
299.2	0.00813154	0.00786243	
299.4	0.00881488	0.00788971	
299.6	0.00950424	0.00791697	
299.8	0.01012533	0.00794423	
300	0.01023991	0.00797148	
300.2	0.01022933	0.00799872	
300.4	0.01026511	0.00802596	
300.6	0.01051648	0.00805319	
300.8	0.01045049	0.00808041	
301	0.01031571	0.00810762	
301.2	0.00959466	0.00813483	
301.4	0.00952157	0.00816203	
301.6	0.00915808	0.00818923	
301.8	0.00927021	0.00821641	
302	0.00911497	0.00824359	
302.2	0.00957378	0.00827077	
302.4	0.00993238	0.00829793	
302.6	0.01068282	0.00832509	
302.8	0.01116058	0.00835224	
303	0.0114637	0.00837939	
303.2	0.01146357	0.00840652	
303.4	0.0114847	0.00843366	
303.6	0.01173992	0.00846078	
303.8	0.01152237	0.0084879	
304	0.01099732	0.008515	
304.2	0.01066091	0.00854211	
304.4	0.0099556	0.0085692	
304.6	0.00949766	0.00859629	
304.8	0.00892573	0.00862337	
305	0.00891385	0.00865045	
305.2	0.00872639	0.00867751	
305.4	0.00846994	0.00870457	
305.6	0.00823692	0.00873163	
305.8	0.0083485	0.00875867	
306	0.00782169	0.00878571	
306.2	0.00778811	0.00881275	
306.4	0.00790593	0.00883977	
306.6	0.00775636	0.00886679	
306.8	0.00790925	0.0088938	
307	0.00788989	0.0089208	
307.2	0.00778685	0.0089478	
307.4	0.00790085	0.00897479	
307.6	0.00850235	0.00900177	
307.8	0.00874268	0.00902875	
308	0.00926042	0.00905572	
308.2	0.0095398	0.00908268	
308.4	0.01003879	0.00910964	
308.6	0.01073968	0.00913659	
308.8	0.01127071	0.00916353	
309	0.01169745	0.00919046	
309.2	0.01123307	0.00921739	
309.4	0.01081858	0.00924431	
309.6	0.01052929	0.00927122	
309.8	0.01072728	0.00929813	
310	0.01022185	0.00932503	
310.2	0.01006414	0.00935192	
310.4	0.01000916	0.00937881	
310.6	0.00962782	0.00940568	
310.8	0.00971389	0.00943256	
311	0.0096705	0.00945942	
311.2	0.00918654	0.00948628	
311.4	0.00896523	0.00951313	
311.6	0.0094491	0.00953997	
311.8	0.00965873	0.00956681	
312	0.00963997	0.00959364	
312.2	0.00948894	0.00962046	
312.4	0.00959516	0.00964728	
312.6	0.00986622	0.00967409	
312.8	0.00945667	0.00970089	
313	0.00926771	0.00972768	
313.2	0.00903823	0.00975447	
313.4	0.00929265	0.00978125	
313.6	0.00934031	0.00980803	
313.8	0.00975082	0.00983479	
314	0.00915286	0.00986155	
314.2	0.00886146	0.00988831	
314.4	0.00885816	0.00991505	
314.6	0.0092058	0.00994179	
314.8	0.00914258	0.00996853	
315	0.0094922	0.00999525	
315.2	0.00938293	0.01002197	
315.4	0.00919814	0.01004868	
315.6	0.00950354	0.01007539	
315.8	0.00963965	0.01010208	
316	0.00938604	0.01012878	
316.2	0.0094733	0.01015546	
316.4	0.00964414	0.01018214	
316.6	0.00951764	0.01020881	
316.8	0.00921935	0.01023547	
317	0.00878817	0.01026213	
317.2	0.00902347	0.01028878	
317.4	0.00901336	0.01031542	
317.6	0.00906424	0.01034205	
317.8	0.00921513	0.01036868	
318	0.00911472	0.0103953	
318.2	0.00941073	0.01042192	
318.4	0.00976065	0.01044853	
318.6	0.01033002	0.01047513	
318.8	0.01020515	0.01050172	
319	0.01068248	0.01052831	
319.2	0.0109955	0.01055489	
319.4	0.01122636	0.01058146	
319.6	0.01143087	0.01060803	
319.8	0.01119584	0.01063459	
320	0.01110003	0.01066114	
320.2	0.0113007	0.01068769	
320.4	0.01178515	0.01071423	
320.6	0.01159422	0.01074076	
320.8	0.01143054	0.01076729	
321	0.01125223	0.01079381	
321.2	0.01135014	0.01082032	
321.4	0.0110429	0.01084682	
321.6	0.01147021	0.01087332	
321.8	0.01089055	0.01089981	
322	0.01057237	0.0109263	
322.2	0.01008637	0.01095277	
322.4	0.00964856	0.01097924	
322.6	0.00966728	0.01100571	
322.8	0.00947131	0.01103216	
323	0.00962288	0.01105861	
323.2	0.00952484	0.01108506	
323.4	0.00931308	0.01111149	
323.6	0.00873197	0.01113792	
323.8	0.00897868	0.01116434	
324	0.00962895	0.01119076	
324.2	0.01002951	0.01121717	
324.4	0.01024776	0.01124357	
324.6	0.01059034	0.01126997	
324.8	0.01024333	0.01129635	
325	0.00968601	0.01132273	
325.2	0.00975436	0.01134911	
325.4	0.00934395	0.01137548	
325.6	0.00978331	0.01140184	
325.8	0.00942574	0.01142819	
326	0.00958593	0.01145454	
326.2	0.00926689	0.01148088	
326.4	0.00920044	0.01150721	
326.6	0.00942364	0.01153354	
326.8	0.00924537	0.01155986	
327	0.00932261	0.01158617	
327.2	0.00913753	0.01161248	
327.4	0.00896958	0.01163878	
327.6	0.00917476	0.01166507	
327.8	0.00959929	0.01169136	
328	0.00948535	0.01171764	
328.2	0.00960789	0.01174391	
328.4	0.00984705	0.01177017	
328.6	0.0100359	0.01179643	
328.8	0.0094824	0.01182268	
329	0.0093767	0.01184893	
329.2	0.01004888	0.01187517	
329.4	0.00987978	0.0119014	
329.6	0.01060014	0.01192762	
329.8	0.0106661	0.01195384	
330	0.01070011	0.01198005	
330.2	0.0106178	0.01200625	
330.4	0.01051125	0.01203245	
330.6	0.01078763	0.01205864	
330.8	0.01071919	0.01208483	
331	0.01122472	0.012111	
331.2	0.01152998	0.01213717	
331.4	0.01172689	0.01216334	
331.6	0.01154031	0.01218949	
331.8	0.01154694	0.01221564	
332	0.01174277	0.01224179	
332.2	0.01212397	0.01226792	
332.4	0.01244068	0.01229405	
332.6	0.01274157	0.01232017	
332.8	0.01249178	0.01234629	
333	0.01232078	0.0123724	
333.2	0.01201301	0.0123985	
333.4	0.01169922	0.0124246	
333.6	0.0113575	0.01245069	
333.8	0.01112415	0.01247677	
334	0.01074947	0.01250284	
334.2	0.01042323	0.01252891	
334.4	0.01027632	0.01255497	
334.6	0.01047951	0.01258103	
334.8	0.01075777	0.01260708	
335	0.01117935	0.01263312	
335.2	0.01108346	0.01265915	
335.4	0.01123166	0.01268518	
335.6	0.01087415	0.0127112	
335.8	0.01081227	0.01273722	
336	0.0109172	0.01276323	
336.2	0.0108096	0.01278923	
336.4	0.01096469	0.01281522	
336.6	0.01117525	0.01284121	
336.8	0.01049709	0.01286719	
337	0.01076242	0.01289316	
337.2	0.01091415	0.01291913	
337.4	0.01116039	0.01294509	
337.6	0.01078967	0.01297105	
337.8	0.01080838	0.01299699	
338	0.01096657	0.01302293	
338.2	0.01132368	0.01304887	
338.4	0.01137492	0.0130748	
338.6	0.01157408	0.01310072	
338.8	0.01225406	0.01312663	
339	0.01211389	0.01315254	
339.2	0.01252738	0.01317844	
339.4	0.0130865	0.01320433	
339.6	0.0131157	0.01323022	
339.8	0.01289147	0.0132561	
340	0.01338217	0.01328197	
340.2	0.01307295	0.01330784	
340.4	0.01309494	0.0133337	
340.6	0.01318425	0.01335955	
340.8	0.01313312	0.0133854	
341	0.01338491	0.01341124	
341.2	0.01298158	0.01343707	
341.4	0.01273557	0.0134629	
341.6	0.0122866	0.01348872	
341.8	0.01232709	0.01351453	
342	0.01265588	0.01354033	
342.2	0.01257024	0.01356613	
342.4	0.0124602	0.01359193	
342.6	0.01245401	0.01361771	
342.8	0.01186604	0.01364349	
343	0.0116705	0.01366927	
343.2	0.01191266	0.01369503	
343.4	0.01199698	0.01372079	
343.6	0.01176331	0.01374654	
343.8	0.0115818	0.01377229	
344	0.01173186	0.01379803	
344.2	0.0118881	0.01382376	
344.4	0.01180726	0.01384949	
344.6	0.0122396	0.01387521	
344.8	0.01230986	0.01390092	
345	0.01230685	0.01392663	
345.2	0.01252296	0.01395233	
345.4	0.01250052	0.01397802	
345.6	0.01265045	0.01400371	
345.8	0.01306009	0.01402939	
346	0.01332659	0.01405506	
346.2	0.01348471	0.01408072	
346.4	0.01305859	0.01410638	
346.6	0.01236153	0.01413204	
346.8	0.01177832	0.01415768	
347	0.01197181	0.01418332	
347.2	0.0112502	0.01420896	
347.4	0.0114012	0.01423458	
347.6	0.01153139	0.0142602	
347.8	0.01131667	0.01428581	
348	0.01181083	0.01431142	
348.2	0.0123345	0.01433702	
348.4	0.01211078	0.01436261	
348.6	0.0130794	0.0143882	
348.8	0.01320306	0.01441378	
349	0.01342819	0.01443935	
349.2	0.01420879	0.01446492	
349.4	0.01387192	0.01449048	
349.6	0.01388942	0.01451603	
349.8	0.01411683	0.01454158	
350	0.01429131	0.01456712	
350.2	0.01417132	0.01459265	
350.4	0.01379454	0.01461818	
350.6	0.01370228	0.0146437	
350.8	0.01327309	0.01466921	
351	0.01250431	0.01469472	
351.2	0.01242376	0.01472022	
351.4	0.01248788	0.01474572	
351.6	0.01185153	0.0147712	
351.8	0.01162061	0.01479668	
352	0.01179719	0.01482216	
352.2	0.01138955	0.01484762	
352.4	0.01113623	0.01487308	
352.6	0.01146802	0.01489854	
352.8	0.01087661	0.01492399	
353	0.01043203	0.01494943	
353.2	0.01065598	0.01497486	
353.4	0.009985	0.01500029	
353.6	0.00978589	0.01502571	
353.8	0.01024582	0.01505113	
354	0.01091323	0.01507653	
354.2	0.01094248	0.01510193	
354.4	0.01118356	0.01512733	
354.6	0.01105334	0.01515272	
354.8	0.01129147	0.0151781	
355	0.01106535	0.01520347	
355.2	0.01175375	0.01522884	
355.4	0.01198043	0.0152542	
355.6	0.01223264	0.01527956	
355.8	0.01270855	0.01530491	
356	0.01271112	0.01533025	
356.2	0.01323079	0.01535559	
356.4	0.01319606	0.01538092	
356.6	0.01315022	0.01540624	
356.8	0.01285084	0.01543155	
357	0.01300624	0.01545686	
357.2	0.01337381	0.01548217	
357.4	0.01325622	0.01550746	
357.6	0.01351918	0.01553275	
357.8	0.01349353	0.01555804	
358	0.01395549	0.01558331	
358.2	0.01379532	0.01560858	
358.4	0.01373827	0.01563385	
358.6	0.01383362	0.0156591	
358.8	0.01376349	0.01568435	
359	0.01373168	0.0157096	
359.2	0.01425401	0.01573483	
359.4	0.01465652	0.01576006	
359.6	0.01466494	0.01578529	
359.8	0.01452152	0.01581051	
360	0.01464323	0.01583572	
360.2	0.01506786	0.01586092	
360.4	0.014821	0.01588612	
360.6	0.01473924	0.01591131	
360.8	0.01498733	0.0159365	
361	0.01535506	0.01596167	
361.2	0.01516071	0.01598685	
361.4	0.01504545	0.01601201	
361.6	0.01513864	0.01603717	
361.8	0.01444957	0.01606232	
362	0.01461998	0.01608747	
362.2	0.0142892	0.01611261	
362.4	0.01381875	0.01613774	
362.6	0.0134599	0.01616287	
362.8	0.01327544	0.01618799	
363	0.01335136	0.0162131	
363.2	0.01243803	0.01623821	
363.4	0.01225521	0.01626331	
363.6	0.01192484	0.0162884	
363.8	0.01221442	0.01631349	
364	0.01218536	0.01633857	
364.2	0.01263921	0.01636364	
364.4	0.01297695	0.01638871	
364.6	0.01307726	0.01641377	
364.8	0.0129469	0.01643883	
365	0.01280842	0.01646388	
365.2	0.01258606	0.01648892	
365.4	0.013023	0.01651395	
365.6	0.01312687	0.01653898	
365.8	0.01281968	0.016564	
366	0.01294153	0.01658902	
366.2	0.01286309	0.01661403	
366.4	0.01288004	0.01663903	
366.6	0.01271134	0.01666403	
366.8	0.01279296	0.01668902	
367	0.01244874	0.016714	
367.2	0.01231367	0.01673898	
367.4	0.01261109	0.01676395	
367.6	0.01308663	0.01678891	
367.8	0.01365566	0.01681387	
368	0.01373819	0.01683882	
368.2	0.01346836	0.01686377	
368.4	0.01381196	0.0168887	
368.6	0.01378884	0.01691363	
368.8	0.0137808	0.01693856	
369	0.0142587	0.01696348	
369.2	0.01477735	0.01698839	
369.4	0.01506993	0.0170133	
369.6	0.01519183	0.0170382	
369.8	0.01561955	0.01706309	
370	0.01551416	0.01708798	
370.2	0.01579929	0.01711286	
370.4	0.01595799	0.01713773	
370.6	0.0157465	0.0171626	
370.8	0.01605071	0.01718746	
371	0.01616774	0.01721231	
371.2	0.01620749	0.01723716	
371.4	0.01607498	0.017262	
371.6	0.01651354	0.01728683	
371.8	0.01630323	0.01731166	
372	0.01588786	0.01733648	
372.2	0.0152745	0.0173613	
372.4	0.01571736	0.01738611	
372.6	0.01539515	0.01741091	
372.8	0.01549455	0.01743571	
373	0.01489364	0.0174605	
373.2	0.0141569	0.01748528	
373.4	0.01378664	0.01751006	
373.6	0.01375488	0.01753483	
373.8	0.01375198	0.01755959	
374	0.01330282	0.01758435	
374.2	0.01334685	0.0176091	
374.4	0.01329113	0.01763385	
374.6	0.01346561	0.01765858	
374.8	0.01361282	0.01768332	
375	0.01388498	0.01770804	
375.2	0.01338555	0.01773276	
375.4	0.01361766	0.01775747	
375.6	0.01416822	0.01778218	
375.8	0.01408734	0.01780688	
376	0.01453378	0.01783157	
376.2	0.01473386	0.01785626	
376.4	0.01469505	0.01788094	
376.6	0.01429467	0.01790562	
376.8	0.01425868	0.01793028	
377	0.01388187	0.01795495	
377.2	0.01398246	0.0179796	
377.4	0.01414353	0.01800425	
377.6	0.01424761	0.01802889	
377.8	0.01402298	0.01805353	
378	0.01396395	0.01807816	
378.2	0.01392531	0.01810278	
378.4	0.01443595	0.0181274	
378.6	0.01464147	0.01815201	
378.8	0.01441036	0.01817661	
379	0.01466619	0.01820121	
379.2	0.01414159	0.0182258	
379.4	0.01445493	0.01825039	
379.6	0.01405265	0.01827497	
379.8	0.01398638	0.01829954	
380	0.01435548	0.0183241	
380.2	0.01424124	0.01834866	
380.4	0.01405834	0.01837322	
380.6	0.01402796	0.01839776	
380.8	0.01393176	0.0184223	
381	0.01389145	0.01844684	
381.2	0.01369619	0.01847137	
381.4	0.01294193	0.01849589	
381.6	0.01284528	0.0185204	
381.8	0.01291141	0.01854491	
382	0.01315018	0.01856941	
382.2	0.01338248	0.01859391	
382.4	0.01401461	0.0186184	
382.6	0.01383799	0.01864288	
382.8	0.01354757	0.01866736	
383	0.01386218	0.01869183	
383.2	0.01410789	0.01871629	
383.4	0.01405526	0.01874075	
383.6	0.01413807	0.0187652	
383.8	0.01506988	0.01878965	
384	0.01554904	0.01881409	
384.2	0.01607002	0.01883852	
384.4	0.01605874	0.01886294	
384.6	0.01607599	0.01888736	
384.8	0.0157645	0.01891178	
385	0.0157303	0.01893618	
385.2	0.01560381	0.01896059	
385.4	0.01535437	0.01898498	
385.6	0.01566844	0.01900937	
385.8	0.01608551	0.01903375	
386	0.01590325	0.01905813	
386.2	0.0159102	0.01908249	
386.4	0.01575738	0.01910686	
386.6	0.01504138	0.01913121	
386.8	0.01500048	0.01915556	
387	0.01577505	0.01917991	
387.2	0.01562917	0.01920425	
387.4	0.01552592	0.01922858	
387.6	0.01562806	0.0192529	
387.8	0.01606945	0.01927722	
388	0.01566527	0.01930153	
388.2	0.01557794	0.01932584	
388.4	0.01497018	0.01935014	
388.6	0.01471495	0.01937443	
388.8	0.01443029	0.01939872	
389	0.01424771	0.019423	
389.2	0.01392369	0.01944728	
389.4	0.01384525	0.01947154	
389.6	0.01423871	0.01949581	
389.8	0.01470645	0.01952006	
390	0.0143603	0.01954431	
390.2	0.01415497	0.01956855	
390.4	0.01377111	0.01959279	
390.6	0.01383953	0.01961702	
390.8	0.0144357	0.01964125	
391	0.0147044	0.01966546	
391.2	0.01427816	0.01968968	
391.4	0.0149243	0.01971388	
391.6	0.01537667	0.01973808	
391.8	0.01584532	0.01976227	
392	0.01532281	0.01978646	
392.2	0.01579296	0.01981064	
392.4	0.01589427	0.01983481	
392.6	0.01589138	0.01985898	
392.8	0.01551805	0.01988314	
393	0.01560668	0.0199073	
393.2	0.01592922	0.01993145	
393.4	0.01642523	0.01995559	
393.6	0.01694525	0.01997973	
393.8	0.01694428	0.02000386	
394	0.01703312	0.02002798	
394.2	0.01724339	0.0200521	
394.4	0.01736656	0.02007621	
394.6	0.01757769	0.02010032	
394.8	0.01775551	0.02012442	
395	0.01799077	0.02014851	
395.2	0.01797983	0.02017259	
395.4	0.01815582	0.02019667	
395.6	0.01849283	0.02022075	
395.8	0.01820513	0.02024482	
396	0.0176977	0.02026888	
396.2	0.01792115	0.02029293	
396.4	0.01728952	0.02031698	
396.6	0.01672106	0.02034103	
396.8	0.01641414	0.02036506	
397	0.01649747	0.02038909	
397.2	0.01628091	0.02041312	
397.4	0.01597748	0.02043713	
397.6	0.01613716	0.02046115	
397.8	0.01647505	0.02048515	
398	0.01671604	0.02050915	
398.2	0.01700081	0.02053314	
398.4	0.01674911	0.02055713	
398.6	0.01623443	0.02058111	
398.8	0.01655564	0.02060509	
399	0.01675449	0.02062905	
399.2	0.01617401	0.02065302	
399.4	0.01596603	0.02067697	
399.6	0.01621406	0.02070092	
399.8	0.01564088	0.02072486	
400	0.01536143	0.0207488	
400.2	0.01560158	0.02077273	
400.4	0.01525466	0.02079666	
400.6	0.01555844	0.02082058	
400.8	0.01563796	0.02084449	
401	0.01569098	0.02086839	
401.2	0.01564806	0.02089229	
401.4	0.01558403	0.02091619	
401.6	0.01595147	0.02094008	
401.8	0.01638837	0.02096396	
402	0.01628967	0.02098783	
402.2	0.01641899	0.0210117	
402.4	0.01578698	0.02103556	
402.6	0.01547915	0.02105942	
402.8	0.01575184	0.02108327	
403	0.01597222	0.02110711	
403.2	0.01564139	0.02113095	
403.4	0.01543578	0.02115478	
403.6	0.01551393	0.02117861	
403.8	0.01525937	0.02120243	
404	0.0152061	0.02122624	
404.2	0.01530605	0.02125005	
404.4	0.01528593	0.02127385	
404.6	0.01551943	0.02129765	
404.8	0.01570087	0.02132143	
405	0.01562675	0.02134522	
405.2	0.01528879	0.02136899	
405.4	0.01553089	0.02139276	
405.6	0.01604847	0.02141653	
405.8	0.01618327	0.02144029	
406	0.0161739	0.02146404	
406.2	0.01590792	0.02148778	
406.4	0.01550282	0.02151152	
406.6	0.01568805	0.02153525	
406.8	0.01653606	0.02155898	
407	0.01694642	0.0215827	
407.2	0.0164367	0.02160642	
407.4	0.0163493	0.02163013	
407.6	0.01623577	0.02165383	
407.8	0.01611349	0.02167752	
408	0.0162029	0.02170121	
408.2	0.01639007	0.0217249	
408.4	0.01671496	0.02174858	
408.6	0.01666447	0.02177225	
408.8	0.01697899	0.02179591	
409	0.01734141	0.02181957	
409.2	0.01753613	0.02184323	
409.4	0.0180741	0.02186687	
409.6	0.01804935	0.02189051	
409.8	0.01800966	0.02191415	
410	0.01763776	0.02193778	
410.2	0.01692295	0.0219614	
410.4	0.01715109	0.02198502	
410.6	0.01713447	0.02200863	
410.8	0.01752076	0.02203223	
411	0.01636777	0.02205583	
411.2	0.01582825	0.02207942	
411.4	0.01572884	0.02210301	
411.6	0.0155612	0.02212659	
411.8	0.01549874	0.02215016	
412	0.01581681	0.02217373	
412.2	0.01608185	0.02219729	
412.4	0.01624085	0.02222085	
412.6	0.0159711	0.0222444	
412.8	0.01694099	0.02226794	
413	0.01746073	0.02229148	
413.2	0.01761184	0.02231501	
413.4	0.01788499	0.02233853	
413.6	0.01787583	0.02236205	
413.8	0.01797513	0.02238556	
414	0.01731858	0.02240907	
414.2	0.01736973	0.02243257	
414.4	0.01770424	0.02245607	
414.6	0.01721113	0.02247955	
414.8	0.01695146	0.02250304	
415	0.01639313	0.02252651	
415.2	0.01652705	0.02254998	
415.4	0.0164529	0.02257345	
415.6	0.01662782	0.0225969	
415.8	0.01662559	0.02262036	
416	0.01686743	0.0226438	
416.2	0.01700987	0.02266724	
416.4	0.01716902	0.02269067	
416.6	0.0173817	0.0227141	
416.8	0.01828594	0.02273752	
417	0.018445	0.02276094	
417.2	0.01869203	0.02278435	
417.4	0.01853723	0.02280775	
417.6	0.01821245	0.02283115	
417.8	0.01812808	0.02285454	
418	0.01780574	0.02287792	
418.2	0.01785997	0.0229013	
418.4	0.01772292	0.02292468	
418.6	0.01738225	0.02294804	
418.8	0.01713683	0.0229714	
419	0.01745294	0.02299476	
419.2	0.01681195	0.02301811	
419.4	0.01698398	0.02304145	
419.6	0.01696203	0.02306479	
419.8	0.01709575	0.02308812	
420	0.01700231	0.02311144	
420.2	0.01748014	0.02313476	
420.4	0.01824317	0.02315807	
420.6	0.01870419	0.02318138	
420.8	0.01899673	0.02320468	
421	0.01932031	0.02322797	
421.2	0.01928473	0.02325126	
421.4	0.01916003	0.02327454	
421.6	0.01908159	0.02329782	
421.8	0.01913054	0.02332109	
422	0.01903437	0.02334435	
422.2	0.01896884	0.02336761	
422.4	0.01888401	0.02339086	
422.6	0.01872818	0.02341411	
422.8	0.0185211	0.02343735	
423	0.01831579	0.02346058	
423.2	0.01767088	0.02348381	
423.4	0.01775023	0.02350703	
423.6	0.01775023	0.02353025	
423.8	0.01810072	0.02352831	
424	0.01788654	0.02352637	
424.2	0.01782045	0.02352443	
424.4	0.01822535	0.02352248	
424.6	0.01792309	0.02352054	
424.8	0.01790247	0.0235186	
425	0.01790433	0.02351666	
425.2	0.01783603	0.02351472	
425.4	0.01795108	0.02351278	
425.6	0.01803789	0.02351084	
425.8	0.01800737	0.0235089	
426	0.01852816	0.02350696	
426.2	0.01868245	0.02350502	
426.4	0.01880609	0.02350308	
426.6	0.01851864	0.02350114	
426.8	0.01813635	0.0234992	
427	0.01782821	0.02349726	
427.2	0.01855088	0.02349532	
427.4	0.01883936	0.02349338	
427.6	0.01950392	0.02349144	
427.8	0.01954105	0.0234895	
428	0.01915628	0.02348756	
428.2	0.01943843	0.02348562	
428.4	0.01941611	0.02348369	
428.6	0.01932144	0.02348175	
428.8	0.01978121	0.02347981	
429	0.01999975	0.02347787	
429.2	0.02037943	0.02347593	
429.4	0.02072513	0.023474	
429.6	0.02081237	0.02347206	
429.8	0.0207263	0.02347012	
430	0.02098843	0.02346818	
430.2	0.02100575	0.02346625	
430.4	0.02031443	0.02346431	
430.6	0.02019506	0.02346237	
430.8	0.02015594	0.02346044	
431	0.01962511	0.0234585	
431.2	0.01978894	0.02345657	
431.4	0.01927632	0.02345463	
431.6	0.0192411	0.02345269	
431.8	0.01944453	0.02345076	
432	0.0191608	0.02344882	
432.2	0.01938038	0.02344689	
432.4	0.01965009	0.02344495	
432.6	0.02001466	0.02344302	
432.8	0.02057134	0.02344108	
433	0.02108631	0.02343915	
433.2	0.02135081	0.02343721	
433.4	0.02145399	0.02343528	
433.6	0.02124315	0.02343334	
433.8	0.02142724	0.02343141	
434	0.02169382	0.02342948	
434.2	0.02121373	0.02342754	
434.4	0.02117609	0.02342561	
434.6	0.02140757	0.02342368	
434.8	0.02120045	0.02342174	
435	0.02060802	0.02341981	
435.2	0.02101695	0.02341788	
435.4	0.02105596	0.02341594	
435.6	0.0212934	0.02341401	
435.8	0.02174954	0.02341208	
436	0.02159893	0.02341015	
436.2	0.02170537	0.02340821	
436.4	0.02204931	0.02340628	
436.6	0.02201334	0.02340435	
436.8	0.02182075	0.02340242	
437	0.0220786	0.02340049	
437.2	0.0219669	0.02339856	
437.4	0.02255372	0.02339662	
437.6	0.02304765	0.02339469	
437.8	0.02332815	0.02339276	
438	0.02335018	0.02339083	
438.2	0.02305209	0.0233889	
438.4	0.02339179	0.02338697	
438.6	0.0232364	0.02338504	
438.8	0.02312094	0.02338311	
439	0.02249736	0.02338118	
439.2	0.02230042	0.02337925	
439.4	0.02238944	0.02337732	
439.6	0.02196824	0.02337539	
439.8	0.02163881	0.02337346	
440	0.02099959	0.02337153	
440.2	0.02073956	0.0233696	
440.4	0.02066683	0.02336768	
440.6	0.0202601	0.02336575	
440.8	0.01965892	0.02336382	
441	0.02089311	0.02336189	
441.2	0.02104404	0.02335996	
441.4	0.02158304	0.02335803	
441.6	0.02168668	0.02335611	
441.8	0.02118612	0.02335418	
442	0.02122368	0.02335225	
442.2	0.02091098	0.02335032	
442.4	0.02116666	0.0233484	
442.6	0.02078936	0.02334647	
442.8	0.02079415	0.02334454	
443	0.01988004	0.02334262	
443.2	0.01934592	0.02334069	
443.4	0.01917763	0.02333876	
443.6	0.01859301	0.02333684	
443.8	0.01862798	0.02333491	
444	0.0184464	0.02333298	
444.2	0.01896797	0.02333106	
444.4	0.01910738	0.02332913	
444.6	0.01928322	0.02332721	
444.8	0.02014574	0.02332528	
445	0.02119479	0.02332336	
445.2	0.02097538	0.02332143	
445.4	0.02157632	0.02331951	
445.6	0.02199792	0.02331758	
445.8	0.02175841	0.02331566	
446	0.02163198	0.02331373	
446.2	0.02170334	0.02331181	
446.4	0.02236027	0.02330989	
446.6	0.02230246	0.02330796	
446.8	0.0226114	0.02330604	
447	0.02213461	0.02330411	
447.2	0.02157548	0.02330219	
447.4	0.02130279	0.02330027	
447.6	0.02105009	0.02329834	
447.8	0.02114398	0.02329642	
448	0.020974	0.0232945	
448.2	0.02081551	0.02329258	
448.4	0.02063411	0.02329065	
448.6	0.02055215	0.02328873	
448.8	0.021105	0.02328681	
449	0.02082771	0.02328489	
449.2	0.02061007	0.02328297	
449.4	0.02095668	0.02328104	
449.6	0.02027738	0.02327912	
449.8	0.01978809	0.0232772	
450	0.01979004	0.02327528	
450.2	0.01981873	0.02327336	
450.4	0.01992166	0.02327144	
450.6	0.02009596	0.02326952	
450.8	0.02024574	0.0232676	
451	0.0197847	0.02326568	
451.2	0.01960195	0.02326376	
451.4	0.01988969	0.02326184	
451.6	0.02026135	0.02325992	
451.8	0.02033344	0.023258	
452	0.02018274	0.02325608	
452.2	0.020187	0.02325416	
452.4	0.02069297	0.02325224	
452.6	0.02088519	0.02325032	
452.8	0.02189949	0.0232484	
453	0.02244194	0.02324648	
453.2	0.02270087	0.02324456	
453.4	0.02319235	0.02324264	
453.6	0.0234926	0.02324073	
453.8	0.02416815	0.02323881	
454	0.02395488	0.02323689	
454.2	0.02427573	0.02323497	
454.4	0.02430635	0.02323305	
454.6	0.02501804	0.02323114	
454.8	0.02516851	0.02322922	
455	0.02560132	0.0232273	
455.2	0.02566539	0.02322539	
455.4	0.02526839	0.02322347	
455.6	0.02479845	0.02322155	
455.8	0.02396482	0.02321964	
456	0.02362333	0.02321772	
456.2	0.02385571	0.0232158	
456.4	0.02350307	0.02321389	
456.6	0.02306815	0.02321197	
456.8	0.02311335	0.02321005	
457	0.02217283	0.02320814	
457.2	0.02160292	0.02320622	
457.4	0.02176118	0.02320431	
457.6	0.02135432	0.02320239	
457.8	0.02079226	0.02320048	
458	0.02054281	0.02319856	
458.2	0.02060046	0.02319665	
458.4	0.02005765	0.02319473	
458.6	0.02035942	0.02319282	
458.8	0.01972042	0.02319091	
459	0.01999821	0.02318899	
459.2	0.01979222	0.02318708	
459.4	0.01935641	0.02318516	
459.6	0.01953211	0.02318325	
459.8	0.01944769	0.02318134	
460	0.0198398	0.02317942	
460.2	0.02078034	0.02317751	
460.4	0.02042403	0.0231756	
460.6	0.0206204	0.02317368	
460.8	0.02149236	0.02317177	
461	0.02134994	0.02316986	
461.2	0.02165452	0.02316795	
461.4	0.02179086	0.02316604	
461.6	0.0216297	0.02316412	
461.8	0.02146965	0.02316221	
462	0.02158303	0.0231603	
462.2	0.02089128	0.02315839	
462.4	0.02069455	0.02315648	
462.6	0.02064533	0.02315457	
462.8	0.02065351	0.02315265	
463	0.02111142	0.02315074	
463.2	0.02089712	0.02314883	
463.4	0.02106871	0.02314692	
463.6	0.02123082	0.02314501	
463.8	0.02141911	0.0231431	
464	0.02209766	0.02314119	
464.2	0.02320785	0.02313928	
464.4	0.02307986	0.02313737	
464.6	0.02408856	0.02313546	
464.8	0.02463371	0.02313355	
465	0.02432632	0.02313164	
465.2	0.02449262	0.02312973	
465.4	0.02429773	0.02312783	
465.6	0.02461485	0.02312592	
465.8	0.02453745	0.02312401	
466	0.02451085	0.0231221	
466.2	0.023851	0.02312019	
466.4	0.0242196	0.02311828	
466.6	0.02338058	0.02311637	
466.8	0.02296987	0.02311447	
467	0.02217354	0.02311256	
467.2	0.02172868	0.02311065	
467.4	0.02152157	0.02310874	
467.6	0.02139738	0.02310684	
467.8	0.02172583	0.02310493	
468	0.02224878	0.02310302	
468.2	0.02190455	0.02310112	
468.4	0.02193488	0.02309921	
468.6	0.02230799	0.0230973	
468.8	0.02204972	0.0230954	
469	0.02252524	0.02309349	
469.2	0.02290544	0.02309158	
469.4	0.02293083	0.02308968	
469.6	0.02372541	0.02308777	
469.8	0.02395971	0.02308587	
470	0.02367036	0.02308396	
470.2	0.02335852	0.02308206	
470.4	0.02364241	0.02308015	
470.6	0.02305249	0.02307825	
470.8	0.02302368	0.02307634	
471	0.02261559	0.02307444	
471.2	0.02254237	0.02307253	
471.4	0.02242333	0.02307063	
471.6	0.02243325	0.02306872	
471.8	0.02235711	0.02306682	
472	0.0225475	0.02306492	
472.2	0.0226303	0.02306301	
472.4	0.02375953	0.02306111	
472.6	0.02357653	0.02305921	
472.8	0.02329035	0.0230573	
473	0.02401399	0.0230554	
473.2	0.02385009	0.0230535	
473.4	0.02399597	0.02305159	
473.6	0.02396923	0.02304969	
473.8	0.02379577	0.02304779	
474	0.02310233	0.02304589	
474.2	0.02405034	0.02304399	
474.4	0.02454074	0.02304208	
474.6	0.02397308	0.02304018	
474.8	0.02340933	0.02303828	
475	0.02332976	0.02303638	
475.2	0.02352641	0.02303448	
475.4	0.023002	0.02303258	
475.6	0.02278114	0.02303068	
475.8	0.02319988	0.02302877	
476	0.02335317	0.02302687	
476.2	0.02325644	0.02302497	
476.4	0.0233002	0.02302307	
476.6	0.02264179	0.02302117	
476.8	0.02225517	0.02301927	
477	0.02209997	0.02301737	
477.2	0.02160262	0.02301547	
477.4	0.02105414	0.02301357	
477.6	0.02065568	0.02301167	
477.8	0.02062399	0.02300977	
478	0.02059609	0.02300788	
478.2	0.02102493	0.02300598	
478.4	0.02038742	0.02300408	
478.6	0.02035301	0.02300218	
478.8	0.02089556	0.02300028	
479	0.02137658	0.02299838	
479.2	0.02122534	0.02299648	
479.4	0.02150676	0.02299459	
479.6	0.02213543	0.02299269	
479.8	0.02264826	0.02299079	
480	0.02240512	0.02298889	
480.2	0.02212227	0.022987	
480.4	0.02248393	0.0229851	
480.6	0.02234147	0.0229832	
480.8	0.02216802	0.0229813	
481	0.02211535	0.02297941	
481.2	0.02214898	0.02297751	
481.4	0.02182385	0.02297561	
481.6	0.02148201	0.02297372	
481.8	0.02075854	0.02297182	
482	0.02029094	0.02296993	
482.2	0.02004372	0.02296803	
482.4	0.02032594	0.02296613	
482.6	0.02029856	0.02296424	
482.8	0.02009805	0.02296234	
483	0.01999197	0.02296045	
483.2	0.02048437	0.02295855	
483.4	0.0212832	0.02295666	
483.6	0.02161704	0.02295476	
483.8	0.02186994	0.02295287	
484	0.02194802	0.02295098	
484.2	0.0220463	0.02294908	
484.4	0.02296146	0.02294719	
484.6	0.02334151	0.02294529	
484.8	0.02371859	0.0229434	
485	0.02380671	0.02294151	
485.2	0.02328312	0.02293961	
485.4	0.02331851	0.02293772	
485.6	0.02241397	0.02293583	
485.8	0.02228321	0.02293393	
486	0.02297767	0.02293204	
486.2	0.02326715	0.02293015	
486.4	0.0232605	0.02292825	
486.6	0.02299618	0.02292636	
486.8	0.02279307	0.02292447	
487	0.02247907	0.02292258	
487.2	0.02270838	0.02292069	
487.4	0.02242653	0.02291879	
487.6	0.02286653	0.0229169	
487.8	0.02329313	0.02291501	
488	0.02319702	0.02291312	
488.2	0.02300687	0.02291123	
488.4	0.02351179	0.02290934	
488.6	0.02364197	0.02290745	
488.8	0.023206	0.02290556	
489	0.02327865	0.02290367	
489.2	0.02312795	0.02290178	
489.4	0.02294619	0.02289989	
489.6	0.02174245	0.022898	
489.8	0.02191804	0.02289611	
490	0.0222936	0.02289422	
490.2	0.02226146	0.02289233	
490.4	0.02204794	0.02289044	
490.6	0.02193673	0.02288855	
490.8	0.02143115	0.02288666	
491	0.02123978	0.02288477	
491.2	0.02187376	0.02288288	
491.4	0.02188932	0.02288099	
491.6	0.02182535	0.0228791	
491.8	0.02203535	0.02287722	
492	0.02199461	0.02287533	
492.2	0.02238425	0.02287344	
492.4	0.02258088	0.02287155	
492.6	0.02271227	0.02286966	
492.8	0.02226532	0.02286778	
493	0.02244528	0.02286589	
493.2	0.02183678	0.022864	
493.4	0.02111475	0.02286211	
493.6	0.02100446	0.02286023	
493.8	0.02198965	0.02285834	
494	0.02249893	0.02285645	
494.2	0.022978	0.02285457	
494.4	0.02280742	0.02285268	
494.6	0.02329362	0.0228508	
494.8	0.02368213	0.02284891	
495	0.02422937	0.02284702	
495.2	0.02472988	0.02284514	
495.4	0.02460171	0.02284325	
495.6	0.02435946	0.02284137	
495.8	0.02475936	0.02283948	
496	0.02460197	0.0228376	
496.2	0.02402479	0.02283571	
496.4	0.02325397	0.02283383	
496.6	0.023378	0.02283194	
496.8	0.02320692	0.02283006	
497	0.02308458	0.02282817	
497.2	0.02267565	0.02282629	
497.4	0.02264696	0.02282441	
497.6	0.02236834	0.02282252	
497.8	0.02258924	0.02282064	
498	0.02267229	0.02281876	
498.2	0.02306155	0.02281687	
498.4	0.02280654	0.02281499	
498.6	0.02358212	0.02281311	
498.8	0.02415812	0.02281122	
499	0.02432562	0.02280934	
499.2	0.02407491	0.02280746	
499.4	0.02392183	0.02280557	
499.6	0.02374113	0.02280369	
499.8	0.02389297	0.02280181	
500	0.02374287	0.02279993	
500.2	0.0231806	0.02279805	
500.4	0.02315323	0.02279617	
500.6	0.02389418	0.02279428	
500.8	0.02406603	0.0227924	
501	0.02415745	0.02279052	
501.2	0.02381147	0.02278864	
501.4	0.02372451	0.02278676	
501.6	0.02278257	0.02278488	
501.8	0.02296259	0.022783	
502	0.02276978	0.02278112	
502.2	0.02202379	0.02277924	
502.4	0.02147435	0.02277736	
502.6	0.02108279	0.02277548	
502.8	0.02065885	0.0227736	
503	0.02034236	0.02277172	
503.2	0.01982052	0.02276984	
503.4	0.01991097	0.02276796	
503.6	0.02005901	0.02276608	
503.8	0.01972458	0.0227642	
504	0.02003602	0.02276232	
504.2	0.01991554	0.02276044	
504.4	0.02051047	0.02275857	
504.6	0.02135698	0.02275669	
504.8	0.02137662	0.02275481	
505	0.02178217	0.02275293	
505.2	0.02217741	0.02275105	
505.4	0.02228432	0.02274918	
505.6	0.0221036	0.0227473	
505.8	0.02215248	0.02274542	
506	0.02222844	0.02274354	
506.2	0.02221512	0.02274167	
506.4	0.02294963	0.02273979	
506.6	0.02307973	0.02273791	
506.8	0.0237945	0.02273604	
507	0.02466798	0.02273416	
507.2	0.0249351	0.02273228	
507.4	0.02530421	0.02273041	
507.6	0.02551182	0.02272853	
507.8	0.02514091	0.02272665	
508	0.02517153	0.02272478	
508.2	0.02488412	0.0227229	
508.4	0.02497944	0.02272103	
508.6	0.02486017	0.02271915	
508.8	0.02427352	0.02271728	
509	0.02406363	0.0227154	
509.2	0.02403134	0.02271353	
509.4	0.02335656	0.02271165	
509.6	0.0236626	0.02270978	
509.8	0.0231743	0.0227079	
510	0.02320325	0.02270603	
510.2	0.02301165	0.02270416	
510.4	0.02270497	0.02270228	
510.6	0.02250159	0.02270041	
510.8	0.02283202	0.02269853	
511	0.02254962	0.02269666	
511.2	0.02249806	0.02269479	
511.4	0.02262128	0.02269291	
511.6	0.02284162	0.02269104	
511.8	0.02239915	0.02268917	
512	0.02250084	0.0226873	
512.2	0.02279231	0.02268542	
512.4	0.02273635	0.02268355	
512.6	0.02258443	0.02268168	
512.8	0.02235018	0.02267981	
513	0.022508	0.02267794	
513.2	0.02270694	0.02267606	
513.4	0.02296128	0.02267419	
513.6	0.0234269	0.02267232	
513.8	0.02283942	0.02267045	
514	0.02284266	0.02266858	
514.2	0.02281168	0.02266671	
514.4	0.02301879	0.02266484	
514.6	0.02324173	0.02266297	
514.8	0.02338204	0.0226611	
515	0.02338776	0.02265923	
515.2	0.02409341	0.02265736	
515.4	0.02467574	0.02265549	
515.6	0.02429898	0.02265362	
515.8	0.02400497	0.02265175	
516	0.0242298	0.02264988	
516.2	0.02416651	0.02264801	
516.4	0.02409452	0.02264614	
516.6	0.02412215	0.02264427	
516.8	0.02377539	0.0226424	
517	0.02334295	0.02264053	
517.2	0.02302781	0.02263866	
517.4	0.02333883	0.02263679	
517.6	0.02270864	0.02263493	
517.8	0.02252762	0.02263306	
518	0.02307202	0.02263119	
518.2	0.02310555	0.02262932	
518.4	0.02349405	0.02262745	
518.6	0.02356567	0.02262559	
518.8	0.02407376	0.02262372	
519	0.02431146	0.02262185	
519.2	0.02439455	0.02261998	
519.4	0.02463917	0.02261812	
519.6	0.02431157	0.02261625	
519.8	0.02449749	0.02261438	
520	0.0247712	0.02261252	
520.2	0.02487376	0.02261065	
520.4	0.02455339	0.02260878	
520.6	0.02443852	0.02260692	
520.8	0.02370102	0.02260505	
521	0.02375746	0.02260319	
521.2	0.02399268	0.02260132	
521.4	0.02395447	0.02259946	
521.6	0.02369306	0.02259759	
521.8	0.0239265	0.02259573	
522	0.02443996	0.02259386	
522.2	0.02422116	0.022592	
522.4	0.02434162	0.02259013	
522.6	0.0246308	0.02258827	
522.8	0.02451913	0.0225864	
523	0.02447669	0.02258454	
523.2	0.02481353	0.02258267	
523.4	0.02503749	0.02258081	
523.6	0.02381147	0.02257895	
523.8	0.02338345	0.02257708	
524	0.02347779	0.02257522	
524.2	0.02335044	0.02257336	
524.4	0.02315602	0.02257149	
524.6	0.02308432	0.02256963	
524.8	0.02303253	0.02256777	
525	0.02377998	0.02256591	
525.2	0.02382506	0.02256404	
525.4	0.02360828	0.02256218	
525.6	0.02381882	0.02256032	
525.8	0.02413228	0.02255846	
526	0.02437396	0.0225566	
526.2	0.02454251	0.02255473	
526.4	0.02441408	0.02255287	
526.6	0.02503831	0.02255101	
526.8	0.0251673	0.02254915	
527	0.02531225	0.02254729	
527.2	0.02547547	0.02254543	
527.4	0.02475578	0.02254357	
527.6	0.02388138	0.02254171	
527.8	0.02415374	0.02253985	
528	0.02427089	0.02253799	
528.2	0.02404131	0.02253612	
528.4	0.02375847	0.02253426	
528.6	0.02338698	0.0225324	
528.8	0.02351531	0.02253055	
529	0.02360682	0.02252869	
529.2	0.02321881	0.02252683	
529.4	0.02279077	0.02252497	
529.6	0.02274432	0.02252311	
529.8	0.0230596	0.02252125	
530	0.02257942	0.02251939	
530.2	0.02277359	0.02251753	
530.4	0.02307825	0.02251567	
530.6	0.02323897	0.02251381	
530.8	0.02285141	0.02251196	
531	0.02292679	0.0225101	
531.2	0.02311344	0.02250824	
531.4	0.02250971	0.02250638	
531.6	0.02282783	0.02250453	
531.8	0.02326801	0.02250267	
532	0.02371252	0.02250081	
532.2	0.02402325	0.02249895	
532.4	0.02391908	0.0224971	
532.6	0.02432743	0.02249524	
532.8	0.02474913	0.02249338	
533	0.02525743	0.02249153	
533.2	0.02514716	0.02248967	
533.4	0.02557059	0.02248781	
533.6	0.02565062	0.02248596	
533.8	0.02599477	0.0224841	
534	0.02557049	0.02248225	
534.2	0.02579286	0.02248039	
534.4	0.02569925	0.02247854	
534.6	0.02485953	0.02247668	
534.8	0.0248026	0.02247483	
535	0.02463989	0.02247297	
535.2	0.02429756	0.02247112	
535.4	0.02387107	0.02246926	
535.6	0.02428136	0.02246741	
535.8	0.02412578	0.02246555	
536	0.02375474	0.0224637	
536.2	0.02326939	0.02246184	
536.4	0.02252454	0.02245999	
536.6	0.02184861	0.02245814	
536.8	0.02180554	0.02245628	
537	0.02163283	0.02245443	
537.2	0.02182473	0.02245258	
537.4	0.02207672	0.02245072	
537.6	0.02211039	0.02244887	
537.8	0.02230397	0.02244702	
538	0.02245088	0.02244516	
538.2	0.02308564	0.02244331	
538.4	0.02322917	0.02244146	
538.6	0.02360954	0.02243961	
538.8	0.02372735	0.02243776	
539	0.02395438	0.0224359	
539.2	0.02462622	0.02243405	
539.4	0.02480404	0.0224322	
539.6	0.02480409	0.02243035	
539.8	0.02443875	0.0224285	
540	0.02459688	0.02242665	
540.2	0.02415321	0.0224248	
540.4	0.02379713	0.02242294	
540.6	0.02291518	0.02242109	
540.8	0.0228965	0.02241924	
541	0.02294381	0.02241739	
541.2	0.02367486	0.02241554	
541.4	0.0236986	0.02241369	
541.6	0.02432575	0.02241184	
541.8	0.02456053	0.02240999	
542	0.0249002	0.02240814	
542.2	0.02482491	0.02240629	
542.4	0.02439839	0.02240445	
542.6	0.02428367	0.0224026	
542.8	0.02377923	0.02240075	
543	0.0242382	0.0223989	
543.2	0.02338622	0.02239705	
543.4	0.02290861	0.0223952	
543.6	0.02265367	0.02239335	
543.8	0.02274884	0.0223915	
544	0.02269789	0.02238966	
544.2	0.02210079	0.02238781	
544.4	0.02197831	0.02238596	
544.6	0.02149624	0.02238411	
544.8	0.02170441	0.02238227	
545	0.02244107	0.02238042	
545.2	0.02257548	0.02237857	
545.4	0.02299531	0.02237672	
545.6	0.0235045	0.02237488	
545.8	0.02384554	0.02237303	
546	0.02400624	0.02237118	
546.2	0.02379599	0.02236934	
546.4	0.0232817	0.02236749	
546.6	0.02364499	0.02236565	
546.8	0.02374038	0.0223638	
547	0.02366431	0.02236195	
547.2	0.02270946	0.02236011	
547.4	0.02243595	0.02235826	
547.6	0.02285665	0.02235642	
547.8	0.02310596	0.02235457	
548	0.02281834	0.02235273	
548.2	0.02270578	0.02235088	
548.4	0.02312731	0.02234904	
548.6	0.02279583	0.02234719	
548.8	0.02275871	0.02234535	
549	0.02310386	0.0223435	
549.2	0.02306765	0.02234166	
549.4	0.02353229	0.02233982	
549.6	0.02398779	0.02233797	
549.8	0.02425282	0.02233613	
550	0.02413362	0.02233429	
550.2	0.0244286	0.02233244	
550.4	0.02436781	0.0223306	
550.6	0.02535175	0.02232876	
550.8	0.02501824	0.02232691	
551	0.02477696	0.02232507	
551.2	0.02477181	0.02232323	
551.4	0.02466209	0.02232138	
551.6	0.02537855	0.02231954	
551.8	0.02487476	0.0223177	
552	0.02452687	0.02231586	
552.2	0.02436331	0.02231402	
552.4	0.02434023	0.02231217	
552.6	0.02386417	0.02231033	
552.8	0.02359626	0.02230849	
553	0.02323306	0.02230665	
553.2	0.02325878	0.02230481	
553.4	0.02317297	0.02230297	
553.6	0.0231039	0.02230113	
553.8	0.0228523	0.02229929	
554	0.02297656	0.02229745	
554.2	0.02339019	0.02229561	
554.4	0.0232357	0.02229377	
554.6	0.02344275	0.02229193	
554.8	0.02313185	0.02229009	
555	0.02358373	0.02228825	
555.2	0.02400442	0.02228641	
555.4	0.02383751	0.02228457	
555.6	0.02392331	0.02228273	
555.8	0.02397013	0.02228089	
556	0.02421199	0.02227905	
556.2	0.02438021	0.02227721	
556.4	0.02456503	0.02227537	
556.6	0.02449702	0.02227353	
556.8	0.0246926	0.0222717	
557	0.02469258	0.02226986	
557.2	0.02509123	0.02226802	
557.4	0.02504394	0.02226618	
557.6	0.02506616	0.02226434	
557.8	0.02477195	0.02226251	
558	0.0248489	0.02226067	
558.2	0.02444923	0.02225883	
558.4	0.0237957	0.022257	
558.6	0.02319485	0.02225516	
558.8	0.0226761	0.02225332	
559	0.02260595	0.02225148	
559.2	0.02240594	0.02224965	
559.4	0.02173999	0.02224781	
559.6	0.02170842	0.02224598	
559.8	0.0218953	0.02224414	
560	0.02191923	0.0222423	
560.2	0.02233678	0.02224047	
560.4	0.02273991	0.02223863	
560.6	0.02312812	0.0222368	
560.8	0.02305299	0.02223496	
561	0.02340915	0.02223313	
561.2	0.02395811	0.02223129	
561.4	0.02396055	0.02222946	
561.6	0.02397678	0.02222762	
561.8	0.02400737	0.02222579	
562	0.02439693	0.02222395	
562.2	0.02389795	0.02222212	
562.4	0.02375287	0.02222028	
562.6	0.02415049	0.02221845	
562.8	0.02401931	0.02221662	
563	0.02443317	0.02221478	
563.2	0.02499394	0.02221295	
563.4	0.02511027	0.02221112	
563.6	0.02536173	0.02220928	
563.8	0.02555711	0.02220745	
564	0.02505258	0.02220562	
564.2	0.02502948	0.02220378	
564.4	0.02480715	0.02220195	
564.6	0.0244478	0.02220012	
564.8	0.02408701	0.02219829	
565	0.02446219	0.02219646	
565.2	0.02416947	0.02219462	
565.4	0.02375329	0.02219279	
565.6	0.02394872	0.02219096	
565.8	0.02392081	0.02218913	
566	0.0235993	0.0221873	
566.2	0.02323707	0.02218547	
566.4	0.02342672	0.02218363	
566.6	0.02372906	0.0221818	
566.8	0.02369495	0.02217997	
567	0.02433698	0.02217814	
567.2	0.02484287	0.02217631	
567.4	0.02482445	0.02217448	
567.6	0.02448729	0.02217265	
567.8	0.02472137	0.02217082	
568	0.02424658	0.02216899	
568.2	0.02466338	0.02216716	
568.4	0.02490851	0.02216533	
568.6	0.02487261	0.0221635	
568.8	0.0250613	0.02216167	
569	0.02476719	0.02215984	
569.2	0.02462167	0.02215802	
569.4	0.02440125	0.02215619	
569.6	0.02468883	0.02215436	
569.8	0.02439187	0.02215253	
570	0.02381847	0.0221507	
570.2	0.02361686	0.02214887	
570.4	0.02360295	0.02214705	
570.6	0.02377745	0.02214522	
570.8	0.02408983	0.02214339	
571	0.02445972	0.02214156	
571.2	0.0243878	0.02213973	
571.4	0.02414806	0.02213791	
571.6	0.02372766	0.02213608	
571.8	0.02363728	0.02213425	
572	0.02339124	0.02213243	
572.2	0.02377786	0.0221306	
572.4	0.02367369	0.02212877	
572.6	0.02352948	0.02212695	
572.8	0.02318872	0.02212512	
573	0.02300563	0.02212329	
573.2	0.02294484	0.02212147	
573.4	0.02313524	0.02211964	
573.6	0.02349175	0.02211782	
573.8	0.02372887	0.02211599	
574	0.02338241	0.02211417	
574.2	0.02377609	0.02211234	
574.4	0.02390579	0.02211052	
574.6	0.02432984	0.02210869	
574.8	0.02453472	0.02210687	
575	0.02470887	0.02210504	
575.2	0.02433485	0.02210322	
575.4	0.02408283	0.02210139	
575.6	0.02393298	0.02209957	
575.8	0.02404567	0.02209774	
576	0.02485395	0.02209592	
576.2	0.0251222	0.0220941	
576.4	0.02533297	0.02209227	
576.6	0.02554218	0.02209045	
576.8	0.02527996	0.02208863	
577	0.02532377	0.0220868	
577.2	0.02550513	0.02208498	
577.4	0.02542751	0.02208316	
577.6	0.02538145	0.02208134	
577.8	0.02556549	0.02207951	
578	0.02498259	0.02207769	
578.2	0.025119	0.02207587	
578.4	0.02414385	0.02207405	
578.6	0.02348337	0.02207223	
578.8	0.02317169	0.0220704	
579	0.02277823	0.02206858	
579.2	0.02266758	0.02206676	
579.4	0.02264042	0.02206494	
579.6	0.02289079	0.02206312	
579.8	0.02311319	0.0220613	
580	0.0235022	0.02205948	
580.2	0.02393215	0.02205766	
580.4	0.02414956	0.02205583	
580.6	0.02436808	0.02205401	
580.8	0.02425722	0.02205219	
581	0.02458713	0.02205037	
581.2	0.02521439	0.02204855	
581.4	0.02530718	0.02204673	
581.6	0.025797	0.02204492	
581.8	0.02613441	0.0220431	
582	0.02651493	0.02204128	
582.2	0.02583451	0.02203946	
582.4	0.02466661	0.02203764	
582.6	0.02489427	0.02203582	
582.8	0.02525369	0.022034	
583	0.02527776	0.02203218	
583.2	0.02542205	0.02203036	
583.4	0.02535782	0.02202855	
583.6	0.02529555	0.02202673	
583.8	0.02513279	0.02202491	
584	0.02484002	0.02202309	
584.2	0.02477278	0.02202127	
584.4	0.0247454	0.02201946	
584.6	0.02484325	0.02201764	
584.8	0.02470284	0.02201582	
585	0.02516984	0.022014	
585.2	0.02544841	0.02201219	
585.4	0.02574044	0.02201037	
585.6	0.02561783	0.02200855	
585.8	0.02557156	0.02200674	
586	0.02567403	0.02200492	
586.2	0.02529832	0.02200311	
586.4	0.02531316	0.02200129	
586.6	0.02560625	0.02199947	
586.8	0.02566674	0.02199766	
587	0.02575726	0.02199584	
587.2	0.02557588	0.02199403	
587.4	0.02567091	0.02199221	
587.6	0.02544958	0.0219904	
587.8	0.02483983	0.02198858	
588	0.02426882	0.02198677	
588.2	0.0240462	0.02198495	
588.4	0.02414078	0.02198314	
588.6	0.02369772	0.02198132	
588.8	0.02349315	0.02197951	
589	0.02374122	0.02197769	
589.2	0.02403194	0.02197588	
589.4	0.02403378	0.02197407	
589.6	0.0236298	0.02197225	
589.8	0.02362429	0.02197044	
590	0.02351265	0.02196863	
590.2	0.02348352	0.02196681	
590.4	0.02290275	0.021965	
590.6	0.02268052	0.02196319	
590.8	0.0230035	0.02196137	
591	0.02277502	0.02195956	
591.2	0.02273283	0.02195775	
591.4	0.02275297	0.02195594	
591.6	0.02296292	0.02195413	
591.8	0.0230319	0.02195231	
592	0.02362707	0.0219505	
592.2	0.02447171	0.02194869	
592.4	0.02503349	0.02194688	
592.6	0.02518667	0.02194507	
592.8	0.02531059	0.02194326	
593	0.02597867	0.02194144	
593.2	0.02603989	0.02193963	
593.4	0.02594825	0.02193782	
593.6	0.02584721	0.02193601	
593.8	0.026284	0.0219342	
594	0.02638207	0.02193239	
594.2	0.02630917	0.02193058	
594.4	0.02605439	0.02192877	
594.6	0.0258114	0.02192696	
594.8	0.02551752	0.02192515	
595	0.0252956	0.02192334	
595.2	0.02537529	0.02192153	
595.4	0.0253413	0.02191972	
595.6	0.0252113	0.02191791	
595.8	0.02482834	0.02191611	
596	0.0248652	0.0219143	
596.2	0.02445168	0.02191249	
596.4	0.02340759	0.02191068	
596.6	0.02186799	0.02190887	
596.8	0.02128601	0.02190706	
597	0.02131185	0.02190525	
597.2	0.02133508	0.02190345	
597.4	0.02106964	0.02190164	
597.6	0.02141523	0.02189983	
597.8	0.02208868	0.02189802	
598	0.02229164	0.02189622	
598.2	0.0225404	0.02189441	
598.4	0.02262804	0.0218926	
598.6	0.02261778	0.0218908	
598.8	0.02307094	0.02188899	
599	0.02382554	0.02188718	
599.2	0.02409595	0.02188538	
599.4	0.02446129	0.02188357	
599.6	0.02470013	0.02188176	
599.8	0.02489739	0.02187996	
600	0.02538424	0.02187815	
600.2	0.02526534	0.02187635	
600.4	0.02526758	0.02187454	
600.6	0.02537735	0.02187273	
600.8	0.02623472	0.02187093	
601	0.02670611	0.02186912	
601.2	0.02727534	0.02186732	
601.4	0.026842	0.02186551	
601.6	0.02722959	0.02186371	
601.8	0.02687924	0.02186191	
602	0.02694172	0.0218601	
602.2	0.02675252	0.0218583	
602.4	0.02674504	0.02185649	
602.6	0.02670199	0.02185469	
602.8	0.026746	0.02185289	
603	0.02661586	0.02185108	
603.2	0.0260326	0.02184928	
603.4	0.02594972	0.02184747	
603.6	0.02580775	0.02184567	
603.8	0.0252713	0.02184387	
604	0.025159	0.02184207	
604.2	0.02470933	0.02184026	
604.4	0.02496807	0.02183846	
604.6	0.02494631	0.02183666	
604.8	0.02501081	0.02183486	
605	0.02526277	0.02183305	
605.2	0.02569147	0.02183125	
605.4	0.02550846	0.02182945	
605.6	0.0256829	0.02182765	
605.8	0.02544736	0.02182585	
606	0.02603983	0.02182405	
606.2	0.02575232	0.02182224	
606.4	0.02638829	0.02182044	
606.6	0.02635143	0.02181864	
606.8	0.02648586	0.02181684	
607	0.02672062	0.02181504	
607.2	0.02654901	0.02181324	
607.4	0.02631711	0.02181144	
607.6	0.02605731	0.02180964	
607.8	0.02576059	0.02180784	
608	0.0258239	0.02180604	
608.2	0.02537781	0.02180424	
608.4	0.02578732	0.02180244	
608.6	0.02537754	0.02180064	
608.8	0.02555943	0.02179884	
609	0.02573823	0.02179704	
609.2	0.02544621	0.02179524	
609.4	0.02548711	0.02179344	
609.6	0.02484799	0.02179165	
609.8	0.02467633	0.02178985	
610	0.02452387	0.02178805	
610.2	0.02439999	0.02178625	
610.4	0.02518893	0.02178445	
610.6	0.02551983	0.02178265	
610.8	0.02569932	0.02178086	
611	0.0260397	0.02177906	
611.2	0.02564124	0.02177726	
611.4	0.0253035	0.02177546	
611.6	0.02501473	0.02177367	
611.8	0.02496408	0.02177187	
612	0.02508751	0.02177007	
612.2	0.02464926	0.02176828	
612.4	0.0249203	0.02176648	
612.6	0.0245126	0.02176468	
612.8	0.02454453	0.02176289	
613	0.0243498	0.02176109	
613.2	0.02422542	0.02175929	
613.4	0.02465341	0.0217575	
613.6	0.02447646	0.0217557	
613.8	0.02533173	0.02175391	
614	0.0252587	0.02175211	
614.2	0.02566035	0.02175032	
614.4	0.02614926	0.02174852	
614.6	0.02628758	0.02174673	
614.8	0.02620676	0.02174493	
615	0.02618282	0.02174314	
615.2	0.02586075	0.02174134	
615.4	0.0257033	0.02173955	
615.6	0.02523543	0.02173775	
615.8	0.02526688	0.02173596	
616	0.02518613	0.02173417	
616.2	0.02446905	0.02173237	
616.4	0.0242705	0.02173058	
616.6	0.02424509	0.02172878	
616.8	0.02401566	0.02172699	
617	0.02403506	0.0217252	
617.2	0.02397989	0.0217234	
617.4	0.0245755	0.02172161	
617.6	0.02460631	0.02171982	
617.8	0.02479229	0.02171803	
618	0.02408349	0.02171623	
618.2	0.02410244	0.02171444	
618.4	0.02452337	0.02171265	
618.6	0.02427936	0.02171086	
618.8	0.02454744	0.02170907	
619	0.0246631	0.02170727	
619.2	0.02505827	0.02170548	
619.4	0.02478312	0.02170369	
619.6	0.02483199	0.0217019	
619.8	0.02507678	0.02170011	
620	0.0257852	0.02169832	
620.2	0.02574885	0.02169653	
620.4	0.02570374	0.02169474	
620.6	0.02577436	0.02169294	
620.8	0.02563542	0.02169115	
621	0.02544187	0.02168936	
621.2	0.02493704	0.02168757	
621.4	0.02538499	0.02168578	
621.6	0.02502059	0.02168399	
621.8	0.02487381	0.0216822	
622	0.02448435	0.02168041	
622.2	0.02507043	0.02167863	
622.4	0.02492486	0.02167684	
622.6	0.02470744	0.02167505	
622.8	0.02451259	0.02167326	
623	0.02402381	0.02167147	
623.2	0.02357856	0.02166968	
623.4	0.02327621	0.02166789	
623.6	0.02372065	0.0216661	
623.8	0.02425758	0.02166432	
624	0.02399967	0.02166253	
624.2	0.02313613	0.02166074	
624.4	0.02265567	0.02165895	
624.6	0.02269897	0.02165716	
624.8	0.02271389	0.02165538	
625	0.02271706	0.02165359	
625.2	0.02309365	0.0216518	
625.4	0.02379671	0.02165002	
625.6	0.02398492	0.02164823	
625.8	0.02452631	0.02164644	
626	0.02480522	0.02164466	
626.2	0.02501777	0.02164287	
626.4	0.02518547	0.02164108	
626.6	0.02533399	0.0216393	
626.8	0.02502128	0.02163751	
627	0.02484241	0.02163572	
627.2	0.02452802	0.02163394	
627.4	0.02543466	0.02163215	
627.6	0.02604816	0.02163037	
627.8	0.02618814	0.02162858	
628	0.02572091	0.0216268	
628.2	0.02609346	0.02162501	
628.4	0.02584218	0.02162323	
628.6	0.02560376	0.02162144	
628.8	0.02555265	0.02161966	
629	0.02565824	0.02161787	
629.2	0.02568214	0.02161609	
629.4	0.02546601	0.02161431	
629.6	0.02514769	0.02161252	
629.8	0.02519531	0.02161074	
630	0.0245934	0.02160895	
630.2	0.02406567	0.02160717	
630.4	0.02400789	0.02160539	
630.6	0.02326814	0.0216036	
630.8	0.0231789	0.02160182	
631	0.02327428	0.02160004	
631.2	0.02356889	0.02159826	
631.4	0.0245819	0.02159647	
631.6	0.02526456	0.02159469	
631.8	0.02572773	0.02159291	
632	0.02653516	0.02159113	
632.2	0.02697208	0.02158934	
632.4	0.02660109	0.02158756	
632.6	0.02640732	0.02158578	
632.8	0.02683951	0.021584	
633	0.02681741	0.02158222	
633.2	0.02694863	0.02158044	
633.4	0.02688172	0.02157866	
633.6	0.02656015	0.02157687	
633.8	0.02667415	0.02157509	
634	0.02621658	0.02157331	
634.2	0.02592874	0.02157153	
634.4	0.02560672	0.02156975	
634.6	0.02532028	0.02156797	
634.8	0.02547705	0.02156619	
635	0.02538502	0.02156441	
635.2	0.02558497	0.02156263	
635.4	0.02545001	0.02156085	
635.6	0.02546539	0.02155907	
635.8	0.02493087	0.02155729	
636	0.02490161	0.02155551	
636.2	0.02415501	0.02155374	
636.4	0.02347169	0.02155196	
636.6	0.02311136	0.02155018	
636.8	0.0230997	0.0215484	
637	0.02331805	0.02154662	
637.2	0.023404	0.02154484	
637.4	0.02344616	0.02154306	
637.6	0.02406042	0.02154129	
637.8	0.02452324	0.02153951	
638	0.02441797	0.02153773	
638.2	0.02454785	0.02153595	
638.4	0.0246425	0.02153418	
638.6	0.02482246	0.0215324	
638.8	0.02532365	0.02153062	
639	0.02550433	0.02152884	
639.2	0.02544944	0.02152707	
639.4	0.02527655	0.02152529	
639.6	0.02504157	0.02152351	
639.8	0.0247212	0.02152174	
640	0.02473124	0.02151996	
640.2	0.02444194	0.02151818	
640.4	0.02425689	0.02151641	
640.6	0.0244314	0.02151463	
640.8	0.02446575	0.02151286	
641	0.02478014	0.02151108	
641.2	0.02453013	0.02150931	
641.4	0.0249333	0.02150753	
641.6	0.02524032	0.02150576	
641.8	0.02472643	0.02150398	
642	0.02470368	0.02150221	
642.2	0.02471039	0.02150043	
642.4	0.02449155	0.02149866	
642.6	0.02492331	0.02149688	
642.8	0.02526444	0.02149511	
643	0.02495799	0.02149333	
643.2	0.02485662	0.02149156	
643.4	0.02524918	0.02148979	
643.6	0.02547774	0.02148801	
643.8	0.02535719	0.02148624	
644	0.02523529	0.02148447	
644.2	0.02536629	0.02148269	
644.4	0.02521373	0.02148092	
644.6	0.02535638	0.02147915	
644.8	0.0253465	0.02147737	
645	0.02551212	0.0214756	
645.2	0.02578108	0.02147383	
645.4	0.0258628	0.02147206	
645.6	0.02570763	0.02147028	
645.8	0.02561583	0.02146851	
646	0.0259273	0.02146674	
646.2	0.02588731	0.02146497	
646.4	0.02606044	0.0214632	
646.6	0.02636532	0.02146143	
646.8	0.02635407	0.02145965	
647	0.02584107	0.02145788	
647.2	0.02544673	0.02145611	
647.4	0.02541139	0.02145434	
647.6	0.02533842	0.02145257	
647.8	0.02475331	0.0214508	
648	0.0242868	0.02144903	
648.2	0.02435939	0.02144726	
648.4	0.02419412	0.02144549	
648.6	0.02436665	0.02144372	
648.8	0.02406568	0.02144195	
649	0.02408654	0.02144018	
649.2	0.02463465	0.02143841	
649.4	0.0248719	0.02143664	
649.6	0.02495548	0.02143487	
649.8	0.02519924	0.0214331	
650	0.02599104	0.02143133	
650.2	0.02635506	0.02142956	
650.4	0.02665891	0.0214278	
650.6	0.02689229	0.02142603	
650.8	0.02716995	0.02142426	
651	0.02693782	0.02142249	
651.2	0.02667437	0.02142072	
651.4	0.02679794	0.02141895	
651.6	0.02674341	0.02141719	
651.8	0.0269083	0.02141542	
652	0.02724981	0.02141365	
652.2	0.02756094	0.02141188	
652.4	0.02780698	0.02141012	
652.6	0.02761938	0.02140835	
652.8	0.0272103	0.02140658	
653	0.02718245	0.02140482	
653.2	0.02709335	0.02140305	
653.4	0.02616527	0.02140128	
653.6	0.02543086	0.02139952	
653.8	0.02519351	0.02139775	
654	0.02511107	0.02139598	
654.2	0.0250306	0.02139422	
654.4	0.02505063	0.02139245	
654.6	0.02532566	0.02139069	
654.8	0.02557712	0.02138892	
655	0.02527295	0.02138716	
655.2	0.02535624	0.02138539	
655.4	0.02585989	0.02138363	
655.6	0.02606328	0.02138186	
655.8	0.0266779	0.0213801	
656	0.02711984	0.02137833	
656.2	0.02734417	0.02137657	
656.4	0.02785995	0.0213748	
656.6	0.02736327	0.02137304	
656.8	0.02764676	0.02137128	
657	0.02742368	0.02136951	
657.2	0.02712282	0.02136775	
657.4	0.02655645	0.02136598	
657.6	0.02628258	0.02136422	
657.8	0.02609746	0.02136246	
658	0.02595375	0.02136069	
658.2	0.02588584	0.02135893	
658.4	0.02628737	0.02135717	
658.6	0.02620959	0.02135541	
658.8	0.02591911	0.02135364	
659	0.02565586	0.02135188	
659.2	0.02543858	0.02135012	
659.4	0.0254445	0.02134836	
659.6	0.02501711	0.02134659	
659.8	0.02502328	0.02134483	
660	0.02481196	0.02134307	
660.2	0.02502355	0.02134131	
660.4	0.02516333	0.02133955	
660.6	0.02478924	0.02133779	
660.8	0.02498872	0.02133603	
661	0.02465674	0.02133426	
661.2	0.02477362	0.0213325	
661.4	0.02449147	0.02133074	
661.6	0.02444755	0.02132898	
661.8	0.02461373	0.02132722	
662	0.02479405	0.02132546	
662.2	0.025114	0.0213237	
662.4	0.02588527	0.02132194	
662.6	0.02594432	0.02132018	
662.8	0.02632973	0.02131842	
663	0.02682726	0.02131666	
663.2	0.02700581	0.0213149	
663.4	0.02776857	0.02131314	
