# Supplementary material for: Molecular basis for DNA recognition by the maternal pioneer transcription factor FoxH1
Source: Nat Commun. 2022 Nov 26;13:7279. doi: 10.1038/s41467-022-34925-y (PMC9701222; doi:10.1038/s41467-022-34925-y)
Supplement: Supplementary file 4 — Source Data [file 41467_2022_34925_MOESM4_ESM.zip › Sourcedata/BLIS/FoxH1/WT/601/+6/NCP/G1Results.txt]

Conc1	1.953E-09	
Start1	243.6	
Stop1	663.4	
Kobs		
Error Kobs		
Koff		
Error Koff		
Time1	Data1	Fit1	
243.6	0.00430464		
243.8	0.0041021		
244	0.00355211		
244.2	0.00299302		
244.4	0.00309836		
244.6	0.00299319		
244.8	0.00278544		
245	0.00290695		
245.2	0.00276401		
245.4	0.0031542		
245.6	0.00300544		
245.8	0.00266184		
246	0.00280653		
246.2	0.00282967		
246.4	0.00261851		
246.6	0.00266751		
246.8	0.00337453		
247	0.00373034		
247.2	0.00308257		
247.4	0.0025931		
247.6	0.00188977		
247.8	0.00168271		
248	0.00101351		
248.2	0.00084399		
248.4	0.00119118		
248.6	0.00114775		
248.8	0.00076203		
249	0.00117269		
249.2	0.00128686		
249.4	0.00143377		
249.6	0.00124689		
249.8	0.00150021		
250	0.00219563		
250.2	0.00294288		
250.4	0.00312292		
250.6	0.00292849		
250.8	0.00324254		
251	0.0030657		
251.2	0.00267426		
251.4	0.00273494		
251.6	0.00295188		
251.8	0.00324144		
252	0.00327218		
252.2	0.00318515		
252.4	0.00324727		
252.6	0.00323923		
252.8	0.00279316		
253	0.00284858		
253.2	0.00253511		
253.4	0.00215836		
253.6	0.00224286		
253.8	0.00236065		
254	0.00261511		
254.2	0.0024545		
254.4	0.00206053		
254.6	0.00199595		
254.8	0.0016311		
255	0.00097623		
255.2	0.00072768		
255.4	0.00080876		
255.6	0.0006634		
255.8	0.00110902		
256	0.00087953		
256.2	0.00093697		
256.4	0.00150955		
256.6	0.00227665		
256.8	0.00213314		
257	0.00242635		
257.2	0.00246682		
257.4	0.00254521		
257.6	0.00312629		
257.8	0.00376004		
258	0.00388354		
258.2	0.00360127		
258.4	0.00368135		
258.6	0.00317038		
258.8	0.0027366		
259	0.00255399		
259.2	0.00265019		
259.4	0.00240737		
259.6	0.00196076		
259.8	0.00193695		
260	0.00153897		
260.2	0.00168319		
260.4	0.00144726		
260.6	0.00172906		
260.8	0.0011793		
261	0.00135024		
261.2	0.0010397		
261.4	0.00137889		
261.6	0.00213151		
261.8	0.00228375		
262	0.00177354		
262.2	0.0018281		
262.4	0.00210481		
262.6	0.00201767		
262.8	0.00234579		
263	0.00239833		
263.2	0.00250686		
263.4	0.00230148		
263.6	0.00210468		
263.8	0.00216485		
264	0.00192328		
264.2	0.00182468		
264.4	0.00185288		
264.6	0.00261178		
264.8	0.00252836		
265	0.00263529		
265.2	0.0026242		
265.4	0.0027727		
265.6	0.00297107		
265.8	0.00294976		
266	0.00256081		
266.2	0.00250255		
266.4	0.00214614		
266.6	0.00145979		
266.8	0.00101017		
267	0.00050099		
267.2	0.00037821		
267.4	0.00048457		
267.6	0.00030729		
267.8	0.00071179		
268	0.00080696		
268.2	0.00129802		
268.4	0.00143883		
268.6	0.00150784		
268.8	0.00215575		
269	0.00263618		
269.2	0.00217539		
269.4	0.00210541		
269.6	0.00255148		
269.8	0.00292952		
270	0.0025179		
270.2	0.0025471		
270.4	0.0026189		
270.6	0.00220468		
270.8	0.00215108		
271	0.00205531		
271.2	0.00271565		
271.4	0.00318703		
271.6	0.00298951		
271.8	0.00382005		
272	0.00401128		
272.2	0.0041967		
272.4	0.00405794		
272.6	0.00434435		
272.8	0.00471468		
273	0.00435608		
273.2	0.00392506		
273.4	0.0048039		
273.6	0.00487472		
273.8	0.00516977		
274	0.00531455		
274.2	0.00529275		
274.4	0.00516297		
274.6	0.00399473		
274.8	0.00374447		
275	0.00350594		
275.2	0.00383738		
275.4	0.00375077		
275.6	0.00311963		
275.8	0.00330621		
276	0.00312239		
276.2	0.00294996		
276.4	0.00285149		
276.6	0.00297904		
276.8	0.00290166		
277	0.00334643		
277.2	0.00378641		
277.4	0.00444152		
277.6	0.00473113		
277.8	0.00584121		
278	0.00568319		
278.2	0.00526184		
278.4	0.00506623		
278.6	0.00450979		
278.8	0.00429996		
279	0.00416224		
279.2	0.00422923		
279.4	0.00394666		
279.6	0.00355906		
279.8	0.00368807		
280	0.00345583		
280.2	0.00358877		
280.4	0.0034089		
280.6	0.00318656		
280.8	0.00325717		
281	0.0032316		
281.2	0.00337834		
281.4	0.00385906		
281.6	0.00385182		
281.8	0.00381219		
282	0.00344494		
282.2	0.00344155		
282.4	0.00320223		
282.6	0.00325874		
282.8	0.00289747		
283	0.00324672		
283.2	0.0041795		
283.4	0.00423513		
283.6	0.00436181		
283.8	0.00438646		
284	0.00485332		
284.2	0.00569116		
284.4	0.0054808		
284.6	0.00546975		
284.8	0.00548187		
285	0.00506248		
285.2	0.00490446		
285.4	0.00495661		
285.6	0.004618		
285.8	0.0045947		
286	0.00408703		
286.2	0.00353996		
286.4	0.00340567		
286.6	0.00297932		
286.8	0.00244939		
287	0.00284457		
287.2	0.00286729		
287.4	0.00267774		
287.6	0.00286913		
287.8	0.00292117		
288	0.00343229		
288.2	0.00366982		
288.4	0.00318484		
288.6	0.00313303		
288.8	0.00333892		
289	0.003724		
289.2	0.0036172		
289.4	0.00383975		
289.6	0.00358575		
289.8	0.00346235		
290	0.00318441		
290.2	0.00345252		
290.4	0.00381858		
290.6	0.00331753		
290.8	0.00317092		
291	0.00335616		
291.2	0.0028199		
291.4	0.00323883		
291.6	0.00286783		
291.8	0.00259986		
292	0.00265781		
292.2	0.00296634		
292.4	0.00267241		
292.6	0.00296846		
292.8	0.00333211		
293	0.00348364		
293.2	0.00323402		
293.4	0.00385145		
293.6	0.00403136		
293.8	0.00479408		
294	0.00554407		
294.2	0.00606287		
294.4	0.00645536		
294.6	0.00614411		
294.8	0.0065626		
295	0.0069119		
295.2	0.00716175		
295.4	0.00765715		
295.6	0.00737983		
295.8	0.00771323		
296	0.00776883		
296.2	0.0075606		
296.4	0.00681453		
296.6	0.00667903		
296.8	0.00631516		
297	0.0058527		
297.2	0.00509109		
297.4	0.00487755		
297.6	0.00463055		
297.8	0.00459584		
298	0.00399078		
298.2	0.00359164		
298.4	0.00316583		
298.6	0.00325617		
298.8	0.00344762		
299	0.00382606		
299.2	0.00423197		
299.4	0.00475661		
299.6	0.00530749		
299.8	0.00579212		
300	0.00586613		
300.2	0.00578123		
300.4	0.00575039		
300.6	0.00569238		
300.8	0.0055814		
301	0.00545009		
301.2	0.0048562		
301.4	0.0053321		
301.6	0.00581161		
301.8	0.00615853		
302	0.00565862		
302.2	0.00611513		
302.4	0.0062484		
302.6	0.00712068		
302.8	0.00709689		
303	0.00758549		
303.2	0.00783764		
303.4	0.00795124		
303.6	0.00839088		
303.8	0.00821654		
304	0.00786407		
304.2	0.00736872		
304.4	0.00697205		
304.6	0.00624153		
304.8	0.00603332		
305	0.00612326		
305.2	0.00603246		
305.4	0.00624221		
305.6	0.00594597		
305.8	0.00543158		
306	0.00461328		
306.2	0.00473713		
306.4	0.00479571		
306.6	0.00454241		
306.8	0.00413654		
307	0.00402604		
307.2	0.00396302		
307.4	0.00414898		
307.6	0.00496358		
307.8	0.00491515		
308	0.00490644		
308.2	0.00544503		
308.4	0.00575729		
308.6	0.00568513		
308.8	0.00637094		
309	0.006723		
309.2	0.00644768		
309.4	0.00590074		
309.6	0.00575851		
309.8	0.00596797		
310	0.00588761		
310.2	0.00590578		
310.4	0.00653651		
310.6	0.00618981		
310.8	0.0059852		
311	0.00621694		
311.2	0.00638692		
311.4	0.00679453		
311.6	0.00707623		
311.8	0.00687449		
312	0.0072693		
312.2	0.00735797		
312.4	0.00677866		
312.6	0.00634974		
312.8	0.00593808		
313	0.00544049		
313.2	0.00528137		
313.4	0.00553771		
313.6	0.00570929		
313.8	0.00582934		
314	0.00536483		
314.2	0.00522988		
314.4	0.00554531		
314.6	0.0053884		
314.8	0.00541035		
315	0.00603512		
315.2	0.0061957		
315.4	0.00646406		
315.6	0.00641007		
315.8	0.00669599		
316	0.0073449		
316.2	0.00706735		
316.4	0.00659855		
316.6	0.00674684		
316.8	0.00680441		
317	0.00691175		
317.2	0.00774691		
317.4	0.00766404		
317.6	0.00756579		
317.8	0.00722609		
318	0.00672514		
318.2	0.00670701		
318.4	0.0068688		
318.6	0.00674293		
318.8	0.00666705		
319	0.00690986		
319.2	0.00682414		
319.4	0.00672184		
319.6	0.00647204		
319.8	0.00663922		
320	0.00685177		
320.2	0.00672348		
320.4	0.00688282		
320.6	0.00736531		
320.8	0.00768002		
321	0.00771982		
321.2	0.00765623		
321.4	0.00708148		
321.6	0.00736239		
321.8	0.00676031		
322	0.00670413		
322.2	0.00670861		
322.4	0.00683333		
322.6	0.00713095		
322.8	0.00737437		
323	0.00769509		
323.2	0.00737933		
323.4	0.00724273		
323.6	0.00692206		
323.8	0.00708154		
324	0.0069661		
324.2	0.00705916		
324.4	0.0068122		
324.6	0.00667149		
324.8	0.0058141		
325	0.00540866		
325.2	0.0048013		
325.4	0.0043552		
325.6	0.00459115		
325.8	0.0043971		
326	0.00467477		
326.2	0.00484527		
326.4	0.00531094		
326.6	0.00586896		
326.8	0.00585136		
327	0.00645889		
327.2	0.00668416		
327.4	0.00691554		
327.6	0.00756014		
327.8	0.00798691		
328	0.00762018		
328.2	0.00779416		
328.4	0.00778117		
328.6	0.00772239		
328.8	0.00737693		
329	0.00780643		
329.2	0.00740282		
329.4	0.00697746		
329.6	0.00712103		
329.8	0.00679322		
330	0.00647667		
330.2	0.00583519		
330.4	0.0053682		
330.6	0.00565391		
330.8	0.00580631		
331	0.00591717		
331.2	0.00598755		
331.4	0.00616021		
331.6	0.00610652		
331.8	0.0058863		
332	0.00591322		
332.2	0.00630723		
332.4	0.0068993		
332.6	0.00715607		
332.8	0.00724738		
333	0.00730312		
333.2	0.00701105		
333.4	0.00724736		
333.6	0.00717171		
333.8	0.00729343		
334	0.00714852		
334.2	0.00673374		
334.4	0.0070874		
334.6	0.00804284		
334.8	0.00823933		
335	0.00801871		
335.2	0.00803228		
335.4	0.00822684		
335.6	0.00811013		
335.8	0.00812647		
336	0.00797355		
336.2	0.00814905		
336.4	0.00807703		
336.6	0.00833061		
336.8	0.00782712		
337	0.00779963		
337.2	0.00775263		
337.4	0.00763166		
337.6	0.00742134		
337.8	0.00738227		
338	0.00712939		
338.2	0.00723552		
338.4	0.00719756		
338.6	0.00728327		
338.8	0.00732678		
339	0.00701465		
339.2	0.00730394		
339.4	0.00795811		
339.6	0.00787249		
339.8	0.00764733		
340	0.00826871		
340.2	0.00884412		
340.4	0.00876492		
340.6	0.00915763		
340.8	0.00891547		
341	0.00914299		
341.2	0.00873964		
341.4	0.00849239		
341.6	0.00870431		
341.8	0.0083183		
342	0.00808171		
342.2	0.00780685		
342.4	0.00747669		
342.6	0.00755317		
342.8	0.00755759		
343	0.00709282		
343.2	0.00704767		
343.4	0.00717889		
343.6	0.00669845		
343.8	0.00700108		
344	0.00765345		
344.2	0.00809079		
344.4	0.00794539		
344.6	0.00818061		
344.8	0.00833564		
345	0.00867668		
345.2	0.00872407		
345.4	0.00917322		
345.6	0.00933156		
345.8	0.00931381		
346	0.00952383		
346.2	0.00976719		
346.4	0.00999468		
346.6	0.00985149		
346.8	0.00962848		
347	0.00903473		
347.2	0.00884422		
347.4	0.00905243		
347.6	0.00889151		
347.8	0.00897998		
348	0.00931496		
348.2	0.00961265		
348.4	0.00918324		
348.6	0.00891556		
348.8	0.00899014		
349	0.00920675		
349.2	0.0094194		
349.4	0.00891163		
349.6	0.00863287		
349.8	0.0089134		
350	0.00906149		
350.2	0.00900734		
350.4	0.00908437		
350.6	0.00919963		
350.8	0.00893958		
351	0.00829582		
351.2	0.00879179		
351.4	0.00890266		
351.6	0.00874729		
351.8	0.0085398		
352	0.00831586		
352.2	0.00827549		
352.4	0.00773477		
352.6	0.00751007		
352.8	0.00772384		
353	0.0076557		
353.2	0.00782525		
353.4	0.00754897		
353.6	0.0077421		
353.8	0.00817005		
354	0.00852984		
354.2	0.00848885		
354.4	0.00845479		
354.6	0.00845944		
354.8	0.00867035		
355	0.0085784		
355.2	0.00896158		
355.4	0.00853152		
355.6	0.00829595		
355.8	0.00797283		
356	0.00776289		
356.2	0.0080168		
356.4	0.00732299		
356.6	0.00702689		
356.8	0.00704657		
357	0.0069273		
357.2	0.00712412		
357.4	0.00736191		
357.6	0.00728103		
357.8	0.00736835		
358	0.00771054		
358.2	0.00769943		
358.4	0.0078503		
358.6	0.0082104		
358.8	0.00844135		
359	0.00844933		
359.2	0.00877918		
359.4	0.0093411		
359.6	0.0097065		
359.8	0.0102184		
360	0.01061575		
360.2	0.01090562		
360.4	0.01041821		
360.6	0.01060801		
360.8	0.0109603		
361	0.01081595		
361.2	0.01088467		
361.4	0.01058561		
361.6	0.01033624		
361.8	0.01038027		
362	0.01072865		
362.2	0.01061983		
362.4	0.01021868		
362.6	0.00958302		
362.8	0.00946502		
363	0.00949704		
363.2	0.00897644		
363.4	0.00884585		
363.6	0.00867255		
363.8	0.00915498		
364	0.0091972		
364.2	0.00932681		
364.4	0.00951354		
364.6	0.00941301		
364.8	0.00914878		
365	0.00883593		
365.2	0.00866798		
365.4	0.00865616		
365.6	0.00905299		
365.8	0.00936563		
366	0.00940341		
366.2	0.00933991		
366.4	0.00903682		
366.6	0.00874685		
366.8	0.0086296		
367	0.0081802		
367.2	0.00774646		
367.4	0.00794724		
367.6	0.00806273		
367.8	0.00841416		
368	0.00874645		
368.2	0.00821638		
368.4	0.00835574		
368.6	0.00791223		
368.8	0.0079922		
369	0.00809626		
369.2	0.00815408		
369.4	0.00863455		
369.6	0.00879387		
369.8	0.00973283		
370	0.00959964		
370.2	0.00984184		
370.4	0.00985809		
370.6	0.00990813		
370.8	0.01012421		
371	0.01042284		
371.2	0.01112637		
371.4	0.01118133		
371.6	0.01146903		
371.8	0.01186532		
372	0.01187489		
372.2	0.01120232		
372.4	0.01160019		
372.6	0.01134587		
372.8	0.01126227		
373	0.01064023		
373.2	0.01025133		
373.4	0.01012406		
373.6	0.00963151		
373.8	0.00958473		
374	0.00869755		
374.2	0.00827391		
374.4	0.00799851		
374.6	0.0079218		
374.8	0.00841304		
375	0.00881541		
375.2	0.00901249		
375.4	0.00898674		
375.6	0.00935011		
375.8	0.00933655		
376	0.00955225		
376.2	0.00980464		
376.4	0.01023834		
376.6	0.01008004		
376.8	0.00987462		
377	0.00976662		
377.2	0.01034429		
377.4	0.01031179		
377.6	0.01003077		
377.8	0.01010111		
378	0.01018147		
378.2	0.00996865		
378.4	0.00990583		
378.6	0.01029361		
378.8	0.01026917		
379	0.01049876		
379.2	0.01007635		
379.4	0.00967951		
379.6	0.00913039		
379.8	0.00902173		
380	0.00925582		
380.2	0.00919698		
380.4	0.00920046		
380.6	0.00891488		
380.8	0.00887292		
381	0.00887004		
381.2	0.00949012		
381.4	0.00908071		
381.6	0.00894086		
381.8	0.00951926		
382	0.00954591		
382.2	0.00956041		
382.4	0.00984554		
382.6	0.00968071		
382.8	0.00971217		
383	0.00981621		
383.2	0.00987443		
383.4	0.0097717		
383.6	0.00971501		
383.8	0.00985039		
384	0.01020069		
384.2	0.01021934		
384.4	0.00981457		
384.6	0.00963261		
384.8	0.00967825		
385	0.00965411		
385.2	0.00974136		
385.4	0.0096001		
385.6	0.00977207		
385.8	0.01026038		
386	0.01008898		
386.2	0.01021067		
386.4	0.00968266		
386.6	0.00893476		
386.8	0.00919062		
387	0.00935379		
387.2	0.0092281		
387.4	0.00940039		
387.6	0.00933598		
387.8	0.00964761		
388	0.00955602		
388.2	0.00977058		
388.4	0.00962814		
388.6	0.00987477		
388.8	0.00993737		
389	0.01014197		
389.2	0.01002718		
389.4	0.01047036		
389.6	0.01025004		
389.8	0.01052609		
390	0.01026239		
390.2	0.00984778		
390.4	0.00924728		
390.6	0.00922729		
390.8	0.00960831		
391	0.00984158		
391.2	0.00920812		
391.4	0.00980054		
391.6	0.01004169		
391.8	0.01047228		
392	0.01026076		
392.2	0.01087555		
392.4	0.01099536		
392.6	0.01123175		
392.8	0.01145068		
393	0.01155563		
393.2	0.01146045		
393.4	0.01150225		
393.6	0.01134641		
393.8	0.01129322		
394	0.0114305		
394.2	0.01154212		
394.4	0.0117876		
394.6	0.01170059		
394.8	0.01171714		
395	0.01152397		
395.2	0.01116548		
395.4	0.01151734		
395.6	0.01181788		
395.8	0.01169544		
396	0.01148114		
396.2	0.01207783		
396.4	0.01228687		
396.6	0.01203044		
396.8	0.01184226		
397	0.01149307		
397.2	0.01155548		
397.4	0.01124487		
397.6	0.01098749		
397.8	0.01082931		
398	0.01126859		
398.2	0.0118289		
398.4	0.0114317		
398.6	0.01065733		
398.8	0.01096512		
399	0.01102642		
399.2	0.01052399		
399.4	0.01036336		
399.6	0.0103219		
399.8	0.01016983		
400	0.01012778		
400.2	0.01075203		
400.4	0.01074466		
400.6	0.01101693		
400.8	0.01108563		
401	0.01132816		
401.2	0.01185383		
401.4	0.01188829		
401.6	0.01253178		
401.8	0.01317136		
402	0.01357749		
402.2	0.01370419		
402.4	0.01269532		
402.6	0.01267109		
402.8	0.01294054		
403	0.01274289		
403.2	0.01259696		
403.4	0.01242789		
403.6	0.01227916		
403.8	0.01217324		
404	0.01203038		
404.2	0.01263296		
404.4	0.01302674		
404.6	0.0132202		
404.8	0.01304767		
405	0.01319457		
405.2	0.01309069		
405.4	0.01340594		
405.6	0.01369006		
405.8	0.01323032		
406	0.01268966		
406.2	0.01225777		
406.4	0.01187249		
406.6	0.0117394		
406.8	0.01177171		
407	0.01184076		
407.2	0.01189588		
407.4	0.01135595		
407.6	0.01112923		
407.8	0.01159975		
408	0.0114817		
408.2	0.01229183		
408.4	0.01288084		
408.6	0.01259534		
408.8	0.01256948		
409	0.01286416		
409.2	0.01343701		
409.4	0.01340142		
409.6	0.01304422		
409.8	0.01257228		
410	0.01228401		
410.2	0.0119673		
410.4	0.011398		
410.6	0.01152011		
410.8	0.01192761		
411	0.01135032		
411.2	0.01129527		
411.4	0.01075256		
411.6	0.01082681		
411.8	0.01145687		
412	0.01144768		
412.2	0.01182484		
412.4	0.01181876		
412.6	0.011757		
412.8	0.01193797		
413	0.01211778		
413.2	0.01209499		
413.4	0.0117871		
413.6	0.01174324		
413.8	0.01185284		
414	0.01182739		
414.2	0.01185248		
414.4	0.01180116		
414.6	0.01217787		
414.8	0.01213487		
415	0.01188388		
415.2	0.01234385		
415.4	0.01245042		
415.6	0.01278404		
415.8	0.01325007		
416	0.0133592		
416.2	0.0128776		
416.4	0.01308493		
416.6	0.01292752		
416.8	0.01330854		
417	0.01341806		
417.2	0.01380184		
417.4	0.01350561		
417.6	0.01293474		
417.8	0.0131377		
418	0.01278582		
418.2	0.01271965		
418.4	0.01281548		
418.6	0.01248417		
418.8	0.01275821		
419	0.01302278		
419.2	0.01315336		
419.4	0.01311642		
419.6	0.01296675		
419.8	0.01324635		
420	0.01277545		
420.2	0.01257039		
420.4	0.01326369		
420.6	0.01309803		
420.8	0.01365181		
421	0.01318619		
421.2	0.01274484		
421.4	0.01202271		
421.6	0.01185081		
421.8	0.01203937		
422	0.01200267		
422.2	0.01221001		
422.4	0.01224407		
422.6	0.01213582		
422.8	0.01268142		
423	0.01285888		
423.2	0.01302578		
423.4	0.01309377		
423.6	0.01309377		
423.8	0.01363555		
424	0.01374088		
424.2	0.01433422		
424.4	0.0147213		
424.6	0.01488455		
424.8	0.01491238		
425	0.01479213		
425.2	0.01437516		
425.4	0.01381667		
425.6	0.01389742		
425.8	0.01366855		
426	0.01369486		
426.2	0.01355455		
426.4	0.01443805		
426.6	0.01461181		
426.8	0.01417556		
427	0.01438342		
427.2	0.01494013		
427.4	0.01535601		
427.6	0.01600815		
427.8	0.01642875		
428	0.01675591		
428.2	0.01701131		
428.4	0.01653199		
428.6	0.01655188		
428.8	0.01654455		
429	0.01627244		
429.2	0.01610902		
429.4	0.01597548		
429.6	0.01680536		
429.8	0.01653607		
430	0.01628966		
430.2	0.01568504		
430.4	0.01565483		
430.6	0.01490108		
430.8	0.01471716		
431	0.01488636		
431.2	0.01467429		
431.4	0.01436084		
431.6	0.0145681		
431.8	0.01439655		
432	0.01441453		
432.2	0.01415353		
432.4	0.01415405		
432.6	0.01472002		
432.8	0.01499283		
433	0.01527835		
433.2	0.01556598		
433.4	0.0158502		
433.6	0.01643437		
433.8	0.01624057		
434	0.01610017		
434.2	0.01555855		
434.4	0.01562009		
434.6	0.01576028		
434.8	0.01618341		
435	0.016349		
435.2	0.01624718		
435.4	0.01638686		
435.6	0.01650694		
435.8	0.01702193		
436	0.01764829		
436.2	0.01780155		
436.4	0.01754473		
436.6	0.01737517		
436.8	0.01708732		
437	0.01725127		
437.2	0.01708517		
437.4	0.0173185		
437.6	0.01743236		
437.8	0.01739035		
438	0.01735478		
438.2	0.01726412		
438.4	0.01763534		
438.6	0.01790354		
438.8	0.01819213		
439	0.01779572		
439.2	0.01804343		
439.4	0.01825358		
439.6	0.01771613		
439.8	0.01760935		
440	0.0168264		
440.2	0.01633193		
440.4	0.01535894		
440.6	0.01469336		
440.8	0.01402421		
441	0.01453795		
441.2	0.0144147		
441.4	0.01473488		
441.6	0.01477366		
441.8	0.01509913		
442	0.01616179		
442.2	0.01612689		
442.4	0.01625817		
442.6	0.01623048		
442.8	0.01675084		
443	0.01632046		
443.2	0.01630317		
443.4	0.01597593		
443.6	0.015488		
443.8	0.01569269		
444	0.01548113		
444.2	0.01575633		
444.4	0.01571363		
444.6	0.01563323		
444.8	0.01608808		
445	0.01684125		
445.2	0.01654833		
445.4	0.01670845		
445.6	0.0173056		
445.8	0.01788742		
446	0.01818737		
446.2	0.01733961		
446.4	0.01721512		
446.6	0.01736738		
446.8	0.01767515		
447	0.01722413		
447.2	0.01688965		
447.4	0.01662268		
447.6	0.01640191		
447.8	0.01619224		
448	0.01588608		
448.2	0.01562567		
448.4	0.015395		
448.6	0.01498824		
448.8	0.01543647		
449	0.01491777		
449.2	0.01475888		
449.4	0.01526631		
449.6	0.01509417		
449.8	0.01467618		
450	0.01472808		
450.2	0.01458241		
450.4	0.01462781		
450.6	0.01524409		
450.8	0.01530983		
451	0.01525199		
451.2	0.0153325		
451.4	0.01536258		
451.6	0.01525119		
451.8	0.01493503		
452	0.0149347		
452.2	0.01501809		
452.4	0.01522095		
452.6	0.01549858		
452.8	0.01586633		
453	0.01571475		
453.2	0.01609566		
453.4	0.01649622		
453.6	0.01623676		
453.8	0.01699381		
454	0.01731347		
454.2	0.01765733		
454.4	0.01760846		
454.6	0.01811704		
454.8	0.01792953		
455	0.01855404		
455.2	0.01871284		
455.4	0.01860444		
455.6	0.01836362		
455.8	0.01821702		
456	0.01846426		
456.2	0.01841559		
456.4	0.01832893		
456.6	0.01828824		
456.8	0.01819467		
457	0.01780347		
457.2	0.01756969		
457.4	0.01735254		
457.6	0.01668171		
457.8	0.01628779		
458	0.01601835		
458.2	0.01569779		
458.4	0.01506783		
458.6	0.01507501		
458.8	0.0145856		
459	0.01516937		
459.2	0.01543075		
459.4	0.01539743		
459.6	0.01559618		
459.8	0.01588077		
460	0.01629921		
460.2	0.01687614		
460.4	0.01721397		
460.6	0.01760042		
460.8	0.01775602		
461	0.01733837		
461.2	0.01725011		
461.4	0.01723112		
461.6	0.01692261		
461.8	0.01689713		
462	0.01729844		
462.2	0.01679593		
462.4	0.01664895		
462.6	0.01676813		
462.8	0.01658406		
463	0.01700475		
463.2	0.01706524		
463.4	0.01679976		
463.6	0.0173776		
463.8	0.01750768		
464	0.01818015		
464.2	0.01817121		
464.4	0.01784134		
464.6	0.01846705		
464.8	0.018211		
465	0.01811062		
465.2	0.01851981		
465.4	0.01877956		
465.6	0.01885694		
465.8	0.01919268		
466	0.01942477		
466.2	0.01897169		
466.4	0.01881804		
466.6	0.01844124		
466.8	0.01837112		
467	0.01831632		
467.2	0.0180621		
467.4	0.01797681		
467.6	0.01795012		
467.8	0.01775388		
468	0.01823503		
468.2	0.01756618		
468.4	0.01751226		
468.6	0.01744863		
468.8	0.01694512		
469	0.01690377		
469.2	0.01685671		
469.4	0.01712933		
469.6	0.01725912		
469.8	0.01732149		
470	0.01707254		
470.2	0.016545		
470.4	0.01669716		
470.6	0.01695154		
470.8	0.016987		
471	0.01677036		
471.2	0.01714624		
471.4	0.01734192		
471.6	0.01743344		
471.8	0.01767508		
472	0.01837627		
472.2	0.01850584		
472.4	0.01898303		
472.6	0.01923466		
472.8	0.01958289		
473	0.01946371		
473.2	0.01941722		
473.4	0.0196512		
473.6	0.0190417		
473.8	0.01876652		
474	0.01781912		
474.2	0.01806698		
474.4	0.01852525		
474.6	0.01773487		
474.8	0.0172303		
475	0.01747886		
475.2	0.01753125		
475.4	0.01712163		
475.6	0.01721801		
475.8	0.01704047		
476	0.01722817		
476.2	0.0169877		
476.4	0.01713423		
476.6	0.01703783		
476.8	0.017016		
477	0.0165457		
477.2	0.01588835		
477.4	0.0154461		
477.6	0.01510087		
477.8	0.01505144		
478	0.01483328		
478.2	0.0151763		
478.4	0.01497346		
478.6	0.01516772		
478.8	0.01643062		
479	0.0174117		
479.2	0.01765073		
479.4	0.01810418		
479.6	0.01828835		
479.8	0.01799912		
480	0.01793209		
480.2	0.0178282		
480.4	0.01836104		
480.6	0.01841681		
480.8	0.0184479		
481	0.01817911		
481.2	0.01739532		
481.4	0.0169903		
481.6	0.01630424		
481.8	0.0152815		
482	0.01475869		
482.2	0.01411042		
482.4	0.0146823		
482.6	0.01488076		
482.8	0.01479196		
483	0.01531311		
483.2	0.01584342		
483.4	0.01628462		
483.6	0.01639692		
483.8	0.0169234		
484	0.01726643		
484.2	0.01768313		
484.4	0.01860753		
484.6	0.01899203		
484.8	0.01902731		
485	0.0192198		
485.2	0.01832535		
485.4	0.01808197		
485.6	0.01684224		
485.8	0.01675065		
486	0.01714362		
486.2	0.0171806		
486.4	0.01715589		
486.6	0.01655723		
486.8	0.01657526		
487	0.01717304		
487.2	0.01787576		
487.4	0.01783495		
487.6	0.0178526		
487.8	0.01814425		
488	0.01790489		
488.2	0.01808869		
488.4	0.01834968		
488.6	0.01838729		
488.8	0.01789905		
489	0.01785836		
489.2	0.01755271		
489.4	0.0173339		
489.6	0.01642725		
489.8	0.0168802		
490	0.01709972		
490.2	0.01702318		
490.4	0.0169618		
490.6	0.01698942		
490.8	0.01682975		
491	0.01683123		
491.2	0.0177304		
491.4	0.01739835		
491.6	0.0169277		
491.8	0.0168775		
492	0.01649625		
492.2	0.01678055		
492.4	0.01656216		
492.6	0.0166403		
492.8	0.01627074		
493	0.01646233		
493.2	0.01593789		
493.4	0.01524602		
493.6	0.01518512		
493.8	0.01555044		
494	0.01597393		
494.2	0.01632528		
494.4	0.01685158		
494.6	0.01692675		
494.8	0.01719524		
495	0.01788548		
495.2	0.01860608		
495.4	0.0185778		
495.6	0.01816193		
495.8	0.01832615		
496	0.01815625		
496.2	0.01810968		
496.4	0.01799382		
496.6	0.0182707		
496.8	0.01827196		
497	0.01803498		
497.2	0.0177686		
497.4	0.01773024		
497.6	0.01781441		
497.8	0.01826012		
498	0.01815488		
498.2	0.0181381		
498.4	0.01790082		
498.6	0.01790909		
498.8	0.0185428		
499	0.01912594		
499.2	0.01897275		
499.4	0.0189313		
499.6	0.01853898		
499.8	0.01857974		
500	0.01872171		
500.2	0.01878802		
500.4	0.01903736		
500.6	0.01897092		
500.8	0.01897846		
501	0.01900751		
501.2	0.01883307		
501.4	0.01880134		
501.6	0.01796906		
501.8	0.01808306		
502	0.01693609		
502.2	0.01639489		
502.4	0.01620354		
502.6	0.01629617		
502.8	0.01681868		
503	0.01709523		
503.2	0.01645375		
503.4	0.01656389		
503.6	0.01682507		
503.8	0.01694427		
504	0.01751296		
504.2	0.01730445		
504.4	0.01737843		
504.6	0.01721777		
504.8	0.01729152		
505	0.01745058		
505.2	0.0175862		
505.4	0.01764449		
505.6	0.01693516		
505.8	0.01726099		
506	0.01733689		
506.2	0.01755535		
506.4	0.01824508		
506.6	0.01857506		
506.8	0.01891008		
507	0.01929744		
507.2	0.01920956		
507.4	0.01957406		
507.6	0.01959455		
507.8	0.0195071		
508	0.01904012		
508.2	0.01873511		
508.4	0.01839408		
508.6	0.01830088		
508.8	0.01774874		
509	0.01759866		
509.2	0.01772885		
509.4	0.01712074		
509.6	0.01712689		
509.8	0.01754082		
510	0.01766275		
510.2	0.0180067		
510.4	0.01792627		
510.6	0.0180231		
510.8	0.01839296		
511	0.01862962		
511.2	0.01874937		
511.4	0.019131		
511.6	0.01895065		
511.8	0.01871596		
512	0.01839924		
512.2	0.01839968		
512.4	0.01806784		
512.6	0.01793349		
512.8	0.01714493		
513	0.01723319		
513.2	0.01721188		
513.4	0.01659563		
513.6	0.01657297		
513.8	0.0164856		
514	0.01621362		
514.2	0.01667907		
514.4	0.01640167		
514.6	0.01703024		
514.8	0.01714574		
515	0.01693357		
515.2	0.01788286		
515.4	0.01850216		
515.6	0.01791823		
515.8	0.01792575		
516	0.01832406		
516.2	0.01833605		
516.4	0.01846881		
516.6	0.01838156		
516.8	0.01843844		
517	0.01828318		
517.2	0.01820525		
517.4	0.01831374		
517.6	0.01807973		
517.8	0.01804893		
518	0.01834916		
518.2	0.01802537		
518.4	0.01831286		
518.6	0.01880619		
518.8	0.01865775		
519	0.01881972		
519.2	0.01926797		
519.4	0.01879903		
519.6	0.01830796		
519.8	0.01870335		
520	0.01864885		
520.2	0.01842052		
520.4	0.01866919		
520.6	0.01883249		
520.8	0.01866393		
521	0.01870881		
521.2	0.01894378		
521.4	0.01859357		
521.6	0.01789324		
521.8	0.01823799		
522	0.01821582		
522.2	0.01811132		
522.4	0.01890096		
522.6	0.01914289		
522.8	0.01884915		
523	0.01904317		
523.2	0.018975		
523.4	0.01923912		
523.6	0.01865065		
523.8	0.0185673		
524	0.01817474		
524.2	0.01825306		
524.4	0.01822291		
524.6	0.01811442		
524.8	0.0178183		
525	0.01806462		
525.2	0.01785608		
525.4	0.01737336		
525.6	0.01736589		
525.8	0.01792847		
526	0.01808645		
526.2	0.01840749		
526.4	0.01830716		
526.6	0.01851763		
526.8	0.01876319		
527	0.01905028		
527.2	0.01902536		
527.4	0.01883531		
527.6	0.01769503		
527.8	0.01756452		
528	0.01736487		
528.2	0.01705091		
528.4	0.01679311		
528.6	0.01684733		
528.8	0.01699542		
529	0.01701872		
529.2	0.01683179		
529.4	0.01666866		
529.6	0.01716851		
529.8	0.01736795		
530	0.01701801		
530.2	0.0171704		
530.4	0.01743336		
530.6	0.01754259		
530.8	0.01765617		
531	0.01808618		
531.2	0.01798367		
531.4	0.01752569		
531.6	0.01739928		
531.8	0.01798107		
532	0.01834991		
532.2	0.01827209		
532.4	0.01823618		
532.6	0.01840382		
532.8	0.01892787		
533	0.01904001		
533.2	0.01888993		
533.4	0.01948023		
533.6	0.01959549		
533.8	0.01941947		
534	0.01948684		
534.2	0.01994415		
534.4	0.01972666		
534.6	0.01960762		
534.8	0.01969798		
535	0.01997305		
535.2	0.01967146		
535.4	0.01929596		
535.6	0.01944141		
535.8	0.01959005		
536	0.01896119		
536.2	0.01855971		
536.4	0.0178023		
536.6	0.01721837		
536.8	0.01706711		
537	0.01679536		
537.2	0.01681093		
537.4	0.01715081		
537.6	0.01675919		
537.8	0.01698568		
538	0.0170196		
538.2	0.01720079		
538.4	0.01712679		
538.6	0.01750856		
538.8	0.01732261		
539	0.01744788		
539.2	0.01803448		
539.4	0.0183189		
539.6	0.01857789		
539.8	0.0184868		
540	0.01842404		
540.2	0.01828735		
540.4	0.01788919		
540.6	0.01711257		
540.8	0.01697228		
541	0.01697887		
541.2	0.01747912		
541.4	0.01757199		
541.6	0.01793219		
541.8	0.01854566		
542	0.01899606		
542.2	0.01916879		
542.4	0.01878617		
542.6	0.01889717		
542.8	0.0187569		
543	0.018919		
543.2	0.01890868		
543.4	0.01869279		
543.6	0.01839216		
543.8	0.0180056		
544	0.01764982		
544.2	0.01702568		
544.4	0.01676705		
544.6	0.01603197		
544.8	0.01579635		
545	0.01592684		
545.2	0.01664023		
545.4	0.01681923		
545.6	0.01760285		
545.8	0.01802993		
546	0.01840168		
546.2	0.01810269		
546.4	0.01809996		
546.6	0.01860248		
546.8	0.01885502		
547	0.01856676		
547.2	0.01839826		
547.4	0.01867642		
547.6	0.01880309		
547.8	0.01880885		
548	0.01893854		
548.2	0.01905993		
548.4	0.01933185		
548.6	0.01920571		
548.8	0.0191476		
549	0.01909747		
549.2	0.019414		
549.4	0.0193181		
549.6	0.01993076		
549.8	0.01963999		
550	0.01949889		
550.2	0.01916366		
550.4	0.01932206		
550.6	0.01975753		
550.8	0.01915986		
551	0.01860301		
551.2	0.01859698		
551.4	0.01827987		
551.6	0.01835576		
551.8	0.01842712		
552	0.01880864		
552.2	0.01915897		
552.4	0.01899368		
552.6	0.01873218		
552.8	0.01840012		
553	0.01777312		
553.2	0.01813048		
553.4	0.01813964		
553.6	0.01803038		
553.8	0.0176748		
554	0.01766295		
554.2	0.01771684		
554.4	0.01782619		
554.6	0.01779185		
554.8	0.01724063		
555	0.01751188		
555.2	0.01770726		
555.4	0.01787196		
555.6	0.01849321		
555.8	0.01885075		
556	0.01912827		
556.2	0.0193765		
556.4	0.0189918		
556.6	0.01927127		
556.8	0.01955519		
557	0.01960966		
557.2	0.02011728		
557.4	0.02000191		
557.6	0.01999294		
557.8	0.0202785		
558	0.02013465		
558.2	0.02010352		
558.4	0.0196057		
558.6	0.01942146		
558.8	0.01908512		
559	0.01901367		
559.2	0.01891819		
559.4	0.01818899		
559.6	0.01771691		
559.8	0.01723037		
560	0.01710305		
560.2	0.01756645		
560.4	0.01789045		
560.6	0.01840502		
560.8	0.01817436		
561	0.0183739		
561.2	0.01848526		
561.4	0.01810776		
561.6	0.0181461		
561.8	0.01824689		
562	0.01835448		
562.2	0.01854443		
562.4	0.01804966		
562.6	0.01840988		
562.8	0.01843075		
563	0.01902967		
563.2	0.01935861		
563.4	0.01907627		
563.6	0.01902235		
563.8	0.01924743		
564	0.01942232		
564.2	0.01947426		
564.4	0.0193239		
564.6	0.01858781		
564.8	0.01814612		
565	0.01839977		
565.2	0.01762974		
565.4	0.01743646		
565.6	0.01776709		
565.8	0.01780071		
566	0.01773752		
566.2	0.01741804		
566.4	0.01714695		
566.6	0.01788324		
566.8	0.01837199		
567	0.01893218		
567.2	0.01893055		
567.4	0.0187929		
567.6	0.01848485		
567.8	0.01886555		
568	0.0185287		
568.2	0.01833358		
568.4	0.01846983		
568.6	0.01821506		
568.8	0.01875837		
569	0.01895495		
569.2	0.01875302		
569.4	0.0189962		
569.6	0.01911319		
569.8	0.01878103		
570	0.01867575		
570.2	0.0188017		
570.4	0.01915047		
570.6	0.01938472		
570.8	0.01952653		
571	0.01959733		
571.2	0.01964057		
571.4	0.0196485		
571.6	0.01964006		
571.8	0.01973151		
572	0.01925318		
572.2	0.0196063		
572.4	0.0195492		
572.6	0.0195718		
572.8	0.01956955		
573	0.01926398		
573.2	0.01895834		
573.4	0.01895296		
573.6	0.01911952		
573.8	0.01903357		
574	0.01912259		
574.2	0.01928698		
574.4	0.01888377		
574.6	0.01908515		
574.8	0.01914514		
575	0.01933573		
575.2	0.01932978		
575.4	0.01936837		
575.6	0.01894098		
575.8	0.01902699		
576	0.01923681		
576.2	0.01932734		
576.4	0.01911409		
576.6	0.01940636		
576.8	0.01883419		
577	0.01841422		
577.2	0.01818932		
577.4	0.01817998		
577.6	0.01801169		
577.8	0.01802843		
578	0.01771123		
578.2	0.01786605		
578.4	0.01765305		
578.6	0.01783801		
578.8	0.01774873		
579	0.01803387		
579.2	0.01817316		
579.4	0.01841511		
579.6	0.01855167		
579.8	0.01898901		
580	0.01925669		
580.2	0.0192243		
580.4	0.01941432		
580.6	0.01950114		
580.8	0.01869339		
581	0.01870362		
581.2	0.01886997		
581.4	0.01902732		
581.6	0.01886405		
581.8	0.01914969		
582	0.01959179		
582.2	0.01964932		
582.4	0.01924006		
582.6	0.01935979		
582.8	0.01960613		
583	0.01977147		
583.2	0.01963643		
583.4	0.01958261		
583.6	0.01964677		
583.8	0.01980159		
584	0.0196704		
584.2	0.01946381		
584.4	0.01938725		
584.6	0.01913696		
584.8	0.01849508		
585	0.01875665		
585.2	0.01855398		
585.4	0.01857851		
585.6	0.01794336		
585.8	0.01799529		
586	0.01838027		
586.2	0.01793123		
586.4	0.01811998		
586.6	0.01831714		
586.8	0.0182314		
587	0.01825859		
587.2	0.01860566		
587.4	0.01940218		
587.6	0.01985783		
587.8	0.0202255		
588	0.01984354		
588.2	0.02008537		
588.4	0.02037396		
588.6	0.0204107		
588.8	0.02005796		
589	0.02025114		
589.2	0.01998736		
589.4	0.01984035		
589.6	0.01906001		
589.8	0.01881691		
590	0.01861575		
590.2	0.01849348		
590.4	0.01828828		
590.6	0.01774805		
590.8	0.01757621		
591	0.01751793		
591.2	0.01775654		
591.4	0.0179554		
591.6	0.01796999		
591.8	0.01814296		
592	0.01836279		
592.2	0.0188087		
592.4	0.01946518		
592.6	0.01944627		
592.8	0.01924031		
593	0.01976335		
593.2	0.0197216		
593.4	0.01959571		
593.6	0.0193822		
593.8	0.01937199		
594	0.01920235		
594.2	0.01949731		
594.4	0.01913302		
594.6	0.01890207		
594.8	0.01840451		
595	0.01829489		
595.2	0.01842378		
595.4	0.01858029		
595.6	0.01842321		
595.8	0.01837422		
596	0.01828522		
596.2	0.01839674		
596.4	0.01821057		
596.6	0.01714181		
596.8	0.01729876		
597	0.01741777		
597.2	0.01751459		
597.4	0.0172331		
597.6	0.01751551		
597.8	0.01734724		
598	0.0179817		
598.2	0.0182176		
598.4	0.01796334		
598.6	0.01809262		
598.8	0.0183602		
599	0.01901361		
599.2	0.01906299		
599.4	0.019333		
599.6	0.0195737		
599.8	0.02001156		
600	0.02054238		
600.2	0.02056478		
600.4	0.02065151		
600.6	0.02062559		
600.8	0.02101116		
601	0.02096886		
601.2	0.02080631		
601.4	0.02060291		
601.6	0.02068347		
601.8	0.02029897		
602	0.02047627		
602.2	0.01957026		
602.4	0.01955432		
602.6	0.01972155		
602.8	0.01995108		
603	0.01980328		
603.2	0.01945229		
603.4	0.01975142		
603.6	0.0200565		
603.8	0.02023753		
604	0.02024193		
604.2	0.02010157		
604.4	0.02058154		
604.6	0.02035283		
604.8	0.02027988		
605	0.02059465		
605.2	0.02018915		
605.4	0.02049888		
605.6	0.02005924		
605.8	0.01952318		
606	0.01951269		
606.2	0.01921339		
606.4	0.01917654		
606.6	0.01872122		
606.8	0.0184074		
607	0.01860283		
607.2	0.01853632		
607.4	0.0188128		
607.6	0.01876615		
607.8	0.01921289		
608	0.01929631		
608.2	0.0194355		
608.4	0.0197065		
608.6	0.01945184		
608.8	0.01948334		
609	0.01914361		
609.2	0.01895057		
609.4	0.01926158		
609.6	0.01868298		
609.8	0.01880075		
610	0.01871485		
610.2	0.01862425		
610.4	0.01885394		
610.6	0.01918385		
610.8	0.01937839		
611	0.01996402		
611.2	0.01988287		
611.4	0.02007185		
611.6	0.01953853		
611.8	0.01975488		
612	0.0195065		
612.2	0.01929477		
612.4	0.01906768		
612.6	0.01834644		
612.8	0.01828334		
613	0.01839183		
613.2	0.01901501		
613.4	0.01917792		
613.6	0.01933945		
613.8	0.02008342		
614	0.0200517		
614.2	0.02059188		
614.4	0.02114194		
614.6	0.02154288		
614.8	0.02171529		
615	0.02192047		
615.2	0.02175004		
615.4	0.02161977		
615.6	0.02116031		
615.8	0.02116537		
616	0.02117122		
616.2	0.02060077		
616.4	0.02016336		
616.6	0.02026844		
616.8	0.02040295		
617	0.02034237		
617.2	0.02042936		
617.4	0.02023689		
617.6	0.0199392		
617.8	0.02049897		
618	0.0200068		
618.2	0.02032742		
618.4	0.02065172		
618.6	0.02080985		
618.8	0.02082156		
619	0.02044847		
619.2	0.02043955		
619.4	0.02013758		
619.6	0.0201776		
619.8	0.02011551		
620	0.02020471		
620.2	0.02012466		
620.4	0.02010482		
620.6	0.02002459		
620.8	0.01960759		
621	0.01944481		
621.2	0.01940424		
621.4	0.01972086		
621.6	0.01962443		
621.8	0.02046757		
622	0.01979655		
622.2	0.020287		
622.4	0.01995355		
622.6	0.01979888		
622.8	0.01945838		
623	0.01902125		
623.2	0.01929643		
623.4	0.01927473		
623.6	0.01985185		
623.8	0.01989821		
624	0.0198274		
624.2	0.0194913		
624.4	0.01932096		
624.6	0.01900844		
624.8	0.01898181		
625	0.01899179		
625.2	0.01911935		
625.4	0.01977862		
625.6	0.01946791		
625.8	0.01986049		
626	0.01944704		
626.2	0.01961716		
626.4	0.01960579		
626.6	0.0194167		
626.8	0.01937808		
627	0.0195384		
627.2	0.01954683		
627.4	0.02031274		
627.6	0.02044914		
627.8	0.02047711		
628	0.02080281		
628.2	0.02081925		
628.4	0.02097014		
628.6	0.02090271		
628.8	0.0206447		
629	0.02066741		
629.2	0.02063022		
629.4	0.02072997		
629.6	0.02051614		
629.8	0.02020824		
630	0.01978691		
630.2	0.01941932		
630.4	0.01921224		
630.6	0.01896113		
630.8	0.01901811		
631	0.01896982		
631.2	0.01877244		
631.4	0.01923709		
631.6	0.01911664		
631.8	0.01976863		
632	0.02019106		
632.2	0.02019042		
632.4	0.02019341		
632.6	0.01988713		
632.8	0.01972233		
633	0.01986867		
633.2	0.01986345		
633.4	0.02011992		
633.6	0.01999112		
633.8	0.01986425		
634	0.02022154		
634.2	0.02037741		
634.4	0.02044539		
634.6	0.0208797		
634.8	0.02102827		
635	0.02104113		
635.2	0.02121095		
635.4	0.0212321		
635.6	0.02142106		
635.8	0.02114665		
636	0.02093267		
636.2	0.02026819		
636.4	0.01962888		
636.6	0.01920704		
636.8	0.0188389		
637	0.01870393		
637.2	0.01870973		
637.4	0.01845422		
637.6	0.01863075		
637.8	0.01883298		
638	0.01897324		
638.2	0.01925873		
638.4	0.01903326		
638.6	0.01972483		
638.8	0.02012978		
639	0.02020009		
639.2	0.0208437		
639.4	0.02128215		
639.6	0.02161938		
639.8	0.02146432		
640	0.02157971		
640.2	0.02110281		
640.4	0.02124152		
640.6	0.02120076		
640.8	0.02077742		
641	0.02063535		
641.2	0.0204147		
641.4	0.02019604		
641.6	0.02022622		
641.8	0.01989603		
642	0.01986424		
642.2	0.01993356		
642.4	0.01964961		
642.6	0.02018849		
642.8	0.01981009		
643	0.0196357		
643.2	0.02002827		
643.4	0.02029602		
643.6	0.02051225		
643.8	0.02020943		
644	0.0199682		
644.2	0.02050664		
644.4	0.02092323		
644.6	0.02056203		
644.8	0.02064338		
645	0.02084153		
645.2	0.02107197		
645.4	0.0214229		
645.6	0.02164321		
645.8	0.02196021		
646	0.02237601		
646.2	0.02223326		
646.4	0.02217979		
646.6	0.02185781		
646.8	0.02143444		
647	0.02120463		
647.2	0.02093947		
647.4	0.02076252		
647.6	0.0202897		
647.8	0.01980348		
648	0.01944881		
648.2	0.01946061		
648.4	0.01904286		
648.6	0.01909865		
648.8	0.01900597		
649	0.01937344		
649.2	0.01950527		
649.4	0.02005464		
649.6	0.02025104		
649.8	0.02073283		
650	0.02127358		
650.2	0.02183084		
650.4	0.02205391		
650.6	0.02198659		
650.8	0.02255015		
651	0.0223342		
651.2	0.02207679		
651.4	0.02188491		
651.6	0.02155413		
651.8	0.02166772		
652	0.02114942		
652.2	0.02081605		
652.4	0.02068444		
652.6	0.02069961		
652.8	0.02025971		
653	0.02072705		
653.2	0.02036676		
653.4	0.02004135		
653.6	0.02000938		
653.8	0.02042674		
654	0.02072085		
654.2	0.02114332		
654.4	0.02071011		
654.6	0.02088043		
654.8	0.02132852		
655	0.02078185		
655.2	0.02060329		
655.4	0.02080799		
655.6	0.02068437		
655.8	0.02057014		
656	0.0200543		
656.2	0.01991785		
656.4	0.01991908		
656.6	0.01988018		
656.8	0.02004848		
657	0.01990447		
657.2	0.01978099		
657.4	0.01963179		
657.6	0.01982676		
657.8	0.01998041		
658	0.02041482		
658.2	0.02035581		
658.4	0.02048823		
658.6	0.02053611		
658.8	0.02061969		
659	0.02034887		
659.2	0.01991783		
659.4	0.02002334		
659.6	0.01951305		
659.8	0.01921846		
660	0.01881311		
660.2	0.01903594		
660.4	0.01920813		
660.6	0.01872964		
660.8	0.01875889		
661	0.01842535		
661.2	0.0184969		
661.4	0.01800642		
661.6	0.01793533		
661.8	0.01816894		
662	0.01855982		
662.2	0.0187299		
662.4	0.01942342		
662.6	0.01983144		
662.8	0.02045062		
663	0.02085554		
663.2	0.02110614		
663.4	0.02204291		
