# Supplementary material for: Molecular basis for DNA recognition by the maternal pioneer transcription factor FoxH1
Source: Nat Commun. 2022 Nov 26;13:7279. doi: 10.1038/s41467-022-34925-y (PMC9701222; doi:10.1038/s41467-022-34925-y)
Supplement: Supplementary file 4 — Source Data [file 41467_2022_34925_MOESM4_ESM.zip › Sourcedata/BLIS/FoxH1/R30H/GSC/DNA/A7Results.txt]

Conc1	5E-07	
Start1	270	
Stop1	719.8	
Kobs		
Error Kobs		
Koff		
Error Koff		
Time1	Data1	Fit1	
270	-0.01912517		
270.2	-0.01406334		
270.4	-0.00830869		
270.6	-0.00145611		
270.8	0.00635193		
271	0.01524267		
271.2	0.02482236		
271.4	0.03483342		
271.6	0.04531528		
271.8	0.05596957		
272	0.06661365		
272.2	0.07731267		
272.4	0.08787554		
272.6	0.09804543		
272.8	0.10843004		
273	0.11932434		
273.2	0.13075025		
273.4	0.14165429		
273.6	0.15254132		
273.8	0.16314518		
274	0.17391499		
274.2	0.18489952		
274.4	0.19534883		
274.6	0.20654071		
274.8	0.21730856		
275	0.22853523		
275.2	0.23949851		
275.4	0.25045346		
275.6	0.26149707		
275.8	0.27235926		
276	0.28316922		
276.2	0.29416443		
276.4	0.30412545		
276.6	0.31469648		
276.8	0.32575336		
277	0.33629203		
277.2	0.34673673		
277.4	0.35731737		
277.6	0.36729339		
277.8	0.37735587		
278	0.3878492		
278.2	0.39774524		
278.4	0.40778693		
278.6	0.41806714		
278.8	0.42785578		
279	0.43840263		
279.2	0.44842913		
279.4	0.45800815		
279.6	0.46761692		
279.8	0.47703277		
280	0.48624606		
280.2	0.49526833		
280.4	0.50386991		
280.6	0.51300859		
280.8	0.52209632		
281	0.53016235		
281.2	0.53855805		
281.4	0.54752367		
281.6	0.55650281		
281.8	0.56510421		
282	0.57334736		
282.2	0.5813234		
282.4	0.58962126		
282.6	0.59743969		
282.8	0.60582793		
283	0.61399918		
283.2	0.6215934		
283.4	0.62914262		
283.6	0.63667924		
283.8	0.64402882		
284	0.65121411		
284.2	0.65827685		
284.4	0.66469423		
284.6	0.67150091		
284.8	0.67789059		
285	0.68448063		
285.2	0.69119901		
285.4	0.69863784		
285.6	0.70545355		
285.8	0.71140972		
286	0.71806914		
286.2	0.72421647		
286.4	0.73043697		
286.6	0.73664562		
286.8	0.74310492		
287	0.74858061		
287.2	0.75452391		
287.4	0.76034591		
287.6	0.76542675		
287.8	0.77056508		
288	0.77564361		
288.2	0.78080547		
288.4	0.78546116		
288.6	0.79036875		
288.8	0.79505053		
289	0.80025811		
289.2	0.80562274		
289.4	0.81052161		
289.6	0.81505679		
289.8	0.82027874		
290	0.82555477		
290.2	0.83007005		
290.4	0.83531296		
290.6	0.83997132		
290.8	0.84512456		
291	0.84972939		
291.2	0.85479189		
291.4	0.85865409		
291.6	0.8629153		
291.8	0.86692372		
292	0.87143976		
292.2	0.87603974		
292.4	0.88003046		
292.6	0.88416549		
292.8	0.88854123		
293	0.89290102		
293.2	0.89725946		
293.4	0.90088061		
293.6	0.90535151		
293.8	0.90975682		
294	0.91437698		
294.2	0.91876536		
294.4	0.92272097		
294.6	0.92659497		
294.8	0.93067367		
295	0.93385278		
295.2	0.93807749		
295.4	0.94149178		
295.6	0.94575273		
295.8	0.94916479		
296	0.95345978		
296.2	0.95742021		
296.4	0.96143826		
296.6	0.96531571		
296.8	0.96885186		
297	0.97242201		
297.2	0.97666874		
297.4	0.980898		
297.6	0.98494126		
297.8	0.98871597		
298	0.99300472		
298.2	0.99623403		
298.4	0.99924174		
298.6	1.0027441		
298.8	1.00685759		
299	1.01037641		
299.2	1.01465686		
299.4	1.01776732		
299.6	1.02157425		
299.8	1.02507889		
300	1.02867621		
300.2	1.03230435		
300.4	1.03591757		
300.6	1.039438		
300.8	1.04259187		
301	1.04623621		
301.2	1.05031834		
301.4	1.05402466		
301.6	1.05707117		
301.8	1.06030451		
302	1.06378103		
302.2	1.06658104		
302.4	1.0698709		
302.6	1.07344849		
302.8	1.07692962		
303	1.08010756		
303.2	1.08353386		
303.4	1.08669331		
303.6	1.09033184		
303.8	1.09367848		
304	1.09707253		
304.2	1.10034264		
304.4	1.10332277		
304.6	1.10664923		
304.8	1.10982698		
305	1.11341828		
305.2	1.11689534		
305.4	1.12046162		
305.6	1.12410255		
305.8	1.12775819		
306	1.1315182		
306.2	1.13514611		
306.4	1.139215		
306.6	1.14258899		
306.8	1.14658456		
307	1.15052698		
307.2	1.15383802		
307.4	1.15762165		
307.6	1.1613669		
307.8	1.16474762		
308	1.16756877		
308.2	1.17030474		
308.4	1.17306206		
308.6	1.17623173		
308.8	1.17948206		
309	1.182188		
309.2	1.1849127		
309.4	1.18811025		
309.6	1.19141138		
309.8	1.19455838		
310	1.19776329		
310.2	1.20161618		
310.4	1.20489277		
310.6	1.20818463		
310.8	1.21203711		
311	1.21559495		
311.2	1.21966876		
311.4	1.22365236		
311.6	1.22749269		
311.8	1.23042211		
312	1.23380017		
312.2	1.23756073		
312.4	1.24045799		
312.6	1.24359711		
312.8	1.24696748		
313	1.24978346		
313.2	1.25317662		
313.4	1.2568056		
313.6	1.25960855		
313.8	1.26283062		
314	1.26584592		
314.2	1.26924489		
314.4	1.27228616		
314.6	1.27577967		
314.8	1.27920935		
315	1.28291699		
315.2	1.28668507		
315.4	1.28991615		
315.6	1.29327766		
315.8	1.29627054		
316	1.29990364		
316.2	1.30335254		
316.4	1.30588063		
316.6	1.30940696		
316.8	1.31288926		
317	1.31596822		
317.2	1.31929076		
317.4	1.32184989		
317.6	1.32459204		
317.8	1.32785293		
318	1.33088499		
318.2	1.33405416		
318.4	1.33715658		
318.6	1.34035977		
318.8	1.34358522		
319	1.34692208		
319.2	1.35047852		
319.4	1.35408382		
319.6	1.35754381		
319.8	1.36128126		
320	1.36458949		
320.2	1.36815159		
320.4	1.37125278		
320.6	1.37458583		
320.8	1.37719758		
321	1.38030103		
321.2	1.38281042		
321.4	1.38571256		
321.6	1.38937622		
321.8	1.39243234		
322	1.39545283		
322.2	1.39900246		
322.4	1.40208937		
322.6	1.40559329		
322.8	1.40910202		
323	1.41248818		
323.2	1.41575776		
323.4	1.41946257		
323.6	1.42251067		
323.8	1.42593227		
324	1.42870757		
324.2	1.43221369		
324.4	1.43511109		
324.6	1.43775074		
324.8	1.44107106		
325	1.44454229		
325.2	1.447348		
325.4	1.45062763		
325.6	1.4541742		
325.8	1.45736233		
326	1.46080247		
326.2	1.4645206		
326.4	1.46753486		
326.6	1.47094385		
326.8	1.47436154		
327	1.47794956		
327.2	1.48130429		
327.4	1.48538611		
327.6	1.48850626		
327.8	1.49134735		
328	1.49439639		
328.2	1.49754239		
328.4	1.50035841		
328.6	1.50339065		
328.8	1.50676029		
329	1.50982366		
329.2	1.51272572		
329.4	1.51577059		
329.6	1.51909634		
329.8	1.52212272		
330	1.52527161		
330.2	1.52818581		
330.4	1.53122458		
330.6	1.53429015		
330.8	1.53790009		
331	1.54144702		
331.2	1.54455849		
331.4	1.54790042		
331.6	1.5506986		
331.8	1.55277735		
332	1.55608904		
332.2	1.55892158		
332.4	1.56206807		
332.6	1.56482968		
332.8	1.56826095		
333	1.57130008		
333.2	1.57456333		
333.4	1.57801133		
333.6	1.58135927		
333.8	1.58481176		
334	1.58762796		
334.2	1.59075335		
334.4	1.59424881		
334.6	1.59760938		
334.8	1.60131424		
335	1.60449313		
335.2	1.60802718		
335.4	1.61116909		
335.6	1.61475448		
335.8	1.61771097		
336	1.62179684		
336.2	1.62487958		
336.4	1.62845475		
336.6	1.63135469		
336.8	1.63428068		
337	1.63746696		
337.2	1.64100605		
337.4	1.6441728		
337.6	1.64666391		
337.8	1.64947101		
338	1.65222501		
338.2	1.65537029		
338.4	1.65846971		
338.6	1.66193178		
338.8	1.66515737		
339	1.66845498		
339.2	1.67185687		
339.4	1.67495375		
339.6	1.67866203		
339.8	1.68150578		
340	1.68532133		
340.2	1.68874468		
340.4	1.69230684		
340.6	1.6950097		
340.8	1.69807179		
341	1.70155257		
341.2	1.7044717		
341.4	1.70718342		
341.6	1.70990991		
341.8	1.71331966		
342	1.7161821		
342.2	1.7194592		
342.4	1.72242698		
342.6	1.7257169		
342.8	1.72878673		
343	1.73168135		
343.2	1.73488415		
343.4	1.73828411		
343.6	1.74107138		
343.8	1.74373373		
344	1.74808387		
344.2	1.75185881		
344.4	1.75496895		
344.6	1.75752599		
344.8	1.76034389		
345	1.76349799		
345.2	1.7666686		
345.4	1.76995861		
345.6	1.77304054		
345.8	1.77669575		
346	1.77942316		
346.2	1.7832127		
346.4	1.78588585		
346.6	1.78915191		
346.8	1.79211702		
347	1.79514178		
347.2	1.79869609		
347.4	1.80201609		
347.6	1.80484211		
347.8	1.80857863		
348	1.81240244		
348.2	1.81560165		
348.4	1.81835313		
348.6	1.82133229		
348.8	1.82445966		
349	1.82756791		
349.2	1.83052197		
349.4	1.83345933		
349.6	1.83615918		
349.8	1.83958695		
350	1.84224419		
350.2	1.84531043		
350.4	1.8476024		
350.6	1.85031449		
350.8	1.85300093		
351	1.85596582		
351.2	1.85916552		
351.4	1.86261352		
351.6	1.86572281		
351.8	1.86939424		
352	1.87203496		
352.2	1.87544875		
352.4	1.87874606		
352.6	1.88186036		
352.8	1.88523506		
353	1.88871126		
353.2	1.89235415		
353.4	1.8955104		
353.6	1.8987492		
353.8	1.90219492		
354	1.90540863		
354.2	1.90809211		
354.4	1.91115087		
354.6	1.91412549		
354.8	1.91744286		
355	1.92053411		
355.2	1.92395322		
355.4	1.92772379		
355.6	1.93107821		
355.8	1.93424134		
356	1.93741431		
356.2	1.94062996		
356.4	1.94405428		
356.6	1.94730855		
356.8	1.95153278		
357	1.95477681		
357.2	1.95841918		
357.4	1.96109741		
357.6	1.96389118		
357.8	1.96718937		
358	1.96978729		
358.2	1.97240402		
358.4	1.97554244		
358.6	1.97778974		
358.8	1.98098003		
359	1.98360584		
359.2	1.98663648		
359.4	1.98996151		
359.6	1.99284872		
359.8	1.99550346		
360	1.99917005		
360.2	2.00217116		
360.4	2.00555089		
360.6	2.00854795		
360.8	2.01221434		
361	2.01551054		
361.2	2.01877652		
361.4	2.02145466		
361.6	2.02466851		
361.8	2.02802073		
362	2.03076232		
362.2	2.03402302		
362.4	2.03730771		
362.6	2.03983321		
362.8	2.04361293		
363	2.04661324		
363.2	2.04948355		
363.4	2.05320102		
363.6	2.05628163		
363.8	2.05949909		
364	2.06333879		
364.2	2.0659659		
364.4	2.06862077		
364.6	2.07198102		
364.8	2.07508256		
365	2.07820576		
365.2	2.08115918		
365.4	2.08424723		
365.6	2.08716163		
365.8	2.09022677		
366	2.09296471		
366.2	2.09599602		
366.4	2.09915316		
366.6	2.10181578		
366.8	2.10498438		
367	2.10812927		
367.2	2.11141064		
367.4	2.11536894		
367.6	2.11809056		
367.8	2.12103507		
368	2.12444617		
368.2	2.12741684		
368.4	2.13099397		
368.6	2.13458909		
368.8	2.1378023		
369	2.14100532		
369.2	2.1446573		
369.4	2.14753537		
369.6	2.15030827		
369.8	2.15325181		
370	2.15596245		
370.2	2.15891076		
370.4	2.16191071		
370.6	2.16446389		
370.8	2.16750129		
371	2.17048998		
371.2	2.17322551		
371.4	2.17595089		
371.6	2.17857432		
371.8	2.18160034		
372	2.18545496		
372.2	2.18891467		
372.4	2.19263238		
372.6	2.19638616		
372.8	2.20017725		
373	2.20324576		
373.2	2.20694482		
373.4	2.21030009		
373.6	2.21302503		
373.8	2.21622924		
374	2.21943963		
374.2	2.22223018		
374.4	2.22525775		
374.6	2.22821784		
374.8	2.23094896		
375	2.23329611		
375.2	2.23599355		
375.4	2.23871963		
375.6	2.24186804		
375.8	2.24470236		
376	2.24804248		
376.2	2.25117066		
376.4	2.25427062		
376.6	2.25739156		
376.8	2.26011598		
377	2.26301345		
377.2	2.26593906		
377.4	2.26889702		
377.6	2.27150839		
377.8	2.27484042		
378	2.27760075		
378.2	2.28040296		
378.4	2.2836845		
378.6	2.28700684		
378.8	2.2902763		
379	2.29375446		
379.2	2.29718979		
379.4	2.3005965		
379.6	2.30436073		
379.8	2.30759738		
380	2.3114248		
380.2	2.31458609		
380.4	2.31754639		
380.6	2.32049368		
380.8	2.3236909		
381	2.32708668		
381.2	2.33012795		
381.4	2.33328815		
381.6	2.33640219		
381.8	2.3393611		
382	2.34247624		
382.2	2.34581184		
382.4	2.34893652		
382.6	2.35195246		
382.8	2.35503735		
383	2.35783542		
383.2	2.36037025		
383.4	2.36349714		
383.6	2.36662384		
383.8	2.36937942		
384	2.37193531		
384.2	2.3743795		
384.4	2.37726671		
384.6	2.38042964		
384.8	2.38388221		
385	2.38759064		
385.2	2.39111079		
385.4	2.39466959		
385.6	2.3983193		
385.8	2.402182		
386	2.40583222		
386.2	2.4091377		
386.4	2.41233637		
386.6	2.41550499		
386.8	2.41832057		
387	2.42080329		
387.2	2.42358486		
387.4	2.42655396		
387.6	2.42895528		
387.8	2.43094663		
388	2.43286836		
388.2	2.43545746		
388.4	2.43842771		
388.6	2.4416809		
388.8	2.44478851		
389	2.44802426		
389.2	2.45122407		
389.4	2.45450352		
389.6	2.45789427		
389.8	2.46146202		
390	2.46507655		
390.2	2.46880271		
390.4	2.47204709		
390.6	2.47571733		
390.8	2.47862067		
391	2.48181776		
391.2	2.48516687		
391.4	2.48821202		
391.6	2.49070646		
391.8	2.49289994		
392	2.49553077		
392.2	2.49844543		
392.4	2.50190829		
392.6	2.50451288		
392.8	2.50708032		
393	2.50966504		
393.2	2.5130548		
393.4	2.51557205		
393.6	2.51850245		
393.8	2.52160634		
394	2.5247299		
394.2	2.52752228		
394.4	2.53042602		
394.6	2.53423991		
394.8	2.53730755		
395	2.54035917		
395.2	2.54381987		
395.4	2.54676305		
395.6	2.54942551		
395.8	2.55201156		
396	2.55559197		
396.2	2.55843307		
396.4	2.56140087		
396.6	2.56391959		
396.8	2.56692916		
397	2.56998525		
397.2	2.57326234		
397.4	2.57628144		
397.6	2.57984465		
397.8	2.5832195		
398	2.58644041		
398.2	2.58998692		
398.4	2.59322453		
398.6	2.5968558		
398.8	2.60025077		
399	2.60313261		
399.2	2.60652895		
399.4	2.60889365		
399.6	2.61132944		
399.8	2.61385127		
400	2.61692522		
400.2	2.61900417		
400.4	2.62172122		
400.6	2.62413674		
400.8	2.62702209		
401	2.6302555		
401.2	2.63296408		
401.4	2.63584743		
401.6	2.63907906		
401.8	2.64216117		
402	2.64593233		
402.2	2.64940426		
402.4	2.65250396		
402.6	2.65644803		
402.8	2.65990412		
403	2.66279782		
403.2	2.66628133		
403.4	2.66931104		
403.6	2.67285069		
403.8	2.67638121		
404	2.67934718		
404.2	2.68198114		
404.4	2.68485467		
404.6	2.68770237		
404.8	2.69083457		
405	2.69328146		
405.2	2.69556766		
405.4	2.69838663		
405.6	2.70156659		
405.8	2.70411514		
406	2.70718167		
406.2	2.70977635		
406.4	2.71268343		
406.6	2.71546136		
406.8	2.7175333		
407	2.72002262		
407.2	2.72304089		
407.4	2.72610119		
407.6	2.72947584		
407.8	2.73248387		
408	2.73522255		
408.2	2.7381216		
408.4	2.74172915		
408.6	2.74523379		
408.8	2.74905151		
409	2.75250477		
409.2	2.75635067		
409.4	2.7598389		
409.6	2.76315972		
409.8	2.7665116		
410	2.76994671		
410.2	2.77291117		
410.4	2.77565701		
410.6	2.7779588		
410.8	2.78017001		
411	2.78286375		
411.2	2.78555897		
411.4	2.78841508		
411.6	2.79138368		
411.8	2.79422103		
412	2.79672297		
412.2	2.79971354		
412.4	2.80324871		
412.6	2.80654325		
412.8	2.81035995		
413	2.81346237		
413.2	2.81686351		
413.4	2.82020739		
413.6	2.82366268		
413.8	2.82705815		
414	2.8305111		
414.2	2.83361936		
414.4	2.83666608		
414.6	2.83969152		
414.8	2.84256888		
415	2.84558032		
415.2	2.84826749		
415.4	2.85106855		
415.6	2.85447433		
415.8	2.85711106		
416	2.8597334		
416.2	2.86292388		
416.4	2.86558334		
416.6	2.86838333		
416.8	2.87159283		
417	2.87453477		
417.2	2.87814057		
417.4	2.88143992		
417.6	2.88450049		
417.8	2.88717609		
418	2.89076102		
418.2	2.89342006		
418.4	2.89595365		
418.6	2.89851398		
418.8	2.9011847		
419	2.90374306		
419.2	2.90657298		
419.4	2.90905889		
419.6	2.91232247		
419.8	2.91466936		
420	2.91763941		
420.2	2.92053819		
420.4	2.92311625		
420.6	2.92643967		
420.8	2.92971092		
421	2.93310297		
421.2	2.93649912		
421.4	2.93876045		
421.6	2.94180375		
421.8	2.94515166		
422	2.94861972		
422.2	2.95147278		
422.4	2.95461776		
422.6	2.9580882		
422.8	2.96143199		
423	2.96431546		
423.2	2.967635		
423.4	2.9698335		
423.6	2.97293745		
423.8	2.97611969		
424	2.97883237		
424.2	2.98137334		
424.4	2.98391117		
424.6	2.98705644		
424.8	2.99024606		
425	2.99372262		
425.2	2.9967952		
425.4	2.99974874		
425.6	3.00335257		
425.8	3.00683434		
426	3.01002609		
426.2	3.01363226		
426.4	3.01694323		
426.6	3.0197406		
426.8	3.02312075		
427	3.02607983		
427.2	3.0291138		
427.4	3.03155118		
427.6	3.03479356		
427.8	3.03766516		
428	3.04000801		
428.2	3.04309625		
428.4	3.0458726		
428.6	3.04911036		
428.8	3.05213594		
429	3.0552733		
429.2	3.05815045		
429.4	3.0608127		
429.6	3.06345507		
429.8	3.06620402		
430	3.06931773		
430.2	3.07192495		
430.4	3.07439685		
430.6	3.07714065		
430.8	3.08104202		
431	3.08370983		
431.2	3.08634283		
431.4	3.08936556		
431.6	3.09230508		
431.8	3.09494929		
432	3.09801405		
432.2	3.10103552		
432.4	3.10350335		
432.6	3.10646273		
432.8	3.10930171		
433	3.11238986		
433.2	3.11525042		
433.4	3.11885814		
433.6	3.12224632		
433.8	3.12553751		
434	3.12875382		
434.2	3.13100375		
434.4	3.13388918		
434.6	3.13700301		
434.8	3.14034252		
435	3.14305049		
435.2	3.14628368		
435.4	3.14965716		
435.6	3.15247416		
435.8	3.15557531		
436	3.15875188		
436.2	3.16164461		
436.4	3.16430035		
436.6	3.16719133		
436.8	3.17024796		
437	3.17341461		
437.2	3.1770814		
437.4	3.18076223		
437.6	3.18383878		
437.8	3.18687064		
438	3.18956935		
438.2	3.19241123		
438.4	3.19537705		
438.6	3.19865365		
438.8	3.20199897		
439	3.20514245		
439.2	3.20850591		
439.4	3.21143503		
439.6	3.21496115		
439.8	3.21804045		
440	3.22087777		
440.2	3.22357986		
440.4	3.22657901		
440.6	3.22936699		
440.8	3.23308592		
441	3.23601655		
441.2	3.2392365		
441.4	3.24203036		
441.6	3.24535223		
441.8	3.248295		
442	3.25041004		
442.2	3.25318015		
442.4	3.25578424		
442.6	3.25869477		
442.8	3.26160525		
443	3.26416448		
443.2	3.26695529		
443.4	3.27071379		
443.6	3.27399517		
443.8	3.27639159		
444	3.27949076		
444.2	3.28312887		
444.4	3.28631959		
444.6	3.28928765		
444.8	3.29282759		
445	3.29543992		
445.2	3.29916453		
445.4	3.30234885		
445.6	3.30547667		
445.8	3.30841577		
446	3.3106249		
446.2	3.31400107		
446.4	3.31724299		
446.6	3.31981304		
446.8	3.3225603		
447	3.32496691		
447.2	3.32837522		
447.4	3.33210164		
447.6	3.33436994		
447.8	3.33738062		
448	3.34099023		
448.2	3.34381524		
448.4	3.34655145		
448.6	3.34971915		
448.8	3.35226646		
449	3.35512221		
449.2	3.35886024		
449.4	3.36130011		
449.6	3.36444234		
449.8	3.36777275		
450	3.37035912		
450.2	3.37354723		
450.4	3.37652164		
450.6	3.37898171		
450.8	3.38233212		
451	3.3856876		
451.2	3.38904342		
451.4	3.39217488		
451.6	3.39522614		
451.8	3.39866777		
452	3.40188439		
452.2	3.40468836		
452.4	3.40762247		
452.6	3.41009831		
452.8	3.41250323		
453	3.41575171		
453.2	3.41907293		
453.4	3.42239843		
453.6	3.42598921		
453.8	3.42909531		
454	3.4324186		
454.2	3.43557258		
454.4	3.43950645		
454.6	3.44262702		
454.8	3.44616301		
455	3.44888643		
455.2	3.45145289		
455.4	3.45438758		
455.6	3.45693894		
455.8	3.45991135		
456	3.46287871		
456.2	3.46565112		
456.4	3.46784481		
456.6	3.47045364		
456.8	3.47316248		
457	3.47622728		
457.2	3.47896923		
457.4	3.48259095		
457.6	3.48507094		
457.8	3.48774128		
458	3.49107328		
458.2	3.49405716		
458.4	3.49731285		
458.6	3.49961264		
458.8	3.50264073		
459	3.50529587		
459.2	3.50801201		
459.4	3.51067803		
459.6	3.51323283		
459.8	3.51669812		
460	3.52042508		
460.2	3.52320608		
460.4	3.52609943		
460.6	3.52949118		
460.8	3.53258405		
461	3.53586108		
461.2	3.53924059		
461.4	3.54257728		
461.6	3.54530452		
461.8	3.54841878		
462	3.55171797		
462.2	3.55482752		
462.4	3.55755568		
462.6	3.56093126		
462.8	3.56410214		
463	3.567238		
463.2	3.57042512		
463.4	3.57313695		
463.6	3.57657146		
463.8	3.58043195		
464	3.58385742		
464.2	3.58669367		
464.4	3.59041636		
464.6	3.59369298		
464.8	3.59632403		
465	3.59964405		
465.2	3.60316343		
465.4	3.60580969		
465.6	3.60847688		
465.8	3.61063141		
466	3.61308208		
466.2	3.61596961		
466.4	3.61876585		
466.6	3.62190494		
466.8	3.62430351		
467	3.62739461		
467.2	3.63020396		
467.4	3.63279371		
467.6	3.636043		
467.8	3.63895651		
468	3.64148528		
468.2	3.64458294		
468.4	3.6480863		
468.6	3.65082955		
468.8	3.65345842		
469	3.6569717		
469.2	3.66042353		
469.4	3.66294108		
469.6	3.6661441		
469.8	3.66943927		
470	3.67338036		
470.2	3.67665609		
470.4	3.6797682		
470.6	3.68290122		
470.8	3.68600403		
471	3.68940844		
471.2	3.69225859		
471.4	3.69510044		
471.6	3.69802356		
471.8	3.70110261		
472	3.70416334		
472.2	3.7070971		
472.4	3.7104321		
472.6	3.71343481		
472.8	3.71645022		
473	3.71966553		
473.2	3.72300972		
473.4	3.7258619		
473.6	3.72950794		
473.8	3.73252069		
474	3.7358572		
474.2	3.73811716		
474.4	3.74090288		
474.6	3.74411949		
474.8	3.74728901		
475	3.74984257		
475.2	3.75275544		
475.4	3.75531064		
475.6	3.75844695		
475.8	3.76154499		
476	3.7644592		
476.2	3.76715544		
476.4	3.77055199		
476.6	3.77357666		
476.8	3.77599122		
477	3.77862054		
477.2	3.78143662		
477.4	3.78457533		
477.6	3.78761428		
477.8	3.79044034		
478	3.79364424		
478.2	3.79644169		
478.4	3.79981539		
478.6	3.80338713		
478.8	3.80641487		
479	3.80901314		
479.2	3.81185796		
479.4	3.81395096		
479.6	3.81619482		
479.8	3.81789375		
480	3.81789375		
480.2	3.81289338		
480.4	3.80705769		
480.6	3.79974227		
480.8	3.79174665		
481	3.78313519		
481.2	3.77387073		
481.4	3.76421515		
481.6	3.75450235		
481.8	3.74476695		
482	3.7355504		
482.2	3.72776091		
482.4	3.7198024		
482.6	3.71274712		
482.8	3.70539439		
483	3.69872413		
483.2	3.69168103		
483.4	3.6852602		
483.6	3.67940989		
483.8	3.67350638		
484	3.6677028		
484.2	3.66228723		
484.4	3.65696152		
484.6	3.65126683		
484.8	3.64621666		
485	3.64111718		
485.2	3.63554462		
485.4	3.63050523		
485.6	3.62585045		
485.8	3.62103907		
486	3.61686791		
486.2	3.612928		
486.4	3.6081976		
486.6	3.60371103		
486.8	3.598831		
487	3.59492988		
487.2	3.59117463		
487.4	3.58752712		
487.6	3.58382867		
487.8	3.57973875		
488	3.57562005		
488.2	3.57205935		
488.4	3.56815456		
488.6	3.56418695		
488.8	3.56034173		
489	3.55626941		
489.2	3.55243463		
489.4	3.54962281		
489.6	3.54628681		
489.8	3.54311018		
490	3.54033988		
490.2	3.53701407		
490.4	3.53378413		
490.6	3.53049218		
490.8	3.52744224		
491	3.52516705		
491.2	3.52283411		
491.4	3.51933044		
491.6	3.51612125		
491.8	3.51327265		
492	3.51023612		
492.2	3.50780993		
492.4	3.5049094		
492.6	3.5022993		
492.8	3.49946982		
493	3.4966442		
493.2	3.49463397		
493.4	3.49236089		
493.6	3.48933907		
493.8	3.48695964		
494	3.48470151		
494.2	3.48185086		
494.4	3.47946401		
494.6	3.47684333		
494.8	3.4747578		
495	3.47258365		
495.2	3.47048645		
495.4	3.46783616		
495.6	3.46608794		
495.8	3.46402574		
496	3.46188687		
496.2	3.46047817		
496.4	3.45794782		
496.6	3.45580607		
496.8	3.45383428		
497	3.45191441		
497.2	3.45049365		
497.4	3.44884383		
497.6	3.44660245		
497.8	3.44521481		
498	3.44346193		
498.2	3.44149168		
498.4	3.43995598		
498.6	3.43858309		
498.8	3.43750654		
499	3.43566162		
499.2	3.43400062		
499.4	3.43205201		
499.6	3.4301106		
499.8	3.42808769		
500	3.42641315		
500.2	3.42460682		
500.4	3.42267493		
500.6	3.42137175		
500.8	3.41979195		
501	3.41798923		
501.2	3.41655952		
501.4	3.41472699		
501.6	3.41292891		
501.8	3.41170488		
502	3.41014158		
502.2	3.40849584		
502.4	3.40711565		
502.6	3.40594068		
502.8	3.40452471		
503	3.40278805		
503.2	3.40132574		
503.4	3.40038754		
503.6	3.39897863		
503.8	3.39751019		
504	3.39700642		
504.2	3.39578923		
504.4	3.39456655		
504.6	3.39314618		
504.8	3.39171997		
505	3.3902935		
505.2	3.38920627		
505.4	3.38723318		
505.6	3.3859268		
505.8	3.38468661		
506	3.38285521		
506.2	3.38161963		
506.4	3.38041416		
506.6	3.37894701		
506.8	3.37771154		
507	3.37696498		
507.2	3.37617912		
507.4	3.37571391		
507.6	3.37447475		
507.8	3.37367749		
508	3.37370871		
508.2	3.37240626		
508.4	3.37172075		
508.6	3.37060626		
508.8	3.36989426		
509	3.36850795		
509.2	3.36696163		
509.4	3.36500673		
509.6	3.36447262		
509.8	3.36328897		
510	3.36182158		
510.2	3.3611764		
510.4	3.35931155		
510.6	3.35822739		
510.8	3.35759738		
511	3.35699757		
511.2	3.35632294		
511.4	3.35548409		
511.6	3.35414688		
511.8	3.35325441		
512	3.35309978		
512.2	3.35198477		
512.4	3.35123657		
512.6	3.35014926		
512.8	3.34936715		
513	3.34791659		
513.2	3.34722494		
513.4	3.34660722		
513.6	3.34571269		
513.8	3.34447076		
514	3.34400625		
514.2	3.34306642		
514.4	3.34179424		
514.6	3.34084478		
514.8	3.33984793		
515	3.33826526		
515.2	3.33709649		
515.4	3.33547256		
515.6	3.3343242		
515.8	3.33351854		
516	3.33337161		
516.2	3.33243769		
516.4	3.33216007		
516.6	3.33158184		
516.8	3.33093708		
517	3.33048802		
517.2	3.33012511		
517.4	3.32907208		
517.6	3.32842134		
517.8	3.32800467		
518	3.32733911		
518.2	3.32612061		
518.4	3.32520269		
518.6	3.32395021		
518.8	3.32279607		
519	3.32166574		
519.2	3.32171759		
519.4	3.32104127		
519.6	3.32055769		
519.8	3.3199105		
520	3.31992539		
520.2	3.31964254		
520.4	3.31921821		
520.6	3.31873642		
520.8	3.3182503		
521	3.31731027		
521.2	3.31590217		
521.4	3.3146104		
521.6	3.31418377		
521.8	3.31346684		
522	3.31241713		
522.2	3.31147023		
522.4	3.31078981		
522.6	3.3098244		
522.8	3.30958912		
523	3.30904912		
523.2	3.3084734		
523.4	3.30739881		
523.6	3.30684		
523.8	3.30592925		
524	3.30554003		
524.2	3.30545714		
524.4	3.30475511		
524.6	3.30404013		
524.8	3.30336488		
525	3.30202282		
525.2	3.30119378		
525.4	3.3008629		
525.6	3.30029846		
525.8	3.29982071		
526	3.29900029		
526.2	3.2982814		
526.4	3.297983		
526.6	3.29788013		
526.8	3.29768722		
527	3.29676609		
527.2	3.29631775		
527.4	3.29614875		
527.6	3.29580449		
527.8	3.29500944		
528	3.29519812		
528.2	3.2953376		
528.4	3.2955288		
528.6	3.29514586		
528.8	3.29463667		
529	3.29344413		
529.2	3.29300893		
529.4	3.29212727		
529.6	3.29069563		
529.8	3.29035125		
530	3.28909967		
530.2	3.28850769		
530.4	3.28816496		
530.6	3.28784947		
530.8	3.28711775		
531	3.28626721		
531.2	3.28590721		
531.4	3.28551442		
531.6	3.28474987		
531.8	3.28482905		
532	3.28506198		
532.2	3.28518427		
532.4	3.28533149		
532.6	3.28404783		
532.8	3.28345786		
533	3.2833519		
533.2	3.28316325		
533.4	3.28218707		
533.6	3.28127232		
533.8	3.28070766		
534	3.27960345		
534.2	3.27927886		
534.4	3.27855578		
534.6	3.2778787		
534.8	3.27714114		
535	3.27612886		
535.2	3.27552303		
535.4	3.27485176		
535.6	3.27441078		
535.8	3.2742282		
536	3.27349531		
536.2	3.27322856		
536.4	3.27303707		
536.6	3.2724143		
536.8	3.27295044		
537	3.27318581		
537.2	3.27282692		
537.4	3.27217683		
537.6	3.27175218		
537.8	3.27154805		
538	3.27089203		
538.2	3.27070772		
538.4	3.27071721		
538.6	3.27019049		
538.8	3.2696098		
539	3.26874905		
539.2	3.26835338		
539.4	3.26798248		
539.6	3.26736923		
539.8	3.26665038		
540	3.26651458		
540.2	3.26629429		
540.4	3.2659464		
540.6	3.26546769		
540.8	3.26561894		
541	3.2650951		
541.2	3.26473113		
541.4	3.26435097		
541.6	3.26372957		
541.8	3.26329998		
542	3.26281052		
542.2	3.26271387		
542.4	3.26252743		
542.6	3.26197104		
542.8	3.26126223		
543	3.26087302		
543.2	3.26055289		
543.4	3.260127		
543.6	3.25968034		
543.8	3.25958483		
544	3.26007372		
544.2	3.25988748		
544.4	3.25936867		
544.6	3.25881123		
544.8	3.25866248		
545	3.25858651		
545.2	3.25854442		
545.4	3.25840948		
545.6	3.25735678		
545.8	3.25695441		
546	3.25629531		
546.2	3.25583781		
546.4	3.255273		
546.6	3.25431844		
546.8	3.25351255		
547	3.25333106		
547.2	3.25298862		
547.4	3.25279095		
547.6	3.25302115		
547.8	3.25288077		
548	3.25261986		
548.2	3.252043		
548.4	3.25155518		
548.6	3.25174004		
548.8	3.25176451		
549	3.2517238		
549.2	3.25107797		
549.4	3.25054448		
549.6	3.24948424		
549.8	3.24929563		
550	3.24913975		
550.2	3.2491867		
550.4	3.24822818		
550.6	3.24749569		
550.8	3.247445		
551	3.24766642		
551.2	3.24763959		
551.4	3.24729706		
551.6	3.24711869		
551.8	3.24622908		
552	3.2458014		
552.2	3.24614744		
552.4	3.24623808		
552.6	3.24625415		
552.8	3.24547846		
553	3.24504828		
553.2	3.24454541		
553.4	3.24444415		
553.6	3.24400627		
553.8	3.24412691		
554	3.2438873		
554.2	3.24298384		
554.4	3.2420984		
554.6	3.24167106		
554.8	3.24152109		
555	3.24105298		
555.2	3.24009911		
555.4	3.23939471		
555.6	3.23886642		
555.8	3.23818616		
556	3.23850155		
556.2	3.23903976		
556.4	3.23856827		
556.6	3.23843671		
556.8	3.23800299		
557	3.23771528		
557.2	3.23778247		
557.4	3.23767874		
557.6	3.23731754		
557.8	3.23684738		
558	3.23671013		
558.2	3.23635131		
558.4	3.23614311		
558.6	3.23583989		
558.8	3.23512234		
559	3.23432153		
559.2	3.23412106		
559.4	3.23425402		
559.6	3.23391305		
559.8	3.2342994		
560	3.2345002		
560.2	3.23445123		
560.4	3.23377127		
560.6	3.23390791		
560.8	3.23363172		
561	3.23322334		
561.2	3.23321164		
561.4	3.23313574		
561.6	3.23289683		
561.8	3.23235521		
562	3.2324331		
562.2	3.23196202		
562.4	3.23161056		
562.6	3.23103342		
562.8	3.23062521		
563	3.23053031		
563.2	3.2306389		
563.4	3.23049182		
563.6	3.23026506		
563.8	3.23028624		
564	3.229712		
564.2	3.22936265		
564.4	3.22894396		
564.6	3.22832704		
564.8	3.22757238		
565	3.22672227		
565.2	3.22684147		
565.4	3.22643432		
565.6	3.22619641		
565.8	3.22611843		
566	3.22671908		
566.2	3.2265959		
566.4	3.22667963		
566.6	3.2270455		
566.8	3.22713247		
567	3.22716712		
567.2	3.22725687		
567.4	3.22718387		
567.6	3.22641674		
567.8	3.22592552		
568	3.22526497		
568.2	3.22501757		
568.4	3.22414959		
568.6	3.22271782		
568.8	3.22220912		
569	3.22199257		
569.2	3.22184299		
569.4	3.22157368		
569.6	3.2219304		
569.8	3.22234509		
570	3.22258975		
570.2	3.2223768		
570.4	3.22288658		
570.6	3.22353654		
570.8	3.22319446		
571	3.2236389		
571.2	3.22308385		
571.4	3.22260448		
571.6	3.22197442		
571.8	3.22182573		
572	3.22113321		
572.2	3.22136853		
572.4	3.22033897		
572.6	3.21989056		
572.8	3.21943375		
573	3.21935218		
573.2	3.2190788		
573.4	3.21901323		
573.6	3.21907506		
573.8	3.21924415		
574	3.21926431		
574.2	3.21938837		
574.4	3.21987501		
574.6	3.21966428		
574.8	3.21888382		
575	3.21822039		
575.2	3.21683101		
575.4	3.21665697		
575.6	3.21610496		
575.8	3.21564245		
576	3.21510902		
576.2	3.2156146		
576.4	3.21546112		
576.6	3.21510872		
576.8	3.21508454		
577	3.2150577		
577.2	3.21508659		
577.4	3.21477894		
577.6	3.21474671		
577.8	3.21435252		
578	3.21445016		
578.2	3.21426476		
578.4	3.2139161		
578.6	3.21317359		
578.8	3.21251417		
579	3.21231153		
579.2	3.21209685		
579.4	3.21259026		
579.6	3.21226208		
579.8	3.21225604		
580	3.21214381		
580.2	3.21244786		
580.4	3.21273692		
580.6	3.21271704		
580.8	3.21280413		
581	3.21185667		
581.2	3.21159689		
581.4	3.21083853		
581.6	3.21033633		
581.8	3.20992389		
582	3.20982655		
582.2	3.20926134		
582.4	3.20853312		
582.6	3.20842258		
582.8	3.20846789		
583	3.20891885		
583.2	3.20867537		
583.4	3.2086958		
583.6	3.20869223		
583.8	3.2092211		
584	3.20926354		
584.2	3.20984618		
584.4	3.21043799		
584.6	3.21075148		
584.8	3.21017974		
585	3.20976461		
585.2	3.21031695		
585.4	3.20970931		
585.6	3.20959405		
585.8	3.20966185		
586	3.20939224		
586.2	3.20893127		
586.4	3.20850776		
586.6	3.20783112		
586.8	3.207505		
587	3.20701667		
587.2	3.20595051		
587.4	3.20560839		
587.6	3.20549186		
587.8	3.20528677		
588	3.2047493		
588.2	3.20506842		
588.4	3.20457942		
588.6	3.20406043		
588.8	3.2033238		
589	3.20324325		
589.2	3.20326108		
589.4	3.20321982		
589.6	3.20348383		
589.8	3.20403101		
590	3.20389712		
590.2	3.20366013		
590.4	3.20395753		
590.6	3.20310678		
590.8	3.20335945		
591	3.20326114		
591.2	3.20305504		
591.4	3.2035479		
591.6	3.20340678		
591.8	3.20339335		
592	3.20360413		
592.2	3.20365492		
592.4	3.202798		
592.6	3.20249876		
592.8	3.20223635		
593	3.20207333		
593.2	3.2026403		
593.4	3.20273796		
593.6	3.20221867		
593.8	3.20222394		
594	3.20207053		
594.2	3.20199715		
594.4	3.20165607		
594.6	3.20082131		
594.8	3.20072111		
595	3.20025499		
595.2	3.19990844		
595.4	3.19977729		
595.6	3.19993633		
595.8	3.19957768		
596	3.1993931		
596.2	3.1991889		
596.4	3.19889412		
596.6	3.19936943		
596.8	3.19930969		
597	3.19954489		
597.2	3.19994939		
597.4	3.19951569		
597.6	3.19983009		
597.8	3.19993318		
598	3.20010794		
598.2	3.19952237		
598.4	3.19884199		
598.6	3.19828076		
598.8	3.1977118		
599	3.1976312		
599.2	3.19710366		
599.4	3.19719353		
599.6	3.1974545		
599.8	3.1966254		
600	3.19649447		
600.2	3.19680764		
600.4	3.19694544		
600.6	3.19724408		
600.8	3.19700113		
601	3.19753681		
601.2	3.19729403		
601.4	3.19742463		
601.6	3.19739258		
601.8	3.1972307		
602	3.19689538		
602.2	3.1967193		
602.4	3.19642962		
602.6	3.19570921		
602.8	3.19560486		
603	3.19514962		
603.2	3.19426387		
603.4	3.19426508		
603.6	3.19396628		
603.8	3.19346652		
604	3.19335215		
604.2	3.1937982		
604.4	3.19341563		
604.6	3.19326142		
604.8	3.19281858		
605	3.19322101		
605.2	3.19284478		
605.4	3.19275688		
605.6	3.19259968		
605.8	3.19311258		
606	3.19316485		
606.2	3.1938382		
606.4	3.19375963		
606.6	3.19380669		
606.8	3.19430751		
607	3.1943799		
607.2	3.19466318		
607.4	3.1950885		
607.6	3.19469596		
607.8	3.19415519		
608	3.1941844		
608.2	3.19377504		
608.4	3.19310009		
608.6	3.19291478		
608.8	3.19229816		
609	3.19228685		
609.2	3.19167234		
609.4	3.19097291		
609.6	3.19088526		
609.8	3.19093362		
610	3.19032218		
610.2	3.19052461		
610.4	3.19059925		
610.6	3.19022593		
610.8	3.19052068		
611	3.1907035		
611.2	3.19062804		
611.4	3.19031181		
611.6	3.18950885		
611.8	3.18942665		
612	3.18906477		
612.2	3.18849787		
612.4	3.18839203		
612.6	3.18786916		
612.8	3.18696919		
613	3.18670692		
613.2	3.18664287		
613.4	3.18612337		
613.6	3.18613232		
613.8	3.18626076		
614	3.18585929		
614.2	3.18647275		
614.4	3.18669543		
614.6	3.18647802		
614.8	3.18718029		
615	3.18769567		
615.2	3.18835387		
615.4	3.18860775		
615.6	3.18893273		
615.8	3.188777		
616	3.18855774		
616.2	3.18845065		
616.4	3.18858417		
616.6	3.18781822		
616.8	3.1874356		
617	3.18733521		
617.2	3.18726451		
617.4	3.18697965		
617.6	3.18684792		
617.8	3.1868648		
618	3.18665283		
618.2	3.18629733		
618.4	3.18597483		
618.6	3.18568064		
618.8	3.18540549		
619	3.18530688		
619.2	3.18523155		
619.4	3.18487292		
619.6	3.18463568		
619.8	3.18430262		
620	3.18490629		
620.2	3.18465276		
620.4	3.18481481		
620.6	3.18447883		
620.8	3.18494789		
621	3.18496215		
621.2	3.18569561		
621.4	3.18537272		
621.6	3.18501846		
621.8	3.18592867		
622	3.18598205		
622.2	3.18557124		
622.4	3.18541533		
622.6	3.18442241		
622.8	3.18406824		
623	3.18416531		
623.2	3.18379747		
623.4	3.18353111		
623.6	3.18322066		
623.8	3.18349965		
624	3.18352301		
624.2	3.18325836		
624.4	3.18337671		
624.6	3.18351109		
624.8	3.18313883		
625	3.18305678		
625.2	3.18353686		
625.4	3.18303119		
625.6	3.18361583		
625.8	3.18459511		
626	3.18411652		
626.2	3.18387351		
626.4	3.18334012		
626.6	3.1828451		
626.8	3.18318985		
627	3.18314013		
627.2	3.18244435		
627.4	3.18259964		
627.6	3.18237645		
627.8	3.18221275		
628	3.18174043		
628.2	3.1819152		
628.4	3.18160503		
628.6	3.1815437		
628.8	3.18092939		
629	3.18153952		
629.2	3.18137332		
629.4	3.18088104		
629.6	3.18080358		
629.8	3.18008461		
630	3.17996776		
630.2	3.17974163		
630.4	3.17907109		
630.6	3.17897225		
630.8	3.17928902		
631	3.17936026		
631.2	3.17950004		
631.4	3.17948891		
631.6	3.17927721		
631.8	3.17929707		
632	3.17954034		
632.2	3.17964619		
632.4	3.179064		
632.6	3.17940003		
632.8	3.17948501		
633	3.17984595		
633.2	3.17947153		
633.4	3.17955386		
633.6	3.17978739		
633.8	3.17947686		
634	3.18008221		
634.2	3.17939095		
634.4	3.17952007		
634.6	3.18010285		
634.8	3.18016088		
635	3.18015071		
635.2	3.17977899		
635.4	3.17948204		
635.6	3.17911065		
635.8	3.17923331		
636	3.17890294		
636.2	3.17884355		
636.4	3.17809326		
636.6	3.17818078		
636.8	3.17791076		
637	3.17767655		
637.2	3.17733266		
637.4	3.17706768		
637.6	3.17721377		
637.8	3.17663264		
638	3.17648551		
638.2	3.17584181		
638.4	3.17648281		
638.6	3.17597998		
638.8	3.1757937		
639	3.17570947		
639.2	3.17541983		
639.4	3.17550166		
639.6	3.1754298		
639.8	3.1758632		
640	3.17558484		
640.2	3.17547242		
640.4	3.17492776		
640.6	3.17521476		
640.8	3.17541117		
641	3.17546579		
641.2	3.1753544		
641.4	3.17542219		
641.6	3.1758755		
641.8	3.17560206		
642	3.17588425		
642.2	3.17591134		
642.4	3.17601312		
642.6	3.17507171		
642.8	3.17476858		
643	3.1740534		
643.2	3.17391985		
643.4	3.17328188		
643.6	3.17278432		
643.8	3.17225121		
644	3.17176208		
644.2	3.1717628		
644.4	3.17202164		
644.6	3.17192282		
644.8	3.17203264		
645	3.17168503		
645.2	3.17176912		
645.4	3.17229808		
645.6	3.17241147		
645.8	3.172538		
646	3.1725018		
646.2	3.17216999		
646.4	3.17208369		
646.6	3.17210449		
646.8	3.17177246		
647	3.17169277		
647.2	3.17169931		
647.4	3.17143577		
647.6	3.17176647		
647.8	3.17213554		
648	3.17223931		
648.2	3.1726487		
648.4	3.17292656		
648.6	3.1734132		
648.8	3.17373822		
649	3.17384517		
649.2	3.17432183		
649.4	3.1740164		
649.6	3.173291		
649.8	3.17310705		
650	3.17307537		
650.2	3.17273044		
650.4	3.17249845		
650.6	3.17192189		
650.8	3.17099716		
651	3.17087619		
651.2	3.17059207		
651.4	3.17082		
651.6	3.1711614		
651.8	3.17086369		
652	3.17058201		
652.2	3.1708308		
652.4	3.17149204		
652.6	3.17166409		
652.8	3.17121414		
653	3.17124892		
653.2	3.17139849		
653.4	3.17082078		
653.6	3.17098303		
653.8	3.17058512		
654	3.17055966		
654.2	3.16981371		
654.4	3.16944519		
654.6	3.16912902		
654.8	3.16882762		
655	3.16889322		
655.2	3.16846786		
655.4	3.16883025		
655.6	3.16820778		
655.8	3.16797672		
656	3.16801374		
656.2	3.16824492		
656.4	3.16830044		
656.6	3.16817706		
656.8	3.16821011		
657	3.16870196		
657.2	3.16930278		
657.4	3.169248		
657.6	3.16902665		
657.8	3.16852412		
658	3.16918766		
658.2	3.16881953		
658.4	3.16909771		
658.6	3.16919176		
658.8	3.16908007		
659	3.16882106		
659.2	3.16869562		
659.4	3.16870644		
659.6	3.16802392		
659.8	3.16805148		
660	3.16772266		
660.2	3.16779066		
660.4	3.16758862		
660.6	3.16784293		
660.8	3.16753298		
661	3.16778502		
661.2	3.16803363		
661.4	3.16770301		
661.6	3.16716636		
661.8	3.16725221		
662	3.16736172		
662.2	3.16700469		
662.4	3.16704802		
662.6	3.16666462		
662.8	3.16627835		
663	3.16623842		
663.2	3.16594116		
663.4	3.16602087		
663.6	3.16568443		
663.8	3.16547492		
664	3.16592012		
664.2	3.16613018		
664.4	3.16625204		
664.6	3.1662225		
664.8	3.16650487		
665	3.1672992		
665.2	3.16763414		
665.4	3.16737115		
665.6	3.16719397		
665.8	3.16753468		
666	3.16736366		
666.2	3.16669918		
666.4	3.16665799		
666.6	3.16625093		
666.8	3.16617607		
667	3.16616781		
667.2	3.16578007		
667.4	3.16583145		
667.6	3.16489569		
667.8	3.16456582		
668	3.16473388		
668.2	3.16450815		
668.4	3.16415566		
668.6	3.16413035		
668.8	3.16456526		
669	3.16493656		
669.2	3.16455319		
669.4	3.16419052		
669.6	3.16433993		
669.8	3.16448171		
670	3.16424704		
670.2	3.16442866		
670.4	3.16453688		
670.6	3.16467219		
670.8	3.16482926		
671	3.16450653		
671.2	3.16399713		
671.4	3.16394298		
671.6	3.16331187		
671.8	3.16277325		
672	3.16273678		
672.2	3.1627594		
672.4	3.16265249		
672.6	3.1628944		
672.8	3.16230196		
673	3.16211761		
673.2	3.16155756		
673.4	3.16133401		
673.6	3.16130406		
673.8	3.16130656		
674	3.16150378		
674.2	3.16176841		
674.4	3.16166928		
674.6	3.16213716		
674.8	3.16180304		
675	3.16130998		
675.2	3.16196583		
675.4	3.16220397		
675.6	3.1620348		
675.8	3.16222171		
676	3.16247241		
676.2	3.16271985		
676.4	3.16251055		
676.6	3.16236853		
676.8	3.16202824		
677	3.16195611		
677.2	3.16154733		
677.4	3.16159707		
677.6	3.16189506		
677.8	3.16232655		
678	3.16211444		
678.2	3.16194307		
678.4	3.16194277		
678.6	3.16178511		
678.8	3.16168617		
679	3.16169513		
679.2	3.16186714		
679.4	3.16153888		
679.6	3.16167182		
679.8	3.16146188		
680	3.16110234		
680.2	3.16126719		
680.4	3.16081005		
680.6	3.16058698		
680.8	3.16016503		
681	3.16009466		
681.2	3.16017117		
681.4	3.16093188		
681.6	3.16106966		
681.8	3.1608437		
682	3.1605715		
682.2	3.1605023		
682.4	3.16037339		
682.6	3.16012959		
682.8	3.15981643		
683	3.15937686		
683.2	3.15849634		
683.4	3.15887491		
683.6	3.15870709		
683.8	3.15792623		
684	3.15787311		
684.2	3.15794705		
684.4	3.15741962		
684.6	3.15712607		
684.8	3.15666906		
685	3.15662997		
685.2	3.15651928		
685.4	3.15705277		
685.6	3.15695618		
685.8	3.15739577		
686	3.15806583		
686.2	3.15846479		
686.4	3.15802649		
686.6	3.15845189		
686.8	3.15851108		
687	3.15869737		
687.2	3.15876875		
687.4	3.15905281		
687.6	3.15902398		
687.8	3.15862528		
688	3.15897146		
688.2	3.15900908		
688.4	3.15926695		
688.6	3.15894073		
688.8	3.1586716		
689	3.15880848		
689.2	3.15908398		
689.4	3.1590028		
689.6	3.15867899		
689.8	3.15877077		
690	3.15840349		
690.2	3.15791785		
690.4	3.15718893		
690.6	3.15743807		
690.8	3.15724396		
691	3.15712419		
691.2	3.15673811		
691.4	3.15608802		
691.6	3.15609646		
691.8	3.15554314		
692	3.15549911		
692.2	3.15639561		
692.4	3.15707338		
692.6	3.15734567		
692.8	3.15760408		
693	3.15775555		
693.2	3.15759228		
693.4	3.15738807		
693.6	3.15741086		
693.8	3.15725993		
694	3.15716998		
694.2	3.15708614		
694.4	3.15756087		
694.6	3.15774524		
694.8	3.15775552		
695	3.15744421		
695.2	3.15709281		
695.4	3.15662983		
695.6	3.15687471		
695.8	3.15646224		
696	3.15643276		
696.2	3.15738994		
696.4	3.15709606		
696.6	3.15685548		
696.8	3.1566182		
697	3.15647533		
697.2	3.15588077		
697.4	3.15566793		
697.6	3.15493398		
697.8	3.15450653		
698	3.15471943		
698.2	3.15424278		
698.4	3.15457447		
698.6	3.15410513		
698.8	3.15437034		
699	3.15426195		
699.2	3.15372602		
699.4	3.15364735		
699.6	3.15393146		
699.8	3.15385723		
700	3.15399172		
700.2	3.15441133		
700.4	3.15372862		
700.6	3.15425491		
700.8	3.15465186		
701	3.15468987		
701.2	3.15434137		
701.4	3.15444023		
701.6	3.15415153		
701.8	3.15392637		
702	3.15420883		
702.2	3.15369383		
702.4	3.15418013		
702.6	3.15385523		
702.8	3.15397149		
703	3.15303891		
703.2	3.15236494		
703.4	3.15258841		
703.6	3.15304001		
703.8	3.15272686		
704	3.15258829		
704.2	3.15266363		
704.4	3.15295689		
704.6	3.15370512		
704.8	3.15324665		
705	3.15327511		
705.2	3.15265157		
705.4	3.15240955		
705.6	3.15237475		
705.8	3.15199665		
706	3.15243287		
706.2	3.15204115		
706.4	3.15222728		
706.6	3.15219017		
706.8	3.15214884		
707	3.15195035		
707.2	3.15209462		
707.4	3.15256571		
707.6	3.15288076		
707.8	3.15248572		
708	3.1528385		
708.2	3.15287104		
708.4	3.15323669		
708.6	3.15322914		
708.8	3.15286308		
709	3.15304962		
709.2	3.15278665		
709.4	3.15303004		
709.6	3.15303301		
709.8	3.15236039		
710	3.15234784		
710.2	3.15173541		
710.4	3.1520842		
710.6	3.15166157		
710.8	3.1513071		
711	3.15120699		
711.2	3.15060923		
711.4	3.15027235		
711.6	3.14965255		
711.8	3.14918425		
712	3.14938486		
712.2	3.14942909		
712.4	3.14943131		
712.6	3.14953845		
712.8	3.14996715		
713	3.15046929		
713.2	3.15083712		
713.4	3.15117632		
713.6	3.15116508		
713.8	3.15151898		
714	3.1517364		
714.2	3.15130096		
714.4	3.15149165		
714.6	3.15141253		
714.8	3.15155783		
715	3.15139402		
715.2	3.15106456		
715.4	3.15081678		
715.6	3.15075201		
715.8	3.15074677		
716	3.1512531		
716.2	3.15075158		
716.4	3.15023703		
716.6	3.1496936		
716.8	3.14989407		
717	3.15030342		
717.2	3.15047678		
717.4	3.15098574		
717.6	3.15061348		
717.8	3.1505192		
718	3.14989031		
718.2	3.14939823		
718.4	3.1495203		
718.6	3.14956358		
718.8	3.14933714		
719	3.1493253		
719.2	3.14937728		
719.4	3.14927539		
719.6	3.14953944		
719.8	3.14954727		
