# Supplementary material for: Molecular basis for DNA recognition by the maternal pioneer transcription factor FoxH1
Source: Nat Commun. 2022 Nov 26;13:7279. doi: 10.1038/s41467-022-34925-y (PMC9701222; doi:10.1038/s41467-022-34925-y)
Supplement: Supplementary file 4 — Source Data [file 41467_2022_34925_MOESM4_ESM.zip › Sourcedata/BLIS/FoxH1/R30H/GSC/DNA/B7Results.txt]

Conc1	2.5E-07	
Start1	270	
Stop1	719.8	
Kobs		
Error Kobs		
Koff		
Error Koff		
Time1	Data1	Fit1	
270	-0.0261514		
270.2	-0.02322869		
270.4	-0.02004006		
270.6	-0.01645411		
270.8	-0.01226806		
271	-0.00749972		
271.2	-0.00251116		
271.4	0.0024262		
271.6	0.0079112		
271.8	0.01335479		
272	0.01836742		
272.2	0.02363792		
272.4	0.0290475		
272.6	0.03416958		
272.8	0.0392198		
273	0.04467937		
273.2	0.05059972		
273.4	0.05582014		
273.6	0.06135494		
273.8	0.06651798		
274	0.07206125		
274.2	0.07757099		
274.4	0.08215784		
274.6	0.0876132		
274.8	0.09290642		
275	0.09833793		
275.2	0.10371272		
275.4	0.10920671		
275.6	0.115086		
275.8	0.12093653		
276	0.12686228		
276.2	0.13284983		
276.4	0.13811179		
276.6	0.14363834		
276.8	0.14986274		
277	0.15577995		
277.2	0.16164188		
277.4	0.16709574		
277.6	0.17265373		
277.8	0.17831504		
278	0.1838154		
278.2	0.18944485		
278.4	0.19427195		
278.6	0.19994779		
278.8	0.20477124		
279	0.21009869		
279.2	0.21546858		
279.4	0.22096686		
279.6	0.22624813		
279.8	0.23192405		
280	0.237423		
280.2	0.24254308		
280.4	0.24758884		
280.6	0.25278066		
280.8	0.2586242		
281	0.26315664		
281.2	0.26790447		
281.4	0.27321009		
281.6	0.27881952		
281.8	0.28401644		
282	0.28888673		
282.2	0.29395824		
282.4	0.29844314		
282.6	0.30325258		
282.8	0.3081765		
283	0.31349956		
283.2	0.31855797		
283.4	0.32341838		
283.6	0.32832777		
283.8	0.33367199		
284	0.33855127		
284.2	0.34298269		
284.4	0.34724425		
284.6	0.35166369		
284.8	0.35589778		
285	0.35999639		
285.2	0.36437472		
285.4	0.36926894		
285.6	0.37379371		
285.8	0.37763111		
286	0.3818075		
286.2	0.38562422		
286.4	0.38983722		
286.6	0.39422878		
286.8	0.39872191		
287	0.40303792		
287.2	0.40701703		
287.4	0.4110381		
287.6	0.41493578		
287.8	0.41872058		
288	0.42291561		
288.2	0.42656117		
288.4	0.43024195		
288.6	0.43377561		
288.8	0.43718033		
289	0.44081592		
289.2	0.44515994		
289.4	0.44911136		
289.6	0.45264144		
289.8	0.4560878		
290	0.45957714		
290.2	0.46288788		
290.4	0.46643173		
290.6	0.46981069		
290.8	0.4735893		
291	0.47658381		
291.2	0.47981288		
291.4	0.48276881		
291.6	0.48593428		
291.8	0.4893557		
292	0.49341391		
292.2	0.49628281		
292.4	0.49902107		
292.6	0.5023708		
292.8	0.50568961		
293	0.50857617		
293.2	0.51221468		
293.4	0.51528836		
293.6	0.51854144		
293.8	0.52191788		
294	0.52495553		
294.2	0.52796145		
294.4	0.5309961		
294.6	0.53415119		
294.8	0.53699033		
295	0.53904734		
295.2	0.54240801		
295.4	0.54562931		
295.6	0.54902778		
295.8	0.55181049		
296	0.55471754		
296.2	0.55745477		
296.4	0.56033864		
296.6	0.5635366		
296.8	0.56589244		
297	0.56825519		
297.2	0.57171402		
297.4	0.5743891		
297.6	0.5770852		
297.8	0.57999636		
298	0.58230653		
298.2	0.58491439		
298.4	0.58718119		
298.6	0.58938156		
298.8	0.59223039		
299	0.59504896		
299.2	0.59859171		
299.4	0.60123993		
299.6	0.60400489		
299.8	0.6066425		
300	0.60947937		
300.2	0.61242084		
300.4	0.61513433		
300.6	0.61746539		
300.8	0.61947131		
301	0.62182961		
301.2	0.62406927		
301.4	0.62586947		
301.6	0.62815166		
301.8	0.62994004		
302	0.63180967		
302.2	0.6337475		
302.4	0.6354453		
302.6	0.63780749		
302.8	0.6405584		
303	0.64285393		
303.2	0.64507725		
303.4	0.64714943		
303.6	0.64968062		
303.8	0.65191909		
304	0.65443679		
304.2	0.6563555		
304.4	0.65838795		
304.6	0.66043922		
304.8	0.66253965		
305	0.66494225		
305.2	0.66706537		
305.4	0.66931864		
305.6	0.67141215		
305.8	0.67325441		
306	0.67535194		
306.2	0.67702142		
306.4	0.67915674		
306.6	0.68108005		
306.8	0.6830487		
307	0.68483364		
307.2	0.68663919		
307.4	0.68896962		
307.6	0.69126525		
307.8	0.69331892		
308	0.69529215		
308.2	0.69697311		
308.4	0.69897224		
308.6	0.7011623		
308.8	0.70333241		
309	0.70568563		
309.2	0.70775333		
309.4	0.70967884		
309.6	0.71139473		
309.8	0.71312063		
310	0.71483753		
310.2	0.71704385		
310.4	0.71909846		
310.6	0.72045291		
310.8	0.72265529		
311	0.72509534		
311.2	0.72756827		
311.4	0.73013141		
311.6	0.73186731		
311.8	0.73319166		
312	0.73546699		
312.2	0.7376503		
312.4	0.73947384		
312.6	0.74115822		
312.8	0.74278433		
313	0.74495767		
313.2	0.74641085		
313.4	0.74811323		
313.6	0.74997297		
313.8	0.75225394		
314	0.75414397		
314.2	0.75601836		
314.4	0.75732468		
314.6	0.75955824		
314.8	0.76177065		
315	0.76407035		
315.2	0.7659493		
315.4	0.76807898		
315.6	0.76966718		
315.8	0.77183504		
316	0.77375791		
316.2	0.77610727		
316.4	0.77789437		
316.6	0.77927147		
316.8	0.78138712		
317	0.78315609		
317.2	0.78466735		
317.4	0.78631747		
317.6	0.78847593		
317.8	0.79050774		
318	0.79193276		
318.2	0.79322468		
318.4	0.794656		
318.6	0.79684562		
318.8	0.79837919		
319	0.80041298		
319.2	0.80222736		
319.4	0.8041609		
319.6	0.80598451		
319.8	0.8082678		
320	0.80988397		
320.2	0.81244024		
320.4	0.81338505		
320.6	0.81508012		
320.8	0.81646864		
321	0.81792635		
321.2	0.81958121		
321.4	0.82170473		
321.6	0.82397496		
321.8	0.82583402		
322	0.82738282		
322.2	0.82927643		
322.4	0.83106975		
322.6	0.8329913		
322.8	0.83463458		
323	0.83617951		
323.2	0.83799447		
323.4	0.84027227		
323.6	0.84225221		
323.8	0.8441744		
324	0.84532935		
324.2	0.84651822		
324.4	0.84802993		
324.6	0.84960263		
324.8	0.85120157		
325	0.85331074		
325.2	0.8548549		
325.4	0.85647189		
325.6	0.85802052		
325.8	0.86031423		
326	0.86182232		
326.2	0.86400364		
326.4	0.86541211		
326.6	0.86645906		
326.8	0.86826201		
327	0.87031918		
327.2	0.87257928		
327.4	0.87501409		
327.6	0.8764287		
327.8	0.87826596		
328	0.87996868		
328.2	0.88164737		
328.4	0.88334347		
328.6	0.88461289		
328.8	0.88676332		
329	0.88840353		
329.2	0.88988569		
329.4	0.89130244		
329.6	0.89334799		
329.8	0.89490152		
330	0.89616077		
330.2	0.89765433		
330.4	0.89929882		
330.6	0.9006826		
330.8	0.90329257		
331	0.90560614		
331.2	0.90722977		
331.4	0.90902402		
331.6	0.91041531		
331.8	0.91211956		
332	0.91358684		
332.2	0.91477939		
332.4	0.91617454		
332.6	0.91757443		
332.8	0.91928664		
333	0.92039074		
333.2	0.92191801		
333.4	0.92336096		
333.6	0.92501798		
333.8	0.92651747		
334	0.9279056		
334.2	0.92937843		
334.4	0.93156645		
334.6	0.93338585		
334.8	0.93577437		
335	0.93738306		
335.2	0.93951793		
335.4	0.9412005		
335.6	0.94288546		
335.8	0.94439065		
336	0.94639482		
336.2	0.94811272		
336.4	0.95001041		
336.6	0.95125483		
336.8	0.95226609		
337	0.95387984		
337.2	0.95627201		
337.4	0.95805389		
337.6	0.95941501		
337.8	0.9610589		
338	0.96229027		
338.2	0.96351304		
338.4	0.96538958		
338.6	0.96746964		
338.8	0.96901088		
339	0.97072123		
339.2	0.97269041		
339.4	0.97348222		
339.6	0.97503872		
339.8	0.9768205		
340	0.9793383		
340.2	0.98096682		
340.4	0.98220635		
340.6	0.9834603		
340.8	0.98488104		
341	0.98697102		
341.2	0.98845714		
341.4	0.98973598		
341.6	0.9911694		
341.8	0.99313092		
342	0.99464314		
342.2	0.99626631		
342.4	0.998233		
342.6	1.00027919		
342.8	1.001878		
343	1.00354671		
343.2	1.00479377		
343.4	1.00659532		
343.6	1.00800179		
343.8	1.01026667		
344	1.01232037		
344.2	1.01366023		
344.4	1.01536717		
344.6	1.01682273		
344.8	1.01781278		
345	1.01923082		
345.2	1.02052002		
345.4	1.02191204		
345.6	1.02337028		
345.8	1.02499599		
346	1.02645645		
346.2	1.02801482		
346.4	1.02928998		
346.6	1.0314848		
346.8	1.03279585		
347	1.03415362		
347.2	1.03598447		
347.4	1.03802652		
347.6	1.03976943		
347.8	1.04194295		
348	1.04343503		
348.2	1.04534318		
348.4	1.04712847		
348.6	1.04846267		
348.8	1.04962165		
349	1.05145648		
349.2	1.05292844		
349.4	1.05396821		
349.6	1.05516751		
349.8	1.05693544		
350	1.05827739		
350.2	1.05987166		
350.4	1.06109883		
350.6	1.06257676		
350.8	1.06367243		
351	1.06530445		
351.2	1.06723371		
351.4	1.06871669		
351.6	1.07086607		
351.8	1.07258057		
352	1.07408703		
352.2	1.07600214		
352.4	1.07753344		
352.6	1.07866193		
352.8	1.08066275		
353	1.08278395		
353.2	1.08506462		
353.4	1.08687757		
353.6	1.08846295		
353.8	1.09029151		
354	1.09162792		
354.2	1.09289254		
354.4	1.09422239		
354.6	1.09566064		
354.8	1.09721781		
355	1.0989979		
355.2	1.10076634		
355.4	1.10241529		
355.6	1.10405932		
355.8	1.10547807		
356	1.106567		
356.2	1.10789982		
356.4	1.10918538		
356.6	1.11059746		
356.8	1.11318902		
357	1.11453649		
357.2	1.11642736		
357.4	1.11760223		
357.6	1.11833196		
357.8	1.11970405		
358	1.12135482		
358.2	1.12305084		
358.4	1.12493681		
358.6	1.1260603		
358.8	1.12759106		
359	1.12915872		
359.2	1.13082147		
359.4	1.13208186		
359.6	1.13361411		
359.8	1.13543489		
360	1.13721371		
360.2	1.13894803		
360.4	1.14053657		
360.6	1.14212695		
360.8	1.14407167		
361	1.14551042		
361.2	1.14724629		
361.4	1.14865963		
361.6	1.15009927		
361.8	1.15163538		
362	1.15339073		
362.2	1.15423527		
362.4	1.15522649		
362.6	1.1563584		
362.8	1.15791842		
363	1.15940063		
363.2	1.16124952		
363.4	1.16274346		
363.6	1.16458072		
363.8	1.16625899		
364	1.16841743		
364.2	1.16967942		
364.4	1.17108314		
364.6	1.17284751		
364.8	1.17434134		
365	1.1760169		
365.2	1.17778535		
365.4	1.17919208		
365.6	1.18054087		
365.8	1.18189184		
366	1.18340824		
366.2	1.18434109		
366.4	1.18603557		
366.6	1.18759434		
366.8	1.18904071		
367	1.19082737		
367.2	1.19257955		
367.4	1.19421525		
367.6	1.19582938		
367.8	1.19783419		
368	1.19975694		
368.2	1.20122057		
368.4	1.20322858		
368.6	1.20475639		
368.8	1.20640166		
369	1.20801438		
369.2	1.20919126		
369.4	1.21078376		
369.6	1.2120861		
369.8	1.21342607		
370	1.21467889		
370.2	1.21582591		
370.4	1.2171858		
370.6	1.21850151		
370.8	1.21927419		
371	1.22095697		
371.2	1.22223793		
371.4	1.22404064		
371.6	1.22545808		
371.8	1.22785074		
372	1.22983581		
372.2	1.2317817		
372.4	1.23374825		
372.6	1.23513673		
372.8	1.23700709		
373	1.23820389		
373.2	1.24009029		
373.4	1.24235117		
373.6	1.24365404		
373.8	1.24546427		
374	1.24680746		
374.2	1.24782481		
374.4	1.24908402		
374.6	1.25058314		
374.8	1.25139523		
375	1.25307488		
375.2	1.25385464		
375.4	1.25513509		
375.6	1.25626536		
375.8	1.2576738		
376	1.25875522		
376.2	1.25976654		
376.4	1.26059421		
376.6	1.26138119		
376.8	1.26280784		
377	1.26405227		
377.2	1.26594098		
377.4	1.26731649		
377.6	1.26876476		
377.8	1.27040384		
378	1.27156126		
378.2	1.27267795		
378.4	1.27454953		
378.6	1.27674587		
378.8	1.27851129		
379	1.28058711		
379.2	1.2821838		
379.4	1.28385481		
379.6	1.28559135		
379.8	1.2869076		
380	1.28888673		
380.2	1.29030582		
380.4	1.29174538		
380.6	1.29317093		
380.8	1.29484177		
381	1.29657741		
381.2	1.29823097		
381.4	1.29965384		
381.6	1.30167144		
381.8	1.30327626		
382	1.30494379		
382.2	1.30703346		
382.4	1.30912492		
382.6	1.31097213		
382.8	1.3125768		
383	1.31410709		
383.2	1.31528572		
383.4	1.31730044		
383.6	1.31906277		
383.8	1.32054658		
384	1.32169199		
384.2	1.32283469		
384.4	1.32383629		
384.6	1.32537753		
384.8	1.32701898		
385	1.32859062		
385.2	1.3297795		
385.4	1.33183083		
385.6	1.33348602		
385.8	1.33473827		
386	1.33648367		
386.2	1.33827393		
386.4	1.33919567		
386.6	1.34037718		
386.8	1.34156982		
387	1.34276105		
387.2	1.34411246		
387.4	1.34582379		
387.6	1.3469671		
387.8	1.34802355		
388	1.34896618		
388.2	1.35024958		
388.4	1.3516684		
388.6	1.35381989		
388.8	1.35535063		
389	1.35718302		
389.2	1.35903786		
389.4	1.36136071		
389.6	1.36258079		
389.8	1.36406932		
390	1.36595039		
390.2	1.36771466		
390.4	1.3688733		
390.6	1.37058994		
390.8	1.37151897		
391	1.37288396		
391.2	1.37446886		
391.4	1.37617455		
391.6	1.37747064		
391.8	1.37847299		
392	1.37943915		
392.2	1.38100133		
392.4	1.38260985		
392.6	1.38362378		
392.8	1.38522165		
393	1.38687469		
393.2	1.38840319		
393.4	1.38940893		
393.6	1.39019474		
393.8	1.39143522		
394	1.39295915		
394.2	1.39463786		
394.4	1.39563275		
394.6	1.39773989		
394.8	1.39935138		
395	1.40124639		
395.2	1.4028275		
395.4	1.40427036		
395.6	1.40552709		
395.8	1.40655519		
396	1.40809465		
396.2	1.40952606		
396.4	1.41001464		
396.6	1.41115489		
396.8	1.41310979		
397	1.41486441		
397.2	1.41608318		
397.4	1.41760209		
397.6	1.41968663		
397.8	1.42120078		
398	1.42297718		
398.2	1.42507677		
398.4	1.42614934		
398.6	1.428178		
398.8	1.43003875		
399	1.43123363		
399.2	1.4326976		
399.4	1.43402202		
399.6	1.43538098		
399.8	1.43597036		
400	1.43712007		
400.2	1.43822591		
400.4	1.4396683		
400.6	1.4413714		
400.8	1.4430416		
401	1.44459582		
401.2	1.44569385		
401.4	1.44719449		
401.6	1.44829195		
401.8	1.44933313		
402	1.45111175		
402.2	1.45311102		
402.4	1.45439538		
402.6	1.45671468		
402.8	1.4586643		
403	1.45997888		
403.2	1.46221017		
403.4	1.46400789		
403.6	1.46587965		
403.8	1.46734109		
404	1.46939267		
404.2	1.47112699		
404.4	1.47261754		
404.6	1.47366946		
404.8	1.47512786		
405	1.47613981		
405.2	1.47762278		
405.4	1.47877662		
405.6	1.47999934		
405.8	1.48105148		
406	1.48228433		
406.2	1.4834516		
406.4	1.48445421		
406.6	1.48550218		
406.8	1.48589269		
407	1.48706682		
407.2	1.4884592		
407.4	1.48938908		
407.6	1.49076203		
407.8	1.49223633		
408	1.49379077		
408.2	1.49497253		
408.4	1.49697591		
408.6	1.49902766		
408.8	1.50125126		
409	1.50307448		
409.2	1.50507534		
409.4	1.50680767		
409.6	1.50811252		
409.8	1.50986448		
410	1.51176275		
410.2	1.51300146		
410.4	1.51420093		
410.6	1.5151935		
410.8	1.51618908		
411	1.5177471		
411.2	1.51876527		
411.4	1.51997227		
411.6	1.52174364		
411.8	1.52343047		
412	1.52456459		
412.2	1.52550223		
412.4	1.5271249		
412.6	1.5281793		
412.8	1.52965163		
413	1.53100305		
413.2	1.53246139		
413.4	1.53459884		
413.6	1.53638184		
413.8	1.53844528		
414	1.5398902		
414.2	1.54137614		
414.4	1.54279289		
414.6	1.54475287		
414.8	1.54621634		
415	1.5477532		
415.2	1.54928369		
415.4	1.55091625		
415.6	1.55276769		
415.8	1.55439803		
416	1.55521413		
416.2	1.55631126		
416.4	1.55771191		
416.6	1.55836305		
416.8	1.55985792		
417	1.56107629		
417.2	1.56313932		
417.4	1.56471543		
417.6	1.56635009		
417.8	1.56764092		
418	1.5692438		
418.2	1.57082478		
418.4	1.57154754		
418.6	1.57264903		
418.8	1.57343994		
419	1.57470739		
419.2	1.57665531		
419.4	1.57787487		
419.6	1.57972131		
419.8	1.58128731		
420	1.5824206		
420.2	1.58382216		
420.4	1.58478681		
420.6	1.58578603		
420.8	1.58763207		
421	1.58915258		
421.2	1.59095226		
421.4	1.59170537		
421.6	1.59351217		
421.8	1.59475408		
422	1.59618926		
422.2	1.59689746		
422.4	1.59806206		
422.6	1.59932309		
422.8	1.60115781		
423	1.60280478		
423.2	1.60494766		
423.4	1.60581441		
423.6	1.60751374		
423.8	1.60927663		
424	1.61075734		
424.2	1.6118281		
424.4	1.61278033		
424.6	1.61445101		
424.8	1.61640435		
425	1.61767018		
425.2	1.61922634		
425.4	1.6206019		
425.6	1.62231711		
425.8	1.62363569		
426	1.62495224		
426.2	1.6264195		
426.4	1.6279845		
426.6	1.62941953		
426.8	1.63143472		
427	1.63295068		
427.2	1.63445118		
427.4	1.63574017		
427.6	1.63740882		
427.8	1.63900297		
428	1.64018349		
428.2	1.6415051		
428.4	1.64301014		
428.6	1.64490147		
428.8	1.64646878		
429	1.64737849		
429.2	1.64878407		
429.4	1.6498163		
429.6	1.65103895		
429.8	1.65170758		
430	1.65268139		
430.2	1.65383126		
430.4	1.65481957		
430.6	1.65643991		
430.8	1.65806561		
431	1.65908699		
431.2	1.66043405		
431.4	1.66227461		
431.6	1.66341713		
431.8	1.6648806		
432	1.66656893		
432.2	1.66827008		
432.4	1.67001821		
432.6	1.67158762		
432.8	1.67293774		
433	1.67401915		
433.2	1.67567219		
433.4	1.67672354		
433.6	1.67823709		
433.8	1.6793469		
434	1.68082628		
434.2	1.68221387		
434.4	1.68367187		
434.6	1.68543529		
434.8	1.68700776		
435	1.68838807		
435.2	1.69019213		
435.4	1.69193062		
435.6	1.69335737		
435.8	1.69482472		
436	1.6963792		
436.2	1.69822849		
436.4	1.69988635		
436.6	1.70106952		
436.8	1.70254676		
437	1.70358758		
437.2	1.70509703		
437.4	1.70610719		
437.6	1.70732448		
437.8	1.7082544		
438	1.70946844		
438.2	1.71095527		
438.4	1.71240684		
438.6	1.7141572		
438.8	1.71554055		
439	1.7174855		
439.2	1.71934102		
439.4	1.72091937		
439.6	1.72254073		
439.8	1.72338535		
440	1.72505272		
440.2	1.72647027		
440.4	1.72793576		
440.6	1.72935707		
440.8	1.73094653		
441	1.73204152		
441.2	1.73322751		
441.4	1.73466367		
441.6	1.73566606		
441.8	1.73666942		
442	1.73771516		
442.2	1.73931527		
442.4	1.74057763		
442.6	1.74218426		
442.8	1.74397396		
443	1.74582636		
443.2	1.74766698		
443.4	1.74937023		
443.6	1.75113512		
443.8	1.75202739		
444	1.75374055		
444.2	1.75556366		
444.4	1.75772753		
444.6	1.75932809		
444.8	1.76072935		
445	1.76223231		
445.2	1.76381254		
445.4	1.76517928		
445.6	1.76557432		
445.8	1.76652345		
446	1.76737701		
446.2	1.76891967		
446.4	1.77028733		
446.6	1.77118489		
446.8	1.77245849		
447	1.77357732		
447.2	1.77528978		
447.4	1.77643953		
447.6	1.77754254		
447.8	1.77885699		
448	1.78054829		
448.2	1.78248029		
448.4	1.78397253		
448.6	1.78523093		
448.8	1.78679799		
449	1.7884761		
449.2	1.78988737		
449.4	1.79088459		
449.6	1.79208167		
449.8	1.79400797		
450	1.79500908		
450.2	1.79633554		
450.4	1.79784978		
450.6	1.79881716		
450.8	1.80050067		
451	1.80194095		
451.2	1.80329975		
451.4	1.80441194		
451.6	1.80624933		
451.8	1.80828773		
452	1.80972976		
452.2	1.81135122		
452.4	1.81267122		
452.6	1.81404053		
452.8	1.81525013		
453	1.81713803		
453.2	1.8187212		
453.4	1.82033741		
453.6	1.82204615		
453.8	1.82366355		
454	1.82490361		
454.2	1.82673995		
454.4	1.82882544		
454.6	1.83046844		
454.8	1.83183554		
455	1.83290791		
455.2	1.83424405		
455.4	1.83575712		
455.6	1.83682833		
455.8	1.83816785		
456	1.83909736		
456.2	1.84001654		
456.4	1.84074906		
456.6	1.84198227		
456.8	1.8432649		
457	1.84527249		
457.2	1.84624052		
457.4	1.84802919		
457.6	1.84923887		
457.8	1.85081286		
458	1.85255519		
458.2	1.85413455		
458.4	1.85593659		
458.6	1.85696626		
458.8	1.85785626		
459	1.85908217		
459.2	1.86031579		
459.4	1.86097266		
459.6	1.86149397		
459.8	1.86330225		
460	1.86457504		
460.2	1.86591719		
460.4	1.86712116		
460.6	1.86895369		
460.8	1.87062838		
461	1.87250649		
461.2	1.87410746		
461.4	1.87596168		
461.6	1.8773437		
461.8	1.8789249		
462	1.88083061		
462.2	1.88244285		
462.4	1.88403956		
462.6	1.88535723		
462.8	1.88713462		
463	1.88907079		
463.2	1.89055562		
463.4	1.89197788		
463.6	1.89361558		
463.8	1.89528269		
464	1.89664664		
464.2	1.89750626		
464.4	1.89898835		
464.6	1.90065051		
464.8	1.90180811		
465	1.90329744		
465.2	1.9047019		
465.4	1.90578049		
465.6	1.90651972		
465.8	1.90763175		
466	1.90883775		
466.2	1.90993429		
466.4	1.91095435		
466.6	1.91248547		
466.8	1.91422207		
467	1.91568833		
467.2	1.9172286		
467.4	1.91842283		
467.6	1.91965805		
467.8	1.92063963		
468	1.92198901		
468.2	1.92326544		
468.4	1.92540685		
468.6	1.926645		
468.8	1.92796759		
469	1.93008786		
469.2	1.93179417		
469.4	1.93284841		
469.6	1.93425782		
469.8	1.93577359		
470	1.93728183		
470.2	1.93846618		
470.4	1.9394754		
470.6	1.94123076		
470.8	1.9429629		
471	1.94417888		
471.2	1.94604505		
471.4	1.9471707		
471.6	1.94848301		
471.8	1.94967809		
472	1.95109779		
472.2	1.95265695		
472.4	1.95468368		
472.6	1.95590249		
472.8	1.957741		
473	1.95966061		
473.2	1.96128755		
473.4	1.96241848		
473.6	1.96407804		
473.8	1.96518636		
474	1.96675867		
474.2	1.96718071		
474.4	1.96871764		
474.6	1.97033105		
474.8	1.97118708		
475	1.97179713		
475.2	1.97320006		
475.4	1.97382709		
475.6	1.97489921		
475.8	1.9761082		
476	1.9771678		
476.2	1.97845676		
476.4	1.9799266		
476.6	1.98152098		
476.8	1.9832078		
477	1.98489723		
477.2	1.98609714		
477.4	1.98820819		
477.6	1.99036526		
477.8	1.99206384		
478	1.99376293		
478.2	1.99509408		
478.4	1.99689101		
478.6	1.99801604		
478.8	1.99877961		
479	1.99962517		
479.2	2.00059397		
479.4	2.00109492		
479.6	2.00159112		
479.8	2.00177543		
480	2.00177543		
480.2	1.99953365		
480.4	1.99667474		
480.6	1.99353691		
480.8	1.98977486		
481	1.98579856		
481.2	1.98121652		
481.4	1.975944		
481.6	1.97084127		
481.8	1.96600251		
482	1.96130162		
482.2	1.95721192		
482.4	1.95262011		
482.6	1.94836866		
482.8	1.94427412		
483	1.94032472		
483.2	1.93595782		
483.4	1.93220925		
483.6	1.92873905		
483.8	1.92537791		
484	1.92210795		
484.2	1.91837095		
484.4	1.91541981		
484.6	1.91264756		
484.8	1.90915073		
485	1.90632833		
485.2	1.90270023		
485.4	1.89932186		
485.6	1.8966758		
485.8	1.89400525		
486	1.89109339		
486.2	1.88855292		
486.4	1.88514924		
486.6	1.88232656		
486.8	1.8792428		
487	1.87671824		
487.2	1.87384725		
487.4	1.87158049		
487.6	1.86925383		
487.8	1.86666481		
488	1.86395206		
488.2	1.86158572		
488.4	1.85982251		
488.6	1.85760298		
488.8	1.85485941		
489	1.85247662		
489.2	1.84983746		
489.4	1.84771905		
489.6	1.84513171		
489.8	1.84311873		
490	1.84070861		
490.2	1.83846533		
490.4	1.83606525		
490.6	1.83353165		
490.8	1.83083146		
491	1.82850164		
491.2	1.82586682		
491.4	1.82364883		
491.6	1.821266		
491.8	1.8187245		
492	1.81635048		
492.2	1.81432785		
492.4	1.81236106		
492.6	1.81056683		
492.8	1.80869909		
493	1.80669962		
493.2	1.8053289		
493.4	1.80352814		
493.6	1.80153039		
493.8	1.80055989		
494	1.79881727		
494.2	1.79767822		
494.4	1.79538137		
494.6	1.79278726		
494.8	1.79056973		
495	1.78830743		
495.2	1.78648919		
495.4	1.78446224		
495.6	1.78249633		
495.8	1.78042342		
496	1.77877128		
496.2	1.77715791		
496.4	1.77570408		
496.6	1.77435868		
496.8	1.7730452		
497	1.77155356		
497.2	1.77025577		
497.4	1.76891753		
497.6	1.76787155		
497.8	1.7672467		
498	1.76573164		
498.2	1.7645993		
498.4	1.76222525		
498.6	1.76044962		
498.8	1.75946719		
499	1.75762821		
499.2	1.75650088		
499.4	1.75431675		
499.6	1.75250835		
499.8	1.75081601		
500	1.74962137		
500.2	1.74795499		
500.4	1.746038		
500.6	1.74482767		
500.8	1.74351484		
501	1.74178809		
501.2	1.74012575		
501.4	1.73869843		
501.6	1.73735694		
501.8	1.73550918		
502	1.73375766		
502.2	1.73249935		
502.4	1.73058445		
502.6	1.729549		
502.8	1.72865831		
503	1.7274815		
503.2	1.72675147		
503.4	1.72502373		
503.6	1.72385527		
503.8	1.72312252		
504	1.72277747		
504.2	1.72178158		
504.4	1.72068981		
504.6	1.71977388		
504.8	1.7183751		
505	1.71694597		
505.2	1.71605628		
505.4	1.71469322		
505.6	1.71326132		
505.8	1.71157871		
506	1.71017644		
506.2	1.70966195		
506.4	1.70868408		
506.6	1.7077396		
506.8	1.70636059		
507	1.70571464		
507.2	1.70498286		
507.4	1.70421103		
507.6	1.7034944		
507.8	1.70291417		
508	1.70242709		
508.2	1.70134106		
508.4	1.70030288		
508.6	1.69882565		
508.8	1.69860478		
509	1.69721936		
509.2	1.69583506		
509.4	1.69437708		
509.6	1.69319657		
509.8	1.69220737		
510	1.69104017		
510.2	1.69031805		
510.4	1.68879666		
510.6	1.68721805		
510.8	1.68639215		
511	1.68631661		
511.2	1.68567308		
511.4	1.68468505		
511.6	1.68322611		
511.8	1.68190486		
512	1.68143402		
512.2	1.68027065		
512.4	1.67957937		
512.6	1.67868653		
512.8	1.67857629		
513	1.67688985		
513.2	1.6762587		
513.4	1.67593852		
513.6	1.67498758		
513.8	1.67439892		
514	1.67352881		
514.2	1.67259386		
514.4	1.6719034		
514.6	1.67077146		
514.8	1.67052149		
515	1.66975217		
515.2	1.66832316		
515.4	1.66672716		
515.6	1.66599754		
515.8	1.66505634		
516	1.66494928		
516.2	1.66383624		
516.4	1.66335277		
516.6	1.66252558		
516.8	1.66238413		
517	1.66141827		
517.2	1.66087614		
517.4	1.66019553		
517.6	1.65886438		
517.8	1.65852291		
518	1.65782516		
518.2	1.65688699		
518.4	1.65614177		
518.6	1.65524712		
518.8	1.65474036		
519	1.6541152		
519.2	1.65352256		
519.4	1.65294142		
519.6	1.65297641		
519.8	1.65186787		
520	1.65166309		
520.2	1.65082328		
520.4	1.6504782		
520.6	1.65003848		
520.8	1.64970076		
521	1.64865725		
521.2	1.64722531		
521.4	1.64600761		
521.6	1.64490519		
521.8	1.64467336		
522	1.64412454		
522.2	1.64299674		
522.4	1.64261532		
522.6	1.64199338		
522.8	1.64170535		
523	1.64092991		
523.2	1.63993472		
523.4	1.63932138		
523.6	1.63791017		
523.8	1.63668335		
524	1.63595682		
524.2	1.63533831		
524.4	1.63435512		
524.6	1.63353593		
524.8	1.63271058		
525	1.63156364		
525.2	1.63027353		
525.4	1.62947606		
525.6	1.62898233		
525.8	1.62892215		
526	1.62848325		
526.2	1.62785385		
526.4	1.62826381		
526.6	1.62793338		
526.8	1.62742266		
527	1.62678034		
527.2	1.62679316		
527.4	1.6265711		
527.6	1.62563027		
527.8	1.62534316		
528	1.6251703		
528.2	1.62505871		
528.4	1.62518842		
528.6	1.62546587		
528.8	1.62463293		
529	1.62343625		
529.2	1.62214443		
529.4	1.62103888		
529.6	1.62005163		
529.8	1.61976592		
530	1.61887055		
530.2	1.61825475		
530.4	1.61749136		
530.6	1.61641567		
530.8	1.61562267		
531	1.61544696		
531.2	1.61493401		
531.4	1.61433479		
531.6	1.61355784		
531.8	1.61383171		
532	1.61361211		
532.2	1.61345266		
532.4	1.6138634		
532.6	1.61295333		
532.8	1.61183202		
533	1.61151307		
533.2	1.61093723		
533.4	1.61090192		
533.6	1.61016912		
533.8	1.6101395		
534	1.60910599		
534.2	1.60856394		
534.4	1.60767238		
534.6	1.60718115		
534.8	1.60630631		
535	1.60540029		
535.2	1.60476339		
535.4	1.60435743		
535.6	1.60383514		
535.8	1.60388258		
536	1.60281288		
536.2	1.60242188		
536.4	1.60252098		
536.6	1.60151919		
536.8	1.60119875		
537	1.60162278		
537.2	1.60091524		
537.4	1.60064928		
537.6	1.59986917		
537.8	1.59956053		
538	1.59846671		
538.2	1.59825718		
538.4	1.59747538		
538.6	1.59666425		
538.8	1.5957776		
539	1.59538284		
539.2	1.59556596		
539.4	1.59555396		
539.6	1.59547214		
539.8	1.5953256		
540	1.59503623		
540.2	1.5948958		
540.4	1.59482261		
540.6	1.5942099		
540.8	1.59423471		
541	1.59457289		
541.2	1.59426934		
541.4	1.59399528		
541.6	1.59329422		
541.8	1.59284603		
542	1.59196118		
542.2	1.59186866		
542.4	1.59119926		
542.6	1.59077824		
542.8	1.59025407		
543	1.5894382		
543.2	1.58898923		
543.4	1.58835522		
543.6	1.58801828		
543.8	1.58796198		
544	1.58779095		
544.2	1.58722304		
544.4	1.5868559		
544.6	1.58635401		
544.8	1.58595679		
545	1.58603131		
545.2	1.58573805		
545.4	1.5852931		
545.6	1.58451675		
545.8	1.58405434		
546	1.58328084		
546.2	1.58279812		
546.4	1.58234943		
546.6	1.58183787		
546.8	1.58110601		
547	1.58067523		
547.2	1.58055974		
547.4	1.58063358		
547.6	1.58086123		
547.8	1.58107066		
548	1.58088653		
548.2	1.58054234		
548.4	1.58020865		
548.6	1.58000208		
548.8	1.579441		
549	1.57937064		
549.2	1.57860205		
549.4	1.5776986		
549.6	1.57630108		
549.8	1.57566193		
550	1.57524348		
550.2	1.57489702		
550.4	1.57425957		
550.6	1.57367283		
550.8	1.57380055		
551	1.57394814		
551.2	1.57338281		
551.4	1.5731058		
551.6	1.57287212		
551.8	1.5726805		
552	1.57229725		
552.2	1.57212552		
552.4	1.57172618		
552.6	1.57171367		
552.8	1.57124637		
553	1.57090345		
553.2	1.57014633		
553.4	1.5699001		
553.6	1.56945553		
553.8	1.56953639		
554	1.5693947		
554.2	1.5685342		
554.4	1.56827758		
554.6	1.56807481		
554.8	1.56856708		
555	1.56795587		
555.2	1.56719662		
555.4	1.56694925		
555.6	1.56664308		
555.8	1.56606895		
556	1.56581416		
556.2	1.56594171		
556.4	1.56565554		
556.6	1.56536257		
556.8	1.56507972		
557	1.56459306		
557.2	1.56416887		
557.4	1.56382283		
557.6	1.56314071		
557.8	1.56249847		
558	1.56235065		
558.2	1.56157997		
558.4	1.56130197		
558.6	1.56104374		
558.8	1.56085197		
559	1.56016244		
559.2	1.56024146		
559.4	1.5603496		
559.6	1.56016944		
559.8	1.56014973		
560	1.5602807		
560.2	1.56033908		
560.4	1.55993885		
560.6	1.55973859		
560.8	1.55946529		
561	1.55890261		
561.2	1.55866328		
561.4	1.55847383		
561.6	1.55822974		
561.8	1.55759934		
562	1.55757305		
562.2	1.55623845		
562.4	1.55560639		
562.6	1.5556366		
562.8	1.55467985		
563	1.55459776		
563.2	1.55461777		
563.4	1.55444486		
563.6	1.55407535		
563.8	1.5539295		
564	1.55388651		
564.2	1.55330688		
564.4	1.55305213		
564.6	1.55250262		
564.8	1.55239591		
565	1.55205416		
565.2	1.5524668		
565.4	1.55256169		
565.6	1.5524964		
565.8	1.55212939		
566	1.55240365		
566.2	1.55237097		
566.4	1.55242451		
566.6	1.55229535		
566.8	1.55189358		
567	1.55217881		
567.2	1.55208384		
567.4	1.55182481		
567.6	1.55153736		
567.8	1.55097731		
568	1.5502676		
568.2	1.54959001		
568.4	1.54923475		
568.6	1.5484847		
568.8	1.54876093		
569	1.54861705		
569.2	1.54844607		
569.4	1.54810453		
569.6	1.5480787		
569.8	1.54795619		
570	1.54776523		
570.2	1.54735394		
570.4	1.54665118		
570.6	1.54640409		
570.8	1.54593644		
571	1.54539896		
571.2	1.54442807		
571.4	1.54369174		
571.6	1.5429363		
571.8	1.54213539		
572	1.54184072		
572.2	1.54233656		
572.4	1.54228761		
572.6	1.54286991		
572.8	1.54282666		
573	1.54293124		
573.2	1.54249333		
573.4	1.54259291		
573.6	1.54280665		
573.8	1.54253178		
574	1.54240475		
574.2	1.54248983		
574.4	1.54230629		
574.6	1.54182845		
574.8	1.54114118		
575	1.540732		
575.2	1.54011281		
575.4	1.54016874		
575.6	1.54022309		
575.8	1.54045498		
576	1.5406704		
576.2	1.54127665		
576.4	1.54162881		
576.6	1.54133941		
576.8	1.54080947		
577	1.54089512		
577.2	1.54056319		
577.4	1.5401359		
577.6	1.53992702		
577.8	1.53908315		
578	1.53878474		
578.2	1.53814483		
578.4	1.53747428		
578.6	1.53741713		
578.8	1.53716049		
579	1.53704329		
579.2	1.53712728		
579.4	1.53756873		
579.6	1.53753891		
579.8	1.53733372		
580	1.53704623		
580.2	1.53705812		
580.4	1.53702391		
580.6	1.53639137		
580.8	1.53676732		
581	1.53599031		
581.2	1.53588768		
581.4	1.53560648		
581.6	1.53531429		
581.8	1.53518477		
582	1.53504179		
582.2	1.53450752		
582.4	1.53453081		
582.6	1.53508356		
582.8	1.53495483		
583	1.5354756		
583.2	1.53546103		
583.4	1.5351424		
583.6	1.53481166		
583.8	1.53495887		
584	1.53459222		
584.2	1.5344756		
584.4	1.53457164		
584.6	1.53453831		
584.8	1.53450296		
585	1.53353945		
585.2	1.53395523		
585.4	1.53327532		
585.6	1.53291934		
585.8	1.53254385		
586	1.53172038		
586.2	1.53125776		
586.4	1.53117844		
586.6	1.53081074		
586.8	1.52996846		
587	1.52941041		
587.2	1.5284909		
587.4	1.52834125		
587.6	1.52837391		
587.8	1.528548		
588	1.5280064		
588.2	1.52836874		
588.4	1.52857703		
588.6	1.52904369		
588.8	1.52873474		
589	1.52831874		
589.2	1.52843356		
589.4	1.5284236		
589.6	1.52854451		
589.8	1.52837196		
590	1.52822258		
590.2	1.52779405		
590.4	1.5277175		
590.6	1.5264397		
590.8	1.52615707		
591	1.52588822		
591.2	1.52572954		
591.4	1.5258736		
591.6	1.52540066		
591.8	1.52534334		
592	1.52525642		
592.2	1.52573658		
592.4	1.52547444		
592.6	1.52515469		
592.8	1.52439613		
593	1.52441844		
593.2	1.52446398		
593.4	1.5246173		
593.6	1.52418424		
593.8	1.52390857		
594	1.52340345		
594.2	1.52305875		
594.4	1.5226155		
594.6	1.52167997		
594.8	1.52140004		
595	1.52108654		
595.2	1.52085205		
595.4	1.52100184		
595.6	1.52083482		
595.8	1.5210918		
596	1.52121297		
596.2	1.52112079		
596.4	1.52094111		
596.6	1.52089933		
596.8	1.52089341		
597	1.52109649		
597.2	1.5210967		
597.4	1.52040949		
597.6	1.52025139		
597.8	1.52010923		
598	1.51951053		
598.2	1.51945791		
598.4	1.51918344		
598.6	1.51862977		
598.8	1.51845072		
599	1.51873715		
599.2	1.51871761		
599.4	1.51961435		
599.6	1.51995661		
599.8	1.52035068		
600	1.52052113		
600.2	1.52076926		
600.4	1.52104973		
600.6	1.52082228		
600.8	1.52055243		
601	1.52058473		
601.2	1.52005461		
601.4	1.51931063		
601.6	1.5190516		
601.8	1.51857045		
602	1.51794402		
602.2	1.51806768		
602.4	1.51807754		
602.6	1.5175728		
602.8	1.51732279		
603	1.51707359		
603.2	1.51709846		
603.4	1.5173569		
603.6	1.51695809		
603.8	1.51671966		
604	1.51653902		
604.2	1.51679499		
604.4	1.5165996		
604.6	1.51624208		
604.8	1.51585247		
605	1.51548488		
605.2	1.5146655		
605.4	1.51418859		
605.6	1.51373889		
605.8	1.51385182		
606	1.5142678		
606.2	1.51471474		
606.4	1.51496603		
606.6	1.51527258		
606.8	1.51566294		
607	1.51613388		
607.2	1.5165228		
607.4	1.51663441		
607.6	1.51698849		
607.8	1.5171303		
608	1.51733121		
608.2	1.51754384		
608.4	1.51679825		
608.6	1.51604078		
608.8	1.51544915		
609	1.51472822		
609.2	1.51372584		
609.4	1.51338448		
609.6	1.51290576		
609.8	1.51247623		
610	1.51246918		
610.2	1.51224299		
610.4	1.51240734		
610.6	1.51239023		
610.8	1.51255677		
611	1.51245285		
611.2	1.51223633		
611.4	1.51214462		
611.6	1.51201582		
611.8	1.51161364		
612	1.51163664		
612.2	1.51138992		
612.4	1.51043402		
612.6	1.51007271		
612.8	1.51009313		
613	1.50959743		
613.2	1.50982333		
613.4	1.5099869		
613.6	1.50992091		
613.8	1.51014527		
614	1.51044199		
614.2	1.51053877		
614.4	1.51037243		
614.6	1.5103442		
614.8	1.51078558		
615	1.51079593		
615.2	1.51091308		
615.4	1.51102139		
615.6	1.51053507		
615.8	1.51021254		
616	1.51049566		
616.2	1.50984725		
616.4	1.50924683		
616.6	1.50891992		
616.8	1.50902654		
617	1.50839021		
617.2	1.50879955		
617.4	1.50865099		
617.6	1.50864017		
617.8	1.50852229		
618	1.50862209		
618.2	1.50817484		
618.4	1.50788933		
618.6	1.50833735		
618.8	1.50849777		
619	1.50853914		
619.2	1.508563		
619.4	1.50823899		
619.6	1.50820489		
619.8	1.50810609		
620	1.50836905		
620.2	1.50788063		
620.4	1.50804761		
620.6	1.50763619		
620.8	1.50753875		
621	1.50740059		
621.2	1.50780664		
621.4	1.50733193		
621.6	1.5069993		
621.8	1.50732432		
622	1.50711624		
622.2	1.50683741		
622.4	1.50661122		
622.6	1.50647803		
622.8	1.50632032		
623	1.50599029		
623.2	1.50551044		
623.4	1.50556412		
623.6	1.50554678		
623.8	1.50539821		
624	1.50533571		
624.2	1.50553142		
624.4	1.50535622		
624.6	1.50483305		
624.8	1.50475327		
625	1.50491028		
625.2	1.50477332		
625.4	1.50505042		
625.6	1.50540722		
625.8	1.50589111		
626	1.50572682		
626.2	1.50581776		
626.4	1.5051132		
626.6	1.50488822		
626.8	1.50470679		
627	1.50392368		
627.2	1.50346308		
627.4	1.50361888		
627.6	1.50314443		
627.8	1.50265341		
628	1.50210394		
628.2	1.5022022		
628.4	1.50193205		
628.6	1.50221839		
628.8	1.50243677		
629	1.50298775		
629.2	1.50296877		
629.4	1.5032507		
629.6	1.5030696		
629.8	1.50308231		
630	1.50318426		
630.2	1.50307298		
630.4	1.50237397		
630.6	1.50216538		
630.8	1.50139392		
631	1.50109818		
631.2	1.50101999		
631.4	1.50080807		
631.6	1.50072423		
631.8	1.50070628		
632	1.50098002		
632.2	1.50141685		
632.4	1.50154968		
632.6	1.50154883		
632.8	1.50194699		
633	1.50196002		
633.2	1.50145573		
633.4	1.50135888		
633.6	1.50120784		
633.8	1.50108429		
634	1.5007511		
634.2	1.500071		
634.4	1.49929096		
634.6	1.499526		
634.8	1.49913973		
635	1.49912028		
635.2	1.4987463		
635.4	1.49914868		
635.6	1.49916377		
635.8	1.4995178		
636	1.49974221		
636.2	1.49974339		
636.4	1.49942833		
636.6	1.49919489		
636.8	1.49924108		
637	1.49905609		
637.2	1.49895583		
637.4	1.49874375		
637.6	1.49920592		
637.8	1.49886124		
638	1.49832341		
638.2	1.49803615		
638.4	1.49824613		
638.6	1.49811541		
638.8	1.49767998		
639	1.49775009		
639.2	1.49809703		
639.4	1.49855588		
639.6	1.49837048		
639.8	1.49838574		
640	1.49788128		
640.2	1.49751442		
640.4	1.49696362		
640.6	1.49729511		
640.8	1.4973974		
641	1.49770239		
641.2	1.49756752		
641.4	1.4975427		
641.6	1.49760244		
641.8	1.49704023		
642	1.49722829		
642.2	1.49727544		
642.4	1.49717783		
642.6	1.49696143		
642.8	1.49701359		
643	1.4969584		
643.2	1.49690628		
643.4	1.49655012		
643.6	1.49613832		
643.8	1.49512478		
644	1.49447521		
644.2	1.49447156		
644.4	1.49430528		
644.6	1.49459494		
644.8	1.49434907		
645	1.49405429		
645.2	1.49404286		
645.4	1.49399735		
645.6	1.49393963		
645.8	1.4941918		
646	1.49417605		
646.2	1.49397941		
646.4	1.4941538		
646.6	1.49454671		
646.8	1.49413096		
647	1.49411806		
647.2	1.4941659		
647.4	1.49395951		
647.6	1.4937079		
647.8	1.49320231		
648	1.49346686		
648.2	1.49362935		
648.4	1.49362691		
648.6	1.49401839		
648.8	1.49411389		
649	1.49413975		
649.2	1.49398594		
649.4	1.49358634		
649.6	1.49360531		
649.8	1.4934482		
650	1.49337227		
650.2	1.49356427		
650.4	1.49319519		
650.6	1.49247072		
650.8	1.4920309		
651	1.4920928		
651.2	1.49194034		
651.4	1.49153144		
651.6	1.49167147		
651.8	1.49146834		
652	1.49162128		
652.2	1.49143997		
652.4	1.49131562		
652.6	1.49136151		
652.8	1.49095339		
653	1.49062854		
653.2	1.49032647		
653.4	1.4906021		
653.6	1.49084809		
653.8	1.49053202		
654	1.49073413		
654.2	1.49041172		
654.4	1.48968827		
654.6	1.48967183		
654.8	1.49006847		
655	1.49056611		
655.2	1.49046994		
655.4	1.49070359		
655.6	1.49088144		
655.8	1.49071293		
656	1.49109343		
656.2	1.49127188		
656.4	1.49086646		
656.6	1.49078113		
656.8	1.49071499		
657	1.49044785		
657.2	1.49076778		
657.4	1.49069477		
657.6	1.49036755		
657.8	1.48992547		
658	1.49016136		
658.2	1.48969973		
658.4	1.48942589		
658.6	1.48946064		
658.8	1.48932515		
659	1.48941691		
659.2	1.48895038		
659.4	1.48912391		
659.6	1.48856691		
659.8	1.48860085		
660	1.48845172		
660.2	1.48819037		
660.4	1.48772487		
660.6	1.48800426		
660.8	1.48782574		
661	1.48787868		
661.2	1.48829231		
661.4	1.48785396		
661.6	1.48781767		
661.8	1.48755796		
662	1.48758595		
662.2	1.48740007		
662.4	1.48714113		
662.6	1.487181		
662.8	1.48680002		
663	1.48683828		
663.2	1.48689871		
663.4	1.48743496		
663.6	1.48700494		
663.8	1.48692604		
664	1.48706394		
664.2	1.48741447		
664.4	1.48744483		
664.6	1.48752696		
664.8	1.48761013		
665	1.48793737		
665.2	1.48816492		
665.4	1.48785462		
665.6	1.48744532		
665.8	1.48737782		
666	1.4871431		
666.2	1.48669241		
666.4	1.48642534		
666.6	1.48650711		
666.8	1.48615185		
667	1.4863488		
667.2	1.48614697		
667.4	1.48621171		
667.6	1.48561068		
667.8	1.48564758		
668	1.48600161		
668.2	1.4858127		
668.4	1.48503689		
668.6	1.48490892		
668.8	1.48524108		
669	1.48522292		
669.2	1.4855442		
669.4	1.48511734		
669.6	1.4846074		
669.8	1.48485421		
670	1.48466744		
670.2	1.48475196		
670.4	1.48477078		
670.6	1.48509291		
670.8	1.48500847		
671	1.48496972		
671.2	1.48422523		
671.4	1.48418832		
671.6	1.48386875		
671.8	1.48373763		
672	1.48378813		
672.2	1.48376187		
672.4	1.48367799		
672.6	1.48366005		
672.8	1.4836186		
673	1.48356524		
673.2	1.48328621		
673.4	1.48241637		
673.6	1.4822368		
673.8	1.48251652		
674	1.48290711		
674.2	1.48292252		
674.4	1.48320709		
674.6	1.48403238		
674.8	1.48402316		
675	1.48411502		
675.2	1.4842763		
675.4	1.4842567		
675.6	1.48409457		
675.8	1.48435902		
676	1.4845292		
676.2	1.48473899		
676.4	1.48433439		
676.6	1.48382026		
676.8	1.48354945		
677	1.4831535		
677.2	1.48220131		
677.4	1.48202195		
677.6	1.48235925		
677.8	1.48231606		
678	1.48185671		
678.2	1.48199732		
678.4	1.48236346		
678.6	1.4826749		
678.8	1.4826198		
679	1.48263641		
679.2	1.48242412		
679.4	1.48188756		
679.6	1.48187997		
679.8	1.48187628		
680	1.48148852		
680.2	1.48119321		
680.4	1.4805757		
680.6	1.48025646		
680.8	1.4803613		
681	1.48050213		
681.2	1.48036747		
681.4	1.48103858		
681.6	1.48144774		
681.8	1.48131852		
682	1.48118761		
682.2	1.48202083		
682.4	1.48210087		
682.6	1.48246105		
682.8	1.4823934		
683	1.48216121		
683.2	1.48190511		
683.4	1.48212312		
683.6	1.4823657		
683.8	1.482449		
684	1.48236269		
684.2	1.48226027		
684.4	1.48215211		
684.6	1.4818442		
684.8	1.48171105		
685	1.48093856		
685.2	1.48067201		
685.4	1.48044462		
685.6	1.48034756		
685.8	1.48026646		
686	1.47993557		
686.2	1.48041137		
686.4	1.47998926		
686.6	1.48003806		
686.8	1.47995648		
687	1.48025758		
687.2	1.47999635		
687.4	1.48020416		
687.6	1.48065613		
687.8	1.48048579		
688	1.4800703		
688.2	1.47979553		
688.4	1.47943725		
688.6	1.47881708		
688.8	1.47853044		
689	1.4784327		
689.2	1.47891963		
689.4	1.4788773		
689.6	1.47938087		
689.8	1.47955328		
690	1.47900034		
690.2	1.47954208		
690.4	1.47929896		
690.6	1.47964862		
690.8	1.47992643		
691	1.48010114		
691.2	1.47977583		
691.4	1.47941253		
691.6	1.47939203		
691.8	1.47870505		
692	1.47808038		
692.2	1.47822654		
692.4	1.47816134		
692.6	1.47872855		
692.8	1.47889512		
693	1.48007154		
693.2	1.48043315		
693.4	1.48081693		
693.6	1.48076154		
693.8	1.48043267		
694	1.48034473		
694.2	1.48059651		
694.4	1.48044542		
694.6	1.48056312		
694.8	1.48053345		
695	1.47988006		
695.2	1.47922534		
695.4	1.47857346		
695.6	1.4786514		
695.8	1.47786211		
696	1.477565		
696.2	1.47754017		
696.4	1.47723843		
696.6	1.47736726		
696.8	1.47690624		
697	1.47710135		
697.2	1.47652548		
697.4	1.47625157		
697.6	1.47578533		
697.8	1.47564039		
698	1.47548099		
698.2	1.47542362		
698.4	1.47545214		
698.6	1.47549149		
698.8	1.47550552		
699	1.47505738		
699.2	1.47488745		
699.4	1.47546158		
699.6	1.47566331		
699.8	1.475864		
700	1.47625805		
700.2	1.47589011		
700.4	1.47577766		
700.6	1.47619534		
700.8	1.47610432		
701	1.47604119		
701.2	1.47583435		
701.4	1.47548846		
701.6	1.47527611		
701.8	1.47549601		
702	1.47552243		
702.2	1.47536673		
702.4	1.47545969		
702.6	1.47531291		
702.8	1.47489309		
703	1.47376638		
703.2	1.47342061		
703.4	1.47358669		
703.6	1.47348328		
703.8	1.47329205		
704	1.47367548		
704.2	1.47367356		
704.4	1.47453945		
704.6	1.47499885		
704.8	1.4748836		
705	1.47457857		
705.2	1.4739931		
705.4	1.47384917		
705.6	1.47398521		
705.8	1.47432025		
706	1.47415827		
706.2	1.47400989		
706.4	1.47436368		
706.6	1.47439842		
706.8	1.47385153		
707	1.47374535		
707.2	1.47399489		
707.4	1.47428376		
707.6	1.47430609		
707.8	1.47420417		
708	1.47479501		
708.2	1.47456589		
708.4	1.47485212		
708.6	1.47460274		
708.8	1.47452414		
709	1.47442259		
709.2	1.47434148		
709.4	1.47500421		
709.6	1.4750178		
709.8	1.47505186		
710	1.47497377		
710.2	1.47518366		
710.4	1.47557259		
710.6	1.47558571		
710.8	1.47529671		
711	1.47561462		
711.2	1.47526924		
711.4	1.47489386		
711.6	1.47398844		
711.8	1.47386322		
712	1.47368869		
712.2	1.47338866		
712.4	1.47316031		
712.6	1.47312371		
712.8	1.47304851		
713	1.47336282		
713.2	1.47346468		
713.4	1.47367697		
713.6	1.47337575		
713.8	1.47333156		
714	1.47343726		
714.2	1.47347977		
714.4	1.47365014		
714.6	1.47356169		
714.8	1.47345186		
715	1.47325938		
715.2	1.4728412		
715.4	1.47250949		
715.6	1.47290605		
715.8	1.4735319		
716	1.47338039		
716.2	1.47326534		
716.4	1.47310668		
716.6	1.47262813		
716.8	1.47251933		
717	1.47264075		
717.2	1.47267293		
717.4	1.4727508		
717.6	1.4724861		
717.8	1.47220623		
718	1.47208869		
718.2	1.47182842		
718.4	1.47198569		
718.6	1.47188871		
718.8	1.47189701		
719	1.4721507		
719.2	1.47254093		
719.4	1.4730541		
719.6	1.47397992		
719.8	1.47434914		
