# Supplementary material for: Molecular basis for DNA recognition by the maternal pioneer transcription factor FoxH1
Source: Nat Commun. 2022 Nov 26;13:7279. doi: 10.1038/s41467-022-34925-y (PMC9701222; doi:10.1038/s41467-022-34925-y)
Supplement: Supplementary file 4 — Source Data [file 41467_2022_34925_MOESM4_ESM.zip › Sourcedata/BLIS/FoxH1/R30H/GSC/DNA/C7Results.txt]

Conc1	1.25E-07	
Start1	270	
Stop1	719.8	
Kobs	0.00159502921316166	
Error Kobs	2.14001266178307E-05	
Koff	0	
Error Koff	0	
Time1	Data1	Fit1	
270	-0.01591742	0	
270.2	-0.01441583	0.00233794	
270.4	-0.01323388	0.00467097	
270.6	-0.011479	0.00699911	
270.8	-0.00935973	0.00932237	
271	-0.00729998	0.01164076	
271.2	-0.00491704	0.01395428	
271.4	-0.00209624	0.01626296	
271.6	0.00048597	0.01856679	
271.8	0.00260487	0.02086579	
272	0.00489816	0.02315997	
272.2	0.00756106	0.02544935	
272.4	0.01019671	0.02773392	
272.6	0.01229921	0.0300137	
272.8	0.0147354	0.0322887	
273	0.0172137	0.03455893	
273.2	0.02002837	0.0368244	
273.4	0.02228566	0.03908511	
273.6	0.02456426	0.04134109	
273.8	0.02663231	0.04359234	
274	0.02897275	0.04583887	
274.2	0.03158025	0.04808068	
274.4	0.03328501	0.0503178	
274.6	0.03585661	0.05255022	
274.8	0.03821409	0.05477797	
275	0.04049937	0.05700104	
275.2	0.04341723	0.05921945	
275.4	0.04611633	0.06143321	
275.6	0.04884502	0.06364232	
275.8	0.05151303	0.06584681	
276	0.05500682	0.06804667	
276.2	0.05833426	0.07024192	
276.4	0.06068948	0.07243257	
276.6	0.0633608	0.07461862	
276.8	0.06708118	0.07680009	
277	0.07008289	0.07897698	
277.2	0.07280765	0.08114931	
277.4	0.07552258	0.08331708	
277.6	0.07779041	0.08548031	
277.8	0.08022293	0.087639	
278	0.08305039	0.08979317	
278.2	0.08548099	0.09194282	
278.4	0.08770445	0.09408796	
278.6	0.0902357	0.0962286	
278.8	0.09255557	0.09836476	
279	0.09504671	0.10049643	
279.2	0.09776448	0.10262364	
279.4	0.10038077	0.10474638	
279.6	0.10331935	0.10686468	
279.8	0.10579285	0.10897853	
280	0.10906624	0.11108795	
280.2	0.11157613	0.11319294	
280.4	0.11387227	0.11529353	
280.6	0.11679564	0.1173897	
280.8	0.12019362	0.11948149	
281	0.12229941	0.12156888	
281.2	0.12454461	0.1236519	
281.4	0.12716677	0.12573055	
281.6	0.12992779	0.12780484	
281.8	0.13292473	0.12987479	
282	0.13520842	0.13194039	
282.2	0.13796651	0.13400166	
282.4	0.14067486	0.13605861	
282.6	0.14328936	0.13811124	
282.8	0.14582473	0.14015957	
283	0.14875843	0.14220361	
283.2	0.15146594	0.14424336	
283.4	0.15402971	0.14627883	
283.6	0.15647696	0.14831004	
283.8	0.15910762	0.15033698	
284	0.16191872	0.15235968	
284.2	0.16414386	0.15437813	
284.4	0.16601499	0.15639235	
284.6	0.16839808	0.15840235	
284.8	0.17092407	0.16040814	
285	0.17321449	0.16240971	
285.2	0.17574312	0.16440709	
285.4	0.17910352	0.16640028	
285.6	0.18153961	0.1683893	
285.8	0.18377219	0.17037414	
286	0.18575104	0.17235482	
286.2	0.18802303	0.17433134	
286.4	0.19067443	0.17630373	
286.6	0.19306739	0.17827197	
286.8	0.19556847	0.18023609	
287	0.19787986	0.18219609	
287.2	0.19997	0.18415198	
287.4	0.20223376	0.18610377	
287.6	0.20429913	0.18805146	
287.8	0.20626065	0.18999508	
288	0.20837746	0.19193461	
288.2	0.21022105	0.19387008	
288.4	0.21205454	0.19580149	
288.6	0.21407073	0.19772885	
288.8	0.21619862	0.19965217	
289	0.21749159	0.20157146	
289.2	0.22010872	0.20348672	
289.4	0.22244834	0.20539797	
289.6	0.22360299	0.20730521	
289.8	0.22560639	0.20920845	
290	0.22758847	0.2111077	
290.2	0.22994421	0.21300296	
290.4	0.23252661	0.21489425	
290.6	0.23417911	0.21678158	
290.8	0.23689637	0.21866495	
291	0.2389601	0.22054437	
291.2	0.241418	0.22241984	
291.4	0.24349731	0.22429139	
291.6	0.24563975	0.22615901	
291.8	0.24768822	0.22802271	
292	0.25015379	0.22988251	
292.2	0.25239986	0.23173841	
292.4	0.25476352	0.23359041	
292.6	0.25663131	0.23543854	
292.8	0.25844491	0.23728278	
293	0.25987507	0.23912316	
293.2	0.26241978	0.24095968	
293.4	0.26352411	0.24279235	
293.6	0.26541208	0.24462118	
293.8	0.26741374	0.24644617	
294	0.26933192	0.24826733	
294.2	0.27148686	0.25008468	
294.4	0.27305812	0.25189821	
294.6	0.27487472	0.25370795	
294.8	0.27699405	0.25551388	
295	0.27848506	0.25731604	
295.2	0.28082669	0.25911441	
295.4	0.28240932	0.26090901	
295.6	0.28486722	0.26269985	
295.8	0.28694172	0.26448693	
296	0.28900963	0.26627026	
296.2	0.29114748	0.26804986	
296.4	0.29317857	0.26982572	
296.6	0.29515365	0.27159786	
296.8	0.29628647	0.27336629	
297	0.29742624	0.27513101	
297.2	0.29919688	0.27689202	
297.4	0.30075982	0.27864934	
297.6	0.30237373	0.28040298	
297.8	0.3034841	0.28215294	
298	0.3053051	0.28389924	
298.2	0.30666088	0.28564186	
298.4	0.30785082	0.28738084	
298.6	0.30951492	0.28911617	
298.8	0.31137842	0.29084786	
299	0.3135924	0.29257592	
299.2	0.31609325	0.29430036	
299.4	0.31762063	0.29602118	
299.6	0.32003909	0.29773839	
299.8	0.32193624	0.299452	
300	0.32345738	0.30116201	
300.2	0.32567566	0.30286845	
300.4	0.32725663	0.3045713	
300.6	0.3288737	0.30627058	
300.8	0.32918075	0.3079663	
301	0.33095797	0.30965847	
301.2	0.33257864	0.31134708	
301.4	0.33391981	0.31303216	
301.6	0.33524313	0.3147137	
301.8	0.33616584	0.31639171	
302	0.33734707	0.31806621	
302.2	0.33831027	0.31973719	
302.4	0.33963593	0.32140468	
302.6	0.34148709	0.32306866	
302.8	0.34351843	0.32472916	
303	0.345719	0.32638617	
303.2	0.34727178	0.32803971	
303.4	0.34844731	0.32968978	
303.6	0.35059374	0.33133639	
303.8	0.35174977	0.33297955	
304	0.35277857	0.33461927	
304.2	0.35398457	0.33625554	
304.4	0.35470857	0.33788839	
304.6	0.35624137	0.33951781	
304.8	0.35715839	0.34114381	
305	0.35942787	0.34276641	
305.2	0.3608538	0.3443856	
305.4	0.3623273	0.34600139	
305.6	0.36384434	0.3476138	
305.8	0.36494216	0.34922283	
306	0.36652946	0.35082848	
306.2	0.36824333	0.35243077	
306.4	0.37000016	0.3540297	
306.6	0.37188839	0.35562527	
306.8	0.37360774	0.3572175	
307	0.3750242	0.35880639	
307.2	0.3762605	0.36039195	
307.4	0.37751332	0.36197418	
307.6	0.37890558	0.36355309	
307.8	0.37947695	0.3651287	
308	0.38016538	0.366701	
308.2	0.38093936	0.36827	
308.4	0.38165249	0.36983572	
308.6	0.38288842	0.37139815	
308.8	0.38386643	0.3729573	
309	0.38497873	0.37451319	
309.2	0.38571071	0.37606581	
309.4	0.3867083	0.37761517	
309.6	0.3878205	0.37916129	
309.8	0.38906653	0.38070417	
310	0.39037159	0.38224381	
310.2	0.39237851	0.38378022	
310.4	0.39382065	0.38531341	
310.6	0.39546938	0.38684339	
310.8	0.39709827	0.38837015	
311	0.39906542	0.38989372	
311.2	0.4007574	0.39141409	
311.4	0.40241397	0.39293127	
311.6	0.40356704	0.39444528	
311.8	0.40472595	0.3959561	
312	0.40588508	0.39746376	
312.2	0.40737933	0.39896826	
312.4	0.40845476	0.4004696	
312.6	0.40961577	0.4019678	
312.8	0.41097109	0.40346285	
313	0.41192705	0.40495477	
313.2	0.41267968	0.40644356	
313.4	0.41421247	0.40792922	
313.6	0.41525863	0.40941178	
313.8	0.41690451	0.41089122	
314	0.41821394	0.41236756	
314.2	0.41984432	0.41384081	
314.4	0.42072117	0.41531096	
314.6	0.42253998	0.41677804	
314.8	0.42371096	0.41824204	
315	0.42507733	0.41970296	
315.2	0.4260376	0.42116083	
315.4	0.42718869	0.42261564	
315.6	0.42806805	0.42406739	
315.8	0.4292294	0.4255161	
316	0.43029272	0.42696178	
316.2	0.43167177	0.42840442	
316.4	0.43213043	0.42984404	
316.6	0.43276529	0.43128064	
316.8	0.43386519	0.43271423	
317	0.43452591	0.43414481	
317.2	0.43531269	0.43557239	
317.4	0.43634141	0.43699698	
317.6	0.43746219	0.43841858	
317.8	0.43888894	0.4398372	
318	0.44003447	0.44125284	
318.2	0.44115538	0.44266552	
318.4	0.44221395	0.44407523	
318.6	0.44355204	0.44548199	
318.8	0.44420619	0.4468858	
319	0.44544283	0.44828667	
319.2	0.44652359	0.44968459	
319.4	0.44778988	0.45107959	
319.6	0.44914426	0.45247166	
319.8	0.45073115	0.45386081	
320	0.45167953	0.45524705	
320.2	0.4529737	0.45663038	
320.4	0.45342918	0.45801082	
320.6	0.45447178	0.45938835	
320.8	0.45545827	0.460763	
321	0.45623017	0.46213477	
321.2	0.45721433	0.46350366	
321.4	0.45862123	0.46486968	
321.6	0.46012746	0.46623283	
321.8	0.46150165	0.46759313	
322	0.46234745	0.46895057	
322.2	0.46314659	0.47030517	
322.4	0.46392205	0.47165692	
322.6	0.46437086	0.47300585	
322.8	0.46510332	0.47435194	
323	0.46637349	0.47569521	
323.2	0.46738543	0.47703567	
323.4	0.4690946	0.47837331	
323.6	0.47007471	0.47970815	
323.8	0.47134452	0.48104019	
324	0.47174278	0.48236944	
324.2	0.47257668	0.4836959	
324.4	0.47326389	0.48501957	
324.6	0.47411836	0.48634048	
324.8	0.4750626	0.48765861	
325	0.47620251	0.48897398	
325.2	0.47743391	0.49028659	
325.4	0.47871055	0.49159645	
325.6	0.47966231	0.49290356	
325.8	0.48091944	0.49420793	
326	0.48161552	0.49550957	
326.2	0.48263716	0.49680847	
326.4	0.48350685	0.49810465	
326.6	0.48388647	0.49939812	
326.8	0.48507175	0.50068887	
327	0.48678022	0.50197692	
327.2	0.48788965	0.50326226	
327.4	0.48950129	0.50454491	
327.6	0.49020727	0.50582487	
327.8	0.49102649	0.50710215	
328	0.49188672	0.50837674	
328.2	0.49249683	0.50964867	
328.4	0.49322948	0.51091793	
328.6	0.49440072	0.51218452	
328.8	0.49551155	0.51344847	
329	0.49647151	0.51470976	
329.2	0.49728701	0.5159684	
329.4	0.49817065	0.51722441	
329.6	0.49902272	0.51847778	
329.8	0.49991096	0.51972852	
330	0.50104194	0.52097665	
330.2	0.50180243	0.52222215	
330.4	0.50300576	0.52346504	
330.6	0.50348217	0.52470533	
330.8	0.50491632	0.52594302	
331	0.5065846	0.52717811	
331.2	0.50740325	0.52841061	
331.4	0.50876747	0.52964052	
331.6	0.50976967	0.53086786	
331.8	0.51076668	0.53209262	
332	0.51188343	0.53331482	
332.2	0.51254051	0.53453445	
332.4	0.51334223	0.53575153	
332.6	0.51415562	0.53696605	
332.8	0.51502254	0.53817803	
333	0.51572528	0.53938746	
333.2	0.51640445	0.54059436	
333.4	0.5168308	0.54179873	
333.6	0.51753103	0.54300057	
333.8	0.51845988	0.5441999	
334	0.51904377	0.5453967	
334.2	0.51949838	0.546591	
334.4	0.52067068	0.5477828	
334.6	0.52103232	0.54897209	
334.8	0.52204445	0.55015889	
335	0.52292425	0.5513432	
335.2	0.52415994	0.55252503	
335.4	0.52586935	0.55370438	
335.6	0.5276921	0.55488126	
335.8	0.52902429	0.55605567	
336	0.53020341	0.55722762	
336.2	0.53105667	0.55839711	
336.4	0.53243511	0.55956415	
336.6	0.53376523	0.56072874	
336.8	0.53498621	0.56189089	
337	0.53624552	0.5630506	
337.2	0.53744042	0.56420788	
337.4	0.53833005	0.56536273	
337.6	0.53893762	0.56651516	
337.8	0.53944334	0.56766518	
338	0.53976236	0.56881278	
338.2	0.54019016	0.56995798	
338.4	0.54075421	0.57110078	
338.6	0.54119516	0.57224118	
338.8	0.54182593	0.57337919	
339	0.54255109	0.57451481	
339.2	0.5433366	0.57564805	
339.4	0.54392404	0.57677891	
339.6	0.54459471	0.57790741	
339.8	0.54439163	0.57903353	
340	0.5457731	0.5801573	
340.2	0.5468229	0.58127871	
340.4	0.54819403	0.58239777	
340.6	0.54943318	0.58351448	
340.8	0.55033018	0.58462885	
341	0.55161211	0.58574088	
341.2	0.55251188	0.58685058	
341.4	0.55313236	0.58795795	
341.6	0.55436433	0.58906301	
341.8	0.55549117	0.59016574	
342	0.55620976	0.59126616	
342.2	0.5567954	0.59236428	
342.4	0.55761361	0.59346009	
342.6	0.55882114	0.59455361	
342.8	0.55957597	0.59564483	
343	0.55976737	0.59673376	
343.2	0.55991692	0.59782041	
343.4	0.56036945	0.59890478	
343.6	0.56102173	0.59998688	
343.8	0.56186366	0.60106671	
344	0.56384618	0.60214427	
344.2	0.5647304	0.60321958	
344.4	0.56597417	0.60429263	
344.6	0.56682169	0.60536343	
344.8	0.56723918	0.60643198	
345	0.56807398	0.6074983	
345.2	0.56892394	0.60856238	
345.4	0.56988859	0.60962422	
345.6	0.57121293	0.61068384	
345.8	0.57238381	0.61174124	
346	0.57286346	0.61279642	
346.2	0.57415321	0.61384939	
346.4	0.57502271	0.61490015	
346.6	0.576211	0.61594871	
346.8	0.57704825	0.61699507	
347	0.57774664	0.61803923	
347.2	0.57856131	0.61908121	
347.4	0.57965377	0.620121	
347.6	0.58082929	0.62115861	
347.8	0.58206347	0.62219404	
348	0.58309686	0.6232273	
348.2	0.58419772	0.6242584	
348.4	0.58498535	0.62528733	
348.6	0.58543621	0.62631411	
348.8	0.58611451	0.62733873	
349	0.58649724	0.62836121	
349.2	0.58680257	0.62938154	
349.4	0.5876205	0.63039973	
349.6	0.58831226	0.63141579	
349.8	0.58929493	0.63242971	
350	0.58943543	0.63344151	
350.2	0.59007888	0.63445119	
350.4	0.59047419	0.63545875	
350.6	0.59119078	0.6364642	
350.8	0.5918546	0.63746754	
351	0.59243989	0.63846877	
351.2	0.59370822	0.63946791	
351.4	0.5948323	0.64046495	
351.6	0.59576987	0.6414599	
351.8	0.59717178	0.64245277	
352	0.59799382	0.64344355	
352.2	0.59944717	0.64443225	
352.4	0.60041992	0.64541889	
352.6	0.60113846	0.64640345	
352.8	0.60228214	0.64738595	
353	0.60305356	0.64836638	
353.2	0.60417442	0.64934477	
353.4	0.60546529	0.6503211	
353.6	0.60616728	0.65129538	
353.8	0.60708278	0.65226762	
354	0.60801493	0.65323782	
354.2	0.60822223	0.65420599	
354.4	0.60945819	0.65517213	
354.6	0.61009466	0.65613624	
354.8	0.61049702	0.65709833	
355	0.61161688	0.6580584	
355.2	0.61290541	0.65901646	
355.4	0.61381473	0.65997251	
355.6	0.61445832	0.66092656	
355.8	0.61536273	0.6618786	
356	0.61581058	0.66282865	
356.2	0.61657909	0.66377671	
356.4	0.61703205	0.66472277	
356.6	0.61761406	0.66566686	
356.8	0.61906292	0.66660896	
357	0.61998871	0.66754909	
357.2	0.62139924	0.66848725	
357.4	0.62246088	0.66942344	
357.6	0.62324248	0.67035767	
357.8	0.62453408	0.67128994	
358	0.62524936	0.67222025	
358.2	0.6258238	0.67314862	
358.4	0.62706324	0.67407503	
358.6	0.62731637	0.67499951	
358.8	0.62773832	0.67592204	
359	0.62846443	0.67684264	
359.2	0.62917049	0.67776131	
359.4	0.62962567	0.67867806	
359.6	0.62970919	0.67959288	
359.8	0.63012278	0.68050578	
360	0.63056525	0.68141677	
360.2	0.63135455	0.68232585	
360.4	0.6323014	0.68323303	
360.6	0.63301705	0.6841383	
360.8	0.6342121	0.68504167	
361	0.63540083	0.68594315	
361.2	0.63641535	0.68684273	
361.4	0.63714624	0.68774044	
361.6	0.63799659	0.68863626	
361.8	0.63902891	0.6895302	
362	0.63938523	0.69042226	
362.2	0.64023176	0.69131246	
362.4	0.64119589	0.69220079	
362.6	0.64200287	0.69308725	
362.8	0.64306293	0.69397186	
363	0.64421166	0.69485461	
363.2	0.64535242	0.69573551	
363.4	0.64612029	0.69661457	
363.6	0.64726382	0.69749178	
363.8	0.64822563	0.69836715	
364	0.64940587	0.69924069	
364.2	0.65022564	0.70011239	
364.4	0.65068822	0.70098227	
364.6	0.65153638	0.70185032	
364.8	0.65207388	0.70271655	
365	0.65286131	0.70358097	
365.2	0.65318225	0.70444357	
365.4	0.65359687	0.70530437	
365.6	0.65406123	0.70616336	
365.8	0.65456095	0.70702054	
366	0.65481817	0.70787594	
366.2	0.65531344	0.70872953	
366.4	0.65630233	0.70958134	
366.6	0.65682321	0.71043136	
366.8	0.65778417	0.7112796	
367	0.65867143	0.71212606	
367.2	0.65963505	0.71297075	
367.4	0.66083338	0.71381366	
367.6	0.66193927	0.71465481	
367.8	0.66313782	0.71549419	
368	0.66416035	0.71633181	
368.2	0.66512991	0.71716768	
368.4	0.66639307	0.71800179	
368.6	0.66791624	0.71883416	
368.8	0.6688414	0.71966477	
369	0.66974614	0.72049365	
369.2	0.67074644	0.72132079	
369.4	0.6715231	0.7221462	
369.6	0.67182472	0.72296987	
369.8	0.67248397	0.72379182	
370	0.67264658	0.72461204	
370.2	0.67277438	0.72543054	
370.4	0.6735029	0.72624733	
370.6	0.67395388	0.7270624	
370.8	0.67442737	0.72787577	
371	0.6750256	0.72868743	
371.2	0.67594854	0.72949739	
371.4	0.67688076	0.73030565	
371.6	0.67739875	0.73111221	
371.8	0.67878904	0.73191708	
372	0.67971828	0.73272027	
372.2	0.68080662	0.73352177	
372.4	0.68232927	0.73432159	
372.6	0.68400735	0.73511974	
372.8	0.68516723	0.73591621	
373	0.6858257	0.73671101	
373.2	0.68700803	0.73750414	
373.4	0.68797746	0.73829561	
373.6	0.68836444	0.73908542	
373.8	0.68963712	0.73987357	
374	0.69033223	0.74066008	
374.2	0.69076131	0.74144493	
374.4	0.69170759	0.74222813	
374.6	0.69257554	0.7430097	
374.8	0.69320771	0.74378962	
375	0.69385357	0.74456791	
375.2	0.6947471	0.74534457	
375.4	0.69510201	0.7461196	
375.6	0.69525133	0.74689301	
375.8	0.69610783	0.74766479	
376	0.69651448	0.74843495	
376.2	0.69685543	0.7492035	
376.4	0.69776707	0.74997044	
376.6	0.69799217	0.75073577	
376.8	0.69809038	0.7514995	
377	0.69854276	0.75226162	
377.2	0.69915759	0.75302214	
377.4	0.6998939	0.75378108	
377.6	0.70031718	0.75453841	
377.8	0.70136394	0.75529417	
378	0.70175418	0.75604833	
378.2	0.70240574	0.75680092	
378.4	0.70351408	0.75755192	
378.6	0.70517129	0.75830136	
378.8	0.70636028	0.75904922	
379	0.70738764	0.75979551	
379.2	0.70876411	0.76054024	
379.4	0.70979355	0.7612834	
379.6	0.71067565	0.76202501	
379.8	0.71177689	0.76276506	
380	0.71296079	0.76350356	
380.2	0.71339884	0.76424052	
380.4	0.71407891	0.76497592	
380.6	0.71433887	0.76570979	
380.8	0.71508471	0.76644211	
381	0.7159403	0.7671729	
381.2	0.71631231	0.76790216	
381.4	0.71668741	0.76862989	
381.6	0.71756115	0.76935609	
381.8	0.71794658	0.77008077	
382	0.71888339	0.77080393	
382.2	0.72022918	0.77152558	
382.4	0.72143594	0.77224571	
382.6	0.72268565	0.77296433	
382.8	0.72354498	0.77368144	
383	0.72417401	0.77439705	
383.2	0.72499425	0.77511116	
383.4	0.72641868	0.77582378	
383.6	0.72738031	0.77653489	
383.8	0.72824454	0.77724452	
384	0.72891589	0.77795266	
384.2	0.72952767	0.77865931	
384.4	0.73022463	0.77936449	
384.6	0.73095627	0.78006818	
384.8	0.7319833	0.7807704	
385	0.73293409	0.78147114	
385.2	0.73363606	0.78217042	
385.4	0.73476944	0.78286823	
385.6	0.73580975	0.78356458	
385.8	0.73703547	0.78425946	
386	0.73806582	0.78495289	
386.2	0.73907244	0.78564487	
386.4	0.73984201	0.78633539	
386.6	0.7402866	0.78702447	
386.8	0.74079963	0.7877121	
387	0.74106177	0.78839829	
387.2	0.74153823	0.78908304	
387.4	0.74235121	0.78976635	
387.6	0.74253978	0.79044824	
387.8	0.74274635	0.79112869	
388	0.74331802	0.79180771	
388.2	0.74410298	0.79248531	
388.4	0.74484859	0.7931615	
388.6	0.74583291	0.79383626	
388.8	0.74664323	0.79450961	
389	0.74747479	0.79518154	
389.2	0.74826925	0.79585207	
389.4	0.74951749	0.79652119	
389.6	0.75048019	0.79718891	
389.8	0.75162883	0.79785523	
390	0.75216732	0.79852015	
390.2	0.75386059	0.79918367	
390.4	0.75466434	0.79984581	
390.6	0.7554445	0.80050655	
390.8	0.7559904	0.80116591	
391	0.75653861	0.80182389	
391.2	0.75733343	0.80248049	
391.4	0.75794577	0.80313571	
391.6	0.7582005	0.80378956	
391.8	0.75854512	0.80444204	
392	0.75904898	0.80509315	
392.2	0.75975055	0.80574289	
392.4	0.76068658	0.80639127	
392.6	0.76082597	0.80703829	
392.8	0.76139563	0.80768396	
393	0.76190094	0.80832827	
393.2	0.76253549	0.80897123	
393.4	0.76370975	0.80961284	
393.6	0.76403022	0.8102531	
393.8	0.76435082	0.81089203	
394	0.76513648	0.81152961	
394.2	0.76607603	0.81216586	
394.4	0.76610963	0.81280077	
394.6	0.76718516	0.81343435	
394.8	0.76851305	0.81406661	
395	0.76950715	0.81469753	
395.2	0.77069854	0.81532714	
395.4	0.77095326	0.81595542	
395.6	0.7714375	0.81658239	
395.8	0.77219321	0.81720804	
396	0.77331632	0.81783238	
396.2	0.77450239	0.81845541	
396.4	0.77542388	0.81907713	
396.6	0.77629237	0.81969755	
396.8	0.7773791	0.82031667	
397	0.77801674	0.82093449	
397.2	0.77885952	0.82155102	
397.4	0.77990139	0.82216625	
397.6	0.78068531	0.8227802	
397.8	0.78162255	0.82339285	
398	0.78249837	0.82400422	
398.2	0.78367895	0.82461431	
398.4	0.78425877	0.82522312	
398.6	0.78580257	0.82583065	
398.8	0.7871867	0.82643691	
399	0.78766222	0.8270419	
399.2	0.78873569	0.82764562	
399.4	0.78894439	0.82824807	
399.6	0.78950282	0.82884926	
399.8	0.78988468	0.82944919	
400	0.79064066	0.83004787	
400.2	0.79141865	0.83064528	
400.4	0.79227419	0.83124144	
400.6	0.79254466	0.83183636	
400.8	0.79313792	0.83243002	
401	0.7937105	0.83302244	
401.2	0.79438534	0.83361362	
401.4	0.79486701	0.83420356	
401.6	0.79580625	0.83479226	
401.8	0.79609112	0.83537973	
402	0.79696451	0.83596597	
402.2	0.79829632	0.83655097	
402.4	0.79894343	0.83713475	
402.6	0.80012605	0.83771731	
402.8	0.8013226	0.83829864	
403	0.8022967	0.83887876	
403.2	0.8037224	0.83945766	
403.4	0.80470167	0.84003534	
403.6	0.80604578	0.84061182	
403.8	0.80693484	0.84118708	
404	0.80800831	0.84176114	
404.2	0.80894181	0.84233399	
404.4	0.80945297	0.84290565	
404.6	0.80988409	0.8434761	
404.8	0.8107381	0.84404536	
405	0.81104037	0.84461343	
405.2	0.81121198	0.8451803	
405.4	0.81122946	0.84574598	
405.6	0.8117535	0.84631048	
405.8	0.81181207	0.8468738	
406	0.8123636	0.84743593	
406.2	0.81267944	0.84799689	
406.4	0.81264519	0.84855667	
406.6	0.81297592	0.84911527	
406.8	0.81344714	0.8496727	
407	0.81366993	0.85022897	
407.2	0.81453955	0.85078407	
407.4	0.81536847	0.851338	
407.6	0.81621514	0.85189078	
407.8	0.81698598	0.85244239	
408	0.81804176	0.85299285	
408.2	0.81883791	0.85354215	
408.4	0.81982895	0.8540903	
408.6	0.82143155	0.8546373	
408.8	0.8227198	0.85518316	
409	0.82417249	0.85572787	
409.2	0.82479434	0.85627144	
409.4	0.82570974	0.85681386	
409.6	0.82669969	0.85735515	
409.8	0.82783724	0.85789531	
410	0.82862285	0.85843433	
410.2	0.82910059	0.85897223	
410.4	0.82932102	0.85950899	
410.6	0.82977751	0.86004463	
410.8	0.83018226	0.86057915	
411	0.83072038	0.86111254	
411.2	0.83142917	0.86164482	
411.4	0.83216858	0.86217598	
411.6	0.8330372	0.86270603	
411.8	0.83399513	0.86323496	
412	0.83450099	0.86376279	
412.2	0.83503189	0.86428951	
412.4	0.83610307	0.86481512	
412.6	0.8371794	0.86533964	
412.8	0.83817869	0.86586305	
413	0.83938196	0.86638536	
413.2	0.84000544	0.86690658	
413.4	0.84115826	0.86742671	
413.6	0.84253799	0.86794575	
413.8	0.84365505	0.8684637	
414	0.84459229	0.86898056	
414.2	0.84503955	0.86949634	
414.4	0.84563606	0.87001104	
414.6	0.84705179	0.87052465	
414.8	0.84775727	0.87103719	
415	0.84814144	0.87154866	
415.2	0.84842106	0.87205905	
415.4	0.84904782	0.87256838	
415.6	0.84969096	0.87307663	
415.8	0.85033196	0.87358382	
416	0.85039127	0.87408995	
416.2	0.85092492	0.87459501	
416.4	0.85109356	0.87509902	
416.6	0.85161169	0.87560197	
416.8	0.85269459	0.87610386	
417	0.85339322	0.8766047	
417.2	0.85421043	0.87710449	
417.4	0.85494915	0.87760324	
417.6	0.85578579	0.87810093	
417.8	0.85659392	0.87859759	
418	0.85768811	0.8790932	
418.2	0.85827478	0.87958777	
418.4	0.85934461	0.88008131	
418.6	0.86032148	0.88057381	
418.8	0.86088107	0.88106528	
419	0.86128213	0.88155572	
419.2	0.86259467	0.88204513	
419.4	0.86336315	0.88253351	
419.6	0.86404873	0.88302087	
419.8	0.86516159	0.88350721	
420	0.86542097	0.88399253	
420.2	0.86631561	0.88447683	
420.4	0.86686514	0.88496011	
420.6	0.86814249	0.88544238	
420.8	0.86896628	0.88592364	
421	0.86941113	0.88640389	
421.2	0.87021076	0.88688314	
421.4	0.87026135	0.88736138	
421.6	0.87086636	0.88783861	
421.8	0.87185565	0.88831485	
422	0.87256208	0.88879008	
422.2	0.87311224	0.88926432	
422.4	0.87417133	0.88973757	
422.6	0.87485689	0.89020982	
422.8	0.87598996	0.89068109	
423	0.87648656	0.89115136	
423.2	0.87763533	0.89162065	
423.4	0.8771835	0.89208895	
423.6	0.87773162	0.89255628	
423.8	0.87894267	0.89302262	
424	0.87930543	0.89348798	
424.2	0.88012561	0.89395237	
424.4	0.88081739	0.89441579	
424.6	0.8819144	0.89487823	
424.8	0.88272032	0.89533971	
425	0.88375186	0.89580021	
425.2	0.88487008	0.89625975	
425.4	0.88560758	0.89671833	
425.6	0.88667117	0.89717595	
425.8	0.88783318	0.8976326	
426	0.88863596	0.8980883	
426.2	0.89008442	0.89854304	
426.4	0.89096967	0.89899683	
426.6	0.89171116	0.89944967	
426.8	0.89291522	0.89990156	
427	0.89326137	0.9003525	
427.2	0.8936752	0.90080249	
427.4	0.8937853	0.90125154	
427.6	0.89487699	0.90169965	
427.8	0.8955639	0.90214682	
428	0.89586307	0.90259306	
428.2	0.89680488	0.90303835	
428.4	0.89747941	0.90348272	
428.6	0.898296	0.90392615	
428.8	0.89891781	0.90436865	
429	0.89975307	0.90481022	
429.2	0.9006703	0.90525087	
429.4	0.9010594	0.90569059	
429.6	0.90175592	0.9061294	
429.8	0.90225158	0.90656728	
430	0.90269279	0.90700424	
430.2	0.90348032	0.90744029	
430.4	0.90380444	0.90787542	
430.6	0.90522343	0.90830964	
430.8	0.90662978	0.90874295	
431	0.90710062	0.90917535	
431.2	0.90785346	0.90960685	
431.4	0.90862875	0.91003744	
431.6	0.90927188	0.91046712	
431.8	0.90955039	0.91089591	
432	0.90991941	0.91132379	
432.2	0.91084246	0.91175078	
432.4	0.91143999	0.91217688	
432.6	0.91165468	0.91260208	
432.8	0.91202635	0.91302639	
433	0.91230466	0.91344981	
433.2	0.91313923	0.91387234	
433.4	0.91397158	0.91429398	
433.6	0.91474113	0.91471474	
433.8	0.91514617	0.91513462	
434	0.91596974	0.91555362	
434.2	0.917332	0.91597174	
434.4	0.91853973	0.91638899	
434.6	0.92007941	0.91680535	
434.8	0.92083653	0.91722085	
435	0.9214386	0.91763547	
435.2	0.92213348	0.91804923	
435.4	0.92308473	0.91846211	
435.6	0.92361277	0.91887413	
435.8	0.92431969	0.91928529	
436	0.92545428	0.91969559	
436.2	0.92665662	0.92010502	
436.4	0.92709258	0.9205136	
436.6	0.92683465	0.92092132	
436.8	0.9274334	0.92132818	
437	0.92794254	0.92173419	
437.2	0.92872828	0.92213935	
437.4	0.92963906	0.92254366	
437.6	0.93034151	0.92294713	
437.8	0.93084412	0.92334974	
438	0.9319954	0.92375151	
438.2	0.93338268	0.92415244	
438.4	0.93379822	0.92455253	
438.6	0.93467152	0.92495178	
438.8	0.93509803	0.9253502	
439	0.93636847	0.92574777	
439.2	0.93743207	0.92614452	
439.4	0.93857961	0.92654043	
439.6	0.93937975	0.92693551	
439.8	0.94059015	0.92732977	
440	0.94123771	0.92772319	
440.2	0.94164358	0.92811579	
440.4	0.94192484	0.92850757	
440.6	0.9423316	0.92889853	
440.8	0.94295006	0.92928867	
441	0.94306867	0.92967798	
441.2	0.94310648	0.93006649	
441.4	0.94413145	0.93045418	
441.6	0.94472207	0.93084105	
441.8	0.94505446	0.93122711	
442	0.94559548	0.93161237	
442.2	0.94597059	0.93199682	
442.4	0.94640077	0.93238046	
442.6	0.94707038	0.93276329	
442.8	0.94766309	0.93314532	
443	0.94886392	0.93352656	
443.2	0.9498221	0.93390699	
443.4	0.95082003	0.93428662	
443.6	0.952031	0.93466546	
443.8	0.95260307	0.93504351	
444	0.95314965	0.93542076	
444.2	0.9546088	0.93579722	
444.4	0.95553277	0.93617289	
444.6	0.95621415	0.93654777	
444.8	0.95661255	0.93692187	
445	0.95736482	0.93729518	
445.2	0.95834465	0.93766772	
445.4	0.9595747	0.93803946	
445.6	0.96001087	0.93841043	
445.8	0.96045515	0.93878063	
446	0.96081835	0.93915004	
446.2	0.96163773	0.93951868	
446.4	0.96245716	0.93988655	
446.6	0.96232554	0.94025365	
446.8	0.9629512	0.94061997	
447	0.96358698	0.94098553	
447.2	0.96433014	0.94135032	
447.4	0.96513926	0.94171435	
447.6	0.96549239	0.94207761	
447.8	0.96585545	0.94244012	
448	0.96711239	0.94280186	
448.2	0.96823732	0.94316284	
448.4	0.96851193	0.94352307	
448.6	0.96939831	0.94388254	
448.8	0.97053064	0.94424126	
449	0.97187874	0.94459922	
449.2	0.97276612	0.94495644	
449.4	0.97362121	0.9453129	
449.6	0.97420408	0.94566862	
449.8	0.97502683	0.94602359	
450	0.97556856	0.94637782	
450.2	0.97638541	0.9467313	
450.4	0.97702625	0.94708405	
450.6	0.97772283	0.94743605	
450.8	0.97840057	0.94778732	
451	0.97905491	0.94813785	
451.2	0.97952407	0.94848764	
451.4	0.98019182	0.9488367	
451.6	0.98069238	0.94918503	
451.8	0.98216698	0.94953263	
452	0.98285923	0.9498795	
452.2	0.98350909	0.95022564	
452.4	0.9841664	0.95057106	
452.6	0.98484815	0.95091575	
452.8	0.98535301	0.95125972	
453	0.985699	0.95160297	
453.2	0.98606998	0.9519455	
453.4	0.98719916	0.95228731	
453.6	0.98779642	0.9526284	
453.8	0.9886406	0.95296878	
454	0.98958425	0.95330844	
454.2	0.99105286	0.95364739	
454.4	0.99267264	0.95398564	
454.6	0.99402049	0.95432317	
454.8	0.99485981	0.95465999	
455	0.99571687	0.95499611	
455.2	0.99646906	0.95533152	
455.4	0.9976831	0.95566623	
455.6	0.99829725	0.95600024	
455.8	0.99898198	0.95633355	
456	0.99861528	0.95666616	
456.2	0.9991517	0.95699807	
456.4	0.9991653	0.95732928	
456.6	0.99884888	0.95765981	
456.8	0.99909603	0.95798963	
457	0.99938319	0.95831877	
457.2	0.99990294	0.95864722	
457.4	1.000876	0.95897497	
457.6	1.0011181	0.95930204	
457.8	1.00195063	0.95962843	
458	1.00365912	0.95995413	
458.2	1.00476516	0.96027914	
458.4	1.00606471	0.96060348	
458.6	1.00639164	0.96092714	
458.8	1.00711995	0.96125011	
459	1.00771648	0.96157241	
459.2	1.00839098	0.96189403	
459.4	1.00858998	0.96221498	
459.6	1.00865818	0.96253526	
459.8	1.00876355	0.96285486	
460	1.00941725	0.9631738	
460.2	1.01014137	0.96349206	
460.4	1.01018892	0.96380966	
460.6	1.01079426	0.9641266	
460.8	1.01167893	0.96444286	
461	1.01213008	0.96475847	
461.2	1.01341368	0.96507341	
461.4	1.01426675	0.96538769	
461.6	1.0148945	0.96570132	
461.8	1.01619014	0.96601428	
462	1.01727362	0.96632659	
462.2	1.01776389	0.96663825	
462.4	1.01901083	0.96694925	
462.6	1.0198954	0.9672596	
462.8	1.02118546	0.96756929	
463	1.02183258	0.96787834	
463.2	1.02288502	0.96818674	
463.4	1.02337871	0.9684945	
463.6	1.02431932	0.96880161	
463.8	1.02539503	0.96910807	
464	1.02653469	0.96941389	
464.2	1.02675249	0.96971907	
464.4	1.02808947	0.97002361	
464.6	1.02919757	0.97032752	
464.8	1.02955107	0.97063078	
465	1.03004117	0.97093341	
465.2	1.03133624	0.97123541	
465.4	1.03200383	0.97153677	
465.6	1.03232079	0.9718375	
465.8	1.03282434	0.97213759	
466	1.0330619	0.97243706	
466.2	1.03384136	0.97273591	
466.4	1.03458752	0.97303412	
466.6	1.03497714	0.97333171	
466.8	1.03508557	0.97362868	
467	1.0354448	0.97392502	
467.2	1.03638837	0.97422074	
467.4	1.03670472	0.97451584	
467.6	1.0372574	0.97481032	
467.8	1.03802094	0.97510419	
468	1.03868929	0.97539744	
468.2	1.03986993	0.97569007	
468.4	1.04155328	0.97598209	
468.6	1.04198853	0.9762735	
468.8	1.04243163	0.9765643	
469	1.04353367	0.97685448	
469.2	1.04479034	0.97714406	
469.4	1.04553643	0.97743303	
469.6	1.04578722	0.9777214	
469.8	1.04660292	0.97800916	
470	1.04734353	0.97829632	
470.2	1.04770335	0.97858287	
470.4	1.04797408	0.97886883	
470.6	1.04818936	0.97915418	
470.8	1.04848118	0.97943894	
471	1.04928719	0.9797231	
471.2	1.04987135	0.98000666	
471.4	1.05037068	0.98028963	
471.6	1.05089837	0.98057201	
471.8	1.05195769	0.98085379	
472	1.05323407	0.98113498	
472.2	1.05408191	0.98141559	
472.4	1.05506807	0.9816956	
472.6	1.05557041	0.98197503	
472.8	1.05646921	0.98225387	
473	1.05741308	0.98253213	
473.2	1.05870374	0.9828098	
473.4	1.05951523	0.98308689	
473.6	1.06022156	0.9833634	
473.8	1.06114352	0.98363933	
474	1.06196163	0.98391468	
474.2	1.06228767	0.98418946	
474.4	1.06283049	0.98446366	
474.6	1.06419071	0.98473728	
474.8	1.06489626	0.98501033	
475	1.06570437	0.9852828	
475.2	1.06591636	0.98555471	
475.4	1.06614527	0.98582605	
475.6	1.06652148	0.98609681	
475.8	1.06720299	0.98636701	
476	1.06768752	0.98663664	
476.2	1.06776581	0.98690571	
476.4	1.06801598	0.98717421	
476.6	1.06871043	0.98744215	
476.8	1.06933165	0.98770953	
477	1.0697492	0.98797635	
477.2	1.07031193	0.9882426	
477.4	1.07067477	0.9885083	
477.6	1.07147593	0.98877344	
477.8	1.07244136	0.98903803	
478	1.07341667	0.98930206	
478.2	1.07421421	0.98956554	
478.4	1.07524604	0.98982846	
478.6	1.07651201	0.99009084	
478.8	1.07683218	0.99035266	
479	1.07727414	0.99061393	
479.2	1.07745679	0.99087466	
479.4	1.07774784	0.99113484	
479.6	1.0780705	0.99139448	
479.8	1.07840717	0.99165357	
480	1.07840717	0.99191215	
480.2	1.07759924	0.99159578	
480.4	1.07722815	0.9912795	
480.6	1.07633452	0.99096333	
480.8	1.07506805	0.99064726	
481	1.07394189	0.99033128	
481.2	1.07175122	0.99001541	
481.4	1.0695726	0.98969964	
481.6	1.06704468	0.98938397	
481.8	1.06445436	0.9890684	
482	1.06185844	0.98875294	
482.2	1.05961731	0.98843757	
482.4	1.05724823	0.9881223	
482.6	1.05514606	0.98780713	
482.8	1.05324997	0.98749207	
483	1.05098547	0.9871771	
483.2	1.0486788	0.98686224	
483.4	1.04648253	0.98654747	
483.6	1.0447755	0.98623281	
483.8	1.04282573	0.98591825	
484	1.04122043	0.98560378	
484.2	1.03929573	0.98528942	
484.4	1.0386558	0.98497516	
484.6	1.03783184	0.98466099	
484.8	1.03675419	0.98434693	
485	1.03587778	0.98403297	
485.2	1.03402614	0.98371911	
485.4	1.0327909	0.98340534	
485.6	1.03182674	0.98309168	
485.8	1.03116723	0.98277812	
486	1.03044799	0.98246466	
486.2	1.02960783	0.9821513	
486.4	1.02785776	0.98183803	
486.6	1.02641328	0.98152487	
486.8	1.02485638	0.98121181	
487	1.02342075	0.98089885	
487.2	1.02177553	0.98058598	
487.4	1.01994186	0.98027322	
487.6	1.01815051	0.97996056	
487.8	1.01576741	0.979648	
488	1.0140469	0.97933553	
488.2	1.01269094	0.97902317	
488.4	1.01181167	0.9787109	
488.6	1.01070597	0.97839874	
488.8	1.00928237	0.97808667	
489	1.00807824	0.97777471	
489.2	1.0065175	0.97746284	
489.4	1.00559598	0.97715108	
489.6	1.00467797	0.97683941	
489.8	1.00367205	0.97652784	
490	1.00248128	0.97621637	
490.2	1.00088017	0.975905	
490.4	0.99932824	0.97559373	
490.6	0.99849358	0.97528256	
490.8	0.9971809	0.97497149	
491	0.99627642	0.97466052	
491.2	0.99495044	0.97434965	
491.4	0.99302536	0.97403887	
491.6	0.99157284	0.9737282	
491.8	0.98997006	0.97341762	
492	0.98879108	0.97310715	
492.2	0.98811522	0.97279677	
492.4	0.98675873	0.97248649	
492.6	0.98629215	0.97217631	
492.8	0.98560572	0.97186623	
493	0.98449582	0.97155625	
493.2	0.98342081	0.97124637	
493.4	0.98280487	0.97093658	
493.6	0.98134635	0.9706269	
493.8	0.98025993	0.97031731	
494	0.97895063	0.97000782	
494.2	0.97772299	0.96969844	
494.4	0.97649763	0.96938915	
494.6	0.97579921	0.96907995	
494.8	0.97448099	0.96877086	
495	0.97334947	0.96846187	
495.2	0.97226278	0.96815297	
495.4	0.97097556	0.96784417	
495.6	0.9705377	0.96753548	
495.8	0.96924797	0.96722687	
496	0.96803487	0.96691837	
496.2	0.96727582	0.96660997	
496.4	0.9662234	0.96630166	
496.6	0.96597018	0.96599346	
496.8	0.96498172	0.96568535	
497	0.96442638	0.96537734	
497.2	0.96400474	0.96506943	
497.4	0.96352584	0.96476161	
497.6	0.96221088	0.9644539	
497.8	0.96146927	0.96414628	
498	0.96060647	0.96383876	
498.2	0.96021262	0.96353134	
498.4	0.95915633	0.96322402	
498.6	0.95842039	0.96291679	
498.8	0.95752924	0.96260967	
499	0.9563967	0.96230264	
499.2	0.95573218	0.9619957	
499.4	0.95462209	0.96168887	
499.6	0.95366681	0.96138214	
499.8	0.95214926	0.9610755	
500	0.9509233	0.96076896	
500.2	0.95019347	0.96046252	
500.4	0.9489441	0.96015617	
500.6	0.94836203	0.95984993	
500.8	0.9477901	0.95954378	
501	0.94708088	0.95923773	
501.2	0.94611725	0.95893177	
501.4	0.94564059	0.95862592	
501.6	0.94470067	0.95832016	
501.8	0.94411372	0.9580145	
502	0.94357661	0.95770893	
502.2	0.9429246	0.95740347	
502.4	0.94194976	0.9570981	
502.6	0.94165476	0.95679283	
502.8	0.94084488	0.95648765	
503	0.94035297	0.95618258	
503.2	0.93959371	0.9558776	
503.4	0.93900715	0.95557272	
503.6	0.93795883	0.95526793	
503.8	0.93698158	0.95496324	
504	0.93665846	0.95465865	
504.2	0.93618629	0.95435416	
504.4	0.93504671	0.95404976	
504.6	0.93447498	0.95374547	
504.8	0.93353497	0.95344126	
505	0.93247466	0.95313716	
505.2	0.93221461	0.95283315	
505.4	0.93167729	0.95252924	
505.6	0.93015231	0.95222543	
505.8	0.92939908	0.95192171	
506	0.92838176	0.95161809	
506.2	0.92757356	0.95131457	
506.4	0.92712548	0.95101114	
506.6	0.92648709	0.95070781	
506.8	0.92543864	0.95040458	
507	0.92524924	0.95010144	
507.2	0.92409106	0.9497984	
507.4	0.92369469	0.94949546	
507.6	0.92296267	0.94919261	
507.8	0.92254696	0.94888986	
508	0.92212087	0.94858721	
508.2	0.92124831	0.94828465	
508.4	0.92055266	0.94798219	
508.6	0.91977661	0.94767983	
508.8	0.91971225	0.94737756	
509	0.91923676	0.94707539	
509.2	0.91887972	0.94677332	
509.4	0.91811115	0.94647134	
509.6	0.91769424	0.94616946	
509.8	0.91769651	0.94586767	
510	0.91666664	0.94556598	
510.2	0.91625695	0.94526439	
510.4	0.91536637	0.94496289	
510.6	0.91485381	0.94466149	
510.8	0.91439615	0.94436019	
511	0.91428533	0.94405898	
511.2	0.91358829	0.94375787	
511.4	0.91283526	0.94345685	
511.6	0.91200904	0.94315593	
511.8	0.91050125	0.94285511	
512	0.90987788	0.94255438	
512.2	0.90882383	0.94225374	
512.4	0.90795534	0.94195321	
512.6	0.90724798	0.94165277	
512.8	0.90740458	0.94135242	
513	0.90637066	0.94105217	
513.2	0.90608267	0.94075202	
513.4	0.90594441	0.94045196	
513.6	0.90527353	0.940152	
513.8	0.90464233	0.93985213	
514	0.90396002	0.93955236	
514.2	0.90369905	0.93925269	
514.4	0.90376186	0.93895311	
514.6	0.90348031	0.93865363	
514.8	0.90269149	0.93835424	
515	0.90208824	0.93805495	
515.2	0.90150764	0.93775575	
515.4	0.90062936	0.93745665	
515.6	0.90027013	0.93715764	
515.8	0.89917883	0.93685873	
516	0.8990681	0.93655991	
516.2	0.89818924	0.93626119	
516.4	0.89809054	0.93596257	
516.6	0.89810267	0.93566404	
516.8	0.89814958	0.9353656	
517	0.89711404	0.93506726	
517.2	0.89691236	0.93476902	
517.4	0.89661188	0.93447087	
517.6	0.89584838	0.93417282	
517.8	0.89600012	0.93387486	
518	0.8955765	0.93357699	
518.2	0.89505047	0.93327922	
518.4	0.89499366	0.93298155	
518.6	0.89344106	0.93268397	
518.8	0.89251109	0.93238649	
519	0.89227282	0.9320891	
519.2	0.89188573	0.9317918	
519.4	0.8916648	0.9314946	
519.6	0.89151355	0.9311975	
519.8	0.89078256	0.93090049	
520	0.89087633	0.93060357	
520.2	0.89091401	0.93030675	
520.4	0.8909869	0.93001003	
520.6	0.890819	0.92971339	
520.8	0.89045914	0.92941686	
521	0.88968456	0.92912042	
521.2	0.88900792	0.92882407	
521.4	0.88822864	0.92852782	
521.6	0.88785827	0.92823166	
521.8	0.88795601	0.92793559	
522	0.88745665	0.92763962	
522.2	0.88724175	0.92734375	
522.4	0.8871835	0.92704797	
522.6	0.88639912	0.92675228	
522.8	0.88619751	0.92645669	
523	0.88568363	0.92616119	
523.2	0.88496298	0.92586579	
523.4	0.88491496	0.92557048	
523.6	0.88418619	0.92527526	
523.8	0.88335938	0.92498014	
524	0.88313837	0.92468511	
524.2	0.88280719	0.92439018	
524.4	0.88220125	0.92409534	
524.6	0.88144377	0.9238006	
524.8	0.8809176	0.92350595	
525	0.87998188	0.92321139	
525.2	0.87912533	0.92291693	
525.4	0.8786818	0.92262256	
525.6	0.87886816	0.92232828	
525.8	0.87898254	0.9220341	
526	0.87882535	0.92174001	
526.2	0.87868447	0.92144602	
526.4	0.87846707	0.92115212	
526.6	0.87786942	0.92085831	
526.8	0.87731629	0.9205646	
527	0.87691114	0.92027098	
527.2	0.87695513	0.91997746	
527.4	0.87667043	0.91968403	
527.6	0.87595628	0.91939069	
527.8	0.87555119	0.91909744	
528	0.87556664	0.91880429	
528.2	0.87551168	0.91851124	
528.4	0.87588491	0.91821827	
528.6	0.87557603	0.9179254	
528.8	0.87531302	0.91763263	
529	0.87446202	0.91733994	
529.2	0.87401886	0.91704735	
529.4	0.87368068	0.91675486	
529.6	0.87290238	0.91646245	
529.8	0.8725457	0.91617014	
530	0.87184079	0.91587793	
530.2	0.87125322	0.9155858	
530.4	0.8705191	0.91529377	
530.6	0.86973944	0.91500183	
530.8	0.86920606	0.91470999	
531	0.86886574	0.91441824	
531.2	0.8685203	0.91412658	
531.4	0.86791989	0.91383501	
531.6	0.86743129	0.91354354	
531.8	0.86738896	0.91325216	
532	0.86723127	0.91296088	
532.2	0.86726854	0.91266968	
532.4	0.8671063	0.91237858	
532.6	0.86623574	0.91208757	
532.8	0.86592456	0.91179666	
533	0.86592912	0.91150584	
533.2	0.86599813	0.91121511	
533.4	0.86557327	0.91092447	
533.6	0.86473833	0.91063393	
533.8	0.86458607	0.91034348	
534	0.86383013	0.91005312	
534.2	0.86364583	0.90976285	
534.4	0.86332373	0.90947268	
534.6	0.8627211	0.9091826	
534.8	0.86261234	0.90889261	
535	0.86201639	0.90860271	
535.2	0.86194041	0.90831291	
535.4	0.86161647	0.9080232	
535.6	0.8612305	0.90773358	
535.8	0.86101449	0.90744405	
536	0.86042779	0.90715462	
536.2	0.8599967	0.90686528	
536.4	0.85964852	0.90657603	
536.6	0.85925582	0.90628687	
536.8	0.85960081	0.90599781	
537	0.85968231	0.90570884	
537.2	0.85920905	0.90541996	
537.4	0.8583636	0.90513117	
537.6	0.85798338	0.90484247	
537.8	0.8576231	0.90455387	
538	0.85722203	0.90426536	
538.2	0.85775291	0.90397694	
538.4	0.85729576	0.90368861	
538.6	0.85664944	0.90340037	
538.8	0.85658159	0.90311223	
539	0.85594782	0.90282418	
539.2	0.85604994	0.90253622	
539.4	0.85615531	0.90224835	
539.6	0.85586644	0.90196057	
539.8	0.855779	0.90167289	
540	0.85544737	0.90138529	
540.2	0.85524989	0.90109779	
540.4	0.85516259	0.90081038	
540.6	0.85547796	0.90052306	
540.8	0.85575931	0.90023584	
541	0.85522364	0.8999487	
541.2	0.85462893	0.89966166	
541.4	0.85409952	0.89937471	
541.6	0.85356956	0.89908785	
541.8	0.85323835	0.89880108	
542	0.85273902	0.8985144	
542.2	0.85274158	0.89822782	
542.4	0.85178577	0.89794132	
542.6	0.85156617	0.89765492	
542.8	0.85140864	0.89736861	
543	0.85095205	0.89708239	
543.2	0.85055819	0.89679626	
543.4	0.85053574	0.89651022	
543.6	0.84996402	0.89622428	
543.8	0.85021179	0.89593842	
544	0.85025027	0.89565266	
544.2	0.85019082	0.89536698	
544.4	0.85027242	0.8950814	
544.6	0.85026911	0.89479591	
544.8	0.85004655	0.89451051	
545	0.85005727	0.8942252	
545.2	0.84994652	0.89393999	
545.4	0.84978063	0.89365486	
545.6	0.84922288	0.89336982	
545.8	0.84907149	0.89308488	
546	0.84850871	0.89280002	
546.2	0.84847522	0.89251526	
546.4	0.84795333	0.89223059	
546.6	0.84778616	0.89194601	
546.8	0.84730397	0.89166152	
547	0.84698098	0.89137712	
547.2	0.8463637	0.89109281	
547.4	0.84594328	0.89080859	
547.6	0.84573606	0.89052446	
547.8	0.84579721	0.89024042	
548	0.84518792	0.88995648	
548.2	0.84472291	0.88967262	
548.4	0.84437766	0.88938886	
548.6	0.84428635	0.88910518	
548.8	0.84419252	0.8888216	
549	0.84403504	0.8885381	
549.2	0.84323854	0.8882547	
549.4	0.84300477	0.88797139	
549.6	0.84263479	0.88768816	
549.8	0.84256042	0.88740503	
550	0.84229705	0.88712199	
550.2	0.84225114	0.88683904	
550.4	0.84159499	0.88655617	
550.6	0.84113279	0.8862734	
550.8	0.84089309	0.88599072	
551	0.84076398	0.88570813	
551.2	0.84028084	0.88542563	
551.4	0.84004693	0.88514322	
551.6	0.84008929	0.8848609	
551.8	0.83996495	0.88457867	
552	0.83933312	0.88429653	
552.2	0.83934819	0.88401448	
552.4	0.83933418	0.88373251	
552.6	0.83936311	0.88345064	
552.8	0.83895904	0.88316886	
553	0.83902949	0.88288717	
553.2	0.83919156	0.88260557	
553.4	0.84011635	0.88232406	
553.6	0.8400226	0.88204264	
553.8	0.83995109	0.88176131	
554	0.83948582	0.88148006	
554.2	0.83882984	0.88119891	
554.4	0.83832651	0.88091785	
554.6	0.83819047	0.88063688	
554.8	0.83833004	0.88035599	
555	0.83795005	0.8800752	
555.2	0.83753306	0.87979449	
555.4	0.83689473	0.87951388	
555.6	0.83636486	0.87923335	
555.8	0.83616191	0.87895292	
556	0.83555451	0.87867257	
556.2	0.83537106	0.87839231	
556.4	0.83463285	0.87811215	
556.6	0.83430031	0.87783207	
556.8	0.83360291	0.87755208	
557	0.83339258	0.87727218	
557.2	0.83344235	0.87699237	
557.4	0.83328732	0.87671265	
557.6	0.83272655	0.87643302	
557.8	0.8324262	0.87615347	
558	0.83250626	0.87587402	
558.2	0.83203402	0.87559466	
558.4	0.83197692	0.87531538	
558.6	0.83195706	0.87503619	
558.8	0.83208265	0.8747571	
559	0.83180715	0.87447809	
559.2	0.83202211	0.87419917	
559.4	0.83218805	0.87392034	
559.6	0.83217595	0.8736416	
559.8	0.8324022	0.87336295	
560	0.83232866	0.87308438	
560.2	0.83241794	0.87280591	
560.4	0.83219065	0.87252752	
560.6	0.83218384	0.87224923	
560.8	0.83177613	0.87197102	
561	0.83159594	0.8716929	
561.2	0.83170441	0.87141487	
561.4	0.83159255	0.87113693	
561.6	0.83159375	0.87085907	
561.8	0.83085985	0.87058131	
562	0.83074958	0.87030363	
562.2	0.82959436	0.87002604	
562.4	0.82927735	0.86974854	
562.6	0.82931091	0.86947113	
562.8	0.82897325	0.86919381	
563	0.82871947	0.86891658	
563.2	0.82856467	0.86863943	
563.4	0.82839966	0.86836238	
563.6	0.82792131	0.86808541	
563.8	0.82799788	0.86780853	
564	0.82820801	0.86753173	
564.2	0.82829184	0.86725503	
564.4	0.82816229	0.86697842	
564.6	0.82759102	0.86670189	
564.8	0.8274355	0.86642545	
565	0.82712411	0.8661491	
565.2	0.82730969	0.86587284	
565.4	0.82712615	0.86559666	
565.6	0.82678622	0.86532058	
565.8	0.82605865	0.86504458	
566	0.8263618	0.86476867	
566.2	0.82606514	0.86449285	
566.4	0.8258815	0.86421711	
566.6	0.8253035	0.86394146	
566.8	0.82530348	0.86366591	
567	0.82561248	0.86339044	
567.2	0.82532784	0.86311505	
567.4	0.82523273	0.86283976	
567.6	0.82478416	0.86256455	
567.8	0.82509915	0.86228943	
568	0.82512669	0.8620144	
568.2	0.82511855	0.86173946	
568.4	0.82482481	0.8614646	
568.6	0.82463674	0.86118983	
568.8	0.82458389	0.86091515	
569	0.82432641	0.86064056	
569.2	0.82442222	0.86036605	
569.4	0.82428091	0.86009163	
569.6	0.82417799	0.8598173	
569.8	0.82398325	0.85954306	
570	0.82382927	0.85926891	
570.2	0.82323866	0.85899484	
570.4	0.82272594	0.85872086	
570.6	0.82243883	0.85844696	
570.8	0.82260142	0.85817316	
571	0.82231498	0.85789944	
571.2	0.82161386	0.85762581	
571.4	0.82113493	0.85735226	
571.6	0.82078545	0.85707881	
571.8	0.82069669	0.85680544	
572	0.82026709	0.85653215	
572.2	0.82027843	0.85625896	
572.4	0.81999694	0.85598585	
572.6	0.81999055	0.85571283	
572.8	0.81974535	0.8554399	
573	0.81992397	0.85516705	
573.2	0.81992424	0.85489429	
573.4	0.81985943	0.85462162	
573.6	0.81990605	0.85434903	
573.8	0.81998541	0.85407653	
574	0.82001598	0.85380412	
574.2	0.82015884	0.8535318	
574.4	0.82043463	0.85325956	
574.6	0.82044885	0.85298741	
574.8	0.82034757	0.85271534	
575	0.82040562	0.85244336	
575.2	0.81992864	0.85217147	
575.4	0.81983894	0.85189967	
575.6	0.81981624	0.85162795	
575.8	0.81981348	0.85135632	
576	0.81966352	0.85108478	
576.2	0.81966796	0.85081332	
576.4	0.81970688	0.85054195	
576.6	0.81893945	0.85027066	
576.8	0.8186606	0.84999946	
577	0.8186092	0.84972835	
577.2	0.81779307	0.84945733	
577.4	0.81736149	0.84918639	
577.6	0.81710658	0.84891554	
577.8	0.81640166	0.84864477	
578	0.8159953	0.84837409	
578.2	0.81540752	0.8481035	
578.4	0.81518388	0.84783299	
578.6	0.81519631	0.84756257	
578.8	0.81516652	0.84729224	
579	0.81506179	0.84702199	
579.2	0.81488146	0.84675183	
579.4	0.81548571	0.84648175	
579.6	0.81510182	0.84621176	
579.8	0.81511922	0.84594186	
580	0.81543646	0.84567204	
580.2	0.81552405	0.84540231	
580.4	0.81606416	0.84513266	
580.6	0.81589057	0.8448631	
580.8	0.81644116	0.84459363	
581	0.81627032	0.84432424	
581.2	0.81565305	0.84405494	
581.4	0.81568421	0.84378573	
581.6	0.81515562	0.8435166	
581.8	0.8149536	0.84324755	
582	0.81486341	0.8429786	
582.2	0.81423894	0.84270972	
582.4	0.81431581	0.84244094	
582.6	0.8144599	0.84217224	
582.8	0.81478797	0.84190362	
583	0.81446783	0.84163509	
583.2	0.81405705	0.84136665	
583.4	0.81370888	0.84109829	
583.6	0.8129755	0.84083002	
583.8	0.81383121	0.84056183	
584	0.81419696	0.84029373	
584.2	0.81397829	0.84002571	
584.4	0.81435985	0.83975778	
584.6	0.81452369	0.83948994	
584.8	0.81462955	0.83922218	
585	0.81441832	0.8389545	
585.2	0.81457686	0.83868692	
585.4	0.8140562	0.83841941	
585.6	0.81350862	0.83815199	
585.8	0.81351454	0.83788466	
586	0.81292092	0.83761741	
586.2	0.81278107	0.83735025	
586.4	0.81258444	0.83708318	
586.6	0.81180305	0.83681618	
586.8	0.81168198	0.83654928	
587	0.81098869	0.83628246	
587.2	0.81015845	0.83601572	
587.4	0.81012509	0.83574907	
587.6	0.81007944	0.8354825	
587.8	0.81028623	0.83521602	
588	0.80976429	0.83494962	
588.2	0.8100437	0.83468331	
588.4	0.81056727	0.83441709	
588.6	0.81055953	0.83415094	
588.8	0.81086337	0.83388489	
589	0.81090485	0.83361892	
589.2	0.8106105	0.83335303	
589.4	0.81031446	0.83308723	
589.6	0.81016396	0.83282151	
589.8	0.81032066	0.83255588	
590	0.81017892	0.83229033	
590.2	0.81003905	0.83202487	
590.4	0.80957162	0.83175949	
590.6	0.80900976	0.83149419	
590.8	0.80924222	0.83122898	
591	0.80914614	0.83096386	
591.2	0.80837515	0.83069882	
591.4	0.8084754	0.83043386	
591.6	0.80776634	0.83016899	
591.8	0.80727868	0.82990421	
592	0.80732625	0.8296395	
592.2	0.80761284	0.82937489	
592.4	0.80714652	0.82911035	
592.6	0.806865	0.82884591	
592.8	0.80689673	0.82858154	
593	0.80671774	0.82831726	
593.2	0.80695664	0.82805306	
593.4	0.80717175	0.82778895	
593.6	0.80705068	0.82752493	
593.8	0.80700306	0.82726098	
594	0.80677884	0.82699712	
594.2	0.80717444	0.82673335	
594.4	0.80708697	0.82646966	
594.6	0.8066084	0.82620605	
594.8	0.8063342	0.82594253	
595	0.80608616	0.82567909	
595.2	0.80559897	0.82541574	
595.4	0.80580031	0.82515247	
595.6	0.8059985	0.82488928	
595.8	0.80614817	0.82462618	
596	0.80637482	0.82436316	
596.2	0.80639179	0.82410022	
596.4	0.80637473	0.82383737	
596.6	0.80680902	0.82357461	
596.8	0.80624359	0.82331192	
597	0.80630702	0.82304932	
597.2	0.80662752	0.82278681	
597.4	0.80596633	0.82252437	
597.6	0.8056349	0.82226203	
597.8	0.80497147	0.82199976	
598	0.80485787	0.82173758	
598.2	0.80479565	0.82147548	
598.4	0.80418686	0.82121347	
598.6	0.80379232	0.82095154	
598.8	0.80374226	0.82068969	
599	0.80409501	0.82042793	
599.2	0.80393888	0.82016625	
599.4	0.80450824	0.81990465	
599.6	0.80481468	0.81964314	
599.8	0.80472686	0.81938171	
600	0.80461369	0.81912037	
600.2	0.80522169	0.8188591	
600.4	0.80543662	0.81859793	
600.6	0.80521392	0.81833683	
600.8	0.80490089	0.81807582	
601	0.80505058	0.81781489	
601.2	0.80479737	0.81755404	
601.4	0.80414753	0.81729328	
601.6	0.80398058	0.8170326	
601.8	0.80373496	0.816772	
602	0.8038222	0.81651149	
602.2	0.80407326	0.81625106	
602.4	0.80408872	0.81599071	
602.6	0.80384104	0.81573045	
602.8	0.80375617	0.81547027	
603	0.80315704	0.81521017	
603.2	0.80243823	0.81495015	
603.4	0.80257945	0.81469022	
603.6	0.80227424	0.81443037	
603.8	0.80195588	0.8141706	
604	0.80183547	0.81391092	
604.2	0.80191984	0.81365132	
604.4	0.80145331	0.8133918	
604.6	0.80154333	0.81313237	
604.8	0.80122773	0.81287301	
605	0.8011793	0.81261374	
605.2	0.80077586	0.81235456	
605.4	0.80062156	0.81209545	
605.6	0.80044595	0.81183643	
605.8	0.80078411	0.81157749	
606	0.80096444	0.81131863	
606.2	0.80118784	0.81105986	
606.4	0.80118519	0.81080117	
606.6	0.80137216	0.81054256	
606.8	0.80170326	0.81028403	
607	0.80167122	0.81002559	
607.2	0.80206915	0.80976723	
607.4	0.80227347	0.80950895	
607.6	0.80224708	0.80925075	
607.8	0.8021989	0.80899264	
608	0.80200685	0.8087346	
608.2	0.8016775	0.80847665	
608.4	0.80125958	0.80821879	
608.6	0.80133375	0.807961	
608.8	0.8004676	0.8077033	
609	0.80050082	0.80744568	
609.2	0.79959653	0.80718814	
609.4	0.7994978	0.80693068	
609.6	0.79914903	0.80667331	
609.8	0.79925163	0.80641601	
610	0.79887669	0.8061588	
610.2	0.79905092	0.80590167	
610.4	0.79948428	0.80564463	
610.6	0.79933168	0.80538766	
610.8	0.79927842	0.80513078	
611	0.79914618	0.80487398	
611.2	0.79923207	0.80461726	
611.4	0.79921197	0.80436063	
611.6	0.79926075	0.80410407	
611.8	0.79954416	0.8038476	
612	0.7988966	0.80359121	
612.2	0.79873043	0.8033349	
612.4	0.79841458	0.80307867	
612.6	0.79835716	0.80282252	
612.8	0.79802073	0.80256646	
613	0.79808645	0.80231048	
613.2	0.79802183	0.80205458	
613.4	0.79836228	0.80179876	
613.6	0.79847959	0.80154302	
613.8	0.7992634	0.80128736	
614	0.79931869	0.80103179	
614.2	0.79955318	0.8007763	
614.4	0.79921088	0.80052088	
614.6	0.79870714	0.80026555	
614.8	0.79913517	0.80001031	
615	0.79922881	0.79975514	
615.2	0.7995749	0.79950005	
615.4	0.7992902	0.79924505	
615.6	0.79884117	0.79899012	
615.8	0.7985454	0.79873528	
616	0.79840339	0.79848052	
616.2	0.7981578	0.79822584	
616.4	0.79811582	0.79797124	
616.6	0.79747149	0.79771673	
616.8	0.7974862	0.79746229	
617	0.79657029	0.79720794	
617.2	0.79633496	0.79695366	
617.4	0.79616959	0.79669947	
617.6	0.79621933	0.79644536	
617.8	0.79601674	0.79619133	
618	0.7958615	0.79593738	
618.2	0.79546035	0.79568351	
618.4	0.79540809	0.79542973	
618.6	0.79546423	0.79517602	
618.8	0.79582173	0.79492239	
619	0.7958342	0.79466885	
619.2	0.79617228	0.79441539	
619.4	0.79561594	0.794162	
619.6	0.79542392	0.7939087	
619.8	0.79563986	0.79365548	
620	0.79604116	0.79340234	
620.2	0.79573031	0.79314928	
620.4	0.79588975	0.7928963	
620.6	0.79542523	0.7926434	
620.8	0.79561068	0.79239059	
621	0.7954059	0.79213785	
621.2	0.79590259	0.79188519	
621.4	0.79540575	0.79163262	
621.6	0.79528775	0.79138012	
621.8	0.79567447	0.79112771	
622	0.79616819	0.79087537	
622.2	0.79578667	0.79062312	
622.4	0.79577685	0.79037095	
622.6	0.79528692	0.79011885	
622.8	0.79566729	0.78986684	
623	0.79579023	0.78961491	
623.2	0.79556843	0.78936306	
623.4	0.79484677	0.78911129	
623.6	0.79499701	0.78885959	
623.8	0.79511527	0.78860798	
624	0.79470256	0.78835645	
624.2	0.7948163	0.788105	
624.4	0.79478251	0.78785363	
624.6	0.79490322	0.78760234	
624.8	0.79502979	0.78735113	
625	0.79543024	0.7871	
625.2	0.79531757	0.78684896	
625.4	0.79489193	0.78659799	
625.6	0.79540971	0.7863471	
625.8	0.79568655	0.78609629	
626	0.79562008	0.78584556	
626.2	0.79599009	0.78559491	
626.4	0.79519438	0.78534434	
626.6	0.7950536	0.78509385	
626.8	0.79527205	0.78484344	
627	0.79458978	0.78459311	
627.2	0.79408555	0.78434286	
627.4	0.79384799	0.78409269	
627.6	0.79350422	0.7838426	
627.8	0.79293637	0.78359259	
628	0.79238842	0.78334266	
628.2	0.79272506	0.78309281	
628.4	0.79272522	0.78284304	
628.6	0.79287506	0.78259334	
628.8	0.79260653	0.78234373	
629	0.7930584	0.7820942	
629.2	0.79301689	0.78184475	
629.4	0.79246121	0.78159537	
629.6	0.79238476	0.78134608	
629.8	0.79241343	0.78109687	
630	0.79280915	0.78084773	
630.2	0.79254986	0.78059868	
630.4	0.7910148	0.7803497	
630.6	0.79107463	0.7801008	
630.8	0.79067626	0.77985199	
631	0.79044176	0.77960325	
631.2	0.79044853	0.77935459	
631.4	0.79028219	0.77910601	
631.6	0.79042107	0.77885751	
631.8	0.79089254	0.77860909	
632	0.79100023	0.77836075	
632.2	0.79135798	0.77811249	
632.4	0.79147936	0.77786431	
632.6	0.79165692	0.7776162	
632.8	0.79164374	0.77736818	
633	0.79172704	0.77712023	
633.2	0.79124307	0.77687237	
633.4	0.79077288	0.77662458	
633.6	0.79058289	0.77637687	
633.8	0.79022975	0.77612924	
634	0.79016051	0.77588169	
634.2	0.78939694	0.77563422	
634.4	0.78896051	0.77538683	
634.6	0.78953666	0.77513951	
634.8	0.78968947	0.77489228	
635	0.79000258	0.77464512	
635.2	0.78988328	0.77439805	
635.4	0.79024289	0.77415105	
635.6	0.79054212	0.77390413	
635.8	0.79078127	0.77365729	
636	0.79107171	0.77341053	
636.2	0.79148808	0.77316384	
636.4	0.79158185	0.77291724	
636.6	0.7917658	0.77267071	
636.8	0.79172773	0.77242427	
637	0.79139741	0.7721779	
637.2	0.79145995	0.77193161	
637.4	0.79146344	0.7716854	
637.6	0.79176553	0.77143926	
637.8	0.79145151	0.77119321	
638	0.79181956	0.77094723	
638.2	0.79138683	0.77070134	
638.4	0.79173083	0.77045552	
638.6	0.79161886	0.77020978	
638.8	0.79088789	0.76996411	
639	0.79067949	0.76971853	
639.2	0.79037537	0.76947302	
639.4	0.79021984	0.7692276	
639.6	0.78961696	0.76898225	
639.8	0.78911963	0.76873698	
640	0.78885425	0.76849178	
640.2	0.78812593	0.76824667	
640.4	0.78781378	0.76800163	
640.6	0.78823748	0.76775668	
640.8	0.78820631	0.7675118	
641	0.78792668	0.76726699	
641.2	0.78784948	0.76702227	
641.4	0.78814328	0.76677763	
641.6	0.7883864	0.76653306	
641.8	0.78826021	0.76628857	
642	0.78897233	0.76604416	
642.2	0.7889434	0.76579982	
642.4	0.78883534	0.76555557	
642.6	0.78817528	0.76531139	
642.8	0.78770425	0.76506729	
643	0.78755776	0.76482327	
643.2	0.78716648	0.76457932	
643.4	0.78669309	0.76433546	
643.6	0.78609167	0.76409167	
643.8	0.78580175	0.76384796	
644	0.78573794	0.76360433	
644.2	0.78546638	0.76336077	
644.4	0.78591229	0.76311729	
644.6	0.78616566	0.76287389	
644.8	0.78585205	0.76263057	
645	0.7851996	0.76238732	
645.2	0.78541959	0.76214416	
645.4	0.78605525	0.76190107	
645.6	0.78634914	0.76165806	
645.8	0.7869797	0.76141512	
646	0.78714616	0.76117226	
646.2	0.7869244	0.76092948	
646.4	0.78701515	0.76068678	
646.6	0.787526	0.76044416	
646.8	0.78744916	0.76020161	
647	0.78754306	0.75995914	
647.2	0.78740945	0.75971675	
647.4	0.78737033	0.75947443	
647.6	0.78766975	0.75923219	
647.8	0.78792876	0.75899003	
648	0.78781284	0.75874795	
648.2	0.78768864	0.75850594	
648.4	0.78784222	0.75826401	
648.6	0.78756172	0.75802216	
648.8	0.78763101	0.75778039	
649	0.78729855	0.75753869	
649.2	0.78722436	0.75729707	
649.4	0.78683522	0.75705552	
649.6	0.78635376	0.75681406	
649.8	0.78652542	0.75657267	
650	0.78673406	0.75633136	
650.2	0.7866503	0.75609012	
650.4	0.78687653	0.75584896	
650.6	0.78648116	0.75560788	
650.8	0.78602711	0.75536687	
651	0.7856711	0.75512595	
651.2	0.78528934	0.75488509	
651.4	0.78544433	0.75464432	
651.6	0.78556501	0.75440362	
651.8	0.78530358	0.754163	
652	0.78498647	0.75392246	
652.2	0.78481465	0.75368199	
652.4	0.78521371	0.7534416	
652.6	0.7849589	0.75320129	
652.8	0.78463199	0.75296105	
653	0.78398778	0.75272089	
653.2	0.78394404	0.7524808	
653.4	0.78379076	0.7522408	
653.6	0.7841757	0.75200087	
653.8	0.78450972	0.75176101	
654	0.78417802	0.75152123	
654.2	0.78385321	0.75128153	
654.4	0.78385049	0.75104191	
654.6	0.78364796	0.75080236	
654.8	0.78349655	0.75056289	
655	0.78349684	0.75032349	
655.2	0.78347335	0.75008417	
655.4	0.78357605	0.74984493	
655.6	0.78347985	0.74960576	
655.8	0.78305167	0.74936667	
656	0.78320397	0.74912766	
656.2	0.78337781	0.74888872	
656.4	0.78373529	0.74864986	
656.6	0.78336723	0.74841107	
656.8	0.78382875	0.74817236	
657	0.78425914	0.74793373	
657.2	0.78513461	0.74769517	
657.4	0.78518957	0.74745669	
657.6	0.78591593	0.74721829	
657.8	0.78550312	0.74697996	
658	0.78591532	0.7467417	
658.2	0.78593222	0.74650353	
658.4	0.78582462	0.74626543	
658.6	0.78564542	0.7460274	
658.8	0.78518229	0.74578945	
659	0.78478326	0.74555158	
659.2	0.78431161	0.74531378	
659.4	0.78416445	0.74507606	
659.6	0.78342018	0.74483841	
659.8	0.78269316	0.74460084	
660	0.78196676	0.74436335	
660.2	0.78175354	0.74412593	
660.4	0.78177697	0.74388859	
660.6	0.78214013	0.74365132	
660.8	0.78248938	0.74341413	
661	0.78277869	0.74317701	
661.2	0.78356037	0.74293997	
661.4	0.78390146	0.74270301	
661.6	0.78397881	0.74246612	
661.8	0.78388373	0.74222931	
662	0.78425893	0.74199257	
662.2	0.7833775	0.74175591	
662.4	0.78270444	0.74151932	
662.6	0.78217006	0.74128281	
662.8	0.78119086	0.74104637	
663	0.78069247	0.74081001	
663.2	0.78059104	0.74057373	
663.4	0.78068009	0.74033752	
663.6	0.77984401	0.74010138	
663.8	0.77974721	0.73986533	
664	0.77996865	0.73962934	
664.2	0.78085598	0.73939343	
664.4	0.7813155	0.7391576	
664.6	0.78205416	0.73892184	
664.8	0.78236666	0.73868616	
665	0.78309391	0.73845055	
665.2	0.78355809	0.73821502	
665.4	0.78359906	0.73797956	
665.6	0.78342548	0.73774418	
665.8	0.78343047	0.73750887	
666	0.78303197	0.73727364	
666.2	0.78180471	0.73703848	
666.4	0.78142094	0.7368034	
666.6	0.78120857	0.73656839	
666.8	0.78056951	0.73633346	
667	0.78071054	0.73609861	
667.2	0.78047018	0.73586382	
667.4	0.78050149	0.73562912	
667.6	0.77978193	0.73539448	
667.8	0.7801787	0.73515993	
668	0.78059558	0.73492544	
668.2	0.7807712	0.73469103	
668.4	0.7804042	0.7344567	
668.6	0.78049782	0.73422244	
668.8	0.78070508	0.73398826	
669	0.78091686	0.73375415	
669.2	0.78113187	0.73352011	
669.4	0.78124246	0.73328615	
669.6	0.78160124	0.73305227	
669.8	0.78135555	0.73281846	
670	0.78136843	0.73258472	
670.2	0.78154186	0.73235106	
670.4	0.78148844	0.73211747	
670.6	0.78140729	0.73188396	
670.8	0.78096403	0.73165052	
671	0.78079148	0.73141716	
671.2	0.78039496	0.73118387	
671.4	0.78055741	0.73095066	
671.6	0.77988449	0.73071752	
671.8	0.77955022	0.73048445	
672	0.7795586	0.73025146	
672.2	0.77960847	0.73001854	
672.4	0.7795479	0.7297857	
672.6	0.77973179	0.72955293	
672.8	0.77949433	0.72932023	
673	0.77925956	0.72908761	
673.2	0.77916118	0.72885507	
673.4	0.77862969	0.7286226	
673.6	0.77810121	0.7283902	
673.8	0.77750056	0.72815787	
674	0.77757783	0.72792562	
674.2	0.77821031	0.72769345	
674.4	0.77794513	0.72746135	
674.6	0.77842255	0.72722932	
674.8	0.77831536	0.72699737	
675	0.77878108	0.72676549	
675.2	0.77936667	0.72653368	
675.4	0.7793589	0.72630195	
675.6	0.77945174	0.72607029	
675.8	0.77985487	0.72583871	
676	0.78051255	0.7256072	
676.2	0.78081879	0.72537576	
676.4	0.78096211	0.7251444	
676.6	0.78050639	0.72491311	
676.8	0.7802043	0.7246819	
677	0.77999856	0.72445076	
677.2	0.77935809	0.72421969	
677.4	0.77866874	0.7239887	
677.6	0.77867604	0.72375778	
677.8	0.77844946	0.72352693	
678	0.77810585	0.72329616	
678.2	0.77844355	0.72306546	
678.4	0.77825366	0.72283483	
678.6	0.77833124	0.72260428	
678.8	0.77816434	0.7223738	
679	0.77799252	0.7221434	
679.2	0.77777911	0.72191307	
679.4	0.77741454	0.72168281	
679.6	0.77758931	0.72145263	
679.8	0.77714562	0.72122252	
680	0.77679975	0.72099248	
680.2	0.7767063	0.72076251	
680.4	0.77659159	0.72053262	
680.6	0.77632237	0.72030281	
680.8	0.77607632	0.72007306	
681	0.77641233	0.71984339	
681.2	0.77630969	0.71961379	
681.4	0.77655917	0.71938427	
681.6	0.7770364	0.71915482	
681.8	0.77697093	0.71892544	
682	0.77698172	0.71869613	
682.2	0.77724588	0.7184669	
682.4	0.77765831	0.71823774	
682.6	0.77764358	0.71800866	
682.8	0.77748158	0.71777965	
683	0.77742833	0.71755071	
683.2	0.77718716	0.71732184	
683.4	0.77753325	0.71709305	
683.6	0.77752812	0.71686433	
683.8	0.77754097	0.71663568	
684	0.77740311	0.7164071	
684.2	0.77753418	0.7161786	
684.4	0.77722901	0.71595017	
684.6	0.77671981	0.71572182	
684.8	0.7764355	0.71549354	
685	0.77677714	0.71526533	
685.2	0.77620648	0.71503719	
685.4	0.77619618	0.71480912	
685.6	0.7762924	0.71458113	
685.8	0.77590371	0.71435321	
686	0.77529685	0.71412537	
686.2	0.77537991	0.71389759	
686.4	0.77538232	0.71366989	
686.6	0.77519968	0.71344226	
686.8	0.77539598	0.71321471	
687	0.77590161	0.71298722	
687.2	0.77595527	0.71275981	
687.4	0.77612444	0.71253247	
687.6	0.77623766	0.71230521	
687.8	0.77639064	0.71207801	
688	0.77598452	0.71185089	
688.2	0.77613354	0.71162385	
688.4	0.7760006	0.71139687	
688.6	0.77560742	0.71116997	
688.8	0.77560524	0.71094313	
689	0.77597222	0.71071638	
689.2	0.77630404	0.71048969	
689.4	0.77622567	0.71026308	
689.6	0.77658428	0.71003653	
689.8	0.77669516	0.70981006	
690	0.7768621	0.70958367	
690.2	0.77692302	0.70935734	
690.4	0.77671131	0.70913109	
690.6	0.77659908	0.70890491	
690.8	0.7770526	0.7086788	
691	0.77709857	0.70845276	
691.2	0.77636859	0.7082268	
691.4	0.77595652	0.7080009	
691.6	0.77619271	0.70777508	
691.8	0.77576306	0.70754934	
692	0.77523189	0.70732366	
692.2	0.7756033	0.70709805	
692.4	0.77576425	0.70687252	
692.6	0.77612228	0.70664706	
692.8	0.77661683	0.70642167	
693	0.77767169	0.70619636	
693.2	0.7778113	0.70597111	
693.4	0.77814234	0.70574594	
693.6	0.7789567	0.70552084	
693.8	0.77874764	0.70529581	
694	0.77843196	0.70507085	
694.2	0.77827766	0.70484596	
694.4	0.77814764	0.70462115	
694.6	0.77801932	0.70439641	
694.8	0.77828036	0.70417174	
695	0.77728356	0.70394714	
695.2	0.77640376	0.70372261	
695.4	0.77639057	0.70349816	
695.6	0.77616018	0.70327377	
695.8	0.77562199	0.70304946	
696	0.77542264	0.70282522	
696.2	0.77539781	0.70260105	
696.4	0.77463928	0.70237695	
696.6	0.77494743	0.70215292	
696.8	0.77495419	0.70192897	
697	0.7750296	0.70170508	
697.2	0.77433609	0.70148127	
697.4	0.77438996	0.70125753	
697.6	0.77404765	0.70103386	
697.8	0.77334886	0.70081026	
698	0.773472	0.70058674	
698.2	0.77358737	0.70036328	
698.4	0.77364825	0.7001399	
698.6	0.77337192	0.69991658	
698.8	0.77337178	0.69969334	
699	0.77299976	0.69947017	
699.2	0.77260851	0.69924707	
699.4	0.77308935	0.69902404	
699.6	0.77317444	0.69880109	
699.8	0.77334158	0.6985782	
700	0.77336599	0.69835538	
700.2	0.77333044	0.69813264	
700.4	0.77297646	0.69790997	
700.6	0.7739176	0.69768737	
700.8	0.77397607	0.69746483	
701	0.77391409	0.69724238	
701.2	0.77351186	0.69701999	
701.4	0.77312502	0.69679767	
701.6	0.77241544	0.69657542	
701.8	0.77230688	0.69635324	
702	0.77265832	0.69613114	
702.2	0.77265555	0.69590911	
702.4	0.77294185	0.69568714	
702.6	0.77278515	0.69546525	
702.8	0.77288008	0.69524343	
703	0.7722759	0.69502168	
703.2	0.77153617	0.69479999	
703.4	0.77140332	0.69457838	
703.6	0.77122407	0.69435685	
703.8	0.77099752	0.69413538	
704	0.77120285	0.69391398	
704.2	0.77179791	0.69369265	
704.4	0.77216331	0.69347139	
704.6	0.77242981	0.69325021	
704.8	0.77239066	0.69302909	
705	0.77217102	0.69280805	
705.2	0.77143549	0.69258707	
705.4	0.77087587	0.69236617	
705.6	0.77070067	0.69214534	
705.8	0.77132475	0.69192457	
706	0.77184301	0.69170388	
706.2	0.77198848	0.69148326	
706.4	0.77249527	0.69126271	
706.6	0.77281561	0.69104222	
706.8	0.77242656	0.69082181	
707	0.77196878	0.69060147	
707.2	0.77174217	0.6903812	
707.4	0.77181868	0.690161	
707.6	0.77200975	0.68994087	
707.8	0.7722724	0.68972081	
708	0.77286011	0.68950082	
708.2	0.77292728	0.6892809	
708.4	0.77308193	0.68906105	
708.6	0.77287864	0.68884127	
708.8	0.77291653	0.68862156	
709	0.7727879	0.68840192	
709.2	0.77252947	0.68818235	
709.4	0.77291529	0.68796285	
709.6	0.77312566	0.68774342	
709.8	0.77301653	0.68752407	
710	0.77326519	0.68730478	
710.2	0.77305304	0.68708556	
710.4	0.77332545	0.68686641	
710.6	0.77264794	0.68664733	
710.8	0.77181628	0.68642832	
711	0.77169037	0.68620938	
711.2	0.77124407	0.68599051	
711.4	0.77127668	0.68577171	
711.6	0.77105436	0.68555298	
711.8	0.77086901	0.68533432	
712	0.77115846	0.68511573	
712.2	0.77108728	0.68489721	
712.4	0.7714661	0.68467876	
712.6	0.77146663	0.68446037	
712.8	0.77200776	0.68424206	
713	0.772075	0.68402382	
713.2	0.77247137	0.68380565	
713.4	0.77316985	0.68358754	
713.6	0.77280636	0.68336951	
713.8	0.77277253	0.68315155	
714	0.77285293	0.68293365	
714.2	0.77206552	0.68271583	
714.4	0.77205199	0.68249807	
714.6	0.7714057	0.68228038	
714.8	0.77159429	0.68206277	
715	0.77127206	0.68184522	
715.2	0.7711732	0.68162774	
715.4	0.77149517	0.68141033	
715.6	0.77185529	0.68119299	
715.8	0.77218234	0.68097572	
716	0.77259042	0.68075852	
716.2	0.77209897	0.68054139	
716.4	0.77187667	0.68032433	
716.6	0.77166898	0.68010734	
716.8	0.7721852	0.67989041	
717	0.77180712	0.67967356	
717.2	0.77246326	0.67945677	
717.4	0.77257053	0.67924006	
717.6	0.77211179	0.67902341	
717.8	0.77221572	0.67880683	
718	0.77197916	0.67859032	
718.2	0.77175956	0.67837388	
718.4	0.77212067	0.67815751	
718.6	0.77187284	0.67794121	
718.8	0.77188054	0.67772498	
719	0.77158533	0.67750882	
719.2	0.77200037	0.67729272	
719.4	0.77203339	0.6770767	
719.6	0.77232438	0.67686074	
719.8	0.77215747	0.67664485	
