# Supplementary material for: Molecular basis for DNA recognition by the maternal pioneer transcription factor FoxH1
Source: Nat Commun. 2022 Nov 26;13:7279. doi: 10.1038/s41467-022-34925-y (PMC9701222; doi:10.1038/s41467-022-34925-y)
Supplement: Supplementary file 4 — Source Data [file 41467_2022_34925_MOESM4_ESM.zip › Sourcedata/BLIS/FoxH1/R30H/GSC/DNA/D7Results.txt]

Conc1	6.25E-08	
Start1	270	
Stop1	719.8	
Kobs	0.00159502921316166	
Error Kobs	2.14001266178307E-05	
Koff	0	
Error Koff	0	
Time1	Data1	Fit1	
270	0.0007563	0	
270.2	0.00115324	0.00106703	
270.4	0.00163787	0.00213277	
270.6	0.00225672	0.00319723	
270.8	0.00272696	0.0042604	
271	0.00356265	0.00532228	
271.2	0.00477746	0.00638288	
271.4	0.00609417	0.0074422	
271.6	0.00788387	0.00850024	
271.8	0.0092716	0.009557	
272	0.01071639	0.01061248	
272.2	0.01253725	0.01166669	
272.4	0.01421529	0.01271962	
272.6	0.01528811	0.01377128	
272.8	0.01596689	0.01482167	
273	0.01774742	0.0158708	
273.2	0.0193794	0.01691865	
273.4	0.02090866	0.01796524	
273.6	0.02213667	0.01901056	
273.8	0.02366933	0.02005462	
274	0.02503333	0.02109742	
274.2	0.02614213	0.02213896	
274.4	0.02678816	0.02317924	
274.6	0.02778652	0.02421826	
274.8	0.02883168	0.02525603	
275	0.03000638	0.02629255	
275.2	0.03156772	0.02732781	
275.4	0.03256564	0.02836182	
275.6	0.03398197	0.02939458	
275.8	0.03515417	0.03042609	
276	0.03624224	0.03145636	
276.2	0.03766376	0.03248538	
276.4	0.03855643	0.03351316	
276.6	0.03989113	0.0345397	
276.8	0.04161699	0.03556499	
277	0.04389308	0.03658905	
277.2	0.04566302	0.03761187	
277.4	0.04745925	0.03863345	
277.6	0.0489024	0.0396538	
277.8	0.05063791	0.04067292	
278	0.05264634	0.0416908	
278.2	0.05410756	0.04270746	
278.4	0.05542465	0.04372289	
278.6	0.0572352	0.04473709	
278.8	0.05890956	0.04575006	
279	0.06048932	0.04676181	
279.2	0.06213554	0.04777234	
279.4	0.06287703	0.04878165	
279.6	0.06388187	0.04978974	
279.8	0.06484533	0.0507966	
280	0.06603502	0.05180226	
280.2	0.06703383	0.05280669	
280.4	0.06784494	0.05380992	
280.6	0.06914998	0.05481193	
280.8	0.07105332	0.05581273	
281	0.07204146	0.05681232	
281.2	0.07315325	0.05781071	
281.4	0.07502304	0.05880788	
281.6	0.07698654	0.05980386	
281.8	0.0792283	0.06079863	
282	0.08122253	0.06179219	
282.2	0.08270215	0.06278456	
282.4	0.08429137	0.06377573	
282.6	0.08615371	0.0647657	
282.8	0.08817162	0.06575447	
283	0.08966451	0.06674205	
283.2	0.09088533	0.06772843	
283.4	0.09190003	0.06871363	
283.6	0.09308442	0.06969763	
283.8	0.09480035	0.07068045	
284	0.09648442	0.07166207	
284.2	0.09719063	0.07264251	
284.4	0.09850606	0.07362177	
284.6	0.09994037	0.07459984	
284.8	0.10123048	0.07557673	
285	0.10230232	0.07655244	
285.2	0.10393622	0.07752697	
285.4	0.10627795	0.07850033	
285.6	0.10779617	0.07947251	
285.8	0.1092997	0.08044351	
286	0.1108083	0.08141334	
286.2	0.11242272	0.082382	
286.4	0.11406886	0.08334948	
286.6	0.11579148	0.0843158	
286.8	0.1173708	0.08528095	
287	0.11855613	0.08624494	
287.2	0.12013824	0.08720776	
287.4	0.12151794	0.08816942	
287.6	0.12260487	0.08912991	
287.8	0.12381108	0.09008924	
288	0.12458505	0.09104742	
288.2	0.12559863	0.09200444	
288.4	0.12709478	0.0929603	
288.6	0.12801956	0.093915	
288.8	0.12885987	0.09486855	
289	0.12995637	0.09582095	
289.2	0.13169699	0.0967722	
289.4	0.133882	0.0977223	
289.6	0.13502299	0.09867125	
289.8	0.13646575	0.09961906	
290	0.13789121	0.10056572	
290.2	0.13966687	0.10151123	
290.4	0.14094255	0.10245561	
290.6	0.14221261	0.10339884	
290.8	0.14391107	0.10434093	
291	0.14524592	0.10528189	
291.2	0.14701559	0.1062217	
291.4	0.14821978	0.10716038	
291.6	0.14945218	0.10809793	
291.8	0.15044913	0.10903435	
292	0.15142801	0.10996963	
292.2	0.15279197	0.11090378	
292.4	0.15387384	0.11183681	
292.6	0.15483527	0.1127687	
292.8	0.1560403	0.11369947	
293	0.15725164	0.11462912	
293.2	0.15885811	0.11555764	
293.4	0.15994252	0.11648504	
293.6	0.16092362	0.11741132	
293.8	0.16219519	0.11833648	
294	0.16379287	0.11926053	
294.2	0.16546101	0.12018345	
294.4	0.16640757	0.12110527	
294.6	0.16800498	0.12202596	
294.8	0.16934568	0.12294555	
295	0.17019969	0.12386402	
295.2	0.17236016	0.12478139	
295.4	0.17369118	0.12569764	
295.6	0.175058	0.12661279	
295.8	0.17618543	0.12752683	
296	0.17754528	0.12843977	
296.2	0.17908356	0.12935161	
296.4	0.18060869	0.13026234	
296.6	0.18191269	0.13117197	
296.8	0.18270803	0.13208051	
297	0.18305099	0.13298794	
297.2	0.18412837	0.13389428	
297.4	0.18558575	0.13479953	
297.6	0.18681141	0.13570368	
297.8	0.18804454	0.13660673	
298	0.18930277	0.1375087	
298.2	0.1903792	0.13840958	
298.4	0.19102606	0.13930937	
298.6	0.19199619	0.14020807	
298.8	0.1932007	0.14110568	
299	0.19512189	0.14200221	
299.2	0.19734985	0.14289766	
299.4	0.19838687	0.14379203	
299.6	0.20015402	0.14468531	
299.8	0.20152966	0.14557752	
300	0.20311463	0.14646864	
300.2	0.2046514	0.14735869	
300.4	0.20570235	0.14824767	
300.6	0.20672513	0.14913557	
300.8	0.20728507	0.1500224	
301	0.20821817	0.15090815	
301.2	0.2095251	0.15179284	
301.4	0.2107993	0.15267646	
301.6	0.21129792	0.15355901	
301.8	0.21198992	0.15444049	
302	0.21281953	0.15532091	
302.2	0.21394767	0.15620026	
302.4	0.21485152	0.15707855	
302.6	0.21584156	0.15795578	
302.8	0.21786803	0.15883195	
303	0.21942728	0.15970707	
303.2	0.22020826	0.16058112	
303.4	0.22126483	0.16145412	
303.6	0.2223753	0.16232606	
303.8	0.22301093	0.16319695	
304	0.22413837	0.16406679	
304.2	0.22474981	0.16493557	
304.4	0.22526543	0.16580331	
304.6	0.22639814	0.16667	
304.8	0.22696571	0.16753564	
305	0.22831535	0.16840023	
305.2	0.22911415	0.16926378	
305.4	0.23046812	0.17012629	
305.6	0.23147133	0.17098776	
305.8	0.23273281	0.17184818	
306	0.23389439	0.17270756	
306.2	0.23523901	0.17356591	
306.4	0.236478	0.17442322	
306.6	0.23771603	0.17527949	
306.8	0.23933226	0.17613473	
307	0.24009328	0.17698893	
307.2	0.24055456	0.1778421	
307.4	0.24176334	0.17869425	
307.6	0.24214444	0.17954536	
307.8	0.24304203	0.18039544	
308	0.24334469	0.1812445	
308.2	0.24348716	0.18209253	
308.4	0.24392641	0.18293953	
308.6	0.24511082	0.18378551	
308.8	0.24606133	0.18463047	
309	0.24735053	0.18547441	
309.2	0.24869523	0.18631733	
309.4	0.25003585	0.18715923	
309.6	0.25116513	0.18800012	
309.8	0.25227778	0.18883998	
310	0.25310316	0.18967884	
310.2	0.25424474	0.19051667	
310.4	0.25540558	0.1913535	
310.6	0.25643829	0.19218932	
310.8	0.25797718	0.19302412	
311	0.25964235	0.19385792	
311.2	0.26092807	0.19469071	
311.4	0.26233463	0.19552249	
311.6	0.2628414	0.19635327	
311.8	0.26347891	0.19718304	
312	0.26430542	0.19801181	
312.2	0.26525418	0.19883958	
312.4	0.26610455	0.19966635	
312.6	0.2669546	0.20049212	
312.8	0.26770385	0.2013169	
313	0.26864405	0.20214067	
313.2	0.2695929	0.20296345	
313.4	0.27035537	0.20378524	
313.6	0.27099296	0.20460603	
313.8	0.27191471	0.20542584	
314	0.27264965	0.20624465	
314.2	0.27332248	0.20706247	
314.4	0.27430256	0.2078793	
314.6	0.2757654	0.20869515	
314.8	0.27705065	0.20951001	
315	0.2782582	0.21032389	
315.2	0.27921803	0.21113678	
315.4	0.28002325	0.21194869	
315.6	0.28082292	0.21275962	
315.8	0.28169583	0.21356957	
316	0.28298082	0.21437854	
316.2	0.28407574	0.21518654	
316.4	0.28451484	0.21599355	
316.6	0.28521044	0.2167996	
316.8	0.2862072	0.21760466	
317	0.28675521	0.21840876	
317.2	0.2872377	0.21921188	
317.4	0.28782312	0.22001404	
317.6	0.28840064	0.22081522	
317.8	0.28938161	0.22161544	
318	0.29007028	0.22241469	
318.2	0.29061405	0.22321297	
318.4	0.29104198	0.22401029	
318.6	0.29168498	0.22480664	
318.8	0.29224242	0.22560204	
319	0.29318048	0.22639647	
319.2	0.2938481	0.22718994	
319.4	0.29452819	0.22798246	
319.6	0.29563409	0.22877401	
319.8	0.29680561	0.22956461	
320	0.29766339	0.23035425	
320.2	0.29881169	0.23114294	
320.4	0.29897129	0.23193068	
320.6	0.30010291	0.23271747	
320.8	0.30052385	0.2335033	
321	0.30122823	0.23428819	
321.2	0.30186817	0.23507212	
321.4	0.30306272	0.23585511	
321.6	0.30454903	0.23663715	
321.8	0.30547831	0.23741825	
322	0.30640682	0.23819841	
322.2	0.30749217	0.23897762	
322.4	0.30805702	0.23975589	
322.6	0.30895153	0.24053322	
322.8	0.30972072	0.24130961	
323	0.30985418	0.24208506	
323.2	0.31079086	0.24285958	
323.4	0.31226583	0.24363316	
323.6	0.31307232	0.2444058	
323.8	0.31351834	0.24517751	
324	0.31355211	0.24594829	
324.2	0.31429364	0.24671814	
324.4	0.31458627	0.24748706	
324.6	0.31534741	0.24825504	
324.8	0.31593858	0.2490221	
325	0.31675119	0.24978824	
325.2	0.31752206	0.25055345	
325.4	0.31841982	0.25131773	
325.6	0.31920825	0.25208109	
325.8	0.32004545	0.25284352	
326	0.3209867	0.25360504	
326.2	0.32217711	0.25436564	
326.4	0.32255114	0.25512531	
326.6	0.32302543	0.25588407	
326.8	0.32358956	0.25664191	
327	0.32470572	0.25739884	
327.2	0.32637016	0.25815485	
327.4	0.32732669	0.25890995	
327.6	0.32750249	0.25966413	
327.8	0.32796815	0.26041741	
328	0.32866387	0.26116977	
328.2	0.32896545	0.26192123	
328.4	0.3291921	0.26267177	
328.6	0.32991979	0.26342141	
328.8	0.33076552	0.26417015	
329	0.33128952	0.26491798	
329.2	0.33246647	0.2656649	
329.4	0.33303798	0.26641093	
329.6	0.33393339	0.26715605	
329.8	0.33511969	0.26790027	
330	0.33613489	0.26864359	
330.2	0.33689183	0.26938602	
330.4	0.33743854	0.27012755	
330.6	0.33811897	0.27086818	
330.8	0.33926394	0.27160791	
331	0.3404605	0.27234676	
331.2	0.34070472	0.2730847	
331.4	0.34118653	0.27382176	
331.6	0.34172209	0.27455793	
331.8	0.34204475	0.27529321	
332	0.34219523	0.2760276	
332.2	0.3423423	0.2767611	
332.4	0.34272956	0.27749372	
332.6	0.34317349	0.27822545	
332.8	0.34360608	0.27895629	
333	0.34421689	0.27968626	
333.2	0.34511095	0.28041534	
333.4	0.3455617	0.28114354	
333.6	0.34637277	0.28187086	
333.8	0.34753915	0.2825973	
334	0.34805995	0.28332286	
334.2	0.34842859	0.28404755	
334.4	0.349349	0.28477136	
334.6	0.34995167	0.2854943	
334.8	0.35084719	0.28621636	
335	0.35115772	0.28693755	
335.2	0.3517329	0.28765787	
335.4	0.35266045	0.28837732	
335.6	0.35361042	0.2890959	
335.8	0.3540786	0.28981361	
336	0.35479971	0.29053045	
336.2	0.35545411	0.29124643	
336.4	0.35562428	0.29196155	
336.6	0.35616214	0.29267579	
336.8	0.35623827	0.29338918	
337	0.35687276	0.2941017	
337.2	0.35762732	0.29481337	
337.4	0.3582469	0.29552417	
337.6	0.35872562	0.29623411	
337.8	0.35943564	0.2969432	
338	0.35964064	0.29765143	
338.2	0.3599066	0.2983588	
338.4	0.36035441	0.29906532	
338.6	0.36090224	0.29977099	
338.8	0.36173966	0.3004758	
339	0.36244178	0.30117976	
339.2	0.3636677	0.30188287	
339.4	0.3644421	0.30258513	
339.6	0.36542162	0.30328654	
339.8	0.36584039	0.30398711	
340	0.36724884	0.30468682	
340.2	0.36801724	0.3053857	
340.4	0.36857626	0.30608373	
340.6	0.36934839	0.30678091	
340.8	0.36966106	0.30747725	
341	0.37036917	0.30817275	
341.2	0.37097211	0.30886741	
341.4	0.37146172	0.30956123	
341.6	0.37214238	0.31025422	
341.8	0.37306266	0.31094636	
342	0.3732615	0.31163767	
342.2	0.37366864	0.31232815	
342.4	0.37397003	0.31301778	
342.6	0.37507226	0.31370659	
342.8	0.37569729	0.31439456	
343	0.37610616	0.31508171	
343.2	0.37626785	0.31576802	
343.4	0.37686036	0.3164535	
343.6	0.37710157	0.31713816	
343.8	0.3779871	0.31782198	
344	0.37928205	0.31850499	
344.2	0.37978963	0.31918716	
344.4	0.38059864	0.31986851	
344.6	0.38060568	0.32054904	
344.8	0.38039264	0.32122875	
345	0.38080224	0.32190763	
345.2	0.38145818	0.3225857	
345.4	0.38219722	0.32326294	
345.6	0.38302842	0.32393937	
345.8	0.38404575	0.32461498	
346	0.38425113	0.32528977	
346.2	0.38512372	0.32596375	
346.4	0.38478999	0.32663691	
346.6	0.38573772	0.32730926	
346.8	0.38615333	0.3279808	
347	0.38646838	0.32865152	
347.2	0.38681936	0.32932144	
347.4	0.38831851	0.32999055	
347.6	0.38901446	0.33065884	
347.8	0.39043215	0.33132633	
348	0.39094479	0.33199302	
348.2	0.39161675	0.3326589	
348.4	0.392318	0.33332397	
348.6	0.39212213	0.33398824	
348.8	0.39278971	0.33465171	
349	0.39337727	0.33531437	
349.2	0.39391225	0.33597624	
349.4	0.39452866	0.3366373	
349.6	0.39458896	0.33729757	
349.8	0.39507037	0.33795704	
350	0.3947713	0.33861571	
350.2	0.39516385	0.33927358	
350.4	0.39491018	0.33993066	
350.6	0.39555966	0.34058695	
350.8	0.39602974	0.34124244	
351	0.39644796	0.34189715	
351.2	0.39736049	0.34255106	
351.4	0.39828313	0.34320418	
351.6	0.39898258	0.34385651	
351.8	0.39996457	0.34450805	
352	0.40027484	0.34515881	
352.2	0.40121179	0.34580878	
352.4	0.40218742	0.34645796	
352.6	0.4022304	0.34710636	
352.8	0.40339917	0.34775398	
353	0.40422697	0.34840081	
353.2	0.40526058	0.34904686	
353.4	0.40573594	0.34969213	
353.6	0.40577987	0.35033663	
353.8	0.40633622	0.35098034	
354	0.40639411	0.35162327	
354.2	0.4063502	0.35226543	
354.4	0.40677126	0.35290682	
354.6	0.40734398	0.35354742	
354.8	0.40773508	0.35418726	
355	0.40817711	0.35482632	
355.2	0.4086599	0.3554646	
355.4	0.4090436	0.35610212	
355.6	0.40987649	0.35673887	
355.8	0.41032699	0.35737484	
356	0.41081256	0.35801005	
356.2	0.41145494	0.35864449	
356.4	0.41239966	0.35927817	
356.6	0.41309183	0.35991108	
356.8	0.4149552	0.36054322	
357	0.41567407	0.3611746	
357.2	0.41617197	0.36180522	
357.4	0.41665896	0.36243508	
357.6	0.41722577	0.36306417	
357.8	0.41771443	0.3636925	
358	0.41774679	0.36432008	
358.2	0.41826677	0.3649469	
358.4	0.41900954	0.36557295	
358.6	0.41918386	0.36619826	
358.8	0.41926857	0.3668228	
359	0.41952684	0.3674466	
359.2	0.41935008	0.36806964	
359.4	0.41951301	0.36869192	
359.6	0.41980061	0.36931346	
359.8	0.41967316	0.36993424	
360	0.42032185	0.37055427	
360.2	0.42104229	0.37117356	
360.4	0.42199344	0.37179209	
360.6	0.42273684	0.37240988	
360.8	0.42372425	0.37302692	
361	0.42430146	0.37364322	
361.2	0.42502644	0.37425877	
361.4	0.42596026	0.37487357	
361.6	0.42666784	0.37548764	
361.8	0.4269846	0.37610096	
362	0.42754098	0.37671354	
362.2	0.42787828	0.37732539	
362.4	0.42832378	0.37793649	
362.6	0.42876061	0.37854685	
362.8	0.4289769	0.37915648	
363	0.42919641	0.37976537	
363.2	0.42926286	0.38037352	
363.4	0.43022715	0.38098094	
363.6	0.43097814	0.38158762	
363.8	0.43140976	0.38219358	
364	0.43291856	0.3827988	
364.2	0.43344928	0.38340328	
364.4	0.43382588	0.38400704	
364.6	0.43444483	0.38461007	
364.8	0.43470893	0.38521237	
365	0.43539542	0.38581394	
365.2	0.43571347	0.38641479	
365.4	0.43573596	0.38701491	
365.6	0.43567108	0.3876143	
365.8	0.43567854	0.38821297	
366	0.43605812	0.38881092	
366.2	0.43579519	0.38940814	
366.4	0.43629223	0.39000464	
366.6	0.43608229	0.39060042	
366.8	0.43606354	0.39119549	
367	0.43680242	0.39178983	
367.2	0.43760467	0.39238345	
367.4	0.43896802	0.39297636	
367.6	0.43944081	0.39356855	
367.8	0.44010514	0.39416003	
368	0.44085052	0.39475079	
368.2	0.44109269	0.39534083	
368.4	0.44194258	0.39593017	
368.6	0.4424681	0.39651879	
368.8	0.44302675	0.3971067	
369	0.44395754	0.3976939	
369.2	0.44431753	0.39828039	
369.4	0.44469111	0.39886617	
369.6	0.44527641	0.39945125	
369.8	0.44575389	0.40003561	
370	0.44644365	0.40061927	
370.2	0.4464062	0.40120223	
370.4	0.4469949	0.40178448	
370.6	0.44738514	0.40236603	
370.8	0.4478464	0.40294687	
371	0.4485095	0.40352702	
371.2	0.44910735	0.40410646	
371.4	0.44985734	0.4046852	
371.6	0.44995847	0.40526324	
371.8	0.45052168	0.40584059	
372	0.45128265	0.40641723	
372.2	0.45233375	0.40699318	
372.4	0.4533331	0.40756844	
372.6	0.45384457	0.408143	
372.8	0.45489858	0.40871686	
373	0.45514076	0.40929003	
373.2	0.45578553	0.40986251	
373.4	0.45687512	0.4104343	
373.6	0.45720139	0.41100539	
373.8	0.45799117	0.4115758	
374	0.45861827	0.41214552	
374.2	0.45859733	0.41271454	
374.4	0.45915403	0.41328288	
374.6	0.45980539	0.41385054	
374.8	0.45990718	0.41441751	
375	0.46036118	0.41498379	
375.2	0.46078401	0.41554939	
375.4	0.46107965	0.4161143	
375.6	0.46123018	0.41667854	
375.8	0.46157787	0.41724209	
376	0.46210615	0.41780496	
376.2	0.46247883	0.41836715	
376.4	0.46257498	0.41892866	
376.6	0.46239432	0.41948949	
376.8	0.46256668	0.42004964	
377	0.46224749	0.42060912	
377.2	0.46307988	0.42116792	
377.4	0.46312687	0.42172605	
377.6	0.46297433	0.4222835	
377.8	0.46362843	0.42284028	
378	0.46389851	0.42339639	
378.2	0.46402791	0.42395182	
378.4	0.46469734	0.42450658	
378.6	0.46569037	0.42506067	
378.8	0.46628477	0.4256141	
379	0.46707182	0.42616685	
379.2	0.46775563	0.42671894	
379.4	0.46853312	0.42727036	
379.6	0.46918882	0.42782111	
379.8	0.46987063	0.42837119	
380	0.47052595	0.42892062	
380.2	0.47123575	0.42946938	
380.4	0.47140233	0.43001747	
380.6	0.47149855	0.4305649	
380.8	0.47212583	0.43111168	
381	0.47254649	0.43165779	
381.2	0.47322716	0.43220324	
381.4	0.47294762	0.43274803	
381.6	0.47375542	0.43329216	
381.8	0.47429789	0.43383564	
382	0.47462164	0.43437846	
382.2	0.47509362	0.43492062	
382.4	0.47550631	0.43546213	
382.6	0.47626695	0.43600299	
382.8	0.47672912	0.43654319	
383	0.47709565	0.43708274	
383.2	0.47733846	0.43762163	
383.4	0.47829744	0.43815988	
383.6	0.47881115	0.43869747	
383.8	0.47954896	0.43923442	
384	0.48006754	0.43977071	
384.2	0.48073488	0.44030636	
384.4	0.48062297	0.44084136	
384.6	0.48133015	0.44137572	
384.8	0.48245376	0.44190943	
385	0.48309456	0.44244249	
385.2	0.48387324	0.44297491	
385.4	0.4844113	0.44350669	
385.6	0.48532499	0.44403782	
385.8	0.48582221	0.44456831	
386	0.48626086	0.44509816	
386.2	0.4870912	0.44562738	
386.4	0.48763828	0.44615595	
386.6	0.48787557	0.44668388	
386.8	0.48804464	0.44721117	
387	0.48798929	0.44773783	
387.2	0.48833502	0.44826385	
387.4	0.48904613	0.44878924	
387.6	0.4890682	0.44931399	
387.8	0.48922383	0.44983811	
388	0.48936971	0.45036159	
388.2	0.48957393	0.45088444	
388.4	0.48988554	0.45140666	
388.6	0.49091578	0.45192825	
388.8	0.49141727	0.45244921	
389	0.49197643	0.45296954	
389.2	0.4924194	0.45348924	
389.4	0.49306647	0.45400831	
389.6	0.49338206	0.45452675	
389.8	0.49382567	0.45504457	
390	0.49434509	0.45556176	
390.2	0.49511758	0.45607833	
390.4	0.49490676	0.45659427	
390.6	0.49523539	0.45710959	
390.8	0.49550909	0.45762429	
391	0.49570496	0.45813837	
391.2	0.49600595	0.45865182	
391.4	0.49632638	0.45916466	
391.6	0.49640898	0.45967687	
391.8	0.49646214	0.46018847	
392	0.49675083	0.46069944	
392.2	0.49706482	0.4612098	
392.4	0.49792716	0.46171954	
392.6	0.49811562	0.46222867	
392.8	0.49858353	0.46273718	
393	0.49909482	0.46324508	
393.2	0.49938799	0.46375236	
393.4	0.50002159	0.46425904	
393.6	0.50007403	0.46476509	
393.8	0.50052188	0.46527054	
394	0.50107402	0.46577538	
394.2	0.50125613	0.4662796	
394.4	0.50145132	0.46678322	
394.6	0.50272087	0.46728623	
394.8	0.50326802	0.46778863	
395	0.50360376	0.46829042	
395.2	0.50418962	0.46879161	
395.4	0.50478456	0.46929219	
395.6	0.50519696	0.46979217	
395.8	0.50561894	0.47029154	
396	0.50659407	0.47079031	
396.2	0.50708601	0.47128848	
396.4	0.50769821	0.47178604	
396.6	0.50794376	0.47228301	
396.8	0.50864522	0.47277937	
397	0.50915692	0.47327513	
397.2	0.50947553	0.4737703	
397.4	0.51043573	0.47426486	
397.6	0.51104289	0.47475883	
397.8	0.51170426	0.4752522	
398	0.51194892	0.47574498	
398.2	0.51233514	0.47623716	
398.4	0.5124331	0.47672874	
398.6	0.51305464	0.47721973	
398.8	0.51369642	0.47771013	
399	0.51391017	0.47819994	
399.2	0.51480917	0.47868915	
399.4	0.51538771	0.47917777	
399.6	0.51624782	0.47966581	
399.8	0.51660138	0.48015325	
400	0.51703947	0.4806401	
400.2	0.51731708	0.48112637	
400.4	0.51784691	0.48161204	
400.6	0.51803213	0.48209713	
400.8	0.51826032	0.48258164	
401	0.51899803	0.48306556	
401.2	0.5192493	0.48354889	
401.4	0.5195907	0.48403164	
401.6	0.51973202	0.48451381	
401.8	0.51965711	0.48499539	
402	0.51938987	0.4854764	
402.2	0.52002969	0.48595682	
402.4	0.52000658	0.48643666	
402.6	0.52061224	0.48691592	
402.8	0.52125176	0.4873946	
403	0.52117014	0.4878727	
403.2	0.52185995	0.48835023	
403.4	0.52254459	0.48882718	
403.6	0.52347111	0.48930355	
403.8	0.52409461	0.48977935	
404	0.52448238	0.49025457	
404.2	0.52493251	0.49072922	
404.4	0.52510819	0.49120329	
404.6	0.52537814	0.49167679	
404.8	0.52598665	0.49214972	
405	0.52617595	0.49262208	
405.2	0.52637317	0.49309387	
405.4	0.52653924	0.49356508	
405.6	0.5270546	0.49403573	
405.8	0.52725928	0.49450581	
406	0.527307	0.49497532	
406.2	0.52777151	0.49544426	
406.4	0.52731041	0.49591264	
406.6	0.52716975	0.49638045	
406.8	0.52732389	0.4968477	
407	0.52711239	0.49731438	
407.2	0.52765282	0.4977805	
407.4	0.52822556	0.49824605	
407.6	0.52895758	0.49871104	
407.8	0.5292744	0.49917547	
408	0.52918938	0.49963934	
408.2	0.529362	0.50010265	
408.4	0.53010114	0.5005654	
408.6	0.53099825	0.50102758	
408.8	0.53208446	0.50148921	
409	0.53291462	0.50195029	
409.2	0.53390807	0.5024108	
409.4	0.53449988	0.50287076	
409.6	0.53509786	0.50333016	
409.8	0.53614623	0.50378901	
410	0.53658013	0.50424731	
410.2	0.53719184	0.50470505	
410.4	0.53703737	0.50516223	
410.6	0.53731682	0.50561887	
410.8	0.53745294	0.50607495	
411	0.53757226	0.50653048	
411.2	0.53804155	0.50698546	
411.4	0.53828977	0.5074399	
411.6	0.53888084	0.50789378	
411.8	0.53900441	0.50834711	
412	0.53906228	0.5087999	
412.2	0.53913426	0.50925214	
412.4	0.53964171	0.50970383	
412.6	0.5401364	0.51015498	
412.8	0.54105774	0.51060558	
413	0.54156227	0.51105563	
413.2	0.54161936	0.51150515	
413.4	0.54231949	0.51195412	
413.6	0.54316947	0.51240255	
413.8	0.54391246	0.51285043	
414	0.54432535	0.51329778	
414.2	0.54443671	0.51374458	
414.4	0.54442344	0.51419084	
414.6	0.54505886	0.51463657	
414.8	0.54532403	0.51508176	
415	0.54624582	0.5155264	
415.2	0.54665764	0.51597052	
415.4	0.54698702	0.51641409	
415.6	0.54761934	0.51685713	
415.8	0.54797123	0.51729963	
416	0.54848906	0.5177416	
416.2	0.54852816	0.51818304	
416.4	0.5488027	0.51862394	
416.6	0.54925608	0.51906431	
416.8	0.54986721	0.51950414	
417	0.55042843	0.51994345	
417.2	0.55095592	0.52038222	
417.4	0.55138434	0.52082046	
417.6	0.55194797	0.52125818	
417.8	0.55200484	0.52169536	
418	0.55286218	0.52213202	
418.2	0.55337126	0.52256815	
418.4	0.55387698	0.52300375	
418.6	0.55409786	0.52343883	
418.8	0.55455853	0.52387338	
419	0.55504101	0.52430741	
419.2	0.55554591	0.52474091	
419.4	0.55593897	0.52517388	
419.6	0.55633514	0.52560634	
419.8	0.55692407	0.52603827	
420	0.557132	0.52646968	
420.2	0.55742053	0.52690057	
420.4	0.55752734	0.52733094	
420.6	0.55843012	0.52776078	
420.8	0.55889072	0.52819011	
421	0.5594977	0.52861892	
421.2	0.55970452	0.52904721	
421.4	0.55934425	0.52947499	
421.6	0.55996487	0.52990224	
421.8	0.5602343	0.53032898	
422	0.56092486	0.53075521	
422.2	0.56138687	0.53118092	
422.4	0.56158216	0.53160611	
422.6	0.56179311	0.5320308	
422.8	0.56219784	0.53245496	
423	0.56244538	0.53287862	
423.2	0.56331806	0.53330176	
423.4	0.56276973	0.5337244	
423.6	0.56277899	0.53414652	
423.8	0.56329226	0.53456813	
424	0.56341571	0.53498924	
424.2	0.56380626	0.53540983	
424.4	0.56406477	0.53582991	
424.6	0.56515626	0.53624949	
424.8	0.56577754	0.53666856	
425	0.56643833	0.53708713	
425.2	0.56669006	0.53750519	
425.4	0.56708248	0.53792274	
425.6	0.56770733	0.53833979	
425.8	0.56868619	0.53875634	
426	0.56932968	0.53917238	
426.2	0.57003961	0.53958792	
426.4	0.57026958	0.54000296	
426.6	0.57072535	0.54041749	
426.8	0.57154407	0.54083153	
427	0.57234047	0.54124506	
427.2	0.57243741	0.5416581	
427.4	0.57181161	0.54207063	
427.6	0.57252167	0.54248267	
427.8	0.57309641	0.54289421	
428	0.5730343	0.54330525	
428.2	0.57345183	0.5437158	
428.4	0.57370683	0.54412585	
428.6	0.57450644	0.5445354	
428.8	0.57467586	0.54494446	
429	0.5747706	0.54535302	
429.2	0.575006	0.54576109	
429.4	0.57545989	0.54616867	
429.6	0.5759285	0.54657576	
429.8	0.57653284	0.54698235	
430	0.5765507	0.54738845	
430.2	0.57690196	0.54779407	
430.4	0.57712413	0.54819919	
430.6	0.57796486	0.54860382	
430.8	0.57878579	0.54900796	
431	0.57897004	0.54941162	
431.2	0.57896106	0.54981479	
431.4	0.5792967	0.55021747	
431.6	0.58006068	0.55061966	
431.8	0.58031167	0.55102137	
432	0.58098899	0.55142259	
432.2	0.58145579	0.55182333	
432.4	0.58198722	0.55222358	
432.6	0.58233119	0.55262335	
432.8	0.58237003	0.55302263	
433	0.5827553	0.55342144	
433.2	0.58319455	0.55381976	
433.4	0.58379037	0.5542176	
433.6	0.58408675	0.55461496	
433.8	0.58419031	0.55501184	
434	0.58426754	0.55540824	
434.2	0.5844031	0.55580416	
434.4	0.58438473	0.55619961	
434.6	0.58477686	0.55659457	
434.8	0.58498779	0.55698906	
435	0.58513382	0.55738307	
435.2	0.58506559	0.5577766	
435.4	0.5855684	0.55816966	
435.6	0.58616184	0.55856225	
435.8	0.58688776	0.55895436	
436	0.5874896	0.559346	
436.2	0.58765219	0.55973716	
436.4	0.58818551	0.56012785	
436.6	0.58816223	0.56051807	
436.8	0.58865426	0.56090781	
437	0.5892368	0.56129709	
437.2	0.58985494	0.5616859	
437.4	0.59036892	0.56207423	
437.6	0.59059524	0.5624621	
437.8	0.59069598	0.5628495	
438	0.59062532	0.56323643	
438.2	0.5911922	0.56362289	
438.4	0.5915676	0.56400888	
438.6	0.59196429	0.56439441	
438.8	0.59262018	0.56477948	
439	0.59309566	0.56516407	
439.2	0.59338974	0.56554821	
439.4	0.59452323	0.56593188	
439.6	0.59528899	0.56631508	
439.8	0.5955099	0.56669782	
440	0.59563374	0.5670801	
440.2	0.59611637	0.56746192	
440.4	0.5967667	0.56784328	
440.6	0.59695324	0.56822417	
440.8	0.59755416	0.56860461	
441	0.59787662	0.56898459	
441.2	0.59819751	0.5693641	
441.4	0.59832325	0.56974316	
441.6	0.59854776	0.57012176	
441.8	0.59850172	0.5704999	
442	0.59828571	0.57087759	
442.2	0.59858467	0.57125482	
442.4	0.59857518	0.57163159	
442.6	0.59880486	0.57200791	
442.8	0.59922462	0.57238377	
443	0.59945031	0.57275918	
443.2	0.6001117	0.57313414	
443.4	0.60105546	0.57350864	
443.6	0.60144541	0.57388269	
443.8	0.60139396	0.57425629	
444	0.60203846	0.57462944	
444.2	0.6032084	0.57500213	
444.4	0.60362996	0.57537438	
444.6	0.60386968	0.57574618	
444.8	0.60449526	0.57611752	
445	0.60525468	0.57648842	
445.2	0.60628124	0.57685887	
445.4	0.60664639	0.57722887	
445.6	0.60723421	0.57759843	
445.8	0.60737137	0.57796754	
446	0.6075339	0.5783362	
446.2	0.60815076	0.57870442	
446.4	0.60870117	0.57907219	
446.6	0.60855542	0.57943952	
446.8	0.60851394	0.5798064	
447	0.60867021	0.58017284	
447.2	0.6091929	0.58053884	
447.4	0.60955955	0.58090439	
447.6	0.60955086	0.58126951	
447.8	0.61012701	0.58163418	
448	0.61103951	0.58199841	
448.2	0.61134484	0.5823622	
448.4	0.61096193	0.58272556	
448.6	0.61133117	0.58308847	
448.8	0.6118685	0.58345094	
449	0.6126168	0.58381298	
449.2	0.61299752	0.58417458	
449.4	0.6136781	0.58453574	
449.6	0.61438423	0.58489647	
449.8	0.61515646	0.58525676	
450	0.61570386	0.58561661	
450.2	0.61607455	0.58597603	
450.4	0.61672836	0.58633502	
450.6	0.61645141	0.58669357	
450.8	0.61703347	0.58705169	
451	0.61753642	0.58740938	
451.2	0.61820279	0.58776663	
451.4	0.6186507	0.58812345	
451.6	0.61913779	0.58847984	
451.8	0.61976702	0.5888358	
452	0.61972953	0.58919133	
452.2	0.6197024	0.58954643	
452.4	0.61981206	0.5899011	
452.6	0.61954268	0.59025535	
452.8	0.61940816	0.59060916	
453	0.61995428	0.59096255	
453.2	0.62017806	0.59131551	
453.4	0.62095754	0.59166804	
453.6	0.62129894	0.59202015	
453.8	0.62151907	0.59237183	
454	0.62198916	0.59272309	
454.2	0.6226345	0.59307393	
454.4	0.62406039	0.59342433	
454.6	0.62430457	0.59377432	
454.8	0.62531019	0.59412388	
455	0.62557753	0.59447302	
455.2	0.62621404	0.59482174	
455.4	0.62610256	0.59517004	
455.6	0.62609188	0.59551792	
455.8	0.62598601	0.59586537	
456	0.62605528	0.59621241	
456.2	0.62644627	0.59655902	
456.4	0.62615842	0.59690522	
456.6	0.62568344	0.597251	
456.8	0.62630691	0.59759636	
457	0.62694872	0.59794131	
457.2	0.62721247	0.59828584	
457.4	0.6279186	0.59862995	
457.6	0.62827801	0.59897364	
457.8	0.628815	0.59931692	
458	0.62967287	0.59965979	
458.2	0.63045413	0.60000224	
458.4	0.63157546	0.60034428	
458.6	0.63152872	0.6006859	
458.8	0.63209346	0.60102711	
459	0.63192239	0.60136791	
459.2	0.63203922	0.6017083	
459.4	0.63170846	0.60204828	
459.6	0.6320474	0.60238784	
459.8	0.63241442	0.602727	
460	0.63323983	0.60306574	
460.2	0.63354485	0.60340408	
460.4	0.63362115	0.60374201	
460.6	0.63378312	0.60407952	
460.8	0.63458834	0.60441664	
461	0.63480712	0.60475334	
461.2	0.63522919	0.60508964	
461.4	0.63574042	0.60542553	
461.6	0.63612071	0.60576101	
461.8	0.63640107	0.60609609	
462	0.63698809	0.60643076	
462.2	0.63760618	0.60676503	
462.4	0.63812804	0.6070989	
462.6	0.63838964	0.60743236	
462.8	0.63888111	0.60776542	
463	0.63923811	0.60809808	
463.2	0.64002994	0.60843033	
463.4	0.64066214	0.60876219	
463.6	0.64121053	0.60909364	
463.8	0.64176901	0.60942469	
464	0.6425021	0.60975535	
464.2	0.64208842	0.6100856	
464.4	0.64285373	0.61041545	
464.6	0.64293117	0.61074491	
464.8	0.64288302	0.61107396	
465	0.64295357	0.61140262	
465.2	0.6434506	0.61173089	
465.4	0.64369487	0.61205875	
465.6	0.64377781	0.61238622	
465.8	0.64374899	0.61271329	
466	0.6441003	0.61303997	
466.2	0.64423074	0.61336626	
466.4	0.64445652	0.61369215	
466.6	0.64495731	0.61401764	
466.8	0.64519781	0.61434274	
467	0.6457855	0.61466745	
467.2	0.64587192	0.61499177	
467.4	0.64591272	0.6153157	
467.6	0.6460013	0.61563923	
467.8	0.64639596	0.61596237	
468	0.64630186	0.61628513	
468.2	0.64634837	0.61660749	
468.4	0.64732639	0.61692946	
468.6	0.64722858	0.61725105	
468.8	0.64717589	0.61757224	
469	0.64831995	0.61789305	
469.2	0.64919705	0.61821347	
469.4	0.64956458	0.6185335	
469.6	0.64990842	0.61885315	
469.8	0.65058684	0.61917241	
470	0.6512784	0.61949128	
470.2	0.65179282	0.61980977	
470.4	0.6517168	0.62012787	
470.6	0.6521761	0.62044559	
470.8	0.65248481	0.62076293	
471	0.65289434	0.62107988	
471.2	0.653365	0.62139645	
471.4	0.65356782	0.62171264	
471.6	0.65407766	0.62202844	
471.8	0.65465487	0.62234386	
472	0.65467585	0.62265891	
472.2	0.65529632	0.62297357	
472.4	0.65639824	0.62328785	
472.6	0.65721107	0.62360175	
472.8	0.65807015	0.62391527	
473	0.65905017	0.62422841	
473.2	0.65931537	0.62454118	
473.4	0.65900349	0.62485356	
473.6	0.65919256	0.62516557	
473.8	0.6598017	0.62547721	
474	0.6598084	0.62578846	
474.2	0.65913768	0.62609934	
474.4	0.65875743	0.62640985	
474.6	0.65924035	0.62671997	
474.8	0.65926602	0.62702973	
475	0.65909534	0.62733911	
475.2	0.65906685	0.62764811	
475.4	0.65855621	0.62795675	
475.6	0.65930781	0.62826501	
475.8	0.6600028	0.62857289	
476	0.66041115	0.62888041	
476.2	0.6612672	0.62918755	
476.4	0.66233376	0.62949432	
476.6	0.6634748	0.62980073	
476.8	0.66367561	0.63010676	
477	0.66403205	0.63041242	
477.2	0.66416366	0.63071771	
477.4	0.66447253	0.63102264	
477.6	0.66521794	0.63132719	
477.8	0.66601229	0.63163138	
478	0.66644252	0.6319352	
478.2	0.66666402	0.63223865	
478.4	0.66731366	0.63254174	
478.6	0.66769895	0.63284445	
478.8	0.66752206	0.63314681	
479	0.6674	0.6334488	
479.2	0.66744397	0.63375042	
479.4	0.66763287	0.63405168	
479.6	0.6681409	0.63435257	
479.8	0.66834196	0.63465311	
480	0.66834196	0.63495332	
480.2	0.66752948	0.6347508	
480.4	0.66638047	0.63454834	
480.6	0.66543579	0.63434595	
480.8	0.66422436	0.63414362	
481	0.66260798	0.63394136	
481.2	0.6613716	0.63373916	
481.4	0.65975677	0.63353702	
481.6	0.65842477	0.63333495	
481.8	0.65708487	0.63313295	
482	0.6558403	0.63293101	
482.2	0.65465014	0.63272913	
482.4	0.65316514	0.63252732	
482.6	0.65207685	0.63232557	
482.8	0.65074029	0.63212389	
483	0.6499559	0.63192227	
483.2	0.64883438	0.63172072	
483.4	0.64812505	0.63151922	
483.6	0.64747522	0.6313178	
483.8	0.64698049	0.63111644	
484	0.64581312	0.63091514	
484.2	0.64513406	0.63071391	
484.4	0.64457256	0.63051274	
484.6	0.64417512	0.63031163	
484.8	0.64333832	0.63011059	
485	0.64242904	0.62990961	
485.2	0.64188895	0.6297087	
485.4	0.6411303	0.62950785	
485.6	0.64099912	0.62930707	
485.8	0.64047237	0.62910635	
486	0.63956144	0.62890569	
486.2	0.63861543	0.6287051	
486.4	0.63783437	0.62850457	
486.6	0.63723067	0.6283041	
486.8	0.63646637	0.6281037	
487	0.63645716	0.62790337	
487.2	0.63584272	0.62770309	
487.4	0.63497044	0.62750288	
487.6	0.63386372	0.62730274	
487.8	0.63271806	0.62710266	
488	0.63140459	0.62690264	
488.2	0.63062066	0.62670269	
488.4	0.62978989	0.6265028	
488.6	0.62898831	0.62630297	
488.8	0.62796301	0.62610321	
489	0.62683916	0.62590351	
489.2	0.62610921	0.62570387	
489.4	0.6257561	0.6255043	
489.6	0.62516166	0.6253048	
489.8	0.62470888	0.62510535	
490	0.62362526	0.62490597	
490.2	0.62332331	0.62470665	
490.4	0.62315874	0.6245074	
490.6	0.6227039	0.62430821	
490.8	0.6220022	0.62410908	
491	0.62144557	0.62391002	
491.2	0.62085232	0.62371102	
491.4	0.61978996	0.62351209	
491.6	0.61894964	0.62331321	
491.8	0.61827092	0.62311441	
492	0.61745355	0.62291566	
492.2	0.61664256	0.62271698	
492.4	0.61570385	0.62251836	
492.6	0.61514002	0.6223198	
492.8	0.61410027	0.62212131	
493	0.61321749	0.62192288	
493.2	0.61277697	0.62172452	
493.4	0.61224398	0.62152622	
493.6	0.61132542	0.62132798	
493.8	0.61080791	0.6211298	
494	0.60977899	0.62093169	
494.2	0.60945717	0.62073364	
494.4	0.60892474	0.62053565	
494.6	0.60786381	0.62033773	
494.8	0.60678856	0.62013987	
495	0.60617867	0.61994207	
495.2	0.60600944	0.61974434	
495.4	0.6054879	0.61954667	
495.6	0.60538853	0.61934906	
495.8	0.60486964	0.61915152	
496	0.60409953	0.61895404	
496.2	0.60377876	0.61875662	
496.4	0.60320199	0.61855926	
496.6	0.60280309	0.61836197	
496.8	0.6021988	0.61816474	
497	0.60199933	0.61796757	
497.2	0.6019395	0.61777047	
497.4	0.60137998	0.61757343	
497.6	0.6007982	0.61737645	
497.8	0.60050832	0.61717954	
498	0.59967093	0.61698268	
498.2	0.5989846	0.61678589	
498.4	0.59843057	0.61658917	
498.6	0.5974152	0.6163925	
498.8	0.59679284	0.6161959	
499	0.59603393	0.61599936	
499.2	0.5959683	0.61580289	
499.4	0.59552787	0.61560647	
499.6	0.59463581	0.61541012	
499.8	0.59412124	0.61521383	
500	0.59400956	0.61501761	
500.2	0.59369395	0.61482145	
500.4	0.59316641	0.61462535	
500.6	0.59284875	0.61442931	
500.8	0.59272949	0.61423333	
501	0.59270727	0.61403742	
501.2	0.59251945	0.61384157	
501.4	0.59181301	0.61364578	
501.6	0.59181963	0.61345006	
501.8	0.59114589	0.61325439	
502	0.59010172	0.61305879	
502.2	0.58953318	0.61286325	
502.4	0.58864907	0.61266778	
502.6	0.58797419	0.61247237	
502.8	0.58721441	0.61227701	
503	0.58684667	0.61208173	
503.2	0.58603936	0.6118865	
503.4	0.585102	0.61169133	
503.6	0.58409357	0.61149623	
503.8	0.58367572	0.61130119	
504	0.58345036	0.61110622	
504.2	0.58266567	0.6109113	
504.4	0.58213503	0.61071645	
504.6	0.58156058	0.61052166	
504.8	0.58119712	0.61032693	
505	0.58091324	0.61013226	
505.2	0.58097098	0.60993766	
505.4	0.58073529	0.60974311	
505.6	0.58047867	0.60954863	
505.8	0.58036552	0.60935421	
506	0.57989122	0.60915986	
506.2	0.57950297	0.60896556	
506.4	0.57910631	0.60877133	
506.6	0.57922169	0.60857716	
506.8	0.57887245	0.60838305	
507	0.57871391	0.608189	
507.2	0.57766556	0.60799502	
507.4	0.57725761	0.6078011	
507.6	0.57663508	0.60760723	
507.8	0.57590484	0.60741344	
508	0.57535003	0.6072197	
508.2	0.57425826	0.60702602	
508.4	0.57382467	0.60683241	
508.6	0.57322278	0.60663886	
508.8	0.57327169	0.60644537	
509	0.57301025	0.60625194	
509.2	0.57270789	0.60605857	
509.4	0.57195	0.60586526	
509.6	0.57171905	0.60567202	
509.8	0.57219325	0.60547884	
510	0.57117602	0.60528572	
510.2	0.57106998	0.60509266	
510.4	0.57077849	0.60489966	
510.6	0.57092759	0.60470673	
510.8	0.57066683	0.60451385	
511	0.57047289	0.60432104	
511.2	0.57014885	0.60412829	
511.4	0.56958197	0.6039356	
511.6	0.56913402	0.60374297	
511.8	0.56818702	0.6035504	
512	0.56788823	0.6033579	
512.2	0.56709354	0.60316545	
512.4	0.56693525	0.60297307	
512.6	0.56656195	0.60278075	
512.8	0.5661966	0.60258849	
513	0.56542586	0.60239629	
513.2	0.56503935	0.60220415	
513.4	0.56429366	0.60201208	
513.6	0.5636734	0.60182006	
513.8	0.56357822	0.60162811	
514	0.56313536	0.60143622	
514.2	0.56299422	0.60124439	
514.4	0.56279233	0.60105262	
514.6	0.56287663	0.60086091	
514.8	0.56192874	0.60066926	
515	0.5614342	0.60047767	
515.2	0.56101957	0.60028615	
515.4	0.56065748	0.60009468	
515.6	0.5605807	0.59990328	
515.8	0.55953999	0.59971194	
516	0.55962839	0.59952066	
516.2	0.55925896	0.59932944	
516.4	0.55941797	0.59913828	
516.6	0.55925572	0.59894718	
516.8	0.55905555	0.59875614	
517	0.55838732	0.59856517	
517.2	0.55810469	0.59837425	
517.4	0.55760606	0.5981834	
517.6	0.55712342	0.5979926	
517.8	0.55744257	0.59780187	
518	0.55710967	0.5976112	
518.2	0.55643251	0.59742059	
518.4	0.55659664	0.59723004	
518.6	0.55615554	0.59703955	
518.8	0.55514842	0.59684912	
519	0.55522106	0.59665875	
519.2	0.55524954	0.59646844	
519.4	0.5552288	0.5962782	
519.6	0.55486683	0.59608801	
519.8	0.55442794	0.59589789	
520	0.5546827	0.59570782	
520.2	0.55474933	0.59551782	
520.4	0.55468872	0.59532787	
520.6	0.5544208	0.59513799	
520.8	0.55421739	0.59494817	
521	0.55295384	0.59475841	
521.2	0.55220444	0.59456871	
521.4	0.55135021	0.59437907	
521.6	0.55029835	0.59418949	
521.8	0.54976754	0.59399997	
522	0.54893952	0.59381051	
522.2	0.54850494	0.59362111	
522.4	0.5485302	0.59343177	
522.6	0.54797844	0.59324249	
522.8	0.54768585	0.59305327	
523	0.54745252	0.59286412	
523.2	0.54688645	0.59267502	
523.4	0.54710898	0.59248598	
523.6	0.54703635	0.59229701	
523.8	0.54674246	0.59210809	
524	0.54658509	0.59191924	
524.2	0.54712509	0.59173044	
524.4	0.54660848	0.5915417	
524.6	0.54658901	0.59135303	
524.8	0.54621355	0.59116441	
525	0.54541006	0.59097586	
525.2	0.54503667	0.59078736	
525.4	0.54436826	0.59059893	
525.6	0.54437036	0.59041056	
525.8	0.54432081	0.59022224	
526	0.54396771	0.59003399	
526.2	0.54366142	0.58984579	
526.4	0.54356761	0.58965766	
526.6	0.54351339	0.58946958	
526.8	0.54341647	0.58928157	
527	0.54289988	0.58909362	
527.2	0.54292421	0.58890572	
527.4	0.54310547	0.58871789	
527.6	0.5426775	0.58853011	
527.8	0.54195057	0.5883424	
528	0.54201875	0.58815474	
528.2	0.54210874	0.58796715	
528.4	0.54192468	0.58777961	
528.6	0.54206313	0.58759214	
528.8	0.54171959	0.58740472	
529	0.54099961	0.58721737	
529.2	0.54070591	0.58703007	
529.4	0.53980495	0.58684283	
529.6	0.53972464	0.58665566	
529.8	0.53919005	0.58646854	
530	0.53852661	0.58628148	
530.2	0.53828133	0.58609449	
530.4	0.53796156	0.58590755	
530.6	0.53792186	0.58572067	
530.8	0.53754091	0.58553385	
531	0.5373363	0.58534709	
531.2	0.53766911	0.58516039	
531.4	0.53741121	0.58497375	
531.6	0.53722658	0.58478717	
531.8	0.53743298	0.58460065	
532	0.53781394	0.58441419	
532.2	0.53795471	0.58422779	
532.4	0.5381884	0.58404145	
532.6	0.537786	0.58385517	
532.8	0.53719921	0.58366894	
533	0.53711167	0.58348278	
533.2	0.53698727	0.58329667	
533.4	0.53637474	0.58311063	
533.6	0.53577874	0.58292464	
533.8	0.53557234	0.58273871	
534	0.53503334	0.58255285	
534.2	0.53484841	0.58236704	
534.4	0.53445872	0.58218129	
534.6	0.53415105	0.5819956	
534.8	0.53370687	0.58180997	
535	0.53316882	0.5816244	
535.2	0.53319382	0.58143889	
535.4	0.53216359	0.58125343	
535.6	0.53169637	0.58106804	
535.8	0.53146614	0.58088271	
536	0.53047691	0.58069743	
536.2	0.53006962	0.58051221	
536.4	0.52973992	0.58032706	
536.6	0.52898144	0.58014196	
536.8	0.52880577	0.57995692	
537	0.52889383	0.57977194	
537.2	0.52827909	0.57958702	
537.4	0.52803477	0.57940216	
537.6	0.52774577	0.57921735	
537.8	0.52794446	0.57903261	
538	0.52756637	0.57884792	
538.2	0.5281949	0.5786633	
538.4	0.52805089	0.57847873	
538.6	0.52780795	0.57829422	
538.8	0.52798957	0.57810977	
539	0.52757486	0.57792538	
539.2	0.52751127	0.57774105	
539.4	0.52730068	0.57755677	
539.6	0.5273685	0.57737256	
539.8	0.52745293	0.5771884	
540	0.52748987	0.57700431	
540.2	0.52794261	0.57682027	
540.4	0.52771105	0.57663629	
540.6	0.52771605	0.57645237	
540.8	0.52752687	0.57626851	
541	0.52738532	0.5760847	
541.2	0.52711041	0.57590096	
541.4	0.52689507	0.57571727	
541.6	0.52617473	0.57553364	
541.8	0.52586575	0.57535007	
542	0.52568724	0.57516656	
542.2	0.52602629	0.57498311	
542.4	0.52548641	0.57479972	
542.6	0.52530075	0.57461638	
542.8	0.52485891	0.5744331	
543	0.52413323	0.57424989	
543.2	0.52394573	0.57406673	
543.4	0.52398132	0.57388362	
543.6	0.52393686	0.57370058	
543.8	0.52391496	0.5735176	
544	0.52397791	0.57333467	
544.2	0.5238955	0.5731518	
544.4	0.52334329	0.57296899	
544.6	0.5227991	0.57278624	
544.8	0.5225426	0.57260355	
545	0.52283961	0.57242091	
545.2	0.52261829	0.57223834	
545.4	0.52208344	0.57205582	
545.6	0.52136859	0.57187336	
545.8	0.521569	0.57169096	
546	0.52112579	0.57150861	
546.2	0.52088757	0.57132633	
546.4	0.52030635	0.5711441	
546.6	0.51953106	0.57096193	
546.8	0.51929364	0.57077982	
547	0.5192963	0.57059777	
547.2	0.51911603	0.57041577	
547.4	0.5190928	0.57023384	
547.6	0.519374	0.57005196	
547.8	0.5192713	0.56987014	
548	0.51883743	0.56968837	
548.2	0.51893446	0.56950667	
548.4	0.51857003	0.56932502	
548.6	0.51854308	0.56914343	
548.8	0.51866614	0.5689619	
549	0.51852412	0.56878043	
549.2	0.5180801	0.56859901	
549.4	0.51798137	0.56841765	
549.6	0.51805602	0.56823636	
549.8	0.51804403	0.56805511	
550	0.51774111	0.56787393	
550.2	0.51785909	0.5676928	
550.4	0.51732959	0.56751173	
550.6	0.51661288	0.56733072	
550.8	0.51697769	0.56714977	
551	0.51704685	0.56696888	
551.2	0.51643321	0.56678804	
551.4	0.5163303	0.56660726	
551.6	0.51575045	0.56642654	
551.8	0.51521201	0.56624587	
552	0.51449731	0.56606526	
552.2	0.51497439	0.56588472	
552.4	0.51467447	0.56570422	
552.6	0.51466902	0.56552379	
552.8	0.51436655	0.56534341	
553	0.51415922	0.56516309	
553.2	0.51440976	0.56498283	
553.4	0.51497169	0.56480263	
553.6	0.51487382	0.56462248	
553.8	0.51429173	0.56444239	
554	0.51414643	0.56426236	
554.2	0.51356674	0.56408239	
554.4	0.51289775	0.56390247	
554.6	0.51224015	0.56372261	
554.8	0.51235367	0.56354281	
555	0.51207982	0.56336306	
555.2	0.5108287	0.56318338	
555.4	0.51045993	0.56300375	
555.6	0.51029319	0.56282417	
555.8	0.51038306	0.56264466	
556	0.51052598	0.5624652	
556.2	0.51066227	0.5622858	
556.4	0.51042843	0.56210645	
556.6	0.51068143	0.56192717	
556.8	0.51030699	0.56174794	
557	0.50986255	0.56156877	
557.2	0.51012969	0.56138965	
557.4	0.50994704	0.56121059	
557.6	0.50957175	0.56103159	
557.8	0.50896727	0.56085265	
558	0.50928105	0.56067376	
558.2	0.50860684	0.56049493	
558.4	0.50830467	0.56031616	
558.6	0.50802004	0.56013744	
558.8	0.50803179	0.55995878	
559	0.50821869	0.55978018	
559.2	0.50821927	0.55960164	
559.4	0.5087737	0.55942315	
559.6	0.50892767	0.55924472	
559.8	0.50912051	0.55906635	
560	0.50927541	0.55888803	
560.2	0.5092221	0.55870977	
560.4	0.50947944	0.55853157	
560.6	0.509673	0.55835342	
560.8	0.50912979	0.55817533	
561	0.50891949	0.5579973	
561.2	0.50861467	0.55781932	
561.4	0.50886643	0.5576414	
561.6	0.50873939	0.55746354	
561.8	0.50783071	0.55728573	
562	0.50765457	0.55710798	
562.2	0.50659889	0.55693029	
562.4	0.50646488	0.55675266	
562.6	0.50634755	0.55657508	
562.8	0.50629475	0.55639755	
563	0.50626017	0.55622009	
563.2	0.50584311	0.55604268	
563.4	0.50570448	0.55586533	
563.6	0.50538478	0.55568803	
563.8	0.50533374	0.55551079	
564	0.50527085	0.55533361	
564.2	0.50545604	0.55515648	
564.4	0.5056229	0.55497941	
564.6	0.50512706	0.5548024	
564.8	0.50471451	0.55462544	
565	0.50424781	0.55444854	
565.2	0.50440485	0.5542717	
565.4	0.50475587	0.55409491	
565.6	0.50443363	0.55391818	
565.8	0.50393006	0.5537415	
566	0.5046144	0.55356488	
566.2	0.50470109	0.55338832	
566.4	0.50492821	0.55321182	
566.6	0.50482481	0.55303537	
566.8	0.50496744	0.55285897	
567	0.50506795	0.55268264	
567.2	0.50492312	0.55250636	
567.4	0.50525504	0.55233013	
567.6	0.5049229	0.55215396	
567.8	0.50472484	0.55197785	
568	0.50496693	0.55180179	
568.2	0.5050161	0.55162579	
568.4	0.50453322	0.55144985	
568.6	0.50377256	0.55127396	
568.8	0.50348652	0.55109813	
569	0.50293002	0.55092236	
569.2	0.50280466	0.55074664	
569.4	0.50268355	0.55057097	
569.6	0.5028268	0.55039537	
569.8	0.50247107	0.55021981	
570	0.50241151	0.55004432	
570.2	0.50206248	0.54986888	
570.4	0.50170183	0.5496935	
570.6	0.50166313	0.54951817	
570.8	0.50165871	0.5493429	
571	0.5012595	0.54916768	
571.2	0.50045092	0.54899252	
571.4	0.50044148	0.54881742	
571.6	0.49989942	0.54864237	
571.8	0.49935645	0.54846738	
572	0.49912062	0.54829244	
572.2	0.49897982	0.54811756	
572.4	0.49867954	0.54794274	
572.6	0.49862796	0.54776797	
572.8	0.49836347	0.54759325	
573	0.49847259	0.5474186	
573.2	0.49878561	0.54724399	
573.4	0.49910547	0.54706945	
573.6	0.49911439	0.54689496	
573.8	0.49912532	0.54672052	
574	0.49947076	0.54654614	
574.2	0.49964715	0.54637182	
574.4	0.49974684	0.54619755	
574.6	0.49997291	0.54602334	
574.8	0.49963941	0.54584918	
575	0.49942545	0.54567508	
575.2	0.49895393	0.54550103	
575.4	0.49929093	0.54532704	
575.6	0.49900571	0.54515311	
575.8	0.49908201	0.54497923	
576	0.49896811	0.54480541	
576.2	0.49874306	0.54463164	
576.4	0.49870108	0.54445793	
576.6	0.4980769	0.54428427	
576.8	0.49778816	0.54411067	
577	0.49755092	0.54393712	
577.2	0.49711513	0.54376363	
577.4	0.49621893	0.54359019	
577.6	0.49574449	0.54341681	
577.8	0.49481633	0.54324349	
578	0.49444271	0.54307021	
578.2	0.49396345	0.542897	
578.4	0.49374202	0.54272384	
578.6	0.49411379	0.54255074	
578.8	0.49395939	0.54237769	
579	0.49441392	0.54220469	
579.2	0.49496544	0.54203175	
579.4	0.49577754	0.54185887	
579.6	0.49606508	0.54168604	
579.8	0.49599464	0.54151327	
580	0.4957935	0.54134055	
580.2	0.4957042	0.54116789	
580.4	0.49611006	0.54099528	
580.6	0.49602124	0.54082272	
580.8	0.49617749	0.54065023	
581	0.49528415	0.54047778	
581.2	0.49476889	0.5403054	
581.4	0.49370136	0.54013306	
581.6	0.4933568	0.53996078	
581.8	0.49297494	0.53978856	
582	0.49294319	0.53961639	
582.2	0.49259157	0.53944428	
582.4	0.49250422	0.53927222	
582.6	0.4933807	0.53910022	
582.8	0.49380061	0.53892827	
583	0.49437305	0.53875638	
583.2	0.49458961	0.53858454	
583.4	0.4946333	0.53841275	
583.6	0.49454111	0.53824102	
583.8	0.4946682	0.53806935	
584	0.49502	0.53789773	
584.2	0.49541208	0.53772616	
584.4	0.49570229	0.53755465	
584.6	0.49582109	0.5373832	
584.8	0.49561701	0.5372118	
585	0.49486225	0.53704045	
585.2	0.49476554	0.53686916	
585.4	0.49442161	0.53669792	
585.6	0.49435256	0.53652674	
585.8	0.49332297	0.53635561	
586	0.49253797	0.53618454	
586.2	0.49232899	0.53601352	
586.4	0.49191647	0.53584255	
586.6	0.49171122	0.53567164	
586.8	0.49121419	0.53550079	
587	0.49055718	0.53532999	
587.2	0.48981194	0.53515924	
587.4	0.48981436	0.53498855	
587.6	0.48942274	0.53481791	
587.8	0.48961511	0.53464733	
588	0.48942223	0.5344768	
588.2	0.48998585	0.53430633	
588.4	0.49025732	0.53413591	
588.6	0.4906039	0.53396554	
588.8	0.49073959	0.53379523	
589	0.49054148	0.53362498	
589.2	0.49045723	0.53345477	
589.4	0.49075522	0.53328463	
589.6	0.49033437	0.53311453	
589.8	0.4900419	0.53294449	
590	0.49048096	0.53277451	
590.2	0.49018298	0.53260458	
590.4	0.4897851	0.5324347	
590.6	0.48935243	0.53226488	
590.8	0.48925433	0.53209511	
591	0.48928306	0.53192539	
591.2	0.48914839	0.53175573	
591.4	0.48961066	0.53158613	
591.6	0.48938098	0.53141657	
591.8	0.4897326	0.53124708	
592	0.4896193	0.53107763	
592.2	0.48993752	0.53090824	
592.4	0.48970355	0.53073891	
592.6	0.48942246	0.53056963	
592.8	0.4890633	0.5304004	
593	0.48885465	0.53023122	
593.2	0.4890133	0.5300621	
593.4	0.48862571	0.52989304	
593.6	0.48789927	0.52972403	
593.8	0.4878599	0.52955507	
594	0.48756726	0.52938616	
594.2	0.48732422	0.52921731	
594.4	0.48692351	0.52904852	
594.6	0.4863551	0.52887977	
594.8	0.48578988	0.52871109	
595	0.48579683	0.52854245	
595.2	0.48562254	0.52837387	
595.4	0.4857434	0.52820534	
595.6	0.48579854	0.52803687	
595.8	0.48567856	0.52786845	
596	0.48541406	0.52770008	
596.2	0.48525002	0.52753177	
596.4	0.48573806	0.52736351	
596.6	0.48595578	0.5271953	
596.8	0.48583473	0.52702715	
597	0.48556429	0.52685906	
597.2	0.48593248	0.52669101	
597.4	0.48495599	0.52652302	
597.6	0.48532829	0.52635508	
597.8	0.48544043	0.5261872	
598	0.48533624	0.52601937	
598.2	0.48519214	0.52585159	
598.4	0.48475704	0.52568387	
598.6	0.48461878	0.5255162	
598.8	0.48440985	0.52534858	
599	0.48497158	0.52518102	
599.2	0.48485672	0.52501351	
599.4	0.48545341	0.52484606	
599.6	0.4859548	0.52467866	
599.8	0.48573021	0.52451131	
600	0.48571498	0.52434401	
600.2	0.48621695	0.52417677	
600.4	0.48681449	0.52400958	
600.6	0.48631601	0.52384244	
600.8	0.48598987	0.52367536	
601	0.48597394	0.52350833	
601.2	0.48630477	0.52334136	
601.4	0.48552582	0.52317444	
601.6	0.48574115	0.52300757	
601.8	0.48544159	0.52284075	
602	0.48498378	0.52267399	
602.2	0.48491818	0.52250728	
602.4	0.48484402	0.52234062	
602.6	0.48457823	0.52217402	
602.8	0.48455795	0.52200747	
603	0.48421743	0.52184097	
603.2	0.4840829	0.52167453	
603.4	0.48439817	0.52150814	
603.6	0.48424681	0.5213418	
603.8	0.48361675	0.52117552	
604	0.48341965	0.52100928	
604.2	0.48363888	0.52084311	
604.4	0.48311458	0.52067698	
604.6	0.48300535	0.52051091	
604.8	0.48282239	0.52034489	
605	0.48279537	0.52017892	
605.2	0.48245474	0.52001301	
605.4	0.48199672	0.51984715	
605.6	0.48139043	0.51968134	
605.8	0.48151988	0.51951558	
606	0.48144575	0.51934988	
606.2	0.48139548	0.51918423	
606.4	0.48159544	0.51901864	
606.6	0.48192165	0.51885309	
606.8	0.48252749	0.5186876	
607	0.48262744	0.51852216	
607.2	0.48338292	0.51835678	
607.4	0.48382136	0.51819145	
607.6	0.48403878	0.51802617	
607.8	0.48402462	0.51786094	
608	0.48415195	0.51769577	
608.2	0.48434481	0.51753064	
608.4	0.48428697	0.51736557	
608.6	0.4843947	0.51720056	
608.8	0.48372829	0.51703559	
609	0.48343794	0.51687068	
609.2	0.48253745	0.51670583	
609.4	0.48217663	0.51654102	
609.6	0.4816635	0.51637627	
609.8	0.48161762	0.51621157	
610	0.48092089	0.51604692	
610.2	0.48062443	0.51588232	
610.4	0.4808963	0.51571778	
610.6	0.48059942	0.51555329	
610.8	0.48063889	0.51538885	
611	0.48054006	0.51522446	
611.2	0.48059664	0.51506013	
611.4	0.4807891	0.51489585	
611.6	0.48043085	0.51473162	
611.8	0.48060332	0.51456744	
612	0.48036984	0.51440332	
612.2	0.48058154	0.51423925	
612.4	0.48059367	0.51407523	
612.6	0.48048472	0.51391126	
612.8	0.48029043	0.51374735	
613	0.48045511	0.51358349	
613.2	0.48030621	0.51341968	
613.4	0.48028584	0.51325592	
613.6	0.48009369	0.51309221	
613.8	0.47956475	0.51292856	
614	0.47938865	0.51276496	
614.2	0.47976302	0.51260141	
614.4	0.47960042	0.51243791	
614.6	0.47926385	0.51227447	
614.8	0.4794272	0.51211108	
615	0.47956679	0.51194774	
615.2	0.47964055	0.51178445	
615.4	0.47975784	0.51162121	
615.6	0.47932222	0.51145803	
615.8	0.47945093	0.51129489	
616	0.47940416	0.51113181	
616.2	0.47958919	0.51096879	
616.4	0.47957973	0.51080581	
616.6	0.47909879	0.51064289	
616.8	0.47901465	0.51048001	
617	0.47851663	0.51031719	
617.2	0.47808255	0.51015443	
617.4	0.47771055	0.50999171	
617.6	0.47759669	0.50982905	
617.8	0.47737341	0.50966643	
618	0.47749303	0.50950387	
618.2	0.47736221	0.50934136	
618.4	0.47657367	0.50917891	
618.6	0.47666426	0.5090165	
618.8	0.47673941	0.50885415	
619	0.47675197	0.50869185	
619.2	0.4767458	0.5085296	
619.4	0.47674362	0.5083674	
619.6	0.47688917	0.50820525	
619.8	0.47716359	0.50804316	
620	0.47760499	0.50788111	
620.2	0.47744358	0.50771912	
620.4	0.47770165	0.50755718	
620.6	0.47773701	0.5073953	
620.8	0.47840785	0.50723346	
621	0.47869571	0.50707168	
621.2	0.4793471	0.50690994	
621.4	0.47948676	0.50674826	
621.6	0.47973053	0.50658663	
621.8	0.48023571	0.50642505	
622	0.48017752	0.50626353	
622.2	0.48004636	0.50610205	
622.4	0.47941518	0.50594063	
622.6	0.47969844	0.50577925	
622.8	0.47903982	0.50561793	
623	0.47874039	0.50545666	
623.2	0.47825124	0.50529545	
623.4	0.47772445	0.50513428	
623.6	0.4774871	0.50497316	
623.8	0.47729363	0.5048121	
624	0.47691683	0.50465109	
624.2	0.47640175	0.50449013	
624.4	0.47624698	0.50432922	
624.6	0.4760177	0.50416836	
624.8	0.47549285	0.50400755	
625	0.47530068	0.5038468	
625.2	0.47502411	0.50368609	
625.4	0.47517598	0.50352544	
625.6	0.47552074	0.50336484	
625.8	0.47574968	0.50320429	
626	0.47557718	0.50304379	
626.2	0.47594522	0.50288334	
626.4	0.47542989	0.50272294	
626.6	0.47557982	0.5025626	
626.8	0.47544256	0.5024023	
627	0.47536796	0.50224206	
627.2	0.4750913	0.50208186	
627.4	0.47503382	0.50192172	
627.6	0.47523364	0.50176163	
627.8	0.47503777	0.50160159	
628	0.47440051	0.50144161	
628.2	0.47457699	0.50128167	
628.4	0.47470247	0.50112178	
628.6	0.4745621	0.50096195	
628.8	0.47440356	0.50080216	
629	0.474557	0.50064243	
629.2	0.47453525	0.50048275	
629.4	0.47481921	0.50032311	
629.6	0.47447826	0.50016353	
629.8	0.47426859	0.500004	
630	0.47467224	0.49984453	
630.2	0.47474163	0.4996851	
630.4	0.47457999	0.49952572	
630.6	0.47445698	0.49936639	
630.8	0.47400853	0.49920712	
631	0.47364167	0.49904789	
631.2	0.47354336	0.49888872	
631.4	0.47337008	0.4987296	
631.6	0.47355594	0.49857053	
631.8	0.473837	0.4984115	
632	0.47407677	0.49825253	
632.2	0.47464503	0.49809361	
632.4	0.47475046	0.49793474	
632.6	0.47470325	0.49777592	
632.8	0.47499506	0.49761716	
633	0.47502291	0.49745844	
633.2	0.47487	0.49729977	
633.4	0.47483185	0.49714116	
633.6	0.47468487	0.49698259	
633.8	0.47465239	0.49682408	
634	0.47429546	0.49666561	
634.2	0.47343643	0.4965072	
634.4	0.473126	0.49634883	
634.6	0.47260566	0.49619052	
634.8	0.47228745	0.49603226	
635	0.47228049	0.49587405	
635.2	0.47220315	0.49571588	
635.4	0.47246219	0.49555777	
635.6	0.47240488	0.49539971	
635.8	0.47269339	0.4952417	
636	0.47260834	0.49508374	
636.2	0.47281122	0.49492583	
636.4	0.47286086	0.49476797	
636.6	0.4730474	0.49461017	
636.8	0.4733243	0.49445241	
637	0.47350986	0.4942947	
637.2	0.47298209	0.49413704	
637.4	0.47286216	0.49397943	
637.6	0.47338402	0.49382188	
637.8	0.47296327	0.49366437	
638	0.47208089	0.49350691	
638.2	0.47158186	0.49334951	
638.4	0.47149992	0.49319215	
638.6	0.47117398	0.49303484	
638.8	0.47105073	0.49287759	
639	0.4711562	0.49272038	
639.2	0.47130305	0.49256323	
639.4	0.47114525	0.49240612	
639.6	0.47112198	0.49224907	
639.8	0.47102118	0.49209206	
640	0.47073459	0.49193511	
640.2	0.47056698	0.4917782	
640.4	0.47036362	0.49162135	
640.6	0.47099577	0.49146454	
640.8	0.47127404	0.49130779	
641	0.47116655	0.49115108	
641.2	0.47073757	0.49099443	
641.4	0.47098579	0.49083782	
641.6	0.4718815	0.49068127	
641.8	0.47125255	0.49052476	
642	0.4709403	0.4903683	
642.2	0.47083475	0.4902119	
642.4	0.47063534	0.49005554	
642.6	0.47035395	0.48989924	
642.8	0.47033868	0.48974298	
643	0.47012623	0.48958678	
643.2	0.46969669	0.48943062	
643.4	0.469463	0.48927451	
643.6	0.46943553	0.48911846	
643.8	0.46880711	0.48896245	
644	0.4682261	0.48880649	
644.2	0.46824286	0.48865059	
644.4	0.46855703	0.48849473	
644.6	0.46887398	0.48833892	
644.8	0.46874123	0.48818316	
645	0.46810192	0.48802745	
645.2	0.46801848	0.4878718	
645.4	0.46820731	0.48771619	
645.6	0.46855627	0.48756063	
645.8	0.46824316	0.48740512	
646	0.46810955	0.48724966	
646.2	0.46785728	0.48709425	
646.4	0.46795118	0.48693889	
646.6	0.46811387	0.48678357	
646.8	0.46777878	0.48662831	
647	0.46759621	0.4864731	
647.2	0.46755668	0.48631794	
647.4	0.46822132	0.48616282	
647.6	0.46860428	0.48600776	
647.8	0.46842355	0.48585274	
648	0.46819824	0.48569778	
648.2	0.46875502	0.48554286	
648.4	0.46901682	0.485388	
648.6	0.4695422	0.48523318	
648.8	0.46946829	0.48507841	
649	0.46946679	0.48492369	
649.2	0.46926766	0.48476903	
649.4	0.46912763	0.48461441	
649.6	0.4689731	0.48445984	
649.8	0.4690298	0.48430531	
650	0.46932346	0.48415084	
650.2	0.46927137	0.48399642	
650.4	0.46940984	0.48384205	
650.6	0.46862859	0.48368772	
650.8	0.46841169	0.48353345	
651	0.4685893	0.48337922	
651.2	0.46843127	0.48322505	
651.4	0.46898846	0.48307092	
651.6	0.4689566	0.48291684	
651.8	0.46827382	0.48276281	
652	0.46780361	0.48260883	
652.2	0.46815304	0.4824549	
652.4	0.4683059	0.48230102	
652.6	0.46817268	0.48214719	
652.8	0.46763595	0.48199341	
653	0.46749518	0.48183967	
653.2	0.46706923	0.48168599	
653.4	0.46709045	0.48153235	
653.6	0.4671983	0.48137876	
653.8	0.46700584	0.48122523	
654	0.46709512	0.48107174	
654.2	0.46678356	0.4809183	
654.4	0.46611847	0.48076491	
654.6	0.46550813	0.48061156	
654.8	0.46569089	0.48045827	
655	0.46586396	0.48030503	
655.2	0.4655907	0.48015183	
655.4	0.46623109	0.47999868	
655.6	0.46574481	0.47984558	
655.8	0.46555565	0.47969254	
656	0.46584385	0.47953954	
656.2	0.46651639	0.47938658	
656.4	0.46683303	0.47923368	
656.6	0.46652111	0.47908083	
656.8	0.46688789	0.47892802	
657	0.46707863	0.47877527	
657.2	0.46726525	0.47862256	
657.4	0.46729843	0.4784699	
657.6	0.46702458	0.47831729	
657.8	0.46636892	0.47816473	
658	0.46662534	0.47801221	
658.2	0.46588573	0.47785975	
658.4	0.46508661	0.47770733	
658.6	0.46498109	0.47755497	
658.8	0.46502218	0.47740265	
659	0.46482801	0.47725038	
659.2	0.46483386	0.47709816	
659.4	0.46485225	0.47694598	
659.6	0.46445391	0.47679386	
659.8	0.46460302	0.47664178	
660	0.46443362	0.47648976	
660.2	0.46466008	0.47633778	
660.4	0.46490437	0.47618585	
660.6	0.46473201	0.47603397	
660.8	0.46473557	0.47588213	
661	0.46496685	0.47573035	
661.2	0.46486473	0.47557861	
661.4	0.46488915	0.47542692	
661.6	0.46439821	0.47527528	
661.8	0.46460526	0.47512369	
662	0.46463556	0.47497215	
662.2	0.46424903	0.47482065	
662.4	0.46417985	0.47466921	
662.6	0.46433941	0.47451781	
662.8	0.46421916	0.47436646	
663	0.46425019	0.47421516	
663.2	0.46444463	0.4740639	
663.4	0.46446676	0.4739127	
663.6	0.46416131	0.47376154	
663.8	0.46377663	0.47361043	
664	0.46403294	0.47345937	
664.2	0.46478362	0.47330836	
664.4	0.46532457	0.4731574	
664.6	0.46531497	0.47300648	
664.8	0.46521247	0.47285561	
665	0.46565411	0.47270479	
665.2	0.46595806	0.47255402	
665.4	0.46579417	0.4724033	
665.6	0.4652703	0.47225262	
665.8	0.46558757	0.472102	
666	0.46491577	0.47195142	
666.2	0.4642565	0.47180089	
666.4	0.4641522	0.4716504	
666.6	0.46393394	0.47149997	
666.8	0.46365291	0.47134958	
667	0.46338721	0.47119924	
667.2	0.46326173	0.47104895	
667.4	0.46331631	0.47089871	
667.6	0.46290462	0.47074851	
667.8	0.46296758	0.47059836	
668	0.46341402	0.47044826	
668.2	0.46396044	0.47029821	
668.4	0.4635142	0.47014821	
668.6	0.46305927	0.46999825	
668.8	0.46326359	0.46984834	
669	0.46337526	0.46969848	
669.2	0.46325562	0.46954867	
669.4	0.46246743	0.46939891	
669.6	0.46221997	0.46924919	
669.8	0.46200371	0.46909952	
670	0.46121159	0.4689499	
670.2	0.4611589	0.46880032	
670.4	0.46107184	0.4686508	
670.6	0.46111087	0.46850132	
670.8	0.46117419	0.46835189	
671	0.4613425	0.4682025	
671.2	0.46126978	0.46805317	
671.4	0.46108922	0.46790388	
671.6	0.46114276	0.46775464	
671.8	0.46136756	0.46760545	
672	0.4613706	0.4674563	
672.2	0.46149318	0.46730721	
672.4	0.46147269	0.46715816	
672.6	0.46210164	0.46700915	
672.8	0.46263595	0.4668602	
673	0.46288658	0.46671129	
673.2	0.46276545	0.46656243	
673.4	0.46240727	0.46641362	
673.6	0.46225631	0.46626485	
673.8	0.46182561	0.46611614	
674	0.46176933	0.46596747	
674.2	0.46174919	0.46581884	
674.4	0.46156006	0.46567027	
674.6	0.46186939	0.46552174	
674.8	0.46144647	0.46537326	
675	0.46125173	0.46522483	
675.2	0.46087903	0.46507644	
675.4	0.46067647	0.4649281	
675.6	0.46067998	0.46477981	
675.8	0.46062591	0.46463157	
676	0.46058045	0.46448337	
676.2	0.46090242	0.46433522	
676.4	0.46118238	0.46418712	
676.6	0.46134813	0.46403906	
676.8	0.46187485	0.46389106	
677	0.46175679	0.4637431	
677.2	0.46092962	0.46359518	
677.4	0.46087387	0.46344732	
677.6	0.46119029	0.4632995	
677.8	0.46098354	0.46315173	
678	0.46064988	0.463004	
678.2	0.46063493	0.46285633	
678.4	0.46102367	0.4627087	
678.6	0.46082299	0.46256111	
678.8	0.46061482	0.46241358	
679	0.46035101	0.46226609	
679.2	0.46028177	0.46211864	
679.4	0.46009342	0.46197125	
679.6	0.46028862	0.4618239	
679.8	0.46039748	0.4616766	
680	0.46071024	0.46152935	
680.2	0.46096625	0.46138214	
680.4	0.46070022	0.46123498	
680.6	0.46084926	0.46108787	
680.8	0.46125791	0.4609408	
681	0.46125636	0.46079378	
681.2	0.46132252	0.46064681	
681.4	0.46217563	0.46049988	
681.6	0.46261656	0.460353	
681.8	0.46198354	0.46020617	
682	0.46141139	0.46005939	
682.2	0.46146433	0.45991265	
682.4	0.46089897	0.45976596	
682.6	0.46062691	0.45961931	
682.8	0.46030755	0.45947271	
683	0.4598474	0.45932616	
683.2	0.45930134	0.45917966	
683.4	0.45960125	0.4590332	
683.6	0.45971629	0.45888679	
683.8	0.4597781	0.45874043	
684	0.45994497	0.45859411	
684.2	0.45991029	0.45844784	
684.4	0.45951062	0.45830161	
684.6	0.45953243	0.45815544	
684.8	0.45973884	0.45800931	
685	0.45944854	0.45786322	
685.2	0.45936152	0.45771718	
685.4	0.45922836	0.45757119	
685.6	0.45906139	0.45742525	
685.8	0.45842617	0.45727935	
686	0.45837334	0.4571335	
686.2	0.4588724	0.45698769	
686.4	0.45870984	0.45684193	
686.6	0.45931806	0.45669622	
686.8	0.45904577	0.45655056	
687	0.45917103	0.45640494	
687.2	0.45924615	0.45625937	
687.4	0.45969418	0.45611384	
687.6	0.45996738	0.45596836	
687.8	0.45958449	0.45582293	
688	0.45949591	0.45567754	
688.2	0.45970316	0.4555322	
688.4	0.45933172	0.4553869	
688.6	0.45886431	0.45524166	
688.8	0.45845741	0.45509645	
689	0.45822838	0.4549513	
689.2	0.45855354	0.45480619	
689.4	0.45828412	0.45466113	
689.6	0.45827006	0.45451611	
689.8	0.45837264	0.45437114	
690	0.45834073	0.45422622	
690.2	0.45855454	0.45408134	
690.4	0.45790019	0.45393651	
690.6	0.45801847	0.45379172	
690.8	0.45785071	0.45364698	
691	0.4583338	0.45350229	
691.2	0.45821963	0.45335764	
691.4	0.45797345	0.45321304	
691.6	0.45815134	0.45306849	
691.8	0.45751381	0.45292398	
692	0.45734725	0.45277952	
692.2	0.45775679	0.4526351	
692.4	0.45802127	0.45249073	
692.6	0.45882229	0.45234641	
692.8	0.45927557	0.45220213	
693	0.46017743	0.4520579	
693.2	0.4603604	0.45191371	
693.4	0.46037826	0.45176957	
693.6	0.46012775	0.45162548	
693.8	0.4602142	0.45148143	
694	0.45995502	0.45133743	
694.2	0.46009607	0.45119347	
694.4	0.45986032	0.45104956	
694.6	0.46008844	0.45090569	
694.8	0.45991661	0.45076188	
695	0.45976279	0.4506181	
695.2	0.4589075	0.45047438	
695.4	0.45862614	0.4503307	
695.6	0.4581156	0.45018706	
695.8	0.45747423	0.45004347	
696	0.45751066	0.44989993	
696.2	0.45803578	0.44975643	
696.4	0.4582338	0.44961298	
696.6	0.45829672	0.44946957	
696.8	0.45819386	0.44932621	
697	0.45824751	0.4491829	
697.2	0.4577935	0.44903963	
697.4	0.45791501	0.4488964	
697.6	0.45734509	0.44875323	
697.8	0.45741036	0.44861009	
698	0.45724178	0.44846701	
698.2	0.45725629	0.44832397	
698.4	0.45688011	0.44818097	
698.6	0.4562855	0.44803802	
698.8	0.45597542	0.44789512	
699	0.45535894	0.44775226	
699.2	0.45501499	0.44760945	
699.4	0.45536749	0.44746668	
699.6	0.45562086	0.44732396	
699.8	0.45602692	0.44718128	
700	0.4565319	0.44703865	
700.2	0.45659321	0.44689607	
700.4	0.45663175	0.44675353	
700.6	0.4572807	0.44661103	
700.8	0.45770023	0.44646858	
701	0.45795404	0.44632618	
701.2	0.45795959	0.44618382	
701.4	0.45792217	0.44604151	
701.6	0.45721403	0.44589924	
701.8	0.45719445	0.44575702	
702	0.45765236	0.44561484	
702.2	0.45714666	0.44547271	
702.4	0.45677652	0.44533063	
702.6	0.45608852	0.44518859	
702.8	0.45554735	0.44504659	
703	0.45485	0.44490464	
703.2	0.45448265	0.44476274	
703.4	0.45429478	0.44462088	
703.6	0.45444696	0.44447906	
703.8	0.4541834	0.44433729	
704	0.45414164	0.44419557	
704.2	0.45408925	0.44405389	
704.4	0.45427495	0.44391226	
704.6	0.45451977	0.44377067	
704.8	0.45457957	0.44362913	
705	0.45426904	0.44348763	
705.2	0.45421993	0.44334618	
705.4	0.45427504	0.44320477	
705.6	0.45450036	0.44306341	
705.8	0.45506753	0.44292209	
706	0.45576118	0.44278082	
706.2	0.45491732	0.44263959	
706.4	0.45518132	0.44249841	
706.6	0.45488591	0.44235727	
706.8	0.45474551	0.44221618	
707	0.45462555	0.44207513	
707.2	0.45493701	0.44193413	
707.4	0.4548815	0.44179317	
707.6	0.45543359	0.44165226	
707.8	0.45530877	0.44151139	
708	0.45527463	0.44137057	
708.2	0.45539766	0.4412298	
708.4	0.45535545	0.44108906	
708.6	0.45546165	0.44094838	
708.8	0.45543798	0.44080773	
709	0.45549908	0.44066713	
709.2	0.45573782	0.44052658	
709.4	0.45617611	0.44038607	
709.6	0.45611304	0.44024561	
709.8	0.4560945	0.44010519	
710	0.45621961	0.43996482	
710.2	0.45578088	0.43982449	
710.4	0.45623275	0.4396842	
710.6	0.45599756	0.43954397	
710.8	0.45598307	0.43940377	
711	0.45643737	0.43926362	
711.2	0.45640159	0.43912352	
711.4	0.45620952	0.43898345	
711.6	0.45573393	0.43884344	
711.8	0.45504215	0.43870347	
712	0.45451359	0.43856354	
712.2	0.45444867	0.43842366	
712.4	0.45386488	0.43828382	
712.6	0.45378279	0.43814403	
712.8	0.45356121	0.43800428	
713	0.45370388	0.43786458	
713.2	0.45372408	0.43772492	
713.4	0.45404942	0.4375853	
713.6	0.45384979	0.43744573	
713.8	0.45402184	0.43730621	
714	0.45394766	0.43716673	
714.2	0.45371339	0.43702729	
714.4	0.45428221	0.4368879	
714.6	0.45423143	0.43674855	
714.8	0.45460838	0.43660925	
715	0.4545095	0.43646999	
715.2	0.45439547	0.43633077	
715.4	0.45447263	0.4361916	
715.6	0.45429561	0.43605248	
715.8	0.45466346	0.4359134	
716	0.45469146	0.43577436	
716.2	0.45445276	0.43563537	
716.4	0.45414246	0.43549642	
716.6	0.45428419	0.43535752	
716.8	0.45440381	0.43521866	
717	0.45430966	0.43507984	
717.2	0.45482666	0.43494107	
717.4	0.45478869	0.43480234	
717.6	0.45456386	0.43466366	
717.8	0.45423824	0.43452502	
718	0.45382915	0.43438643	
718.2	0.45361201	0.43424788	
718.4	0.45369733	0.43410938	
718.6	0.45334634	0.43397091	
718.8	0.45327913	0.4338325	
719	0.45308575	0.43369412	
719.2	0.45346028	0.43355579	
719.4	0.45345414	0.43341751	
719.6	0.45384703	0.43327927	
719.8	0.45384423	0.43314107	
