# Supplementary material for: Molecular basis for DNA recognition by the maternal pioneer transcription factor FoxH1
Source: Nat Commun. 2022 Nov 26;13:7279. doi: 10.1038/s41467-022-34925-y (PMC9701222; doi:10.1038/s41467-022-34925-y)
Supplement: Supplementary file 4 — Source Data [file 41467_2022_34925_MOESM4_ESM.zip › Sourcedata/BLIS/FoxH1/R30H/GSC/DNA/E7Results.txt]

Conc1	3.125E-08	
Start1	270	
Stop1	719.8	
Kobs	0.00159502921316166	
Error Kobs	2.14001266178307E-05	
Koff	0	
Error Koff	0	
Time1	Data1	Fit1	
270	-0.00343237	0	
270.2	-0.00248627	0.00042418	
270.4	-0.00150918	0.00084804	
270.6	-0.00097083	0.00127157	
270.8	0.00002749	0.00169478	
271	0.00118446	0.00211766	
271.2	0.00236378	0.00254023	
271.4	0.00306511	0.00296247	
271.6	0.00425358	0.00338439	
271.8	0.00512171	0.00380598	
272	0.0056096	0.00422726	
272.2	0.00616667	0.00464821	
272.4	0.00718596	0.00506884	
272.6	0.00780266	0.00548915	
272.8	0.00806373	0.00590914	
273	0.00883738	0.0063288	
273.2	0.00970982	0.00674815	
273.4	0.00989794	0.00716718	
273.6	0.01065763	0.00758588	
273.8	0.0109614	0.00800427	
274	0.01155315	0.00842234	
274.2	0.01232386	0.00884008	
274.4	0.01220454	0.00925751	
274.6	0.0124434	0.00967462	
274.8	0.01299893	0.01009142	
275	0.01390157	0.01050789	
275.2	0.01438147	0.01092404	
275.4	0.01444484	0.01133988	
275.6	0.0153395	0.0117554	
275.8	0.01554956	0.0121706	
276	0.01576259	0.01258549	
276.2	0.01654387	0.01300006	
276.4	0.01679507	0.01341431	
276.6	0.01705905	0.01382824	
276.8	0.01811098	0.01424186	
277	0.01942683	0.01465517	
277.2	0.02008086	0.01506815	
277.4	0.02102819	0.01548083	
277.6	0.02127384	0.01589318	
277.8	0.02190266	0.01630523	
278	0.02308381	0.01671695	
278.2	0.02382985	0.01712837	
278.4	0.02395061	0.01753947	
278.6	0.02495913	0.01795025	
278.8	0.02565148	0.01836072	
279	0.02649009	0.01877088	
279.2	0.02703139	0.01918072	
279.4	0.02752367	0.01959026	
279.6	0.02826041	0.01999947	
279.8	0.02860759	0.02040838	
280	0.02930544	0.02081697	
280.2	0.02999382	0.02122526	
280.4	0.03042041	0.02163323	
280.6	0.03144147	0.02204088	
280.8	0.03300086	0.02244823	
281	0.03327172	0.02285527	
281.2	0.03360612	0.02326199	
281.4	0.03452421	0.02366841	
281.6	0.03535639	0.02407451	
281.8	0.03618656	0.0244803	
282	0.03696114	0.02488579	
282.2	0.03736999	0.02529096	
282.4	0.0377228	0.02569583	
282.6	0.03819641	0.02610038	
282.8	0.03913225	0.02650463	
283	0.03980353	0.02690857	
283.2	0.04076661	0.0273122	
283.4	0.04121719	0.02771552	
283.6	0.04196134	0.02811853	
283.8	0.04291164	0.02852124	
284	0.04388346	0.02892363	
284.2	0.04446689	0.02932572	
284.4	0.04503288	0.02972751	
284.6	0.04575581	0.03012898	
284.8	0.04588993	0.03053015	
285	0.04605503	0.03093102	
285.2	0.04664627	0.03133158	
285.4	0.04798874	0.03173183	
285.6	0.04853574	0.03213177	
285.8	0.04865845	0.03253141	
286	0.04951001	0.03293075	
286.2	0.04961821	0.03332978	
286.4	0.05007208	0.0337285	
286.6	0.05062484	0.03412692	
286.8	0.05157004	0.03452504	
287	0.05216023	0.03492285	
287.2	0.05296597	0.03532036	
287.4	0.05389031	0.03571757	
287.6	0.0546704	0.03611447	
287.8	0.05519989	0.03651107	
288	0.05581511	0.03690736	
288.2	0.05620599	0.03730335	
288.4	0.05638496	0.03769905	
288.6	0.05665299	0.03809443	
288.8	0.05655252	0.03848952	
289	0.05711846	0.0388843	
289.2	0.05803324	0.03927879	
289.4	0.05893025	0.03967297	
289.6	0.0589013	0.04006685	
289.8	0.05934588	0.04046043	
290	0.06013852	0.04085371	
290.2	0.06044548	0.04124669	
290.4	0.06133147	0.04163937	
290.6	0.06176912	0.04203175	
290.8	0.06248231	0.04242383	
291	0.06293287	0.04281561	
291.2	0.06400039	0.04320709	
291.4	0.06459454	0.04359827	
291.6	0.06518559	0.04398915	
291.8	0.06604805	0.04437973	
292	0.06728521	0.04477002	
292.2	0.06742752	0.04516001	
292.4	0.06771209	0.0455497	
292.6	0.06860824	0.04593909	
292.8	0.06904905	0.04632819	
293	0.06945972	0.04671698	
293.2	0.07022617	0.04710549	
293.4	0.07039135	0.04749369	
293.6	0.07101599	0.0478816	
293.8	0.07173984	0.04826921	
294	0.07275595	0.04865652	
294.2	0.07342747	0.04904354	
294.4	0.07398988	0.04943027	
294.6	0.07427561	0.0498167	
294.8	0.07420544	0.05020283	
295	0.07409459	0.05058867	
295.2	0.07547207	0.05097421	
295.4	0.07582323	0.05135946	
295.6	0.07671344	0.05174442	
295.8	0.07717493	0.05212908	
296	0.07794234	0.05251345	
296.2	0.07822576	0.05289752	
296.4	0.07901087	0.0532813	
296.6	0.07986748	0.05366479	
296.8	0.07980886	0.05404798	
297	0.08026668	0.05443089	
297.2	0.08103971	0.0548135	
297.4	0.08152634	0.05519581	
297.6	0.08210321	0.05557784	
297.8	0.08256323	0.05595957	
298	0.08380645	0.05634101	
298.2	0.08461184	0.05672217	
298.4	0.08471619	0.05710303	
298.6	0.08488083	0.05748359	
298.8	0.08542032	0.05786387	
299	0.08623452	0.05824386	
299.2	0.08779169	0.05862356	
299.4	0.08805526	0.05900297	
299.6	0.08916541	0.05938208	
299.8	0.08973868	0.05976091	
300	0.09070456	0.06013945	
300.2	0.09158772	0.0605177	
300.4	0.09220563	0.06089566	
300.6	0.09282579	0.06127333	
300.8	0.09313298	0.06165072	
301	0.0935548	0.06202781	
301.2	0.09379017	0.06240462	
301.4	0.09399457	0.06278114	
301.6	0.09417178	0.06315737	
301.8	0.09459597	0.06353332	
302	0.09523479	0.06390897	
302.2	0.0951153	0.06428435	
302.4	0.09499909	0.06465943	
302.6	0.09558835	0.06503423	
302.8	0.09658638	0.06540874	
303	0.09749999	0.06578296	
303.2	0.09833336	0.0661569	
303.4	0.0985014	0.06653056	
303.6	0.09931577	0.06690393	
303.8	0.09984916	0.06727701	
304	0.10082298	0.06764981	
304.2	0.10161804	0.06802232	
304.4	0.10184126	0.06839455	
304.6	0.10244456	0.0687665	
304.8	0.10236133	0.06913816	
305	0.10251915	0.06950954	
305.2	0.10308674	0.06988063	
305.4	0.10322178	0.07025144	
305.6	0.10329359	0.07062197	
305.8	0.10362897	0.07099221	
306	0.10404236	0.07136217	
306.2	0.10429902	0.07173185	
306.4	0.10516041	0.07210125	
306.6	0.10565958	0.07247036	
306.8	0.10636521	0.07283919	
307	0.10685239	0.07320774	
307.2	0.10729287	0.07357601	
307.4	0.10800644	0.073944	
307.6	0.10879155	0.07431171	
307.8	0.10950977	0.07467913	
308	0.10983094	0.07504628	
308.2	0.1101757	0.07541314	
308.4	0.11021768	0.07577973	
308.6	0.11071991	0.07614603	
308.8	0.11054905	0.07651206	
309	0.11130034	0.0768778	
309.2	0.11182683	0.07724327	
309.4	0.111832	0.07760846	
309.6	0.11208807	0.07797336	
309.8	0.11249896	0.07833799	
310	0.11290499	0.07870234	
310.2	0.11353582	0.07906642	
310.4	0.11416423	0.07943021	
310.6	0.11440714	0.07979373	
310.8	0.11512717	0.08015697	
311	0.11591504	0.08051993	
311.2	0.11707829	0.08088261	
311.4	0.11827684	0.08124502	
311.6	0.11888336	0.08160715	
311.8	0.11925562	0.08196901	
312	0.11982765	0.08233058	
312.2	0.12046057	0.08269188	
312.4	0.12075001	0.08305291	
312.6	0.12116585	0.08341366	
312.8	0.12175026	0.08377413	
313	0.12264907	0.08413433	
313.2	0.12290899	0.08449426	
313.4	0.12347143	0.08485391	
313.6	0.1238939	0.08521328	
313.8	0.124582	0.08557238	
314	0.12509494	0.08593121	
314.2	0.12578601	0.08628976	
314.4	0.12625571	0.08664804	
314.6	0.12693835	0.08700604	
314.8	0.12748777	0.08736377	
315	0.1283271	0.08772123	
315.2	0.12914381	0.08807841	
315.4	0.12976161	0.08843533	
315.6	0.12992597	0.08879197	
315.8	0.12967194	0.08914833	
316	0.13003758	0.08950443	
316.2	0.13031417	0.08986025	
316.4	0.13042381	0.0902158	
316.6	0.13064009	0.09057108	
316.8	0.13129883	0.09092609	
317	0.13136251	0.09128082	
317.2	0.13139314	0.09163529	
317.4	0.1319796	0.09198949	
317.6	0.13244162	0.09234341	
317.8	0.13263121	0.09269707	
318	0.13296449	0.09305045	
318.2	0.1332671	0.09340356	
318.4	0.13349241	0.09375641	
318.6	0.1337397	0.09410898	
318.8	0.13434577	0.09446129	
319	0.13525206	0.09481333	
319.2	0.13574093	0.0951651	
319.4	0.13606727	0.09551659	
319.6	0.13692126	0.09586783	
319.8	0.1374235	0.09621879	
320	0.13854055	0.09656948	
320.2	0.13953671	0.09691991	
320.4	0.13975084	0.09727007	
320.6	0.14001236	0.09761996	
320.8	0.14004409	0.09796959	
321	0.1402362	0.09831894	
321.2	0.14036881	0.09866803	
321.4	0.14083261	0.09901686	
321.6	0.14125353	0.09936542	
321.8	0.14138797	0.09971371	
322	0.14155881	0.10006173	
322.2	0.14196005	0.10040949	
322.4	0.14195296	0.10075699	
322.6	0.14243787	0.10110422	
322.8	0.14301196	0.10145118	
323	0.14333581	0.10179788	
323.2	0.14364019	0.10214431	
323.4	0.14476963	0.10249048	
323.6	0.14581178	0.10283639	
323.8	0.14637833	0.10318203	
324	0.14685268	0.1035274	
324.2	0.14693525	0.10387252	
324.4	0.14673251	0.10421736	
324.6	0.14675162	0.10456195	
324.8	0.14657333	0.10490627	
325	0.14683501	0.10525033	
325.2	0.14657845	0.10559413	
325.4	0.14652168	0.10593766	
325.6	0.14683139	0.10628094	
325.8	0.14718911	0.10662395	
326	0.14718351	0.10696669	
326.2	0.14755156	0.10730918	
326.4	0.14733352	0.10765141	
326.6	0.14751715	0.10799337	
326.8	0.14795077	0.10833507	
327	0.14877228	0.10867651	
327.2	0.14984026	0.10901769	
327.4	0.15113975	0.10935861	
327.6	0.15130816	0.10969927	
327.8	0.15173644	0.11003967	
328	0.15228116	0.11037981	
328.2	0.15250454	0.11071969	
328.4	0.15299297	0.11105931	
328.6	0.15321714	0.11139867	
328.8	0.15390871	0.11173777	
329	0.15470603	0.11207661	
329.2	0.15495641	0.1124152	
329.4	0.15529724	0.11275352	
329.6	0.15611225	0.11309159	
329.8	0.15603764	0.1134294	
330	0.15619496	0.11376695	
330.2	0.15610488	0.11410424	
330.4	0.15621892	0.11444127	
330.6	0.1563904	0.11477805	
330.8	0.15706536	0.11511457	
331	0.15747095	0.11545084	
331.2	0.15783054	0.11578684	
331.4	0.15821756	0.11612259	
331.6	0.15819817	0.11645809	
331.8	0.15850794	0.11679332	
332	0.15900927	0.1171283	
332.2	0.15908925	0.11746303	
332.4	0.15942711	0.1177975	
332.6	0.15964231	0.11813171	
332.8	0.16035891	0.11846567	
333	0.16054648	0.11879938	
333.2	0.16083193	0.11913283	
333.4	0.16106965	0.11946602	
333.6	0.16131034	0.11979896	
333.8	0.16143036	0.12013165	
334	0.16184087	0.12046408	
334.2	0.16212395	0.12079625	
334.4	0.16257594	0.12112818	
334.6	0.1631972	0.12145985	
334.8	0.16382442	0.12179127	
335	0.16457997	0.12212243	
335.2	0.16567045	0.12245334	
335.4	0.16622328	0.122784	
335.6	0.16719036	0.12311441	
335.8	0.16766102	0.12344456	
336	0.16857843	0.12377446	
336.2	0.1689252	0.12410411	
336.4	0.16924088	0.12443351	
336.6	0.16926028	0.12476265	
336.8	0.16895803	0.12509155	
337	0.16918293	0.12542019	
337.2	0.16958859	0.12574859	
337.4	0.16946648	0.12607673	
337.6	0.16900932	0.12640462	
337.8	0.16880192	0.12673226	
338	0.16852011	0.12705965	
338.2	0.16827092	0.12738679	
338.4	0.16820771	0.12771368	
338.6	0.16895193	0.12804032	
338.8	0.16908768	0.12836671	
339	0.16974675	0.12869286	
339.2	0.17027044	0.12901875	
339.4	0.17048399	0.12934439	
339.6	0.17120345	0.12966979	
339.8	0.17103148	0.12999493	
340	0.17237857	0.13031983	
340.2	0.17307778	0.13064448	
340.4	0.17324389	0.13096889	
340.6	0.17350968	0.13129304	
340.8	0.17396782	0.13161695	
341	0.17446878	0.13194061	
341.2	0.17482436	0.13226402	
341.4	0.17482236	0.13258719	
341.6	0.17469295	0.13291011	
341.8	0.17513189	0.13323278	
342	0.17486845	0.1335552	
342.2	0.17503889	0.13387738	
342.4	0.17526377	0.13419932	
342.6	0.175856	0.134521	
342.8	0.17617863	0.13484245	
343	0.17653787	0.13516364	
343.2	0.17655778	0.13548459	
343.4	0.17700078	0.1358053	
343.6	0.17681061	0.13612576	
343.8	0.17702861	0.13644598	
344	0.17852911	0.13676595	
344.2	0.17873141	0.13708568	
344.4	0.17890141	0.13740516	
344.6	0.1791226	0.1377244	
344.8	0.17899207	0.13804339	
345	0.17856594	0.13836215	
345.2	0.1789898	0.13868065	
345.4	0.17916369	0.13899892	
345.6	0.17915677	0.13931694	
345.8	0.17927877	0.13963472	
346	0.17952174	0.13995226	
346.2	0.18067733	0.14026955	
346.4	0.18073857	0.1405866	
346.6	0.18178927	0.14090341	
346.8	0.1826078	0.14121998	
347	0.18289435	0.14153631	
347.2	0.18325182	0.14185239	
347.4	0.18401191	0.14216823	
347.6	0.18437093	0.14248383	
347.8	0.18512515	0.14279919	
348	0.18576266	0.14311431	
348.2	0.18610468	0.14342919	
348.4	0.18637328	0.14374383	
348.6	0.18610888	0.14405823	
348.8	0.18598415	0.14437239	
349	0.18602187	0.14468631	
349.2	0.18651992	0.14499998	
349.4	0.18658339	0.14531342	
349.6	0.18636032	0.14562662	
349.8	0.18662912	0.14593958	
350	0.18657389	0.1462523	
350.2	0.18628355	0.14656479	
350.4	0.18576359	0.14687703	
350.6	0.18592223	0.14718903	
350.8	0.18572428	0.1475008	
351	0.185678	0.14781233	
351.2	0.18613792	0.14812362	
351.4	0.18609011	0.14843467	
351.6	0.18649157	0.14874549	
351.8	0.18674751	0.14905607	
352	0.18678162	0.14936641	
352.2	0.18727205	0.14967651	
352.4	0.18740429	0.14998638	
352.6	0.18746333	0.15029601	
352.8	0.1884382	0.1506054	
353	0.18936042	0.15091456	
353.2	0.19019198	0.15122348	
353.4	0.19056835	0.15153217	
353.6	0.19060962	0.15184062	
353.8	0.19079977	0.15214883	
354	0.19099877	0.15245681	
354.2	0.19082343	0.15276456	
354.4	0.19094834	0.15307207	
354.6	0.19128931	0.15337934	
354.8	0.19134966	0.15368638	
355	0.19186005	0.15399318	
355.2	0.19236989	0.15429975	
355.4	0.19252773	0.15460609	
355.6	0.19281036	0.15491219	
355.8	0.19282261	0.15521806	
356	0.19282786	0.1555237	
356.2	0.19291766	0.1558291	
356.4	0.19318629	0.15613426	
356.6	0.1937127	0.1564392	
356.8	0.19479869	0.1567439	
357	0.19547023	0.15704837	
357.2	0.19598764	0.15735261	
357.4	0.19631041	0.15765661	
357.6	0.19632988	0.15796039	
357.8	0.19679124	0.15826393	
358	0.1970265	0.15856724	
358.2	0.19677642	0.15887031	
358.4	0.1972698	0.15917316	
358.6	0.19791185	0.15947577	
358.8	0.19798322	0.15977815	
359	0.19842113	0.16008031	
359.2	0.19858396	0.16038223	
359.4	0.19906906	0.16068392	
359.6	0.19930408	0.16098538	
359.8	0.19954751	0.16128661	
360	0.20005998	0.16158761	
360.2	0.20037392	0.16188838	
360.4	0.20099082	0.16218892	
360.6	0.20124671	0.16248923	
360.8	0.20184364	0.16278931	
361	0.20233937	0.16308917	
361.2	0.20252866	0.16338879	
361.4	0.20250284	0.16368818	
361.6	0.20242577	0.16398735	
361.8	0.20254615	0.16428629	
362	0.20237004	0.164585	
362.2	0.20246101	0.16488348	
362.4	0.20281887	0.16518173	
362.6	0.20289002	0.16547976	
362.8	0.20284621	0.16577755	
363	0.20292325	0.16607512	
363.2	0.2032887	0.16637247	
363.4	0.20380367	0.16666958	
363.6	0.20420971	0.16696647	
363.8	0.20413583	0.16726313	
364	0.20497412	0.16755957	
364.2	0.20491496	0.16785578	
364.4	0.20515912	0.16815176	
364.6	0.20518614	0.16844752	
364.8	0.20529043	0.16874305	
365	0.20546028	0.16903835	
365.2	0.20567529	0.16933343	
365.4	0.20565588	0.16962829	
365.6	0.20572605	0.16992292	
365.8	0.2057318	0.17021732	
366	0.20589712	0.1705115	
366.2	0.20629921	0.17080546	
366.4	0.20661741	0.17109919	
366.6	0.20641717	0.17139269	
366.8	0.20664707	0.17168597	
367	0.20668311	0.17197903	
367.2	0.20736524	0.17227187	
367.4	0.20797367	0.17256448	
367.6	0.20841768	0.17285686	
367.8	0.20875502	0.17314903	
368	0.20942141	0.17344097	
368.2	0.20918024	0.17373268	
368.4	0.20975544	0.17402418	
368.6	0.20995127	0.17431545	
368.8	0.21026403	0.1746065	
369	0.21095258	0.17489733	
369.2	0.21169367	0.17518793	
369.4	0.21196753	0.17547832	
369.6	0.21141333	0.17576848	
369.8	0.21150248	0.17605842	
370	0.21128539	0.17634814	
370.2	0.2110451	0.17663763	
370.4	0.21069537	0.17692691	
370.6	0.21044364	0.17721596	
370.8	0.21047161	0.1775048	
371	0.21067739	0.17779341	
371.2	0.21118776	0.1780818	
371.4	0.21136053	0.17836998	
371.6	0.21147288	0.17865793	
371.8	0.21193195	0.17894566	
372	0.2125127	0.17923318	
372.2	0.21271598	0.17952047	
372.4	0.21355012	0.17980754	
372.6	0.21450803	0.1800944	
372.8	0.215473	0.18038104	
373	0.21610691	0.18066745	
373.2	0.21679201	0.18095365	
373.4	0.21718988	0.18123963	
373.6	0.21671842	0.18152539	
373.8	0.21756951	0.18181094	
374	0.21739685	0.18209626	
374.2	0.21726702	0.18238137	
374.4	0.2176304	0.18266626	
374.6	0.21830951	0.18295093	
374.8	0.21814852	0.18323538	
375	0.21821378	0.18351962	
375.2	0.21824018	0.18380364	
375.4	0.21785395	0.18408744	
375.6	0.21794817	0.18437103	
375.8	0.21804974	0.1846544	
376	0.21807312	0.18493755	
376.2	0.2178139	0.18522049	
376.4	0.21780656	0.18550321	
376.6	0.21810714	0.18578571	
376.8	0.21804895	0.186068	
377	0.21796919	0.18635008	
377.2	0.2183661	0.18663194	
377.4	0.21833737	0.18691358	
377.6	0.21824698	0.18719501	
377.8	0.21897947	0.18747622	
378	0.21912532	0.18775722	
378.2	0.21969251	0.188038	
378.4	0.22069429	0.18831857	
378.6	0.22167307	0.18859893	
378.8	0.22184214	0.18887907	
379	0.22275838	0.18915899	
379.2	0.22318107	0.18943871	
379.4	0.22312914	0.18971821	
379.6	0.22355606	0.18999749	
379.8	0.22343976	0.19027656	
380	0.22381555	0.19055542	
380.2	0.22379289	0.19083407	
380.4	0.22369772	0.1911125	
380.6	0.22375535	0.19139072	
380.8	0.22383889	0.19166873	
381	0.22385082	0.19194653	
381.2	0.22399508	0.19222411	
381.4	0.2239869	0.19250149	
381.6	0.22445281	0.19277865	
381.8	0.22446091	0.19305559	
382	0.22487071	0.19333233	
382.2	0.22560973	0.19360886	
382.4	0.22567845	0.19388517	
382.6	0.22627038	0.19416127	
382.8	0.22628053	0.19443717	
383	0.22643783	0.19471285	
383.2	0.2261382	0.19498832	
383.4	0.22651255	0.19526358	
383.6	0.22669197	0.19553863	
383.8	0.22687293	0.19581347	
384	0.2268745	0.1960881	
384.2	0.22696706	0.19636252	
384.4	0.22685624	0.19663674	
384.6	0.22739127	0.19691074	
384.8	0.22802758	0.19718453	
385	0.22876015	0.19745811	
385.2	0.22942676	0.19773149	
385.4	0.22983243	0.19800465	
385.6	0.23039175	0.19827761	
385.8	0.23076499	0.19855036	
386	0.23151363	0.1988229	
386.2	0.23164571	0.19909523	
386.4	0.23192545	0.19936736	
386.6	0.23249533	0.19963927	
386.8	0.23232058	0.19991098	
387	0.23238823	0.20018248	
387.2	0.2325623	0.20045378	
387.4	0.23276429	0.20072486	
387.6	0.23242024	0.20099574	
387.8	0.23218571	0.20126642	
388	0.23173321	0.20153688	
388.2	0.23212875	0.20180714	
388.4	0.23191245	0.2020772	
388.6	0.23233603	0.20234704	
388.8	0.23278642	0.20261668	
389	0.2333591	0.20288612	
389.2	0.23336139	0.20315535	
389.4	0.2338464	0.20342437	
389.6	0.23418867	0.20369319	
389.8	0.23442692	0.2039618	
390	0.23470188	0.20423021	
390.2	0.2352684	0.20449841	
390.4	0.23552547	0.20476641	
390.6	0.23582812	0.2050342	
390.8	0.23549868	0.20530179	
391	0.2357541	0.20556918	
391.2	0.23623895	0.20583635	
391.4	0.23625876	0.20610333	
391.6	0.23582472	0.2063701	
391.8	0.23587784	0.20663667	
392	0.23574446	0.20690304	
392.2	0.23599812	0.2071692	
392.4	0.23603909	0.20743515	
392.6	0.23576978	0.20770091	
392.8	0.2360015	0.20796646	
393	0.23611618	0.20823181	
393.2	0.23665742	0.20849696	
393.4	0.23675872	0.2087619	
393.6	0.23642955	0.20902664	
393.8	0.23685963	0.20929118	
394	0.23732434	0.20955552	
394.2	0.23758492	0.20981965	
394.4	0.23727193	0.21008359	
394.6	0.23804691	0.21034732	
394.8	0.23846378	0.21061085	
395	0.23898692	0.21087418	
395.2	0.23949898	0.21113731	
395.4	0.23945377	0.21140024	
395.6	0.23930559	0.21166296	
395.8	0.2396717	0.21192549	
396	0.24010273	0.21218781	
396.2	0.24057363	0.21244994	
396.4	0.24023929	0.21271186	
396.6	0.2402014	0.21297359	
396.8	0.24103048	0.21323511	
397	0.2419327	0.21349644	
397.2	0.24244696	0.21375756	
397.4	0.24273863	0.21401849	
397.6	0.24337638	0.21427922	
397.8	0.24396617	0.21453975	
398	0.24396133	0.21480007	
398.2	0.24441581	0.2150602	
398.4	0.24427687	0.21532014	
398.6	0.24459713	0.21557987	
398.8	0.2450802	0.2158394	
399	0.24502463	0.21609874	
399.2	0.24547957	0.21635788	
399.4	0.24539966	0.21661682	
399.6	0.245126	0.21687556	
399.8	0.24479091	0.2171341	
400	0.24516646	0.21739245	
400.2	0.24470005	0.2176506	
400.4	0.24447787	0.21790855	
400.6	0.24481062	0.21816631	
400.8	0.24504544	0.21842387	
401	0.24564639	0.21868123	
401.2	0.24562427	0.2189384	
401.4	0.24561595	0.21919537	
401.6	0.24541582	0.21945214	
401.8	0.24541658	0.21970872	
402	0.24588516	0.2199651	
402.2	0.24663232	0.22022128	
402.4	0.24628386	0.22047727	
402.6	0.24705223	0.22073307	
402.8	0.24787006	0.22098867	
403	0.24809326	0.22124407	
403.2	0.24894091	0.22149928	
403.4	0.24938702	0.22175429	
403.6	0.25001163	0.22200911	
403.8	0.25065473	0.22226373	
404	0.25114907	0.22251816	
404.2	0.25120162	0.2227724	
404.4	0.25164231	0.22302644	
404.6	0.25190996	0.22328029	
404.8	0.25212368	0.22353394	
405	0.25236024	0.2237874	
405.2	0.25192399	0.22404067	
405.4	0.25146556	0.22429374	
405.6	0.25143093	0.22454662	
405.8	0.25119163	0.22479931	
406	0.25126355	0.2250518	
406.2	0.25089749	0.2253041	
406.4	0.25027829	0.22555621	
406.6	0.25012467	0.22580812	
406.8	0.24967936	0.22605984	
407	0.24969639	0.22631137	
407.2	0.25006628	0.22656271	
407.4	0.25034916	0.22681386	
407.6	0.25085055	0.22706481	
407.8	0.25093608	0.22731558	
408	0.25094415	0.22756615	
408.2	0.25129953	0.22781653	
408.4	0.25167408	0.22806672	
408.6	0.25241696	0.22831672	
408.8	0.25325954	0.22856652	
409	0.25363585	0.22881614	
409.2	0.25357092	0.22906556	
409.4	0.2535963	0.2293148	
409.6	0.25337761	0.22956384	
409.8	0.25364108	0.2298127	
410	0.25421173	0.23006136	
410.2	0.25420312	0.23030984	
410.4	0.25429129	0.23055812	
410.6	0.25435198	0.23080622	
410.8	0.25433457	0.23105412	
411	0.25481599	0.23130184	
411.2	0.2549921	0.23154936	
411.4	0.25493569	0.2317967	
411.6	0.2553405	0.23204385	
411.8	0.25553688	0.23229081	
412	0.25512228	0.23253758	
412.2	0.25532627	0.23278417	
412.4	0.25566795	0.23303056	
412.6	0.25616152	0.23327677	
412.8	0.25668033	0.23352279	
413	0.25640625	0.23376862	
413.2	0.25622046	0.23401426	
413.4	0.25651447	0.23425972	
413.6	0.25667011	0.23450498	
413.8	0.25747137	0.23475006	
414	0.25787521	0.23499496	
414.2	0.2579893	0.23523966	
414.4	0.25816662	0.23548418	
414.6	0.25883748	0.23572852	
414.8	0.25886832	0.23597266	
415	0.25914013	0.23621662	
415.2	0.25919455	0.2364604	
415.4	0.25916989	0.23670398	
415.6	0.25988893	0.23694738	
415.8	0.26003882	0.2371906	
416	0.25978658	0.23743363	
416.2	0.26039345	0.23767647	
416.4	0.26035546	0.23791913	
416.6	0.26028911	0.2381616	
416.8	0.26054614	0.23840389	
417	0.26034803	0.238646	
417.2	0.26137164	0.23888791	
417.4	0.26194378	0.23912965	
417.6	0.26222285	0.2393712	
417.8	0.26242232	0.23961256	
418	0.26264963	0.23985374	
418.2	0.26312465	0.24009473	
418.4	0.26318197	0.24033555	
418.6	0.26341512	0.24057617	
418.8	0.26322148	0.24081662	
419	0.26312652	0.24105688	
419.2	0.263749	0.24129695	
419.4	0.26385864	0.24153685	
419.6	0.26403723	0.24177656	
419.8	0.26423753	0.24201609	
420	0.26467305	0.24225543	
420.2	0.26477431	0.24249459	
420.4	0.2647098	0.24273357	
420.6	0.26514524	0.24297237	
420.8	0.26542846	0.24321098	
421	0.26574525	0.24344941	
421.2	0.26626656	0.24368766	
421.4	0.26574541	0.24392573	
421.6	0.2656578	0.24416361	
421.8	0.26563608	0.24440132	
422	0.26611793	0.24463884	
422.2	0.26632229	0.24487618	
422.4	0.2660288	0.24511334	
422.6	0.26598245	0.24535032	
422.8	0.26641655	0.24558712	
423	0.26630535	0.24582373	
423.2	0.26649782	0.24606017	
423.4	0.2657038	0.24629643	
423.6	0.26552993	0.2465325	
423.8	0.26610089	0.2467684	
424	0.26632816	0.24700411	
424.2	0.26602804	0.24723964	
424.4	0.26610878	0.247475	
424.6	0.2665391	0.24771017	
424.8	0.26703706	0.24794517	
425	0.26738356	0.24817999	
425.2	0.26757394	0.24841462	
425.4	0.26795101	0.24864908	
425.6	0.26861073	0.24888336	
425.8	0.26927903	0.24911746	
426	0.27004314	0.24935138	
426.2	0.27057215	0.24958512	
426.4	0.2705588	0.24981868	
426.6	0.27083218	0.25005207	
426.8	0.27142345	0.25028527	
427	0.27131503	0.2505183	
427.2	0.27117606	0.25075115	
427.4	0.27088414	0.25098383	
427.6	0.2712479	0.25121632	
427.8	0.27135057	0.25144864	
428	0.27101669	0.25168078	
428.2	0.27128272	0.25191274	
428.4	0.27167364	0.25214453	
428.6	0.27259787	0.25237614	
428.8	0.27277864	0.25260757	
429	0.27281056	0.25283882	
429.2	0.27302494	0.2530699	
429.4	0.27288796	0.2533008	
429.6	0.27319082	0.25353153	
429.8	0.27300616	0.25376208	
430	0.27303719	0.25399245	
430.2	0.27299122	0.25422265	
430.4	0.2728794	0.25445267	
430.6	0.27332133	0.25468252	
430.8	0.27401352	0.25491219	
431	0.27426681	0.25514168	
431.2	0.27446336	0.255371	
431.4	0.27473438	0.25560015	
431.6	0.27490694	0.25582912	
431.8	0.27519161	0.25605791	
432	0.27591747	0.25628653	
432.2	0.27650743	0.25651498	
432.4	0.27688988	0.25674325	
432.6	0.27707896	0.25697134	
432.8	0.27636919	0.25719927	
433	0.27650505	0.25742701	
433.2	0.27658071	0.25765459	
433.4	0.27679047	0.25788199	
433.6	0.27711293	0.25810922	
433.8	0.27679744	0.25833627	
434	0.27720578	0.25856315	
434.2	0.27750654	0.25878986	
434.4	0.27777126	0.25901639	
434.6	0.27810803	0.25924275	
434.8	0.27837407	0.25946894	
435	0.27832602	0.25969495	
435.2	0.27809395	0.25992079	
435.4	0.27807935	0.26014646	
435.6	0.27822376	0.26037196	
435.8	0.27884812	0.26059729	
436	0.27923012	0.26082244	
436.2	0.27928792	0.26104742	
436.4	0.27916935	0.26127223	
436.6	0.27871139	0.26149687	
436.8	0.2785759	0.26172133	
437	0.27889925	0.26194563	
437.2	0.27902019	0.26216975	
437.4	0.27933382	0.2623937	
437.6	0.27932572	0.26261748	
437.8	0.27928375	0.26284109	
438	0.27967877	0.26306453	
438.2	0.2804047	0.2632878	
438.4	0.28052645	0.2635109	
438.6	0.28102775	0.26373383	
438.8	0.28088663	0.26395658	
439	0.28162288	0.26417917	
439.2	0.28200734	0.26440159	
439.4	0.28257249	0.26462384	
439.6	0.28319211	0.26484591	
439.8	0.28342506	0.26506782	
440	0.28332371	0.26528956	
440.2	0.2834238	0.26551113	
440.4	0.28350451	0.26573253	
440.6	0.28358071	0.26595376	
440.8	0.28394818	0.26617482	
441	0.28381994	0.26639572	
441.2	0.28367221	0.26661644	
441.4	0.28404965	0.266837	
441.6	0.28440749	0.26705739	
441.8	0.28467469	0.2672776	
442	0.28455642	0.26749766	
442.2	0.28484709	0.26771754	
442.4	0.28482491	0.26793725	
442.6	0.28522108	0.2681568	
442.8	0.28527414	0.26837618	
443	0.28590338	0.26859539	
443.2	0.28581034	0.26881444	
443.4	0.28595021	0.26903331	
443.6	0.28589945	0.26925202	
443.8	0.28551847	0.26947057	
444	0.28553651	0.26968894	
444.2	0.28614869	0.26990715	
444.4	0.28639694	0.2701252	
444.6	0.28630387	0.27034307	
444.8	0.28655276	0.27056078	
445	0.28697159	0.27077833	
445.2	0.28791283	0.2709957	
445.4	0.28836326	0.27121291	
445.6	0.28875182	0.27142996	
445.8	0.28912235	0.27164684	
446	0.28857118	0.27186355	
446.2	0.28885332	0.2720801	
446.4	0.2894775	0.27229649	
446.6	0.28934452	0.2725127	
446.8	0.28924658	0.27272876	
447	0.28912398	0.27294464	
447.2	0.28918279	0.27316037	
447.4	0.28977214	0.27337592	
447.6	0.2899423	0.27359132	
447.8	0.29008419	0.27380655	
448	0.29053728	0.27402161	
448.2	0.29096736	0.27423651	
448.4	0.29086203	0.27445125	
448.6	0.29092808	0.27466582	
448.8	0.29138858	0.27488023	
449	0.29219606	0.27509447	
449.2	0.2926266	0.27530855	
449.4	0.29214102	0.27552247	
449.6	0.2923286	0.27573623	
449.8	0.29230851	0.27594982	
450	0.29198983	0.27616325	
450.2	0.29221257	0.27637651	
450.4	0.29198144	0.27658961	
450.6	0.29135045	0.27680255	
450.8	0.29152842	0.27701533	
451	0.29163147	0.27722794	
451.2	0.29202289	0.27744039	
451.4	0.29228607	0.27765268	
451.6	0.29285309	0.27786481	
451.8	0.29324504	0.27807677	
452	0.29392437	0.27828858	
452.2	0.29462657	0.27850022	
452.4	0.29455236	0.2787117	
452.6	0.29458	0.27892302	
452.8	0.29489476	0.27913417	
453	0.29544655	0.27934517	
453.2	0.29530634	0.279556	
453.4	0.29554636	0.27976668	
453.6	0.29636563	0.27997719	
453.8	0.29665808	0.28018754	
454	0.29752743	0.28039773	
454.2	0.29775037	0.28060777	
454.4	0.29809594	0.28081764	
454.6	0.29865373	0.28102735	
454.8	0.29945621	0.2812369	
455	0.29939679	0.28144628	
455.2	0.29959031	0.28165551	
455.4	0.29977943	0.28186458	
455.6	0.30024246	0.2820735	
455.8	0.30008344	0.28228225	
456	0.30009715	0.28249084	
456.2	0.30006193	0.28269927	
456.4	0.29905524	0.28290754	
456.6	0.29864668	0.28311566	
456.8	0.29880185	0.28332361	
457	0.29891553	0.28353141	
457.2	0.29852341	0.28373905	
457.4	0.2991426	0.28394652	
457.6	0.29925668	0.28415384	
457.8	0.29896687	0.28436101	
458	0.29951763	0.28456801	
458.2	0.29949019	0.28477486	
458.4	0.30007431	0.28498154	
458.6	0.30007564	0.28518807	
458.8	0.30040245	0.28539445	
459	0.29994966	0.28560066	
459.2	0.30014745	0.28580672	
459.4	0.29992083	0.28601262	
459.6	0.29978877	0.28621836	
459.8	0.30007285	0.28642394	
460	0.30039239	0.28662937	
460.2	0.30047077	0.28683464	
460.4	0.30029712	0.28703976	
460.6	0.30052462	0.28724472	
460.8	0.30089309	0.28744952	
461	0.30107715	0.28765416	
461.2	0.30108097	0.28785865	
461.4	0.30148047	0.28806298	
461.6	0.30177296	0.28826716	
461.8	0.30208312	0.28847118	
462	0.30270482	0.28867505	
462.2	0.30302635	0.28887876	
462.4	0.30354208	0.28908231	
462.6	0.30372285	0.28928571	
462.8	0.30405535	0.28948895	
463	0.30420637	0.28969204	
463.2	0.30507908	0.28989497	
463.4	0.30511301	0.29009775	
463.6	0.30571426	0.29030037	
463.8	0.30589721	0.29050284	
464	0.30627492	0.29070515	
464.2	0.30584944	0.29090731	
464.4	0.30622867	0.29110931	
464.6	0.30656857	0.29131116	
464.8	0.30656853	0.29151286	
465	0.30681341	0.2917144	
465.2	0.30717078	0.29191579	
465.4	0.30745667	0.29211702	
465.6	0.30769999	0.2923181	
465.8	0.30783645	0.29251903	
466	0.30769713	0.2927198	
466.2	0.30792293	0.29292042	
466.4	0.30795076	0.29312089	
466.6	0.30797019	0.2933212	
466.8	0.30818881	0.29352136	
467	0.30863663	0.29372137	
467.2	0.30856708	0.29392123	
467.4	0.30814014	0.29412093	
467.6	0.30855246	0.29432048	
467.8	0.30830087	0.29451987	
468	0.30859197	0.29471912	
468.2	0.30890642	0.29491821	
468.4	0.31013745	0.29511715	
468.6	0.31063551	0.29531594	
468.8	0.31081892	0.29551458	
469	0.31134037	0.29571307	
469.2	0.31195372	0.2959114	
469.4	0.31157402	0.29610958	
469.6	0.31170393	0.29630761	
469.8	0.31190546	0.29650549	
470	0.31196511	0.29670322	
470.2	0.31224003	0.2969008	
470.4	0.31205373	0.29709823	
470.6	0.31163451	0.2972955	
470.8	0.31145767	0.29749263	
471	0.31143023	0.2976896	
471.2	0.31119926	0.29788643	
471.4	0.31148636	0.2980831	
471.6	0.31179965	0.29827962	
471.8	0.31175532	0.298476	
472	0.31207764	0.29867222	
472.2	0.31273701	0.29886829	
472.4	0.31359709	0.29906422	
472.6	0.31401586	0.29925999	
472.8	0.31462536	0.29945562	
473	0.31509777	0.29965109	
473.2	0.31550171	0.29984642	
473.4	0.31518355	0.3000416	
473.6	0.31588282	0.30023662	
473.8	0.31613194	0.3004315	
474	0.3163773	0.30062623	
474.2	0.31637173	0.30082082	
474.4	0.31591857	0.30101525	
474.6	0.31590824	0.30120953	
474.8	0.31598419	0.30140367	
475	0.31617	0.30159766	
475.2	0.31576037	0.3017915	
475.4	0.3155535	0.30198519	
475.6	0.31504102	0.30217873	
475.8	0.31507943	0.30237213	
476	0.31485296	0.30256537	
476.2	0.31514637	0.30275848	
476.4	0.3155105	0.30295143	
476.6	0.31574115	0.30314423	
476.8	0.31558146	0.30333689	
477	0.31539609	0.3035294	
477.2	0.31515213	0.30372177	
477.4	0.3150046	0.30391399	
477.6	0.31568403	0.30410606	
477.8	0.31596726	0.30429798	
478	0.31637707	0.30448976	
478.2	0.31675823	0.30468139	
478.4	0.31709911	0.30487287	
478.6	0.31776342	0.30506421	
478.8	0.31788163	0.3052554	
479	0.31813681	0.30544645	
479.2	0.31816296	0.30563735	
479.4	0.31856511	0.3058281	
479.6	0.31871453	0.30601871	
479.8	0.31925184	0.30620917	
480	0.31925184	0.30639952	
480.2	0.31853094	0.30630179	
480.4	0.31782684	0.3062041	
480.6	0.31690617	0.30610643	
480.8	0.31589481	0.3060088	
481	0.31512071	0.30591119	
481.2	0.3141782	0.30581362	
481.4	0.31312328	0.30571608	
481.6	0.31216088	0.30561857	
481.8	0.31128225	0.30552109	
482	0.3108179	0.30542365	
482.2	0.31079408	0.30532623	
482.4	0.31006425	0.30522884	
482.6	0.30975588	0.30513149	
482.8	0.30917621	0.30503417	
483	0.30862695	0.30493687	
483.2	0.30800357	0.30483961	
483.4	0.30738488	0.30474238	
483.6	0.30738273	0.30464518	
483.8	0.30694191	0.30454802	
484	0.30718614	0.30445088	
484.2	0.307047	0.30435377	
484.4	0.30737736	0.3042567	
484.6	0.30733878	0.30415965	
484.8	0.3070448	0.30406264	
485	0.30719945	0.30396566	
485.2	0.30690773	0.30386871	
485.4	0.306514	0.30377179	
485.6	0.30672877	0.3036749	
485.8	0.30667383	0.30357804	
486	0.3065599	0.30348121	
486.2	0.30633758	0.30338441	
486.4	0.30561991	0.30328765	
486.6	0.30532988	0.30319091	
486.8	0.30436516	0.30309421	
487	0.30408237	0.30299753	
487.2	0.30349797	0.30290089	
487.4	0.30299392	0.30280428	
487.6	0.30261846	0.3027077	
487.8	0.30248785	0.30261115	
488	0.30242447	0.30251463	
488.2	0.30247772	0.30241814	
488.4	0.30264352	0.30232168	
488.6	0.30219524	0.30222526	
488.8	0.30185083	0.30212886	
489	0.30199346	0.3020325	
489.2	0.30150043	0.30193616	
489.4	0.3015455	0.30183986	
489.6	0.3012947	0.30174358	
489.8	0.30088434	0.30164734	
490	0.30072441	0.30155113	
490.2	0.30041641	0.30145495	
490.4	0.30000879	0.3013588	
490.6	0.29910615	0.30126268	
490.8	0.29815995	0.30116659	
491	0.29793376	0.30107053	
491.2	0.29735811	0.3009745	
491.4	0.29687175	0.3008785	
491.6	0.29616554	0.30078254	
491.8	0.29607684	0.3006866	
492	0.29545486	0.3005907	
492.2	0.2952347	0.30049482	
492.4	0.29436361	0.30039898	
492.6	0.29381107	0.30030316	
492.8	0.29313892	0.30020738	
493	0.29273132	0.30011163	
493.2	0.29233567	0.3000159	
493.4	0.29232053	0.29992021	
493.6	0.29128533	0.29982455	
493.8	0.29137968	0.29972892	
494	0.29125385	0.29963332	
494.2	0.29062666	0.29953775	
494.4	0.28981916	0.29944221	
494.6	0.28902975	0.2993467	
494.8	0.28861969	0.29925123	
495	0.28843384	0.29915578	
495.2	0.28863671	0.29906036	
495.4	0.28846902	0.29896497	
495.6	0.28835942	0.29886962	
495.8	0.28812019	0.29877429	
496	0.28795009	0.298679	
496.2	0.28767778	0.29858373	
496.4	0.28726913	0.2984885	
496.6	0.2870637	0.29839329	
496.8	0.28665866	0.29829812	
497	0.28675242	0.29820297	
497.2	0.28665699	0.29810786	
497.4	0.28666538	0.29801278	
497.6	0.28628631	0.29791773	
497.8	0.28651955	0.2978227	
498	0.28626641	0.29772771	
498.2	0.28600145	0.29763275	
498.4	0.28562593	0.29753782	
498.6	0.28534539	0.29744292	
498.8	0.28548936	0.29734805	
499	0.28568654	0.29725321	
499.2	0.28585547	0.2971584	
499.4	0.28535132	0.29706362	
499.6	0.28479906	0.29696887	
499.8	0.28442676	0.29687415	
500	0.28450674	0.29677946	
500.2	0.2839637	0.2966848	
500.4	0.28350588	0.29659017	
500.6	0.28301233	0.29649557	
500.8	0.28294881	0.296401	
501	0.28321427	0.29630646	
501.2	0.28300787	0.29621195	
501.4	0.28317612	0.29611747	
501.6	0.28278047	0.29602303	
501.8	0.28217549	0.29592861	
502	0.28200607	0.29583422	
502.2	0.28200226	0.29573986	
502.4	0.28144675	0.29564554	
502.6	0.2813263	0.29555124	
502.8	0.28128574	0.29545697	
503	0.28086487	0.29536273	
503.2	0.28019733	0.29526853	
503.4	0.27963194	0.29517435	
503.6	0.27924989	0.2950802	
503.8	0.27930194	0.29498608	
504	0.27913811	0.294892	
504.2	0.27877469	0.29479794	
504.4	0.27811846	0.29470391	
504.6	0.27838388	0.29460991	
504.8	0.27826299	0.29451595	
505	0.27839448	0.29442201	
505.2	0.27771104	0.2943281	
505.4	0.2775139	0.29423422	
505.6	0.27677707	0.29414038	
505.8	0.27650664	0.29404656	
506	0.27643032	0.29395277	
506.2	0.2767624	0.29385901	
506.4	0.27633962	0.29376529	
506.6	0.27625258	0.29367159	
506.8	0.27591186	0.29357792	
507	0.2759818	0.29348428	
507.2	0.27567709	0.29339067	
507.4	0.27589536	0.2932971	
507.6	0.27602857	0.29320355	
507.8	0.27592925	0.29311003	
508	0.27612433	0.29301654	
508.2	0.27634894	0.29292308	
508.4	0.27611151	0.29282965	
508.6	0.2761838	0.29273625	
508.8	0.27629101	0.29264288	
509	0.27576521	0.29254954	
509.2	0.27502427	0.29245623	
509.4	0.27460512	0.29236295	
509.6	0.27424277	0.2922697	
509.8	0.27415476	0.29217648	
510	0.27369535	0.29208329	
510.2	0.27343455	0.29199013	
510.4	0.27242805	0.291897	
510.6	0.27223004	0.29180389	
510.8	0.27200706	0.29171082	
511	0.27219651	0.29161778	
511.2	0.27212974	0.29152477	
511.4	0.27210229	0.29143178	
511.6	0.27161331	0.29133883	
511.8	0.27138577	0.29124591	
512	0.27158154	0.29115301	
512.2	0.27113924	0.29106015	
512.4	0.27068329	0.29096731	
512.6	0.27030772	0.29087451	
512.8	0.27072455	0.29078173	
513	0.26950566	0.29068898	
513.2	0.26964772	0.29059627	
513.4	0.26928491	0.29050358	
513.6	0.2687235	0.29041092	
513.8	0.2682497	0.29031829	
514	0.2676712	0.2902257	
514.2	0.26728577	0.29013313	
514.4	0.26730227	0.29004059	
514.6	0.26692258	0.28994808	
514.8	0.26640159	0.2898556	
515	0.26605091	0.28976315	
515.2	0.26573657	0.28967072	
515.4	0.26536931	0.28957833	
515.6	0.26527888	0.28948597	
515.8	0.2653622	0.28939364	
516	0.2656627	0.28930133	
516.2	0.26528486	0.28920906	
516.4	0.26558263	0.28911682	
516.6	0.26585651	0.2890246	
516.8	0.26638091	0.28893241	
517	0.26577238	0.28884026	
517.2	0.26608457	0.28874813	
517.4	0.26594439	0.28865603	
517.6	0.26567155	0.28856396	
517.8	0.26565119	0.28847193	
518	0.26512556	0.28837992	
518.2	0.26462523	0.28828794	
518.4	0.26449073	0.28819599	
518.6	0.26378848	0.28810406	
518.8	0.26338336	0.28801217	
519	0.26307661	0.28792031	
519.2	0.26343839	0.28782847	
519.4	0.26357803	0.28773667	
519.6	0.26406047	0.2876449	
519.8	0.26376115	0.28755315	
520	0.26377141	0.28746143	
520.2	0.2637138	0.28736975	
520.4	0.26408292	0.28727809	
520.6	0.26405393	0.28718646	
520.8	0.26411355	0.28709486	
521	0.26379905	0.28700329	
521.2	0.26341768	0.28691175	
521.4	0.26295954	0.28682024	
521.6	0.26264098	0.28672875	
521.8	0.26239305	0.2866373	
522	0.26198113	0.28654588	
522.2	0.26209377	0.28645448	
522.4	0.26244338	0.28636311	
522.6	0.26212191	0.28627178	
522.8	0.26194075	0.28618047	
523	0.26123869	0.28608919	
523.2	0.26139992	0.28599794	
523.4	0.26148606	0.28590672	
523.6	0.26088454	0.28581553	
523.8	0.25997524	0.28572437	
524	0.25977197	0.28563323	
524.2	0.26003507	0.28554213	
524.4	0.25952577	0.28545105	
524.6	0.25905581	0.28536001	
524.8	0.25882515	0.28526899	
525	0.25810162	0.285178	
525.2	0.25770802	0.28508704	
525.4	0.25733006	0.28499611	
525.6	0.25743448	0.28490521	
525.8	0.25787048	0.28481434	
526	0.25766328	0.2847235	
526.2	0.25788633	0.28463269	
526.4	0.25813925	0.2845419	
526.6	0.25793829	0.28445114	
526.8	0.25770092	0.28436042	
527	0.25759545	0.28426972	
527.2	0.25810052	0.28417905	
527.4	0.25793199	0.28408841	
527.6	0.25734348	0.2839978	
527.8	0.25729079	0.28390722	
528	0.25757812	0.28381666	
528.2	0.25759893	0.28372614	
528.4	0.25759357	0.28363564	
528.6	0.25764721	0.28354517	
528.8	0.25767265	0.28345474	
529	0.25715371	0.28336433	
529.2	0.25720157	0.28327395	
529.4	0.25658883	0.28318359	
529.6	0.25638187	0.28309327	
529.8	0.25674445	0.28300298	
530	0.25614014	0.28291271	
530.2	0.25630261	0.28282248	
530.4	0.25638324	0.28273227	
530.6	0.25580721	0.28264209	
530.8	0.25577547	0.28255194	
531	0.25585419	0.28246182	
531.2	0.25562107	0.28237173	
531.4	0.25529928	0.28228166	
531.6	0.25496167	0.28219163	
531.8	0.25506811	0.28210162	
532	0.25496323	0.28201164	
532.2	0.2552558	0.28192169	
532.4	0.25544831	0.28183177	
532.6	0.25520541	0.28174188	
532.8	0.25495185	0.28165202	
533	0.25489387	0.28156218	
533.2	0.25453745	0.28147238	
533.4	0.25425478	0.2813826	
533.6	0.25399728	0.28129285	
533.8	0.2542384	0.28120313	
534	0.2539044	0.28111344	
534.2	0.25411231	0.28102378	
534.4	0.25360629	0.28093415	
534.6	0.25297474	0.28084454	
534.8	0.2531281	0.28075496	
535	0.25247119	0.28066542	
535.2	0.25226137	0.2805759	
535.4	0.25220559	0.2804864	
535.6	0.25213365	0.28039694	
535.8	0.2524538	0.28030751	
536	0.25217702	0.2802181	
536.2	0.2526273	0.28012873	
536.4	0.25239683	0.28003938	
536.6	0.25190322	0.27995006	
536.8	0.25192179	0.27986077	
537	0.25200822	0.2797715	
537.2	0.25140682	0.27968227	
537.4	0.2514849	0.27959306	
537.6	0.25134228	0.27950388	
537.8	0.25140689	0.27941474	
538	0.25110983	0.27932562	
538.2	0.25097055	0.27923652	
538.4	0.25021803	0.27914746	
538.6	0.24986979	0.27905842	
538.8	0.24967318	0.27896942	
539	0.24911394	0.27888044	
539.2	0.24922031	0.27879149	
539.4	0.2492596	0.27870257	
539.6	0.24890746	0.27861367	
539.8	0.24915196	0.27852481	
540	0.24900076	0.27843597	
540.2	0.24888877	0.27834716	
540.4	0.24865659	0.27825838	
540.6	0.2485887	0.27816963	
540.8	0.24875729	0.27808091	
541	0.24916482	0.27799221	
541.2	0.24957591	0.27790354	
541.4	0.24986606	0.2778149	
541.6	0.2500726	0.27772629	
541.8	0.25009458	0.27763771	
542	0.25011317	0.27754916	
542.2	0.25038182	0.27746063	
542.4	0.25026075	0.27737213	
542.6	0.25020797	0.27728367	
542.8	0.25028181	0.27719522	
543	0.25004051	0.27710681	
543.2	0.24993991	0.27701843	
543.4	0.24974968	0.27693007	
543.6	0.24963587	0.27684174	
543.8	0.2500707	0.27675344	
544	0.24998779	0.27666517	
544.2	0.2498142	0.27657693	
544.4	0.24967204	0.27648871	
544.6	0.24934688	0.27640052	
544.8	0.24902929	0.27631236	
545	0.24973914	0.27622423	
545.2	0.24932001	0.27613613	
545.4	0.24909445	0.27604806	
545.6	0.24859266	0.27596001	
545.8	0.24827726	0.27587199	
546	0.24791057	0.275784	
546.2	0.24777129	0.27569604	
546.4	0.24738274	0.2756081	
546.6	0.24710171	0.27552019	
546.8	0.2467352	0.27543232	
547	0.24657258	0.27534447	
547.2	0.24641041	0.27525664	
547.4	0.24636406	0.27516885	
547.6	0.24673782	0.27508108	
547.8	0.2469879	0.27499334	
548	0.24697307	0.27490563	
548.2	0.24677275	0.27481795	
548.4	0.24670595	0.2747303	
548.6	0.24670564	0.27464267	
548.8	0.24685984	0.27455507	
549	0.24703992	0.2744675	
549.2	0.24676631	0.27437996	
549.4	0.24678179	0.27429244	
549.6	0.24601127	0.27420496	
549.8	0.24568012	0.2741175	
550	0.2456895	0.27403007	
550.2	0.24591898	0.27394266	
550.4	0.24553987	0.27385529	
550.6	0.24494487	0.27376794	
550.8	0.24504061	0.27368062	
551	0.24539368	0.27359333	
551.2	0.24524009	0.27350606	
551.4	0.24536257	0.27341883	
551.6	0.24552431	0.27333162	
551.8	0.24554291	0.27324444	
552	0.24533282	0.27315729	
552.2	0.24568171	0.27307016	
552.4	0.24621521	0.27298306	
552.6	0.24638002	0.272896	
552.8	0.24642792	0.27280895	
553	0.24622046	0.27272194	
553.2	0.24601893	0.27263495	
553.4	0.24576545	0.272548	
553.6	0.24526867	0.27246107	
553.8	0.24516688	0.27237416	
554	0.2452985	0.27228729	
554.2	0.24458025	0.27220044	
554.4	0.24400521	0.27211362	
554.6	0.24361602	0.27202683	
554.8	0.24427355	0.27194006	
555	0.24350284	0.27185333	
555.2	0.24278489	0.27176662	
555.4	0.24258264	0.27167994	
555.6	0.24232235	0.27159328	
555.8	0.24253995	0.27150666	
556	0.24239728	0.27142006	
556.2	0.24286622	0.27133349	
556.4	0.24270107	0.27124695	
556.6	0.24277617	0.27116043	
556.8	0.24242714	0.27107394	
557	0.24209722	0.27098748	
557.2	0.24214549	0.27090105	
557.4	0.24237934	0.27081464	
557.6	0.2421504	0.27072827	
557.8	0.24184387	0.27064192	
558	0.24204877	0.27055559	
558.2	0.24147495	0.2704693	
558.4	0.24162651	0.27038303	
558.6	0.2416831	0.27029679	
558.8	0.24199893	0.27021058	
559	0.2413521	0.27012439	
559.2	0.24186046	0.27003824	
559.4	0.24231666	0.26995211	
559.6	0.24266232	0.269866	
559.8	0.24290593	0.26977993	
560	0.24295198	0.26969388	
560.2	0.24331556	0.26960786	
560.4	0.24303519	0.26952187	
560.6	0.24302239	0.2694359	
560.8	0.24215864	0.26934996	
561	0.24216028	0.26926405	
561.2	0.24253	0.26917817	
561.4	0.24234718	0.26909231	
561.6	0.24195053	0.26900649	
561.8	0.24099521	0.26892069	
562	0.24085947	0.26883491	
562.2	0.24002706	0.26874917	
562.4	0.2399505	0.26866345	
562.6	0.23970825	0.26857775	
562.8	0.23956146	0.26849209	
563	0.23941401	0.26840645	
563.2	0.23940878	0.26832084	
563.4	0.23974225	0.26823526	
563.6	0.2396853	0.26814971	
563.8	0.23996827	0.26806418	
564	0.24069228	0.26797868	
564.2	0.24111898	0.26789321	
564.4	0.24118722	0.26780776	
564.6	0.24125734	0.26772234	
564.8	0.24126538	0.26763695	
565	0.24184125	0.26755159	
565.2	0.24222531	0.26746625	
565.4	0.24190831	0.26738094	
565.6	0.24186295	0.26729566	
565.8	0.24143992	0.2672104	
566	0.24171741	0.26712517	
566.2	0.24154982	0.26703997	
566.4	0.24114951	0.2669548	
566.6	0.24037385	0.26686965	
566.8	0.2402136	0.26678453	
567	0.24047644	0.26669944	
567.2	0.24015633	0.26661438	
567.4	0.2400473	0.26652934	
567.6	0.23978873	0.26644433	
567.8	0.24018468	0.26635934	
568	0.23994595	0.26627439	
568.2	0.23996741	0.26618946	
568.4	0.23961992	0.26610455	
568.6	0.23949774	0.26601968	
568.8	0.23942165	0.26593483	
569	0.23947922	0.26585001	
569.2	0.23928024	0.26576522	
569.4	0.23921197	0.26568045	
569.6	0.23936599	0.26559571	
569.8	0.23958774	0.26551099	
570	0.23939323	0.26542631	
570.2	0.23923163	0.26534165	
570.4	0.23881342	0.26525702	
570.6	0.23870804	0.26517241	
570.8	0.23872662	0.26508783	
571	0.2384993	0.26500328	
571.2	0.23772102	0.26491876	
571.4	0.23730281	0.26483426	
571.6	0.23734393	0.26474979	
571.8	0.23694144	0.26466535	
572	0.23638997	0.26458093	
572.2	0.2365387	0.26449654	
572.4	0.23628083	0.26441218	
572.6	0.23677085	0.26432784	
572.8	0.23629688	0.26424354	
573	0.23613489	0.26415925	
573.2	0.235996	0.264075	
573.4	0.23625832	0.26399077	
573.6	0.23635186	0.26390657	
573.8	0.23689544	0.2638224	
574	0.23692141	0.26373825	
574.2	0.23718264	0.26365413	
574.4	0.23722821	0.26357003	
574.6	0.23685455	0.26348597	
574.8	0.23652971	0.26340193	
575	0.23637588	0.26331791	
575.2	0.23598273	0.26323393	
575.4	0.23634307	0.26314997	
575.6	0.23659359	0.26306603	
575.8	0.23651118	0.26298213	
576	0.23650909	0.26289825	
576.2	0.2369458	0.2628144	
576.4	0.23717905	0.26273057	
576.6	0.23701689	0.26264677	
576.8	0.23672239	0.262563	
577	0.23708775	0.26247925	
577.2	0.23683401	0.26239553	
577.4	0.23671632	0.26231184	
577.6	0.23698922	0.26222818	
577.8	0.23668466	0.26214454	
578	0.23645682	0.26206092	
578.2	0.23584495	0.26197734	
578.4	0.23515292	0.26189378	
578.6	0.23498145	0.26181025	
578.8	0.23500939	0.26172674	
579	0.2350432	0.26164326	
579.2	0.235178	0.26155981	
579.4	0.2356691	0.26147638	
579.6	0.23567106	0.26139299	
579.8	0.23565261	0.26130961	
580	0.23584783	0.26122627	
580.2	0.23591596	0.26114295	
580.4	0.23626979	0.26105965	
580.6	0.23639889	0.26097639	
580.8	0.23673143	0.26089315	
581	0.23621653	0.26080994	
581.2	0.23539922	0.26072675	
581.4	0.23554627	0.26064359	
581.6	0.23553829	0.26056045	
581.8	0.23511077	0.26047735	
582	0.23500584	0.26039427	
582.2	0.23441224	0.26031121	
582.4	0.23412658	0.26022819	
582.6	0.23441956	0.26014518	
582.8	0.23464704	0.26006221	
583	0.23477893	0.25997926	
583.2	0.23499139	0.25989634	
583.4	0.23525641	0.25981344	
583.6	0.23544151	0.25973058	
583.8	0.23580699	0.25964773	
584	0.23623464	0.25956492	
584.2	0.23649788	0.25948213	
584.4	0.23668055	0.25939937	
584.6	0.2370583	0.25931663	
584.8	0.23669341	0.25923392	
585	0.23599471	0.25915123	
585.2	0.23585023	0.25906858	
585.4	0.23595959	0.25898595	
585.6	0.23559246	0.25890334	
585.8	0.23528518	0.25882076	
586	0.23456758	0.25873821	
586.2	0.23430912	0.25865568	
586.4	0.23384978	0.25857318	
586.6	0.23307792	0.25849071	
586.8	0.23293154	0.25840826	
587	0.23238805	0.25832584	
587.2	0.23197599	0.25824345	
587.4	0.23167707	0.25816108	
587.6	0.23116978	0.25807874	
587.8	0.23122719	0.25799642	
588	0.23110873	0.25791414	
588.2	0.23160375	0.25783187	
588.4	0.23174532	0.25774964	
588.6	0.23231346	0.25766742	
588.8	0.23233545	0.25758524	
589	0.23209855	0.25750308	
589.2	0.23234105	0.25742095	
589.4	0.23300505	0.25733884	
589.6	0.23342982	0.25725677	
589.8	0.23391479	0.25717471	
590	0.23404429	0.25709268	
590.2	0.23407643	0.25701068	
590.4	0.23393762	0.25692871	
590.6	0.23328962	0.25684676	
590.8	0.23325593	0.25676484	
591	0.23278337	0.25668294	
591.2	0.23194895	0.25660107	
591.4	0.23199327	0.25651923	
591.6	0.23172222	0.25643741	
591.8	0.23131845	0.25635562	
592	0.2311054	0.25627385	
592.2	0.23139448	0.25619211	
592.4	0.23077602	0.2561104	
592.6	0.2305274	0.25602871	
592.8	0.23032252	0.25594705	
593	0.23026585	0.25586541	
593.2	0.23078987	0.2557838	
593.4	0.23080471	0.25570222	
593.6	0.23068747	0.25562066	
593.8	0.23044315	0.25553913	
594	0.23013716	0.25545762	
594.2	0.2306238	0.25537615	
594.4	0.23084398	0.25529469	
594.6	0.23053958	0.25521326	
594.8	0.22999436	0.25513186	
595	0.22996849	0.25505049	
595.2	0.22990591	0.25496914	
595.4	0.23041323	0.25488781	
595.6	0.23031399	0.25480652	
595.8	0.22999	0.25472524	
596	0.22997836	0.254644	
596.2	0.22980175	0.25456278	
596.4	0.2299209	0.25448158	
596.6	0.23028548	0.25440042	
596.8	0.23039854	0.25431927	
597	0.23059985	0.25423816	
597.2	0.23069269	0.25415707	
597.4	0.23024431	0.254076	
597.6	0.23050263	0.25399496	
597.8	0.23029615	0.25391395	
598	0.23035441	0.25383296	
598.2	0.23077329	0.253752	
598.4	0.23051081	0.25367107	
598.6	0.23017932	0.25359016	
598.8	0.23001289	0.25350927	
599	0.23042155	0.25342842	
599.2	0.2305761	0.25334758	
599.4	0.23078772	0.25326678	
599.6	0.23127932	0.253186	
599.8	0.23104996	0.25310524	
600	0.23097091	0.25302451	
600.2	0.23112528	0.25294381	
600.4	0.23175441	0.25286313	
600.6	0.23161519	0.25278248	
600.8	0.23127768	0.25270185	
601	0.23158635	0.25262125	
601.2	0.23132475	0.25254068	
601.4	0.2309655	0.25246013	
601.6	0.23085254	0.2523796	
601.8	0.23028839	0.25229911	
602	0.23043345	0.25221863	
602.2	0.23049718	0.25213819	
602.4	0.23035011	0.25205777	
602.6	0.23017865	0.25197737	
602.8	0.23035196	0.251897	
603	0.23000442	0.25181666	
603.2	0.22967289	0.25173634	
603.4	0.22992259	0.25165605	
603.6	0.22993406	0.25157578	
603.8	0.22975194	0.25149554	
604	0.22940581	0.25141532	
604.2	0.22999659	0.25133513	
604.4	0.22972488	0.25125497	
604.6	0.22928769	0.25117483	
604.8	0.22887813	0.25109472	
605	0.22914815	0.25101463	
605.2	0.22841043	0.25093457	
605.4	0.22803633	0.25085453	
605.6	0.22775339	0.25077452	
605.8	0.22797062	0.25069453	
606	0.22837426	0.25061457	
606.2	0.22868152	0.25053464	
606.4	0.22871799	0.25045473	
606.6	0.22930954	0.25037485	
606.8	0.23018834	0.25029499	
607	0.23019607	0.25021515	
607.2	0.2306376	0.25013535	
607.4	0.23149966	0.25005556	
607.6	0.23124265	0.24997581	
607.8	0.23150194	0.24989608	
608	0.23111425	0.24981637	
608.2	0.23147407	0.24973669	
608.4	0.23037276	0.24965704	
608.6	0.22990762	0.24957741	
608.8	0.22935751	0.2494978	
609	0.2291748	0.24941823	
609.2	0.22801227	0.24933867	
609.4	0.22763026	0.24925914	
609.6	0.22781768	0.24917964	
609.8	0.22818851	0.24910016	
610	0.22842281	0.24902071	
610.2	0.22892615	0.24894129	
610.4	0.22925127	0.24886189	
610.6	0.22985322	0.24878251	
610.8	0.23031205	0.24870316	
611	0.23028584	0.24862383	
611.2	0.23080758	0.24854453	
611.4	0.23111616	0.24846526	
611.6	0.23056989	0.24838601	
611.8	0.23065246	0.24830679	
612	0.23020535	0.24822759	
612.2	0.23026814	0.24814841	
612.4	0.2294799	0.24806927	
612.6	0.22881287	0.24799014	
612.8	0.2279931	0.24791105	
613	0.22762821	0.24783197	
613.2	0.22736547	0.24775293	
613.4	0.22768107	0.2476739	
613.6	0.22811815	0.24759491	
613.8	0.22833135	0.24751594	
614	0.22847052	0.24743699	
614.2	0.2285265	0.24735807	
614.4	0.22873622	0.24727917	
614.6	0.22869443	0.2472003	
614.8	0.22949847	0.24712146	
615	0.22999448	0.24704263	
615.2	0.23045875	0.24696384	
615.4	0.23072346	0.24688507	
615.6	0.23047728	0.24680632	
615.8	0.23034505	0.2467276	
616	0.23057712	0.24664891	
616.2	0.23056109	0.24657024	
616.4	0.22964046	0.24649159	
616.6	0.22867374	0.24641297	
616.8	0.22790572	0.24633438	
617	0.22754398	0.24625581	
617.2	0.22761572	0.24617727	
617.4	0.22724235	0.24609875	
617.6	0.2273969	0.24602025	
617.8	0.22696296	0.24594178	
618	0.22683793	0.24586334	
618.2	0.2265069	0.24578492	
618.4	0.22667312	0.24570652	
618.6	0.22688746	0.24562815	
618.8	0.22749413	0.24554981	
619	0.22736102	0.24547149	
619.2	0.22769131	0.2453932	
619.4	0.2278864	0.24531493	
619.6	0.22787146	0.24523668	
619.8	0.22786036	0.24515846	
620	0.22830959	0.24508027	
620.2	0.22826135	0.2450021	
620.4	0.22798293	0.24492395	
620.6	0.22767713	0.24484583	
620.8	0.22772642	0.24476774	
621	0.22779527	0.24468967	
621.2	0.22832258	0.24461163	
621.4	0.22808831	0.24453361	
621.6	0.22814343	0.24445561	
621.8	0.2279464	0.24437764	
622	0.22808036	0.24429969	
622.2	0.22757945	0.24422177	
622.4	0.22735843	0.24414388	
622.6	0.22700049	0.24406601	
622.8	0.22689313	0.24398816	
623	0.22652382	0.24391034	
623.2	0.22626576	0.24383254	
623.4	0.22617866	0.24375477	
623.6	0.22597154	0.24367702	
623.8	0.22588303	0.2435993	
624	0.22577295	0.24352161	
624.2	0.2260214	0.24344393	
624.4	0.22592152	0.24336629	
624.6	0.22601729	0.24328866	
624.8	0.22622588	0.24321106	
625	0.22629201	0.24313349	
625.2	0.22681461	0.24305594	
625.4	0.22698224	0.24297842	
625.6	0.22728624	0.24290092	
625.8	0.22752109	0.24282344	
626	0.22758511	0.242746	
626.2	0.22764914	0.24266857	
626.4	0.22726921	0.24259117	
626.6	0.22723889	0.24251379	
626.8	0.22740277	0.24243644	
627	0.22738197	0.24235912	
627.2	0.22706129	0.24228182	
627.4	0.22721827	0.24220454	
627.6	0.22682371	0.24212729	
627.8	0.22642391	0.24205006	
628	0.22586655	0.24197286	
628.2	0.22576899	0.24189568	
628.4	0.22536534	0.24181852	
628.6	0.22566963	0.24174139	
628.8	0.22573837	0.24166429	
629	0.22602449	0.24158721	
629.2	0.22634709	0.24151015	
629.4	0.22621895	0.24143312	
629.6	0.22610427	0.24135612	
629.8	0.22625511	0.24127913	
630	0.22669636	0.24120218	
630.2	0.2265682	0.24112524	
630.4	0.22576949	0.24104834	
630.6	0.2259852	0.24097145	
630.8	0.22598212	0.24089459	
631	0.22613795	0.24081776	
631.2	0.22604103	0.24074095	
631.4	0.22610515	0.24066416	
631.6	0.22655087	0.2405874	
631.8	0.22659445	0.24051067	
632	0.2267064	0.24043395	
632.2	0.22697303	0.24035727	
632.4	0.22664617	0.2402806	
632.6	0.22688187	0.24020397	
632.8	0.22700177	0.24012735	
633	0.22699905	0.24005076	
633.2	0.22648435	0.2399742	
633.4	0.22630902	0.23989765	
633.6	0.22638112	0.23982114	
633.8	0.22601519	0.23974465	
634	0.22555177	0.23966818	
634.2	0.22470224	0.23959173	
634.4	0.22420491	0.23951532	
634.6	0.22448135	0.23943892	
634.8	0.22485064	0.23936255	
635	0.22480527	0.23928621	
635.2	0.22476826	0.23920988	
635.4	0.2251459	0.23913359	
635.6	0.22559191	0.23905731	
635.8	0.22590734	0.23898107	
636	0.2262574	0.23890484	
636.2	0.22668423	0.23882864	
636.4	0.22622189	0.23875247	
636.6	0.22651122	0.23867631	
636.8	0.22651114	0.23860019	
637	0.22626392	0.23852408	
637.2	0.22625112	0.23844801	
637.4	0.22621566	0.23837195	
637.6	0.22647064	0.23829592	
637.8	0.22577104	0.23821992	
638	0.22564769	0.23814393	
638.2	0.22491924	0.23806798	
638.4	0.22490929	0.23799204	
638.6	0.22498613	0.23791614	
638.8	0.22471981	0.23784025	
639	0.22425704	0.23776439	
639.2	0.22423088	0.23768855	
639.4	0.22401208	0.23761274	
639.6	0.22418165	0.23753696	
639.8	0.22396152	0.23746119	
640	0.22357226	0.23738545	
640.2	0.22322573	0.23730974	
640.4	0.22256022	0.23723405	
640.6	0.22259876	0.23715838	
640.8	0.22266493	0.23708274	
641	0.22253259	0.23700712	
641.2	0.22227895	0.23693152	
641.4	0.22233802	0.23685595	
641.6	0.22266511	0.23678041	
641.8	0.22232698	0.23670488	
642	0.22275357	0.23662939	
642.2	0.22286398	0.23655391	
642.4	0.22373529	0.23647846	
642.6	0.22406512	0.23640304	
642.8	0.22407897	0.23632763	
643	0.22429412	0.23625226	
643.2	0.22439151	0.2361769	
643.4	0.22397403	0.23610157	
643.6	0.22422588	0.23602627	
643.8	0.22378635	0.23595098	
644	0.22385017	0.23587573	
644.2	0.22398598	0.23580049	
644.4	0.22422108	0.23572528	
644.6	0.2244393	0.2356501	
644.8	0.22428386	0.23557494	
645	0.22331015	0.2354998	
645.2	0.22330443	0.23542468	
645.4	0.22343222	0.23534959	
645.6	0.22359335	0.23527453	
645.8	0.22371999	0.23519949	
646	0.22346682	0.23512447	
646.2	0.2230445	0.23504947	
646.4	0.22316595	0.2349745	
646.6	0.22317034	0.23489956	
646.8	0.22259467	0.23482464	
647	0.22255717	0.23474974	
647.2	0.22264912	0.23467486	
647.4	0.2227121	0.23460001	
647.6	0.22322906	0.23452518	
647.8	0.22343122	0.23445038	
648	0.22379185	0.2343756	
648.2	0.22412611	0.23430085	
648.4	0.22462144	0.23422612	
648.6	0.2248278	0.23415141	
648.8	0.22489959	0.23407672	
649	0.22469303	0.23400206	
649.2	0.22490402	0.23392743	
649.4	0.22490272	0.23385282	
649.6	0.22502109	0.23377823	
649.8	0.22474413	0.23370366	
650	0.22457854	0.23362912	
650.2	0.22436911	0.2335546	
650.4	0.22455764	0.23348011	
650.6	0.2240486	0.23340564	
650.8	0.22361828	0.2333312	
651	0.22361438	0.23325677	
651.2	0.22362796	0.23318238	
651.4	0.22395343	0.233108	
651.6	0.22389705	0.23303365	
651.8	0.22373993	0.23295932	
652	0.2237129	0.23288502	
652.2	0.22352775	0.23281074	
652.4	0.22342579	0.23273648	
652.6	0.22323928	0.23266225	
652.8	0.22256292	0.23258804	
653	0.22209118	0.23251386	
653.2	0.2222277	0.23243969	
653.4	0.22217376	0.23236556	
653.6	0.22232011	0.23229144	
653.8	0.2220744	0.23221735	
654	0.22201606	0.23214329	
654.2	0.22150427	0.23206924	
654.4	0.2212784	0.23199522	
654.6	0.22125023	0.23192123	
654.8	0.22152968	0.23184725	
655	0.2218102	0.23177331	
655.2	0.22205226	0.23169938	
655.4	0.22258142	0.23162548	
655.6	0.22230039	0.2315516	
655.8	0.22206113	0.23147775	
656	0.22252221	0.23140391	
656.2	0.2227431	0.23133011	
656.4	0.22291501	0.23125632	
656.6	0.22283316	0.23118256	
656.8	0.22296404	0.23110883	
657	0.22359972	0.23103511	
657.2	0.22380454	0.23096142	
657.4	0.22334602	0.23088776	
657.6	0.22300934	0.23081411	
657.8	0.22224901	0.23074049	
658	0.22232828	0.2306669	
658.2	0.22177372	0.23059333	
658.4	0.2216245	0.23051978	
658.6	0.22202452	0.23044625	
658.8	0.22200118	0.23037275	
659	0.22203153	0.23029927	
659.2	0.22176785	0.23022582	
659.4	0.22175702	0.23015239	
659.6	0.2215111	0.23007898	
659.8	0.22153349	0.23000559	
660	0.22196791	0.22993223	
660.2	0.22174475	0.22985889	
660.4	0.22212911	0.22978558	
660.6	0.22239797	0.22971229	
660.8	0.2226617	0.22963902	
661	0.22245361	0.22956577	
661.2	0.22221446	0.22949255	
661.4	0.22221619	0.22941936	
661.6	0.22172567	0.22934618	
661.8	0.22176975	0.22927303	
662	0.2220906	0.2291999	
662.2	0.22172197	0.2291268	
662.4	0.22177453	0.22905372	
662.6	0.22161243	0.22898066	
662.8	0.22136061	0.22890762	
663	0.22107005	0.22883461	
663.2	0.22089867	0.22876163	
663.4	0.22144748	0.22868866	
663.6	0.22111666	0.22861572	
663.8	0.22077313	0.2285428	
664	0.22107	0.22846991	
664.2	0.22144826	0.22839703	
664.4	0.22204333	0.22832419	
664.6	0.22181368	0.22825136	
664.8	0.22158406	0.22817856	
665	0.22195059	0.22810578	
665.2	0.22245685	0.22803302	
665.4	0.22255329	0.22796029	
665.6	0.22232959	0.22788758	
665.8	0.22268441	0.2278149	
666	0.2225899	0.22774223	
666.2	0.22183436	0.2276696	
666.4	0.22171755	0.22759698	
666.6	0.22160917	0.22752439	
666.8	0.22133483	0.22745182	
667	0.22122874	0.22737927	
667.2	0.22147347	0.22730675	
667.4	0.22176077	0.22723424	
667.6	0.22115909	0.22716177	
667.8	0.22160759	0.22708931	
668	0.22221118	0.22701688	
668.2	0.22261808	0.22694447	
668.4	0.22224308	0.22687209	
668.6	0.22182555	0.22679973	
668.8	0.22216835	0.22672739	
669	0.22203037	0.22665507	
669.2	0.22219674	0.22658278	
669.4	0.22178937	0.22651051	
669.6	0.22185083	0.22643826	
669.8	0.22159664	0.22636604	
670	0.22129983	0.22629384	
670.2	0.22115718	0.22622166	
670.4	0.22118804	0.22614951	
670.6	0.22112285	0.22607737	
670.8	0.22098635	0.22600527	
671	0.22100277	0.22593318	
671.2	0.22069386	0.22586112	
671.4	0.22082873	0.22578908	
671.6	0.22084751	0.22571706	
671.8	0.22119942	0.22564507	
672	0.22123205	0.2255731	
672.2	0.22127214	0.22550115	
672.4	0.22107924	0.22542923	
672.6	0.22129239	0.22535732	
672.8	0.22116948	0.22528544	
673	0.22071348	0.22521359	
673.2	0.22064663	0.22514176	
673.4	0.22010939	0.22506995	
673.6	0.21978753	0.22499816	
673.8	0.21952206	0.22492639	
674	0.21959712	0.22485465	
674.2	0.21970555	0.22478293	
674.4	0.21984103	0.22471124	
674.6	0.22003386	0.22463957	
674.8	0.22001243	0.22456792	
675	0.21963602	0.22449629	
675.2	0.21996683	0.22442469	
675.4	0.22026423	0.2243531	
675.6	0.22045296	0.22428155	
675.8	0.22057192	0.22421001	
676	0.22049538	0.2241385	
676.2	0.22091628	0.22406701	
676.4	0.2212889	0.22399554	
676.6	0.22131919	0.22392409	
676.8	0.22111629	0.22385267	
677	0.22095745	0.22378127	
677.2	0.22048821	0.2237099	
677.4	0.22052007	0.22363854	
677.6	0.22052422	0.22356721	
677.8	0.2211519	0.22349591	
678	0.22116376	0.22342462	
678.2	0.22148841	0.22335336	
678.4	0.22166142	0.22328212	
678.6	0.22157861	0.2232109	
678.8	0.22160003	0.22313971	
679	0.22147055	0.22306854	
679.2	0.22141909	0.22299739	
679.4	0.2210641	0.22292626	
679.6	0.22098405	0.22285516	
679.8	0.22046415	0.22278408	
680	0.22020719	0.22271302	
680.2	0.22024517	0.22264198	
680.4	0.21971656	0.22257097	
680.6	0.21954212	0.22249998	
680.8	0.21917753	0.22242901	
681	0.21929013	0.22235807	
681.2	0.2193789	0.22228715	
681.4	0.22004236	0.22221625	
681.6	0.22031662	0.22214537	
681.8	0.22044727	0.22207452	
682	0.22034971	0.22200368	
682.2	0.22105783	0.22193287	
682.4	0.22131047	0.22186209	
682.6	0.22158197	0.22179132	
682.8	0.22170274	0.22172058	
683	0.22161722	0.22164986	
683.2	0.22122205	0.22157917	
683.4	0.22155951	0.22150849	
683.6	0.22171709	0.22143784	
683.8	0.22137252	0.22136721	
684	0.22129987	0.22129661	
684.2	0.22104017	0.22122602	
684.4	0.22054202	0.22115546	
684.6	0.22036091	0.22108492	
684.8	0.21972941	0.22101441	
685	0.21960679	0.22094391	
685.2	0.21923002	0.22087344	
685.4	0.21902503	0.22080299	
685.6	0.21888719	0.22073257	
685.8	0.21889557	0.22066216	
686	0.2193932	0.22059178	
686.2	0.22010887	0.22052142	
686.4	0.21999235	0.22045109	
686.6	0.22005564	0.22038077	
686.8	0.22017427	0.22031048	
687	0.2205418	0.22024021	
687.2	0.22062391	0.22016997	
687.4	0.22080029	0.22009974	
687.6	0.22139895	0.22002954	
687.8	0.22128659	0.21995936	
688	0.22100932	0.2198892	
688.2	0.22100852	0.21981907	
688.4	0.22056843	0.21974896	
688.6	0.22003883	0.21967887	
688.8	0.21959055	0.2196088	
689	0.21958798	0.21953875	
689.2	0.21980751	0.21946873	
689.4	0.21968931	0.21939873	
689.6	0.22014032	0.21932875	
689.8	0.22010136	0.2192588	
690	0.22036997	0.21918886	
690.2	0.22027679	0.21911895	
690.4	0.21976148	0.21904906	
690.6	0.21959814	0.21897919	
690.8	0.21987757	0.21890935	
691	0.22043841	0.21883953	
691.2	0.22043502	0.21876973	
691.4	0.22013904	0.21869995	
691.6	0.22044636	0.21863019	
691.8	0.21980087	0.21856046	
692	0.21949955	0.21849075	
692.2	0.21966801	0.21842106	
692.4	0.21940404	0.2183514	
692.6	0.21962095	0.21828175	
692.8	0.22000611	0.21821213	
693	0.22064351	0.21814253	
693.2	0.22079319	0.21807295	
693.4	0.2210451	0.2180034	
693.6	0.22132912	0.21793386	
693.8	0.22079858	0.21786435	
694	0.22087912	0.21779486	
694.2	0.22055578	0.2177254	
694.4	0.22069573	0.21765595	
694.6	0.22078062	0.21758653	
694.8	0.22119778	0.21751713	
695	0.22096962	0.21744775	
695.2	0.22046332	0.21737839	
695.4	0.22023671	0.21730906	
695.6	0.22045809	0.21723975	
695.8	0.22004836	0.21717046	
696	0.21983914	0.21710119	
696.2	0.21988878	0.21703195	
696.4	0.21965656	0.21696272	
696.6	0.21992131	0.21689352	
696.8	0.21969873	0.21682434	
697	0.21924515	0.21675518	
697.2	0.21848801	0.21668605	
697.4	0.21829767	0.21661694	
697.6	0.21768808	0.21654785	
697.8	0.21689666	0.21647878	
698	0.21703989	0.21640973	
698.2	0.21668547	0.2163407	
698.4	0.21681069	0.2162717	
698.6	0.21646188	0.21620272	
698.8	0.21658966	0.21613376	
699	0.21614077	0.21606482	
699.2	0.21610816	0.21599591	
699.4	0.21686114	0.21592702	
699.6	0.21726504	0.21585815	
699.8	0.21740799	0.2157893	
700	0.2176553	0.21572047	
700.2	0.21805164	0.21565166	
700.4	0.21827628	0.21558288	
700.6	0.21925646	0.21551412	
700.8	0.21939215	0.21544538	
701	0.2194418	0.21537666	
701.2	0.21944171	0.21530797	
701.4	0.21965362	0.21523929	
701.6	0.21916507	0.21517064	
701.8	0.21850312	0.21510201	
702	0.21874407	0.21503341	
702.2	0.21829142	0.21496482	
702.4	0.2183813	0.21489626	
702.6	0.21783015	0.21482771	
702.8	0.21731621	0.21475919	
703	0.21654101	0.21469069	
703.2	0.21594508	0.21462222	
703.4	0.21612295	0.21455376	
703.6	0.2160158	0.21448533	
703.8	0.21576226	0.21441692	
704	0.21573489	0.21434853	
704.2	0.21640901	0.21428016	
704.4	0.21748014	0.21421182	
704.6	0.21794792	0.21414349	
704.8	0.21806637	0.21407519	
705	0.21774056	0.21400691	
705.2	0.21735381	0.21393865	
705.4	0.21710397	0.21387041	
705.6	0.21698559	0.2138022	
705.8	0.21688769	0.21373401	
706	0.21733886	0.21366583	
706.2	0.21703038	0.21359768	
706.4	0.21700143	0.21352956	
706.6	0.21704427	0.21346145	
706.8	0.21677797	0.21339337	
707	0.21667089	0.2133253	
707.2	0.21651003	0.21325726	
707.4	0.21701886	0.21318924	
707.6	0.21710974	0.21312124	
707.8	0.21709244	0.21305327	
708	0.21712573	0.21298531	
708.2	0.21749014	0.21291738	
708.4	0.21747222	0.21284947	
708.6	0.21727369	0.21278158	
708.8	0.21742949	0.21271371	
709	0.21738886	0.21264587	
709.2	0.21764397	0.21257804	
709.4	0.21831563	0.21251024	
709.6	0.21880375	0.21244246	
709.8	0.21877615	0.2123747	
710	0.21892778	0.21230696	
710.2	0.21859019	0.21223924	
710.4	0.21894932	0.21217155	
710.6	0.21901286	0.21210388	
710.8	0.21874559	0.21203622	
711	0.21899374	0.21196859	
711.2	0.2186903	0.21190099	
711.4	0.21869725	0.2118334	
711.6	0.21800147	0.21176583	
711.8	0.21719977	0.21169829	
712	0.21700258	0.21163077	
712.2	0.21710479	0.21156327	
712.4	0.21674803	0.21149579	
712.6	0.21690535	0.21142833	
712.8	0.2171002	0.21136089	
713	0.21750221	0.21129348	
713.2	0.2178518	0.21122609	
713.4	0.21831543	0.21115872	
713.6	0.21829915	0.21109137	
713.8	0.21815892	0.21102404	
714	0.21795815	0.21095673	
714.2	0.21758135	0.21088944	
714.4	0.21780614	0.21082218	
714.6	0.21819028	0.21075494	
714.8	0.21839665	0.21068772	
715	0.21800548	0.21062052	
715.2	0.21787352	0.21055334	
715.4	0.21803042	0.21048618	
715.6	0.2179341	0.21041904	
715.8	0.21812252	0.21035193	
716	0.21859931	0.21028484	
716.2	0.21829006	0.21021777	
716.4	0.2176112	0.21015072	
716.6	0.21723263	0.21008369	
716.8	0.2171536	0.21001668	
717	0.21701234	0.20994969	
717.2	0.21718151	0.20988273	
717.4	0.21699407	0.20981579	
717.6	0.21689311	0.20974886	
717.8	0.21688585	0.20968196	
718	0.21686688	0.20961509	
718.2	0.2168332	0.20954823	
718.4	0.21716305	0.20948139	
718.6	0.21743011	0.20941458	
718.8	0.2171348	0.20934778	
719	0.21699145	0.20928101	
719.2	0.21740134	0.20921426	
719.4	0.21733296	0.20914753	
719.6	0.21739398	0.20908082	
719.8	0.21729577	0.20901413	
