# Supplementary material for: Molecular basis for DNA recognition by the maternal pioneer transcription factor FoxH1
Source: Nat Commun. 2022 Nov 26;13:7279. doi: 10.1038/s41467-022-34925-y (PMC9701222; doi:10.1038/s41467-022-34925-y)
Supplement: Supplementary file 4 — Source Data [file 41467_2022_34925_MOESM4_ESM.zip › Sourcedata/BLIS/FoxH1/R30H/GSC/DNA/F7Results.txt]

Conc1	1.563E-08	
Start1	270	
Stop1	719.8	
Kobs	0.00159502921316166	
Error Kobs	2.14001266178307E-05	
Koff	0	
Error Koff	0	
Time1	Data1	Fit1	
270	0.00278577	0	
270.2	0.00295206	0.00018127	
270.4	0.00281764	0.00036243	
270.6	0.00316947	0.0005435	
270.8	0.00340731	0.00072447	
271	0.00355656	0.00090534	
271.2	0.00399671	0.00108612	
271.4	0.00433538	0.0012668	
271.6	0.00515951	0.00144738	
271.8	0.00553519	0.00162786	
272	0.00616195	0.00180824	
272.2	0.00686574	0.00198853	
272.4	0.00790868	0.00216872	
272.6	0.0084186	0.00234881	
272.8	0.00887284	0.0025288	
273	0.00948837	0.0027087	
273.2	0.01012975	0.00288849	
273.4	0.00961751	0.0030682	
273.6	0.00941204	0.0032478	
273.8	0.0090785	0.00342731	
274	0.00904166	0.00360671	
274.2	0.00902691	0.00378603	
274.4	0.00839579	0.00396524	
274.6	0.00846638	0.00414436	
274.8	0.00810659	0.00432338	
275	0.00824765	0.00450231	
275.2	0.0084035	0.00468113	
275.4	0.00868871	0.00485986	
275.6	0.00924603	0.0050385	
275.8	0.00924471	0.00521703	
276	0.01013202	0.00539547	
276.2	0.01099497	0.00557382	
276.4	0.01165357	0.00575207	
276.6	0.01207364	0.00593022	
276.8	0.01298061	0.00610827	
277	0.0137557	0.00628623	
277.2	0.01413938	0.00646409	
277.4	0.01408995	0.00664186	
277.6	0.01429854	0.00681952	
277.8	0.01481841	0.0069971	
278	0.01548235	0.00717457	
278.2	0.01555647	0.00735195	
278.4	0.01545345	0.00752924	
278.6	0.01585367	0.00770643	
278.8	0.01615256	0.00788352	
279	0.01638552	0.00806052	
279.2	0.0163022	0.00823742	
279.4	0.01624506	0.00841422	
279.6	0.016042	0.00859093	
279.8	0.01616848	0.00876754	
280	0.01648431	0.00894406	
280.2	0.0167358	0.00912049	
280.4	0.01664427	0.00929681	
280.6	0.01690202	0.00947304	
280.8	0.01761905	0.00964918	
281	0.01756472	0.00982522	
281.2	0.01737877	0.01000117	
281.4	0.01817468	0.01017702	
281.6	0.01923969	0.01035277	
281.8	0.01993312	0.01052843	
282	0.02032504	0.01070399	
282.2	0.02070857	0.01087946	
282.4	0.02117008	0.01105484	
282.6	0.02177671	0.01123012	
282.8	0.02200166	0.0114053	
283	0.02253883	0.01158039	
283.2	0.02260564	0.01175539	
283.4	0.02283674	0.01193029	
283.6	0.02324061	0.01210509	
283.8	0.02384016	0.0122798	
284	0.02412754	0.01245442	
284.2	0.02441558	0.01262894	
284.4	0.02450597	0.01280337	
284.6	0.02501816	0.0129777	
284.8	0.02512621	0.01315194	
285	0.02528239	0.01332608	
285.2	0.02592993	0.01350013	
285.4	0.02710838	0.01367409	
285.6	0.02745918	0.01384795	
285.8	0.02739713	0.01402172	
286	0.02732225	0.01419539	
286.2	0.02779546	0.01436897	
286.4	0.02791205	0.01454246	
286.6	0.02817673	0.01471585	
286.8	0.02824578	0.01488914	
287	0.02836065	0.01506235	
287.2	0.02815052	0.01523546	
287.4	0.02883046	0.01540847	
287.6	0.02897011	0.0155814	
287.8	0.02908659	0.01575423	
288	0.02940989	0.01592696	
288.2	0.02945062	0.0160996	
288.4	0.02994672	0.01627215	
288.6	0.03007451	0.0164446	
288.8	0.03001783	0.01661697	
289	0.03003075	0.01678923	
289.2	0.03084233	0.01696141	
289.4	0.03121336	0.01713349	
289.6	0.03086757	0.01730548	
289.8	0.03109905	0.01747737	
290	0.03145964	0.01764918	
290.2	0.03228944	0.01782088	
290.4	0.03245177	0.0179925	
290.6	0.03239123	0.01816402	
290.8	0.03249299	0.01833545	
291	0.03230784	0.01850679	
291.2	0.03305534	0.01867804	
291.4	0.03340049	0.01884919	
291.6	0.03360202	0.01902025	
291.8	0.03398713	0.01919121	
292	0.03497797	0.01936209	
292.2	0.03498545	0.01953287	
292.4	0.0350943	0.01970356	
292.6	0.03483678	0.01987416	
292.8	0.03480116	0.02004466	
293	0.03460114	0.02021507	
293.2	0.03495433	0.02038539	
293.4	0.03473061	0.02055562	
293.6	0.03481922	0.02072576	
293.8	0.03540221	0.0208958	
294	0.03587534	0.02106575	
294.2	0.03649083	0.02123561	
294.4	0.03636672	0.02140538	
294.6	0.03637586	0.02157505	
294.8	0.03664203	0.02174464	
295	0.03700838	0.02191413	
295.2	0.03827539	0.02208353	
295.4	0.03872529	0.02225284	
295.6	0.03961235	0.02242205	
295.8	0.04021567	0.02259118	
296	0.04099503	0.02276021	
296.2	0.04106528	0.02292915	
296.4	0.04111096	0.023098	
296.6	0.04138712	0.02326676	
296.8	0.04140383	0.02343543	
297	0.04109049	0.02360401	
297.2	0.04164017	0.02377249	
297.4	0.04216691	0.02394088	
297.6	0.04218138	0.02410919	
297.8	0.04243963	0.0242774	
298	0.04294133	0.02444552	
298.2	0.04294392	0.02461355	
298.4	0.04271602	0.02478149	
298.6	0.04256381	0.02494933	
298.8	0.04331081	0.02511709	
299	0.04455073	0.02528475	
299.2	0.04549502	0.02545233	
299.4	0.04543465	0.02561981	
299.6	0.04630852	0.02578721	
299.8	0.04672682	0.02595451	
300	0.04730679	0.02612172	
300.2	0.04766793	0.02628884	
300.4	0.04763285	0.02645588	
300.6	0.04823813	0.02662282	
300.8	0.04794009	0.02678967	
301	0.04776472	0.02695643	
301.2	0.04828541	0.0271231	
301.4	0.0484297	0.02728968	
301.6	0.04824569	0.02745617	
301.8	0.0483276	0.02762256	
302	0.04848553	0.02778887	
302.2	0.04816955	0.02795509	
302.4	0.04848973	0.02812122	
302.6	0.04875297	0.02828726	
302.8	0.04992622	0.02845321	
303	0.05065432	0.02861907	
303.2	0.05052276	0.02878484	
303.4	0.0505805	0.02895052	
303.6	0.05135842	0.02911611	
303.8	0.05135871	0.02928161	
304	0.05138149	0.02944702	
304.2	0.05137841	0.02961234	
304.4	0.05129443	0.02977757	
304.6	0.05154581	0.02994272	
304.8	0.05106098	0.03010777	
305	0.05105859	0.03027273	
305.2	0.05138954	0.03043761	
305.4	0.05164288	0.03060239	
305.6	0.05157188	0.03076709	
305.8	0.05152976	0.03093169	
306	0.05205623	0.03109621	
306.2	0.05216145	0.03126064	
306.4	0.05258951	0.03142498	
306.6	0.05288084	0.03158923	
306.8	0.05370671	0.03175339	
307	0.05396767	0.03191746	
307.2	0.05404749	0.03208145	
307.4	0.05452028	0.03224534	
307.6	0.05457429	0.03240915	
307.8	0.05461577	0.03257286	
308	0.05480846	0.03273649	
308.2	0.05514437	0.03290003	
308.4	0.05546081	0.03306349	
308.6	0.05550088	0.03322685	
308.8	0.05535887	0.03339012	
309	0.05547608	0.03355331	
309.2	0.05570495	0.03371641	
309.4	0.05577045	0.03387942	
309.6	0.05575409	0.03404234	
309.8	0.05604719	0.03420517	
310	0.05607157	0.03436792	
310.2	0.0563821	0.03453057	
310.4	0.05645374	0.03469314	
310.6	0.05687341	0.03485562	
310.8	0.05702532	0.03501802	
311	0.0577445	0.03518032	
311.2	0.05835307	0.03534254	
311.4	0.05892037	0.03550467	
311.6	0.05920738	0.03566671	
311.8	0.05965527	0.03582866	
312	0.06002171	0.03599053	
312.2	0.06060332	0.03615231	
312.4	0.06082302	0.036314	
312.6	0.06093682	0.0364756	
312.8	0.06084966	0.03663712	
313	0.06143178	0.03679854	
313.2	0.06157489	0.03695989	
313.4	0.06203894	0.03712114	
313.6	0.06233894	0.0372823	
313.8	0.06307598	0.03744338	
314	0.06295737	0.03760438	
314.2	0.0632691	0.03776528	
314.4	0.06284325	0.0379261	
314.6	0.06329328	0.03808683	
314.8	0.06343156	0.03824747	
315	0.06423234	0.03840803	
315.2	0.06424469	0.0385685	
315.4	0.06478705	0.03872888	
315.6	0.06493473	0.03888918	
315.8	0.06493995	0.03904938	
316	0.06529967	0.03920951	
316.2	0.06612129	0.03936954	
316.4	0.06613914	0.03952949	
316.6	0.06626884	0.03968935	
316.8	0.06670574	0.03984913	
317	0.06715436	0.04000882	
317.2	0.0673118	0.04016842	
317.4	0.06763855	0.04032794	
317.6	0.06814402	0.04048737	
317.8	0.06866701	0.04064671	
318	0.06803309	0.04080597	
318.2	0.06801234	0.04096514	
318.4	0.0675612	0.04112422	
318.6	0.06749444	0.04128322	
318.8	0.06687408	0.04144213	
319	0.06683646	0.04160096	
319.2	0.06707159	0.0417597	
319.4	0.06746773	0.04191836	
319.6	0.06785772	0.04207693	
319.8	0.06856209	0.04223541	
320	0.06911269	0.04239381	
320.2	0.0695515	0.04255212	
320.4	0.06939985	0.04271034	
320.6	0.06995482	0.04286848	
320.8	0.07010964	0.04302654	
321	0.06985282	0.04318451	
321.2	0.07012539	0.04334239	
321.4	0.07037783	0.04350019	
321.6	0.07080481	0.0436579	
321.8	0.07099281	0.04381553	
322	0.07086588	0.04397307	
322.2	0.07134496	0.04413052	
322.4	0.07099782	0.04428789	
322.6	0.07119909	0.04444518	
322.8	0.07136681	0.04460238	
323	0.07213326	0.0447595	
323.2	0.07259718	0.04491653	
323.4	0.07352055	0.04507347	
323.6	0.07405788	0.04523033	
323.8	0.07447522	0.04538711	
324	0.073992	0.0455438	
324.2	0.07407396	0.0457004	
324.4	0.07414898	0.04585693	
324.6	0.07445559	0.04601336	
324.8	0.07424882	0.04616971	
325	0.07423365	0.04632598	
325.2	0.07420399	0.04648216	
325.4	0.07412036	0.04663826	
325.6	0.07411198	0.04679427	
325.8	0.07453232	0.0469502	
326	0.07506597	0.04710605	
326.2	0.07566077	0.04726181	
326.4	0.07573267	0.04741748	
326.6	0.07585674	0.04757307	
326.8	0.07608963	0.04772858	
327	0.07666842	0.047884	
327.2	0.0771822	0.04803934	
327.4	0.07826332	0.0481946	
327.6	0.07837087	0.04834977	
327.8	0.07827888	0.04850485	
328	0.07841078	0.04865986	
328.2	0.07895832	0.04881478	
328.4	0.07899254	0.04896961	
328.6	0.0789323	0.04912436	
328.8	0.07883129	0.04927903	
329	0.07878395	0.04943361	
329.2	0.07889947	0.04958811	
329.4	0.07903993	0.04974253	
329.6	0.07948199	0.04989686	
329.8	0.08024487	0.05005111	
330	0.08050057	0.05020527	
330.2	0.08019404	0.05035936	
330.4	0.08002536	0.05051335	
330.6	0.07987024	0.05066727	
330.8	0.08034143	0.0508211	
331	0.08083415	0.05097485	
331.2	0.081002	0.05112851	
331.4	0.08159403	0.0512821	
331.6	0.0812871	0.0514356	
331.8	0.08111368	0.05158901	
332	0.08113515	0.05174234	
332.2	0.0807109	0.05189559	
332.4	0.08031518	0.05204876	
332.6	0.07978306	0.05220184	
332.8	0.07975312	0.05235484	
333	0.07978254	0.05250776	
333.2	0.08001678	0.0526606	
333.4	0.08033102	0.05281335	
333.6	0.0804504	0.05296602	
333.8	0.08095618	0.05311861	
334	0.08085341	0.05327111	
334.2	0.08076508	0.05342353	
334.4	0.08131949	0.05357587	
334.6	0.08190113	0.05372813	
334.8	0.0827032	0.0538803	
335	0.08299457	0.0540324	
335.2	0.08364564	0.05418441	
335.4	0.08423394	0.05433633	
335.6	0.08471857	0.05448818	
335.8	0.08519077	0.05463994	
336	0.08551704	0.05479162	
336.2	0.08503779	0.05494322	
336.4	0.08527739	0.05509474	
336.6	0.08509336	0.05524617	
336.8	0.08478709	0.05539753	
337	0.08516672	0.0555488	
337.2	0.08583957	0.05569998	
337.4	0.08592917	0.05585109	
337.6	0.0858953	0.05600212	
337.8	0.08633518	0.05615306	
338	0.08598937	0.05630392	
338.2	0.08577821	0.0564547	
338.4	0.08589884	0.0566054	
338.6	0.08598216	0.05675602	
338.8	0.08636076	0.05690655	
339	0.08639299	0.057057	
339.2	0.08677203	0.05720738	
339.4	0.08695508	0.05735767	
339.6	0.08724889	0.05750788	
339.8	0.08665684	0.057658	
340	0.08677148	0.05780805	
340.2	0.08673843	0.05795802	
340.4	0.08723484	0.0581079	
340.6	0.08706498	0.0582577	
340.8	0.0871031	0.05840743	
341	0.0879176	0.05855707	
341.2	0.08795504	0.05870663	
341.4	0.08799719	0.05885611	
341.6	0.08845733	0.0590055	
341.8	0.08861867	0.05915482	
342	0.08824625	0.05930406	
342.2	0.08877786	0.05945321	
342.4	0.08885399	0.05960229	
342.6	0.08929804	0.05975128	
342.8	0.08989393	0.05990019	
343	0.08993965	0.06004903	
343.2	0.08975057	0.06019778	
343.4	0.08992969	0.06034645	
343.6	0.08938329	0.06049504	
343.8	0.08951812	0.06064355	
344	0.09033741	0.06079198	
344.2	0.09078427	0.06094033	
344.4	0.09099788	0.0610886	
344.6	0.0912073	0.06123679	
344.8	0.0912045	0.0613849	
345	0.09114677	0.06153293	
345.2	0.09130664	0.06168088	
345.4	0.09161945	0.06182875	
345.6	0.09164696	0.06197653	
345.8	0.09192	0.06212424	
346	0.09188202	0.06227187	
346.2	0.09252453	0.06241942	
346.4	0.09245926	0.06256689	
346.6	0.09280031	0.06271428	
346.8	0.09269596	0.06286159	
347	0.09268895	0.06300882	
347.2	0.09257715	0.06315596	
347.4	0.09333562	0.06330303	
347.6	0.0933102	0.06345002	
347.8	0.09424364	0.06359694	
348	0.09439409	0.06374377	
348.2	0.09485875	0.06389052	
348.4	0.09533307	0.06403719	
348.6	0.0950746	0.06418378	
348.8	0.09492893	0.0643303	
349	0.09482605	0.06447673	
349.2	0.09498164	0.06462309	
349.4	0.09470389	0.06476936	
349.6	0.09429146	0.06491556	
349.8	0.09449966	0.06506167	
350	0.09403075	0.06520771	
350.2	0.09392343	0.06535367	
350.4	0.09361134	0.06549955	
350.6	0.09327407	0.06564535	
350.8	0.09329016	0.06579107	
351	0.09347489	0.06593672	
351.2	0.09413543	0.06608228	
351.4	0.09454769	0.06622777	
351.6	0.09488498	0.06637317	
351.8	0.09576971	0.0665185	
352	0.09568145	0.06666375	
352.2	0.09627968	0.06680892	
352.4	0.09643331	0.06695401	
352.6	0.09598813	0.06709903	
352.8	0.09663995	0.06724396	
353	0.09690375	0.06738882	
353.2	0.09752312	0.0675336	
353.4	0.09765675	0.0676783	
353.6	0.09749007	0.06782292	
353.8	0.09774308	0.06796746	
354	0.09768677	0.06811192	
354.2	0.09756684	0.06825631	
354.4	0.09753707	0.06840062	
354.6	0.0975171	0.06854485	
354.8	0.09794192	0.068689	
355	0.09796214	0.06883308	
355.2	0.09826269	0.06897707	
355.4	0.0982366	0.06912099	
355.6	0.09859464	0.06926483	
355.8	0.09831731	0.06940859	
356	0.09822789	0.06955228	
356.2	0.09815202	0.06969588	
356.4	0.09807889	0.06983941	
356.6	0.09814088	0.06998286	
356.8	0.09894255	0.07012624	
357	0.0993815	0.07026953	
357.2	0.09995286	0.07041275	
357.4	0.10000634	0.07055589	
357.6	0.10005894	0.07069895	
357.8	0.10027268	0.07084194	
358	0.10067827	0.07098485	
358.2	0.10100644	0.07112768	
358.4	0.10087398	0.07127043	
358.6	0.10092318	0.07141311	
358.8	0.10122053	0.07155571	
359	0.10102189	0.07169823	
359.2	0.10096494	0.07184068	
359.4	0.10093005	0.07198304	
359.6	0.10085113	0.07212533	
359.8	0.10044064	0.07226755	
360	0.10073929	0.07240968	
360.2	0.10074804	0.07255174	
360.4	0.10091739	0.07269373	
360.6	0.10058899	0.07283563	
360.8	0.10095069	0.07297746	
361	0.10130364	0.07311921	
361.2	0.10141487	0.07326089	
361.4	0.10133428	0.07340249	
361.6	0.10108214	0.07354401	
361.8	0.10097566	0.07368545	
362	0.1009696	0.07382682	
362.2	0.1008231	0.07396811	
362.4	0.10091535	0.07410933	
362.6	0.10140966	0.07425047	
362.8	0.10118243	0.07439153	
363	0.10121083	0.07453252	
363.2	0.1014488	0.07467343	
363.4	0.10194181	0.07481426	
363.6	0.10247202	0.07495502	
363.8	0.10283787	0.0750957	
364	0.10409413	0.07523631	
364.2	0.10401986	0.07537684	
364.4	0.10406476	0.07551729	
364.6	0.10436994	0.07565767	
364.8	0.10451489	0.07579797	
365	0.10459477	0.07593819	
365.2	0.10479917	0.07607834	
365.4	0.10432822	0.07621841	
365.6	0.10390938	0.07635841	
365.8	0.10411883	0.07649833	
366	0.10387366	0.07663818	
366.2	0.10363119	0.07677795	
366.4	0.10370965	0.07691764	
366.6	0.10352993	0.07705726	
366.8	0.10298951	0.0771968	
367	0.10336543	0.07733627	
367.2	0.10367785	0.07747566	
367.4	0.10461289	0.07761498	
367.6	0.10508959	0.07775422	
367.8	0.10552294	0.07789339	
368	0.1061625	0.07803248	
368.2	0.10616947	0.07817149	
368.4	0.10676854	0.07831043	
368.6	0.10734955	0.0784493	
368.8	0.10764871	0.07858809	
369	0.10805634	0.0787268	
369.2	0.10805155	0.07886544	
369.4	0.10755309	0.079004	
369.6	0.10728517	0.07914249	
369.8	0.10705292	0.07928091	
370	0.10660907	0.07941925	
370.2	0.10632662	0.07955751	
370.4	0.10622069	0.0796957	
370.6	0.10602837	0.07983382	
370.8	0.10519644	0.07997186	
371	0.10555647	0.08010982	
371.2	0.10569322	0.08024771	
371.4	0.10618504	0.08038553	
371.6	0.10608605	0.08052327	
371.8	0.10644115	0.08066093	
372	0.10734056	0.08079853	
372.2	0.10805575	0.08093604	
372.4	0.10869017	0.08107349	
372.6	0.10963774	0.08121085	
372.8	0.11015927	0.08134815	
373	0.11006063	0.08148537	
373.2	0.11041169	0.08162251	
373.4	0.1107622	0.08175959	
373.6	0.11058268	0.08189658	
373.8	0.11115233	0.08203351	
374	0.11127515	0.08217035	
374.2	0.11092189	0.08230713	
374.4	0.11055409	0.08244383	
374.6	0.11048818	0.08258046	
374.8	0.11013389	0.08271701	
375	0.11065221	0.08285349	
375.2	0.11035151	0.08298989	
375.4	0.11009452	0.08312622	
375.6	0.10976759	0.08326248	
375.8	0.10992206	0.08339866	
376	0.11035058	0.08353477	
376.2	0.11049432	0.08367081	
376.4	0.11040952	0.08380677	
376.6	0.11059402	0.08394266	
376.8	0.1106985	0.08407848	
377	0.11065894	0.08421422	
377.2	0.11058725	0.08434989	
377.4	0.11036722	0.08448548	
377.6	0.11032387	0.084621	
377.8	0.11075387	0.08475645	
378	0.11029084	0.08489182	
378.2	0.10995542	0.08502712	
378.4	0.11027655	0.08516235	
378.6	0.11070052	0.08529751	
378.8	0.11078579	0.08543259	
379	0.1116087	0.0855676	
379.2	0.11166117	0.08570253	
379.4	0.11171424	0.08583739	
379.6	0.11210719	0.08597218	
379.8	0.11253198	0.0861069	
380	0.11316075	0.08624154	
380.2	0.11348648	0.08637611	
380.4	0.11320638	0.08651061	
380.6	0.1135684	0.08664504	
380.8	0.11375804	0.08677939	
381	0.11380972	0.08691367	
381.2	0.11407317	0.08704787	
381.4	0.11434688	0.08718201	
381.6	0.11480313	0.08731607	
381.8	0.11475253	0.08745006	
382	0.11483353	0.08758397	
382.2	0.11511892	0.08771782	
382.4	0.11530378	0.08785159	
382.6	0.11515828	0.08798529	
382.8	0.11518321	0.08811891	
383	0.11585922	0.08825247	
383.2	0.11520279	0.08838595	
383.4	0.11527151	0.08851936	
383.6	0.11545118	0.08865269	
383.8	0.1155023	0.08878596	
384	0.1154557	0.08891915	
384.2	0.11557744	0.08905227	
384.4	0.11498224	0.08918532	
384.6	0.11543037	0.0893183	
384.8	0.11585903	0.0894512	
385	0.11634477	0.08958403	
385.2	0.11669389	0.08971679	
385.4	0.11718392	0.08984948	
385.6	0.11774097	0.0899821	
385.8	0.1179515	0.09011465	
386	0.11811546	0.09024712	
386.2	0.11840733	0.09037952	
386.4	0.11851708	0.09051185	
386.6	0.11840275	0.09064411	
386.8	0.118711	0.0907763	
387	0.11858719	0.09090841	
387.2	0.11820604	0.09104045	
387.4	0.11825112	0.09117243	
387.6	0.11774532	0.09130433	
387.8	0.11736662	0.09143616	
388	0.11704521	0.09156791	
388.2	0.11678248	0.0916996	
388.4	0.11629328	0.09183121	
388.6	0.11670936	0.09196276	
388.8	0.11662683	0.09209423	
389	0.11700215	0.09222563	
389.2	0.11760713	0.09235696	
389.4	0.11850898	0.09248822	
389.6	0.11867598	0.09261941	
389.8	0.11884151	0.09275053	
390	0.11900633	0.09288157	
390.2	0.1198561	0.09301255	
390.4	0.11965233	0.09314345	
390.6	0.11952491	0.09327429	
390.8	0.1193352	0.09340505	
391	0.11926823	0.09353574	
391.2	0.11939157	0.09366636	
391.4	0.11915617	0.09379691	
391.6	0.11879676	0.09392739	
391.8	0.11833917	0.0940578	
392	0.11786022	0.09418814	
392.2	0.11785037	0.09431841	
392.4	0.1179677	0.0944486	
392.6	0.11783947	0.09457873	
392.8	0.11798266	0.09470879	
393	0.11867369	0.09483877	
393.2	0.11891192	0.09496869	
393.4	0.11919835	0.09509853	
393.6	0.11919489	0.09522831	
393.8	0.11932576	0.09535801	
394	0.11948363	0.09548765	
394.2	0.11994624	0.09561721	
394.4	0.11935081	0.09574671	
394.6	0.12000097	0.09587613	
394.8	0.12047632	0.09600548	
395	0.12104939	0.09613477	
395.2	0.12110646	0.09626398	
395.4	0.12111246	0.09639312	
395.6	0.12104774	0.0965222	
395.8	0.12060528	0.0966512	
396	0.12088021	0.09678014	
396.2	0.12132548	0.096909	
396.4	0.12095707	0.0970378	
396.6	0.12076765	0.09716652	
396.8	0.12106582	0.09729518	
397	0.12147021	0.09742376	
397.2	0.12143878	0.09755228	
397.4	0.12197023	0.09768072	
397.6	0.12272816	0.0978091	
397.8	0.1229804	0.09793741	
398	0.12305774	0.09806564	
398.2	0.12384428	0.09819381	
398.4	0.12374027	0.09832191	
398.6	0.1245256	0.09844994	
398.8	0.12504975	0.0985779	
399	0.12477525	0.09870579	
399.2	0.12436881	0.09883361	
399.4	0.12445885	0.09896137	
399.6	0.12441246	0.09908905	
399.8	0.12411566	0.09921666	
400	0.12399164	0.09934421	
400.2	0.12374286	0.09947169	
400.4	0.12317365	0.09959909	
400.6	0.12272954	0.09972643	
400.8	0.12221022	0.0998537	
401	0.12222616	0.0999809	
401.2	0.12200608	0.10010803	
401.4	0.12195716	0.10023509	
401.6	0.1219351	0.10036209	
401.8	0.12173765	0.10048901	
402	0.121974	0.10061587	
402.2	0.12248235	0.10074266	
402.4	0.12254858	0.10086938	
402.6	0.12302673	0.10099603	
402.8	0.12363874	0.10112261	
403	0.12352473	0.10124912	
403.2	0.12401126	0.10137557	
403.4	0.12500699	0.10150194	
403.6	0.12553323	0.10162825	
403.8	0.12604472	0.10175449	
404	0.12594681	0.10188066	
404.2	0.12594177	0.10200676	
404.4	0.12577089	0.1021328	
404.6	0.12544623	0.10225876	
404.8	0.12554016	0.10238466	
405	0.12570974	0.10251049	
405.2	0.12577974	0.10263625	
405.4	0.12591985	0.10276195	
405.6	0.12638673	0.10288757	
405.8	0.12664105	0.10301313	
406	0.1267336	0.10313862	
406.2	0.1266064	0.10326404	
406.4	0.12663144	0.10338939	
406.6	0.12612838	0.10351468	
406.8	0.12610964	0.1036399	
407	0.12557702	0.10376505	
407.2	0.12558872	0.10389013	
407.4	0.12524568	0.10401514	
407.6	0.12547144	0.10414009	
407.8	0.12549523	0.10426497	
408	0.12529247	0.10438978	
408.2	0.12526879	0.10451453	
408.4	0.12534977	0.1046392	
408.6	0.1254942	0.10476381	
408.8	0.12632938	0.10488835	
409	0.12716509	0.10501283	
409.2	0.12796121	0.10513724	
409.4	0.12855781	0.10526158	
409.6	0.12879867	0.10538585	
409.8	0.12900903	0.10551005	
410	0.12907228	0.10563419	
410.2	0.12872986	0.10575826	
410.4	0.12824392	0.10588226	
410.6	0.12777925	0.1060062	
410.8	0.1275937	0.10613007	
411	0.12736183	0.10625387	
411.2	0.12750749	0.10637761	
411.4	0.12739114	0.10650127	
411.6	0.12745272	0.10662487	
411.8	0.1273937	0.10674841	
412	0.12752518	0.10687188	
412.2	0.12739376	0.10699528	
412.4	0.12744819	0.10711861	
412.6	0.1278502	0.10724188	
412.8	0.12867067	0.10736508	
413	0.12900015	0.10748821	
413.2	0.12888218	0.10761128	
413.4	0.12899714	0.10773428	
413.6	0.12945655	0.10785721	
413.8	0.12992817	0.10798008	
414	0.13011818	0.10810288	
414.2	0.13006324	0.10822561	
414.4	0.12988444	0.10834828	
414.6	0.13030121	0.10847088	
414.8	0.13047931	0.10859341	
415	0.13082992	0.10871588	
415.2	0.13083838	0.10883828	
415.4	0.13019246	0.10896062	
415.6	0.13015669	0.10908289	
415.8	0.13074314	0.10920509	
416	0.13081371	0.10932723	
416.2	0.13047869	0.1094493	
416.4	0.1301348	0.1095713	
416.6	0.13008172	0.10969324	
416.8	0.13023933	0.10981511	
417	0.12999242	0.10993692	
417.2	0.1301947	0.11005866	
417.4	0.13028429	0.11018034	
417.6	0.13080414	0.11030194	
417.8	0.13086637	0.11042349	
418	0.13138671	0.11054497	
418.2	0.13153368	0.11066638	
418.4	0.13178529	0.11078772	
418.6	0.13163368	0.110909	
418.8	0.13145181	0.11103022	
419	0.13100213	0.11115137	
419.2	0.13110323	0.11127245	
419.4	0.13077101	0.11139347	
419.6	0.13137292	0.11151442	
419.8	0.13141355	0.11163531	
420	0.13066111	0.11175613	
420.2	0.13104269	0.11187688	
420.4	0.13122253	0.11199757	
420.6	0.13138462	0.1121182	
420.8	0.13190667	0.11223876	
421	0.13196413	0.11235925	
421.2	0.13234865	0.11247968	
421.4	0.13208042	0.11260004	
421.6	0.13243858	0.11272034	
421.8	0.13299202	0.11284058	
422	0.13358352	0.11296075	
422.2	0.13360091	0.11308085	
422.4	0.13352651	0.11320089	
422.6	0.13286836	0.11332086	
422.8	0.13290423	0.11344077	
423	0.13312372	0.11356061	
423.2	0.13366108	0.11368039	
423.4	0.13297071	0.11380011	
423.6	0.13278179	0.11391975	
423.8	0.13285722	0.11403934	
424	0.13285215	0.11415886	
424.2	0.13320039	0.11427831	
424.4	0.13298421	0.1143977	
424.6	0.1326636	0.11451703	
424.8	0.13301812	0.11463629	
425	0.13297019	0.11475549	
425.2	0.13301158	0.11487462	
425.4	0.13295783	0.11499369	
425.6	0.1330845	0.11511269	
425.8	0.13363095	0.11523163	
426	0.13337228	0.1153505	
426.2	0.1332941	0.11546931	
426.4	0.13315446	0.11558805	
426.6	0.13334523	0.11570674	
426.8	0.13413199	0.11582535	
427	0.1345393	0.11594391	
427.2	0.13444759	0.11606239	
427.4	0.13405712	0.11618082	
427.6	0.13467551	0.11629918	
427.8	0.1350617	0.11641747	
428	0.13524511	0.11653571	
428.2	0.13506679	0.11665387	
428.4	0.13532634	0.11677198	
428.6	0.13578982	0.11689002	
428.8	0.13620283	0.11700799	
429	0.13644277	0.11712591	
429.2	0.13644524	0.11724375	
429.4	0.13648545	0.11736154	
429.6	0.136258	0.11747926	
429.8	0.1359844	0.11759692	
430	0.13537168	0.11771451	
430.2	0.13496362	0.11783204	
430.4	0.13482361	0.1179495	
430.6	0.13529998	0.11806691	
430.8	0.13552344	0.11818425	
431	0.13524096	0.11830152	
431.2	0.13531935	0.11841873	
431.4	0.13543665	0.11853588	
431.6	0.1356442	0.11865297	
431.8	0.13508669	0.11876999	
432	0.13538994	0.11888695	
432.2	0.13512824	0.11900384	
432.4	0.13568747	0.11912067	
432.6	0.13584585	0.11923744	
432.8	0.13562223	0.11935415	
433	0.13550524	0.11947079	
433.2	0.13534927	0.11958737	
433.4	0.13592145	0.11970388	
433.6	0.13605364	0.11982033	
433.8	0.13570363	0.11993672	
434	0.13588626	0.12005305	
434.2	0.13606579	0.12016931	
434.4	0.13587582	0.12028551	
434.6	0.13607968	0.12040165	
434.8	0.1365633	0.12051773	
435	0.13687284	0.12063374	
435.2	0.13679297	0.12074969	
435.4	0.13687096	0.12086557	
435.6	0.1369913	0.1209814	
435.8	0.1370283	0.12109716	
436	0.13757228	0.12121286	
436.2	0.13781487	0.12132849	
436.4	0.13812482	0.12144406	
436.6	0.13759944	0.12155957	
436.8	0.13775992	0.12167502	
437	0.13765707	0.12179041	
437.2	0.13788795	0.12190573	
437.4	0.13854001	0.12202099	
437.6	0.13842389	0.12213619	
437.8	0.13802707	0.12225132	
438	0.13827899	0.1223664	
438.2	0.13811623	0.12248141	
438.4	0.1375871	0.12259636	
438.6	0.13787849	0.12271124	
438.8	0.13830133	0.12282607	
439	0.13843358	0.12294083	
439.2	0.13908124	0.12305553	
439.4	0.13973567	0.12317017	
439.6	0.14065705	0.12328474	
439.8	0.14061983	0.12339926	
440	0.14091735	0.12351371	
440.2	0.14110789	0.1236281	
440.4	0.14128303	0.12374242	
440.6	0.14113791	0.12385669	
440.8	0.1415012	0.12397089	
441	0.14133696	0.12408504	
441.2	0.14138638	0.12419912	
441.4	0.14145044	0.12431314	
441.6	0.14130307	0.12442709	
441.8	0.14086508	0.12454099	
442	0.14052443	0.12465482	
442.2	0.13984768	0.12476859	
442.4	0.13942197	0.1248823	
442.6	0.13948314	0.12499595	
442.8	0.13947445	0.12510954	
443	0.13950824	0.12522306	
443.2	0.13990537	0.12533653	
443.4	0.14002365	0.12544993	
443.6	0.14023954	0.12556327	
443.8	0.13964673	0.12567655	
444	0.14015906	0.12578977	
444.2	0.14069772	0.12590293	
444.4	0.14047495	0.12601603	
444.6	0.14050369	0.12612906	
444.8	0.14067398	0.12624203	
445	0.14126983	0.12635495	
445.2	0.14210728	0.1264678	
445.4	0.1425096	0.12658059	
445.6	0.14255048	0.12669332	
445.8	0.14256051	0.12680598	
446	0.14216298	0.12691859	
446.2	0.14220382	0.12703114	
446.4	0.14276514	0.12714362	
446.6	0.14261285	0.12725605	
446.8	0.14239192	0.12736841	
447	0.14219441	0.12748071	
447.2	0.14211491	0.12759296	
447.4	0.14220475	0.12770514	
447.6	0.14205126	0.12781726	
447.8	0.14204677	0.12792932	
448	0.14246017	0.12804132	
448.2	0.14205576	0.12815325	
448.4	0.1415567	0.12826513	
448.6	0.14198501	0.12837695	
448.8	0.14225705	0.1284887	
449	0.14269397	0.1286004	
449.2	0.14304756	0.12871204	
449.4	0.1426497	0.12882361	
449.6	0.14220019	0.12893513	
449.8	0.1421352	0.12904658	
450	0.1418805	0.12915797	
450.2	0.14213185	0.12926931	
450.4	0.14221789	0.12938058	
450.6	0.1418826	0.12949179	
450.8	0.14228212	0.12960295	
451	0.14242119	0.12971404	
451.2	0.14262873	0.12982507	
451.4	0.14297888	0.12993605	
451.6	0.14392486	0.13004696	
451.8	0.14405426	0.13015781	
452	0.14442847	0.1302686	
452.2	0.14451398	0.13037933	
452.4	0.14504977	0.13049001	
452.6	0.14510505	0.13060062	
452.8	0.14493865	0.13071117	
453	0.14509	0.13082166	
453.2	0.14523319	0.1309321	
453.4	0.14496205	0.13104247	
453.6	0.14487096	0.13115278	
453.8	0.1448024	0.13126304	
454	0.14509209	0.13137323	
454.2	0.14510184	0.13148337	
454.4	0.14561612	0.13159344	
454.6	0.14607499	0.13170345	
454.8	0.14629547	0.13181341	
455	0.14611981	0.13192331	
455.2	0.14655006	0.13203314	
455.4	0.14638582	0.13214292	
455.6	0.1464355	0.13225264	
455.8	0.14590314	0.1323623	
456	0.14595586	0.13247189	
456.2	0.14615694	0.13258143	
456.4	0.14614186	0.13269091	
456.6	0.14594136	0.13280033	
456.8	0.14572898	0.1329097	
457	0.14600216	0.133019	
457.2	0.14524034	0.13312824	
457.4	0.14558183	0.13323742	
457.6	0.14532465	0.13334655	
457.8	0.14534534	0.13345562	
458	0.14591025	0.13356462	
458.2	0.14615746	0.13367357	
458.4	0.14689027	0.13378246	
458.6	0.14675354	0.13389129	
458.8	0.14647923	0.13400006	
459	0.14640203	0.13410877	
459.2	0.14663072	0.13421742	
459.4	0.14589363	0.13432602	
459.6	0.14548245	0.13443455	
459.8	0.14588658	0.13454303	
460	0.14606445	0.13465145	
460.2	0.14637736	0.13475981	
460.4	0.14619635	0.13486811	
460.6	0.14587901	0.13497635	
460.8	0.14588904	0.13508453	
461	0.14587118	0.13519266	
461.2	0.14571521	0.13530072	
461.4	0.14615491	0.13540873	
461.6	0.14628906	0.13551668	
461.8	0.14667739	0.13562457	
462	0.14690023	0.13573241	
462.2	0.14683411	0.13584018	
462.4	0.14691166	0.13594789	
462.6	0.14715349	0.13605555	
462.8	0.1474309	0.13616315	
463	0.14783321	0.13627069	
463.2	0.14824382	0.13637817	
463.4	0.14811554	0.1364856	
463.6	0.14819104	0.13659296	
463.8	0.14875495	0.13670027	
464	0.14876372	0.13680752	
464.2	0.14828024	0.13691471	
464.4	0.14885186	0.13702185	
464.6	0.14881148	0.13712892	
464.8	0.14856855	0.13723594	
465	0.14827806	0.1373429	
465.2	0.14848253	0.1374498	
465.4	0.14836346	0.13755665	
465.6	0.14814902	0.13766343	
465.8	0.14769301	0.13777016	
466	0.14748003	0.13787683	
466.2	0.14749232	0.13798345	
466.4	0.14797755	0.13809	
466.6	0.14842337	0.1381965	
466.8	0.1483969	0.13830294	
467	0.148487	0.13840932	
467.2	0.14868886	0.13851565	
467.4	0.14861485	0.13862191	
467.6	0.14900395	0.13872812	
467.8	0.14950033	0.13883427	
468	0.14973097	0.13894037	
468.2	0.14954993	0.13904641	
468.4	0.15040016	0.13915239	
468.6	0.1498835	0.13925831	
468.8	0.14960248	0.13936417	
469	0.14984185	0.13946998	
469.2	0.15011891	0.13957573	
469.4	0.149611	0.13968142	
469.6	0.14931656	0.13978706	
469.8	0.14968342	0.13989264	
470	0.14998766	0.13999816	
470.2	0.14966456	0.14010362	
470.4	0.14975163	0.14020903	
470.6	0.14922098	0.14031438	
470.8	0.14918005	0.14041967	
471	0.14911986	0.14052491	
471.2	0.14952314	0.14063009	
471.4	0.14948057	0.14073521	
471.6	0.14970416	0.14084028	
471.8	0.15020262	0.14094529	
472	0.15039475	0.14105024	
472.2	0.15012229	0.14115513	
472.4	0.15059808	0.14125997	
472.6	0.15050438	0.14136475	
472.8	0.15080272	0.14146947	
473	0.15119418	0.14157414	
473.2	0.15123677	0.14167875	
473.4	0.15089864	0.14178331	
473.6	0.15092029	0.14188781	
473.8	0.15117084	0.14199225	
474	0.15121532	0.14209663	
474.2	0.15076024	0.14220096	
474.4	0.15083989	0.14230523	
474.6	0.15066609	0.14240945	
474.8	0.15092346	0.14251361	
475	0.15054964	0.14261771	
475.2	0.15032293	0.14272175	
475.4	0.15009783	0.14282574	
475.6	0.14998826	0.14292968	
475.8	0.15030733	0.14303355	
476	0.15002969	0.14313737	
476.2	0.14993987	0.14324114	
476.4	0.15020392	0.14334485	
476.6	0.15026683	0.1434485	
476.8	0.15012658	0.1435521	
477	0.15023341	0.14365564	
477.2	0.14975012	0.14375912	
477.4	0.14995749	0.14386255	
477.6	0.15010205	0.14396592	
477.8	0.15070319	0.14406924	
478	0.15115034	0.1441725	
478.2	0.15127553	0.1442757	
478.4	0.15155652	0.14437885	
478.6	0.15174014	0.14448194	
478.8	0.15172474	0.14458498	
479	0.15134943	0.14468796	
479.2	0.15118645	0.14479088	
479.4	0.15122408	0.14489375	
479.6	0.15093984	0.14499657	
479.8	0.15095281	0.14509932	
480	0.15095281	0.14520204	
480.2	0.15066476	0.14515573	
480.4	0.15038202	0.14510943	
480.6	0.15012218	0.14506315	
480.8	0.14937574	0.14501688	
481	0.14890853	0.14497063	
481.2	0.14833209	0.14492439	
481.4	0.14742883	0.14487816	
481.6	0.14680915	0.14483195	
481.8	0.14588391	0.14478576	
482	0.14544532	0.14473958	
482.2	0.14525202	0.14469341	
482.4	0.14500394	0.14464726	
482.6	0.14511181	0.14460113	
482.8	0.14459646	0.144555	
483	0.14430351	0.1445089	
483.2	0.14329545	0.14446281	
483.4	0.1431141	0.14441673	
483.6	0.1432418	0.14437067	
483.8	0.14322477	0.14432462	
484	0.14361205	0.14427859	
484.2	0.14355434	0.14423257	
484.4	0.14384812	0.14418656	
484.6	0.1440945	0.14414057	
484.8	0.14416909	0.1440946	
485	0.14479383	0.14404864	
485.2	0.14440444	0.1440027	
485.4	0.14391607	0.14395677	
485.6	0.14440342	0.14391085	
485.8	0.14437901	0.14386495	
486	0.14460325	0.14381906	
486.2	0.14487323	0.14377319	
486.4	0.14493345	0.14372733	
486.6	0.14454062	0.14368149	
486.8	0.14427316	0.14363566	
487	0.14421233	0.14358985	
487.2	0.1436274	0.14354405	
487.4	0.14350125	0.14349827	
487.6	0.14328416	0.1434525	
487.8	0.14283741	0.14340674	
488	0.14241267	0.143361	
488.2	0.14202192	0.14331528	
488.4	0.1421479	0.14326957	
488.6	0.1419549	0.14322387	
488.8	0.14226217	0.14317819	
489	0.14189172	0.14313252	
489.2	0.14143864	0.14308687	
489.4	0.14175339	0.14304123	
489.6	0.14210945	0.1429956	
489.8	0.14220931	0.14295	
490	0.14215442	0.1429044	
490.2	0.14264294	0.14285882	
490.4	0.1426384	0.14281325	
490.6	0.14230569	0.1427677	
490.8	0.14215552	0.14272217	
491	0.14173594	0.14267665	
491.2	0.14159138	0.14263114	
491.4	0.14103355	0.14258565	
491.6	0.14028233	0.14254017	
491.8	0.13992115	0.1424947	
492	0.13936283	0.14244925	
492.2	0.13894035	0.14240382	
492.4	0.13842184	0.1423584	
492.6	0.13833902	0.14231299	
492.8	0.13834406	0.1422676	
493	0.13780882	0.14222222	
493.2	0.13817029	0.14217686	
493.4	0.13821794	0.14213151	
493.6	0.1375805	0.14208618	
493.8	0.13773395	0.14204086	
494	0.13812678	0.14199556	
494.2	0.1385074	0.14195027	
494.4	0.13822266	0.14190499	
494.6	0.13764685	0.14185973	
494.8	0.1376047	0.14181448	
495	0.13746326	0.14176925	
495.2	0.13760577	0.14172403	
495.4	0.13682738	0.14167883	
495.6	0.13649146	0.14163364	
495.8	0.13631102	0.14158846	
496	0.1359781	0.1415433	
496.2	0.13615487	0.14149816	
496.4	0.13626903	0.14145303	
496.6	0.1364128	0.14140791	
496.8	0.1364682	0.14136281	
497	0.13637068	0.14131772	
497.2	0.13657317	0.14127264	
497.4	0.1365227	0.14122758	
497.6	0.13628994	0.14118254	
497.8	0.13689877	0.14113751	
498	0.13684407	0.14109249	
498.2	0.13672426	0.14104749	
498.4	0.1361417	0.1410025	
498.6	0.13576038	0.14095753	
498.8	0.13580602	0.14091257	
499	0.13552882	0.14086762	
499.2	0.13519955	0.14082269	
499.4	0.1345965	0.14077778	
499.6	0.13434433	0.14073288	
499.8	0.13428511	0.14068799	
500	0.13440441	0.14064312	
500.2	0.13423942	0.14059826	
500.4	0.13410715	0.14055341	
500.6	0.13418253	0.14050858	
500.8	0.13435622	0.14046377	
501	0.13409996	0.14041896	
501.2	0.13404605	0.14037418	
501.4	0.13398969	0.1403294	
501.6	0.13402822	0.14028465	
501.8	0.13359745	0.1402399	
502	0.13332682	0.14019517	
502.2	0.13333242	0.14015045	
502.4	0.1328097	0.14010575	
502.6	0.13283014	0.14006107	
502.8	0.13232891	0.14001639	
503	0.13243495	0.13997173	
503.2	0.13210933	0.13992709	
503.4	0.13181414	0.13988246	
503.6	0.13126044	0.13983784	
503.8	0.13110074	0.13979324	
504	0.13154791	0.13974865	
504.2	0.13154256	0.13970408	
504.4	0.13154308	0.13965952	
504.6	0.13151954	0.13961497	
504.8	0.13167445	0.13957044	
505	0.13111358	0.13952593	
505.2	0.13137039	0.13948142	
505.4	0.13102077	0.13943694	
505.6	0.13071715	0.13939246	
505.8	0.1303547	0.139348	
506	0.13018953	0.13930356	
506.2	0.13036241	0.13925912	
506.4	0.13039463	0.13921471	
506.6	0.13031841	0.1391703	
506.8	0.1298545	0.13912592	
507	0.13018637	0.13908154	
507.2	0.12961229	0.13903718	
507.4	0.12933272	0.13899283	
507.6	0.12917668	0.1389485	
507.8	0.12947095	0.13890418	
508	0.12982733	0.13885988	
508.2	0.12975895	0.13881559	
508.4	0.12978043	0.13877131	
508.6	0.12962747	0.13872705	
508.8	0.13019087	0.1386828	
509	0.12969455	0.13863857	
509.2	0.12997435	0.13859435	
509.4	0.12934518	0.13855014	
509.6	0.12974345	0.13850595	
509.8	0.13002288	0.13846178	
510	0.12993887	0.13841761	
510.2	0.13011094	0.13837346	
510.4	0.1297005	0.13832933	
510.6	0.12970864	0.13828521	
510.8	0.12939835	0.1382411	
511	0.12932151	0.13819701	
511.2	0.12896493	0.13815293	
511.4	0.1285988	0.13810887	
511.6	0.12806447	0.13806481	
511.8	0.12760947	0.13802078	
512	0.12750182	0.13797676	
512.2	0.12693196	0.13793275	
512.4	0.12680641	0.13788875	
512.6	0.12654573	0.13784477	
512.8	0.12701295	0.13780081	
513	0.12638436	0.13775685	
513.2	0.12693923	0.13771292	
513.4	0.12698904	0.13766899	
513.6	0.1268219	0.13762508	
513.8	0.12671522	0.13758119	
514	0.12648792	0.1375373	
514.2	0.12627666	0.13749344	
514.4	0.12664037	0.13744958	
514.6	0.12667335	0.13740574	
514.8	0.12659183	0.13736191	
515	0.12621374	0.1373181	
515.2	0.12620409	0.1372743	
515.4	0.12546988	0.13723052	
515.6	0.12550938	0.13718675	
515.8	0.12534274	0.13714299	
516	0.12548078	0.13709925	
516.2	0.12517458	0.13705552	
516.4	0.12577174	0.13701181	
516.6	0.12577795	0.13696811	
516.8	0.12624232	0.13692442	
517	0.12624469	0.13688075	
517.2	0.12636703	0.13683709	
517.4	0.12627311	0.13679344	
517.6	0.12586058	0.13674981	
517.8	0.12641117	0.1367062	
518	0.12586557	0.13666259	
518.2	0.12539353	0.136619	
518.4	0.12549578	0.13657543	
518.6	0.12510867	0.13653187	
518.8	0.12458129	0.13648832	
519	0.12427943	0.13644479	
519.2	0.12458274	0.13640127	
519.4	0.12450368	0.13635776	
519.6	0.12486238	0.13631427	
519.8	0.12467545	0.13627079	
520	0.12498689	0.13622733	
520.2	0.12518147	0.13618388	
520.4	0.12562508	0.13614044	
520.6	0.12554694	0.13609702	
520.8	0.12567261	0.13605361	
521	0.12545695	0.13601021	
521.2	0.12487776	0.13596683	
521.4	0.1244815	0.13592346	
521.6	0.12431877	0.13588011	
521.8	0.12427706	0.13583677	
522	0.12365086	0.13579344	
522.2	0.12345423	0.13575013	
522.4	0.12422227	0.13570683	
522.6	0.12432175	0.13566355	
522.8	0.12445288	0.13562028	
523	0.1248557	0.13557702	
523.2	0.12463091	0.13553378	
523.4	0.12460863	0.13549055	
523.6	0.12458022	0.13544734	
523.8	0.12418657	0.13540413	
524	0.12374125	0.13536095	
524.2	0.12346161	0.13531777	
524.4	0.12320569	0.13527461	
524.6	0.12234998	0.13523147	
524.8	0.1221088	0.13518833	
525	0.12170642	0.13514521	
525.2	0.12081445	0.13510211	
525.4	0.12028467	0.13505902	
525.6	0.12060176	0.13501594	
525.8	0.12078167	0.13497288	
526	0.1207891	0.13492982	
526.2	0.12119626	0.13488679	
526.4	0.12192092	0.13484377	
526.6	0.12202121	0.13480076	
526.8	0.12253958	0.13475776	
527	0.12220865	0.13471478	
527.2	0.12247962	0.13467181	
527.4	0.12268001	0.13462886	
527.6	0.12274304	0.13458592	
527.8	0.12243659	0.13454299	
528	0.12246309	0.13450008	
528.2	0.12275789	0.13445718	
528.4	0.12344821	0.13441429	
528.6	0.12309275	0.13437142	
528.8	0.12307177	0.13432856	
529	0.12226226	0.13428572	
529.2	0.12166247	0.13424289	
529.4	0.12103662	0.13420007	
529.6	0.12084982	0.13415726	
529.8	0.12074256	0.13411447	
530	0.12075623	0.1340717	
530.2	0.12088062	0.13402893	
530.4	0.12081009	0.13398619	
530.6	0.1207082	0.13394345	
530.8	0.12077219	0.13390073	
531	0.1205269	0.13385802	
531.2	0.12080185	0.13381532	
531.4	0.12096246	0.13377264	
531.6	0.12097106	0.13372998	
531.8	0.12129808	0.13368732	
532	0.12112251	0.13364468	
532.2	0.12112039	0.13360206	
532.4	0.12131729	0.13355944	
532.6	0.12044098	0.13351684	
532.8	0.12011571	0.13347426	
533	0.12023029	0.13343168	
533.2	0.12002652	0.13338913	
533.4	0.11955146	0.13334658	
533.6	0.11881196	0.13330405	
533.8	0.11885688	0.13326153	
534	0.11860638	0.13321903	
534.2	0.11829786	0.13317654	
534.4	0.11799965	0.13313406	
534.6	0.11718601	0.1330916	
534.8	0.11744616	0.13304914	
535	0.11699852	0.13300671	
535.2	0.11703898	0.13296429	
535.4	0.11745067	0.13292188	
535.6	0.11682655	0.13287948	
535.8	0.11697202	0.1328371	
536	0.11625459	0.13279473	
536.2	0.11631183	0.13275237	
536.4	0.1166811	0.13271003	
536.6	0.11642397	0.1326677	
536.8	0.1170533	0.13262539	
537	0.11754996	0.13258309	
537.2	0.11710365	0.1325408	
537.4	0.11686772	0.13249852	
537.6	0.11652266	0.13245626	
537.8	0.11699517	0.13241401	
538	0.11670555	0.13237178	
538.2	0.11716943	0.13232956	
538.4	0.11667222	0.13228735	
538.6	0.11642677	0.13224516	
538.8	0.1169003	0.13220298	
539	0.11671194	0.13216081	
539.2	0.11710934	0.13211866	
539.4	0.11740847	0.13207652	
539.6	0.11723291	0.13203439	
539.8	0.11763036	0.13199228	
540	0.11731994	0.13195018	
540.2	0.11777843	0.13190809	
540.4	0.11791038	0.13186602	
540.6	0.1181338	0.13182396	
540.8	0.1186672	0.13178191	
541	0.11889979	0.13173988	
541.2	0.11898157	0.13169786	
541.4	0.11900308	0.13165586	
541.6	0.11904347	0.13161387	
541.8	0.1191621	0.13157189	
542	0.11880879	0.13152992	
542.2	0.11881912	0.13148797	
542.4	0.11819016	0.13144603	
542.6	0.11794711	0.1314041	
542.8	0.11774395	0.13136219	
543	0.11727288	0.13132029	
543.2	0.11671756	0.13127841	
543.4	0.11641418	0.13123654	
543.6	0.11599414	0.13119468	
543.8	0.11587989	0.13115283	
544	0.11576735	0.131111	
544.2	0.1159444	0.13106918	
544.4	0.11544379	0.13102738	
544.6	0.11530472	0.13098559	
544.8	0.1152579	0.13094381	
545	0.11551498	0.13090204	
545.2	0.11545403	0.13086029	
545.4	0.11528322	0.13081855	
545.6	0.11523765	0.13077683	
545.8	0.115168	0.13073511	
546	0.1149665	0.13069342	
546.2	0.11509683	0.13065173	
546.4	0.11494606	0.13061006	
546.6	0.11482765	0.1305684	
546.8	0.11489618	0.13052675	
547	0.1149808	0.13048512	
547.2	0.11450131	0.1304435	
547.4	0.11452648	0.1304019	
547.6	0.11478664	0.13036031	
547.8	0.11484923	0.13031873	
548	0.11451063	0.13027716	
548.2	0.11437405	0.13023561	
548.4	0.11419255	0.13019407	
548.6	0.11412946	0.13015254	
548.8	0.11399683	0.13011103	
549	0.11397985	0.13006953	
549.2	0.11389836	0.13002804	
549.4	0.11387679	0.12998657	
549.6	0.11392635	0.12994511	
549.8	0.11421697	0.12990366	
550	0.11469449	0.12986223	
550.2	0.11518194	0.12982081	
550.4	0.11493364	0.1297794	
550.6	0.11468389	0.12973801	
550.8	0.11497839	0.12969663	
551	0.1153078	0.12965526	
551.2	0.11460039	0.12961391	
551.4	0.11479842	0.12957257	
551.6	0.11469297	0.12953124	
551.8	0.11445185	0.12948992	
552	0.11409119	0.12944862	
552.2	0.11457455	0.12940733	
552.4	0.11457619	0.12936606	
552.6	0.1139815	0.1293248	
552.8	0.11373074	0.12928355	
553	0.11381048	0.12924231	
553.2	0.11407273	0.12920109	
553.4	0.11456358	0.12915988	
553.6	0.114375	0.12911869	
553.8	0.11435903	0.1290775	
554	0.11394044	0.12903633	
554.2	0.11302734	0.12899518	
554.4	0.11210161	0.12895403	
554.6	0.11190082	0.1289129	
554.8	0.11225836	0.12887178	
555	0.11174829	0.12883068	
555.2	0.1111162	0.12878959	
555.4	0.11127259	0.12874851	
555.6	0.11149674	0.12870745	
555.8	0.11152495	0.12866639	
556	0.11180203	0.12862535	
556.2	0.11201853	0.12858433	
556.4	0.11163239	0.12854332	
556.6	0.11171137	0.12850232	
556.8	0.11174204	0.12846133	
557	0.1114055	0.12842036	
557.2	0.11182319	0.1283794	
557.4	0.11202333	0.12833845	
557.6	0.11149959	0.12829752	
557.8	0.1112464	0.12825659	
558	0.11110975	0.12821569	
558.2	0.11074246	0.12817479	
558.4	0.1107267	0.12813391	
558.6	0.11095098	0.12809304	
558.8	0.11056288	0.12805218	
559	0.11003122	0.12801134	
559.2	0.11063838	0.12797051	
559.4	0.11108221	0.12792969	
559.6	0.11118056	0.12788889	
559.8	0.11109992	0.1278481	
560	0.11095404	0.12780732	
560.2	0.11075477	0.12776656	
560.4	0.1107784	0.12772581	
560.6	0.11099867	0.12768507	
560.8	0.11038615	0.12764434	
561	0.11008086	0.12760363	
561.2	0.11083313	0.12756293	
561.4	0.11069815	0.12752224	
561.6	0.11058327	0.12748157	
561.8	0.11004658	0.12744091	
562	0.11030967	0.12740026	
562.2	0.10969537	0.12735962	
562.4	0.10979043	0.127319	
562.6	0.10999044	0.12727839	
562.8	0.10935759	0.1272378	
563	0.1097647	0.12719721	
563.2	0.11016395	0.12715664	
563.4	0.11033349	0.12711609	
563.6	0.11029307	0.12707554	
563.8	0.11021745	0.12703501	
564	0.11058892	0.12699449	
564.2	0.11085721	0.12695399	
564.4	0.11063091	0.12691349	
564.6	0.11020536	0.12687301	
564.8	0.10997633	0.12683255	
565	0.11005696	0.12679209	
565.2	0.11042028	0.12675165	
565.4	0.10980835	0.12671122	
565.6	0.10974021	0.12667081	
565.8	0.10919028	0.12663041	
566	0.10963186	0.12659002	
566.2	0.10960211	0.12654964	
566.4	0.11020687	0.12650928	
566.6	0.10994115	0.12646893	
566.8	0.10971238	0.12642859	
567	0.1104232	0.12638826	
567.2	0.11023346	0.12634795	
567.4	0.11054753	0.12630765	
567.6	0.11021687	0.12626737	
567.8	0.11046009	0.12622709	
568	0.11038826	0.12618683	
568.2	0.11026662	0.12614658	
568.4	0.10981453	0.12610635	
568.6	0.10924872	0.12606613	
568.8	0.10916611	0.12602592	
569	0.10900528	0.12598572	
569.2	0.10876975	0.12594554	
569.4	0.10881207	0.12590537	
569.6	0.10896369	0.12586521	
569.8	0.10887393	0.12582506	
570	0.10914552	0.12578493	
570.2	0.10927201	0.12574481	
570.4	0.10958462	0.1257047	
570.6	0.10967527	0.12566461	
570.8	0.11017825	0.12562453	
571	0.11030364	0.12558446	
571.2	0.10975602	0.1255444	
571.4	0.10984709	0.12550436	
571.6	0.10932716	0.12546433	
571.8	0.10910497	0.12542431	
572	0.10872079	0.12538431	
572.2	0.10883556	0.12534432	
572.4	0.1079494	0.12530434	
572.6	0.10755772	0.12526437	
572.8	0.10717254	0.12522442	
573	0.10727987	0.12518448	
573.2	0.10710406	0.12514455	
573.4	0.10743655	0.12510463	
573.6	0.10717185	0.12506473	
573.8	0.10745728	0.12502484	
574	0.10764767	0.12498496	
574.2	0.1079378	0.1249451	
574.4	0.10864086	0.12490525	
574.6	0.10868981	0.12486541	
574.8	0.10884928	0.12482558	
575	0.10876417	0.12478577	
575.2	0.10829551	0.12474597	
575.4	0.10858132	0.12470618	
575.6	0.10853381	0.1246664	
575.8	0.10876251	0.12462664	
576	0.10906204	0.12458689	
576.2	0.10902461	0.12454715	
576.4	0.10926198	0.12450743	
576.6	0.10907269	0.12446771	
576.8	0.10918993	0.12442801	
577	0.10952326	0.12438833	
577.2	0.10918065	0.12434865	
577.4	0.10883067	0.12430899	
577.6	0.10842377	0.12426934	
577.8	0.10779708	0.12422971	
578	0.107069	0.12419008	
578.2	0.10656524	0.12415047	
578.4	0.10630911	0.12411087	
578.6	0.1061337	0.12407129	
578.8	0.10648583	0.12403171	
579	0.10655408	0.12399215	
579.2	0.10632563	0.1239526	
579.4	0.10711519	0.12391307	
579.6	0.10698582	0.12387355	
579.8	0.10679931	0.12383404	
580	0.10699066	0.12379454	
580.2	0.10738648	0.12375505	
580.4	0.1082412	0.12371558	
580.6	0.10842119	0.12367612	
580.8	0.10908831	0.12363668	
581	0.10858413	0.12359724	
581.2	0.10782726	0.12355782	
581.4	0.10753959	0.12351841	
581.6	0.10740846	0.12347901	
581.8	0.10724372	0.12343963	
582	0.10733217	0.12340026	
582.2	0.10711396	0.1233609	
582.4	0.10734475	0.12332155	
582.6	0.10794908	0.12328222	
582.8	0.10846553	0.1232429	
583	0.10845499	0.12320359	
583.2	0.10792896	0.12316429	
583.4	0.10796012	0.12312501	
583.6	0.10753283	0.12308573	
583.8	0.10800604	0.12304648	
584	0.10820713	0.12300723	
584.2	0.108648	0.122968	
584.4	0.1088601	0.12292877	
584.6	0.10893147	0.12288957	
584.8	0.1086427	0.12285037	
585	0.10806282	0.12281119	
585.2	0.10794269	0.12277201	
585.4	0.10821729	0.12273286	
585.6	0.10829355	0.12269371	
585.8	0.10821535	0.12265458	
586	0.10748165	0.12261545	
586.2	0.1074634	0.12257635	
586.4	0.10747024	0.12253725	
586.6	0.10697057	0.12249817	
586.8	0.10657712	0.12245909	
587	0.10631031	0.12242004	
587.2	0.10522364	0.12238099	
587.4	0.10508559	0.12234195	
587.6	0.10497595	0.12230293	
587.8	0.10512677	0.12226392	
588	0.10471374	0.12222493	
588.2	0.10512345	0.12218594	
588.4	0.10534289	0.12214697	
588.6	0.10533629	0.12210801	
588.8	0.1051477	0.12206907	
589	0.10520017	0.12203013	
589.2	0.10512005	0.12199121	
589.4	0.10560979	0.1219523	
589.6	0.10572905	0.1219134	
589.8	0.10563035	0.12187452	
590	0.10591476	0.12183564	
590.2	0.10646111	0.12179678	
590.4	0.10622589	0.12175794	
590.6	0.10596279	0.1217191	
590.8	0.10571197	0.12168028	
591	0.10627544	0.12164147	
591.2	0.10553221	0.12160267	
591.4	0.10583687	0.12156388	
591.6	0.10559572	0.12152511	
591.8	0.10546074	0.12148635	
592	0.10507638	0.1214476	
592.2	0.10529482	0.12140886	
592.4	0.10522822	0.12137014	
592.6	0.10490592	0.12133143	
592.8	0.10499132	0.12129273	
593	0.10530213	0.12125404	
593.2	0.10543235	0.12121537	
593.4	0.10557798	0.12117671	
593.6	0.10514647	0.12113806	
593.8	0.10520466	0.12109942	
594	0.10498707	0.12106079	
594.2	0.1049816	0.12102218	
594.4	0.10459517	0.12098358	
594.6	0.10407999	0.12094499	
594.8	0.10351072	0.12090642	
595	0.10355882	0.12086785	
595.2	0.1027381	0.1208293	
595.4	0.10267968	0.12079076	
595.6	0.10250399	0.12075223	
595.8	0.1023994	0.12071372	
596	0.10229353	0.12067522	
596.2	0.10265989	0.12063673	
596.4	0.10297148	0.12059825	
596.6	0.10355999	0.12055978	
596.8	0.10397533	0.12052133	
597	0.10426382	0.12048289	
597.2	0.10466978	0.12044446	
597.4	0.10440121	0.12040605	
597.6	0.10453246	0.12036764	
597.8	0.10436957	0.12032925	
598	0.1040292	0.12029087	
598.2	0.10411773	0.1202525	
598.4	0.10396749	0.12021415	
598.6	0.10349253	0.1201758	
598.8	0.10315362	0.12013747	
599	0.10308709	0.12009916	
599.2	0.10296234	0.12006085	
599.4	0.10337168	0.12002255	
599.6	0.103306	0.11998427	
599.8	0.10310015	0.119946	
600	0.10318795	0.11990775	
600.2	0.10402965	0.1198695	
600.4	0.10456472	0.11983127	
600.6	0.10474384	0.11979305	
600.8	0.10465541	0.11975484	
601	0.10508531	0.11971664	
601.2	0.10512175	0.11967846	
601.4	0.10474244	0.11964029	
601.6	0.10482189	0.11960213	
601.8	0.10449513	0.11956398	
602	0.10436404	0.11952584	
602.2	0.10455497	0.11948772	
602.4	0.10461963	0.11944961	
602.6	0.10396414	0.11941151	
602.8	0.10377529	0.11937342	
603	0.10362325	0.11933535	
603.2	0.10338458	0.11929729	
603.4	0.10359752	0.11925923	
603.6	0.10327096	0.1192212	
603.8	0.10319688	0.11918317	
604	0.10314484	0.11914516	
604.2	0.10376316	0.11910715	
604.4	0.10322791	0.11906916	
604.6	0.10330767	0.11903119	
604.8	0.10307365	0.11899322	
605	0.10322374	0.11895527	
605.2	0.10261199	0.11891733	
605.4	0.10229095	0.1188794	
605.6	0.10193352	0.11884148	
605.8	0.10210853	0.11880357	
606	0.10236718	0.11876568	
606.2	0.10290305	0.1187278	
606.4	0.10304059	0.11868993	
606.6	0.10315799	0.11865208	
606.8	0.10400076	0.11861423	
607	0.10432232	0.1185764	
607.2	0.10473584	0.11853858	
607.4	0.10512654	0.11850077	
607.6	0.10514991	0.11846297	
607.8	0.10536182	0.11842519	
608	0.10513658	0.11838742	
608.2	0.10561092	0.11834966	
608.4	0.10508703	0.11831191	
608.6	0.10495822	0.11827417	
608.8	0.10442282	0.11823645	
609	0.10406966	0.11819874	
609.2	0.10325727	0.11816103	
609.4	0.10311629	0.11812335	
609.6	0.10304893	0.11808567	
609.8	0.10348168	0.11804801	
610	0.10341467	0.11801035	
610.2	0.10348182	0.11797271	
610.4	0.10352317	0.11793509	
610.6	0.10328969	0.11789747	
610.8	0.10359079	0.11785987	
611	0.10301352	0.11782227	
611.2	0.10295949	0.11778469	
611.4	0.10337899	0.11774713	
611.6	0.10301001	0.11770957	
611.8	0.10294994	0.11767203	
612	0.10217258	0.11763449	
612.2	0.10225048	0.11759697	
612.4	0.10169079	0.11755947	
612.6	0.10169408	0.11752197	
612.8	0.10142918	0.11748449	
613	0.10156301	0.11744701	
613.2	0.10195216	0.11740955	
613.4	0.10194667	0.11737211	
613.6	0.10221577	0.11733467	
613.8	0.10276692	0.11729724	
614	0.10285521	0.11725983	
614.2	0.10325259	0.11722243	
614.4	0.10347814	0.11718504	
614.6	0.10356811	0.11714767	
614.8	0.10378675	0.1171103	
615	0.10374713	0.11707295	
615.2	0.10434309	0.11703561	
615.4	0.10428906	0.11699828	
615.6	0.10362077	0.11696096	
615.8	0.10367793	0.11692366	
616	0.10359679	0.11688636	
616.2	0.10365356	0.11684908	
616.4	0.10353779	0.11681181	
616.6	0.1031145	0.11677455	
616.8	0.10272522	0.11673731	
617	0.10255137	0.11670007	
617.2	0.10211575	0.11666285	
617.4	0.10133089	0.11662564	
617.6	0.10145346	0.11658844	
617.8	0.10120268	0.11655126	
618	0.10095163	0.11651408	
618.2	0.10037022	0.11647692	
618.4	0.10005542	0.11643977	
618.6	0.10004363	0.11640263	
618.8	0.09981965	0.1163655	
619	0.09965354	0.11632839	
619.2	0.09991524	0.11629128	
619.4	0.0999262	0.11625419	
619.6	0.10007612	0.11621711	
619.8	0.10040284	0.11618004	
620	0.10131013	0.11614299	
620.2	0.10103732	0.11610594	
620.4	0.10152658	0.11606891	
620.6	0.10116127	0.11603189	
620.8	0.10178916	0.11599488	
621	0.10219171	0.11595788	
621.2	0.10270182	0.1159209	
621.4	0.10256051	0.11588392	
621.6	0.10265537	0.11584696	
621.8	0.10317928	0.11581001	
622	0.10327371	0.11577307	
622.2	0.10288445	0.11573615	
622.4	0.10301575	0.11569923	
622.6	0.10274298	0.11566233	
622.8	0.10209096	0.11562544	
623	0.10200047	0.11558856	
623.2	0.10186519	0.11555169	
623.4	0.10168174	0.11551484	
623.6	0.10127241	0.11547799	
623.8	0.10139072	0.11544116	
624	0.10124816	0.11540434	
624.2	0.10095628	0.11536753	
624.4	0.10103753	0.11533073	
624.6	0.10069767	0.11529395	
624.8	0.10093321	0.11525718	
625	0.10113421	0.11522041	
625.2	0.1013312	0.11518366	
625.4	0.10144854	0.11514693	
625.6	0.10214503	0.1151102	
625.8	0.1026006	0.11507348	
626	0.10247859	0.11503678	
626.2	0.10246408	0.11500009	
626.4	0.10198563	0.11496341	
626.6	0.10195211	0.11492674	
626.8	0.10197407	0.11489008	
627	0.10196527	0.11485344	
627.2	0.10171787	0.11481681	
627.4	0.10195795	0.11478019	
627.6	0.10179619	0.11474358	
627.8	0.10195768	0.11470698	
628	0.10167861	0.11467039	
628.2	0.10179052	0.11463382	
628.4	0.10128012	0.11459725	
628.6	0.1012485	0.1145607	
628.8	0.1009698	0.11452416	
629	0.10132846	0.11448763	
629.2	0.10099901	0.11445112	
629.4	0.10084431	0.11441461	
629.6	0.10073722	0.11437812	
629.8	0.10030597	0.11434164	
630	0.10033953	0.11430517	
630.2	0.09964484	0.11426871	
630.4	0.09895935	0.11423226	
630.6	0.09894152	0.11419583	
630.8	0.09849834	0.11415941	
631	0.0984449	0.11412299	
631.2	0.09856646	0.11408659	
631.4	0.09881639	0.11405021	
631.6	0.09898968	0.11401383	
631.8	0.09957629	0.11397746	
632	0.09970162	0.11394111	
632.2	0.10026276	0.11390477	
632.4	0.10089423	0.11386844	
632.6	0.10122727	0.11383212	
632.8	0.10163424	0.11379581	
633	0.10206315	0.11375951	
633.2	0.10162887	0.11372323	
633.4	0.10183852	0.11368696	
633.6	0.10182294	0.1136507	
633.8	0.10157599	0.11361445	
634	0.10146829	0.11357821	
634.2	0.10051182	0.11354198	
634.4	0.10055466	0.11350577	
634.6	0.1006709	0.11346957	
634.8	0.10040814	0.11343337	
635	0.1005411	0.11339719	
635.2	0.10030952	0.11336103	
635.4	0.10044478	0.11332487	
635.6	0.10048828	0.11328872	
635.8	0.10063765	0.11325259	
636	0.10074798	0.11321647	
636.2	0.1014913	0.11318035	
636.4	0.10158392	0.11314426	
636.6	0.10150666	0.11310817	
636.8	0.10129463	0.11307209	
637	0.10105536	0.11303603	
637.2	0.10076853	0.11299997	
637.4	0.1008285	0.11296393	
637.6	0.10147656	0.1129279	
637.8	0.101429	0.11289188	
638	0.10143565	0.11285587	
638.2	0.10086919	0.11281988	
638.4	0.10117654	0.11278389	
638.6	0.10099451	0.11274792	
638.8	0.10055077	0.11271196	
639	0.10057089	0.11267601	
639.2	0.10036802	0.11264007	
639.4	0.10054865	0.11260414	
639.6	0.1005043	0.11256823	
639.8	0.10017763	0.11253232	
640	0.09974685	0.11249643	
640.2	0.09981044	0.11246055	
640.4	0.09928839	0.11242468	
640.6	0.09930332	0.11238882	
640.8	0.09914516	0.11235297	
641	0.09947097	0.11231714	
641.2	0.09962862	0.11228131	
641.4	0.10022845	0.1122455	
641.6	0.10064837	0.1122097	
641.8	0.10010778	0.11217391	
642	0.10061789	0.11213813	
642.2	0.1003166	0.11210237	
642.4	0.10040969	0.11206661	
642.6	0.09996636	0.11203087	
642.8	0.09963442	0.11199513	
643	0.09911458	0.11195941	
643.2	0.09877389	0.1119237	
643.4	0.09874641	0.111888	
643.6	0.09854249	0.11185232	
643.8	0.09801612	0.11181664	
644	0.09774916	0.11178098	
644.2	0.09818638	0.11174532	
644.4	0.09845505	0.11170968	
644.6	0.0988881	0.11167405	
644.8	0.09880392	0.11163843	
645	0.09861869	0.11160282	
645.2	0.0988779	0.11156723	
645.4	0.09952762	0.11153164	
645.6	0.09941427	0.11149607	
645.8	0.09978676	0.11146051	
646	0.09992336	0.11142496	
646.2	0.09913777	0.11138942	
646.4	0.09897372	0.11135389	
646.6	0.09864586	0.11131837	
646.8	0.09839926	0.11128287	
647	0.09796478	0.11124737	
647.2	0.09800135	0.11121189	
647.4	0.09856752	0.11117642	
647.6	0.09893074	0.11114096	
647.8	0.09873777	0.11110551	
648	0.09885451	0.11107007	
648.2	0.09919703	0.11103464	
648.4	0.09955989	0.11099923	
648.6	0.09960348	0.11096382	
648.8	0.09987034	0.11092843	
649	0.09998753	0.11089305	
649.2	0.10052743	0.11085768	
649.4	0.1006672	0.11082232	
649.6	0.10064325	0.11078698	
649.8	0.1009682	0.11075164	
650	0.10099278	0.11071631	
650.2	0.1013262	0.110681	
650.4	0.10115074	0.1106457	
650.6	0.10068222	0.11061041	
650.8	0.10041461	0.11057513	
651	0.10050351	0.11053986	
651.2	0.10032851	0.1105046	
651.4	0.10055542	0.11046936	
651.6	0.10035598	0.11043412	
651.8	0.10005754	0.1103989	
652	0.09993317	0.11036369	
652.2	0.10024207	0.11032848	
652.4	0.10044141	0.11029329	
652.6	0.10037483	0.11025812	
652.8	0.10014105	0.11022295	
653	0.09980686	0.11018779	
653.2	0.10029947	0.11015265	
653.4	0.10006019	0.11011751	
653.6	0.10016677	0.11008239	
653.8	0.10005779	0.11004728	
654	0.09976219	0.11001218	
654.2	0.09933093	0.10997709	
654.4	0.0982181	0.10994201	
654.6	0.097765	0.10990695	
654.8	0.09757427	0.10987189	
655	0.09767853	0.10983685	
655.2	0.09730453	0.10980181	
655.4	0.09753901	0.10976679	
655.6	0.09723725	0.10973178	
655.8	0.09715633	0.10969678	
656	0.09732474	0.10966179	
656.2	0.0978239	0.10962682	
656.4	0.09768178	0.10959185	
656.6	0.0977407	0.1095569	
656.8	0.09814465	0.10952195	
657	0.09877052	0.10948702	
657.2	0.09908908	0.1094521	
657.4	0.09892974	0.10941719	
657.6	0.09867873	0.10938229	
657.8	0.09840327	0.1093474	
658	0.09865476	0.10931252	
658.2	0.09844138	0.10927766	
658.4	0.0980287	0.1092428	
658.6	0.09815526	0.10920796	
658.8	0.09793033	0.10917313	
659	0.09799584	0.10913831	
659.2	0.09774474	0.1091035	
659.4	0.09730051	0.1090687	
659.6	0.09675311	0.10903391	
659.8	0.09682334	0.10899913	
660	0.09671548	0.10896437	
660.2	0.0971659	0.10892961	
660.4	0.09724367	0.10889487	
660.6	0.09788754	0.10886014	
660.8	0.09809012	0.10882541	
661	0.09805123	0.1087907	
661.2	0.09823639	0.108756	
661.4	0.09847805	0.10872132	
661.6	0.09815026	0.10868664	
661.8	0.09821364	0.10865197	
662	0.09843162	0.10861732	
662.2	0.09775277	0.10858267	
662.4	0.09766644	0.10854804	
662.6	0.09757251	0.10851342	
662.8	0.0968746	0.10847881	
663	0.09706444	0.10844421	
663.2	0.09681066	0.10840962	
663.4	0.09686525	0.10837504	
663.6	0.09652736	0.10834047	
663.8	0.09657054	0.10830592	
664	0.09666187	0.10827137	
664.2	0.0975713	0.10823684	
664.4	0.09782505	0.10820232	
664.6	0.09806246	0.10816781	
664.8	0.09757746	0.10813331	
665	0.09773788	0.10809882	
665.2	0.09842097	0.10806434	
665.4	0.09839758	0.10802987	
665.6	0.0978352	0.10799541	
665.8	0.09788554	0.10796097	
666	0.09767961	0.10792653	
666.2	0.09726925	0.10789211	
666.4	0.09739181	0.1078577	
666.6	0.0969969	0.10782329	
666.8	0.09698165	0.1077889	
667	0.09767681	0.10775452	
667.2	0.09781287	0.10772015	
667.4	0.09777382	0.1076858	
667.6	0.09743686	0.10765145	
667.8	0.09805873	0.10761711	
668	0.09860598	0.10758279	
668.2	0.09920086	0.10754847	
668.4	0.09885104	0.10751417	
668.6	0.09861447	0.10747988	
668.8	0.09851056	0.1074456	
669	0.09866246	0.10741133	
669.2	0.09921566	0.10737707	
669.4	0.09848082	0.10734282	
669.6	0.09799234	0.10730858	
669.8	0.09776667	0.10727436	
670	0.09770403	0.10724014	
670.2	0.09784744	0.10720594	
670.4	0.09716676	0.10717174	
670.6	0.09693184	0.10713756	
670.8	0.09705326	0.10710339	
671	0.09700501	0.10706923	
671.2	0.09653452	0.10703508	
671.4	0.09634604	0.10700094	
671.6	0.09646788	0.10696681	
671.8	0.09648128	0.10693269	
672	0.09623929	0.10689858	
672.2	0.09625047	0.10686449	
672.4	0.09606494	0.1068304	
672.6	0.09634123	0.10679633	
672.8	0.09626493	0.10676226	
673	0.09613651	0.10672821	
673.2	0.09630817	0.10669417	
673.4	0.09594622	0.10666014	
673.6	0.09587554	0.10662612	
673.8	0.09609295	0.10659211	
674	0.09648786	0.10655811	
674.2	0.09653095	0.10652413	
674.4	0.09630518	0.10649015	
674.6	0.09680834	0.10645618	
674.8	0.09656876	0.10642223	
675	0.09659974	0.10638829	
675.2	0.09695984	0.10635435	
675.4	0.09692695	0.10632043	
675.6	0.09710735	0.10628652	
675.8	0.0972359	0.10625262	
676	0.09722334	0.10621873	
676.2	0.09783375	0.10618485	
676.4	0.09804399	0.10615098	
676.6	0.09811527	0.10611712	
676.8	0.09829321	0.10608328	
677	0.09840507	0.10604944	
677.2	0.09802151	0.10601562	
677.4	0.09790672	0.1059818	
677.6	0.09797919	0.105948	
677.8	0.09800351	0.10591421	
678	0.09759348	0.10588042	
678.2	0.09784245	0.10584665	
678.4	0.09760063	0.10581289	
678.6	0.09710178	0.10577914	
678.8	0.09643517	0.1057454	
679	0.09613634	0.10571168	
679.2	0.09575769	0.10567796	
679.4	0.09537229	0.10564425	
679.6	0.09534425	0.10561056	
679.8	0.0951627	0.10557687	
680	0.09498241	0.1055432	
680.2	0.09532545	0.10550953	
680.4	0.09532827	0.10547588	
680.6	0.09541996	0.10544224	
680.8	0.09568822	0.10540861	
681	0.09613327	0.10537499	
681.2	0.09643865	0.10534138	
681.4	0.09721934	0.10530778	
681.6	0.09812733	0.10527419	
681.8	0.09820618	0.10524061	
682	0.09840642	0.10520705	
682.2	0.09899298	0.10517349	
682.4	0.0988852	0.10513994	
682.6	0.09860997	0.10510641	
682.8	0.09828899	0.10507288	
683	0.09813705	0.10503937	
683.2	0.09779378	0.10500587	
683.4	0.09788297	0.10497238	
683.6	0.09759128	0.10493889	
683.8	0.0975628	0.10490542	
684	0.09719302	0.10487196	
684.2	0.09721169	0.10483851	
684.4	0.09672691	0.10480508	
684.6	0.09629313	0.10477165	
684.8	0.09609535	0.10473823	
685	0.09601541	0.10470482	
685.2	0.09563882	0.10467143	
685.4	0.09557627	0.10463804	
685.6	0.09552023	0.10460467	
685.8	0.09516444	0.1045713	
686	0.09489637	0.10453795	
686.2	0.09528698	0.10450461	
686.4	0.09486	0.10447127	
686.6	0.09462973	0.10443795	
686.8	0.09459176	0.10440464	
687	0.09506124	0.10437134	
687.2	0.09503471	0.10433805	
687.4	0.09536466	0.10430477	
687.6	0.0959253	0.1042715	
687.8	0.09621954	0.10423825	
688	0.09629211	0.104205	
688.2	0.09680975	0.10417176	
688.4	0.09675128	0.10413854	
688.6	0.09662848	0.10410532	
688.8	0.09638191	0.10407211	
689	0.09653096	0.10403892	
689.2	0.09665209	0.10400574	
689.4	0.09634054	0.10397256	
689.6	0.0962436	0.1039394	
689.8	0.09586297	0.10390625	
690	0.09531606	0.10387311	
690.2	0.09530072	0.10383998	
690.4	0.09452702	0.10380686	
690.6	0.09401123	0.10377375	
690.8	0.09424572	0.10374065	
691	0.09457276	0.10370756	
691.2	0.09424834	0.10367448	
691.4	0.09441634	0.10364141	
691.6	0.09490796	0.10360836	
691.8	0.09485813	0.10357531	
692	0.09510053	0.10354227	
692.2	0.09574534	0.10350925	
692.4	0.09615577	0.10347623	
692.6	0.09652747	0.10344323	
692.8	0.09660501	0.10341024	
693	0.09775715	0.10337725	
693.2	0.09761101	0.10334428	
693.4	0.09750373	0.10331132	
693.6	0.09786573	0.10327837	
693.8	0.09746562	0.10324543	
694	0.09727901	0.10321249	
694.2	0.0971309	0.10317957	
694.4	0.09693927	0.10314667	
694.6	0.09725542	0.10311377	
694.8	0.09779076	0.10308088	
695	0.0970825	0.103048	
695.2	0.09671222	0.10301513	
695.4	0.09662659	0.10298227	
695.6	0.09641089	0.10294943	
695.8	0.09611413	0.10291659	
696	0.09570218	0.10288377	
696.2	0.09567063	0.10285095	
696.4	0.09523561	0.10281815	
696.6	0.09513716	0.10278535	
696.8	0.09496895	0.10275257	
697	0.09531777	0.10271979	
697.2	0.09503085	0.10268703	
697.4	0.09528713	0.10265428	
697.6	0.09515106	0.10262154	
697.8	0.09475662	0.1025888	
698	0.0946716	0.10255608	
698.2	0.09494307	0.10252337	
698.4	0.09533761	0.10249067	
698.6	0.09551346	0.10245798	
698.8	0.09534439	0.1024253	
699	0.09455467	0.10239263	
699.2	0.09430669	0.10235998	
699.4	0.09414552	0.10232733	
699.6	0.0941304	0.10229469	
699.8	0.09423807	0.10226206	
700	0.0941446	0.10222944	
700.2	0.0942813	0.10219684	
700.4	0.09454229	0.10216424	
700.6	0.09588316	0.10213166	
700.8	0.09642084	0.10209908	
701	0.09690951	0.10206652	
701.2	0.096906	0.10203396	
701.4	0.0966209	0.10200142	
701.6	0.09626694	0.10196888	
701.8	0.09624997	0.10193636	
702	0.09637886	0.10190385	
702.2	0.0961836	0.10187134	
702.4	0.09591393	0.10183885	
702.6	0.09492677	0.10180637	
702.8	0.09439988	0.1017739	
703	0.09308496	0.10174144	
703.2	0.09252904	0.10170899	
703.4	0.09234844	0.10167654	
703.6	0.09242154	0.10164411	
703.8	0.09242463	0.10161169	
704	0.09271282	0.10157929	
704.2	0.09323863	0.10154689	
704.4	0.09427216	0.1015145	
704.6	0.09479182	0.10148212	
704.8	0.09444177	0.10144975	
705	0.09421596	0.10141739	
705.2	0.09371457	0.10138504	
705.4	0.09373465	0.10135271	
705.6	0.09387082	0.10132038	
705.8	0.09364489	0.10128806	
706	0.09365957	0.10125576	
706.2	0.09332779	0.10122346	
706.4	0.09329405	0.10119118	
706.6	0.09306936	0.1011589	
706.8	0.09332086	0.10112664	
707	0.09309978	0.10109438	
707.2	0.09341787	0.10106214	
707.4	0.09357896	0.1010299	
707.6	0.09401402	0.10099768	
707.8	0.09439349	0.10096546	
708	0.09476877	0.10093326	
708.2	0.09491846	0.10090107	
708.4	0.09501856	0.10086888	
708.6	0.09493547	0.10083671	
708.8	0.09479444	0.10080455	
709	0.09470424	0.1007724	
709.2	0.09443901	0.10074026	
709.4	0.0948935	0.10070812	
709.6	0.09470007	0.100676	
709.8	0.09421639	0.10064389	
710	0.09419595	0.10061179	
710.2	0.09394285	0.1005797	
710.4	0.09388626	0.10054762	
710.6	0.09336879	0.10051555	
710.8	0.09320678	0.10048349	
711	0.09299248	0.10045144	
711.2	0.092662	0.1004194	
711.4	0.09284209	0.10038737	
711.6	0.09278517	0.10035535	
711.8	0.09261122	0.10032334	
712	0.0927129	0.10029134	
712.2	0.09251344	0.10025936	
712.4	0.09236193	0.10022738	
712.6	0.09279585	0.10019541	
712.8	0.09258952	0.10016345	
713	0.09286186	0.1001315	
713.2	0.09345681	0.10009957	
713.4	0.0940742	0.10006764	
713.6	0.09374803	0.10003572	
713.8	0.09374783	0.10000382	
714	0.09385978	0.09997192	
714.2	0.09345125	0.09994003	
714.4	0.09366382	0.09990816	
714.6	0.09358597	0.09987629	
714.8	0.09388674	0.09984443	
715	0.09366043	0.09981259	
715.2	0.09399448	0.09978075	
715.4	0.09417178	0.09974893	
715.6	0.09435613	0.09971711	
715.8	0.09487682	0.09968531	
716	0.09531361	0.09965351	
716.2	0.09473855	0.09962173	
716.4	0.09466538	0.09958995	
716.6	0.09435039	0.09955819	
716.8	0.09403554	0.09952643	
717	0.09421549	0.09949469	
717.2	0.09433833	0.09946295	
717.4	0.09403058	0.09943123	
717.6	0.09384006	0.09939951	
717.8	0.09368134	0.09936781	
718	0.09346632	0.09933612	
718.2	0.09319309	0.09930443	
718.4	0.09366522	0.09927276	
718.6	0.09357851	0.0992411	
718.8	0.09359908	0.09920944	
719	0.09377145	0.0991778	
719.2	0.09444601	0.09914617	
719.4	0.09469872	0.09911454	
719.6	0.09557661	0.09908293	
719.8	0.09605652	0.09905133	
