# Supplementary material for: Molecular basis for DNA recognition by the maternal pioneer transcription factor FoxH1
Source: Nat Commun. 2022 Nov 26;13:7279. doi: 10.1038/s41467-022-34925-y (PMC9701222; doi:10.1038/s41467-022-34925-y)
Supplement: Supplementary file 4 — Source Data [file 41467_2022_34925_MOESM4_ESM.zip › Sourcedata/BLIS/FoxH1/R30H/GSC/DNA/G7Results.txt]

Conc1	7.813E-09	
Start1	270	
Stop1	719.8	
Kobs	0.00159502921316166	
Error Kobs	2.14001266178307E-05	
Koff	0	
Error Koff	0	
Time1	Data1	Fit1	
270	0.00268142	0	
270.2	0.00320256	0.00010376	
270.4	0.00379505	0.00020748	
270.6	0.00439874	0.00031115	
270.8	0.00488505	0.00041478	
271	0.00528073	0.00051836	
271.2	0.00577798	0.0006219	
271.4	0.00592436	0.00072539	
271.6	0.00642627	0.00082884	
271.8	0.0066367	0.00093225	
272	0.00666018	0.00103561	
272.2	0.00689431	0.00113892	
272.4	0.00714689	0.0012422	
272.6	0.00716717	0.00134542	
272.8	0.00705295	0.0014486	
273	0.00739497	0.00155174	
273.2	0.00776544	0.00165484	
273.4	0.00780524	0.00175789	
273.6	0.00796245	0.00186089	
273.8	0.0078492	0.00196385	
274	0.00779235	0.00206677	
274.2	0.00794833	0.00216964	
274.4	0.00782997	0.00227247	
274.6	0.00810283	0.00237525	
274.8	0.00795174	0.00247799	
275	0.00806237	0.00258069	
275.2	0.00806188	0.00268334	
275.4	0.00810837	0.00278595	
275.6	0.00866038	0.00288851	
275.8	0.00858413	0.00299103	
276	0.00910547	0.0030935	
276.2	0.0098492	0.00319593	
276.4	0.01005745	0.00329832	
276.6	0.00989257	0.00340066	
276.8	0.01031061	0.00350296	
277	0.01064487	0.00360522	
277.2	0.01103614	0.00370743	
277.4	0.01156785	0.00380959	
277.6	0.01118755	0.00391172	
277.8	0.01143851	0.0040138	
278	0.01189818	0.00411583	
278.2	0.01214743	0.00421782	
278.4	0.01192598	0.00431977	
278.6	0.01234004	0.00442167	
278.8	0.01211952	0.00452353	
279	0.01203273	0.00462535	
279.2	0.01180537	0.00472712	
279.4	0.01187757	0.00482885	
279.6	0.01151581	0.00493053	
279.8	0.01116188	0.00503217	
280	0.01170761	0.00513377	
280.2	0.01183893	0.00523532	
280.4	0.01163204	0.00533683	
280.6	0.01142556	0.00543829	
280.8	0.01203675	0.00553972	
281	0.01182574	0.00564109	
281.2	0.0119094	0.00574243	
281.4	0.01270248	0.00584372	
281.6	0.01310959	0.00594497	
281.8	0.01338288	0.00604617	
282	0.01361565	0.00614733	
282.2	0.01398596	0.00624845	
282.4	0.01397928	0.00634952	
282.6	0.01405276	0.00645055	
282.8	0.01432884	0.00655154	
283	0.01455553	0.00665248	
283.2	0.01490341	0.00675338	
283.4	0.01502718	0.00685424	
283.6	0.01499758	0.00695505	
283.8	0.01550783	0.00705582	
284	0.01647373	0.00715655	
284.2	0.01627345	0.00725723	
284.4	0.01574865	0.00735787	
284.6	0.01554798	0.00745847	
284.8	0.0152706	0.00755902	
285	0.01518486	0.00765953	
285.2	0.01586029	0.00776	
285.4	0.01664644	0.00786042	
285.6	0.01631561	0.0079608	
285.8	0.01601846	0.00806114	
286	0.01667187	0.00816143	
286.2	0.01693551	0.00826168	
286.4	0.01720537	0.00836189	
286.6	0.01769447	0.00846205	
286.8	0.01853354	0.00856217	
287	0.01880933	0.00866225	
287.2	0.0193025	0.00876229	
287.4	0.01964419	0.00886228	
287.6	0.01950708	0.00896223	
287.8	0.01945758	0.00906213	
288	0.01941312	0.009162	
288.2	0.01917597	0.00926182	
288.4	0.01921772	0.00936159	
288.6	0.01922526	0.00946133	
288.8	0.01893728	0.00956102	
289	0.01886352	0.00966067	
289.2	0.01980755	0.00976027	
289.4	0.01941883	0.00985984	
289.6	0.01927617	0.00995936	
289.8	0.01936515	0.01005883	
290	0.01992656	0.01015827	
290.2	0.02005998	0.01025766	
290.4	0.02020416	0.01035701	
290.6	0.02004343	0.01045631	
290.8	0.02019568	0.01055558	
291	0.0201196	0.0106548	
291.2	0.02037084	0.01075398	
291.4	0.01974439	0.01085311	
291.6	0.01941241	0.0109522	
291.8	0.01969683	0.01105125	
292	0.0203788	0.01115026	
292.2	0.02077243	0.01124923	
292.4	0.02062045	0.01134815	
292.6	0.02049568	0.01144703	
292.8	0.02057928	0.01154587	
293	0.02083981	0.01164466	
293.2	0.02138467	0.01174341	
293.4	0.02145837	0.01184212	
293.6	0.02230172	0.01194079	
293.8	0.02262239	0.01203941	
294	0.02317793	0.012138	
294.2	0.02344124	0.01223654	
294.4	0.02358859	0.01233503	
294.6	0.02372418	0.01243349	
294.8	0.02369389	0.0125319	
295	0.02305048	0.01263027	
295.2	0.02342792	0.0127286	
295.4	0.02325742	0.01282689	
295.6	0.02395474	0.01292513	
295.8	0.02398003	0.01302333	
296	0.02426348	0.01312149	
296.2	0.02421213	0.01321961	
296.4	0.02430782	0.01331768	
296.6	0.02434293	0.01341571	
296.8	0.02418902	0.01351371	
297	0.02394555	0.01361165	
297.2	0.02440615	0.01370956	
297.4	0.02507188	0.01380742	
297.6	0.02502854	0.01390525	
297.8	0.02511441	0.01400302	
298	0.02550861	0.01410076	
298.2	0.02542228	0.01419846	
298.4	0.02535584	0.01429611	
298.6	0.02513605	0.01439372	
298.8	0.02540174	0.01449129	
299	0.0258558	0.01458882	
299.2	0.0269876	0.01468631	
299.4	0.02704479	0.01478375	
299.6	0.02792524	0.01488115	
299.8	0.02807792	0.01497851	
300	0.02846862	0.01507583	
300.2	0.02894522	0.01517311	
300.4	0.02890819	0.01527034	
300.6	0.02889266	0.01536753	
300.8	0.02883817	0.01546468	
301	0.02898742	0.01556179	
301.2	0.02919499	0.01565886	
301.4	0.0291964	0.01575588	
301.6	0.02889475	0.01585287	
301.8	0.02869021	0.01594981	
302	0.02897585	0.01604671	
302.2	0.02854708	0.01614357	
302.4	0.02824894	0.01624039	
302.6	0.02831634	0.01633716	
302.8	0.02893023	0.01643389	
303	0.02900054	0.01653059	
303.2	0.02922164	0.01662724	
303.4	0.02902147	0.01672385	
303.6	0.02941777	0.01682041	
303.8	0.02913536	0.01691694	
304	0.02922845	0.01701342	
304.2	0.0295751	0.01710987	
304.4	0.02924418	0.01720627	
304.6	0.02940063	0.01730263	
304.8	0.0296757	0.01739894	
305	0.02999431	0.01749522	
305.2	0.03004435	0.01759146	
305.4	0.03026611	0.01768765	
305.6	0.03024975	0.0177838	
305.8	0.03017757	0.01787991	
306	0.03112682	0.01797598	
306.2	0.03107438	0.01807201	
306.4	0.03138776	0.018168	
306.6	0.03197315	0.01826395	
306.8	0.03279434	0.01835985	
307	0.03295582	0.01845571	
307.2	0.03303358	0.01855154	
307.4	0.0329681	0.01864732	
307.6	0.03276562	0.01874306	
307.8	0.03253273	0.01883876	
308	0.03219711	0.01893441	
308.2	0.03189267	0.01903003	
308.4	0.03150232	0.0191256	
308.6	0.0315503	0.01922114	
308.8	0.03119883	0.01931663	
309	0.03087427	0.01941208	
309.2	0.0308648	0.01950749	
309.4	0.03042049	0.01960286	
309.6	0.0301978	0.01969819	
309.8	0.03028989	0.01979348	
310	0.03054966	0.01988873	
310.2	0.03107327	0.01998393	
310.4	0.03137246	0.0200791	
310.6	0.0311925	0.02017422	
310.8	0.03172639	0.0202693	
311	0.03225835	0.02036435	
311.2	0.03293148	0.02045935	
311.4	0.03339625	0.02055431	
311.6	0.03336167	0.02064923	
311.8	0.03300431	0.02074411	
312	0.03348593	0.02083894	
312.2	0.03402916	0.02093374	
312.4	0.03413575	0.0210285	
312.6	0.03426763	0.02112321	
312.8	0.03457295	0.02121789	
313	0.03518996	0.02131252	
313.2	0.03546733	0.02140712	
313.4	0.03516648	0.02150167	
313.6	0.0353482	0.02159618	
313.8	0.03558365	0.02169065	
314	0.03553728	0.02178508	
314.2	0.03570006	0.02187947	
314.4	0.03529322	0.02197382	
314.6	0.03539945	0.02206813	
314.8	0.03586546	0.0221624	
315	0.03637311	0.02225663	
315.2	0.03671597	0.02235081	
315.4	0.03689472	0.02244496	
315.6	0.03691571	0.02253907	
315.8	0.03685339	0.02263313	
316	0.03761432	0.02272716	
316.2	0.03837157	0.02282114	
316.4	0.03837453	0.02291509	
316.6	0.03885909	0.02300899	
316.8	0.03920458	0.02310285	
317	0.0388661	0.02319668	
317.2	0.03866234	0.02329046	
317.4	0.03834769	0.0233842	
317.6	0.03839784	0.0234779	
317.8	0.0381902	0.02357157	
318	0.03772319	0.02366519	
318.2	0.03706726	0.02375877	
318.4	0.03659629	0.02385231	
318.6	0.03680865	0.02394581	
318.8	0.03632814	0.02403927	
319	0.03671902	0.02413269	
319.2	0.03688162	0.02422607	
319.4	0.03712861	0.02431941	
319.6	0.03756987	0.02441271	
319.8	0.03847691	0.02450597	
320	0.03918952	0.02459919	
320.2	0.04007078	0.02469237	
320.4	0.04003078	0.02478551	
320.6	0.04033183	0.02487861	
320.8	0.04008326	0.02497167	
321	0.04005005	0.02506469	
321.2	0.04022135	0.02515767	
321.4	0.0403076	0.0252506	
321.6	0.04059682	0.0253435	
321.8	0.04050198	0.02543636	
322	0.04024156	0.02552918	
322.2	0.04043177	0.02562196	
322.4	0.04035363	0.0257147	
322.6	0.04036656	0.0258074	
322.8	0.0404024	0.02590006	
323	0.04052528	0.02599268	
323.2	0.04056313	0.02608526	
323.4	0.04144958	0.0261778	
323.6	0.04174267	0.0262703	
323.8	0.04217347	0.02636276	
324	0.04185699	0.02645518	
324.2	0.04183002	0.02654756	
324.4	0.04187288	0.0266399	
324.6	0.04161742	0.02673221	
324.8	0.04160396	0.02682447	
325	0.04183349	0.02691669	
325.2	0.04191412	0.02700887	
325.4	0.04194029	0.02710102	
325.6	0.04187967	0.02719312	
325.8	0.04215959	0.02728518	
326	0.04247359	0.02737721	
326.2	0.0431529	0.02746919	
326.4	0.04285684	0.02756114	
326.6	0.04304084	0.02765304	
326.8	0.04375792	0.02774491	
327	0.0441	0.02783673	
327.2	0.04479479	0.02792852	
327.4	0.04558725	0.02802027	
327.6	0.04514426	0.02811197	
327.8	0.04521494	0.02820364	
328	0.04541111	0.02829527	
328.2	0.04526837	0.02838686	
328.4	0.04478149	0.02847841	
328.6	0.04431962	0.02856992	
328.8	0.04435442	0.02866139	
329	0.04442061	0.02875283	
329.2	0.04446042	0.02884422	
329.4	0.04409023	0.02893557	
329.6	0.04403088	0.02902689	
329.8	0.04437146	0.02911816	
330	0.04452267	0.0292094	
330.2	0.04473214	0.02930059	
330.4	0.04455473	0.02939175	
330.6	0.04445098	0.02948287	
330.8	0.04492795	0.02957395	
331	0.04521393	0.02966498	
331.2	0.04523794	0.02975598	
331.4	0.04551359	0.02984695	
331.6	0.04552216	0.02993787	
331.8	0.04560584	0.03002875	
332	0.04546465	0.03011959	
332.2	0.04485022	0.0302104	
332.4	0.04420219	0.03030116	
332.6	0.04418979	0.03039189	
332.8	0.04390014	0.03048258	
333	0.04386639	0.03057323	
333.2	0.04366273	0.03066384	
333.4	0.04341774	0.03075441	
333.6	0.04381804	0.03084494	
333.8	0.04429443	0.03093543	
334	0.04411757	0.03102589	
334.2	0.04426496	0.0311163	
334.4	0.04456626	0.03120668	
334.6	0.04489131	0.03129701	
334.8	0.04548233	0.03138731	
335	0.04573823	0.03147757	
335.2	0.0468187	0.03156779	
335.4	0.04763191	0.03165797	
335.6	0.04860939	0.03174812	
335.8	0.04876118	0.03183822	
336	0.04917222	0.03192829	
336.2	0.04906863	0.03201831	
336.4	0.04876273	0.0321083	
336.6	0.04864243	0.03219825	
336.8	0.04792845	0.03228816	
337	0.04827735	0.03237803	
337.2	0.04863788	0.03246787	
337.4	0.04904155	0.03255766	
337.6	0.0490963	0.03264742	
337.8	0.04901774	0.03273713	
338	0.04867122	0.03282681	
338.2	0.04841911	0.03291645	
338.4	0.04828597	0.03300605	
338.6	0.0482379	0.03309562	
338.8	0.04830518	0.03318514	
339	0.04868646	0.03327463	
339.2	0.04920563	0.03336407	
339.4	0.04890746	0.03345348	
339.6	0.04935236	0.03354285	
339.8	0.04901253	0.03363219	
340	0.04969997	0.03372148	
340.2	0.04953168	0.03381073	
340.4	0.04935604	0.03389995	
340.6	0.04960925	0.03398913	
340.8	0.04966439	0.03407827	
341	0.05054046	0.03416737	
341.2	0.05076265	0.03425644	
341.4	0.05076649	0.03434546	
341.6	0.05097595	0.03443445	
341.8	0.05140706	0.0345234	
342	0.05128112	0.03461231	
342.2	0.05102947	0.03470118	
342.4	0.05110164	0.03479001	
342.6	0.05103893	0.03487881	
342.8	0.05111029	0.03496757	
343	0.05084648	0.03505628	
343.2	0.05051389	0.03514497	
343.4	0.05053031	0.03523361	
343.6	0.04997927	0.03532221	
343.8	0.04975907	0.03541078	
344	0.05057442	0.03549931	
344.2	0.05036029	0.0355878	
344.4	0.0503549	0.03567625	
344.6	0.05055979	0.03576467	
344.8	0.05048971	0.03585304	
345	0.05085641	0.03594138	
345.2	0.05073883	0.03602968	
345.4	0.05098917	0.03611794	
345.6	0.05136573	0.03620617	
345.8	0.05168044	0.03629435	
346	0.05157314	0.0363825	
346.2	0.05198413	0.03647061	
346.4	0.0516179	0.03655869	
346.6	0.05189394	0.03664672	
346.8	0.05214203	0.03673472	
347	0.05222682	0.03682268	
347.2	0.05208767	0.0369106	
347.4	0.05223047	0.03699848	
347.6	0.05193474	0.03708633	
347.8	0.05290894	0.03717413	
348	0.05343115	0.0372619	
348.2	0.05344216	0.03734964	
348.4	0.05359657	0.03743733	
348.6	0.05336709	0.03752499	
348.8	0.0534662	0.03761261	
349	0.05357348	0.03770019	
349.2	0.05336465	0.03778773	
349.4	0.05351362	0.03787524	
349.6	0.05353866	0.03796271	
349.8	0.05393511	0.03805014	
350	0.05407241	0.03813753	
350.2	0.05357564	0.03822489	
350.4	0.05300514	0.0383122	
350.6	0.05331515	0.03839948	
350.8	0.05315014	0.03848673	
351	0.05329038	0.03857393	
351.2	0.05345028	0.0386611	
351.4	0.05359151	0.03874823	
351.6	0.05373894	0.03883532	
351.8	0.0542032	0.03892238	
352	0.05389032	0.0390094	
352.2	0.05382642	0.03909638	
352.4	0.05405481	0.03918332	
352.6	0.05385149	0.03927023	
352.8	0.05463591	0.03935709	
353	0.05518353	0.03944393	
353.2	0.05588111	0.03953072	
353.4	0.05642301	0.03961747	
353.6	0.05655328	0.03970419	
353.8	0.05673454	0.03979088	
354	0.05662492	0.03987752	
354.2	0.05568637	0.03996413	
354.4	0.05575262	0.0400507	
354.6	0.05564247	0.04013723	
354.8	0.05547326	0.04022372	
355	0.05552555	0.04031018	
355.2	0.05534404	0.0403966	
355.4	0.05490599	0.04048299	
355.6	0.05462116	0.04056933	
355.8	0.05449786	0.04065564	
356	0.0543546	0.04074192	
356.2	0.05423343	0.04082815	
356.4	0.05481157	0.04091435	
356.6	0.0551164	0.04100051	
356.8	0.05609426	0.04108663	
357	0.05650127	0.04117272	
357.2	0.05684657	0.04125877	
357.4	0.05699888	0.04134478	
357.6	0.05702788	0.04143076	
357.8	0.05761486	0.0415167	
358	0.05787098	0.0416026	
358.2	0.0579913	0.04168847	
358.4	0.05827568	0.04177429	
358.6	0.05808227	0.04186009	
358.8	0.05796388	0.04194584	
359	0.05770183	0.04203156	
359.2	0.05735482	0.04211724	
359.4	0.05661745	0.04220288	
359.6	0.05644066	0.04228849	
359.8	0.05620626	0.04237406	
360	0.05619691	0.04245959	
360.2	0.05630813	0.04254509	
360.4	0.05655665	0.04263055	
360.6	0.0566241	0.04271597	
360.8	0.05683656	0.04280136	
361	0.05689551	0.0428867	
361.2	0.05719294	0.04297202	
361.4	0.05753717	0.04305729	
361.6	0.05801911	0.04314253	
361.8	0.05833713	0.04322773	
362	0.05854772	0.0433129	
362.2	0.05859446	0.04339803	
362.4	0.05868529	0.04348312	
362.6	0.05838158	0.04356818	
362.8	0.05849072	0.0436532	
363	0.05821353	0.04373818	
363.2	0.05835614	0.04382313	
363.4	0.05868899	0.04390804	
363.6	0.05930321	0.04399291	
363.8	0.05921301	0.04407775	
364	0.06009155	0.04416255	
364.2	0.06028443	0.04424731	
364.4	0.05999812	0.04433204	
364.6	0.06049936	0.04441673	
364.8	0.06033537	0.04450138	
365	0.06064665	0.044586	
365.2	0.06085523	0.04467058	
365.4	0.06075635	0.04475513	
365.6	0.06065012	0.04483964	
365.8	0.05989996	0.04492411	
366	0.06019775	0.04500855	
366.2	0.0600941	0.04509295	
366.4	0.06019484	0.04517731	
366.6	0.05978157	0.04526164	
366.8	0.05997544	0.04534593	
367	0.05991047	0.04543018	
367.2	0.06040777	0.0455144	
367.4	0.06101147	0.04559858	
367.6	0.06088773	0.04568273	
367.8	0.06068981	0.04576684	
368	0.06150559	0.04585091	
368.2	0.06127231	0.04593495	
368.4	0.06151731	0.04601895	
368.6	0.06200364	0.04610292	
368.8	0.06187106	0.04618685	
369	0.06233944	0.04627074	
369.2	0.06244491	0.0463546	
369.4	0.06244247	0.04643842	
369.6	0.0621269	0.0465222	
369.8	0.06197476	0.04660595	
370	0.06220805	0.04668966	
370.2	0.06203327	0.04677334	
370.4	0.06199638	0.04685698	
370.6	0.0615983	0.04694058	
370.8	0.06157248	0.04702415	
371	0.06135087	0.04710769	
371.2	0.06130594	0.04719118	
371.4	0.06114108	0.04727464	
371.6	0.06095811	0.04735807	
371.8	0.06099403	0.04744146	
372	0.06182533	0.04752481	
372.2	0.06161893	0.04760813	
372.4	0.06223354	0.04769141	
372.6	0.0629902	0.04777466	
372.8	0.06361798	0.04785787	
373	0.06358058	0.04794104	
373.2	0.06409559	0.04802418	
373.4	0.06429648	0.04810728	
373.6	0.06404091	0.04819035	
373.8	0.06428511	0.04827338	
374	0.06436686	0.04835637	
374.2	0.06394121	0.04843933	
374.4	0.06384932	0.04852226	
374.6	0.06357393	0.04860515	
374.8	0.06351511	0.048688	
375	0.0634542	0.04877082	
375.2	0.06326876	0.0488536	
375.4	0.06293389	0.04893634	
375.6	0.0630554	0.04901905	
375.8	0.06283461	0.04910173	
376	0.06328782	0.04918437	
376.2	0.06298976	0.04926697	
376.4	0.06350221	0.04934954	
376.6	0.06361338	0.04943207	
376.8	0.06375802	0.04951457	
377	0.06352563	0.04959703	
377.2	0.0643585	0.04967945	
377.4	0.06422986	0.04976184	
377.6	0.06427211	0.0498442	
377.8	0.06472457	0.04992652	
378	0.06430031	0.0500088	
378.2	0.06389158	0.05009105	
378.4	0.06400593	0.05017327	
378.6	0.06422022	0.05025544	
378.8	0.06445581	0.05033759	
379	0.06497121	0.05041969	
379.2	0.06504839	0.05050177	
379.4	0.06509136	0.0505838	
379.6	0.06552306	0.0506658	
379.8	0.06561729	0.05074777	
380	0.06554481	0.0508297	
380.2	0.06538052	0.0509116	
380.4	0.06540137	0.05099346	
380.6	0.06519698	0.05107528	
380.8	0.06563112	0.05115707	
381	0.06601811	0.05123883	
381.2	0.06633418	0.05132055	
381.4	0.06637997	0.05140223	
381.6	0.06661502	0.05148388	
381.8	0.06619591	0.0515655	
382	0.0661627	0.05164708	
382.2	0.06672569	0.05172862	
382.4	0.06654919	0.05181013	
382.6	0.06701362	0.0518916	
382.8	0.06710915	0.05197304	
383	0.06721568	0.05205445	
383.2	0.06714029	0.05213581	
383.4	0.06729369	0.05221715	
383.6	0.06748767	0.05229845	
383.8	0.06741268	0.05237971	
384	0.06671005	0.05246094	
384.2	0.06693025	0.05254213	
384.4	0.06675557	0.05262329	
384.6	0.06688475	0.05270442	
384.8	0.06761214	0.05278551	
385	0.06798382	0.05286656	
385.2	0.06827556	0.05294758	
385.4	0.06851048	0.05302856	
385.6	0.06872404	0.05310951	
385.8	0.06893686	0.05319043	
386	0.06982127	0.05327131	
386.2	0.06984709	0.05335216	
386.4	0.06984906	0.05343297	
386.6	0.06971218	0.05351374	
386.8	0.06970147	0.05359448	
387	0.06940891	0.05367519	
387.2	0.06953408	0.05375586	
387.4	0.06939259	0.0538365	
387.6	0.06906937	0.0539171	
387.8	0.06900217	0.05399767	
388	0.0680713	0.0540782	
388.2	0.06800514	0.0541587	
388.4	0.06788856	0.05423916	
388.6	0.06804845	0.05431959	
388.8	0.06818897	0.05439999	
389	0.06817483	0.05448035	
389.2	0.06865957	0.05456067	
389.4	0.06928878	0.05464096	
389.6	0.06960433	0.05472122	
389.8	0.06993432	0.05480144	
390	0.06993188	0.05488163	
390.2	0.07045067	0.05496178	
390.4	0.07044276	0.0550419	
390.6	0.07054282	0.05512198	
390.8	0.07084186	0.05520203	
391	0.07062573	0.05528205	
391.2	0.07084475	0.05536203	
391.4	0.07076378	0.05544197	
391.6	0.07024027	0.05552188	
391.8	0.0699189	0.05560176	
392	0.06852511	0.0556816	
392.2	0.06827252	0.05576141	
392.4	0.068281	0.05584119	
392.6	0.06775393	0.05592093	
392.8	0.06756687	0.05600063	
393	0.0674321	0.0560803	
393.2	0.06784875	0.05615994	
393.4	0.06796398	0.05623954	
393.6	0.06729034	0.05631911	
393.8	0.06745286	0.05639865	
394	0.06786147	0.05647815	
394.2	0.06842834	0.05655761	
394.4	0.06840449	0.05663704	
394.6	0.06954539	0.05671644	
394.8	0.07019804	0.0567958	
395	0.07045724	0.05687513	
395.2	0.0707396	0.05695443	
395.4	0.0707789	0.05703369	
395.6	0.07066217	0.05711292	
395.8	0.07068821	0.05719211	
396	0.07033378	0.05727127	
396.2	0.07091325	0.05735039	
396.4	0.07072199	0.05742948	
396.6	0.07042254	0.05750854	
396.8	0.07062639	0.05758756	
397	0.07043155	0.05766655	
397.2	0.07028359	0.05774551	
397.4	0.07024145	0.05782443	
397.6	0.07035064	0.05790331	
397.8	0.07074559	0.05798217	
398	0.07106687	0.05806099	
398.2	0.07123738	0.05813977	
398.4	0.07153137	0.05821852	
398.6	0.07235518	0.05829724	
398.8	0.07264527	0.05837592	
399	0.07217955	0.05845457	
399.2	0.0724563	0.05853319	
399.4	0.07252438	0.05861177	
399.6	0.07256472	0.05869032	
399.8	0.0722104	0.05876883	
400	0.07216676	0.05884731	
400.2	0.07246514	0.05892576	
400.4	0.07212587	0.05900417	
400.6	0.07194109	0.05908255	
400.8	0.07163835	0.0591609	
401	0.07147354	0.05923921	
401.2	0.07130126	0.05931749	
401.4	0.07142328	0.05939573	
401.6	0.07151659	0.05947394	
401.8	0.07174734	0.05955212	
402	0.07205396	0.05963026	
402.2	0.0724865	0.05970837	
402.4	0.07286353	0.05978645	
402.6	0.07358019	0.05986449	
402.8	0.0736213	0.0599425	
403	0.07335535	0.06002048	
403.2	0.07415591	0.06009842	
403.4	0.0742625	0.06017633	
403.6	0.07466993	0.0602542	
403.8	0.0747384	0.06033204	
404	0.07501113	0.06040985	
404.2	0.07489626	0.06048763	
404.4	0.07463646	0.06056537	
404.6	0.07429455	0.06064307	
404.8	0.07425671	0.06072075	
405	0.07397587	0.06079839	
405.2	0.07343997	0.060876	
405.4	0.07339431	0.06095357	
405.6	0.07379107	0.06103111	
405.8	0.07361878	0.06110862	
406	0.07339396	0.06118609	
406.2	0.07332383	0.06126353	
406.4	0.07302382	0.06134094	
406.6	0.07264719	0.06141832	
406.8	0.07211238	0.06149566	
407	0.07208125	0.06157296	
407.2	0.07239018	0.06165024	
407.4	0.07230441	0.06172748	
407.6	0.07242883	0.06180469	
407.8	0.07247269	0.06188186	
408	0.07254761	0.061959	
408.2	0.07276516	0.06203611	
408.4	0.07301522	0.06211319	
408.6	0.07345237	0.06219023	
408.8	0.07374277	0.06226724	
409	0.07419383	0.06234421	
409.2	0.07458402	0.06242115	
409.4	0.07500615	0.06249806	
409.6	0.07526775	0.06257494	
409.8	0.07504314	0.06265178	
410	0.07530677	0.06272859	
410.2	0.0755057	0.06280537	
410.4	0.07509485	0.06288211	
410.6	0.07482722	0.06295883	
410.8	0.07460416	0.0630355	
411	0.07479794	0.06311215	
411.2	0.07503895	0.06318876	
411.4	0.07504968	0.06326534	
411.6	0.07526701	0.06334189	
411.8	0.07568905	0.0634184	
412	0.07536195	0.06349488	
412.2	0.07535861	0.06357133	
412.4	0.07511638	0.06364774	
412.6	0.07509642	0.06372412	
412.8	0.07518238	0.06380047	
413	0.07544306	0.06387679	
413.2	0.07518633	0.06395307	
413.4	0.07518676	0.06402932	
413.6	0.07538386	0.06410554	
413.8	0.0755594	0.06418172	
414	0.07538591	0.06425788	
414.2	0.07525519	0.06433399	
414.4	0.07524774	0.06441008	
414.6	0.07561175	0.06448614	
414.8	0.07588209	0.06456216	
415	0.07631053	0.06463814	
415.2	0.07647254	0.0647141	
415.4	0.07626696	0.06479002	
415.6	0.07670959	0.06486591	
415.8	0.0765811	0.06494177	
416	0.0761983	0.0650176	
416.2	0.07625587	0.06509339	
416.4	0.07591519	0.06516915	
416.6	0.07573069	0.06524488	
416.8	0.07593317	0.06532057	
417	0.07600414	0.06539623	
417.2	0.07675904	0.06547186	
417.4	0.07697609	0.06554746	
417.6	0.07718402	0.06562302	
417.8	0.07679469	0.06569856	
418	0.07695817	0.06577405	
418.2	0.07743282	0.06584952	
418.4	0.07799855	0.06592496	
418.6	0.07779017	0.06600036	
418.8	0.07778449	0.06607573	
419	0.07758581	0.06615107	
419.2	0.07804252	0.06622637	
419.4	0.07786872	0.06630164	
419.6	0.07803316	0.06637688	
419.8	0.07794866	0.06645209	
420	0.07808231	0.06652727	
420.2	0.07809272	0.06660241	
420.4	0.07750741	0.06667752	
420.6	0.07746471	0.0667526	
420.8	0.0774082	0.06682764	
421	0.07763466	0.06690266	
421.2	0.07752211	0.06697764	
421.4	0.07693211	0.06705259	
421.6	0.07684948	0.06712751	
421.8	0.07684212	0.06720239	
422	0.07745794	0.06727724	
422.2	0.07735234	0.06735206	
422.4	0.07744648	0.06742685	
422.6	0.07743908	0.06750161	
422.8	0.07769358	0.06757633	
423	0.07761745	0.06765102	
423.2	0.07817957	0.06772568	
423.4	0.07735804	0.06780031	
423.6	0.07734494	0.06787491	
423.8	0.07787564	0.06794947	
424	0.07769609	0.068024	
424.2	0.07761764	0.0680985	
424.4	0.07711048	0.06817297	
424.6	0.07708164	0.0682474	
424.8	0.07741609	0.0683218	
425	0.0775309	0.06839618	
425.2	0.07754684	0.06847051	
425.4	0.07803765	0.06854482	
425.6	0.07811879	0.0686191	
425.8	0.07875516	0.06869334	
426	0.07861574	0.06876755	
426.2	0.07888464	0.06884173	
426.4	0.07897863	0.06891588	
426.6	0.07883754	0.06898999	
426.8	0.07881473	0.06906408	
427	0.07894389	0.06913813	
427.2	0.07896877	0.06921215	
427.4	0.07881619	0.06928614	
427.6	0.07937854	0.06936009	
427.8	0.07948694	0.06943402	
428	0.07913856	0.06950791	
428.2	0.07931944	0.06958177	
428.4	0.07922381	0.0696556	
428.6	0.07994269	0.0697294	
428.8	0.08030433	0.06980316	
429	0.08034947	0.0698769	
429.2	0.08051886	0.0699506	
429.4	0.08016383	0.07002427	
429.6	0.07985799	0.07009791	
429.8	0.0794698	0.07017151	
430	0.07894163	0.07024509	
430.2	0.07900657	0.07031863	
430.4	0.07885546	0.07039214	
430.6	0.07897114	0.07046563	
430.8	0.07919305	0.07053907	
431	0.079337	0.07061249	
431.2	0.07951524	0.07068588	
431.4	0.07989098	0.07075923	
431.6	0.07983967	0.07083255	
431.8	0.07973305	0.07090584	
432	0.08008637	0.0709791	
432.2	0.0803279	0.07105233	
432.4	0.08078421	0.07112553	
432.6	0.08082033	0.07119869	
432.8	0.08048617	0.07127183	
433	0.08066398	0.07134493	
433.2	0.08062955	0.071418	
433.4	0.08060992	0.07149104	
433.6	0.08017544	0.07156405	
433.8	0.07955753	0.07163702	
434	0.07974089	0.07170997	
434.2	0.07963958	0.07178288	
434.4	0.07959422	0.07185576	
434.6	0.07963857	0.07192861	
434.8	0.0797625	0.07200143	
435	0.07963866	0.07207422	
435.2	0.07999524	0.07214698	
435.4	0.08000394	0.0722197	
435.6	0.08014094	0.0722924	
435.8	0.08037424	0.07236506	
436	0.08055217	0.07243769	
436.2	0.08089363	0.07251029	
436.4	0.08111371	0.07258286	
436.6	0.08083405	0.0726554	
436.8	0.08132668	0.07272791	
437	0.08193212	0.07280038	
437.2	0.08196947	0.07287283	
437.4	0.08213005	0.07294524	
437.6	0.08203302	0.07301762	
437.8	0.0823912	0.07308997	
438	0.08280337	0.07316229	
438.2	0.08295625	0.07323458	
438.4	0.08294524	0.07330684	
438.6	0.08308141	0.07337907	
438.8	0.08323051	0.07345126	
439	0.08343513	0.07352343	
439.2	0.08417798	0.07359556	
439.4	0.08426788	0.07366766	
439.6	0.08465317	0.07373973	
439.8	0.08413577	0.07381177	
440	0.08383912	0.07388378	
440.2	0.08380798	0.07395576	
440.4	0.0836581	0.07402771	
440.6	0.08336288	0.07409963	
440.8	0.0833848	0.07417151	
441	0.08309082	0.07424337	
441.2	0.08220534	0.07431519	
441.4	0.08213836	0.07438698	
441.6	0.08204192	0.07445874	
441.8	0.08223487	0.07453048	
442	0.08134359	0.07460218	
442.2	0.08095271	0.07467385	
442.4	0.08038335	0.07474548	
442.6	0.08066042	0.07481709	
442.8	0.08137916	0.07488867	
443	0.08181831	0.07496021	
443.2	0.08203095	0.07503173	
443.4	0.08246455	0.07510321	
443.6	0.08293985	0.07517467	
443.8	0.08244724	0.07524609	
444	0.08290208	0.07531748	
444.2	0.08387635	0.07538885	
444.4	0.08419374	0.07546018	
444.6	0.08432613	0.07553148	
444.8	0.08430389	0.07560275	
445	0.0846236	0.07567399	
445.2	0.08474731	0.07574519	
445.4	0.08507278	0.07581637	
445.6	0.08511363	0.07588752	
445.8	0.08539847	0.07595863	
446	0.08434391	0.07602972	
446.2	0.08424921	0.07610078	
446.4	0.0843184	0.0761718	
446.6	0.08428807	0.07624279	
446.8	0.08372403	0.07631376	
447	0.08306705	0.07638469	
447.2	0.08278619	0.07645559	
447.4	0.08308782	0.07652647	
447.6	0.08262987	0.07659731	
447.8	0.08257512	0.07666812	
448	0.08304933	0.0767389	
448.2	0.08330092	0.07680965	
448.4	0.08313108	0.07688037	
448.6	0.08323937	0.07695106	
448.8	0.08366466	0.07702172	
449	0.08422217	0.07709235	
449.2	0.08437747	0.07716294	
449.4	0.08445639	0.07723351	
449.6	0.08494552	0.07730405	
449.8	0.08530974	0.07737456	
450	0.08486088	0.07744503	
450.2	0.08495384	0.07751548	
450.4	0.08481314	0.0775859	
450.6	0.08450866	0.07765628	
450.8	0.08432087	0.07772664	
451	0.08410271	0.07779696	
451.2	0.08396672	0.07786726	
451.4	0.08406741	0.07793752	
451.6	0.08442865	0.07800776	
451.8	0.08525161	0.07807796	
452	0.08524993	0.07814814	
452.2	0.08553241	0.07821828	
452.4	0.08535276	0.07828839	
452.6	0.08528635	0.07835848	
452.8	0.08528187	0.07842853	
453	0.08489931	0.07849855	
453.2	0.08504761	0.07856855	
453.4	0.08551251	0.07863851	
453.6	0.08633839	0.07870844	
453.8	0.0862607	0.07877835	
454	0.08636579	0.07884822	
454.2	0.08677332	0.07891806	
454.4	0.08737022	0.07898787	
454.6	0.08773711	0.07905766	
454.8	0.08768479	0.07912741	
455	0.08777418	0.07919713	
455.2	0.08816574	0.07926683	
455.4	0.08839853	0.07933649	
455.6	0.0885901	0.07940612	
455.8	0.08831387	0.07947572	
456	0.08785883	0.0795453	
456.2	0.08771351	0.07961484	
456.4	0.08668607	0.07968435	
456.6	0.08600194	0.07975384	
456.8	0.08529792	0.07982329	
457	0.08519835	0.07989271	
457.2	0.08480232	0.07996211	
457.4	0.0850125	0.08003147	
457.6	0.08484842	0.0801008	
457.8	0.08456295	0.08017011	
458	0.08527044	0.08023938	
458.2	0.08567441	0.08030863	
458.4	0.08608699	0.08037784	
458.6	0.08591188	0.08044703	
458.8	0.08608657	0.08051618	
459	0.08599482	0.08058531	
459.2	0.08553184	0.0806544	
459.4	0.08543785	0.08072347	
459.6	0.08501369	0.0807925	
459.8	0.08496307	0.08086151	
460	0.08522572	0.08093049	
460.2	0.0850782	0.08099943	
460.4	0.08466292	0.08106835	
460.6	0.08471529	0.08113724	
460.8	0.08523354	0.0812061	
461	0.08538475	0.08127493	
461.2	0.0854442	0.08134372	
461.4	0.0860484	0.08141249	
461.6	0.08613461	0.08148123	
461.8	0.0866448	0.08154994	
462	0.08707404	0.08161862	
462.2	0.08709627	0.08168728	
462.4	0.08712271	0.0817559	
462.6	0.08730611	0.08182449	
462.8	0.08747107	0.08189305	
463	0.08714152	0.08196158	
463.2	0.08731608	0.08203009	
463.4	0.08772494	0.08209856	
463.6	0.08763384	0.08216701	
463.8	0.08832902	0.08223542	
464	0.08878825	0.08230381	
464.2	0.08839407	0.08237216	
464.4	0.0888071	0.08244049	
464.6	0.08928141	0.08250879	
464.8	0.0891658	0.08257706	
465	0.08902251	0.0826453	
465.2	0.08933173	0.0827135	
465.4	0.08885265	0.08278168	
465.6	0.08805135	0.08284984	
465.8	0.08750934	0.08291796	
466	0.08702029	0.08298605	
466.2	0.08701133	0.08305411	
466.4	0.08684271	0.08312215	
466.6	0.08711608	0.08319015	
466.8	0.08695248	0.08325812	
467	0.08702233	0.08332607	
467.2	0.08750821	0.08339399	
467.4	0.08779644	0.08346187	
467.6	0.08844057	0.08352973	
467.8	0.08888079	0.08359756	
468	0.08895836	0.08366536	
468.2	0.08895535	0.08373313	
468.4	0.08959007	0.08380087	
468.6	0.08972864	0.08386859	
468.8	0.08942113	0.08393627	
469	0.08974613	0.08400392	
469.2	0.08977102	0.08407155	
469.4	0.08916129	0.08413914	
469.6	0.08883966	0.08420671	
469.8	0.08892674	0.08427425	
470	0.08900186	0.08434176	
470.2	0.0887072	0.08440924	
470.4	0.08835993	0.08447669	
470.6	0.08852676	0.08454411	
470.8	0.08839575	0.0846115	
471	0.08862523	0.08467887	
471.2	0.08897916	0.0847462	
471.4	0.08907062	0.08481351	
471.6	0.08919794	0.08488078	
471.8	0.08929017	0.08494803	
472	0.08969215	0.08501525	
472.2	0.08983013	0.08508244	
472.4	0.09029872	0.0851496	
472.6	0.09067938	0.08521673	
472.8	0.09069258	0.08528383	
473	0.09114428	0.08535091	
473.2	0.09132101	0.08541795	
473.4	0.09114237	0.08548497	
473.6	0.09112244	0.08555196	
473.8	0.09111143	0.08561892	
474	0.09121738	0.08568585	
474.2	0.09071054	0.08575275	
474.4	0.09084991	0.08581962	
474.6	0.0911849	0.08588647	
474.8	0.0908693	0.08595328	
475	0.09053152	0.08602007	
475.2	0.09043065	0.08608683	
475.4	0.08986061	0.08615355	
475.6	0.08970011	0.08622026	
475.8	0.08980244	0.08628693	
476	0.0899321	0.08635357	
476.2	0.08984602	0.08642018	
476.4	0.09025864	0.08648677	
476.6	0.09062637	0.08655333	
476.8	0.09014618	0.08661985	
477	0.09025535	0.08668635	
477.2	0.0897134	0.08675283	
477.4	0.08974308	0.08681927	
477.6	0.0898968	0.08688568	
477.8	0.09002111	0.08695207	
478	0.09015696	0.08701842	
478.2	0.08995747	0.08708475	
478.4	0.0902057	0.08715105	
478.6	0.09029574	0.08721732	
478.8	0.0900369	0.08728357	
479	0.08992351	0.08734978	
479.2	0.09001257	0.08741596	
479.4	0.09008759	0.08748212	
479.6	0.09038606	0.08754825	
479.8	0.09070339	0.08761435	
480	0.09070339	0.08768043	
480.2	0.09031335	0.08765247	
480.4	0.08954096	0.08762451	
480.6	0.08872737	0.08759656	
480.8	0.08804391	0.08756862	
481	0.08730042	0.08754069	
481.2	0.08665141	0.08751277	
481.4	0.0853621	0.08748486	
481.6	0.08493592	0.08745695	
481.8	0.08438079	0.08742906	
482	0.08422996	0.08740117	
482.2	0.08413781	0.0873733	
482.4	0.08350335	0.08734543	
482.6	0.08384612	0.08731757	
482.8	0.08400533	0.08728972	
483	0.08352343	0.08726188	
483.2	0.08337237	0.08723404	
483.4	0.08314516	0.08720622	
483.6	0.08347194	0.08717841	
483.8	0.08367371	0.0871506	
484	0.08341803	0.0871228	
484.2	0.0832132	0.08709501	
484.4	0.08313023	0.08706723	
484.6	0.08302162	0.08703946	
484.8	0.0826816	0.0870117	
485	0.08270162	0.08698395	
485.2	0.08278876	0.08695621	
485.4	0.08255662	0.08692847	
485.6	0.0833976	0.08690074	
485.8	0.08366851	0.08687303	
486	0.08410243	0.08684532	
486.2	0.08425415	0.08681762	
486.4	0.0843602	0.08678993	
486.6	0.08480122	0.08676225	
486.8	0.0849316	0.08673457	
487	0.08496989	0.08670691	
487.2	0.08515599	0.08667925	
487.4	0.08552486	0.08665161	
487.6	0.08541172	0.08662397	
487.8	0.08517016	0.08659634	
488	0.08461492	0.08656872	
488.2	0.08436524	0.08654111	
488.4	0.08456496	0.0865135	
488.6	0.08432441	0.08648591	
488.8	0.08439169	0.08645832	
489	0.08435146	0.08643075	
489.2	0.08417536	0.08640318	
489.4	0.08431693	0.08637562	
489.6	0.08422269	0.08634807	
489.8	0.0845085	0.08632053	
490	0.08435	0.086293	
490.2	0.08438745	0.08626548	
490.4	0.08473833	0.08623796	
490.6	0.08489098	0.08621045	
490.8	0.08488864	0.08618296	
491	0.08474986	0.08615547	
491.2	0.08436273	0.08612799	
491.4	0.08392723	0.08610052	
491.6	0.08291863	0.08607306	
491.8	0.08256132	0.0860456	
492	0.08226462	0.08601816	
492.2	0.08254801	0.08599072	
492.4	0.08242835	0.08596329	
492.6	0.08255426	0.08593588	
492.8	0.08251595	0.08590847	
493	0.08201156	0.08588107	
493.2	0.08226714	0.08585367	
493.4	0.08261797	0.08582629	
493.6	0.0820739	0.08579892	
493.8	0.08260858	0.08577155	
494	0.08255248	0.08574419	
494.2	0.08276833	0.08571684	
494.4	0.0826271	0.0856895	
494.6	0.08203563	0.08566217	
494.8	0.0813775	0.08563485	
495	0.08104433	0.08560754	
495.2	0.08110142	0.08558023	
495.4	0.08092939	0.08555294	
495.6	0.08080166	0.08552565	
495.8	0.08110942	0.08549837	
496	0.08077449	0.0854711	
496.2	0.08120159	0.08544384	
496.4	0.08152947	0.08541658	
496.6	0.08197775	0.08538934	
496.8	0.08227271	0.08536211	
497	0.08244864	0.08533488	
497.2	0.08269911	0.08530766	
497.4	0.08311072	0.08528045	
497.6	0.08263869	0.08525325	
497.8	0.08317583	0.08522606	
498	0.08268574	0.08519888	
498.2	0.08222522	0.0851717	
498.4	0.08159664	0.08514454	
498.6	0.08093683	0.08511738	
498.8	0.08079463	0.08509023	
499	0.08069465	0.08506309	
499.2	0.08036606	0.08503596	
499.4	0.07987611	0.08500884	
499.6	0.07959901	0.08498172	
499.8	0.07962743	0.08495462	
500	0.07966753	0.08492752	
500.2	0.0801473	0.08490043	
500.4	0.080639	0.08487335	
500.6	0.08089799	0.08484628	
500.8	0.08130768	0.08481922	
501	0.08133794	0.08479217	
501.2	0.08138555	0.08476512	
501.4	0.08181915	0.08473808	
501.6	0.08181075	0.08471106	
501.8	0.08189173	0.08468404	
502	0.08144949	0.08465703	
502.2	0.08117189	0.08463003	
502.4	0.08088734	0.08460303	
502.6	0.08125598	0.08457605	
502.8	0.08111678	0.08454907	
503	0.08060313	0.0845221	
503.2	0.07989058	0.08449515	
503.4	0.07977406	0.0844682	
503.6	0.0792915	0.08444125	
503.8	0.07950499	0.08441432	
504	0.07972648	0.0843874	
504.2	0.079444	0.08436048	
504.4	0.07921547	0.08433357	
504.6	0.07880153	0.08430668	
504.8	0.07884308	0.08427979	
505	0.07856389	0.0842529	
505.2	0.07855555	0.08422603	
505.4	0.07835809	0.08419917	
505.6	0.07803138	0.08417231	
505.8	0.07773957	0.08414546	
506	0.0774375	0.08411862	
506.2	0.0778616	0.08409179	
506.4	0.07825283	0.08406497	
506.6	0.0785873	0.08403816	
506.8	0.07830971	0.08401136	
507	0.07865198	0.08398456	
507.2	0.0783597	0.08395777	
507.4	0.07834192	0.08393099	
507.6	0.07877998	0.08390422	
507.8	0.0788974	0.08387746	
508	0.07882959	0.08385071	
508.2	0.07858797	0.08382396	
508.4	0.07865442	0.08379723	
508.6	0.07849829	0.0837705	
508.8	0.07900115	0.08374378	
509	0.0785338	0.08371707	
509.2	0.07796874	0.08369037	
509.4	0.07728876	0.08366368	
509.6	0.07763055	0.08363699	
509.8	0.07821116	0.08361031	
510	0.077976	0.08358365	
510.2	0.07823384	0.08355699	
510.4	0.07790361	0.08353034	
510.6	0.07801365	0.08350369	
510.8	0.07830657	0.08347706	
511	0.07849844	0.08345043	
511.2	0.07839517	0.08342382	
511.4	0.07850267	0.08339721	
511.6	0.07849626	0.08337061	
511.8	0.07785204	0.08334402	
512	0.07833034	0.08331743	
512.2	0.07791703	0.08329086	
512.4	0.07756608	0.08326429	
512.6	0.07722152	0.08323774	
512.8	0.07766999	0.08321119	
513	0.07708822	0.08318465	
513.2	0.07682502	0.08315811	
513.4	0.07692082	0.08313159	
513.6	0.07704916	0.08310508	
513.8	0.07693039	0.08307857	
514	0.07654745	0.08305207	
514.2	0.07685389	0.08302558	
514.4	0.07680809	0.0829991	
514.6	0.07664287	0.08297263	
514.8	0.07654918	0.08294616	
515	0.07673715	0.08291971	
515.2	0.07667491	0.08289326	
515.4	0.07656087	0.08286682	
515.6	0.07684915	0.08284039	
515.8	0.07660974	0.08281397	
516	0.07689404	0.08278755	
516.2	0.0766316	0.08276115	
516.4	0.07661216	0.08273475	
516.6	0.07668605	0.08270836	
516.8	0.07736749	0.08268198	
517	0.07686635	0.08265561	
517.2	0.07667088	0.08262925	
517.4	0.0768021	0.08260289	
517.6	0.07626052	0.08257654	
517.8	0.07655994	0.08255021	
518	0.07631039	0.08252388	
518.2	0.07607439	0.08249755	
518.4	0.07549801	0.08247124	
518.6	0.07512567	0.08244494	
518.8	0.07504715	0.08241864	
519	0.07546499	0.08239235	
519.2	0.07552135	0.08236607	
519.4	0.07602394	0.0823398	
519.6	0.0764674	0.08231354	
519.8	0.07613995	0.08228728	
520	0.07651181	0.08226104	
520.2	0.07675363	0.0822348	
520.4	0.07647052	0.08220857	
520.6	0.07661583	0.08218235	
520.8	0.07715266	0.08215614	
521	0.07641189	0.08212993	
521.2	0.07563728	0.08210374	
521.4	0.07551456	0.08207755	
521.6	0.07513726	0.08205137	
521.8	0.07546572	0.0820252	
522	0.07486438	0.08199904	
522.2	0.0749863	0.08197289	
522.4	0.07517007	0.08194674	
522.6	0.07512581	0.0819206	
522.8	0.07523862	0.08189447	
523	0.07509973	0.08186835	
523.2	0.07479768	0.08184224	
523.4	0.07515096	0.08181614	
523.6	0.07489218	0.08179004	
523.8	0.07467348	0.08176395	
524	0.07476604	0.08173787	
524.2	0.07488704	0.0817118	
524.4	0.0742599	0.08168574	
524.6	0.07400674	0.08165969	
524.8	0.07380254	0.08163364	
525	0.07337555	0.0816076	
525.2	0.07342998	0.08158158	
525.4	0.07373477	0.08155555	
525.6	0.07390566	0.08152954	
525.8	0.07415941	0.08150354	
526	0.07404314	0.08147754	
526.2	0.07423619	0.08145155	
526.4	0.07436605	0.08142557	
526.6	0.07447908	0.0813996	
526.8	0.07418318	0.08137364	
527	0.07390355	0.08134769	
527.2	0.07442917	0.08132174	
527.4	0.07482064	0.0812958	
527.6	0.07457864	0.08126987	
527.8	0.07473073	0.08124395	
528	0.07520339	0.08121804	
528.2	0.07528622	0.08119213	
528.4	0.07544678	0.08116624	
528.6	0.0755172	0.08114035	
528.8	0.07568253	0.08111447	
529	0.07535295	0.0810886	
529.2	0.07518421	0.08106273	
529.4	0.07445854	0.08103688	
529.6	0.07395332	0.08101103	
529.8	0.0736502	0.08098519	
530	0.07334892	0.08095936	
530.2	0.07315148	0.08093354	
530.4	0.07303162	0.08090772	
530.6	0.0728271	0.08088192	
530.8	0.07232315	0.08085612	
531	0.07236151	0.08083033	
531.2	0.07231665	0.08080455	
531.4	0.07257117	0.08077878	
531.6	0.07274556	0.08075301	
531.8	0.07342522	0.08072725	
532	0.0736175	0.08070151	
532.2	0.07373537	0.08067577	
532.4	0.07404039	0.08065003	
532.6	0.0734957	0.08062431	
532.8	0.07356407	0.0805986	
533	0.07373876	0.08057289	
533.2	0.07417466	0.08054719	
533.4	0.0739217	0.0805215	
533.6	0.07349355	0.08049582	
533.8	0.07349821	0.08047014	
534	0.07308959	0.08044447	
534.2	0.07287698	0.08041882	
534.4	0.07258359	0.08039317	
534.6	0.07249514	0.08036752	
534.8	0.07223569	0.08034189	
535	0.07191726	0.08031627	
535.2	0.07192081	0.08029065	
535.4	0.07259648	0.08026504	
535.6	0.07228249	0.08023944	
535.8	0.07247029	0.08021385	
536	0.07180348	0.08018826	
536.2	0.0717186	0.08016268	
536.4	0.07194652	0.08013712	
536.6	0.07138416	0.08011156	
536.8	0.0721071	0.080086	
537	0.07257945	0.08006046	
537.2	0.07234502	0.08003492	
537.4	0.07189727	0.0800094	
537.6	0.07152014	0.07998388	
537.8	0.07140181	0.07995837	
538	0.07083206	0.07993286	
538.2	0.07148124	0.07990737	
538.4	0.07153056	0.07988188	
538.6	0.0714236	0.0798564	
538.8	0.071413	0.07983093	
539	0.07114149	0.07980547	
539.2	0.07135146	0.07978001	
539.4	0.07145052	0.07975457	
539.6	0.07111962	0.07972913	
539.8	0.07149008	0.0797037	
540	0.07118881	0.07967828	
540.2	0.07110369	0.07965286	
540.4	0.07090264	0.07962746	
540.6	0.07073992	0.07960206	
540.8	0.07106966	0.07957667	
541	0.07094069	0.07955129	
541.2	0.07105791	0.07952592	
541.4	0.07119711	0.07950055	
541.6	0.07123071	0.0794752	
541.8	0.07165474	0.07944985	
542	0.0719908	0.07942451	
542.2	0.07266514	0.07939917	
542.4	0.07220352	0.07937385	
542.6	0.07221168	0.07934853	
542.8	0.07261274	0.07932322	
543	0.07198345	0.07929792	
543.2	0.07178435	0.07927263	
543.4	0.07182606	0.07924734	
543.6	0.07219317	0.07922207	
543.8	0.07268176	0.0791968	
544	0.07261369	0.07917154	
544.2	0.07233385	0.07914629	
544.4	0.07220759	0.07912104	
544.6	0.07187154	0.07909581	
544.8	0.07174652	0.07907058	
545	0.0723384	0.07904536	
545.2	0.07214551	0.07902015	
545.4	0.07224946	0.07899494	
545.6	0.0720389	0.07896975	
545.8	0.07211743	0.07894456	
546	0.07178655	0.07891938	
546.2	0.07167109	0.07889421	
546.4	0.07119762	0.07886905	
546.6	0.07114278	0.07884389	
546.8	0.07092048	0.07881874	
547	0.07034667	0.0787936	
547.2	0.07026486	0.07876847	
547.4	0.0707761	0.07874335	
547.6	0.07139727	0.07871823	
547.8	0.07164767	0.07869312	
548	0.07127992	0.07866802	
548.2	0.07120487	0.07864293	
548.4	0.07119472	0.07861785	
548.6	0.07079458	0.07859277	
548.8	0.07094064	0.07856771	
549	0.07063648	0.07854265	
549.2	0.07019665	0.0785176	
549.4	0.07028242	0.07849255	
549.6	0.06978711	0.07846752	
549.8	0.06992792	0.07844249	
550	0.0698467	0.07841747	
550.2	0.06994197	0.07839246	
550.4	0.06940487	0.07836745	
550.6	0.0690276	0.07834246	
550.8	0.06918886	0.07831747	
551	0.06933665	0.07829249	
551.2	0.06936609	0.07826752	
551.4	0.0696853	0.07824255	
551.6	0.07013906	0.0782176	
551.8	0.06989275	0.07819265	
552	0.06964303	0.07816771	
552.2	0.06988239	0.07814278	
552.4	0.07001191	0.07811785	
552.6	0.06996212	0.07809294	
552.8	0.07023795	0.07806803	
553	0.06997425	0.07804313	
553.2	0.07049698	0.07801824	
553.4	0.07062106	0.07799335	
553.6	0.07084221	0.07796848	
553.8	0.07080507	0.07794361	
554	0.07083719	0.07791875	
554.2	0.07051486	0.0778939	
554.4	0.07014115	0.07786905	
554.6	0.07019993	0.07784421	
554.8	0.07065514	0.07781939	
555	0.07067486	0.07779457	
555.2	0.07037921	0.07776975	
555.4	0.07029027	0.07774495	
555.6	0.07003731	0.07772015	
555.8	0.06923913	0.07769536	
556	0.06932089	0.07767058	
556.2	0.06938056	0.07764581	
556.4	0.06920532	0.07762104	
556.6	0.06939025	0.07759628	
556.8	0.06912984	0.07757153	
557	0.06865801	0.07754679	
557.2	0.06861859	0.07752206	
557.4	0.06843736	0.07749733	
557.6	0.0682844	0.07747261	
557.8	0.06773308	0.0774479	
558	0.06826258	0.0774232	
558.2	0.06791585	0.07739851	
558.4	0.06787061	0.07737382	
558.6	0.06834642	0.07734914	
558.8	0.06835237	0.07732447	
559	0.06838543	0.07729981	
559.2	0.06821968	0.07727515	
559.4	0.06842582	0.0772505	
559.6	0.06847935	0.07722586	
559.8	0.06846106	0.07720123	
560	0.06898465	0.07717661	
560.2	0.06882455	0.07715199	
560.4	0.06886185	0.07712739	
560.6	0.06936593	0.07710279	
560.8	0.06880314	0.07707819	
561	0.06878819	0.07705361	
561.2	0.0683379	0.07702903	
561.4	0.06886863	0.07700446	
561.6	0.06876938	0.0769799	
561.8	0.06802572	0.07695535	
562	0.06839603	0.0769308	
562.2	0.06780751	0.07690627	
562.4	0.0677712	0.07688174	
562.6	0.06802384	0.07685721	
562.8	0.06726397	0.0768327	
563	0.06740094	0.07680819	
563.2	0.06756577	0.0767837	
563.4	0.06798951	0.07675921	
563.6	0.06791269	0.07673472	
563.8	0.06796824	0.07671025	
564	0.0686075	0.07668578	
564.2	0.06848004	0.07666132	
564.4	0.06880147	0.07663687	
564.6	0.06840944	0.07661243	
564.8	0.06815809	0.07658799	
565	0.06812723	0.07656356	
565.2	0.06807688	0.07653914	
565.4	0.06829644	0.07651473	
565.6	0.06775957	0.07649032	
565.8	0.06722428	0.07646593	
566	0.06780605	0.07644154	
566.2	0.0678434	0.07641716	
566.4	0.06771235	0.07639278	
566.6	0.06748082	0.07636842	
566.8	0.06746489	0.07634406	
567	0.06823595	0.07631971	
567.2	0.06877543	0.07629537	
567.4	0.06911313	0.07627103	
567.6	0.06907989	0.07624671	
567.8	0.06927367	0.07622239	
568	0.06917157	0.07619807	
568.2	0.06888983	0.07617377	
568.4	0.06882217	0.07614947	
568.6	0.06827719	0.07612519	
568.8	0.06838987	0.07610091	
569	0.06836462	0.07607663	
569.2	0.068035	0.07605237	
569.4	0.067937	0.07602811	
569.6	0.06813882	0.07600386	
569.8	0.06791093	0.07597962	
570	0.06798802	0.07595539	
570.2	0.06790039	0.07593116	
570.4	0.06780049	0.07590694	
570.6	0.06790371	0.07588273	
570.8	0.06788259	0.07585853	
571	0.06806645	0.07583433	
571.2	0.06802453	0.07581014	
571.4	0.06777218	0.07578596	
571.6	0.06709901	0.07576179	
571.8	0.06615494	0.07573763	
572	0.06557162	0.07571347	
572.2	0.06553599	0.07568932	
572.4	0.06531722	0.07566518	
572.6	0.06506381	0.07564104	
572.8	0.06443474	0.07561692	
573	0.06478005	0.0755928	
573.2	0.06452567	0.07556869	
573.4	0.06492581	0.07554459	
573.6	0.06537977	0.07552049	
573.8	0.06582397	0.0754964	
574	0.06626414	0.07547232	
574.2	0.06657972	0.07544825	
574.4	0.06715419	0.07542419	
574.6	0.06727508	0.07540013	
574.8	0.06742063	0.07537608	
575	0.06781453	0.07535204	
575.2	0.06784678	0.07532801	
575.4	0.06784879	0.07530398	
575.6	0.06747222	0.07527996	
575.8	0.06776515	0.07525595	
576	0.0677804	0.07523195	
576.2	0.06774627	0.07520795	
576.4	0.06776379	0.07518396	
576.6	0.06720676	0.07515998	
576.8	0.06648868	0.07513601	
577	0.06682462	0.07511204	
577.2	0.06641116	0.07508809	
577.4	0.06605429	0.07506414	
577.6	0.06578669	0.0750402	
577.8	0.06551516	0.07501626	
578	0.06509753	0.07499233	
578.2	0.06457404	0.07496842	
578.4	0.06473734	0.0749445	
578.6	0.06473444	0.0749206	
578.8	0.06457933	0.0748967	
579	0.06467457	0.07487281	
579.2	0.06498276	0.07484893	
579.4	0.06542551	0.07482506	
579.6	0.06569099	0.07480119	
579.8	0.06594572	0.07477734	
580	0.06581747	0.07475349	
580.2	0.06583769	0.07472964	
580.4	0.06580288	0.07470581	
580.6	0.06573316	0.07468198	
580.8	0.06559858	0.07465816	
581	0.06557206	0.07463435	
581.2	0.06499458	0.07461054	
581.4	0.06452244	0.07458674	
581.6	0.0643444	0.07456295	
581.8	0.06424473	0.07453917	
582	0.06421093	0.0745154	
582.2	0.0639947	0.07449163	
582.4	0.06412662	0.07446787	
582.6	0.06423481	0.07444412	
582.8	0.06470009	0.07442037	
583	0.06517736	0.07439664	
583.2	0.06556696	0.07437291	
583.4	0.06649104	0.07434919	
583.6	0.06663536	0.07432547	
583.8	0.06729508	0.07430177	
584	0.06799823	0.07427807	
584.2	0.06829329	0.07425438	
584.4	0.06879521	0.07423069	
584.6	0.06954939	0.07420702	
584.8	0.06910329	0.07418335	
585	0.06890183	0.07415969	
585.2	0.06883638	0.07413603	
585.4	0.06829058	0.07411239	
585.6	0.06771191	0.07408875	
585.8	0.06727057	0.07406512	
586	0.06690182	0.07404149	
586.2	0.06644572	0.07401788	
586.4	0.06610741	0.07399427	
586.6	0.06549503	0.07397067	
586.8	0.0655279	0.07394708	
587	0.06527861	0.07392349	
587.2	0.06507446	0.07389991	
587.4	0.06514718	0.07387634	
587.6	0.06467375	0.07385278	
587.8	0.0649311	0.07382922	
588	0.06458414	0.07380567	
588.2	0.06506789	0.07378213	
588.4	0.06552787	0.0737586	
588.6	0.06561121	0.07373507	
588.8	0.06519909	0.07371156	
589	0.06502517	0.07368805	
589.2	0.06519004	0.07366454	
589.4	0.06511532	0.07364105	
589.6	0.0652967	0.07361756	
589.8	0.06554581	0.07359408	
590	0.06561585	0.0735706	
590.2	0.0657455	0.07354714	
590.4	0.06563231	0.07352368	
590.6	0.06514974	0.07350023	
590.8	0.06533029	0.07347679	
591	0.06537695	0.07345335	
591.2	0.06487965	0.07342992	
591.4	0.06535898	0.0734065	
591.6	0.06546212	0.07338309	
591.8	0.06538511	0.07335968	
592	0.06580832	0.07333628	
592.2	0.06644178	0.07331289	
592.4	0.06608526	0.07328951	
592.6	0.06562162	0.07326613	
592.8	0.06540987	0.07324276	
593	0.06549285	0.0732194	
593.2	0.06608712	0.07319605	
593.4	0.0656677	0.0731727	
593.6	0.06470075	0.07314936	
593.8	0.06447657	0.07312603	
594	0.06392539	0.07310271	
594.2	0.06397664	0.07307939	
594.4	0.06324823	0.07305608	
594.6	0.06318229	0.07303278	
594.8	0.06258531	0.07300949	
595	0.06254105	0.0729862	
595.2	0.06243508	0.07296292	
595.4	0.06286758	0.07293965	
595.6	0.06294174	0.07291639	
595.8	0.06299602	0.07289313	
596	0.06347638	0.07286988	
596.2	0.06294029	0.07284664	
596.4	0.06276589	0.0728234	
596.6	0.06288586	0.07280017	
596.8	0.06310187	0.07277695	
597	0.06316429	0.07275374	
597.2	0.06341036	0.07273054	
597.4	0.06271491	0.07270734	
597.6	0.0627889	0.07268415	
597.8	0.06310668	0.07266097	
598	0.06324425	0.07263779	
598.2	0.06342904	0.07261462	
598.4	0.06346463	0.07259146	
598.6	0.06350798	0.07256831	
598.8	0.0630948	0.07254516	
599	0.06328942	0.07252202	
599.2	0.06332361	0.07249889	
599.4	0.06349902	0.07247577	
599.6	0.0640162	0.07245265	
599.8	0.06375213	0.07242954	
600	0.06338887	0.07240644	
600.2	0.06339655	0.07238335	
600.4	0.06415179	0.07236026	
600.6	0.06414945	0.07233718	
600.8	0.06432504	0.07231411	
601	0.06475855	0.07229104	
601.2	0.06517724	0.07226798	
601.4	0.06510425	0.07224493	
601.6	0.06506915	0.07222189	
601.8	0.06481272	0.07219886	
602	0.0647111	0.07217583	
602.2	0.06454167	0.07215281	
602.4	0.06469274	0.07212979	
602.6	0.06413553	0.07210679	
602.8	0.06416611	0.07208379	
603	0.06385932	0.0720608	
603.2	0.06353914	0.07203781	
603.4	0.06359406	0.07201484	
603.6	0.06351038	0.07199187	
603.8	0.06297242	0.0719689	
604	0.06290918	0.07194595	
604.2	0.06360575	0.071923	
604.4	0.0638797	0.07190006	
604.6	0.06384511	0.07187713	
604.8	0.06362493	0.0718542	
605	0.06355872	0.07183129	
605.2	0.06300557	0.07180837	
605.4	0.06237451	0.07178547	
605.6	0.06167318	0.07176257	
605.8	0.06180119	0.07173969	
606	0.06209237	0.0717168	
606.2	0.06280386	0.07169393	
606.4	0.06319378	0.07167106	
606.6	0.06368253	0.0716482	
606.8	0.06416647	0.07162535	
607	0.06452812	0.0716025	
607.2	0.06494806	0.07157967	
607.4	0.06561263	0.07155684	
607.6	0.06578838	0.07153401	
607.8	0.06577995	0.0715112	
608	0.0660018	0.07148839	
608.2	0.06639474	0.07146559	
608.4	0.06608612	0.07144279	
608.6	0.06572862	0.07142	
608.8	0.06509457	0.07139722	
609	0.06509229	0.07137445	
609.2	0.06459151	0.07135169	
609.4	0.06413639	0.07132893	
609.6	0.06410969	0.07130618	
609.8	0.06458932	0.07128343	
610	0.06463798	0.0712607	
610.2	0.06453456	0.07123797	
610.4	0.06437247	0.07121525	
610.6	0.06410607	0.07119253	
610.8	0.06379525	0.07116983	
611	0.06334109	0.07114713	
611.2	0.06290365	0.07112443	
611.4	0.06290886	0.07110175	
611.6	0.06248219	0.07107907	
611.8	0.06257351	0.0710564	
612	0.06203543	0.07103374	
612.2	0.06207004	0.07101108	
612.4	0.06151012	0.07098843	
612.6	0.06154582	0.07096579	
612.8	0.06158543	0.07094315	
613	0.06202315	0.07092052	
613.2	0.06228079	0.0708979	
613.4	0.06234807	0.07087529	
613.6	0.06300429	0.07085268	
613.8	0.063807	0.07083009	
614	0.063901	0.07080749	
614.2	0.06409238	0.07078491	
614.4	0.06440308	0.07076233	
614.6	0.06407013	0.07073976	
614.8	0.06424355	0.0707172	
615	0.06426573	0.07069464	
615.2	0.06478557	0.0706721	
615.4	0.06486741	0.07064955	
615.6	0.06462713	0.07062702	
615.8	0.06446331	0.07060449	
616	0.06417444	0.07058197	
616.2	0.0641124	0.07055946	
616.4	0.06351697	0.07053696	
616.6	0.06323774	0.07051446	
616.8	0.06255793	0.07049197	
617	0.06263609	0.07046948	
617.2	0.06263525	0.07044701	
617.4	0.06245627	0.07042454	
617.6	0.06288732	0.07040208	
617.8	0.06301848	0.07037962	
618	0.06320828	0.07035717	
618.2	0.06287502	0.07033473	
618.4	0.06308598	0.0703123	
618.6	0.06296997	0.07028987	
618.8	0.0631837	0.07026745	
619	0.0633869	0.07024504	
619.2	0.06359254	0.07022264	
619.4	0.06318896	0.07020024	
619.6	0.06311885	0.07017785	
619.8	0.06301014	0.07015546	
620	0.06336015	0.07013309	
620.2	0.06298856	0.07011072	
620.4	0.06292213	0.07008836	
620.6	0.06289859	0.070066	
620.8	0.06291287	0.07004365	
621	0.06356952	0.07002131	
621.2	0.06403556	0.06999898	
621.4	0.06398472	0.06997665	
621.6	0.06430392	0.06995433	
621.8	0.06478878	0.06993202	
622	0.06515184	0.06990971	
622.2	0.06499732	0.06988742	
622.4	0.06523392	0.06986513	
622.6	0.06471382	0.06984284	
622.8	0.06430353	0.06982056	
623	0.06420295	0.0697983	
623.2	0.06378035	0.06977603	
623.4	0.06310218	0.06975378	
623.6	0.06293149	0.06973153	
623.8	0.06276163	0.06970929	
624	0.06253305	0.06968705	
624.2	0.0627637	0.06966483	
624.4	0.06233297	0.06964261	
624.6	0.06225915	0.06962039	
624.8	0.06247677	0.06959819	
625	0.06268059	0.06957599	
625.2	0.06304374	0.0695538	
625.4	0.06304357	0.06953161	
625.6	0.0634459	0.06950944	
625.8	0.06381556	0.06948727	
626	0.06404514	0.0694651	
626.2	0.0642784	0.06944295	
626.4	0.06364828	0.0694208	
626.6	0.06338598	0.06939865	
626.8	0.06344964	0.06937652	
627	0.06336071	0.06935439	
627.2	0.06320519	0.06933227	
627.4	0.06328889	0.06931016	
627.6	0.06325435	0.06928805	
627.8	0.06303326	0.06926595	
628	0.06277775	0.06924386	
628.2	0.06304422	0.06922177	
628.4	0.06235437	0.06919969	
628.6	0.06267849	0.06917762	
628.8	0.0630671	0.06915556	
629	0.06331087	0.0691335	
629.2	0.06358665	0.06911145	
629.4	0.06332602	0.06908941	
629.6	0.06310036	0.06906737	
629.8	0.06320519	0.06904534	
630	0.06355407	0.06902332	
630.2	0.06324256	0.0690013	
630.4	0.06271797	0.06897929	
630.6	0.06273381	0.06895729	
630.8	0.0626145	0.0689353	
631	0.06277528	0.06891331	
631.2	0.06284763	0.06889133	
631.4	0.0630405	0.06886936	
631.6	0.06357177	0.06884739	
631.8	0.0637903	0.06882543	
632	0.06404787	0.06880348	
632.2	0.06421371	0.06878153	
632.4	0.06411651	0.0687596	
632.6	0.06441631	0.06873767	
632.8	0.06464155	0.06871574	
633	0.06454522	0.06869382	
633.2	0.06401773	0.06867191	
633.4	0.06382688	0.06865001	
633.6	0.06380643	0.06862811	
633.8	0.06345212	0.06860622	
634	0.06273358	0.06858434	
634.2	0.06178454	0.06856247	
634.4	0.06157984	0.0685406	
634.6	0.06145917	0.06851874	
634.8	0.06158312	0.06849688	
635	0.06152558	0.06847504	
635.2	0.06107909	0.0684532	
635.4	0.06179329	0.06843136	
635.6	0.06211613	0.06840954	
635.8	0.06224208	0.06838772	
636	0.06236502	0.0683659	
636.2	0.0625951	0.0683441	
636.4	0.06293013	0.0683223	
636.6	0.0632284	0.06830051	
636.8	0.06335799	0.06827872	
637	0.06357872	0.06825694	
637.2	0.06365594	0.06823517	
637.4	0.06415019	0.06821341	
637.6	0.06437517	0.06819165	
637.8	0.06345342	0.0681699	
638	0.06322953	0.06814816	
638.2	0.06309929	0.06812642	
638.4	0.06358603	0.06810469	
638.6	0.06337678	0.06808297	
638.8	0.06289353	0.06806126	
639	0.06255546	0.06803955	
639.2	0.0625371	0.06801785	
639.4	0.06295508	0.06799615	
639.6	0.06253016	0.06797446	
639.8	0.0621607	0.06795278	
640	0.06161195	0.06793111	
640.2	0.06152865	0.06790944	
640.4	0.06135561	0.06788778	
640.6	0.06148691	0.06786613	
640.8	0.06156584	0.06784448	
641	0.06148117	0.06782284	
641.2	0.06127288	0.06780121	
641.4	0.06161577	0.06777959	
641.6	0.06167247	0.06775797	
641.8	0.06085906	0.06773635	
642	0.0615064	0.06771475	
642.2	0.06139654	0.06769315	
642.4	0.06189298	0.06767156	
642.6	0.06178143	0.06764998	
642.8	0.06184001	0.0676284	
643	0.061891	0.06760683	
643.2	0.06146944	0.06758527	
643.4	0.06112339	0.06756371	
643.6	0.06103381	0.06754216	
643.8	0.06068645	0.06752062	
644	0.06065491	0.06749908	
644.2	0.06099412	0.06747755	
644.4	0.0614104	0.06745603	
644.6	0.06167646	0.06743451	
644.8	0.06166102	0.067413	
645	0.06131163	0.0673915	
645.2	0.06168106	0.06737001	
645.4	0.06194048	0.06734852	
645.6	0.0619451	0.06732704	
645.8	0.06162687	0.06730556	
646	0.06146953	0.0672841	
646.2	0.06079146	0.06726264	
646.4	0.06100674	0.06724118	
646.6	0.06079295	0.06721974	
646.8	0.06040032	0.0671983	
647	0.05996186	0.06717686	
647.2	0.05978545	0.06715544	
647.4	0.06022251	0.06713402	
647.6	0.0606923	0.0671126	
647.8	0.06068464	0.0670912	
648	0.06083721	0.0670698	
648.2	0.06136012	0.06704841	
648.4	0.06167454	0.06702702	
648.6	0.06188146	0.06700564	
648.8	0.06247948	0.06698427	
649	0.06250621	0.06696291	
649.2	0.06294293	0.06694155	
649.4	0.06286077	0.0669202	
649.6	0.06231231	0.06689885	
649.8	0.06176682	0.06687751	
650	0.06137255	0.06685618	
650.2	0.06121607	0.06683486	
650.4	0.0611707	0.06681354	
650.6	0.06066075	0.06679223	
650.8	0.06057693	0.06677093	
651	0.06077397	0.06674963	
651.2	0.06060549	0.06672834	
651.4	0.06088594	0.06670706	
651.6	0.06083753	0.06668578	
651.8	0.06050528	0.06666451	
652	0.06013072	0.06664325	
652.2	0.06053543	0.06662199	
652.4	0.06093912	0.06660074	
652.6	0.06111949	0.0665795	
652.8	0.06133292	0.06655826	
653	0.06099556	0.06653703	
653.2	0.06121405	0.06651581	
653.4	0.06137603	0.0664946	
653.6	0.06117479	0.06647339	
653.8	0.06108539	0.06645219	
654	0.06083385	0.06643099	
654.2	0.06075543	0.0664098	
654.4	0.06047661	0.06638862	
654.6	0.06046812	0.06636745	
654.8	0.0606718	0.06634628	
655	0.06103576	0.06632512	
655.2	0.06070061	0.06630396	
655.4	0.06130489	0.06628281	
655.6	0.06125849	0.06626167	
655.8	0.06127742	0.06624054	
656	0.06193185	0.06621941	
656.2	0.06240451	0.06619829	
656.4	0.06273318	0.06617717	
656.6	0.06254519	0.06615607	
656.8	0.06254153	0.06613497	
657	0.06253824	0.06611387	
657.2	0.06297116	0.06609278	
657.4	0.06291777	0.0660717	
657.6	0.06232354	0.06605063	
657.8	0.06178274	0.06602956	
658	0.06183142	0.0660085	
658.2	0.06146182	0.06598745	
658.4	0.06127576	0.0659664	
658.6	0.06122012	0.06594536	
658.8	0.06093708	0.06592433	
659	0.06088869	0.0659033	
659.2	0.06045205	0.06588228	
659.4	0.06028305	0.06586127	
659.6	0.05988318	0.06584026	
659.8	0.05973522	0.06581926	
660	0.05963001	0.06579827	
660.2	0.05914895	0.06577728	
660.4	0.05911344	0.0657563	
660.6	0.05905173	0.06573533	
660.8	0.05910129	0.06571436	
661	0.05926527	0.0656934	
661.2	0.05991674	0.06567245	
661.4	0.05997125	0.0656515	
661.6	0.0602469	0.06563056	
661.8	0.06040976	0.06560963	
662	0.06088887	0.0655887	
662.2	0.0604285	0.06556778	
662.4	0.06070863	0.06554687	
662.6	0.06032193	0.06552596	
662.8	0.06003711	0.06550506	
663	0.06014979	0.06548417	
663.2	0.05987969	0.06546328	
663.4	0.05997248	0.0654424	
663.6	0.05986731	0.06542153	
663.8	0.05961294	0.06540066	
664	0.06014569	0.0653798	
664.2	0.06022102	0.06535895	
664.4	0.06047391	0.0653381	
664.6	0.06083934	0.06531726	
664.8	0.06109905	0.06529643	
665	0.06156985	0.0652756	
665.2	0.06227133	0.06525478	
665.4	0.06218792	0.06523397	
665.6	0.06164312	0.06521316	
665.8	0.06130108	0.06519236	
666	0.06120299	0.06517157	
666.2	0.06026696	0.06515078	
666.4	0.06023017	0.06513	
666.6	0.05979633	0.06510923	
666.8	0.05948061	0.06508846	
667	0.0594364	0.0650677	
667.2	0.05891512	0.06504695	
667.4	0.05916997	0.0650262	
667.6	0.05872963	0.06500546	
667.8	0.05898909	0.06498473	
668	0.05973242	0.064964	
668.2	0.05976812	0.06494328	
668.4	0.05997775	0.06492257	
668.6	0.06035198	0.06490186	
668.8	0.06105788	0.06488116	
669	0.06150858	0.06486046	
669.2	0.06185614	0.06483978	
669.4	0.06120809	0.06481909	
669.6	0.06088733	0.06479842	
669.8	0.06105272	0.06477775	
670	0.06113869	0.06475709	
670.2	0.06114301	0.06473644	
670.4	0.06083105	0.06471579	
670.6	0.06065779	0.06469515	
670.8	0.06052478	0.06467451	
671	0.06024478	0.06465388	
671.2	0.05957269	0.06463326	
671.4	0.05985847	0.06461265	
671.6	0.05964428	0.06459204	
671.8	0.05995884	0.06457144	
672	0.05985761	0.06455084	
672.2	0.05979563	0.06453025	
672.4	0.06007833	0.06450967	
672.6	0.06057783	0.06448909	
672.8	0.06072878	0.06446853	
673	0.06077022	0.06444796	
673.2	0.06047882	0.06442741	
673.4	0.05985952	0.06440686	
673.6	0.05992087	0.06438631	
673.8	0.0596729	0.06436578	
674	0.05999696	0.06434525	
674.2	0.0601363	0.06432473	
674.4	0.05989946	0.06430421	
674.6	0.06023883	0.0642837	
674.8	0.05971035	0.06426319	
675	0.05935504	0.0642427	
675.2	0.05945522	0.06422221	
675.4	0.0595293	0.06420172	
675.6	0.05940926	0.06418125	
675.8	0.05971312	0.06416077	
676	0.05928566	0.06414031	
676.2	0.05969792	0.06411985	
676.4	0.0601574	0.0640994	
676.6	0.06050223	0.06407896	
676.8	0.06030956	0.06405852	
677	0.06006724	0.06403809	
677.2	0.05941375	0.06401766	
677.4	0.05937585	0.06399724	
677.6	0.05949408	0.06397683	
677.8	0.05956037	0.06395642	
678	0.05981319	0.06393603	
678.2	0.05991016	0.06391563	
678.4	0.0600541	0.06389525	
678.6	0.05965593	0.06387487	
678.8	0.05940457	0.06385449	
679	0.05949082	0.06383413	
679.2	0.05910266	0.06381377	
679.4	0.05880067	0.06379341	
679.6	0.0586595	0.06377307	
679.8	0.05848647	0.06375272	
680	0.05804565	0.06373239	
680.2	0.05861304	0.06371206	
680.4	0.05875739	0.06369174	
680.6	0.05887812	0.06367143	
680.8	0.05842902	0.06365112	
681	0.05891157	0.06363082	
681.2	0.05907963	0.06361052	
681.4	0.05977095	0.06359023	
681.6	0.06031524	0.06356995	
681.8	0.0606874	0.06354967	
682	0.06086927	0.0635294	
682.2	0.06148035	0.06350914	
682.4	0.0615323	0.06348888	
682.6	0.06160771	0.06346863	
682.8	0.06165251	0.06344839	
683	0.06146404	0.06342815	
683.2	0.06080597	0.06340792	
683.4	0.06106849	0.0633877	
683.6	0.06069612	0.06336748	
683.8	0.06031447	0.06334727	
684	0.06050154	0.06332706	
684.2	0.06057567	0.06330687	
684.4	0.06030619	0.06328667	
684.6	0.05971258	0.06326649	
684.8	0.05940877	0.06324631	
685	0.05896104	0.06322614	
685.2	0.05790034	0.06320597	
685.4	0.0581619	0.06318581	
685.6	0.05791877	0.06316566	
685.8	0.05780088	0.06314551	
686	0.05764295	0.06312537	
686.2	0.05791472	0.06310524	
686.4	0.05786474	0.06308511	
686.6	0.05817127	0.06306499	
686.8	0.05810212	0.06304487	
687	0.05848717	0.06302476	
687.2	0.05823397	0.06300466	
687.4	0.05865699	0.06298457	
687.6	0.05865659	0.06296448	
687.8	0.05902203	0.06294439	
688	0.05918094	0.06292432	
688.2	0.05911843	0.06290425	
688.4	0.05894685	0.06288418	
688.6	0.058409	0.06286413	
688.8	0.05839233	0.06284408	
689	0.05798987	0.06282403	
689.2	0.05822103	0.06280399	
689.4	0.05858915	0.06278396	
689.6	0.05824752	0.06276394	
689.8	0.05866387	0.06274392	
690	0.05856416	0.0627239	
690.2	0.05864562	0.0627039	
690.4	0.05856223	0.0626839	
690.6	0.05842235	0.06266391	
690.8	0.05827005	0.06264392	
691	0.05823728	0.06262394	
691.2	0.05808556	0.06260396	
691.4	0.05792549	0.062584	
691.6	0.05823052	0.06256403	
691.8	0.05807148	0.06254408	
692	0.05750452	0.06252413	
692.2	0.05804652	0.06250419	
692.4	0.0583273	0.06248425	
692.6	0.05910516	0.06246432	
692.8	0.05933809	0.0624444	
693	0.05984893	0.06242448	
693.2	0.06028875	0.06240457	
693.4	0.06077363	0.06238467	
693.6	0.06117613	0.06236477	
693.8	0.06131171	0.06234488	
694	0.06130835	0.06232499	
694.2	0.06119992	0.06230511	
694.4	0.06128232	0.06228524	
694.6	0.061094	0.06226538	
694.8	0.06116281	0.06224552	
695	0.06075357	0.06222566	
695.2	0.06068119	0.06220581	
695.4	0.06028092	0.06218597	
695.6	0.06055766	0.06216614	
695.8	0.06002459	0.06214631	
696	0.0597994	0.06212649	
696.2	0.06009667	0.06210667	
696.4	0.05963747	0.06208686	
696.6	0.05946259	0.06206706	
696.8	0.05867673	0.06204726	
697	0.05882353	0.06202747	
697.2	0.05858446	0.06200769	
697.4	0.05814708	0.06198791	
697.6	0.05757252	0.06196814	
697.8	0.05691545	0.06194838	
698	0.05689028	0.06192862	
698.2	0.05657215	0.06190887	
698.4	0.05646891	0.06188912	
698.6	0.05623455	0.06186938	
698.8	0.05626551	0.06184965	
699	0.05594095	0.06182992	
699.2	0.05602379	0.0618102	
699.4	0.0564369	0.06179048	
699.6	0.05742545	0.06177077	
699.8	0.05754424	0.06175107	
700	0.05792715	0.06173138	
700.2	0.05806142	0.06171169	
700.4	0.05789384	0.061692	
700.6	0.05888328	0.06167233	
700.8	0.05934944	0.06165266	
701	0.05974323	0.06163299	
701.2	0.05956178	0.06161333	
701.4	0.05934607	0.06159368	
701.6	0.05919483	0.06157404	
701.8	0.05915518	0.0615544	
702	0.05936221	0.06153476	
702.2	0.05884884	0.06151514	
702.4	0.05875616	0.06149552	
702.6	0.05840477	0.0614759	
702.8	0.05810402	0.06145629	
703	0.05755637	0.06143669	
703.2	0.05732307	0.0614171	
703.4	0.05738369	0.06139751	
703.6	0.05761297	0.06137792	
703.8	0.05704489	0.06135835	
704	0.05715512	0.06133878	
704.2	0.05733241	0.06131921	
704.4	0.0580204	0.06129965	
704.6	0.058593	0.0612801	
704.8	0.05840767	0.06126056	
705	0.05812982	0.06124102	
705.2	0.05800386	0.06122148	
705.4	0.05808259	0.06120196	
705.6	0.05789514	0.06118244	
705.8	0.05778369	0.06116292	
706	0.05797245	0.06114341	
706.2	0.05756257	0.06112391	
706.4	0.0579191	0.06110442	
706.6	0.05802072	0.06108493	
706.8	0.05774026	0.06106544	
707	0.05719781	0.06104597	
707.2	0.05712814	0.0610265	
707.4	0.05674149	0.06100703	
707.6	0.05679044	0.06098757	
707.8	0.05672627	0.06096812	
708	0.05709556	0.06094867	
708.2	0.05729413	0.06092923	
708.4	0.05733938	0.0609098	
708.6	0.05755629	0.06089037	
708.8	0.05764221	0.06087095	
709	0.0576742	0.06085154	
709.2	0.05794426	0.06083213	
709.4	0.0584523	0.06081273	
709.6	0.05806918	0.06079333	
709.8	0.05815327	0.06077394	
710	0.05884498	0.06075455	
710.2	0.05869582	0.06073518	
710.4	0.05896271	0.0607158	
710.6	0.05885253	0.06069644	
710.8	0.05855269	0.06067708	
711	0.05863265	0.06065773	
711.2	0.05841645	0.06063838	
711.4	0.05822494	0.06061904	
711.6	0.05790344	0.0605997	
711.8	0.05774562	0.06058037	
712	0.05787001	0.06056105	
712.2	0.05789921	0.06054174	
712.4	0.05791129	0.06052243	
712.6	0.05833454	0.06050312	
712.8	0.05831653	0.06048382	
713	0.05843139	0.06046453	
713.2	0.05830756	0.06044525	
713.4	0.05858054	0.06042597	
713.6	0.05802368	0.06040669	
713.8	0.0581939	0.06038743	
714	0.05824379	0.06036817	
714.2	0.05781157	0.06034891	
714.4	0.05791655	0.06032966	
714.6	0.05814048	0.06031042	
714.8	0.05802286	0.06029118	
715	0.05773016	0.06027195	
715.2	0.05753655	0.06025273	
715.4	0.05759335	0.06023351	
715.6	0.05789117	0.0602143	
715.8	0.0584233	0.0601951	
716	0.05852727	0.0601759	
716.2	0.05864933	0.0601567	
716.4	0.05842211	0.06013752	
716.6	0.05811695	0.06011833	
716.8	0.05829149	0.06009916	
717	0.05809772	0.06007999	
717.2	0.05817471	0.06006083	
717.4	0.05867554	0.06004167	
717.6	0.05838842	0.06002252	
717.8	0.05821632	0.06000338	
718	0.0579659	0.05998424	
718.2	0.05775115	0.0599651	
718.4	0.05778605	0.05994598	
718.6	0.05767916	0.05992686	
718.8	0.05736935	0.05990774	
719	0.05756314	0.05988864	
719.2	0.05790483	0.05986953	
719.4	0.05809204	0.05985044	
719.6	0.05859106	0.05983135	
719.8	0.05861141	0.05981227	
