# Supplementary material for: Molecular basis for DNA recognition by the maternal pioneer transcription factor FoxH1
Source: Nat Commun. 2022 Nov 26;13:7279. doi: 10.1038/s41467-022-34925-y (PMC9701222; doi:10.1038/s41467-022-34925-y)
Supplement: Supplementary file 4 — Source Data [file 41467_2022_34925_MOESM4_ESM.zip › Sourcedata/BLIS/FoxH1/R30H/GSC/NCP/A8Results.txt]

Conc1	5E-07	
Start1	171.8	
Stop1	621.6	
Kobs		
Error Kobs		
Koff		
Error Koff		
Time1	Data1	Fit1	
171.8	0.03819616		
172	0.04644415		
172.2	0.05590676		
172.4	0.06649102		
172.6	0.0773335		
172.8	0.08833124		
173	0.09966276		
173.2	0.1109485		
173.4	0.12199801		
173.6	0.13206542		
173.8	0.1408277		
174	0.14762486		
174.2	0.15327244		
174.4	0.15901424		
174.6	0.16435915		
174.8	0.16956067		
175	0.17432698		
175.2	0.1792651		
175.4	0.18406735		
175.6	0.18872401		
175.8	0.19284177		
176	0.19666387		
176.2	0.20089013		
176.4	0.20506117		
176.6	0.20863791		
176.8	0.21260565		
177	0.21708574		
177.2	0.22142273		
177.4	0.22605477		
177.6	0.23052231		
177.8	0.234824		
178	0.23834736		
178.2	0.24161187		
178.4	0.24582653		
178.6	0.24993053		
178.8	0.25409075		
179	0.25853925		
179.2	0.26225659		
179.4	0.26636233		
179.6	0.26991659		
179.8	0.27335067		
180	0.27712616		
180.2	0.28124528		
180.4	0.28526285		
180.6	0.28911724		
180.8	0.29301365		
181	0.29734286		
181.2	0.30149898		
181.4	0.305732		
181.6	0.30997253		
181.8	0.3139477		
182	0.31810479		
182.2	0.32241208		
182.4	0.32705007		
182.6	0.33164329		
182.8	0.33577119		
183	0.33986895		
183.2	0.34372836		
183.4	0.3481779		
183.6	0.3517443		
183.8	0.35580529		
184	0.36020721		
184.2	0.36461434		
184.4	0.36860631		
184.6	0.37255296		
184.8	0.37679368		
185	0.38073385		
185.2	0.38443291		
185.4	0.38810478		
185.6	0.3920618		
185.8	0.39615495		
186	0.40006415		
186.2	0.40391681		
186.4	0.40760077		
186.6	0.41079073		
186.8	0.41423921		
187	0.41774671		
187.2	0.42137395		
187.4	0.42492029		
187.6	0.42778898		
187.8	0.43145902		
188	0.43495327		
188.2	0.43859474		
188.4	0.44183341		
188.6	0.44562159		
188.8	0.44961093		
189	0.45288116		
189.2	0.45637798		
189.4	0.46018441		
189.6	0.46414432		
189.8	0.46813377		
190	0.47138407		
190.2	0.47556629		
190.4	0.4788385		
190.6	0.48251917		
190.8	0.4867173		
191	0.48997307		
191.2	0.49356687		
191.4	0.49688884		
191.6	0.5001373		
191.8	0.50385144		
192	0.50763573		
192.2	0.51133769		
192.4	0.51474363		
192.6	0.51869438		
192.8	0.52237704		
193	0.52588032		
193.2	0.52945881		
193.4	0.53351208		
193.6	0.53697738		
193.8	0.53973795		
194	0.54316756		
194.2	0.54674669		
194.4	0.54962622		
194.6	0.55305902		
194.8	0.55571515		
195	0.5588659		
195.2	0.56233875		
195.4	0.56542368		
195.6	0.56915453		
195.8	0.57237728		
196	0.57571184		
196.2	0.57934725		
196.4	0.5827104		
196.6	0.5863525		
196.8	0.58994905		
197	0.59353743		
197.2	0.59757768		
197.4	0.60102953		
197.6	0.60447698		
197.8	0.60791415		
198	0.61138282		
198.2	0.61442584		
198.4	0.61762707		
198.6	0.62111451		
198.8	0.62396088		
199	0.62763562		
199.2	0.6310644		
199.4	0.63433745		
199.6	0.63757041		
199.8	0.64058784		
200	0.64367174		
200.2	0.64725846		
200.4	0.64996655		
200.6	0.65329017		
200.8	0.65677718		
201	0.66014223		
201.2	0.66341624		
201.4	0.66605548		
201.6	0.6692071		
201.8	0.67202975		
202	0.67455928		
202.2	0.67825395		
202.4	0.68124068		
202.6	0.68400739		
202.8	0.6867167		
203	0.69007183		
203.2	0.693422		
203.4	0.6964981		
203.6	0.6996183		
203.8	0.70296015		
204	0.70640376		
204.2	0.71013831		
204.4	0.71331695		
204.6	0.7167841		
204.8	0.72058113		
205	0.7239235		
205.2	0.72702059		
205.4	0.73055117		
205.6	0.73365539		
205.8	0.73664151		
206	0.73974763		
206.2	0.74263843		
206.4	0.74499323		
206.6	0.74788448		
206.8	0.75105757		
207	0.75398181		
207.2	0.75757875		
207.4	0.76073882		
207.6	0.7638481		
207.8	0.76724542		
208	0.77035383		
208.2	0.77334223		
208.4	0.77619502		
208.6	0.77971234		
208.8	0.78309149		
209	0.78612849		
209.2	0.78926381		
209.4	0.79240887		
209.6	0.79483318		
209.8	0.79742142		
210	0.80013367		
210.2	0.80242366		
210.4	0.80488453		
210.6	0.80758272		
210.8	0.8097916		
211	0.81224113		
211.2	0.81541733		
211.4	0.81765317		
211.6	0.82045489		
211.8	0.82335566		
212	0.82627387		
212.2	0.82966238		
212.4	0.83253048		
212.6	0.83582319		
212.8	0.83925754		
213	0.84275173		
213.2	0.84639496		
213.4	0.84934152		
213.6	0.85199384		
213.8	0.85483513		
214	0.85750408		
214.2	0.86015827		
214.4	0.86309856		
214.6	0.86563982		
214.8	0.8680223		
215	0.87054783		
215.2	0.87380412		
215.4	0.87648433		
215.6	0.87936842		
215.8	0.88225802		
216	0.88512337		
216.2	0.88776841		
216.4	0.89062843		
216.6	0.89348096		
216.8	0.89629173		
217	0.89904626		
217.2	0.90173828		
217.4	0.90414854		
217.6	0.90686821		
217.8	0.91017658		
218	0.91296863		
218.2	0.91614329		
218.4	0.91912255		
218.6	0.92133574		
218.8	0.92410234		
219	0.92678487		
219.2	0.93044481		
219.4	0.93307628		
219.6	0.93528316		
219.8	0.93782619		
220	0.94016971		
220.2	0.94244744		
220.4	0.94471102		
220.6	0.94697656		
220.8	0.94967392		
221	0.95253425		
221.2	0.95530567		
221.4	0.95814998		
221.6	0.96111059		
221.8	0.96407329		
222	0.966414		
222.2	0.96916955		
222.4	0.9718757		
222.6	0.97454669		
222.8	0.97755951		
223	0.98069126		
223.2	0.98313086		
223.4	0.98546352		
223.6	0.98756434		
223.8	0.99021478		
224	0.99281752		
224.2	0.9952902		
224.4	0.99795144		
224.6	1.00058194		
224.8	1.00316447		
225	1.00548107		
225.2	1.00867984		
225.4	1.01146109		
225.6	1.01463175		
225.8	1.01750189		
226	1.02052036		
226.2	1.02363158		
226.4	1.02636788		
226.6	1.02893189		
226.8	1.03176276		
227	1.03432405		
227.2	1.03616201		
227.4	1.03867898		
227.6	1.04082001		
227.8	1.04293667		
228	1.04551071		
228.2	1.04769204		
228.4	1.04987054		
228.6	1.0516048		
228.8	1.05408793		
229	1.05622624		
229.2	1.05904475		
229.4	1.06179508		
229.6	1.06508008		
229.8	1.06778869		
230	1.07048489		
230.2	1.07316194		
230.4	1.07547924		
230.6	1.07795644		
230.8	1.08116194		
231	1.0834448		
231.2	1.08568429		
231.4	1.08801616		
231.6	1.09105094		
231.8	1.09373551		
232	1.09645849		
232.2	1.09890843		
232.4	1.10114044		
232.6	1.1031939		
232.8	1.10544613		
233	1.10743204		
233.2	1.10990448		
233.4	1.11270682		
233.6	1.11498455		
233.8	1.11665613		
234	1.11875403		
234.2	1.1208289		
234.4	1.12304458		
234.6	1.12533174		
234.8	1.12804918		
235	1.13029915		
235.2	1.13289989		
235.4	1.13534026		
235.6	1.1380268		
235.8	1.14025469		
236	1.14279195		
236.2	1.14545816		
236.4	1.14750357		
236.6	1.1498054		
236.8	1.15219034		
237	1.15420111		
237.2	1.15635108		
237.4	1.15883507		
237.6	1.16066216		
237.8	1.16252837		
238	1.16513819		
238.2	1.1672195		
238.4	1.16961785		
238.6	1.17194968		
238.8	1.17393688		
239	1.17673389		
239.2	1.1787323		
239.4	1.18096477		
239.6	1.18325596		
239.8	1.18596533		
240	1.18876382		
240.2	1.19082932		
240.4	1.1929352		
240.6	1.19556206		
240.8	1.19823937		
241	1.2005002		
241.2	1.20257302		
241.4	1.20501246		
241.6	1.20721213		
241.8	1.20948662		
242	1.21217093		
242.2	1.2141287		
242.4	1.21675366		
242.6	1.21889705		
242.8	1.22131499		
243	1.22386058		
243.2	1.22574465		
243.4	1.22783018		
243.6	1.22982027		
243.8	1.23200251		
244	1.23400171		
244.2	1.23560088		
244.4	1.23806033		
244.6	1.24053175		
244.8	1.24211334		
245	1.24420917		
245.2	1.24598051		
245.4	1.24907043		
245.6	1.25167984		
245.8	1.25438262		
246	1.25661701		
246.2	1.25925333		
246.4	1.26163058		
246.6	1.26354363		
246.8	1.26598696		
247	1.26773178		
247.2	1.27001329		
247.4	1.27182519		
247.6	1.27370459		
247.8	1.27512994		
248	1.27710726		
248.2	1.27854546		
248.4	1.28057523		
248.6	1.28229177		
248.8	1.28371542		
249	1.28618358		
249.2	1.28848315		
249.4	1.2913863		
249.6	1.29314321		
249.8	1.29505857		
250	1.29657361		
250.2	1.29947329		
250.4	1.30153818		
250.6	1.30383124		
250.8	1.3058514		
251	1.30811898		
251.2	1.31048669		
251.4	1.31236102		
251.6	1.31452851		
251.8	1.31667356		
252	1.31930985		
252.2	1.32167093		
252.4	1.32415267		
252.6	1.32618397		
252.8	1.32829131		
253	1.33063459		
253.2	1.33275999		
253.4	1.33481406		
253.6	1.3366017		
253.8	1.33849666		
254	1.34054871		
254.2	1.34266567		
254.4	1.34403248		
254.6	1.34537255		
254.8	1.34690596		
255	1.34822849		
255.2	1.34996497		
255.4	1.3514974		
255.6	1.35372199		
255.8	1.35553714		
256	1.35774696		
256.2	1.35961902		
256.4	1.36171235		
256.6	1.36389516		
256.8	1.36609061		
257	1.36775572		
257.2	1.36961862		
257.4	1.37181626		
257.6	1.37351629		
257.8	1.37518655		
258	1.37722064		
258.2	1.37899489		
258.4	1.38092103		
258.6	1.38328603		
258.8	1.38538249		
259	1.38657671		
259.2	1.38920908		
259.4	1.39114758		
259.6	1.3932929		
259.8	1.39506045		
260	1.39715668		
260.2	1.39935579		
260.4	1.40142475		
260.6	1.40369793		
260.8	1.40503429		
261	1.40699323		
261.2	1.40897417		
261.4	1.41077936		
261.6	1.41217496		
261.8	1.41471819		
262	1.41688042		
262.2	1.41851651		
262.4	1.42044656		
262.6	1.42236929		
262.8	1.42348148		
263	1.42490654		
263.2	1.42697965		
263.4	1.42774072		
263.6	1.42915231		
263.8	1.43036341		
264	1.43174313		
264.2	1.43327046		
264.4	1.43483142		
264.6	1.43679639		
264.8	1.43819817		
265	1.44038246		
265.2	1.44262182		
265.4	1.4442922		
265.6	1.44640094		
265.8	1.44890817		
266	1.45125606		
266.2	1.45316114		
266.4	1.45561965		
266.6	1.45742597		
266.8	1.45899773		
267	1.46133842		
267.2	1.46259545		
267.4	1.46355104		
267.6	1.46541935		
267.8	1.46680382		
268	1.46806521		
268.2	1.4697198		
268.4	1.47160324		
268.6	1.47230733		
268.8	1.47398029		
269	1.47553672		
269.2	1.47768561		
269.4	1.47900106		
269.6	1.48133106		
269.8	1.48320601		
270	1.48568029		
270.2	1.48765051		
270.4	1.48928561		
270.6	1.4909085		
270.8	1.49224327		
271	1.49412146		
271.2	1.49536702		
271.4	1.49749277		
271.6	1.49923202		
271.8	1.5009524		
272	1.50240218		
272.2	1.50418489		
272.4	1.50557694		
272.6	1.50683156		
272.8	1.50895984		
273	1.51086586		
273.2	1.51257453		
273.4	1.51399177		
273.6	1.51571943		
273.8	1.51706146		
274	1.51886646		
274.2	1.52020899		
274.4	1.52115069		
274.6	1.5230979		
274.8	1.52481856		
275	1.52676996		
275.2	1.52861057		
275.4	1.53044719		
275.6	1.53226805		
275.8	1.53397974		
276	1.53582237		
276.2	1.53733932		
276.4	1.53937691		
276.6	1.54118783		
276.8	1.54301998		
277	1.5446142		
277.2	1.54597293		
277.4	1.54708997		
277.6	1.54846721		
277.8	1.54967215		
278	1.5511235		
278.2	1.55253709		
278.4	1.55400926		
278.6	1.55557892		
278.8	1.5569937		
279	1.55840822		
279.2	1.55975153		
279.4	1.56102281		
279.6	1.56259851		
279.8	1.56370422		
280	1.56531044		
280.2	1.56663502		
280.4	1.56837206		
280.6	1.56996414		
280.8	1.57172575		
281	1.57336238		
281.2	1.57498469		
281.4	1.57623483		
281.6	1.57794888		
281.8	1.57954682		
282	1.58115641		
282.2	1.58329786		
282.4	1.58514782		
282.6	1.58718561		
282.8	1.58835774		
283	1.59024191		
283.2	1.59167022		
283.4	1.59290266		
283.6	1.59421756		
283.8	1.59528375		
284	1.59643594		
284.2	1.59778134		
284.4	1.59883357		
284.6	1.60043271		
284.8	1.60173561		
285	1.60284934		
285.2	1.60409079		
285.4	1.60555694		
285.6	1.60686473		
285.8	1.60835789		
286	1.61019141		
286.2	1.61285814		
286.4	1.61422897		
286.6	1.61557613		
286.8	1.61667412		
287	1.61839722		
287.2	1.61992203		
287.4	1.62108026		
287.6	1.62232739		
287.8	1.62357132		
288	1.62503666		
288.2	1.62670029		
288.4	1.62798995		
288.6	1.62976866		
288.8	1.63101333		
289	1.6323911		
289.2	1.63408635		
289.4	1.63545353		
289.6	1.63665695		
289.8	1.63802154		
290	1.63971418		
290.2	1.64114538		
290.4	1.64241954		
290.6	1.6435708		
290.8	1.64512367		
291	1.64636748		
291.2	1.64820882		
291.4	1.64970386		
291.6	1.65111758		
291.8	1.65260587		
292	1.65427438		
292.2	1.65590919		
292.4	1.65758014		
292.6	1.65927508		
292.8	1.66072696		
293	1.66247335		
293.2	1.66353314		
293.4	1.6645551		
293.6	1.66589101		
293.8	1.6671152		
294	1.66812319		
294.2	1.66944679		
294.4	1.67126915		
294.6	1.67193262		
294.8	1.6729583		
295	1.67399843		
295.2	1.67543661		
295.4	1.67649861		
295.6	1.67797879		
295.8	1.67949603		
296	1.68096948		
296.2	1.68265335		
296.4	1.68388706		
296.6	1.68525989		
296.8	1.68666405		
297	1.68842744		
297.2	1.68962053		
297.4	1.69118239		
297.6	1.69241785		
297.8	1.69340907		
298	1.69449314		
298.2	1.69603122		
298.4	1.6972894		
298.6	1.69791779		
298.8	1.69907694		
299	1.70053908		
299.2	1.7019948		
299.4	1.70364205		
299.6	1.70525526		
299.8	1.70647904		
300	1.70805292		
300.2	1.70978109		
300.4	1.71075875		
300.6	1.7125407		
300.8	1.71454456		
301	1.71601277		
301.2	1.71675423		
301.4	1.71776887		
301.6	1.71853309		
301.8	1.71977072		
302	1.72092213		
302.2	1.72199968		
302.4	1.72249979		
302.6	1.7231101		
302.8	1.72408605		
303	1.72506787		
303.2	1.72606301		
303.4	1.72716379		
303.6	1.72750967		
303.8	1.72882569		
304	1.73063492		
304.2	1.73214161		
304.4	1.73339449		
304.6	1.73479595		
304.8	1.73611487		
305	1.73657309		
305.2	1.73779508		
305.4	1.73934761		
305.6	1.74071483		
305.8	1.74213092		
306	1.74338398		
306.2	1.74443003		
306.4	1.74541689		
306.6	1.74701459		
306.8	1.74835858		
307	1.74974372		
307.2	1.75095861		
307.4	1.75223311		
307.6	1.75374306		
307.8	1.75553138		
308	1.75713489		
308.2	1.75871227		
308.4	1.75985829		
308.6	1.76074911		
308.8	1.76169318		
309	1.76277468		
309.2	1.7640994		
309.4	1.76528135		
309.6	1.76624581		
309.8	1.76777315		
310	1.76906751		
310.2	1.77061822		
310.4	1.77171052		
310.6	1.77249409		
310.8	1.77322664		
311	1.77456211		
311.2	1.77587423		
311.4	1.7771397		
311.6	1.77936313		
311.8	1.78033009		
312	1.78177143		
312.2	1.78301034		
312.4	1.78442664		
312.6	1.78524841		
312.8	1.78612748		
313	1.78759119		
313.2	1.78879353		
313.4	1.79033109		
313.6	1.79167798		
313.8	1.79300544		
314	1.79418531		
314.2	1.79526319		
314.4	1.79567032		
314.6	1.79631252		
314.8	1.79761031		
315	1.79927932		
315.2	1.80050662		
315.4	1.80189769		
315.6	1.80340676		
315.8	1.80416405		
316	1.80535217		
316.2	1.80654135		
316.4	1.80808047		
316.6	1.80851973		
316.8	1.80974262		
317	1.81104314		
317.2	1.81224407		
317.4	1.81341815		
317.6	1.81432535		
317.8	1.81539043		
318	1.8168423		
318.2	1.81762197		
318.4	1.81878771		
318.6	1.81997049		
318.8	1.82157032		
319	1.82281623		
319.2	1.82387439		
319.4	1.82543101		
319.6	1.82658319		
319.8	1.8282815		
320	1.8293781		
320.2	1.83058792		
320.4	1.83152507		
320.6	1.83245069		
320.8	1.83377894		
321	1.83477534		
321.2	1.83573139		
321.4	1.83636763		
321.6	1.83720205		
321.8	1.83814092		
322	1.83899388		
322.2	1.83951138		
322.4	1.84054095		
322.6	1.84171352		
322.8	1.84284604		
323	1.84414157		
323.2	1.84550987		
323.4	1.84714274		
323.6	1.84842441		
323.8	1.85047631		
324	1.85216545		
324.2	1.85363158		
324.4	1.85498276		
324.6	1.85634982		
324.8	1.85751708		
325	1.85826284		
325.2	1.85905698		
325.4	1.86027151		
325.6	1.86182801		
325.8	1.86206051		
326	1.86255542		
326.2	1.86342646		
326.4	1.86455736		
326.6	1.86604816		
326.8	1.86682354		
327	1.86782477		
327.2	1.86871741		
327.4	1.86990365		
327.6	1.8712405		
327.8	1.8730406		
328	1.87426279		
328.2	1.87510006		
328.4	1.87604089		
328.6	1.87740468		
328.8	1.87811885		
329	1.87858276		
329.2	1.87993286		
329.4	1.88086751		
329.6	1.88127651		
329.8	1.88131829		
330	1.88263356		
330.2	1.88410812		
330.4	1.88553054		
330.6	1.88702506		
330.8	1.887945		
331	1.88886158		
331.2	1.88989668		
331.4	1.89094215		
331.6	1.89196636		
331.8	1.89333534		
332	1.89426517		
332.2	1.89525101		
332.4	1.89645831		
332.6	1.89740148		
332.8	1.89744417		
333	1.89799253		
333.2	1.89947046		
333.4	1.90000913		
333.6	1.90146557		
333.8	1.9029706		
334	1.90452852		
334.2	1.90593535		
334.4	1.90736859		
334.6	1.90882843		
334.8	1.91015424		
335	1.91095996		
335.2	1.91194526		
335.4	1.91292956		
335.6	1.91384214		
335.8	1.91483717		
336	1.91582589		
336.2	1.91680004		
336.4	1.91784691		
336.6	1.91830857		
336.8	1.91959027		
337	1.92080351		
337.2	1.92197072		
337.4	1.92270409		
337.6	1.92413381		
337.8	1.92532729		
338	1.92613226		
338.2	1.92697224		
338.4	1.92766729		
338.6	1.92891579		
338.8	1.92974341		
339	1.9301997		
339.2	1.93075894		
339.4	1.93168178		
339.6	1.93268381		
339.8	1.9335076		
340	1.93461826		
340.2	1.93581361		
340.4	1.93716087		
340.6	1.93798344		
340.8	1.93950304		
341	1.9403428		
341.2	1.94167221		
341.4	1.94315893		
341.6	1.94464231		
341.8	1.9460726		
342	1.94723323		
342.2	1.9482575		
342.4	1.94905552		
342.6	1.95026681		
342.8	1.95096808		
343	1.95139912		
343.2	1.95223585		
343.4	1.95311745		
343.6	1.95395448		
343.8	1.95445457		
344	1.95549492		
344.2	1.9567878		
344.4	1.95786659		
344.6	1.95869953		
344.8	1.95948126		
345	1.96067843		
345.2	1.96243565		
345.4	1.96299969		
345.6	1.96368861		
345.8	1.96521831		
346	1.96610514		
346.2	1.96679378		
346.4	1.96808326		
346.6	1.96942008		
346.8	1.97024631		
347	1.97130826		
347.2	1.97221273		
347.4	1.97334529		
347.6	1.97429237		
347.8	1.97505659		
348	1.97646655		
348.2	1.97770759		
348.4	1.97865419		
348.6	1.97904019		
348.8	1.98029145		
349	1.98141305		
349.2	1.9824641		
349.4	1.98211431		
349.6	1.98252857		
349.8	1.98367214		
350	1.98389895		
350.2	1.98493328		
350.4	1.98623023		
350.6	1.98731718		
350.8	1.98817865		
351	1.98911614		
351.2	1.99001464		
351.4	1.99129669		
351.6	1.99212485		
351.8	1.993114		
352	1.99452616		
352.2	1.99592463		
352.4	1.99730158		
352.6	1.99897695		
352.8	2.00084298		
353	2.00100325		
353.2	2.00179508		
353.4	2.0019813		
353.6	2.00254462		
353.8	2.00331202		
354	2.00389676		
354.2	2.00472011		
354.4	2.00586551		
354.6	2.00651496		
354.8	2.00712361		
355	2.00779725		
355.2	2.00885788		
355.4	2.00958281		
355.6	2.01069974		
355.8	2.01196315		
356	2.01317649		
356.2	2.01503509		
356.4	2.0164037		
356.6	2.01784543		
356.8	2.01857359		
357	2.01933886		
357.2	2.02048528		
357.4	2.02145078		
357.6	2.02229326		
357.8	2.02322132		
358	2.02404723		
358.2	2.02476248		
358.4	2.02573163		
358.6	2.02596192		
358.8	2.02653603		
359	2.02742713		
359.2	2.02807001		
359.4	2.02881803		
359.6	2.02977932		
359.8	2.03088546		
360	2.03158075		
360.2	2.03310573		
360.4	2.03401526		
360.6	2.03537199		
360.8	2.03655339		
361	2.03802011		
361.2	2.03886722		
361.4	2.04019042		
361.6	2.04105077		
361.8	2.04211808		
362	2.04329946		
362.2	2.04434048		
362.4	2.04542966		
362.6	2.04607354		
362.8	2.0473074		
363	2.04812886		
363.2	2.04907847		
363.4	2.04986012		
363.6	2.04994914		
363.8	2.05058706		
364	2.0512783		
364.2	2.05205171		
364.4	2.05235694		
364.6	2.05294052		
364.8	2.0535548		
365	2.05431194		
365.2	2.05495994		
365.4	2.05629962		
365.6	2.05682696		
365.8	2.05764634		
366	2.05924148		
366.2	2.06007629		
366.4	2.06128872		
366.6	2.06205543		
366.8	2.06337888		
367	2.06439288		
367.2	2.06581636		
367.4	2.06693831		
367.6	2.06745228		
367.8	2.06871929		
368	2.06991809		
368.2	2.0704062		
368.4	2.07100446		
368.6	2.07188426		
368.8	2.07282904		
369	2.07390178		
369.2	2.07489962		
369.4	2.0760598		
369.6	2.0764617		
369.8	2.0772253		
370	2.07888839		
370.2	2.07934603		
370.4	2.07987923		
370.6	2.08076483		
370.8	2.08194686		
371	2.08323369		
371.2	2.08455058		
371.4	2.08566338		
371.6	2.0859111		
371.8	2.08699913		
372	2.0874659		
372.2	2.08780654		
372.4	2.0885538		
372.6	2.08933011		
372.8	2.08979544		
373	2.09078306		
373.2	2.09182074		
373.4	2.09318239		
373.6	2.09347988		
373.8	2.0943185		
374	2.09596737		
374.2	2.09709772		
374.4	2.09837887		
374.6	2.09948834		
374.8	2.10055128		
375	2.10186528		
375.2	2.10278848		
375.4	2.10359716		
375.6	2.10478965		
375.8	2.1059594		
376	2.1068827		
376.2	2.10759749		
376.4	2.10848257		
376.6	2.10913024		
376.8	2.10931926		
377	2.11041022		
377.2	2.11119026		
377.4	2.11210163		
377.6	2.11247768		
377.8	2.11386221		
378	2.11497737		
378.2	2.11563026		
378.4	2.11631967		
378.6	2.11620552		
378.8	2.11681937		
379	2.11712565		
379.2	2.11799467		
379.4	2.11900843		
379.6	2.1202297		
379.8	2.12099464		
380	2.1219247		
380.2	2.12234004		
380.4	2.12316522		
380.6	2.12375174		
380.8	2.12428251		
381	2.12523647		
381.2	2.12575771		
381.4	2.12635276		
381.6	2.12671074		
381.8	2.12671074		
382	2.12582219		
382.2	2.12510167		
382.4	2.12383433		
382.6	2.12272445		
382.8	2.12151182		
383	2.1204151		
383.2	2.11829748		
383.4	2.11704923		
383.6	2.11569433		
383.8	2.11430651		
384	2.11309245		
384.2	2.112475		
384.4	2.11155967		
384.6	2.11072484		
384.8	2.10977957		
385	2.10824945		
385.2	2.10720134		
385.4	2.10661057		
385.6	2.10565709		
385.8	2.10524698		
386	2.10443985		
386.2	2.10328511		
386.4	2.10224492		
386.6	2.10173476		
386.8	2.10125534		
387	2.10075177		
387.2	2.09995807		
387.4	2.10004583		
387.6	2.09938482		
387.8	2.0992256		
388	2.09865627		
388.2	2.09767846		
388.4	2.09750925		
388.6	2.09715093		
388.8	2.09657379		
389	2.09565674		
389.2	2.09524834		
389.4	2.09455093		
389.6	2.09406788		
389.8	2.09359947		
390	2.092254		
390.2	2.09116056		
390.4	2.09051108		
390.6	2.0901463		
390.8	2.08968722		
391	2.08892042		
391.2	2.08827885		
391.4	2.08763652		
391.6	2.08705297		
391.8	2.08683739		
392	2.08541228		
392.2	2.08461384		
392.4	2.08455488		
392.6	2.08382549		
392.8	2.08317904		
393	2.08253673		
393.2	2.08197637		
393.4	2.08150965		
393.6	2.08118159		
393.8	2.08039271		
394	2.07890832		
394.2	2.07847303		
394.4	2.07764961		
394.6	2.07767257		
394.8	2.07694437		
395	2.07604208		
395.2	2.07566713		
395.4	2.07528492		
395.6	2.0750483		
395.8	2.07458668		
396	2.07346096		
396.2	2.07370329		
396.4	2.0732634		
396.6	2.07285902		
396.8	2.07220582		
397	2.07166295		
397.2	2.0713393		
397.4	2.07105592		
397.6	2.07048531		
397.8	2.06981174		
398	2.06929822		
398.2	2.06947106		
398.4	2.06943091		
398.6	2.06932818		
398.8	2.06879866		
399	2.06816324		
399.2	2.06785267		
399.4	2.06722809		
399.6	2.06707781		
399.8	2.0660433		
400	2.06544785		
400.2	2.065136		
400.4	2.06397179		
400.6	2.06310438		
400.8	2.06211661		
401	2.06183099		
401.2	2.06133008		
401.4	2.06108364		
401.6	2.0605162		
401.8	2.0602498		
402	2.05999349		
402.2	2.05965182		
402.4	2.05904033		
402.6	2.05854281		
402.8	2.05832065		
403	2.0579738		
403.2	2.05752969		
403.4	2.0569333		
403.6	2.05661175		
403.8	2.05592459		
404	2.0556168		
404.2	2.0546093		
404.4	2.05390515		
404.6	2.05351219		
404.8	2.053476		
405	2.05320862		
405.2	2.05280339		
405.4	2.0525743		
405.6	2.05231357		
405.8	2.05202777		
406	2.05136202		
406.2	2.05118083		
406.4	2.05075495		
406.6	2.05087752		
406.8	2.05112219		
407	2.05110155		
407.2	2.05002244		
407.4	2.04921591		
407.6	2.04863322		
407.8	2.04803174		
408	2.04755318		
408.2	2.04650355		
408.4	2.0461993		
408.6	2.04561782		
408.8	2.04494599		
409	2.04435684		
409.2	2.0436992		
409.4	2.04385159		
409.6	2.04378402		
409.8	2.0431821		
410	2.04317364		
410.2	2.04340596		
410.4	2.04299115		
410.6	2.04282639		
410.8	2.04255086		
411	2.04215176		
411.2	2.04114658		
411.4	2.04066225		
411.6	2.04068615		
411.8	2.04039677		
412	2.03995152		
412.2	2.03906123		
412.4	2.03873682		
412.6	2.03811515		
412.8	2.03805385		
413	2.03808596		
413.2	2.03790629		
413.4	2.03817857		
413.6	2.03776947		
413.8	2.03760607		
414	2.0379785		
414.2	2.03747056		
414.4	2.03691212		
414.6	2.0369423		
414.8	2.03658517		
415	2.03626347		
415.2	2.03577197		
415.4	2.03565714		
415.6	2.03526904		
415.8	2.03445085		
416	2.03374204		
416.2	2.03310375		
416.4	2.03279957		
416.6	2.03262129		
416.8	2.03219226		
417	2.03158575		
417.2	2.03117028		
417.4	2.0304419		
417.6	2.03010559		
417.8	2.0295494		
418	2.02875852		
418.2	2.02812162		
418.4	2.02843523		
418.6	2.02821557		
418.8	2.02759544		
419	2.02763722		
419.2	2.02757134		
419.4	2.02759635		
419.6	2.02699608		
419.8	2.02685997		
420	2.02656909		
420.2	2.02660495		
420.4	2.02672467		
420.6	2.02695143		
420.8	2.02649204		
421	2.02661108		
421.2	2.02645687		
421.4	2.02565791		
421.6	2.02564362		
421.8	2.02495892		
422	2.02444367		
422.2	2.02433176		
422.4	2.02432104		
422.6	2.02359344		
422.8	2.02363389		
423	2.02346491		
423.2	2.02277643		
423.4	2.02223727		
423.6	2.02195431		
423.8	2.02166912		
424	2.02096075		
424.2	2.02081083		
424.4	2.02079325		
424.6	2.02071599		
424.8	2.02045981		
425	2.02065978		
425.2	2.0201898		
425.4	2.01994425		
425.6	2.01977307		
425.8	2.01939367		
426	2.01917901		
426.2	2.01874747		
426.4	2.01833381		
426.6	2.01797144		
426.8	2.01767703		
427	2.01689953		
427.2	2.01605624		
427.4	2.01583666		
427.6	2.01566354		
427.8	2.01576952		
428	2.01515775		
428.2	2.01513251		
428.4	2.01531847		
428.6	2.01527326		
428.8	2.01501053		
429	2.01508355		
429.2	2.01482789		
429.4	2.01472809		
429.6	2.01463164		
429.8	2.01535889		
430	2.01514152		
430.2	2.01433411		
430.4	2.01356317		
430.6	2.01325017		
430.8	2.01275636		
431	2.01237791		
431.2	2.01177832		
431.4	2.01142476		
431.6	2.01118103		
431.8	2.01160127		
432	2.01079092		
432.2	2.01069221		
432.4	2.01058785		
432.6	2.01059828		
432.8	2.01019429		
433	2.0104144		
433.2	2.0100261		
433.4	2.01016493		
433.6	2.01040368		
433.8	2.01026598		
434	2.00944392		
434.2	2.0083723		
434.4	2.00779452		
434.6	2.00731884		
434.8	2.00706239		
435	2.00681062		
435.2	2.00609671		
435.4	2.00571107		
435.6	2.00538288		
435.8	2.00519806		
436	2.00500198		
436.2	2.00509729		
436.4	2.00519847		
436.6	2.00508595		
436.8	2.00475996		
437	2.00446166		
437.2	2.0039175		
437.4	2.00379065		
437.6	2.00316163		
437.8	2.00280766		
438	2.00272694		
438.2	2.00238669		
438.4	2.00255435		
438.6	2.00277569		
438.8	2.00275526		
439	2.00265301		
439.2	2.00206616		
439.4	2.0018744		
439.6	2.00149156		
439.8	2.00152908		
440	2.00198604		
440.2	2.00207398		
440.4	2.00230128		
440.6	2.00218451		
440.8	2.00207824		
441	2.00190508		
441.2	2.0013834		
441.4	2.0009269		
441.6	2.00059757		
441.8	2.00073964		
442	2.00069249		
442.2	2.00055417		
442.4	1.99991459		
442.6	1.99930975		
442.8	1.9979676		
443	1.99769085		
443.2	1.99739575		
443.4	1.9971229		
443.6	1.99684236		
443.8	1.99685668		
444	1.99683231		
444.2	1.99630747		
444.4	1.99690581		
444.6	1.99732568		
444.8	1.99738015		
445	1.99765636		
445.2	1.99724421		
445.4	1.99723707		
445.6	1.9971337		
445.8	1.99705836		
446	1.99715679		
446.2	1.99677699		
446.4	1.99615251		
446.6	1.99554612		
446.8	1.99501579		
447	1.99501792		
447.2	1.99462117		
447.4	1.99361103		
447.6	1.99312441		
447.8	1.99257667		
448	1.99256833		
448.2	1.99259521		
448.4	1.99323082		
448.6	1.99325348		
448.8	1.99304073		
449	1.99254845		
449.2	1.99216013		
449.4	1.99201134		
449.6	1.9919394		
449.8	1.99174384		
450	1.99223583		
450.2	1.99195409		
450.4	1.9916378		
450.6	1.99168218		
450.8	1.99165316		
451	1.9914137		
451.2	1.99130552		
451.4	1.99062593		
451.6	1.99057027		
451.8	1.99009109		
452	1.9905173		
452.2	1.99003024		
452.4	1.98992436		
452.6	1.98982725		
452.8	1.98938758		
453	1.98873275		
453.2	1.98835003		
453.4	1.98816753		
453.6	1.9881955		
453.8	1.98852913		
454	1.98912298		
454.2	1.9890188		
454.4	1.98949773		
454.6	1.98978258		
454.8	1.98998168		
455	1.98980869		
455.2	1.98963933		
455.4	1.98876913		
455.6	1.98853994		
455.8	1.98809384		
456	1.98792807		
456.2	1.98707349		
456.4	1.98679597		
456.6	1.98633446		
456.8	1.98545631		
457	1.984833		
457.2	1.98458253		
457.4	1.984824		
457.6	1.98468227		
457.8	1.98506691		
458	1.98470197		
458.2	1.98443706		
458.4	1.98462115		
458.6	1.98415446		
458.8	1.9839442		
459	1.98332143		
459.2	1.98354751		
459.4	1.98330651		
459.6	1.98347514		
459.8	1.98308741		
460	1.98278469		
460.2	1.98245775		
460.4	1.98221936		
460.6	1.98171277		
460.8	1.9814562		
461	1.98184271		
461.2	1.98208046		
461.4	1.98172375		
461.6	1.98152584		
461.8	1.98118669		
462	1.98107466		
462.2	1.98024817		
462.4	1.97966911		
462.6	1.9791464		
462.8	1.97853425		
463	1.97863449		
463.2	1.97865885		
463.4	1.97836788		
463.6	1.97841		
463.8	1.97804605		
464	1.97811293		
464.2	1.97777845		
464.4	1.977682		
464.6	1.97763245		
464.8	1.97812648		
465	1.9781543		
465.2	1.97780606		
465.4	1.97757253		
465.6	1.97789008		
465.8	1.97730005		
466	1.97715073		
466.2	1.97641866		
466.4	1.97652258		
466.6	1.97676882		
466.8	1.97645144		
467	1.97642643		
467.2	1.97613658		
467.4	1.97617787		
467.6	1.97598414		
467.8	1.9762291		
468	1.97622137		
468.2	1.97580025		
468.4	1.97595695		
468.6	1.97588863		
468.8	1.97566497		
469	1.97534551		
469.2	1.97537825		
469.4	1.97560518		
469.6	1.97505979		
469.8	1.97500415		
470	1.9747031		
470.2	1.97499683		
470.4	1.97495358		
470.6	1.97493303		
470.8	1.97473163		
471	1.97422685		
471.2	1.97363135		
471.4	1.97332303		
471.6	1.97320382		
471.8	1.97291843		
472	1.97216207		
472.2	1.97200368		
472.4	1.97185758		
472.6	1.97144186		
472.8	1.97089572		
473	1.97070318		
473.2	1.97094549		
473.4	1.97052022		
473.6	1.96992318		
473.8	1.97037563		
474	1.96989084		
474.2	1.97044212		
474.4	1.97065808		
474.6	1.97070168		
474.8	1.97065545		
475	1.97037552		
475.2	1.97030889		
475.4	1.97059132		
475.6	1.97104833		
475.8	1.97087948		
476	1.97070692		
476.2	1.97084246		
476.4	1.97014343		
476.6	1.96986471		
476.8	1.96941495		
477	1.96880539		
477.2	1.96849864		
477.4	1.96777997		
477.6	1.96706083		
477.8	1.9670446		
478	1.96684934		
478.2	1.96736255		
478.4	1.96726086		
478.6	1.96699192		
478.8	1.96730029		
479	1.96716653		
479.2	1.9673091		
479.4	1.96783417		
479.6	1.96833189		
479.8	1.96867203		
480	1.96827131		
480.2	1.96822828		
480.4	1.96766219		
480.6	1.96783174		
480.8	1.96699731		
481	1.96647744		
481.2	1.96619103		
481.4	1.9658495		
481.6	1.96509003		
481.8	1.9652104		
482	1.96518791		
482.2	1.96500596		
482.4	1.96456768		
482.6	1.96470075		
482.8	1.96434604		
483	1.96379567		
483.2	1.96393016		
483.4	1.96408746		
483.6	1.96388919		
483.8	1.96400099		
484	1.96318956		
484.2	1.96273509		
484.4	1.96255962		
484.6	1.96294148		
484.8	1.96257013		
485	1.96276746		
485.2	1.96249133		
485.4	1.96247313		
485.6	1.96240824		
485.8	1.9625913		
486	1.96224732		
486.2	1.96198322		
486.4	1.96193956		
486.6	1.96182777		
486.8	1.96183629		
487	1.96163896		
487.2	1.96180825		
487.4	1.96143697		
487.6	1.96112611		
487.8	1.96044764		
488	1.96010495		
488.2	1.95994256		
488.4	1.96020067		
488.6	1.96074955		
488.8	1.96048481		
489	1.96014611		
489.2	1.96010209		
489.4	1.96042575		
489.6	1.96063668		
489.8	1.96040978		
490	1.96030078		
490.2	1.96049985		
490.4	1.96072955		
490.6	1.96089891		
490.8	1.96102313		
491	1.96032992		
491.2	1.96020441		
491.4	1.95952263		
491.6	1.9592231		
491.8	1.958302		
492	1.95806982		
492.2	1.95770818		
492.4	1.95778253		
492.6	1.95786045		
492.8	1.95743152		
493	1.95683463		
493.2	1.95692654		
493.4	1.95706222		
493.6	1.95669052		
493.8	1.95674495		
494	1.95697597		
494.2	1.95714146		
494.4	1.95759541		
494.6	1.95758151		
494.8	1.95767244		
495	1.95738615		
495.2	1.95725364		
495.4	1.95695894		
495.6	1.95679773		
495.8	1.95613979		
496	1.95634992		
496.2	1.9563466		
496.4	1.95626138		
496.6	1.95586754		
496.8	1.95523951		
497	1.95464517		
497.2	1.95428194		
497.4	1.95364704		
497.6	1.95332116		
497.8	1.95337903		
498	1.9526728		
498.2	1.95258227		
498.4	1.95233965		
498.6	1.95176752		
498.8	1.95193453		
499	1.95191514		
499.2	1.95236356		
499.4	1.95247469		
499.6	1.95325137		
499.8	1.95364653		
500	1.95413004		
500.2	1.95385349		
500.4	1.9541682		
500.6	1.95417565		
500.8	1.95447413		
501	1.95484974		
501.2	1.95466761		
501.4	1.95468592		
501.6	1.9545104		
501.8	1.95406487		
502	1.95337964		
502.2	1.95314691		
502.4	1.95307113		
502.6	1.95285623		
502.8	1.95314288		
503	1.95310448		
503.2	1.95314009		
503.4	1.95274801		
503.6	1.95304968		
503.8	1.95216977		
504	1.95128485		
504.2	1.95119504		
504.4	1.95124959		
504.6	1.95109244		
504.8	1.95151462		
505	1.95149101		
505.2	1.95138972		
505.4	1.95122854		
505.6	1.95070861		
505.8	1.95058077		
506	1.95060614		
506.2	1.95084102		
506.4	1.95138368		
506.6	1.9509258		
506.8	1.94997045		
507	1.94970648		
507.2	1.94944208		
507.4	1.9492394		
507.6	1.94901302		
507.8	1.94836537		
508	1.94863089		
508.2	1.94889009		
508.4	1.94879818		
508.6	1.94871838		
508.8	1.94874039		
509	1.94851018		
509.2	1.94833733		
509.4	1.94812824		
509.6	1.94780287		
509.8	1.94828095		
510	1.94851428		
510.2	1.94858804		
510.4	1.94822078		
510.6	1.94729651		
510.8	1.94676893		
511	1.94685082		
511.2	1.94702148		
511.4	1.94714079		
511.6	1.94691242		
511.8	1.94665421		
512	1.9462289		
512.2	1.94595263		
512.4	1.94580526		
512.6	1.94533382		
512.8	1.9451559		
513	1.94463742		
513.2	1.94428895		
513.4	1.94448967		
513.6	1.9440164		
513.8	1.94449467		
514	1.94399381		
514.2	1.94438689		
514.4	1.94456231		
514.6	1.94472131		
514.8	1.94491755		
515	1.94496127		
515.2	1.94558731		
515.4	1.94562521		
515.6	1.94574363		
515.8	1.94583092		
516	1.94608605		
516.2	1.94664995		
516.4	1.94677611		
516.6	1.94676294		
516.8	1.94649846		
517	1.94636966		
517.2	1.94659402		
517.4	1.94625938		
517.6	1.94576562		
517.8	1.94588946		
518	1.94514852		
518.2	1.94520603		
518.4	1.94453222		
518.6	1.94402196		
518.8	1.94365352		
519	1.94353545		
519.2	1.94310318		
519.4	1.94250407		
519.6	1.94248107		
519.8	1.9426115		
520	1.94226821		
520.2	1.94225107		
520.4	1.94187375		
520.6	1.94177975		
520.8	1.94132719		
521	1.94098601		
521.2	1.94109572		
521.4	1.94115966		
521.6	1.94157874		
521.8	1.94148479		
522	1.94114977		
522.2	1.94111109		
522.4	1.94121599		
522.6	1.94189799		
522.8	1.94190634		
523	1.94125847		
523.2	1.94072135		
523.4	1.94007239		
523.6	1.94026506		
523.8	1.94036851		
524	1.94018337		
524.2	1.94005472		
524.4	1.93978849		
524.6	1.93969538		
524.8	1.93947657		
525	1.93946815		
525.2	1.93998338		
525.4	1.94011481		
525.6	1.94014494		
525.8	1.94002971		
526	1.94020872		
526.2	1.94032663		
526.4	1.94066654		
526.6	1.94044703		
526.8	1.94009145		
527	1.93935444		
527.2	1.93883197		
527.4	1.93811349		
527.6	1.93865716		
527.8	1.93866695		
528	1.93872244		
528.2	1.93870551		
528.4	1.93899952		
528.6	1.93878011		
528.8	1.93903525		
529	1.93896452		
529.2	1.93869249		
529.4	1.93882323		
529.6	1.93848218		
529.8	1.93818624		
530	1.93770094		
530.2	1.93727202		
530.4	1.93673591		
530.6	1.93594234		
530.8	1.93575241		
531	1.93451198		
531.2	1.93399341		
531.4	1.93386192		
531.6	1.93411976		
531.8	1.93444127		
532	1.93495872		
532.2	1.9358578		
532.4	1.93625661		
532.6	1.93689106		
532.8	1.93777441		
533	1.9379549		
533.2	1.93821976		
533.4	1.93822343		
533.6	1.93778588		
533.8	1.93741127		
534	1.93720964		
534.2	1.93695965		
534.4	1.9364808		
534.6	1.9362486		
534.8	1.93615558		
535	1.93564079		
535.2	1.93598864		
535.4	1.93585164		
535.6	1.93600968		
535.8	1.93647859		
536	1.93594877		
536.2	1.93628784		
536.4	1.93582374		
536.6	1.93589628		
536.8	1.93573096		
537	1.93538302		
537.2	1.93434341		
537.4	1.93376217		
537.6	1.93349336		
537.8	1.9328698		
538	1.93307954		
538.2	1.93267649		
538.4	1.93257748		
538.6	1.93266645		
538.8	1.93269147		
539	1.93318686		
539.2	1.93373177		
539.4	1.93379671		
539.6	1.93367629		
539.8	1.93347045		
540	1.93332312		
540.2	1.93370538		
540.4	1.93352278		
540.6	1.93364554		
540.8	1.93351752		
541	1.93296768		
541.2	1.93207545		
541.4	1.93254368		
541.6	1.93250591		
541.8	1.93273385		
542	1.9323871		
542.2	1.93225204		
542.4	1.93183479		
542.6	1.93173216		
542.8	1.93187239		
543	1.93213288		
543.2	1.93232126		
543.4	1.93211577		
543.6	1.93193479		
543.8	1.93191919		
544	1.93244495		
544.2	1.93220508		
544.4	1.93184666		
544.6	1.93200244		
544.8	1.93185284		
545	1.93178201		
545.2	1.93186679		
545.4	1.93181845		
545.6	1.93135154		
545.8	1.93160389		
546	1.93091253		
546.2	1.93078449		
546.4	1.93018648		
546.6	1.9298292		
546.8	1.9298005		
547	1.92964522		
547.2	1.9296752		
547.4	1.9293901		
547.6	1.92965159		
547.8	1.92981775		
548	1.92995999		
548.2	1.92984653		
548.4	1.92960295		
548.6	1.93015609		
548.8	1.93008786		
549	1.92982444		
549.2	1.92992263		
549.4	1.92921216		
549.6	1.92878735		
549.8	1.92890737		
550	1.92811893		
550.2	1.92745895		
550.4	1.92716902		
550.6	1.92671792		
550.8	1.9267539		
551	1.92643857		
551.2	1.92638782		
551.4	1.92639464		
551.6	1.92688896		
551.8	1.92675242		
552	1.92667548		
552.2	1.92683464		
552.4	1.92695673		
552.6	1.92764899		
552.8	1.92741671		
553	1.9275337		
553.2	1.92710857		
553.4	1.92680083		
553.6	1.92705117		
553.8	1.92659307		
554	1.92670843		
554.2	1.92711198		
554.4	1.92725787		
554.6	1.92816622		
554.8	1.92841179		
555	1.92849432		
555.2	1.92868394		
555.4	1.92891123		
555.6	1.92932827		
555.8	1.92926323		
556	1.92972613		
556.2	1.92993085		
556.4	1.93016156		
556.6	1.92983435		
556.8	1.92919689		
557	1.92848004		
557.2	1.92788953		
557.4	1.92812011		
557.6	1.92766525		
557.8	1.92677755		
558	1.92665447		
558.2	1.92619155		
558.4	1.92595247		
558.6	1.92609654		
558.8	1.92548234		
559	1.92502137		
559.2	1.92507495		
559.4	1.92494244		
559.6	1.92475628		
559.8	1.92426964		
560	1.92436032		
560.2	1.92386622		
560.4	1.92368849		
560.6	1.92304282		
560.8	1.92311349		
561	1.92259551		
561.2	1.92304941		
561.4	1.92273803		
561.6	1.92250208		
561.8	1.9227338		
562	1.92262322		
562.2	1.92266817		
562.4	1.92297394		
562.6	1.92283197		
562.8	1.92289338		
563	1.92316702		
563.2	1.92373923		
563.4	1.92335797		
563.6	1.92364513		
563.8	1.92329493		
564	1.92327941		
564.2	1.92308943		
564.4	1.92336322		
564.6	1.92306851		
564.8	1.92325229		
565	1.92317546		
565.2	1.92316555		
565.4	1.92319806		
565.6	1.92346709		
565.8	1.92325709		
566	1.92254225		
566.2	1.92205943		
566.4	1.92192444		
566.6	1.92159896		
566.8	1.92161985		
567	1.92125857		
567.2	1.92084742		
567.4	1.92042666		
567.6	1.92050239		
567.8	1.9199247		
568	1.91948461		
568.2	1.91961414		
568.4	1.9195936		
568.6	1.91929348		
568.8	1.91936014		
569	1.91970774		
569.2	1.91938512		
569.4	1.91961341		
569.6	1.91948518		
569.8	1.91929382		
570	1.92010259		
570.2	1.91971115		
570.4	1.92024225		
570.6	1.92075139		
570.8	1.92065819		
571	1.92051672		
571.2	1.91999952		
571.4	1.91990142		
571.6	1.91970754		
571.8	1.91953829		
572	1.9194389		
572.2	1.91964344		
572.4	1.9197886		
572.6	1.91989294		
572.8	1.92021848		
573	1.92043222		
573.2	1.92003221		
573.4	1.9204044		
573.6	1.92073515		
573.8	1.92121206		
574	1.92118092		
574.2	1.92062608		
574.4	1.92143651		
574.6	1.92150241		
574.8	1.92108011		
575	1.92035458		
575.2	1.91938633		
575.4	1.91929974		
575.6	1.91919209		
575.8	1.91921849		
576	1.91906142		
576.2	1.91926588		
576.4	1.91972358		
576.6	1.91903132		
576.8	1.91913678		
577	1.919009		
577.2	1.91876372		
577.4	1.918478		
577.6	1.91818471		
577.8	1.91794683		
578	1.91771325		
578.2	1.91782756		
578.4	1.91782794		
578.6	1.91759132		
578.8	1.91695889		
579	1.91626334		
579.2	1.91639274		
579.4	1.91625546		
579.6	1.91600789		
579.8	1.91628433		
580	1.91587753		
580.2	1.9162501		
580.4	1.91626736		
580.6	1.91584707		
580.8	1.91677701		
581	1.91677575		
581.2	1.91665199		
581.4	1.91650235		
581.6	1.91657477		
581.8	1.91666828		
582	1.9169504		
582.2	1.91668084		
582.4	1.91674194		
582.6	1.91649258		
582.8	1.91623837		
583	1.91645252		
583.2	1.91596066		
583.4	1.91563118		
583.6	1.91559864		
583.8	1.91577816		
584	1.91564442		
584.2	1.91602684		
584.4	1.91610385		
584.6	1.91625308		
584.8	1.91642631		
585	1.91645324		
585.2	1.91629404		
585.4	1.91602252		
585.6	1.91562856		
585.8	1.91573199		
586	1.91574353		
586.2	1.91565028		
586.4	1.915877		
586.6	1.91570546		
586.8	1.91559971		
587	1.91505477		
587.2	1.91432131		
587.4	1.91387661		
587.6	1.91334076		
587.8	1.91296726		
588	1.91303332		
588.2	1.91224548		
588.4	1.91182285		
588.6	1.91150446		
588.8	1.91086736		
589	1.91116396		
589.2	1.91114656		
589.4	1.91092909		
589.6	1.91118841		
589.8	1.91164187		
590	1.91191784		
590.2	1.91244045		
590.4	1.91277598		
590.6	1.91270646		
590.8	1.91277783		
591	1.91240503		
591.2	1.91219047		
591.4	1.91226369		
591.6	1.91236605		
591.8	1.9130363		
592	1.91240697		
592.2	1.91221825		
592.4	1.91208996		
592.6	1.91214186		
592.8	1.91180932		
593	1.9125141		
593.2	1.9125977		
593.4	1.91251384		
593.6	1.91274574		
593.8	1.91249178		
594	1.9122642		
594.2	1.91221639		
594.4	1.91185727		
594.6	1.91165717		
594.8	1.91169993		
595	1.91165961		
595.2	1.91172395		
595.4	1.91192992		
595.6	1.91140109		
595.8	1.91112186		
596	1.91028087		
596.2	1.91026248		
596.4	1.90993079		
596.6	1.91002464		
596.8	1.90992748		
597	1.91008724		
597.2	1.90964896		
597.4	1.90942461		
597.6	1.90886413		
597.8	1.90912704		
598	1.90909466		
598.2	1.90883668		
598.4	1.90911837		
598.6	1.90956598		
598.8	1.90981938		
599	1.91009256		
599.2	1.91025815		
599.4	1.91021036		
599.6	1.90941586		
599.8	1.90941888		
600	1.9092916		
600.2	1.90903216		
600.4	1.90949759		
600.6	1.90929684		
600.8	1.90912052		
601	1.90850994		
601.2	1.90865778		
601.4	1.90830712		
601.6	1.90822242		
601.8	1.90840766		
602	1.90805174		
602.2	1.90823465		
602.4	1.90863933		
602.6	1.90859867		
602.8	1.90837539		
603	1.90865088		
603.2	1.90882309		
603.4	1.90870663		
603.6	1.90810751		
603.8	1.90850153		
604	1.90857784		
604.2	1.9091213		
604.4	1.90985307		
604.6	1.90969255		
604.8	1.90997815		
605	1.91041481		
605.2	1.9105628		
605.4	1.90957575		
605.6	1.90990509		
605.8	1.90974236		
606	1.90952558		
606.2	1.90963257		
606.4	1.90881206		
606.6	1.90853478		
606.8	1.90783994		
607	1.90755228		
607.2	1.90661248		
607.4	1.90600443		
607.6	1.90574459		
607.8	1.9064482		
608	1.90703094		
608.2	1.90715046		
608.4	1.90712523		
608.6	1.90715998		
608.8	1.9074199		
609	1.90739174		
609.2	1.90658023		
609.4	1.90623945		
609.6	1.90613591		
609.8	1.90555123		
610	1.90557272		
610.2	1.90565556		
610.4	1.90519591		
610.6	1.90574975		
610.8	1.90511292		
611	1.90492419		
611.2	1.90504553		
611.4	1.90556363		
611.6	1.90593573		
611.8	1.90635921		
612	1.9062878		
612.2	1.90657292		
612.4	1.90684735		
612.6	1.90701607		
612.8	1.90692203		
613	1.90635493		
613.2	1.9054111		
613.4	1.90505372		
613.6	1.90444286		
613.8	1.90437807		
614	1.90451112		
614.2	1.90429045		
614.4	1.90418425		
614.6	1.90459014		
614.8	1.90409961		
615	1.90440093		
615.2	1.90465758		
615.4	1.90423502		
615.6	1.90412272		
615.8	1.90461469		
616	1.9049936		
616.2	1.90567649		
616.4	1.90558076		
616.6	1.90518721		
616.8	1.90516574		
617	1.90471688		
617.2	1.90448487		
617.4	1.90465621		
617.6	1.90399779		
617.8	1.90401031		
618	1.90412773		
618.2	1.90422705		
618.4	1.9042403		
618.6	1.90481209		
618.8	1.90489262		
619	1.90526335		
619.2	1.90509545		
619.4	1.90492008		
619.6	1.90502001		
619.8	1.90500983		
620	1.90492312		
620.2	1.90473736		
620.4	1.90421199		
620.6	1.90373237		
620.8	1.90365821		
621	1.90329766		
621.2	1.90308945		
621.4	1.90270823		
621.6	1.90225911		
