# Supplementary material for: Molecular basis for DNA recognition by the maternal pioneer transcription factor FoxH1
Source: Nat Commun. 2022 Nov 26;13:7279. doi: 10.1038/s41467-022-34925-y (PMC9701222; doi:10.1038/s41467-022-34925-y)
Supplement: Supplementary file 4 — Source Data [file 41467_2022_34925_MOESM4_ESM.zip › Sourcedata/BLIS/FoxH1/R30H/GSC/NCP/B8Results.txt]

Conc1	2.5E-07	
Start1	171.8	
Stop1	621.6	
Kobs		
Error Kobs		
Koff		
Error Koff		
Time1	Data1	Fit1	
171.8	0.02185357		
172	0.02654858		
172.2	0.03173731		
172.4	0.03744755		
172.6	0.04348868		
172.8	0.0496751		
173	0.05623953		
173.2	0.06281634		
173.4	0.06924832		
173.6	0.07519046		
173.8	0.08031421		
174	0.08408033		
174.2	0.08774736		
174.4	0.09153077		
174.6	0.09504759		
174.8	0.09904296		
175	0.10257105		
175.2	0.10604859		
175.4	0.10932707		
175.6	0.11245792		
175.8	0.11523058		
176	0.11773819		
176.2	0.12036323		
176.4	0.12263331		
176.6	0.1248307		
176.8	0.12707764		
177	0.12974364		
177.2	0.13185346		
177.4	0.13434486		
177.6	0.13655944		
177.8	0.13886605		
178	0.14068481		
178.2	0.14241821		
178.4	0.14433157		
178.6	0.14658029		
178.8	0.14889933		
179	0.15134186		
179.2	0.15350707		
179.4	0.15582805		
179.6	0.15789732		
179.8	0.15994278		
180	0.16203748		
180.2	0.16417802		
180.4	0.16613456		
180.6	0.16811055		
180.8	0.17004037		
181	0.17252497		
181.2	0.17455301		
181.4	0.17669188		
181.6	0.17908363		
181.8	0.18123332		
182	0.18303458		
182.2	0.18486584		
182.4	0.18748128		
182.6	0.1899383		
182.8	0.19255835		
183	0.19442515		
183.2	0.196978		
183.4	0.19957286		
183.6	0.20180667		
183.8	0.20383684		
184	0.20602988		
184.2	0.2081593		
184.4	0.21052504		
184.6	0.21238061		
184.8	0.21483717		
185	0.21674669		
185.2	0.21874018		
185.4	0.2209236		
185.6	0.223369		
185.8	0.22553034		
186	0.22790855		
186.2	0.23031253		
186.4	0.23247223		
186.6	0.23431395		
186.8	0.23702296		
187	0.23904442		
187.2	0.24218805		
187.4	0.24433299		
187.6	0.24597937		
187.8	0.24781625		
188	0.24963172		
188.2	0.25183853		
188.4	0.25371542		
188.6	0.25548352		
188.8	0.25762504		
189	0.25945701		
189.2	0.26201068		
189.4	0.26460739		
189.6	0.26689745		
189.8	0.26970763		
190	0.27196708		
190.2	0.27456412		
190.4	0.27636962		
190.6	0.27886426		
190.8	0.28140869		
191	0.28342374		
191.2	0.28566328		
191.4	0.28724622		
191.6	0.28927105		
191.8	0.29138442		
192	0.29327684		
192.2	0.29537922		
192.4	0.29728841		
192.6	0.29963933		
192.8	0.30165819		
193	0.30395404		
193.2	0.30587579		
193.4	0.30798683		
193.6	0.3101997		
193.8	0.3119619		
194	0.31386076		
194.2	0.31567862		
194.4	0.31696492		
194.6	0.31859681		
194.8	0.31991443		
195	0.32180691		
195.2	0.32388198		
195.4	0.32629501		
195.6	0.32895103		
195.8	0.33128459		
196	0.33344061		
196.2	0.33584944		
196.4	0.3380318		
196.6	0.33988779		
196.8	0.34214029		
197	0.34423225		
197.2	0.34616865		
197.4	0.34798643		
197.6	0.35028469		
197.8	0.35231046		
198	0.35437535		
198.2	0.35585925		
198.4	0.35789772		
198.6	0.36001294		
198.8	0.36217308		
199	0.36478119		
199.2	0.36727563		
199.4	0.36959774		
199.6	0.37168006		
199.8	0.3733404		
200	0.37535779		
200.2	0.37754832		
200.4	0.37942441		
200.6	0.38124826		
200.8	0.38340817		
201	0.38492307		
201.2	0.38647855		
201.4	0.38817926		
201.6	0.39028916		
201.8	0.39235314		
202	0.39401565		
202.2	0.3962905		
202.4	0.39842962		
202.6	0.39976625		
202.8	0.40161825		
203	0.40348768		
203.2	0.40516854		
203.4	0.407077		
203.6	0.40872955		
203.8	0.41058989		
204	0.4132548		
204.2	0.41544927		
204.4	0.41768096		
204.6	0.41911879		
204.8	0.42153946		
205	0.42409715		
205.2	0.42588113		
205.4	0.428341		
205.6	0.43042411		
205.8	0.43240689		
206	0.43410128		
206.2	0.43567906		
206.4	0.43702594		
206.6	0.43851049		
206.8	0.4403268		
207	0.44166301		
207.2	0.44358685		
207.4	0.4454848		
207.6	0.44727267		
207.8	0.44975483		
208	0.45184384		
208.2	0.4534338		
208.4	0.45557879		
208.6	0.45716957		
208.8	0.45948987		
209	0.46139737		
209.2	0.46259237		
209.4	0.46441434		
209.6	0.46609291		
209.8	0.46744816		
210	0.46886147		
210.2	0.47051806		
210.4	0.47218149		
210.6	0.47390255		
210.8	0.475621		
211	0.47767163		
211.2	0.47996125		
211.4	0.48238907		
211.6	0.48480747		
211.8	0.48681445		
212	0.48861113		
212.2	0.49055193		
212.4	0.49237842		
212.6	0.49399609		
212.8	0.4962628		
213	0.49808949		
213.2	0.5003959		
213.4	0.50209514		
213.6	0.50351851		
213.8	0.50526115		
214	0.50668203		
214.2	0.50838352		
214.4	0.51015908		
214.6	0.51179296		
214.8	0.51385334		
215	0.51537656		
215.2	0.51716756		
215.4	0.51913245		
215.6	0.52026217		
215.8	0.52187007		
216	0.52346371		
216.2	0.52489735		
216.4	0.52660531		
216.6	0.52838877		
216.8	0.53045327		
217	0.53171105		
217.2	0.53364877		
217.4	0.53496126		
217.6	0.5362762		
217.8	0.5382894		
218	0.53961673		
218.2	0.54147321		
218.4	0.54341569		
218.6	0.54487028		
218.8	0.54680506		
219	0.54797858		
219.2	0.54996095		
219.4	0.55132036		
219.6	0.55258223		
219.8	0.55444468		
220	0.55556553		
220.2	0.55704286		
220.4	0.55866054		
220.6	0.56062197		
220.8	0.56255738		
221	0.56413712		
221.2	0.56628006		
221.4	0.56848068		
221.6	0.57003944		
221.8	0.57193167		
222	0.57410036		
222.2	0.57633476		
222.4	0.57863019		
222.6	0.58025118		
222.8	0.58193849		
223	0.58349925		
223.2	0.58527065		
223.4	0.58636594		
223.6	0.58789372		
223.8	0.58898134		
224	0.59010854		
224.2	0.59174018		
224.4	0.59329196		
224.6	0.59472815		
224.8	0.59633166		
225	0.59762984		
225.2	0.59952111		
225.4	0.60106099		
225.6	0.60286493		
225.8	0.60471319		
226	0.60692595		
226.2	0.60877567		
226.4	0.61043663		
226.6	0.61206255		
226.8	0.61392491		
227	0.61567986		
227.2	0.61747595		
227.4	0.61894986		
227.6	0.62074421		
227.8	0.62209611		
228	0.62383683		
228.2	0.62554752		
228.4	0.62702829		
228.6	0.62824705		
228.8	0.63001855		
229	0.63080729		
229.2	0.63247935		
229.4	0.63414572		
229.6	0.6361704		
229.8	0.63755227		
230	0.63888214		
230.2	0.64069173		
230.4	0.64238965		
230.6	0.64450786		
230.8	0.64626841		
231	0.64770131		
231.2	0.64966598		
231.4	0.65156584		
231.6	0.65348476		
231.8	0.65493485		
232	0.65625394		
232.2	0.65774473		
232.4	0.65858146		
232.6	0.65958751		
232.8	0.66103244		
233	0.66254714		
233.2	0.6643181		
233.4	0.66595126		
233.6	0.66680084		
233.8	0.66789068		
234	0.66906407		
234.2	0.67102773		
234.4	0.6725654		
234.6	0.67420168		
234.8	0.67534987		
235	0.67725451		
235.2	0.67895631		
235.4	0.68059121		
235.6	0.68169374		
235.8	0.68298394		
236	0.68425922		
236.2	0.68557034		
236.4	0.68665024		
236.6	0.68880973		
236.8	0.6907038		
237	0.6919737		
237.2	0.69326544		
237.4	0.69501292		
237.6	0.69589572		
237.8	0.69732728		
238	0.69871715		
238.2	0.70038925		
238.4	0.7018939		
238.6	0.70379686		
238.8	0.70512743		
239	0.7074729		
239.2	0.70874062		
239.4	0.71040341		
239.6	0.71197903		
239.8	0.71383657		
240	0.71552891		
240.2	0.71676135		
240.4	0.71811067		
240.6	0.71986644		
240.8	0.72138222		
241	0.72239274		
241.2	0.72378968		
241.4	0.7250903		
241.6	0.72600133		
241.8	0.72703388		
242	0.72869384		
242.2	0.73030135		
242.4	0.7322141		
242.6	0.73349161		
242.8	0.73476294		
243	0.73698038		
243.2	0.7383509		
243.4	0.7397895		
243.6	0.74165513		
243.8	0.74304238		
244	0.74471419		
244.2	0.74578706		
244.4	0.74740297		
244.6	0.74913824		
244.8	0.75027383		
245	0.75128635		
245.2	0.75284735		
245.4	0.75446345		
245.6	0.75584054		
245.8	0.75763209		
246	0.75912746		
246.2	0.76083555		
246.4	0.76228857		
246.6	0.76359769		
246.8	0.76545883		
247	0.76713791		
247.2	0.76816706		
247.4	0.76956633		
247.6	0.77090933		
247.8	0.77152612		
248	0.77318376		
248.2	0.77404305		
248.4	0.77563623		
248.6	0.77640245		
248.8	0.77764588		
249	0.77930792		
249.2	0.78097288		
249.4	0.78275958		
249.6	0.78451533		
249.8	0.78619191		
250	0.78745636		
250.2	0.78962098		
250.4	0.7910134		
250.6	0.79249893		
250.8	0.79332929		
251	0.79451446		
251.2	0.79580542		
251.4	0.79678803		
251.6	0.79782359		
251.8	0.79911562		
252	0.80078161		
252.2	0.80220459		
252.4	0.8038946		
252.6	0.80497693		
252.8	0.80715729		
253	0.80873072		
253.2	0.81046167		
253.4	0.81243283		
253.6	0.81414061		
253.8	0.8158119		
254	0.81755069		
254.2	0.81922117		
254.4	0.8197864		
254.6	0.82063222		
254.8	0.82184637		
255	0.82299875		
255.2	0.82433621		
255.4	0.82483851		
255.6	0.82603977		
255.8	0.82697284		
256	0.82786995		
256.2	0.82898786		
256.4	0.83038893		
256.6	0.83179997		
256.8	0.83352093		
257	0.83456293		
257.2	0.83613262		
257.4	0.83767853		
257.6	0.8388721		
257.8	0.84026045		
258	0.84175091		
258.2	0.8432467		
258.4	0.84431368		
258.6	0.84639737		
258.8	0.84825514		
259	0.84908576		
259.2	0.85064434		
259.4	0.85144539		
259.6	0.85303433		
259.8	0.85468491		
260	0.85642482		
260.2	0.85796972		
260.4	0.85981858		
260.6	0.86180953		
260.8	0.86311128		
261	0.86457195		
261.2	0.86563839		
261.4	0.86648604		
261.6	0.86743298		
261.8	0.86877982		
262	0.87005306		
262.2	0.87106634		
262.4	0.87200618		
262.6	0.8732251		
262.8	0.87405527		
263	0.87507049		
263.2	0.87632067		
263.4	0.87728033		
263.6	0.87904437		
263.8	0.88021288		
264	0.88125974		
264.2	0.8823733		
264.4	0.88430696		
264.6	0.88608224		
264.8	0.88724188		
265	0.88888169		
265.2	0.89003484		
265.4	0.89131242		
265.6	0.89272217		
265.8	0.89384487		
266	0.89514483		
266.2	0.89648593		
266.4	0.89806876		
266.6	0.89911095		
266.8	0.90012866		
267	0.90121362		
267.2	0.90173389		
267.4	0.90259146		
267.6	0.90365942		
267.8	0.90438514		
268	0.90533051		
268.2	0.90692542		
268.4	0.90845087		
268.6	0.90936182		
268.8	0.91077352		
269	0.91208796		
269.2	0.91388978		
269.4	0.9154378		
269.6	0.9171894		
269.8	0.91828607		
270	0.92074801		
270.2	0.92272785		
270.4	0.92447014		
270.6	0.9253716		
270.8	0.92634948		
271	0.92717896		
271.2	0.92812789		
271.4	0.92973296		
271.6	0.93159127		
271.8	0.93298487		
272	0.9340814		
272.2	0.93571519		
272.4	0.93720977		
272.6	0.93840731		
272.8	0.93998091		
273	0.94140864		
273.2	0.94271457		
273.4	0.94391165		
273.6	0.9447544		
273.8	0.94562347		
274	0.94729784		
274.2	0.94835867		
274.4	0.94909326		
274.6	0.9500963		
274.8	0.95098489		
275	0.9520284		
275.2	0.95341428		
275.4	0.95498159		
275.6	0.95646941		
275.8	0.95711062		
276	0.95800996		
276.2	0.95922971		
276.4	0.96109215		
276.6	0.96230094		
276.8	0.96384346		
277	0.96493264		
277.2	0.96615654		
277.4	0.96736275		
277.6	0.96816637		
277.8	0.96951559		
278	0.97073487		
278.2	0.97196949		
278.4	0.97315704		
278.6	0.97506918		
278.8	0.97637385		
279	0.9776903		
279.2	0.97856428		
279.4	0.97944897		
279.6	0.9805027		
279.8	0.98093673		
280	0.98215249		
280.2	0.98323904		
280.4	0.98465247		
280.6	0.98537155		
280.8	0.98673432		
281	0.98809704		
281.2	0.98952804		
281.4	0.99046355		
281.6	0.99205235		
281.8	0.99361275		
282	0.99484391		
282.2	0.99672157		
282.4	0.99836403		
282.6	1.00052028		
282.8	1.00164598		
283	1.00309754		
283.2	1.00413469		
283.4	1.00521292		
283.6	1.00613794		
283.8	1.00675213		
284	1.00773488		
284.2	1.00849999		
284.4	1.00905612		
284.6	1.00963135		
284.8	1.01097954		
285	1.01198224		
285.2	1.01310961		
285.4	1.01389163		
285.6	1.01526362		
285.8	1.01647021		
286	1.01780457		
286.2	1.01972888		
286.4	1.02086525		
286.6	1.02240701		
286.8	1.02348244		
287	1.02486908		
287.2	1.02623422		
287.4	1.02716804		
287.6	1.02806335		
287.8	1.02932065		
288	1.03067976		
288.2	1.03220489		
288.4	1.03337938		
288.6	1.03450187		
288.8	1.03592594		
289	1.03740454		
289.2	1.03855562		
289.4	1.03940289		
289.6	1.0406022		
289.8	1.04155911		
290	1.04232353		
290.2	1.04369563		
290.4	1.04460091		
290.6	1.04520351		
290.8	1.04627222		
291	1.04731709		
291.2	1.04838946		
291.4	1.04936392		
291.6	1.05031569		
291.8	1.05151039		
292	1.05295117		
292.2	1.05473366		
292.4	1.05587439		
292.6	1.05728687		
292.8	1.05860506		
293	1.05990933		
293.2	1.06108732		
293.4	1.06234592		
293.6	1.06361439		
293.8	1.06454156		
294	1.06572896		
294.2	1.06713978		
294.4	1.06855172		
294.6	1.06941226		
294.8	1.06999434		
295	1.07064915		
295.2	1.07103597		
295.4	1.07162368		
295.6	1.07234284		
295.8	1.07351926		
296	1.07435495		
296.2	1.07573242		
296.4	1.07603693		
296.6	1.07727356		
296.8	1.07833674		
297	1.07964946		
297.2	1.08130491		
297.4	1.08276026		
297.6	1.08434277		
297.8	1.08589753		
298	1.08749092		
298.2	1.08906653		
298.4	1.09109246		
298.6	1.09198274		
298.8	1.09293356		
299	1.09432164		
299.2	1.09527589		
299.4	1.09654227		
299.6	1.0977187		
299.8	1.09846782		
300	1.09886727		
300.2	1.10013877		
300.4	1.10078747		
300.6	1.10170966		
300.8	1.1027202		
301	1.10355983		
301.2	1.10422135		
301.4	1.1049375		
301.6	1.10605712		
301.8	1.10705263		
302	1.10802951		
302.2	1.10948831		
302.4	1.11032013		
302.6	1.11132994		
302.8	1.11249782		
303	1.11324532		
303.2	1.11451487		
303.4	1.11593233		
303.6	1.11645956		
303.8	1.11738572		
304	1.11874152		
304.2	1.12021771		
304.4	1.12162702		
304.6	1.12271318		
304.8	1.12424412		
305	1.12503823		
305.2	1.12585797		
305.4	1.1269003		
305.6	1.12798819		
305.8	1.12872124		
306	1.12982222		
306.2	1.13040577		
306.4	1.1312445		
306.6	1.13258363		
306.8	1.13318388		
307	1.13385555		
307.2	1.13530227		
307.4	1.13628589		
307.6	1.13719226		
307.8	1.13839695		
308	1.13973437		
308.2	1.14090892		
308.4	1.14232538		
308.6	1.14341002		
308.8	1.14460313		
309	1.14590848		
309.2	1.14711878		
309.4	1.1482125		
309.6	1.14901374		
309.8	1.15057253		
310	1.15175135		
310.2	1.1530912		
310.4	1.15435865		
310.6	1.15499277		
310.8	1.15577525		
311	1.15647382		
311.2	1.15729585		
311.4	1.15804345		
311.6	1.15943949		
311.8	1.15981723		
312	1.16105911		
312.2	1.1618288		
312.4	1.16319036		
312.6	1.16367006		
312.8	1.16457659		
313	1.16580344		
313.2	1.16620193		
313.4	1.16710449		
313.6	1.16830203		
313.8	1.16984479		
314	1.1708466		
314.2	1.17179313		
314.4	1.17275664		
314.6	1.17385602		
314.8	1.17518568		
315	1.17645715		
315.2	1.17766551		
315.4	1.17923036		
315.6	1.1809303		
315.8	1.18168193		
316	1.18327992		
316.2	1.18396855		
316.4	1.18534412		
316.6	1.18538434		
316.8	1.18611101		
317	1.18724419		
317.2	1.188105		
317.4	1.1891739		
317.6	1.18999441		
317.8	1.19064232		
318	1.19190702		
318.2	1.19251661		
318.4	1.19377049		
318.6	1.19463548		
318.8	1.19586024		
319	1.19691567		
319.2	1.19778142		
319.4	1.19916678		
319.6	1.20026941		
319.8	1.20141741		
320	1.20268063		
320.2	1.20378638		
320.4	1.2048338		
320.6	1.20572761		
320.8	1.20707463		
321	1.20848453		
321.2	1.20958317		
321.4	1.21052475		
321.6	1.21131595		
321.8	1.21245508		
322	1.21346576		
322.2	1.21321609		
322.4	1.21449084		
322.6	1.21543163		
322.8	1.21625409		
323	1.21707981		
323.2	1.21810707		
323.4	1.21918104		
323.6	1.21985101		
323.8	1.22120347		
324	1.22250716		
324.2	1.22353651		
324.4	1.22455668		
324.6	1.22570293		
324.8	1.22674834		
325	1.22743395		
325.2	1.22834628		
325.4	1.229415		
325.6	1.23014682		
325.8	1.23073107		
326	1.23070851		
326.2	1.23153257		
326.4	1.23348178		
326.6	1.23413367		
326.8	1.23526614		
327	1.23643551		
327.2	1.23766829		
327.4	1.2387336		
327.6	1.23997637		
327.8	1.2415092		
328	1.24288196		
328.2	1.24355796		
328.4	1.2447174		
328.6	1.24594249		
328.8	1.24675108		
329	1.24712205		
329.2	1.24842348		
329.4	1.24886423		
329.6	1.24919961		
329.8	1.24975638		
330	1.25013721		
330.2	1.25145708		
330.4	1.25297312		
330.6	1.25365763		
330.8	1.2548008		
331	1.25568587		
331.2	1.25644733		
331.4	1.25721203		
331.6	1.25784905		
331.8	1.25864255		
332	1.2594001		
332.2	1.2598278		
332.4	1.26061338		
332.6	1.26088126		
332.8	1.26095238		
333	1.26153592		
333.2	1.26262655		
333.4	1.26324461		
333.6	1.26480738		
333.8	1.26610712		
334	1.26727085		
334.2	1.26869034		
334.4	1.27050019		
334.6	1.27179907		
334.8	1.27368557		
335	1.27504958		
335.2	1.27620454		
335.4	1.27765646		
335.6	1.27886956		
335.8	1.28002391		
336	1.28072958		
336.2	1.28147011		
336.4	1.28195077		
336.6	1.28230402		
336.8	1.28368125		
337	1.28448042		
337.2	1.28576721		
337.4	1.28682149		
337.6	1.28772614		
337.8	1.28849274		
338	1.28901089		
338.2	1.28959768		
338.4	1.29068975		
338.6	1.29171878		
338.8	1.29263549		
339	1.292686		
339.2	1.29328603		
339.4	1.29405546		
339.6	1.29501998		
339.8	1.29563349		
340	1.29623429		
340.2	1.29730593		
340.4	1.29833344		
340.6	1.29968919		
340.8	1.30147578		
341	1.30264079		
341.2	1.30409665		
341.4	1.30515045		
341.6	1.30635227		
341.8	1.30751297		
342	1.30826946		
342.2	1.30942337		
342.4	1.31034455		
342.6	1.31088334		
342.8	1.31145977		
343	1.31120369		
343.2	1.31192756		
343.4	1.31280356		
343.6	1.31369893		
343.8	1.31394946		
344	1.3143466		
344.2	1.31511963		
344.4	1.31611692		
344.6	1.31706345		
344.8	1.31806874		
345	1.31888208		
345.2	1.32023811		
345.4	1.32080704		
345.6	1.32145329		
345.8	1.3223681		
346	1.32271009		
346.2	1.32352481		
346.4	1.32411969		
346.6	1.32476896		
346.8	1.32530924		
347	1.325886		
347.2	1.32727846		
347.4	1.32815623		
347.6	1.32873583		
347.8	1.32950701		
348	1.33047117		
348.2	1.33157761		
348.4	1.33266235		
348.6	1.333747		
348.8	1.33560024		
349	1.33703187		
349.2	1.33850505		
349.4	1.3384066		
349.6	1.3385689		
349.8	1.33906815		
350	1.33888501		
350.2	1.33979837		
350.4	1.34098146		
350.6	1.34176666		
350.8	1.34247938		
351	1.34344829		
351.2	1.34445762		
351.4	1.34518501		
351.6	1.3462634		
351.8	1.34779181		
352	1.34882225		
352.2	1.34993536		
352.4	1.3514565		
352.6	1.35300479		
352.8	1.3547409		
353	1.35518834		
353.2	1.35557483		
353.4	1.35539635		
353.6	1.35597283		
353.8	1.35630813		
354	1.35675486		
354.2	1.35778878		
354.4	1.35913456		
354.6	1.35969938		
354.8	1.36025156		
355	1.36119311		
355.2	1.36222073		
355.4	1.36281301		
355.6	1.36412397		
355.8	1.36515707		
356	1.36575626		
356.2	1.36687775		
356.4	1.36833745		
356.6	1.36957669		
356.8	1.37051738		
357	1.37108105		
357.2	1.37205177		
357.4	1.37295911		
357.6	1.3740686		
357.8	1.37418047		
358	1.37487761		
358.2	1.37565372		
358.4	1.37659342		
358.6	1.37703899		
358.8	1.37773067		
359	1.37862675		
359.2	1.37880106		
359.4	1.37899324		
359.6	1.37995857		
359.8	1.38064836		
360	1.38130456		
360.2	1.38265139		
360.4	1.3838334		
360.6	1.38448198		
360.8	1.38544994		
361	1.38668547		
361.2	1.38765618		
361.4	1.38851777		
361.6	1.38932219		
361.8	1.39001196		
362	1.39118772		
362.2	1.39243861		
362.4	1.3936773		
362.6	1.39478132		
362.8	1.39571579		
363	1.39611036		
363.2	1.39658303		
363.4	1.39729892		
363.6	1.39783786		
363.8	1.39827579		
364	1.39882088		
364.2	1.39948202		
364.4	1.39968456		
364.6	1.39998309		
364.8	1.40093889		
365	1.40154771		
365.2	1.40201677		
365.4	1.40300646		
365.6	1.40371721		
365.8	1.40455783		
366	1.40572867		
366.2	1.40612165		
366.4	1.40714969		
366.6	1.40787067		
366.8	1.40872422		
367	1.40941152		
367.2	1.41035602		
367.4	1.41116456		
367.6	1.41184302		
367.8	1.41270092		
368	1.41353446		
368.2	1.41367485		
368.4	1.41445816		
368.6	1.415145		
368.8	1.41632877		
369	1.41755898		
369.2	1.41857224		
369.4	1.41945312		
369.6	1.42009184		
369.8	1.42112842		
370	1.42232122		
370.2	1.42281766		
370.4	1.423792		
370.6	1.42441199		
370.8	1.42484705		
371	1.42559137		
371.2	1.42645322		
371.4	1.42698257		
371.6	1.42743853		
371.8	1.42760083		
372	1.42790922		
372.2	1.42803328		
372.4	1.42902587		
372.6	1.42948969		
372.8	1.43016946		
373	1.43072254		
373.2	1.43150269		
373.4	1.4326361		
373.6	1.43311829		
373.8	1.43412371		
374	1.43517054		
374.2	1.43600128		
374.4	1.43681304		
374.6	1.43759775		
374.8	1.43835713		
375	1.43946735		
375.2	1.44036745		
375.4	1.4407068		
375.6	1.44192612		
375.8	1.44309892		
376	1.44399883		
376.2	1.44448763		
376.4	1.4459773		
376.6	1.44656511		
376.8	1.44695589		
377	1.4479939		
377.2	1.44906056		
377.4	1.44979765		
377.6	1.45028055		
377.8	1.45179906		
378	1.4524538		
378.2	1.45362943		
378.4	1.45430732		
378.6	1.45428445		
378.8	1.45488319		
379	1.45490575		
379.2	1.4554546		
379.4	1.45577358		
379.6	1.45664223		
379.8	1.4570401		
380	1.45724519		
380.2	1.45775517		
380.4	1.45866471		
380.6	1.45877259		
380.8	1.45925978		
381	1.46017893		
381.2	1.46085792		
381.4	1.46147861		
381.6	1.46219141		
381.8	1.46219141		
382	1.4607662		
382.2	1.45947013		
382.4	1.4581053		
382.6	1.45684332		
382.8	1.45559439		
383	1.45435689		
383.2	1.45268533		
383.4	1.45163708		
383.6	1.45057123		
383.8	1.44960288		
384	1.44883174		
384.2	1.44798349		
384.4	1.44687363		
384.6	1.44632432		
384.8	1.44560464		
385	1.44485644		
385.2	1.44496511		
385.4	1.4445415		
385.6	1.44399285		
385.8	1.44388271		
386	1.4431679		
386.2	1.44262058		
386.4	1.4423261		
386.6	1.44234308		
386.8	1.44228963		
387	1.44248567		
387.2	1.44206412		
387.4	1.4418962		
387.6	1.44153057		
387.8	1.44123456		
388	1.44069893		
388.2	1.44036168		
388.4	1.44015983		
388.6	1.44021971		
388.8	1.44023807		
389	1.43992355		
389.2	1.43964697		
389.4	1.43857474		
389.6	1.43804974		
389.8	1.43756814		
390	1.43667346		
390.2	1.43598108		
390.4	1.43598123		
390.6	1.43611767		
390.8	1.43590252		
391	1.43540834		
391.2	1.43449775		
391.4	1.43451609		
391.6	1.43444435		
391.8	1.43427716		
392	1.43388818		
392.2	1.43380575		
392.4	1.43344734		
392.6	1.43363809		
392.8	1.43322311		
393	1.43278098		
393.2	1.43269167		
393.4	1.43231328		
393.6	1.43245121		
393.8	1.43218345		
394	1.43161606		
394.2	1.43138871		
394.4	1.43078167		
394.6	1.43094993		
394.8	1.43032746		
395	1.42936787		
395.2	1.42970076		
395.4	1.42971914		
395.6	1.42929571		
395.8	1.42888532		
396	1.42820001		
396.2	1.42828682		
396.4	1.42803373		
396.6	1.42787249		
396.8	1.42737443		
397	1.42726924		
397.2	1.42695594		
397.4	1.42624607		
397.6	1.42615337		
397.8	1.42552387		
398	1.42517327		
398.2	1.42524138		
398.4	1.42514752		
398.6	1.42548778		
398.8	1.42506412		
399	1.42485969		
399.2	1.42516613		
399.4	1.42451966		
399.6	1.42479925		
399.8	1.4244477		
400	1.42434404		
400.2	1.42465506		
400.4	1.42401754		
400.6	1.42358254		
400.8	1.42324048		
401	1.42311938		
401.2	1.42250058		
401.4	1.42257671		
401.6	1.42234594		
401.8	1.42246559		
402	1.4224427		
402.2	1.42259981		
402.4	1.4218372		
402.6	1.42131183		
402.8	1.4206002		
403	1.41985595		
403.2	1.41945312		
403.4	1.41944895		
403.6	1.41953119		
403.8	1.41928653		
404	1.41916234		
404.2	1.41948008		
404.4	1.41911069		
404.6	1.41924431		
404.8	1.41912187		
405	1.41953304		
405.2	1.41966263		
405.4	1.41960991		
405.6	1.41916175		
405.8	1.4192631		
406	1.41886437		
406.2	1.41859565		
406.4	1.41765436		
406.6	1.41706303		
406.8	1.41639159		
407	1.41631113		
407.2	1.41596019		
407.4	1.41570444		
407.6	1.41535236		
407.8	1.41523321		
408	1.4151636		
408.2	1.41473777		
408.4	1.41441158		
408.6	1.41422035		
408.8	1.41349927		
409	1.41325845		
409.2	1.41265388		
409.4	1.41215512		
409.6	1.41236003		
409.8	1.41230627		
410	1.41236742		
410.2	1.41226425		
410.4	1.4122021		
410.6	1.41237114		
410.8	1.41182275		
411	1.41167804		
411.2	1.41116095		
411.4	1.41104471		
411.6	1.4109436		
411.8	1.41050484		
412	1.4098549		
412.2	1.40896541		
412.4	1.40884736		
412.6	1.40805066		
412.8	1.40758982		
413	1.40767771		
413.2	1.40744498		
413.4	1.40743847		
413.6	1.40782774		
413.8	1.40763358		
414	1.40750678		
414.2	1.40762885		
414.4	1.40764971		
414.6	1.40772707		
414.8	1.40748937		
415	1.40769008		
415.2	1.4075949		
415.4	1.40753482		
415.6	1.40734443		
415.8	1.40657948		
416	1.40603413		
416.2	1.40620166		
416.4	1.40611463		
416.6	1.4060207		
416.8	1.40584072		
417	1.40573264		
417.2	1.40560155		
417.4	1.40533208		
417.6	1.40531034		
417.8	1.40487517		
418	1.40433866		
418.2	1.40395283		
418.4	1.4038805		
418.6	1.40381842		
418.8	1.40363101		
419	1.40305093		
419.2	1.40293525		
419.4	1.40294153		
419.6	1.40275614		
419.8	1.4024159		
420	1.40242392		
420.2	1.40286138		
420.4	1.40290098		
420.6	1.4028822		
420.8	1.4026814		
421	1.4027384		
421.2	1.40284069		
421.4	1.40233972		
421.6	1.40238546		
421.8	1.40182314		
422	1.4009062		
422.2	1.4002409		
422.4	1.40013984		
422.6	1.39953675		
422.8	1.3993071		
423	1.39915965		
423.2	1.39912801		
423.4	1.39878028		
423.6	1.39898548		
423.8	1.39915766		
424	1.39906225		
424.2	1.39965086		
424.4	1.39989091		
424.6	1.40017696		
424.8	1.4000796		
425	1.40003263		
425.2	1.39982556		
425.4	1.39954747		
425.6	1.39951221		
425.8	1.39940373		
426	1.3996945		
426.2	1.39917998		
426.4	1.39893129		
426.6	1.39868659		
426.8	1.39835981		
427	1.39809658		
427.2	1.39746276		
427.4	1.39705803		
427.6	1.39702399		
427.8	1.39682694		
428	1.39616845		
428.2	1.39615553		
428.4	1.39611456		
428.6	1.39617369		
428.8	1.39558323		
429	1.39581048		
429.2	1.39546999		
429.4	1.39588143		
429.6	1.39633576		
429.8	1.39715604		
430	1.39737092		
430.2	1.3965094		
430.4	1.39666787		
430.6	1.39659777		
430.8	1.39653633		
431	1.39656091		
431.2	1.39646606		
431.4	1.39598458		
431.6	1.39568849		
431.8	1.39582828		
432	1.39496319		
432.2	1.39488036		
432.4	1.39445341		
432.6	1.39429132		
432.8	1.39431646		
433	1.39407605		
433.2	1.39348547		
433.4	1.39375616		
433.6	1.3935513		
433.8	1.39351283		
434	1.39320702		
434.2	1.39243294		
434.4	1.39244665		
434.6	1.39223634		
434.8	1.39232658		
435	1.39289735		
435.2	1.39268603		
435.4	1.39250049		
435.6	1.3923386		
435.8	1.39243659		
436	1.39205954		
436.2	1.39175701		
436.4	1.39137801		
436.6	1.39141316		
436.8	1.39104074		
437	1.39026545		
437.2	1.38986766		
437.4	1.38967412		
437.6	1.38932271		
437.8	1.38918618		
438	1.38880188		
438.2	1.38842431		
438.4	1.38829933		
438.6	1.38792165		
438.8	1.38812176		
439	1.38841633		
439.2	1.38816738		
439.4	1.38859136		
439.6	1.38877222		
439.8	1.38895657		
440	1.38900438		
440.2	1.38889674		
440.4	1.38947417		
440.6	1.38959562		
440.8	1.38960472		
441	1.38963371		
441.2	1.38916295		
441.4	1.38904332		
441.6	1.38888228		
441.8	1.38822469		
442	1.38783812		
442.2	1.38691848		
442.4	1.38540454		
442.6	1.38457518		
442.8	1.38399149		
443	1.38369299		
443.2	1.38371797		
443.4	1.38394357		
443.6	1.38381877		
443.8	1.3836517		
444	1.38417451		
444.2	1.38452953		
444.4	1.38513849		
444.6	1.38586168		
444.8	1.3862715		
445	1.38604292		
445.2	1.38590771		
445.4	1.38602259		
445.6	1.38559859		
445.8	1.3856698		
446	1.38544093		
446.2	1.38456665		
446.4	1.38403212		
446.6	1.38414851		
446.8	1.38399878		
447	1.38388423		
447.2	1.38418903		
447.4	1.38407405		
447.6	1.38327354		
447.8	1.38322812		
448	1.38348811		
448.2	1.38308958		
448.4	1.38304354		
448.6	1.38362145		
448.8	1.38329771		
449	1.38271339		
449.2	1.38274681		
449.4	1.3825973		
449.6	1.38237881		
449.8	1.38311654		
450	1.38294789		
450.2	1.38267491		
450.4	1.382538		
450.6	1.38252775		
450.8	1.38258092		
451	1.38202293		
451.2	1.38222706		
451.4	1.38148237		
451.6	1.38082522		
451.8	1.38079398		
452	1.38074194		
452.2	1.3802579		
452.4	1.38014728		
452.6	1.3802857		
452.8	1.37967748		
453	1.37911803		
453.2	1.37875985		
453.4	1.378651		
453.6	1.3786953		
453.8	1.37902449		
454	1.3789336		
454.2	1.37855612		
454.4	1.3793632		
454.6	1.37968516		
454.8	1.38033289		
455	1.38032231		
455.2	1.38059686		
455.4	1.38054391		
455.6	1.38053462		
455.8	1.38060345		
456	1.38057142		
456.2	1.38002678		
456.4	1.37999827		
456.6	1.3797219		
456.8	1.37925634		
457	1.37880626		
457.2	1.37849224		
457.4	1.37796115		
457.6	1.37803721		
457.8	1.37793975		
458	1.37799847		
458.2	1.37787701		
458.4	1.37823111		
458.6	1.37773839		
458.8	1.37794963		
459	1.3775266		
459.2	1.3778245		
459.4	1.37777504		
459.6	1.37745027		
459.8	1.37673079		
460	1.37645808		
460.2	1.37603766		
460.4	1.37574842		
460.6	1.37507975		
460.8	1.37491633		
461	1.37488869		
461.2	1.3747216		
461.4	1.37423637		
461.6	1.3746714		
461.8	1.37473194		
462	1.37512309		
462.2	1.37473623		
462.4	1.37460596		
462.6	1.37485366		
462.8	1.37507192		
463	1.37510916		
463.2	1.37517024		
463.4	1.37480564		
463.6	1.37468095		
463.8	1.37441035		
464	1.37433631		
464.2	1.37359447		
464.4	1.37334747		
464.6	1.37281869		
464.8	1.37317031		
465	1.3729424		
465.2	1.37240623		
465.4	1.3721324		
465.6	1.37229836		
465.8	1.37256098		
466	1.37318798		
466.2	1.37292197		
466.4	1.37287159		
466.6	1.37320613		
466.8	1.37306812		
467	1.37326727		
467.2	1.37326937		
467.4	1.37390885		
467.6	1.37429935		
467.8	1.37430846		
468	1.37437742		
468.2	1.37381718		
468.4	1.37363936		
468.6	1.37325358		
468.8	1.3734039		
469	1.37276242		
469.2	1.37234702		
469.4	1.37227954		
469.6	1.37169246		
469.8	1.37185804		
470	1.37155475		
470.2	1.3711871		
470.4	1.37110657		
470.6	1.37119974		
470.8	1.37146026		
471	1.37162359		
471.2	1.3714765		
471.4	1.37144008		
471.6	1.3713797		
471.8	1.37097139		
472	1.37114605		
472.2	1.37088582		
472.4	1.37057582		
472.6	1.37054753		
472.8	1.37006265		
473	1.36974441		
473.2	1.36967223		
473.4	1.36910035		
473.6	1.36883758		
473.8	1.36886093		
474	1.36833258		
474.2	1.36860389		
474.4	1.36875062		
474.6	1.36899822		
474.8	1.36933998		
475	1.36907049		
475.2	1.36870142		
475.4	1.36859147		
475.6	1.36867646		
475.8	1.36858692		
476	1.36852726		
476.2	1.36859845		
476.4	1.36765365		
476.6	1.3676379		
476.8	1.36735595		
477	1.36723355		
477.2	1.36675495		
477.4	1.36644909		
477.6	1.36637201		
477.8	1.36590374		
478	1.36591746		
478.2	1.36613028		
478.4	1.36626798		
478.6	1.36627408		
478.8	1.36635738		
479	1.3655222		
479.2	1.36539117		
479.4	1.36573097		
479.6	1.36607737		
479.8	1.36625169		
480	1.36626737		
480.2	1.366347		
480.4	1.36627902		
480.6	1.36678817		
480.8	1.36652145		
481	1.36659623		
481.2	1.36648243		
481.4	1.36643407		
481.6	1.3664193		
481.8	1.36663669		
482	1.36663783		
482.2	1.36618817		
482.4	1.36594362		
482.6	1.36589221		
482.8	1.3657761		
483	1.36496284		
483.2	1.36528508		
483.4	1.36502833		
483.6	1.36463459		
483.8	1.364692		
484	1.36484142		
484.2	1.36415035		
484.4	1.36410481		
484.6	1.36391682		
484.8	1.36373451		
485	1.36356978		
485.2	1.36330173		
485.4	1.36328926		
485.6	1.36374028		
485.8	1.36371331		
486	1.36325327		
486.2	1.36335121		
486.4	1.36374781		
486.6	1.36419277		
486.8	1.36445911		
487	1.36449274		
487.2	1.36473918		
487.4	1.36437982		
487.6	1.36448307		
487.8	1.36457582		
488	1.36434023		
488.2	1.36378365		
488.4	1.36373793		
488.6	1.36409612		
488.8	1.36347936		
489	1.36299517		
489.2	1.36310078		
489.4	1.3633042		
489.6	1.36346706		
489.8	1.36316599		
490	1.36277774		
490.2	1.36298465		
490.4	1.36293182		
490.6	1.36311775		
490.8	1.36276528		
491	1.3621465		
491.2	1.36185669		
491.4	1.36132754		
491.6	1.36110957		
491.8	1.36071596		
492	1.36021691		
492.2	1.35972032		
492.4	1.35899794		
492.6	1.35910669		
492.8	1.35851291		
493	1.35879127		
493.2	1.35921727		
493.4	1.35959981		
493.6	1.35994697		
493.8	1.3599078		
494	1.35977858		
494.2	1.36004708		
494.4	1.36018777		
494.6	1.3602181		
494.8	1.36035829		
495	1.36044036		
495.2	1.36064831		
495.4	1.36061236		
495.6	1.36064306		
495.8	1.36044648		
496	1.36014997		
496.2	1.36027398		
496.4	1.35990388		
496.6	1.35973968		
496.8	1.35927788		
497	1.35996094		
497.2	1.35975232		
497.4	1.35956749		
497.6	1.35976393		
497.8	1.35965525		
498	1.35906152		
498.2	1.35877156		
498.4	1.35882961		
498.6	1.35872865		
498.8	1.35886479		
499	1.35842522		
499.2	1.35869912		
499.4	1.35902199		
499.6	1.35934827		
499.8	1.35941024		
500	1.35954032		
500.2	1.35934339		
500.4	1.35906666		
500.6	1.35896356		
500.8	1.35966533		
501	1.36039725		
501.2	1.35952289		
501.4	1.35936652		
501.6	1.35907636		
501.8	1.35877584		
502	1.35814115		
502.2	1.35792547		
502.4	1.35806635		
502.6	1.35760845		
502.8	1.35734898		
503	1.35769465		
503.2	1.35808307		
503.4	1.35808994		
503.6	1.35802075		
503.8	1.35777331		
504	1.3573757		
504.2	1.35742445		
504.4	1.35774806		
504.6	1.35775821		
504.8	1.35822825		
505	1.35805146		
505.2	1.35814013		
505.4	1.35798978		
505.6	1.35819247		
505.8	1.35840294		
506	1.35857539		
506.2	1.35907769		
506.4	1.35880738		
506.6	1.35847769		
506.8	1.35780772		
507	1.35784303		
507.2	1.35709326		
507.4	1.35675436		
507.6	1.35631415		
507.8	1.35570442		
508	1.35576886		
508.2	1.35583481		
508.4	1.35544485		
508.6	1.35502178		
508.8	1.35490868		
509	1.35517708		
509.2	1.35540437		
509.4	1.35542217		
509.6	1.35573364		
509.8	1.35613225		
510	1.35697377		
510.2	1.35696698		
510.4	1.35675459		
510.6	1.35664125		
510.8	1.35645244		
511	1.35688666		
511.2	1.35670657		
511.4	1.35667165		
511.6	1.35670623		
511.8	1.35644746		
512	1.35617518		
512.2	1.35561792		
512.4	1.35482462		
512.6	1.3540414		
512.8	1.35367405		
513	1.35336577		
513.2	1.35296845		
513.4	1.35314574		
513.6	1.35272181		
513.8	1.3529656		
514	1.35283173		
514.2	1.35310596		
514.4	1.35376066		
514.6	1.35385978		
514.8	1.35430183		
515	1.3543097		
515.2	1.35456003		
515.4	1.35453804		
515.6	1.35509395		
515.8	1.35477544		
516	1.35504407		
516.2	1.35554684		
516.4	1.35510147		
516.6	1.35509609		
516.8	1.35490623		
517	1.35488917		
517.2	1.3548627		
517.4	1.35439667		
517.6	1.3535231		
517.8	1.35336841		
518	1.35285053		
518.2	1.35292815		
518.4	1.35261849		
518.6	1.35251978		
518.8	1.35223425		
519	1.35214245		
519.2	1.35203038		
519.4	1.35169001		
519.6	1.35223286		
519.8	1.35235298		
520	1.35262263		
520.2	1.35280077		
520.4	1.35278917		
520.6	1.35289472		
520.8	1.35245898		
521	1.3522675		
521.2	1.351758		
521.4	1.35122555		
521.6	1.35076917		
521.8	1.35103709		
522	1.35048862		
522.2	1.35056304		
522.4	1.35035826		
522.6	1.35061798		
522.8	1.35010367		
523	1.34955831		
523.2	1.34924143		
523.4	1.34927129		
523.6	1.3495794		
523.8	1.34991815		
524	1.34990356		
524.2	1.35011277		
524.4	1.35041606		
524.6	1.35033417		
524.8	1.35066831		
525	1.35053324		
525.2	1.35067786		
525.4	1.35083886		
525.6	1.35101858		
525.8	1.35137197		
526	1.35121195		
526.2	1.35141623		
526.4	1.35103968		
526.6	1.35057769		
526.8	1.34995476		
527	1.34934515		
527.2	1.34898496		
527.4	1.3485554		
527.6	1.34866147		
527.8	1.34877993		
528	1.34823511		
528.2	1.34801431		
528.4	1.34818019		
528.6	1.34816928		
528.8	1.34803813		
529	1.34762587		
529.2	1.34744926		
529.4	1.34744359		
529.6	1.34761018		
529.8	1.34755342		
530	1.3474216		
530.2	1.34733221		
530.4	1.34677438		
530.6	1.34611158		
530.8	1.3463289		
531	1.34564479		
531.2	1.34551842		
531.4	1.34594383		
531.6	1.34607742		
531.8	1.34635141		
532	1.34640841		
532.2	1.34687281		
532.4	1.34710277		
532.6	1.347309		
532.8	1.34751692		
533	1.34814957		
533.2	1.34813887		
533.4	1.34804557		
533.6	1.34833656		
533.8	1.34790384		
534	1.34781211		
534.2	1.34783555		
534.4	1.34752336		
534.6	1.34711388		
534.8	1.34730688		
535	1.34711563		
535.2	1.34745213		
535.4	1.34739725		
535.6	1.34719653		
535.8	1.34745871		
536	1.3471401		
536.2	1.34693249		
536.4	1.34666662		
536.6	1.34701827		
536.8	1.34740395		
537	1.34722945		
537.2	1.34625994		
537.4	1.3457949		
537.6	1.34563133		
537.8	1.34503664		
538	1.34520861		
538.2	1.34511608		
538.4	1.34473103		
538.6	1.34443946		
538.8	1.34470672		
539	1.34476075		
539.2	1.34502068		
539.4	1.34505188		
539.6	1.34478373		
539.8	1.34430275		
540	1.34455071		
540.2	1.34421446		
540.4	1.34450976		
540.6	1.34481499		
540.8	1.34471058		
541	1.34438927		
541.2	1.34408445		
541.4	1.34451888		
541.6	1.34454616		
541.8	1.3448701		
542	1.34499422		
542.2	1.34493924		
542.4	1.34465015		
542.6	1.34481298		
542.8	1.34505256		
543	1.34539861		
543.2	1.34564733		
543.4	1.34508183		
543.6	1.34502695		
543.8	1.3450138		
544	1.34547305		
544.2	1.34526101		
544.4	1.34503015		
544.6	1.3449518		
544.8	1.34510003		
545	1.34530714		
545.2	1.34559013		
545.4	1.3453664		
545.6	1.34486214		
545.8	1.34481742		
546	1.3443143		
546.2	1.34405365		
546.4	1.34408787		
546.6	1.34390194		
546.8	1.34393965		
547	1.34368631		
547.2	1.34333587		
547.4	1.3431148		
547.6	1.34377476		
547.8	1.34380984		
548	1.34401605		
548.2	1.34420989		
548.4	1.34367219		
548.6	1.34461369		
548.8	1.34505112		
549	1.34477052		
549.2	1.34429341		
549.4	1.34344662		
549.6	1.34318134		
549.8	1.34322674		
550	1.342703		
550.2	1.34260506		
550.4	1.3427291		
550.6	1.34235347		
550.8	1.34216736		
551	1.34176404		
551.2	1.3417462		
551.4	1.34206673		
551.6	1.34262749		
551.8	1.34220409		
552	1.34212365		
552.2	1.3422783		
552.4	1.34213157		
552.6	1.34268041		
552.8	1.34232907		
553	1.34169907		
553.2	1.3413293		
553.4	1.34164411		
553.6	1.34179419		
553.8	1.34154087		
554	1.3416769		
554.2	1.34237098		
554.4	1.34238718		
554.6	1.34267134		
554.8	1.3424624		
555	1.34251837		
555.2	1.34246533		
555.4	1.34256466		
555.6	1.34260388		
555.8	1.34203738		
556	1.34228976		
556.2	1.3424873		
556.4	1.34257016		
556.6	1.34219994		
556.8	1.34193442		
557	1.34146363		
557.2	1.34146392		
557.4	1.34141639		
557.6	1.3407646		
557.8	1.34034923		
558	1.34064269		
558.2	1.34024912		
558.4	1.3399167		
558.6	1.34012383		
558.8	1.33998446		
559	1.34003285		
559.2	1.33978084		
559.4	1.33969789		
559.6	1.33974593		
559.8	1.33968386		
560	1.34002671		
560.2	1.34017011		
560.4	1.33977118		
560.6	1.33878704		
560.8	1.33906102		
561	1.33824185		
561.2	1.33846093		
561.4	1.33833886		
561.6	1.33850741		
561.8	1.3390388		
562	1.33919616		
562.2	1.33931882		
562.4	1.33973117		
562.6	1.33985313		
562.8	1.34004857		
563	1.34039113		
563.2	1.34058526		
563.4	1.34018847		
563.6	1.34036044		
563.8	1.34003867		
564	1.3395844		
564.2	1.33917872		
564.4	1.33878807		
564.6	1.33889504		
564.8	1.33886949		
565	1.33894109		
565.2	1.33948326		
565.4	1.33939812		
565.6	1.33964497		
565.8	1.33942658		
566	1.33892255		
566.2	1.33887405		
566.4	1.33865838		
566.6	1.3386096		
566.8	1.33826614		
567	1.33817363		
567.2	1.3380741		
567.4	1.33724876		
567.6	1.33700491		
567.8	1.3367541		
568	1.33674069		
568.2	1.33696528		
568.4	1.3371468		
568.6	1.33711602		
568.8	1.33670338		
569	1.33717747		
569.2	1.33675698		
569.4	1.3365847		
569.6	1.3367914		
569.8	1.3367725		
570	1.33718708		
570.2	1.33713193		
570.4	1.33708348		
570.6	1.33702676		
570.8	1.33689		
571	1.33745244		
571.2	1.33727129		
571.4	1.33672645		
571.6	1.33690411		
571.8	1.3372048		
572	1.33692597		
572.2	1.33680816		
572.4	1.33710751		
572.6	1.33669152		
572.8	1.3364614		
573	1.33680146		
573.2	1.33652852		
573.4	1.33680565		
573.6	1.33713093		
573.8	1.33755906		
574	1.33741399		
574.2	1.33767013		
574.4	1.3381761		
574.6	1.33837639		
574.8	1.33866932		
575	1.33833156		
575.2	1.33754546		
575.4	1.33716324		
575.6	1.33748542		
575.8	1.33728074		
576	1.33719548		
576.2	1.33758937		
576.4	1.33781592		
576.6	1.337436		
576.8	1.33756567		
577	1.33765951		
577.2	1.3373015		
577.4	1.33706454		
577.6	1.33692377		
577.8	1.33666995		
578	1.33659532		
578.2	1.3368077		
578.4	1.3365959		
578.6	1.33628746		
578.8	1.33609993		
579	1.3353673		
579.2	1.33540402		
579.4	1.33499063		
579.6	1.33479239		
579.8	1.3345029		
580	1.33460638		
580.2	1.33511493		
580.4	1.33531235		
580.6	1.33566074		
580.8	1.33571832		
581	1.3355943		
581.2	1.33559751		
581.4	1.3355613		
581.6	1.33586591		
581.8	1.33573644		
582	1.33572881		
582.2	1.33602599		
582.4	1.33626915		
582.6	1.33612273		
582.8	1.33616537		
583	1.33620675		
583.2	1.33588792		
583.4	1.33508828		
583.6	1.33455787		
583.8	1.33465866		
584	1.3349891		
584.2	1.33505495		
584.4	1.33515899		
584.6	1.33561288		
584.8	1.33541446		
585	1.33555349		
585.2	1.3354744		
585.4	1.33497074		
585.6	1.3346781		
585.8	1.33455911		
586	1.33431886		
586.2	1.33450341		
586.4	1.33424685		
586.6	1.33390028		
586.8	1.33378374		
587	1.33345223		
587.2	1.33278255		
587.4	1.33218866		
587.6	1.33180183		
587.8	1.33179381		
588	1.33210481		
588.2	1.33149945		
588.4	1.33207732		
588.6	1.33246571		
588.8	1.33211606		
589	1.3321597		
589.2	1.33237532		
589.4	1.33223793		
589.6	1.3322313		
589.8	1.3324245		
590	1.33269585		
590.2	1.33286504		
590.4	1.33341944		
590.6	1.33340784		
590.8	1.33342169		
591	1.33335069		
591.2	1.33296971		
591.4	1.33268699		
591.6	1.3327834		
591.8	1.33286481		
592	1.33234421		
592.2	1.33197998		
592.4	1.33231367		
592.6	1.33222644		
592.8	1.33159031		
593	1.3316039		
593.2	1.33168134		
593.4	1.33106395		
593.6	1.33074133		
593.8	1.33077743		
594	1.33100335		
594.2	1.33065775		
594.4	1.33081377		
594.6	1.33079984		
594.8	1.33098428		
595	1.33168962		
595.2	1.33146155		
595.4	1.33172212		
595.6	1.33180813		
595.8	1.33191989		
596	1.33208576		
596.2	1.33215657		
596.4	1.33227719		
596.6	1.33238876		
596.8	1.33236867		
597	1.33253694		
597.2	1.33225388		
597.4	1.33209636		
597.6	1.33211177		
597.8	1.33189735		
598	1.33159935		
598.2	1.33132555		
598.4	1.33179986		
598.6	1.33220068		
598.8	1.33230527		
599	1.33263154		
599.2	1.33185021		
599.4	1.33193212		
599.6	1.33123569		
599.8	1.33101749		
600	1.33045276		
600.2	1.32948234		
600.4	1.32961495		
600.6	1.32958785		
600.8	1.32985601		
601	1.32967986		
601.2	1.32939522		
601.4	1.32893646		
601.6	1.32874347		
601.8	1.32823994		
602	1.32855154		
602.2	1.32909808		
602.4	1.32933543		
602.6	1.32937748		
602.8	1.32919745		
603	1.32956661		
603.2	1.32957975		
603.4	1.32960546		
603.6	1.32899623		
603.8	1.32910031		
604	1.32925459		
604.2	1.32934856		
604.4	1.3301511		
604.6	1.33063903		
604.8	1.33109025		
605	1.33138928		
605.2	1.33119816		
605.4	1.3308683		
605.6	1.33150665		
605.8	1.33100622		
606	1.33095263		
606.2	1.33066122		
606.4	1.33020403		
606.6	1.3297184		
606.8	1.3292218		
607	1.32878792		
607.2	1.32822788		
607.4	1.32719304		
607.6	1.32646498		
607.8	1.32661567		
608	1.32691005		
608.2	1.32664612		
608.4	1.32660752		
608.6	1.32694586		
608.8	1.32756185		
609	1.32755734		
609.2	1.32762229		
609.4	1.32781492		
609.6	1.32787117		
609.8	1.32773706		
610	1.32814804		
610.2	1.32846579		
610.4	1.32802791		
610.6	1.32804646		
610.8	1.32780571		
611	1.32735811		
611.2	1.32744074		
611.4	1.32712354		
611.6	1.32747901		
611.8	1.32776998		
612	1.32786873		
612.2	1.32795843		
612.4	1.32783455		
612.6	1.32817628		
612.8	1.32788757		
613	1.32714895		
613.2	1.32722073		
613.4	1.32683434		
613.6	1.32701546		
613.8	1.32725069		
614	1.32693667		
614.2	1.32675467		
614.4	1.3264537		
614.6	1.32678418		
614.8	1.3264477		
615	1.32660527		
615.2	1.32687013		
615.4	1.32703008		
615.6	1.32756965		
615.8	1.32790967		
616	1.32823439		
616.2	1.32870169		
616.4	1.32835663		
616.6	1.32823914		
616.8	1.32835068		
617	1.32783941		
617.2	1.32778304		
617.4	1.3276381		
617.6	1.32744404		
617.8	1.32734921		
618	1.32715261		
618.2	1.32700521		
618.4	1.32700822		
618.6	1.32725512		
618.8	1.32736425		
619	1.32749152		
619.2	1.32771702		
619.4	1.32783644		
619.6	1.32818239		
619.8	1.32822175		
620	1.32808348		
620.2	1.32803733		
620.4	1.3274899		
620.6	1.32712133		
620.8	1.32670268		
621	1.32571779		
621.2	1.32527611		
621.4	1.32455229		
621.6	1.32372895		
