# Supplementary material for: Molecular basis for DNA recognition by the maternal pioneer transcription factor FoxH1
Source: Nat Commun. 2022 Nov 26;13:7279. doi: 10.1038/s41467-022-34925-y (PMC9701222; doi:10.1038/s41467-022-34925-y)
Supplement: Supplementary file 4 — Source Data [file 41467_2022_34925_MOESM4_ESM.zip › Sourcedata/BLIS/FoxH1/R30H/GSC/NCP/C8Results.txt]

Conc1	1.25E-07	
Start1	171.8	
Stop1	621.6	
Kobs	0.000262502933391357	
Error Kobs	6.80362754157909E-06	
Koff	0	
Error Koff	0	
Time1	Data1	Fit1	
171.8	0.01088484	0	
172	0.01379693	0.00147471	
172.2	0.01704864	0.00294761	
172.4	0.02080158	0.0044187	
172.6	0.02447769	0.005888	
172.8	0.0282024	0.00735549	
173	0.03218614	0.00882118	
173.2	0.03640594	0.01028507	
173.4	0.04032615	0.01174717	
173.6	0.04410882	0.01320747	
173.8	0.04744929	0.01466599	
174	0.05025402	0.01612272	
174.2	0.05233688	0.01757766	
174.4	0.054736	0.01903081	
174.6	0.05723677	0.02048219	
174.8	0.06002968	0.02193178	
175	0.06217089	0.0233796	
175.2	0.06475937	0.02482565	
175.4	0.0669182	0.02626992	
175.6	0.06915619	0.02771242	
175.8	0.07131468	0.02915315	
176	0.0727955	0.03059211	
176.2	0.07422425	0.03202931	
176.4	0.07576709	0.03346475	
176.6	0.07694506	0.03489843	
176.8	0.07803063	0.03633035	
177	0.07966214	0.03776051	
177.2	0.08095297	0.03918892	
177.4	0.08217762	0.04061558	
177.6	0.08355286	0.04204049	
177.8	0.08495035	0.04346366	
178	0.08582191	0.04488508	
178.2	0.08632491	0.04630475	
178.4	0.08735059	0.04772269	
178.6	0.0887021	0.04913888	
178.8	0.09015797	0.05055334	
179	0.09176107	0.05196607	
179.2	0.09308358	0.05337706	
179.4	0.0945259	0.05478633	
179.6	0.09574538	0.05619386	
179.8	0.09713481	0.05759967	
180	0.09795923	0.05900376	
180.2	0.09894801	0.06040613	
180.4	0.10022464	0.06180677	
180.6	0.10121257	0.0632057	
180.8	0.10217497	0.06460291	
181	0.10369228	0.06599841	
181.2	0.10462103	0.0673922	
181.4	0.10555137	0.06878428	
181.6	0.10673795	0.07017465	
181.8	0.10763361	0.07156332	
182	0.10819331	0.07295029	
182.2	0.10922406	0.07433555	
182.4	0.11005422	0.07571912	
182.6	0.11120674	0.07710099	
182.8	0.11243212	0.07848117	
183	0.11341221	0.07985965	
183.2	0.11457492	0.08123644	
183.4	0.11616053	0.08261155	
183.6	0.11725355	0.08398497	
183.8	0.1187211	0.08535671	
184	0.11998053	0.08672676	
184.2	0.12132788	0.08809513	
184.4	0.12270933	0.08946183	
184.6	0.12408781	0.09082685	
184.8	0.12580022	0.0921902	
185	0.12716575	0.09355187	
185.2	0.12844761	0.09491188	
185.4	0.12927028	0.09627022	
185.6	0.13025703	0.09762689	
185.8	0.13116356	0.0989819	
186	0.13190338	0.10033525	
186.2	0.13301497	0.10168694	
186.4	0.13359785	0.10303697	
186.6	0.13445676	0.10438534	
186.8	0.13573904	0.10573207	
187	0.13663239	0.10707714	
187.2	0.13789023	0.10842056	
187.4	0.13863159	0.10976234	
187.6	0.13932988	0.11110247	
187.8	0.14028797	0.11244095	
188	0.14107328	0.1137778	
188.2	0.14188675	0.11511301	
188.4	0.142415	0.11644658	
188.6	0.14330454	0.11777851	
188.8	0.14480832	0.11910881	
189	0.14607552	0.12043749	
189.2	0.14700428	0.12176453	
189.4	0.14803307	0.12308994	
189.6	0.14951884	0.12441373	
189.8	0.15136734	0.1257359	
190	0.15204587	0.12705644	
190.2	0.15373283	0.12837537	
190.4	0.15470236	0.12969268	
190.6	0.15583936	0.13100837	
190.8	0.15733229	0.13232245	
191	0.15834162	0.13363492	
191.2	0.15897078	0.13494578	
191.4	0.15946561	0.13625504	
191.6	0.16066102	0.13756268	
191.8	0.16156162	0.13886873	
192	0.16241709	0.14017317	
192.2	0.16312083	0.14147602	
192.4	0.16380936	0.14277726	
192.6	0.16502644	0.14407691	
192.8	0.16667708	0.14537497	
193	0.16767103	0.14667144	
193.2	0.16873124	0.14796631	
193.4	0.17046805	0.1492596	
193.6	0.17199171	0.15055131	
193.8	0.17241271	0.15184143	
194	0.17285035	0.15312996	
194.2	0.1738821	0.15441692	
194.4	0.17434699	0.1557023	
194.6	0.17497443	0.1569861	
194.8	0.17563276	0.15826833	
195	0.17665729	0.15954899	
195.2	0.17765621	0.16082808	
195.4	0.17875322	0.1621056	
195.6	0.18032989	0.16338155	
195.8	0.18166722	0.16465594	
196	0.18271982	0.16592877	
196.2	0.18401113	0.16720003	
196.4	0.18522141	0.16846974	
196.6	0.18640318	0.16973789	
196.8	0.18775463	0.17100448	
197	0.18921221	0.17226952	
197.2	0.19053112	0.17353302	
197.4	0.19170397	0.17479496	
197.6	0.19292038	0.17605535	
197.8	0.19365687	0.1773142	
198	0.19477896	0.17857151	
198.2	0.19564649	0.17982727	
198.4	0.19656817	0.1810815	
198.6	0.19800564	0.18233418	
198.8	0.19887615	0.18358533	
199	0.20027896	0.18483495	
199.2	0.2013804	0.18608303	
199.4	0.20228796	0.18732959	
199.6	0.20334107	0.18857461	
199.8	0.20432098	0.18981811	
200	0.20515134	0.19106009	
200.2	0.20666413	0.19230054	
200.4	0.20757909	0.19353947	
200.6	0.20857076	0.19477688	
200.8	0.21012478	0.19601278	
201	0.21140422	0.19724716	
201.2	0.2122992	0.19848002	
201.4	0.21348384	0.19971138	
201.6	0.21487366	0.20094122	
201.8	0.21605599	0.20216956	
202	0.21699563	0.20339639	
202.2	0.21820796	0.20462172	
202.4	0.21899044	0.20584554	
202.6	0.21949493	0.20706787	
202.8	0.2199575	0.20828869	
203	0.22084037	0.20950802	
203.2	0.22111334	0.21072585	
203.4	0.22171797	0.21194219	
203.6	0.2227892	0.21315704	
203.8	0.22373989	0.2143704	
204	0.22518581	0.21558227	
204.2	0.22668784	0.21679266	
204.4	0.22790855	0.21800156	
204.6	0.22927761	0.21920898	
204.8	0.23123874	0.22041492	
205	0.23257103	0.22161938	
205.2	0.23379536	0.22282236	
205.4	0.23528522	0.22402387	
205.6	0.23664507	0.2252239	
205.8	0.23738757	0.22642247	
206	0.23824571	0.22761956	
206.2	0.23877294	0.22881519	
206.4	0.23942348	0.23000935	
206.6	0.24018982	0.23120205	
206.8	0.24129001	0.23239328	
207	0.24166273	0.23358306	
207.2	0.24267454	0.23477137	
207.4	0.24392773	0.23595823	
207.6	0.24526682	0.23714363	
207.8	0.24687076	0.23832758	
208	0.24792851	0.23951008	
208.2	0.24899634	0.24069113	
208.4	0.25005031	0.24187073	
208.6	0.2517114	0.24304888	
208.8	0.25278777	0.24422559	
209	0.25382579	0.24540086	
209.2	0.25438109	0.24657468	
209.4	0.25564188	0.24774707	
209.6	0.25655532	0.24891802	
209.8	0.25731262	0.25008753	
210	0.25823882	0.25125561	
210.2	0.25886297	0.25242226	
210.4	0.25948963	0.25358747	
210.6	0.26010569	0.25475126	
210.8	0.26080948	0.25591362	
211	0.26152385	0.25707456	
211.2	0.2631917	0.25823407	
211.4	0.26388651	0.25939216	
211.6	0.26539772	0.26054883	
211.8	0.26676869	0.26170408	
212	0.26746866	0.26285792	
212.2	0.26859127	0.26401034	
212.4	0.26918667	0.26516135	
212.6	0.27051014	0.26631095	
212.8	0.27184178	0.26745913	
213	0.27291442	0.26860591	
213.2	0.27453092	0.26975129	
213.4	0.27617249	0.27089526	
213.6	0.27727553	0.27203782	
213.8	0.27857534	0.27317899	
214	0.27913885	0.27431876	
214.2	0.2799337	0.27545713	
214.4	0.28097928	0.2765941	
214.6	0.28198716	0.27772968	
214.8	0.28310072	0.27886387	
215	0.28401516	0.27999666	
215.2	0.28510857	0.28112807	
215.4	0.28596086	0.28225809	
215.6	0.28722778	0.28338673	
215.8	0.28810836	0.28451398	
216	0.28905007	0.28563985	
216.2	0.28973396	0.28676434	
216.4	0.29067567	0.28788745	
216.6	0.2918606	0.28900918	
216.8	0.29300893	0.29012954	
217	0.29356437	0.29124852	
217.2	0.29497091	0.29236613	
217.4	0.29577025	0.29348237	
217.6	0.29666289	0.29459725	
217.8	0.29803433	0.29571075	
218	0.29860143	0.29682289	
218.2	0.29960143	0.29793367	
218.4	0.30078898	0.29904309	
218.6	0.3013303	0.30015114	
218.8	0.30247793	0.30125784	
219	0.30314742	0.30236318	
219.2	0.3043014	0.30346716	
219.4	0.30538906	0.30456979	
219.6	0.30587289	0.30567107	
219.8	0.30679458	0.306771	
220	0.30765694	0.30786958	
220.2	0.30844567	0.30896681	
220.4	0.30926069	0.3100627	
220.6	0.31005145	0.31115725	
220.8	0.31136789	0.31225045	
221	0.31191273	0.31334231	
221.2	0.31325823	0.31443283	
221.4	0.31474465	0.31552202	
221.6	0.3157084	0.31660987	
221.8	0.31683021	0.31769639	
222	0.31812021	0.31878157	
222.2	0.31960263	0.31986542	
222.4	0.32104276	0.32094795	
222.6	0.3220236	0.32202915	
222.8	0.32336752	0.32310902	
223	0.32434654	0.32418757	
223.2	0.3252133	0.32526479	
223.4	0.32597636	0.3263407	
223.6	0.32696816	0.32741528	
223.8	0.32812228	0.32848855	
224	0.32934731	0.3295605	
224.2	0.33018933	0.33063114	
224.4	0.33094096	0.33170047	
224.6	0.3317428	0.33276848	
224.8	0.33282876	0.33383519	
225	0.33307204	0.33490058	
225.2	0.33453505	0.33596467	
225.4	0.33547206	0.33702746	
225.6	0.33655503	0.33808894	
225.8	0.3374988	0.33914912	
226	0.33918823	0.34020801	
226.2	0.34026321	0.34126559	
226.4	0.34085012	0.34232188	
226.6	0.34166501	0.34337687	
226.8	0.34310448	0.34443057	
227	0.34425905	0.34548297	
227.2	0.34513172	0.34653409	
227.4	0.34637375	0.34758391	
227.6	0.34737005	0.34863245	
227.8	0.348536	0.34967971	
228	0.34945547	0.35072568	
228.2	0.34989303	0.35177037	
228.4	0.35070243	0.35281377	
228.6	0.35120798	0.3538559	
228.8	0.35226265	0.35489675	
229	0.35268152	0.35593632	
229.2	0.35363725	0.35697462	
229.4	0.35430005	0.35801165	
229.6	0.35521884	0.3590474	
229.8	0.3561558	0.36008189	
230	0.35716773	0.3611151	
230.2	0.35785723	0.36214705	
230.4	0.35867076	0.36317774	
230.6	0.36018816	0.36420716	
230.8	0.36183791	0.36523531	
231	0.36289766	0.36626221	
231.2	0.36387793	0.36728785	
231.4	0.36491163	0.36831223	
231.6	0.36656861	0.36933536	
231.8	0.36820152	0.37035723	
232	0.36879773	0.37137784	
232.2	0.37004684	0.37239721	
232.4	0.37091359	0.37341533	
232.6	0.3717891	0.3744322	
232.8	0.37297549	0.37544782	
233	0.37392713	0.37646219	
233.2	0.37481957	0.37747532	
233.4	0.37555844	0.37848722	
233.6	0.37604216	0.37949786	
233.8	0.37677752	0.38050727	
234	0.37699425	0.38151545	
234.2	0.37752086	0.38252238	
234.4	0.37824182	0.38352809	
234.6	0.37916987	0.38453256	
234.8	0.38005435	0.38553579	
235	0.38105573	0.3865378	
235.2	0.38178742	0.38753858	
235.4	0.38287031	0.38853813	
235.6	0.3839556	0.38953646	
235.8	0.38464335	0.39053356	
236	0.38545641	0.39152944	
236.2	0.38643696	0.3925241	
236.4	0.38727847	0.39351754	
236.6	0.3884754	0.39450976	
236.8	0.38958998	0.39550076	
237	0.38999416	0.39649055	
237.2	0.39061726	0.39747913	
237.4	0.39179583	0.39846649	
237.6	0.39226209	0.39945264	
237.8	0.39315315	0.40043759	
238	0.39400346	0.40142132	
238.2	0.39481295	0.40240385	
238.4	0.39594802	0.40338518	
238.6	0.39747239	0.4043653	
238.8	0.39848541	0.40534422	
239	0.39978801	0.40632194	
239.2	0.40068826	0.40729846	
239.4	0.40175756	0.40827379	
239.6	0.40301719	0.40924792	
239.8	0.40425529	0.41022085	
240	0.40541071	0.41119259	
240.2	0.40600862	0.41216314	
240.4	0.40687674	0.4131325	
240.6	0.40771131	0.41410067	
240.8	0.40845846	0.41506766	
241	0.4089113	0.41603346	
241.2	0.41008547	0.41699807	
241.4	0.41064712	0.4179615	
241.6	0.41088105	0.41892375	
241.8	0.41161906	0.41988482	
242	0.41270953	0.42084472	
242.2	0.41345834	0.42180343	
242.4	0.41481049	0.42276097	
242.6	0.4156838	0.42371734	
242.8	0.41631936	0.42467253	
243	0.41734566	0.42562655	
243.2	0.4182344	0.4265794	
243.4	0.41912067	0.42753109	
243.6	0.42057877	0.42848161	
243.8	0.42121351	0.42943096	
244	0.42220547	0.43037915	
244.2	0.42306819	0.43132617	
244.4	0.4242223	0.43227204	
244.6	0.42518541	0.43321674	
244.8	0.42611835	0.43416029	
245	0.42692488	0.43510268	
245.2	0.42760231	0.43604391	
245.4	0.42821659	0.43698399	
245.6	0.42923029	0.43792292	
245.8	0.43063306	0.43886069	
246	0.43170639	0.43979732	
246.2	0.43294436	0.4407328	
246.4	0.43357659	0.44166713	
246.6	0.43420981	0.44260031	
246.8	0.43507615	0.44353235	
247	0.43571671	0.44446325	
247.2	0.43662709	0.44539301	
247.4	0.43747654	0.44632163	
247.6	0.4383191	0.4472491	
247.8	0.43882599	0.44817544	
248	0.43996574	0.44910065	
248.2	0.44060944	0.45002472	
248.4	0.44162535	0.45094766	
248.6	0.44206577	0.45186947	
248.8	0.44289796	0.45279014	
249	0.44344142	0.45370969	
249.2	0.4447256	0.45462811	
249.4	0.44594066	0.4555454	
249.6	0.44709509	0.45646157	
249.8	0.44820912	0.45737662	
250	0.44905575	0.45829054	
250.2	0.45024027	0.45920335	
250.4	0.45061222	0.46011503	
250.6	0.45163294	0.4610256	
250.8	0.45214841	0.46193505	
251	0.45273049	0.46284338	
251.2	0.45402712	0.4637506	
251.4	0.45438397	0.46465671	
251.6	0.45505015	0.46556171	
251.8	0.45616231	0.4664656	
252	0.45739654	0.46736838	
252.2	0.45845904	0.46827005	
252.4	0.4592526	0.46917062	
252.6	0.45976592	0.47007008	
252.8	0.46066471	0.47096844	
253	0.46164963	0.4718657	
253.2	0.46270983	0.47276186	
253.4	0.46361102	0.47365692	
253.6	0.46426461	0.47455088	
253.8	0.4654077	0.47544375	
254	0.46618944	0.47633552	
254.2	0.4665975	0.4772262	
254.4	0.46677608	0.47811579	
254.6	0.46720186	0.47900428	
254.8	0.4678254	0.47989169	
255	0.46855716	0.48077801	
255.2	0.46951997	0.48166324	
255.4	0.46985801	0.48254739	
255.6	0.47092019	0.48343045	
255.8	0.47222904	0.48431243	
256	0.47364178	0.48519333	
256.2	0.47428323	0.48607315	
256.4	0.4749466	0.48695189	
256.6	0.47609288	0.48782955	
256.8	0.47727789	0.48870613	
257	0.47797671	0.48958165	
257.2	0.47849596	0.49045608	
257.4	0.47962718	0.49132945	
257.6	0.48026364	0.49220174	
257.8	0.48132543	0.49307297	
258	0.48169591	0.49394313	
258.2	0.48212116	0.49481222	
258.4	0.48307031	0.49568024	
258.6	0.48413797	0.4965472	
258.8	0.48516814	0.4974131	
259	0.4855773	0.49827793	
259.2	0.48638552	0.49914171	
259.4	0.48739935	0.50000443	
259.6	0.48824695	0.50086608	
259.8	0.48964254	0.50172669	
260	0.49080586	0.50258623	
260.2	0.4915466	0.50344473	
260.4	0.49294882	0.50430217	
260.6	0.49454007	0.50515855	
260.8	0.49551143	0.50601389	
261	0.49633871	0.50686818	
261.2	0.49729622	0.50772143	
261.4	0.49850279	0.50857362	
261.6	0.49909751	0.50942478	
261.8	0.50026575	0.51027488	
262	0.50143402	0.51112395	
262.2	0.50198479	0.51197197	
262.4	0.5030295	0.51281896	
262.6	0.50334015	0.51366491	
262.8	0.50363126	0.51450982	
263	0.50404743	0.51535369	
263.2	0.50475253	0.51619653	
263.4	0.50497588	0.51703833	
263.6	0.50558884	0.51787911	
263.8	0.50598258	0.51871885	
264	0.50640218	0.51955756	
264.2	0.50706677	0.52039525	
264.4	0.50820285	0.5212319	
264.6	0.50913151	0.52206754	
264.8	0.50986552	0.52290214	
265	0.51052392	0.52373573	
265.2	0.51132762	0.52456829	
265.4	0.51231652	0.52539983	
265.6	0.51266408	0.52623035	
265.8	0.51369969	0.52705985	
266	0.51506721	0.52788834	
266.2	0.51568088	0.52871581	
266.4	0.5170171	0.52954227	
266.6	0.5173228	0.53036771	
266.8	0.51758715	0.53119214	
267	0.5186154	0.53201556	
267.2	0.51840645	0.53283797	
267.4	0.51856076	0.53365937	
267.6	0.5192316	0.53447976	
267.8	0.51944239	0.53529915	
268	0.52007847	0.53611754	
268.2	0.52116051	0.53693492	
268.4	0.52197354	0.5377513	
268.6	0.52232036	0.53856667	
268.8	0.52302722	0.53938105	
269	0.52370583	0.54019443	
269.2	0.52511221	0.54100681	
269.4	0.52547458	0.5418182	
269.6	0.52641367	0.54262859	
269.8	0.52771823	0.54343799	
270	0.52923242	0.54424639	
270.2	0.53062218	0.54505381	
270.4	0.53203585	0.54586023	
270.6	0.53278131	0.54666566	
270.8	0.53354105	0.54747011	
271	0.53456222	0.54827357	
271.2	0.5350013	0.54907605	
271.4	0.536404	0.54987754	
271.6	0.53769169	0.55067805	
271.8	0.53880958	0.55147758	
272	0.53989925	0.55227613	
272.2	0.54126758	0.5530737	
272.4	0.54170785	0.55387029	
272.6	0.54258329	0.5546659	
272.8	0.54354828	0.55546054	
273	0.5444363	0.5562542	
273.2	0.54515278	0.55704689	
273.4	0.5455898	0.55783861	
273.6	0.54677541	0.55862936	
273.8	0.54738433	0.55941914	
274	0.54838124	0.56020795	
274.2	0.54926415	0.5609958	
274.4	0.54966734	0.56178267	
274.6	0.550559	0.56256859	
274.8	0.55114004	0.56335354	
275	0.55154037	0.56413752	
275.2	0.55254732	0.56492055	
275.4	0.55326935	0.56570261	
275.6	0.55396782	0.56648372	
275.8	0.55447378	0.56726387	
276	0.55488153	0.56804306	
276.2	0.55541012	0.5688213	
276.4	0.5559467	0.56959858	
276.6	0.55673564	0.57037491	
276.8	0.55752749	0.57115029	
277	0.55814156	0.57192472	
277.2	0.55925803	0.57269819	
277.4	0.56029512	0.57347072	
277.6	0.56114842	0.5742423	
277.8	0.56192686	0.57501294	
278	0.56267483	0.57578263	
278.2	0.56325351	0.57655138	
278.4	0.56419729	0.57731918	
278.6	0.56516743	0.57808605	
278.8	0.56600912	0.57885197	
279	0.56660813	0.57961696	
279.2	0.56752286	0.580381	
279.4	0.56752048	0.58114411	
279.6	0.56803574	0.58190629	
279.8	0.56845993	0.58266752	
280	0.56906674	0.58342783	
280.2	0.56987552	0.5841872	
280.4	0.57034092	0.58494565	
280.6	0.57091995	0.58570316	
280.8	0.5717526	0.58645974	
281	0.57223542	0.5872154	
281.2	0.57355033	0.58797013	
281.4	0.57442447	0.58872394	
281.6	0.57531725	0.58947682	
281.8	0.57581843	0.59022877	
282	0.57645827	0.59097981	
282.2	0.57764407	0.59172992	
282.4	0.57876669	0.59247912	
282.6	0.5800947	0.59322739	
282.8	0.58104523	0.59397475	
283	0.58209551	0.5947212	
283.2	0.58307521	0.59546672	
283.4	0.58345895	0.59621134	
283.6	0.58460571	0.59695504	
283.8	0.58514109	0.59769782	
284	0.58561989	0.5984397	
284.2	0.58635439	0.59918067	
284.4	0.5867569	0.59992073	
284.6	0.58752002	0.60065988	
284.8	0.58803257	0.60139813	
285	0.58841567	0.60213547	
285.2	0.58954969	0.6028719	
285.4	0.58962846	0.60360744	
285.6	0.59002419	0.60434207	
285.8	0.59034844	0.6050758	
286	0.59106183	0.60580863	
286.2	0.59226198	0.60654057	
286.4	0.59282568	0.6072716	
286.6	0.59335446	0.60800174	
286.8	0.59361167	0.60873098	
287	0.59442571	0.60945933	
287.2	0.59518271	0.61018679	
287.4	0.59553273	0.61091336	
287.6	0.59600007	0.61163903	
287.8	0.59626225	0.61236381	
288	0.59722308	0.61308771	
288.2	0.5986355	0.61381072	
288.4	0.59950309	0.61453284	
288.6	0.60044844	0.61525408	
288.8	0.60112358	0.61597443	
289	0.60238458	0.6166939	
289.2	0.60372561	0.61741248	
289.4	0.60411656	0.61813019	
289.6	0.6048889	0.61884701	
289.8	0.60566003	0.61956296	
290	0.60620491	0.62027803	
290.2	0.60723343	0.62099222	
290.4	0.60796382	0.62170554	
290.6	0.60844648	0.62241798	
290.8	0.60963334	0.62312955	
291	0.61022515	0.62384025	
291.2	0.61110087	0.62455007	
291.4	0.61142338	0.62525902	
291.6	0.61173357	0.62596711	
291.8	0.61252535	0.62667433	
292	0.61383943	0.62738068	
292.2	0.61497363	0.62808616	
292.4	0.6159301	0.62879078	
292.6	0.61695299	0.62949453	
292.8	0.61724302	0.63019743	
293	0.61811748	0.63089946	
293.2	0.61849257	0.63160063	
293.4	0.61861727	0.63230093	
293.6	0.61936413	0.63300039	
293.8	0.61998347	0.63369898	
294	0.62035368	0.63439672	
294.2	0.62128981	0.6350936	
294.4	0.62253132	0.63578962	
294.6	0.62281553	0.6364848	
294.8	0.62344381	0.63717912	
295	0.62351745	0.63787259	
295.2	0.6238984	0.63856521	
295.4	0.62392874	0.63925698	
295.6	0.62446716	0.6399479	
295.8	0.62549443	0.64063798	
296	0.62668676	0.64132721	
296.2	0.62744339	0.64201559	
296.4	0.62780665	0.64270313	
296.6	0.628634	0.64338983	
296.8	0.62903758	0.64407568	
297	0.63033272	0.6447607	
297.2	0.63139365	0.64544487	
297.4	0.63288079	0.64612821	
297.6	0.63413534	0.6468107	
297.8	0.63491413	0.64749236	
298	0.63564238	0.64817319	
298.2	0.63651352	0.64885318	
298.4	0.63793207	0.64953234	
298.6	0.63809603	0.65021066	
298.8	0.63910555	0.65088815	
299	0.63993981	0.65156481	
299.2	0.64030488	0.65224065	
299.4	0.64100443	0.65291565	
299.6	0.6415838	0.65358982	
299.8	0.64215849	0.65426317	
300	0.64265065	0.6549357	
300.2	0.64332988	0.65560739	
300.4	0.64348614	0.65627827	
300.6	0.64452597	0.65694832	
300.8	0.64520182	0.65761755	
301	0.64584353	0.65828596	
301.2	0.64640662	0.65895356	
301.4	0.64719936	0.65962033	
301.6	0.64750401	0.66028628	
301.8	0.64780761	0.66095142	
302	0.64830409	0.66161574	
302.2	0.64912489	0.66227925	
302.4	0.64986552	0.66294195	
302.6	0.65036477	0.66360383	
302.8	0.65159138	0.6642649	
303	0.65226379	0.66492516	
303.2	0.65267533	0.66558461	
303.4	0.65351355	0.66624325	
303.6	0.65360726	0.66690109	
303.8	0.65437643	0.66755812	
304	0.65527267	0.66821434	
304.2	0.65660035	0.66886976	
304.4	0.65693094	0.66952437	
304.6	0.65783373	0.67017818	
304.8	0.65842897	0.67083119	
305	0.65883314	0.6714834	
305.2	0.65978439	0.67213481	
305.4	0.66051424	0.67278542	
305.6	0.6611528	0.67343524	
305.8	0.66153246	0.67408425	
306	0.66225827	0.67473248	
306.2	0.66285271	0.6753799	
306.4	0.66365326	0.67602653	
306.6	0.66439724	0.67667237	
306.8	0.66523305	0.67731742	
307	0.66561748	0.67796168	
307.2	0.6662671	0.67860514	
307.4	0.66684732	0.67924782	
307.6	0.66772379	0.67988971	
307.8	0.66852794	0.68053082	
308	0.6694447	0.68117113	
308.2	0.67009281	0.68181066	
308.4	0.67041113	0.68244941	
308.6	0.67129838	0.68308738	
308.8	0.67171896	0.68372456	
309	0.67258667	0.68436096	
309.2	0.67334231	0.68499658	
309.4	0.67391657	0.68563142	
309.6	0.67419257	0.68626549	
309.8	0.67475747	0.68689877	
310	0.67567565	0.68753128	
310.2	0.67672369	0.68816301	
310.4	0.67730967	0.68879397	
310.6	0.67776756	0.68942416	
310.8	0.67844537	0.69005357	
311	0.67892313	0.69068221	
311.2	0.6795859	0.69131008	
311.4	0.68007537	0.69193718	
311.6	0.68171122	0.69256351	
311.8	0.68180308	0.69318908	
312	0.6826845	0.69381388	
312.2	0.68308102	0.69443791	
312.4	0.68437789	0.69506117	
312.6	0.68512596	0.69568367	
312.8	0.68547997	0.69630541	
313	0.68624975	0.69692639	
313.2	0.68623827	0.6975466	
313.4	0.68687028	0.69816605	
313.6	0.68736332	0.69878475	
313.8	0.68812871	0.69940269	
314	0.68924238	0.70001986	
314.2	0.68985727	0.70063629	
314.4	0.69001864	0.70125195	
314.6	0.6906553	0.70186686	
314.8	0.69087694	0.70248102	
315	0.69124491	0.70309442	
315.2	0.6916873	0.70370707	
315.4	0.69288849	0.70431898	
315.6	0.69417825	0.70493013	
315.8	0.69439986	0.70554053	
316	0.69578494	0.70615018	
316.2	0.69629626	0.70675908	
316.4	0.69734609	0.70736724	
316.6	0.6974968	0.70797466	
316.8	0.69801649	0.70858132	
317	0.69876124	0.70918725	
317.2	0.69960152	0.70979243	
317.4	0.70042892	0.71039687	
317.6	0.7013509	0.71100057	
317.8	0.70187753	0.71160353	
318	0.702707	0.71220575	
318.2	0.70321173	0.71280723	
318.4	0.70428194	0.71340797	
318.6	0.70485864	0.71400798	
318.8	0.70567507	0.71460725	
319	0.70638607	0.71520578	
319.2	0.70711563	0.71580358	
319.4	0.70851624	0.71640065	
319.6	0.70909965	0.71699699	
319.8	0.71002343	0.7175926	
320	0.71062096	0.71818747	
320.2	0.7107817	0.71878162	
320.4	0.71133576	0.71937504	
320.6	0.71193578	0.71996773	
320.8	0.71279168	0.72055969	
321	0.71374315	0.72115093	
321.2	0.71450059	0.72174144	
321.4	0.71458291	0.72233123	
321.6	0.71518446	0.7229203	
321.8	0.7152902	0.72350864	
322	0.71640827	0.72409626	
322.2	0.71740502	0.72468316	
322.4	0.71853191	0.72526935	
322.6	0.7190952	0.72585481	
322.8	0.72003717	0.72643956	
323	0.72052667	0.72702358	
323.2	0.72134773	0.7276069	
323.4	0.72235024	0.72818949	
323.6	0.72262393	0.72877138	
323.8	0.72349036	0.72935255	
324	0.72379641	0.729933	
324.2	0.72486767	0.73051275	
324.4	0.72590281	0.73109178	
324.6	0.72662262	0.73167011	
324.8	0.72723996	0.73224772	
325	0.7276574	0.73282463	
325.2	0.72789409	0.73340083	
325.4	0.72823335	0.73397632	
325.6	0.72912828	0.73455111	
325.8	0.72934	0.7351252	
326	0.73002723	0.73569857	
326.2	0.73025609	0.73627125	
326.4	0.73119909	0.73684322	
326.6	0.73208188	0.7374145	
326.8	0.73289254	0.73798507	
327	0.73348197	0.73855494	
327.2	0.73447531	0.73912412	
327.4	0.7348973	0.73969259	
327.6	0.73543282	0.74026037	
327.8	0.73634063	0.74082746	
328	0.73713235	0.74139384	
328.2	0.73825466	0.74195954	
328.4	0.73890733	0.74252454	
328.6	0.73942433	0.74308884	
328.8	0.73992933	0.74365246	
329	0.73999131	0.74421538	
329.2	0.74087608	0.74477762	
329.4	0.74117906	0.74533916	
329.6	0.74139034	0.74590002	
329.8	0.74092195	0.74646019	
330	0.74125275	0.74701967	
330.2	0.74189062	0.74757846	
330.4	0.74285129	0.74813657	
330.6	0.74349639	0.748694	
330.8	0.74395685	0.74925074	
331	0.74438035	0.7498068	
331.2	0.74533015	0.75036218	
331.4	0.74554913	0.75091688	
331.6	0.74659795	0.75147089	
331.8	0.74753051	0.75202423	
332	0.74801208	0.75257689	
332.2	0.7484586	0.75312887	
332.4	0.74892179	0.75368018	
332.6	0.74917615	0.75423081	
332.8	0.74928961	0.75478076	
333	0.74935119	0.75533004	
333.2	0.7500348	0.75587865	
333.4	0.74996669	0.75642658	
333.6	0.75074366	0.75697384	
333.8	0.75164801	0.75752043	
334	0.75253945	0.75806635	
334.2	0.75341371	0.75861161	
334.4	0.7544671	0.75915619	
334.6	0.75573648	0.7597001	
334.8	0.75709971	0.76024335	
335	0.75815321	0.76078593	
335.2	0.75911893	0.76132785	
335.4	0.76019388	0.7618691	
335.6	0.76149405	0.76240969	
335.8	0.76212663	0.76294962	
336	0.76268062	0.76348888	
336.2	0.76327531	0.76402749	
336.4	0.76375587	0.76456543	
336.6	0.76371439	0.76510271	
336.8	0.764438	0.76563933	
337	0.76493898	0.7661753	
337.2	0.76558935	0.76671061	
337.4	0.76619514	0.76724526	
337.6	0.76703855	0.76777926	
337.8	0.76794024	0.7683126	
338	0.76805776	0.76884529	
338.2	0.76838963	0.76937733	
338.4	0.76911503	0.76990871	
338.6	0.76975139	0.77043944	
338.8	0.7700996	0.77096952	
339	0.76995462	0.77149895	
339.2	0.77031448	0.77202773	
339.4	0.77109344	0.77255587	
339.6	0.7716861	0.77308335	
339.8	0.77205899	0.77361019	
340	0.7729051	0.77413639	
340.2	0.77371428	0.77466193	
340.4	0.77463453	0.77518684	
340.6	0.77520576	0.7757111	
340.8	0.77634506	0.77623471	
341	0.77710298	0.77675769	
341.2	0.77748057	0.77728002	
341.4	0.77829568	0.77780172	
341.6	0.77896271	0.77832277	
341.8	0.78027625	0.77884319	
342	0.78082234	0.77936296	
342.2	0.78140642	0.7798821	
342.4	0.7820858	0.78040061	
342.6	0.78291921	0.78091847	
342.8	0.78350168	0.78143571	
343	0.78388943	0.78195231	
343.2	0.78457115	0.78246827	
343.4	0.7848282	0.7829836	
343.6	0.78518141	0.7834983	
343.8	0.78554768	0.78401237	
344	0.78647931	0.78452581	
344.2	0.78730551	0.78503862	
344.4	0.78789777	0.7855508	
344.6	0.78834428	0.78606236	
344.8	0.78880911	0.78657328	
345	0.78946834	0.78708358	
345.2	0.79002742	0.78759325	
345.4	0.79026513	0.7881023	
345.6	0.79071598	0.78861073	
345.8	0.79188419	0.78911853	
346	0.79203963	0.78962571	
346.2	0.79227616	0.79013226	
346.4	0.7927105	0.7906382	
346.6	0.79336557	0.79114351	
346.8	0.79342966	0.79164821	
347	0.79387984	0.79215229	
347.2	0.79418011	0.79265575	
347.4	0.79472881	0.79315859	
347.6	0.79513135	0.79366081	
347.8	0.79576151	0.79416242	
348	0.7965933	0.79466342	
348.2	0.79713614	0.7951638	
348.4	0.79786158	0.79566356	
348.6	0.79859186	0.79616272	
348.8	0.79954632	0.79666126	
349	0.80031948	0.79715919	
349.2	0.80091942	0.79765651	
349.4	0.80060775	0.79815322	
349.6	0.80136661	0.79864932	
349.8	0.80189113	0.79914481	
350	0.80217979	0.7996397	
350.2	0.80244027	0.80013398	
350.4	0.80288912	0.80062765	
350.6	0.80357195	0.80112072	
350.8	0.80397603	0.80161318	
351	0.8050853	0.80210504	
351.2	0.80575219	0.8025963	
351.4	0.80657601	0.80308695	
351.6	0.80709817	0.803577	
351.8	0.80773237	0.80406645	
352	0.80869829	0.8045553	
352.2	0.809492	0.80504355	
352.4	0.81046723	0.80553121	
352.6	0.81159967	0.80601826	
352.8	0.81279137	0.80650472	
353	0.81293717	0.80699058	
353.2	0.81325591	0.80747585	
353.4	0.81346999	0.80796052	
353.6	0.81421482	0.8084446	
353.8	0.81437672	0.80892808	
354	0.81515338	0.80941097	
354.2	0.81531632	0.80989327	
354.4	0.81615177	0.81037497	
354.6	0.81727482	0.81085609	
354.8	0.81772604	0.81133662	
355	0.81843602	0.81181655	
355.2	0.81858785	0.8122959	
355.4	0.8190944	0.81277466	
355.6	0.81989508	0.81325284	
355.8	0.820287	0.81373043	
356	0.82083921	0.81420743	
356.2	0.82201591	0.81468384	
356.4	0.82264853	0.81515968	
356.6	0.82345983	0.81563493	
356.8	0.82401888	0.81610959	
357	0.82428707	0.81658368	
357.2	0.82489322	0.81705718	
357.4	0.82581779	0.81753011	
357.6	0.82661658	0.81800245	
357.8	0.82688826	0.81847421	
358	0.82783639	0.8189454	
358.2	0.8281108	0.81941601	
358.4	0.82936021	0.81988604	
358.6	0.8298416	0.82035549	
358.8	0.83012229	0.82082437	
359	0.83083472	0.82129268	
359.2	0.83113427	0.82176041	
359.4	0.83144907	0.82222757	
359.6	0.83185221	0.82269415	
359.8	0.83204057	0.82316016	
360	0.83243652	0.8236256	
360.2	0.8336089	0.82409047	
360.4	0.8339352	0.82455477	
360.6	0.83467753	0.8250185	
360.8	0.83547832	0.82548166	
361	0.83638568	0.82594426	
361.2	0.83678171	0.82640628	
361.4	0.83758604	0.82686774	
361.6	0.83848262	0.82732864	
361.8	0.83890677	0.82778897	
362	0.8400054	0.82824873	
362.2	0.84048866	0.82870794	
362.4	0.8413792	0.82916657	
362.6	0.84155705	0.82962465	
362.8	0.84251726	0.83008216	
363	0.84339615	0.83053912	
363.2	0.84378014	0.83099551	
363.4	0.8439742	0.83145134	
363.6	0.84406572	0.83190662	
363.8	0.84462039	0.83236134	
364	0.84505326	0.83281549	
364.2	0.84579686	0.8332691	
364.4	0.84599616	0.83372214	
364.6	0.84657783	0.83417463	
364.8	0.84721618	0.83462657	
365	0.84764214	0.83507795	
365.2	0.84767366	0.83552878	
365.4	0.84846782	0.83597905	
365.6	0.84913665	0.83642878	
365.8	0.84919686	0.83687795	
366	0.85006209	0.83732657	
366.2	0.84997888	0.83777464	
366.4	0.85061231	0.83822216	
366.6	0.85079921	0.83866914	
366.8	0.8517899	0.83911556	
367	0.85226941	0.83956144	
367.2	0.8524787	0.84000677	
367.4	0.85321302	0.84045156	
367.6	0.8537411	0.8408958	
367.8	0.85453685	0.84133949	
368	0.85521093	0.84178264	
368.2	0.85559379	0.84222525	
368.4	0.85641956	0.84266731	
368.6	0.85772133	0.84310884	
368.8	0.85871867	0.84354982	
369	0.8590716	0.84399026	
369.2	0.85951537	0.84443016	
369.4	0.86004581	0.84486952	
369.6	0.86047816	0.84530834	
369.8	0.86079919	0.84574663	
370	0.86211425	0.84618438	
370.2	0.86248332	0.84662159	
370.4	0.86323283	0.84705826	
370.6	0.86326649	0.8474944	
370.8	0.86395482	0.84793001	
371	0.86415966	0.84836508	
371.2	0.86495999	0.84879961	
371.4	0.86590287	0.84923362	
371.6	0.86594786	0.84966709	
371.8	0.86624548	0.85010003	
372	0.86639362	0.85053244	
372.2	0.86655537	0.85096432	
372.4	0.86782029	0.85139567	
372.6	0.86855028	0.85182649	
372.8	0.86879783	0.85225678	
373	0.86942641	0.85268655	
373.2	0.87025918	0.85311579	
373.4	0.87087335	0.8535445	
373.6	0.87116485	0.85397269	
373.8	0.87188476	0.85440035	
374	0.87323715	0.85482748	
374.2	0.87384738	0.8552541	
374.4	0.87458319	0.85568019	
374.6	0.87497918	0.85610576	
374.8	0.87566864	0.8565308	
375	0.87650867	0.85695533	
375.2	0.87728375	0.85737933	
375.4	0.87733991	0.85780282	
375.6	0.87772563	0.85822578	
375.8	0.87788289	0.85864823	
376	0.87801938	0.85907016	
376.2	0.87861606	0.85949157	
376.4	0.8797792	0.85991246	
376.6	0.88002375	0.86033284	
376.8	0.88041282	0.86075271	
377	0.88112702	0.86117206	
377.2	0.88114758	0.86159089	
377.4	0.88144249	0.86200921	
377.6	0.88205896	0.86242702	
377.8	0.88298027	0.86284431	
378	0.88391916	0.8632611	
378.2	0.88473792	0.86367737	
378.4	0.88537123	0.86409313	
378.6	0.88569352	0.86450839	
378.8	0.88628567	0.86492313	
379	0.88660353	0.86533737	
379.2	0.88701698	0.86575109	
379.4	0.88742037	0.86616431	
379.6	0.88821154	0.86657703	
379.8	0.88849657	0.86698924	
380	0.88912953	0.86740094	
380.2	0.88964783	0.86781213	
380.4	0.89026241	0.86822283	
380.6	0.89023523	0.86863302	
380.8	0.89057603	0.8690427	
381	0.89082237	0.86945189	
381.2	0.8911753	0.86986057	
381.4	0.89176753	0.87026875	
381.6	0.89212126	0.87067643	
381.8	0.89212126	0.87108361	
382	0.89116655	0.87103788	
382.2	0.88991614	0.87099215	
382.4	0.88871427	0.87094643	
382.6	0.88753179	0.8709007	
382.8	0.88637405	0.87085498	
383	0.88514643	0.87080926	
383.2	0.88346819	0.87076355	
383.4	0.88221651	0.87071783	
383.6	0.88097071	0.87067212	
383.8	0.87992912	0.87062641	
384	0.8788877	0.8705807	
384.2	0.87829531	0.870535	
384.4	0.87780545	0.8704893	
384.6	0.87707557	0.8704436	
384.8	0.87658549	0.8703979	
385	0.87548898	0.8703522	
385.2	0.87494119	0.87030651	
385.4	0.87455903	0.87026082	
385.6	0.87410919	0.87021513	
385.8	0.8739349	0.87016945	
386	0.87324839	0.87012376	
386.2	0.87260928	0.87007808	
386.4	0.87242293	0.8700324	
386.6	0.87241658	0.86998673	
386.8	0.87237634	0.86994105	
387	0.87227142	0.86989538	
387.2	0.87236021	0.86984971	
387.4	0.87231899	0.86980405	
387.6	0.87205326	0.86975838	
387.8	0.87188437	0.86971272	
388	0.87160473	0.86966706	
388.2	0.87189923	0.86962141	
388.4	0.87200896	0.86957575	
388.6	0.8721055	0.8695301	
388.8	0.87196492	0.86948445	
389	0.87212569	0.8694388	
389.2	0.87268959	0.86939316	
389.4	0.87301869	0.86934752	
389.6	0.87260506	0.86930188	
389.8	0.87277453	0.86925624	
390	0.87222788	0.8692106	
390.2	0.87203721	0.86916497	
390.4	0.87192741	0.86911934	
390.6	0.87213085	0.86907371	
390.8	0.87240727	0.86902809	
391	0.87189756	0.86898246	
391.2	0.87200522	0.86893684	
391.4	0.87145916	0.86889122	
391.6	0.87104508	0.86884561	
391.8	0.87081929	0.86879999	
392	0.87020218	0.86875438	
392.2	0.86987073	0.86870877	
392.4	0.86928911	0.86866317	
392.6	0.86903587	0.86861756	
392.8	0.86899853	0.86857196	
393	0.86925744	0.86852636	
393.2	0.86934804	0.86848076	
393.4	0.86923532	0.86843517	
393.6	0.86879218	0.86838958	
393.8	0.86839204	0.86834399	
394	0.86775237	0.8682984	
394.2	0.86786745	0.86825282	
394.4	0.86729997	0.86820723	
394.6	0.86784312	0.86816165	
394.8	0.86782542	0.86811607	
395	0.86700548	0.8680705	
395.2	0.86737388	0.86802493	
395.4	0.86727193	0.86797936	
395.6	0.86665275	0.86793379	
395.8	0.8666354	0.86788822	
396	0.86570818	0.86784266	
396.2	0.86585718	0.8677971	
396.4	0.86581059	0.86775154	
396.6	0.86579539	0.86770598	
396.8	0.86577085	0.86766043	
397	0.86569149	0.86761488	
397.2	0.86595244	0.86756933	
397.4	0.86553491	0.86752378	
397.6	0.86531099	0.86747824	
397.8	0.86499018	0.8674327	
398	0.86511482	0.86738716	
398.2	0.86536204	0.86734162	
398.4	0.86528178	0.86729608	
398.6	0.86597968	0.86725055	
398.8	0.86567688	0.86720502	
399	0.8651139	0.86715949	
399.2	0.86557049	0.86711397	
399.4	0.86571713	0.86706845	
399.6	0.86568367	0.86702293	
399.8	0.86531114	0.86697741	
400	0.86501102	0.86693189	
400.2	0.86516936	0.86688638	
400.4	0.86486665	0.86684087	
400.6	0.86512365	0.86679536	
400.8	0.86484448	0.86674985	
401	0.8651367	0.86670435	
401.2	0.86511247	0.86665885	
401.4	0.86511771	0.86661335	
401.6	0.86559612	0.86656785	
401.8	0.86569698	0.86652236	
402	0.86570341	0.86647687	
402.2	0.86565173	0.86643138	
402.4	0.8656475	0.86638589	
402.6	0.86518882	0.86634041	
402.8	0.86490935	0.86629492	
403	0.86481212	0.86624944	
403.2	0.86516561	0.86620397	
403.4	0.8647229	0.86615849	
403.6	0.86441846	0.86611302	
403.8	0.86363809	0.86606755	
404	0.86328037	0.86602208	
404.2	0.8630238	0.86597662	
404.4	0.86273268	0.86593115	
404.6	0.86254403	0.86588569	
404.8	0.86226895	0.86584023	
405	0.86245572	0.86579478	
405.2	0.86278557	0.86574932	
405.4	0.86311842	0.86570387	
405.6	0.86346792	0.86565842	
405.8	0.86350136	0.86561298	
406	0.86307018	0.86556753	
406.2	0.86349765	0.86552209	
406.4	0.86365213	0.86547665	
406.6	0.86380355	0.86543122	
406.8	0.86437394	0.86538578	
407	0.8645694	0.86534035	
407.2	0.86424018	0.86529492	
407.4	0.86365991	0.86524949	
407.6	0.86337167	0.86520407	
407.8	0.86274428	0.86515864	
408	0.86242437	0.86511322	
408.2	0.86210651	0.86506781	
408.4	0.86162821	0.86502239	
408.6	0.86146415	0.86497698	
408.8	0.86115297	0.86493157	
409	0.86102464	0.86488616	
409.2	0.86132518	0.86484075	
409.4	0.86136983	0.86479535	
409.6	0.86191061	0.86474995	
409.8	0.86172284	0.86470455	
410	0.86161371	0.86465915	
410.2	0.86222484	0.86461376	
410.4	0.86203918	0.86456837	
410.6	0.8624208	0.86452298	
410.8	0.86204029	0.86447759	
411	0.86192523	0.86443221	
411.2	0.86119461	0.86438683	
411.4	0.86056242	0.86434145	
411.6	0.86027733	0.86429607	
411.8	0.8599105	0.86425069	
412	0.85963183	0.86420532	
412.2	0.85914816	0.86415995	
412.4	0.85896301	0.86411458	
412.6	0.8592178	0.86406922	
412.8	0.85918674	0.86402386	
413	0.8597895	0.8639785	
413.2	0.86001377	0.86393314	
413.4	0.86009816	0.86388778	
413.6	0.86028433	0.86384243	
413.8	0.85985976	0.86379708	
414	0.86011358	0.86375173	
414.2	0.86028845	0.86370638	
414.4	0.86032747	0.86366104	
414.6	0.86067793	0.8636157	
414.8	0.86022933	0.86357036	
415	0.86034773	0.86352502	
415.2	0.85957549	0.86347969	
415.4	0.85957591	0.86343435	
415.6	0.85930182	0.86338902	
415.8	0.85864864	0.8633437	
416	0.85839791	0.86329837	
416.2	0.85860746	0.86325305	
416.4	0.85853646	0.86320773	
416.6	0.85926304	0.86316241	
416.8	0.8589989	0.8631171	
417	0.85916605	0.86307178	
417.2	0.85922435	0.86302647	
417.4	0.85889265	0.86298117	
417.6	0.85864861	0.86293586	
417.8	0.85853337	0.86289056	
418	0.85825673	0.86284526	
418.2	0.85800025	0.86279996	
418.4	0.85807323	0.86275466	
418.6	0.85788213	0.86270937	
418.8	0.85765741	0.86266407	
419	0.85760975	0.86261879	
419.2	0.85712262	0.8625735	
419.4	0.85718745	0.86252821	
419.6	0.85638181	0.86248293	
419.8	0.85609615	0.86243765	
420	0.85649022	0.86239238	
420.2	0.85660085	0.8623471	
420.4	0.85642683	0.86230183	
420.6	0.856998	0.86225656	
420.8	0.85671061	0.86221129	
421	0.85689679	0.86216602	
421.2	0.85713653	0.86212076	
421.4	0.85663191	0.8620755	
421.6	0.85643223	0.86203024	
421.8	0.85631465	0.86198499	
422	0.85585977	0.86193973	
422.2	0.85609876	0.86189448	
422.4	0.85619238	0.86184923	
422.6	0.85622523	0.86180399	
422.8	0.85670207	0.86175874	
423	0.85655365	0.8617135	
423.2	0.85627865	0.86166826	
423.4	0.85651756	0.86162302	
423.6	0.85650005	0.86157779	
423.8	0.85691536	0.86153256	
424	0.85666686	0.86148733	
424.2	0.85646878	0.8614421	
424.4	0.85680624	0.86139688	
424.6	0.85748828	0.86135165	
424.8	0.85721587	0.86130643	
425	0.85719318	0.86126122	
425.2	0.85705462	0.861216	
425.4	0.85699862	0.86117079	
425.6	0.85677396	0.86112558	
425.8	0.85683475	0.86108037	
426	0.85715524	0.86103516	
426.2	0.85707254	0.86098996	
426.4	0.85663676	0.86094476	
426.6	0.85639352	0.86089956	
426.8	0.85598885	0.86085436	
427	0.85537141	0.86080917	
427.2	0.85483835	0.86076397	
427.4	0.85523049	0.86071879	
427.6	0.85518777	0.8606736	
427.8	0.85544044	0.86062841	
428	0.85510945	0.86058323	
428.2	0.85514513	0.86053805	
428.4	0.85539381	0.86049287	
428.6	0.85549365	0.8604477	
428.8	0.85496541	0.86040253	
429	0.85501668	0.86035736	
429.2	0.85516882	0.86031219	
429.4	0.85555305	0.86026702	
429.6	0.85545608	0.86022186	
429.8	0.85630479	0.8601767	
430	0.85648858	0.86013154	
430.2	0.85618617	0.86008638	
430.4	0.85572546	0.86004123	
430.6	0.85549446	0.85999608	
430.8	0.85531998	0.85995093	
431	0.8551918	0.85990578	
431.2	0.85511275	0.85986064	
431.4	0.85525425	0.85981549	
431.6	0.85508824	0.85977036	
431.8	0.85542953	0.85972522	
432	0.854578	0.85968008	
432.2	0.8539875	0.85963495	
432.4	0.85363875	0.85958982	
432.6	0.85345817	0.85954469	
432.8	0.85329172	0.85949957	
433	0.85350111	0.85945444	
433.2	0.85348295	0.85940932	
433.4	0.85340589	0.85936421	
433.6	0.85376164	0.85931909	
433.8	0.85425717	0.85927398	
434	0.8541464	0.85922886	
434.2	0.85382559	0.85918376	
434.4	0.85383273	0.85913865	
434.6	0.85366519	0.85909354	
434.8	0.85394998	0.85904844	
435	0.85438487	0.85900334	
435.2	0.85410627	0.85895825	
435.4	0.85387273	0.85891315	
435.6	0.85383929	0.85886806	
435.8	0.85375004	0.85882297	
436	0.85356194	0.85877788	
436.2	0.85352565	0.8587328	
436.4	0.85341236	0.85868771	
436.6	0.85382041	0.85864263	
436.8	0.85387368	0.85859756	
437	0.85365071	0.85855248	
437.2	0.8534648	0.85850741	
437.4	0.85298535	0.85846234	
437.6	0.85283209	0.85841727	
437.8	0.85253808	0.8583722	
438	0.85246455	0.85832714	
438.2	0.85217775	0.85828208	
438.4	0.85237523	0.85823702	
438.6	0.85233504	0.85819196	
438.8	0.85257558	0.85814691	
439	0.85270859	0.85810185	
439.2	0.85210011	0.8580568	
439.4	0.85224144	0.85801176	
439.6	0.85216015	0.85796671	
439.8	0.85212753	0.85792167	
440	0.85251469	0.85787663	
440.2	0.85251054	0.85783159	
440.4	0.85302727	0.85778656	
440.6	0.85323021	0.85774152	
440.8	0.85263341	0.85769649	
441	0.8522704	0.85765146	
441.2	0.8518494	0.85760644	
441.4	0.85103791	0.85756141	
441.6	0.85098637	0.85751639	
441.8	0.85096949	0.85747137	
442	0.85090519	0.85742636	
442.2	0.850541	0.85738134	
442.4	0.85017061	0.85733633	
442.6	0.85018497	0.85729132	
442.8	0.8500554	0.85724631	
443	0.8505865	0.85720131	
443.2	0.85080086	0.85715631	
443.4	0.85129161	0.85711131	
443.6	0.85147703	0.85706631	
443.8	0.85179988	0.85702131	
444	0.85235308	0.85697632	
444.2	0.85241181	0.85693133	
444.4	0.8531852	0.85688634	
444.6	0.85314233	0.85684136	
444.8	0.85318057	0.85679637	
445	0.85341921	0.85675139	
445.2	0.85341511	0.85670641	
445.4	0.85329134	0.85666144	
445.6	0.85332505	0.85661646	
445.8	0.85308494	0.85657149	
446	0.85258722	0.85652652	
446.2	0.85226896	0.85648155	
446.4	0.85211435	0.85643659	
446.6	0.852011	0.85639163	
446.8	0.85175994	0.85634667	
447	0.85159566	0.85630171	
447.2	0.85119238	0.85625676	
447.4	0.85080352	0.8562118	
447.6	0.85049556	0.85616685	
447.8	0.8502478	0.8561219	
448	0.85039027	0.85607696	
448.2	0.85020069	0.85603201	
448.4	0.85040843	0.85598707	
448.6	0.85040074	0.85594214	
448.8	0.85033745	0.8558972	
449	0.8501059	0.85585227	
449.2	0.8504278	0.85580733	
449.4	0.85039319	0.8557624	
449.6	0.85058622	0.85571748	
449.8	0.85077	0.85567255	
450	0.85093201	0.85562763	
450.2	0.85133016	0.85558271	
450.4	0.85094547	0.85553779	
450.6	0.85090127	0.85549288	
450.8	0.85089585	0.85544797	
451	0.85059482	0.85540306	
451.2	0.85059523	0.85535815	
451.4	0.85022681	0.85531324	
451.6	0.85027576	0.85526834	
451.8	0.85043103	0.85522344	
452	0.85043937	0.85517854	
452.2	0.85027539	0.85513364	
452.4	0.85013449	0.85508875	
452.6	0.85045466	0.85504386	
452.8	0.85039653	0.85499897	
453	0.85031532	0.85495408	
453.2	0.85058683	0.8549092	
453.4	0.8503223	0.85486432	
453.6	0.85058293	0.85481944	
453.8	0.8510609	0.85477456	
454	0.85127382	0.85472968	
454.2	0.85105811	0.85468481	
454.4	0.85096745	0.85463994	
454.6	0.85126397	0.85459507	
454.8	0.85169269	0.85455021	
455	0.8518731	0.85450534	
455.2	0.85193871	0.85446048	
455.4	0.85180659	0.85441562	
455.6	0.85196156	0.85437077	
455.8	0.85231273	0.85432591	
456	0.85263381	0.85428106	
456.2	0.85260077	0.85423621	
456.4	0.85274086	0.85419137	
456.6	0.85234886	0.85414652	
456.8	0.85188152	0.85410168	
457	0.85127809	0.85405684	
457.2	0.85117548	0.854012	
457.4	0.85093485	0.85396717	
457.6	0.85120723	0.85392234	
457.8	0.85133601	0.85387751	
458	0.85057623	0.85383268	
458.2	0.8500178	0.85378785	
458.4	0.84992892	0.85374303	
458.6	0.8493285	0.85369821	
458.8	0.84907674	0.85365339	
459	0.84859341	0.85360857	
459.2	0.84828259	0.85356376	
459.4	0.84788873	0.85351895	
459.6	0.84796347	0.85347414	
459.8	0.84806165	0.85342933	
460	0.84794107	0.85338453	
460.2	0.84711078	0.85333973	
460.4	0.84716737	0.85329493	
460.6	0.84654081	0.85325013	
460.8	0.84704535	0.85320533	
461	0.84762507	0.85316054	
461.2	0.84825495	0.85311575	
461.4	0.848293	0.85307096	
461.6	0.84877512	0.85302618	
461.8	0.84884107	0.8529814	
462	0.84897439	0.85293661	
462.2	0.84868696	0.85289184	
462.4	0.84839514	0.85284706	
462.6	0.84785545	0.85280229	
462.8	0.84793646	0.85275751	
463	0.84794948	0.85271275	
463.2	0.84771331	0.85266798	
463.4	0.84735931	0.85262321	
463.6	0.84778518	0.85257845	
463.8	0.84744886	0.85253369	
464	0.84711098	0.85248894	
464.2	0.84681101	0.85244418	
464.4	0.84697845	0.85239943	
464.6	0.84644317	0.85235468	
464.8	0.84654471	0.85230993	
465	0.8465258	0.85226518	
465.2	0.8462795	0.85222044	
465.4	0.84614494	0.8521757	
465.6	0.84615094	0.85213096	
465.8	0.84646111	0.85208622	
466	0.84692392	0.85204149	
466.2	0.84656772	0.85199676	
466.4	0.84693595	0.85195203	
466.6	0.84710622	0.8519073	
466.8	0.84727247	0.85186258	
467	0.84736022	0.85181786	
467.2	0.84761932	0.85177314	
467.4	0.84799709	0.85172842	
467.6	0.84828464	0.8516837	
467.8	0.84793238	0.85163899	
468	0.84827688	0.85159428	
468.2	0.84838023	0.85154957	
468.4	0.84829115	0.85150487	
468.6	0.84816907	0.85146016	
468.8	0.84824233	0.85141546	
469	0.84841425	0.85137076	
469.2	0.84822935	0.85132607	
469.4	0.8483678	0.85128137	
469.6	0.84811854	0.85123668	
469.8	0.8489074	0.85119199	
470	0.84850244	0.85114731	
470.2	0.84822435	0.85110262	
470.4	0.84856154	0.85105794	
470.6	0.84830547	0.85101326	
470.8	0.84815562	0.85096858	
471	0.84826718	0.85092391	
471.2	0.84798187	0.85087923	
471.4	0.84720643	0.85083456	
471.6	0.84702532	0.8507899	
471.8	0.84683385	0.85074523	
472	0.84720872	0.85070057	
472.2	0.84734442	0.85065591	
472.4	0.84735312	0.85061125	
472.6	0.84737867	0.85056659	
472.8	0.84691515	0.85052194	
473	0.8466917	0.85047728	
473.2	0.84635075	0.85043264	
473.4	0.84616377	0.85038799	
473.6	0.84635589	0.85034334	
473.8	0.84626323	0.8502987	
474	0.84564058	0.85025406	
474.2	0.84583633	0.85020942	
474.4	0.84569858	0.85016479	
474.6	0.84578177	0.85012016	
474.8	0.84598744	0.85007552	
475	0.84589355	0.8500309	
475.2	0.8458205	0.84998627	
475.4	0.8456293	0.84994165	
475.6	0.84620104	0.84989703	
475.8	0.84620139	0.84985241	
476	0.84632529	0.84980779	
476.2	0.84651384	0.84976318	
476.4	0.84575204	0.84971856	
476.6	0.84582487	0.84967395	
476.8	0.84527816	0.84962935	
477	0.84511717	0.84958474	
477.2	0.84499962	0.84954014	
477.4	0.84486604	0.84949554	
477.6	0.84455598	0.84945094	
477.8	0.84402645	0.84940635	
478	0.84355028	0.84936175	
478.2	0.8436219	0.84931716	
478.4	0.84377204	0.84927257	
478.6	0.84426772	0.84922799	
478.8	0.84452861	0.8491834	
479	0.84404029	0.84913882	
479.2	0.84419883	0.84909424	
479.4	0.84453474	0.84904967	
479.6	0.8452508	0.84900509	
479.8	0.84561097	0.84896052	
480	0.84571595	0.84891595	
480.2	0.84579658	0.84887138	
480.4	0.84550102	0.84882682	
480.6	0.84621256	0.84878225	
480.8	0.84594041	0.84873769	
481	0.84617745	0.84869314	
481.2	0.84610001	0.84864858	
481.4	0.84582917	0.84860403	
481.6	0.84570586	0.84855948	
481.8	0.84594633	0.84851493	
482	0.8456683	0.84847038	
482.2	0.84560269	0.84842584	
482.4	0.84545729	0.8483813	
482.6	0.84535589	0.84833676	
482.8	0.84517685	0.84829222	
483	0.84415105	0.84824768	
483.2	0.84466177	0.84820315	
483.4	0.84522244	0.84815862	
483.6	0.84472976	0.84811409	
483.8	0.84470123	0.84806957	
484	0.84417006	0.84802505	
484.2	0.84384625	0.84798053	
484.4	0.84375679	0.84793601	
484.6	0.84401517	0.84789149	
484.8	0.84379911	0.84784698	
485	0.84382123	0.84780247	
485.2	0.84415154	0.84775796	
485.4	0.84462476	0.84771345	
485.6	0.8451764	0.84766895	
485.8	0.84520194	0.84762444	
486	0.84499121	0.84757994	
486.2	0.84479076	0.84753545	
486.4	0.84500838	0.84749095	
486.6	0.84507704	0.84744646	
486.8	0.84490638	0.84740197	
487	0.84487243	0.84735748	
487.2	0.84536939	0.847313	
487.4	0.84489583	0.84726851	
487.6	0.84403206	0.84722403	
487.8	0.84399857	0.84717955	
488	0.84346896	0.84713508	
488.2	0.84320186	0.8470906	
488.4	0.84312439	0.84704613	
488.6	0.84387544	0.84700166	
488.8	0.84399239	0.8469572	
489	0.84417245	0.84691273	
489.2	0.84479773	0.84686827	
489.4	0.84517672	0.84682381	
489.6	0.84551254	0.84677935	
489.8	0.84502799	0.8467349	
490	0.84498821	0.84669044	
490.2	0.84523909	0.84664599	
490.4	0.84548738	0.84660154	
490.6	0.84560752	0.8465571	
490.8	0.84525298	0.84651265	
491	0.84486805	0.84646821	
491.2	0.84452357	0.84642377	
491.4	0.84359368	0.84637934	
491.6	0.8432	0.8463349	
491.8	0.84278498	0.84629047	
492	0.84215848	0.84624604	
492.2	0.84180577	0.84620162	
492.4	0.84178727	0.84615719	
492.6	0.8423537	0.84611277	
492.8	0.84176926	0.84606835	
493	0.84148518	0.84602393	
493.2	0.84149349	0.84597951	
493.4	0.84191993	0.8459351	
493.6	0.84209725	0.84589069	
493.8	0.84182429	0.84584628	
494	0.84237653	0.84580187	
494.2	0.8424548	0.84575747	
494.4	0.84252215	0.84571307	
494.6	0.84244398	0.84566867	
494.8	0.84255395	0.84562427	
495	0.84236897	0.84557988	
495.2	0.84257929	0.84553549	
495.4	0.84285307	0.8454911	
495.6	0.84358446	0.84544671	
495.8	0.8432792	0.84540232	
496	0.8432118	0.84535794	
496.2	0.84338436	0.84531356	
496.4	0.84344085	0.84526918	
496.6	0.84367276	0.84522481	
496.8	0.84341062	0.84518043	
497	0.84335491	0.84513606	
497.2	0.84354415	0.84509169	
497.4	0.84319335	0.84504732	
497.6	0.84273698	0.84500296	
497.8	0.84257873	0.8449586	
498	0.84185373	0.84491424	
498.2	0.84139616	0.84486988	
498.4	0.8411703	0.84482553	
498.6	0.84074368	0.84478117	
498.8	0.84116924	0.84473682	
499	0.84077168	0.84469248	
499.2	0.84158229	0.84464813	
499.4	0.84222557	0.84460379	
499.6	0.84292033	0.84455945	
499.8	0.8428386	0.84451511	
500	0.84322397	0.84447077	
500.2	0.84326281	0.84442644	
500.4	0.8436502	0.8443821	
500.6	0.84365833	0.84433778	
500.8	0.84400846	0.84429345	
501	0.84409636	0.84424912	
501.2	0.84354842	0.8442048	
501.4	0.84300768	0.84416048	
501.6	0.84292752	0.84411616	
501.8	0.84329997	0.84407185	
502	0.84294219	0.84402753	
502.2	0.84299803	0.84398322	
502.4	0.84286514	0.84393892	
502.6	0.84300298	0.84389461	
502.8	0.84323364	0.84385031	
503	0.842913	0.843806	
503.2	0.84322617	0.8437617	
503.4	0.84308419	0.84371741	
503.6	0.84331691	0.84367311	
503.8	0.84250133	0.84362882	
504	0.84157401	0.84358453	
504.2	0.84150786	0.84354024	
504.4	0.84134057	0.84349596	
504.6	0.84067046	0.84345168	
504.8	0.84128349	0.8434074	
505	0.84099065	0.84336312	
505.2	0.84107752	0.84331884	
505.4	0.84115471	0.84327457	
505.6	0.84183832	0.8432303	
505.8	0.84245027	0.84318603	
506	0.84304569	0.84314176	
506.2	0.8435938	0.8430975	
506.4	0.84406307	0.84305323	
506.6	0.8439731	0.84300898	
506.8	0.84320353	0.84296472	
507	0.84327809	0.84292046	
507.2	0.84300635	0.84287621	
507.4	0.84295623	0.84283196	
507.6	0.84279109	0.84278771	
507.8	0.84174489	0.84274347	
508	0.84170921	0.84269922	
508.2	0.84176133	0.84265498	
508.4	0.8411368	0.84261074	
508.6	0.84071835	0.84256651	
508.8	0.84093586	0.84252227	
509	0.84052675	0.84247804	
509.2	0.84066912	0.84243381	
509.4	0.84058164	0.84238958	
509.6	0.84088994	0.84234536	
509.8	0.84090772	0.84230114	
510	0.84148981	0.84225692	
510.2	0.84170248	0.8422127	
510.4	0.84137217	0.84216848	
510.6	0.84112157	0.84212427	
510.8	0.84139753	0.84208006	
511	0.84194063	0.84203585	
511.2	0.84184366	0.84199164	
511.4	0.84205347	0.84194744	
511.6	0.84199343	0.84190324	
511.8	0.84134971	0.84185904	
512	0.84131766	0.84181484	
512.2	0.84067149	0.84177065	
512.4	0.84011399	0.84172646	
512.6	0.83970699	0.84168227	
512.8	0.83967048	0.84163808	
513	0.83927975	0.84159389	
513.2	0.83906483	0.84154971	
513.4	0.83918212	0.84150553	
513.6	0.83870405	0.84146135	
513.8	0.83914859	0.84141718	
514	0.83943212	0.841373	
514.2	0.84036208	0.84132883	
514.4	0.84122558	0.84128466	
514.6	0.84179813	0.84124049	
514.8	0.84226376	0.84119633	
515	0.84240881	0.84115217	
515.2	0.84277635	0.84110801	
515.4	0.84298289	0.84106385	
515.6	0.84315975	0.8410197	
515.8	0.84316383	0.84097554	
516	0.84316158	0.84093139	
516.2	0.84314817	0.84088724	
516.4	0.8427221	0.8408431	
516.6	0.84278789	0.84079895	
516.8	0.8426058	0.84075481	
517	0.84245587	0.84071067	
517.2	0.84233698	0.84066654	
517.4	0.84191217	0.8406224	
517.6	0.84128766	0.84057827	
517.8	0.84130742	0.84053414	
518	0.8410454	0.84049001	
518.2	0.84109533	0.84044589	
518.4	0.8408807	0.84040177	
518.6	0.84058007	0.84035765	
518.8	0.84027216	0.84031353	
519	0.8404722	0.84026941	
519.2	0.84023482	0.8402253	
519.4	0.83969428	0.84018119	
519.6	0.84006789	0.84013708	
519.8	0.84043185	0.84009297	
520	0.84019262	0.84004887	
520.2	0.84015495	0.84000477	
520.4	0.84010542	0.83996067	
520.6	0.84059243	0.83991657	
520.8	0.84022607	0.83987247	
521	0.83986069	0.83982838	
521.2	0.83912042	0.83978429	
521.4	0.83869492	0.8397402	
521.6	0.83855225	0.83969612	
521.8	0.83874718	0.83965203	
522	0.83873507	0.83960795	
522.2	0.83861451	0.83956387	
522.4	0.83881097	0.8395198	
522.6	0.8393557	0.83947572	
522.8	0.83910001	0.83943165	
523	0.83882649	0.83938758	
523.2	0.83832562	0.83934351	
523.4	0.83832472	0.83929945	
523.6	0.83885429	0.83925539	
523.8	0.83943814	0.83921133	
524	0.83972766	0.83916727	
524.2	0.83974179	0.83912321	
524.4	0.84002284	0.83907916	
524.6	0.84009291	0.83903511	
524.8	0.83982647	0.83899106	
525	0.83958357	0.83894701	
525.2	0.83955426	0.83890297	
525.4	0.8398626	0.83885893	
525.6	0.84024989	0.83881489	
525.8	0.84036864	0.83877085	
526	0.84012186	0.83872682	
526.2	0.83960799	0.83868278	
526.4	0.83974593	0.83863875	
526.6	0.83945466	0.83859473	
526.8	0.83922004	0.8385507	
527	0.83847956	0.83850668	
527.2	0.83790278	0.83846266	
527.4	0.83743031	0.83841864	
527.6	0.83767856	0.83837462	
527.8	0.8381277	0.83833061	
528	0.83821014	0.8382866	
528.2	0.83799542	0.83824259	
528.4	0.83810606	0.83819858	
528.6	0.83812105	0.83815457	
528.8	0.83798416	0.83811057	
529	0.837976	0.83806657	
529.2	0.83804177	0.83802257	
529.4	0.8383864	0.83797858	
529.6	0.83842115	0.83793459	
529.8	0.83803073	0.83789059	
530	0.83771782	0.83784661	
530.2	0.83752801	0.83780262	
530.4	0.83770084	0.83775864	
530.6	0.83716459	0.83771465	
530.8	0.83710018	0.83767067	
531	0.83634084	0.8376267	
531.2	0.83635984	0.83758272	
531.4	0.83662468	0.83753875	
531.6	0.83714506	0.83749478	
531.8	0.83779704	0.83745081	
532	0.83789188	0.83740685	
532.2	0.83806782	0.83736288	
532.4	0.8382187	0.83731892	
532.6	0.83839238	0.83727496	
532.8	0.83861906	0.83723101	
533	0.83913272	0.83718705	
533.2	0.83921272	0.8371431	
533.4	0.83915173	0.83709915	
533.6	0.83887303	0.83705521	
533.8	0.83843289	0.83701126	
534	0.83814911	0.83696732	
534.2	0.83795602	0.83692338	
534.4	0.83766158	0.83687944	
534.6	0.83756745	0.83683551	
534.8	0.83789816	0.83679157	
535	0.83814915	0.83674764	
535.2	0.83897591	0.83670371	
535.4	0.83914981	0.83665979	
535.6	0.83967494	0.83661586	
535.8	0.84016332	0.83657194	
536	0.83959826	0.83652802	
536.2	0.83981191	0.8364841	
536.4	0.83931323	0.83644019	
536.6	0.83906252	0.83639628	
536.8	0.83895445	0.83635237	
537	0.83890014	0.83630846	
537.2	0.83835092	0.83626455	
537.4	0.83809679	0.83622065	
537.6	0.83798143	0.83617675	
537.8	0.83739263	0.83613285	
538	0.83717826	0.83608895	
538.2	0.83664822	0.83604506	
538.4	0.83684975	0.83600117	
538.6	0.83702867	0.83595728	
538.8	0.8374034	0.83591339	
539	0.83784098	0.83586951	
539.2	0.83824438	0.83582563	
539.4	0.8382593	0.83578175	
539.6	0.83832338	0.83573787	
539.8	0.83801349	0.83569399	
540	0.83783051	0.83565012	
540.2	0.83791572	0.83560625	
540.4	0.83760364	0.83556238	
540.6	0.8374199	0.83551851	
540.8	0.83758235	0.83547465	
541	0.83744082	0.83543079	
541.2	0.83728785	0.83538693	
541.4	0.83777009	0.83534307	
541.6	0.83783563	0.83529922	
541.8	0.83735985	0.83525536	
542	0.83685165	0.83521151	
542.2	0.83701916	0.83516766	
542.4	0.83703725	0.83512382	
542.6	0.83714799	0.83507998	
542.8	0.83795603	0.83503613	
543	0.83821776	0.8349923	
543.2	0.83812006	0.83494846	
543.4	0.83798507	0.83490462	
543.6	0.83797233	0.83486079	
543.8	0.83803267	0.83481696	
544	0.83794754	0.83477314	
544.2	0.83798348	0.83472931	
544.4	0.83737296	0.83468549	
544.6	0.83716813	0.83464167	
544.8	0.83738003	0.83459785	
545	0.83710795	0.83455403	
545.2	0.83697441	0.83451022	
545.4	0.83679986	0.83446641	
545.6	0.83607987	0.8344226	
545.8	0.83576794	0.83437879	
546	0.83512707	0.83433499	
546.2	0.83518065	0.83429119	
546.4	0.83500927	0.83424739	
546.6	0.83552819	0.83420359	
546.8	0.83604982	0.8341598	
547	0.83580297	0.834116	
547.2	0.83562748	0.83407221	
547.4	0.83565179	0.83402843	
547.6	0.83596287	0.83398464	
547.8	0.83622917	0.83394086	
548	0.83644836	0.83389707	
548.2	0.8369319	0.8338533	
548.4	0.83651412	0.83380952	
548.6	0.83754403	0.83376574	
548.8	0.83768179	0.83372197	
549	0.83761255	0.8336782	
549.2	0.83786664	0.83363444	
549.4	0.83756952	0.83359067	
549.6	0.83696243	0.83354691	
549.8	0.83700442	0.83350315	
550	0.83629823	0.83345939	
550.2	0.83641756	0.83341563	
550.4	0.83657346	0.83337188	
550.6	0.83639033	0.83332813	
550.8	0.83615887	0.83328438	
551	0.83579759	0.83324063	
551.2	0.83546022	0.83319689	
551.4	0.83537652	0.83315315	
551.6	0.8352611	0.83310941	
551.8	0.83502652	0.83306567	
552	0.83475782	0.83302193	
552.2	0.83471871	0.8329782	
552.4	0.8346883	0.83293447	
552.6	0.83551004	0.83289074	
552.8	0.83524745	0.83284701	
553	0.83543151	0.83280329	
553.2	0.83575609	0.83275957	
553.4	0.8354848	0.83271585	
553.6	0.83591069	0.83267213	
553.8	0.83588699	0.83262842	
554	0.83601185	0.83258471	
554.2	0.83640667	0.832541	
554.4	0.83626912	0.83249729	
554.6	0.8368305	0.83245358	
554.8	0.83692059	0.83240988	
555	0.8370149	0.83236618	
555.2	0.8367792	0.83232248	
555.4	0.83683037	0.83227878	
555.6	0.83669859	0.83223509	
555.8	0.83636298	0.8321914	
556	0.83653124	0.83214771	
556.2	0.83681108	0.83210402	
556.4	0.83697775	0.83206034	
556.6	0.83675312	0.83201665	
556.8	0.83656282	0.83197297	
557	0.83583456	0.8319293	
557.2	0.83604198	0.83188562	
557.4	0.83610089	0.83184195	
557.6	0.83608686	0.83179828	
557.8	0.83525249	0.83175461	
558	0.83523761	0.83171094	
558.2	0.83477717	0.83166728	
558.4	0.83473598	0.83162362	
558.6	0.83492664	0.83157996	
558.8	0.83479949	0.8315363	
559	0.83469736	0.83149264	
559.2	0.83522645	0.83144899	
559.4	0.835216	0.83140534	
559.6	0.83534181	0.83136169	
559.8	0.83526317	0.83131805	
560	0.83578351	0.8312744	
560.2	0.83601041	0.83123076	
560.4	0.83597664	0.83118712	
560.6	0.83572652	0.83114349	
560.8	0.83576686	0.83109985	
561	0.83541455	0.83105622	
561.2	0.83585948	0.83101259	
561.4	0.83553531	0.83096896	
561.6	0.83525503	0.83092534	
561.8	0.83541942	0.83088171	
562	0.83540679	0.83083809	
562.2	0.83529049	0.83079447	
562.4	0.83553699	0.83075086	
562.6	0.83537281	0.83070725	
562.8	0.83574217	0.83066363	
563	0.83606672	0.83062002	
563.2	0.83655556	0.83057642	
563.4	0.83549512	0.83053281	
563.6	0.8358151	0.83048921	
563.8	0.83592922	0.83044561	
564	0.83571401	0.83040201	
564.2	0.83550845	0.83035842	
564.4	0.83584904	0.83031482	
564.6	0.83595142	0.83027123	
564.8	0.83596342	0.83022764	
565	0.83621937	0.83018406	
565.2	0.83616291	0.83014047	
565.4	0.83638835	0.83009689	
565.6	0.83668429	0.83005331	
565.8	0.8367142	0.83000974	
566	0.83617849	0.82996616	
566.2	0.83619617	0.82992259	
566.4	0.83626561	0.82987902	
566.6	0.83617512	0.82983545	
566.8	0.83643365	0.82979188	
567	0.83610046	0.82974832	
567.2	0.83541343	0.82970476	
567.4	0.83442921	0.8296612	
567.6	0.8346291	0.82961764	
567.8	0.83456276	0.82957409	
568	0.83364378	0.82953054	
568.2	0.83380363	0.82948699	
568.4	0.83397069	0.82944344	
568.6	0.83366017	0.8293999	
568.8	0.83382331	0.82935635	
569	0.83408814	0.82931281	
569.2	0.83374308	0.82926927	
569.4	0.83373655	0.82922574	
569.6	0.83342511	0.82918221	
569.8	0.83287077	0.82913867	
570	0.83352507	0.82909514	
570.2	0.83321532	0.82905162	
570.4	0.83320816	0.82900809	
570.6	0.83349101	0.82896457	
570.8	0.83377399	0.82892105	
571	0.83378311	0.82887753	
571.2	0.83362429	0.82883402	
571.4	0.83379569	0.8287905	
571.6	0.83426589	0.82874699	
571.8	0.83436967	0.82870349	
572	0.83448886	0.82865998	
572.2	0.83473254	0.82861647	
572.4	0.83509659	0.82857297	
572.6	0.8355095	0.82852947	
572.8	0.83567396	0.82848598	
573	0.83579116	0.82844248	
573.2	0.83527069	0.82839899	
573.4	0.83554164	0.8283555	
573.6	0.83527128	0.82831201	
573.8	0.83519189	0.82826853	
574	0.83516558	0.82822504	
574.2	0.83484158	0.82818156	
574.4	0.83558551	0.82813808	
574.6	0.83606813	0.82809461	
574.8	0.83635079	0.82805113	
575	0.83618411	0.82800766	
575.2	0.83565603	0.82796419	
575.4	0.83573254	0.82792072	
575.6	0.83555025	0.82787726	
575.8	0.83508676	0.82783379	
576	0.8351016	0.82779033	
576.2	0.83520265	0.82774687	
576.4	0.83586219	0.82770342	
576.6	0.83530943	0.82765996	
576.8	0.8351687	0.82761651	
577	0.83533367	0.82757306	
577.2	0.83512616	0.82752962	
577.4	0.83485123	0.82748617	
577.6	0.83455389	0.82744273	
577.8	0.8344238	0.82739929	
578	0.83490963	0.82735585	
578.2	0.83533497	0.82731242	
578.4	0.8352628	0.82726898	
578.6	0.83551201	0.82722555	
578.8	0.8350527	0.82718212	
579	0.83446493	0.8271387	
579.2	0.83400903	0.82709527	
579.4	0.83373331	0.82705185	
579.6	0.83328462	0.82700843	
579.8	0.83307351	0.82696501	
580	0.83279593	0.8269216	
580.2	0.83343879	0.82687819	
580.4	0.83360257	0.82683478	
580.6	0.83331205	0.82679137	
580.8	0.83415566	0.82674796	
581	0.83451514	0.82670456	
581.2	0.83447837	0.82666116	
581.4	0.83450823	0.82661776	
581.6	0.83468648	0.82657436	
581.8	0.83447964	0.82653097	
582	0.83469404	0.82648757	
582.2	0.83433391	0.82644418	
582.4	0.83418458	0.8264008	
582.6	0.83381304	0.82635741	
582.8	0.83298895	0.82631403	
583	0.83310236	0.82627065	
583.2	0.8325277	0.82622727	
583.4	0.8321946	0.82618389	
583.6	0.83180667	0.82614052	
583.8	0.83153241	0.82609715	
584	0.83142422	0.82605378	
584.2	0.83154745	0.82601041	
584.4	0.83158003	0.82596705	
584.6	0.83222267	0.82592368	
584.8	0.83273959	0.82588032	
585	0.8330573	0.82583696	
585.2	0.83301024	0.82579361	
585.4	0.83306781	0.82575026	
585.6	0.83264734	0.8257069	
585.8	0.83260451	0.82566356	
586	0.83264665	0.82562021	
586.2	0.83327134	0.82557686	
586.4	0.83317065	0.82553352	
586.6	0.83308103	0.82549018	
586.8	0.83344344	0.82544684	
587	0.83373008	0.82540351	
587.2	0.83339283	0.82536018	
587.4	0.8335746	0.82531685	
587.6	0.83328815	0.82527352	
587.8	0.83310854	0.82523019	
588	0.83326795	0.82518687	
588.2	0.83258113	0.82514355	
588.4	0.83290892	0.82510023	
588.6	0.83348614	0.82505691	
588.8	0.83316246	0.82501359	
589	0.83318294	0.82497028	
589.2	0.83295112	0.82492697	
589.4	0.83276916	0.82488366	
589.6	0.83284074	0.82484036	
589.8	0.83312587	0.82479705	
590	0.833205	0.82475375	
590.2	0.83360953	0.82471045	
590.4	0.83391224	0.82466716	
590.6	0.83372984	0.82462386	
590.8	0.83398063	0.82458057	
591	0.833896	0.82453728	
591.2	0.83358066	0.82449399	
591.4	0.83344342	0.82445071	
591.6	0.83325886	0.82440742	
591.8	0.83338182	0.82436414	
592	0.83271089	0.82432087	
592.2	0.83225919	0.82427759	
592.4	0.83252297	0.82423432	
592.6	0.832833	0.82419104	
592.8	0.83213336	0.82414777	
593	0.83232503	0.82410451	
593.2	0.83211033	0.82406124	
593.4	0.83199758	0.82401798	
593.6	0.83185877	0.82397472	
593.8	0.83192875	0.82393146	
594	0.831442	0.82388821	
594.2	0.83153557	0.82384495	
594.4	0.83172471	0.8238017	
594.6	0.83125121	0.82375845	
594.8	0.83163851	0.82371521	
595	0.8323439	0.82367196	
595.2	0.83246687	0.82362872	
595.4	0.8326852	0.82358548	
595.6	0.83251194	0.82354224	
595.8	0.83251246	0.82349901	
596	0.83260052	0.82345577	
596.2	0.83274318	0.82341254	
596.4	0.83313987	0.82336931	
596.6	0.83320527	0.82332609	
596.8	0.83315457	0.82328286	
597	0.83303169	0.82323964	
597.2	0.83213552	0.82319642	
597.4	0.8320448	0.82315321	
597.6	0.83150861	0.82310999	
597.8	0.83167049	0.82306678	
598	0.83114111	0.82302357	
598.2	0.83114167	0.82298036	
598.4	0.83138279	0.82293715	
598.6	0.83166294	0.82289395	
598.8	0.83161299	0.82285075	
599	0.83182525	0.82280755	
599.2	0.83172831	0.82276435	
599.4	0.83182346	0.82272116	
599.6	0.83139474	0.82267797	
599.8	0.83149183	0.82263478	
600	0.83156295	0.82259159	
600.2	0.83137567	0.8225484	
600.4	0.83187951	0.82250522	
600.6	0.83211383	0.82246204	
600.8	0.83217784	0.82241886	
601	0.83177222	0.82237568	
601.2	0.83190204	0.82233251	
601.4	0.83215764	0.82228934	
601.6	0.8323419	0.82224617	
601.8	0.83235551	0.822203	
602	0.83238508	0.82215984	
602.2	0.83269011	0.82211667	
602.4	0.83261058	0.82207351	
602.6	0.83186726	0.82203036	
602.8	0.83137849	0.8219872	
603	0.83154697	0.82194405	
603.2	0.83192166	0.82190089	
603.4	0.83117322	0.82185775	
603.6	0.83042377	0.8218146	
603.8	0.8305447	0.82177145	
604	0.83088996	0.82172831	
604.2	0.83119156	0.82168517	
604.4	0.83192718	0.82164203	
604.6	0.83253702	0.8215989	
604.8	0.83292587	0.82155576	
605	0.8336987	0.82151263	
605.2	0.83382016	0.8214695	
605.4	0.83386354	0.82142638	
605.6	0.83424076	0.82138325	
605.8	0.83392888	0.82134013	
606	0.83404848	0.82129701	
606.2	0.83407411	0.82125389	
606.4	0.83334033	0.82121078	
606.6	0.83283019	0.82116767	
606.8	0.83277913	0.82112456	
607	0.83237388	0.82108145	
607.2	0.83149179	0.82103834	
607.4	0.83038745	0.82099524	
607.6	0.830498	0.82095214	
607.8	0.83046991	0.82090904	
608	0.83091674	0.82086594	
608.2	0.83088089	0.82082285	
608.4	0.83119603	0.82077975	
608.6	0.8312189	0.82073666	
608.8	0.83156603	0.82069357	
609	0.83152819	0.82065049	
609.2	0.83117143	0.8206074	
609.4	0.83126749	0.82056432	
609.6	0.83071894	0.82052124	
609.8	0.8306304	0.82047817	
610	0.83072282	0.82043509	
610.2	0.83088378	0.82039202	
610.4	0.83012925	0.82034895	
610.6	0.83017417	0.82030588	
610.8	0.82960342	0.82026282	
611	0.8289327	0.82021976	
611.2	0.82872419	0.82017669	
611.4	0.8290702	0.82013364	
611.6	0.82940073	0.82009058	
611.8	0.82972216	0.82004753	
612	0.8302331	0.82000447	
612.2	0.83012522	0.81996142	
612.4	0.83053298	0.81991838	
612.6	0.83104303	0.81987533	
612.8	0.83126432	0.81983229	
613	0.83120219	0.81978925	
613.2	0.83113553	0.81974621	
613.4	0.8309651	0.81970317	
613.6	0.83090172	0.81966014	
613.8	0.8312078	0.81961711	
614	0.83133662	0.81957408	
614.2	0.83123027	0.81953105	
614.4	0.83089827	0.81948803	
614.6	0.83114566	0.819445	
614.8	0.8307619	0.81940198	
615	0.83134008	0.81935897	
615.2	0.83159424	0.81931595	
615.4	0.83151223	0.81927294	
615.6	0.83159001	0.81922993	
615.8	0.83167632	0.81918692	
616	0.83164202	0.81914391	
616.2	0.83190535	0.81910091	
616.4	0.8317172	0.8190579	
616.6	0.83131428	0.8190149	
616.8	0.8310363	0.81897191	
617	0.83084671	0.81892891	
617.2	0.83077266	0.81888592	
617.4	0.83101632	0.81884293	
617.6	0.83073509	0.81879994	
617.8	0.83102298	0.81875695	
618	0.83110466	0.81871397	
618.2	0.8307791	0.81867099	
618.4	0.83100748	0.81862801	
618.6	0.83163744	0.81858503	
618.8	0.83159302	0.81854205	
619	0.83208347	0.81849908	
619.2	0.83150067	0.81845611	
619.4	0.83158433	0.81841314	
619.6	0.83160628	0.81837018	
619.8	0.83125782	0.81832721	
620	0.83124404	0.81828425	
620.2	0.83106368	0.81824129	
620.4	0.83052068	0.81819834	
620.6	0.83040357	0.81815538	
620.8	0.83052179	0.81811243	
621	0.83042888	0.81806948	
621.2	0.83059083	0.81802653	
621.4	0.83042479	0.81798358	
621.6	0.83006394	0.81794064	
