# Supplementary material for: Molecular basis for DNA recognition by the maternal pioneer transcription factor FoxH1
Source: Nat Commun. 2022 Nov 26;13:7279. doi: 10.1038/s41467-022-34925-y (PMC9701222; doi:10.1038/s41467-022-34925-y)
Supplement: Supplementary file 4 — Source Data [file 41467_2022_34925_MOESM4_ESM.zip › Sourcedata/BLIS/FoxH1/R30H/GSC/NCP/D8Results.txt]

Conc1	6.25E-08	
Start1	171.8	
Stop1	621.6	
Kobs	0.000262502933391357	
Error Kobs	6.80362754157909E-06	
Koff	0	
Error Koff	0	
Time1	Data1	Fit1	
171.8	0.00509577	0	
172	0.00642933	0.00065868	
172.2	0.00789639	0.00131695	
172.4	0.00953948	0.00197479	
172.6	0.01124001	0.00263221	
172.8	0.01275061	0.00328921	
173	0.01470237	0.00394579	
173.2	0.0168909	0.00460196	
173.4	0.01931757	0.0052577	
173.6	0.02144687	0.00591302	
173.8	0.02349624	0.00656792	
174	0.02514859	0.00722241	
174.2	0.0264844	0.00787647	
174.4	0.02790897	0.00853012	
174.6	0.02927762	0.00918335	
174.8	0.03156729	0.00983616	
175	0.03306539	0.01048856	
175.2	0.03511367	0.01114054	
175.4	0.03636033	0.0117921	
175.6	0.03776666	0.01244324	
175.8	0.03930594	0.01309397	
176	0.04017866	0.01374428	
176.2	0.04087248	0.01439417	
176.4	0.04152996	0.01504365	
176.6	0.04204597	0.01569272	
176.8	0.04230292	0.01634137	
177	0.04382347	0.0169896	
177.2	0.04477445	0.01763742	
177.4	0.04544796	0.01828483	
177.6	0.04653963	0.01893182	
177.8	0.04780581	0.0195784	
178	0.04838449	0.02022456	
178.2	0.04869369	0.02087032	
178.4	0.04908555	0.02151565	
178.6	0.05042795	0.02216058	
178.8	0.05144155	0.02280509	
179	0.05228675	0.0234492	
179.2	0.05285673	0.02409288	
179.4	0.05355219	0.02473616	
179.6	0.0541062	0.02537903	
179.8	0.05448828	0.02602148	
180	0.05512393	0.02666353	
180.2	0.05549175	0.02730516	
180.4	0.05602312	0.02794639	
180.6	0.05630968	0.0285872	
180.8	0.05666544	0.02922761	
181	0.05767558	0.0298676	
181.2	0.05769807	0.03050718	
181.4	0.05786656	0.03114636	
181.6	0.05876175	0.03178513	
181.8	0.05940986	0.03242349	
182	0.05977828	0.03306144	
182.2	0.06061817	0.03369898	
182.4	0.06134194	0.03433612	
182.6	0.06242314	0.03497284	
182.8	0.06294991	0.03560916	
183	0.0636238	0.03624508	
183.2	0.06441034	0.03688058	
183.4	0.06537195	0.03751569	
183.6	0.06591201	0.03815038	
183.8	0.0670421	0.03878467	
184	0.06823602	0.03941855	
184.2	0.06885109	0.04005203	
184.4	0.06919289	0.0406851	
184.6	0.06932374	0.04131777	
184.8	0.06999403	0.04195003	
185	0.07020718	0.04258189	
185.2	0.07053521	0.04321335	
185.4	0.07067805	0.0438444	
185.6	0.07123127	0.04447505	
185.8	0.07187564	0.04510529	
186	0.07278577	0.04573513	
186.2	0.07401789	0.04636457	
186.4	0.07452789	0.0469936	
186.6	0.0750898	0.04762224	
186.8	0.07623271	0.04825047	
187	0.07678038	0.0488783	
187.2	0.07753203	0.04950573	
187.4	0.07766672	0.05013276	
187.6	0.07771313	0.05075938	
187.8	0.07822335	0.05138561	
188	0.07832995	0.05201143	
188.2	0.07834353	0.05263686	
188.4	0.07795656	0.05326188	
188.6	0.07848507	0.05388651	
188.8	0.07929299	0.05451073	
189	0.07950551	0.05513456	
189.2	0.08017318	0.05575799	
189.4	0.08074712	0.05638102	
189.6	0.08135739	0.05700365	
189.8	0.08221197	0.05762588	
190	0.0831599	0.05824772	
190.2	0.08398321	0.05886915	
190.4	0.08410158	0.05949019	
190.6	0.0847092	0.06011083	
190.8	0.08564059	0.06073108	
191	0.08579901	0.06135093	
191.2	0.08647752	0.06197038	
191.4	0.08634246	0.06258944	
191.6	0.0869638	0.0632081	
191.8	0.08759135	0.06382636	
192	0.08769738	0.06444423	
192.2	0.08824641	0.06506171	
192.4	0.08862076	0.06567879	
192.6	0.08969679	0.06629547	
192.8	0.08997009	0.06691176	
193	0.09071141	0.06752766	
193.2	0.09141424	0.06814316	
193.4	0.09226871	0.06875827	
193.6	0.09286648	0.06937299	
193.8	0.09270862	0.06998731	
194	0.09292012	0.07060124	
194.2	0.09323333	0.07121478	
194.4	0.09321191	0.07182792	
194.6	0.09387427	0.07244068	
194.8	0.09410385	0.07305304	
195	0.0948616	0.07366501	
195.2	0.0955205	0.07427659	
195.4	0.09617315	0.07488777	
195.6	0.0973699	0.07549857	
195.8	0.0977992	0.07610897	
196	0.09815891	0.07671899	
196.2	0.09925103	0.07732862	
196.4	0.09949783	0.07793785	
196.6	0.09984641	0.0785467	
196.8	0.10040906	0.07915515	
197	0.10162403	0.07976322	
197.2	0.10234923	0.0803709	
197.4	0.10299726	0.08097819	
197.6	0.10346381	0.08158509	
197.8	0.10376618	0.0821916	
198	0.10426836	0.08279773	
198.2	0.10468452	0.08340347	
198.4	0.10514629	0.08400882	
198.6	0.10612125	0.08461378	
198.8	0.10648605	0.08521836	
199	0.1079278	0.08582255	
199.2	0.10885089	0.08642635	
199.4	0.1095591	0.08702977	
199.6	0.11012455	0.0876328	
199.8	0.11064501	0.08823545	
200	0.11108734	0.08883771	
200.2	0.11158409	0.08943959	
200.4	0.11154594	0.09004108	
200.6	0.11208591	0.09064218	
200.8	0.11276638	0.0912429	
201	0.11343543	0.09184324	
201.2	0.11326419	0.0924432	
201.4	0.11300115	0.09304277	
201.6	0.11314791	0.09364195	
201.8	0.11353673	0.09424076	
202	0.11330797	0.09483918	
202.2	0.11434509	0.09543722	
202.4	0.11501108	0.09603487	
202.6	0.11499188	0.09663214	
202.8	0.1152475	0.09722904	
203	0.1161275	0.09782555	
203.2	0.11638729	0.09842167	
203.4	0.11641327	0.09901742	
203.6	0.11743182	0.09961279	
203.8	0.11812209	0.10020777	
204	0.11909167	0.10080238	
204.2	0.12005519	0.1013966	
204.4	0.12119385	0.10199045	
204.6	0.1217007	0.10258391	
204.8	0.12234432	0.103177	
205	0.12288766	0.1037697	
205.2	0.12274349	0.10436203	
205.4	0.12363709	0.10495398	
205.6	0.12447371	0.10554555	
205.8	0.12526429	0.10613674	
206	0.12544592	0.10672755	
206.2	0.12589623	0.10731799	
206.4	0.1258899	0.10790805	
206.6	0.12570007	0.10849773	
206.8	0.12625599	0.10908703	
207	0.1265179	0.10967596	
207.2	0.12690784	0.11026451	
207.4	0.12745586	0.11085268	
207.6	0.12875678	0.11144048	
207.8	0.12995104	0.1120279	
208	0.13109641	0.11261495	
208.2	0.13150508	0.11320162	
208.4	0.13209631	0.11378792	
208.6	0.13239721	0.11437384	
208.8	0.13293403	0.11495939	
209	0.13346991	0.11554456	
209.2	0.13412891	0.11612935	
209.4	0.13509394	0.11671378	
209.6	0.13559066	0.11729783	
209.8	0.13578894	0.1178815	
210	0.13587425	0.11846481	
210.2	0.13594451	0.11904774	
210.4	0.13655576	0.1196303	
210.6	0.13670007	0.12021248	
210.8	0.13695812	0.12079429	
211	0.13686994	0.12137573	
211.2	0.13752447	0.1219568	
211.4	0.13789417	0.1225375	
211.6	0.13878773	0.12311783	
211.8	0.13928859	0.12369778	
212	0.13942076	0.12427736	
212.2	0.13993091	0.12485658	
212.4	0.14032269	0.12543542	
212.6	0.14082374	0.12601389	
212.8	0.14161216	0.126592	
213	0.14274418	0.12716973	
213.2	0.14380529	0.12774709	
213.4	0.14458318	0.12832409	
213.6	0.14501935	0.12890071	
213.8	0.14545829	0.12947697	
214	0.14590816	0.13005286	
214.2	0.14636876	0.13062838	
214.4	0.14725455	0.13120353	
214.6	0.14732516	0.13177831	
214.8	0.14776388	0.13235273	
215	0.14806495	0.13292678	
215.2	0.14895983	0.13350046	
215.4	0.14945115	0.13407378	
215.6	0.15032372	0.13464673	
215.8	0.15069792	0.13521931	
216	0.1512006	0.13579152	
216.2	0.15195043	0.13636338	
216.4	0.15233855	0.13693486	
216.6	0.15307077	0.13750598	
216.8	0.15355451	0.13807673	
217	0.15422305	0.13864712	
217.2	0.15449791	0.13921715	
217.4	0.15486122	0.13978681	
217.6	0.15490262	0.1403561	
217.8	0.15564975	0.14092503	
218	0.15589774	0.1414936	
218.2	0.15605914	0.1420618	
218.4	0.15659929	0.14262965	
218.6	0.1566596	0.14319712	
218.8	0.15721497	0.14376424	
219	0.15760749	0.14433099	
219.2	0.15833169	0.14489738	
219.4	0.15888895	0.14546341	
219.6	0.1587275	0.14602907	
219.8	0.15914149	0.14659438	
220	0.15923711	0.14715932	
220.2	0.15985063	0.1477239	
220.4	0.16013791	0.14828812	
220.6	0.16073693	0.14885198	
220.8	0.16148834	0.14941548	
221	0.16240385	0.14997862	
221.2	0.16312601	0.15054139	
221.4	0.16418468	0.15110381	
221.6	0.1649287	0.15166587	
221.8	0.16585845	0.15222757	
222	0.16656377	0.15278891	
222.2	0.16757378	0.15334989	
222.4	0.16855204	0.15391051	
222.6	0.16892148	0.15447078	
222.8	0.16979873	0.15503068	
223	0.17043058	0.15559023	
223.2	0.17064823	0.15614942	
223.4	0.17109124	0.15670825	
223.6	0.17138359	0.15726673	
223.8	0.17200223	0.15782484	
224	0.17216371	0.15838261	
224.2	0.17230765	0.15894001	
224.4	0.17287363	0.15949706	
224.6	0.17303305	0.16005375	
224.8	0.17341918	0.16061008	
225	0.17352115	0.16116606	
225.2	0.17470404	0.16172169	
225.4	0.17513752	0.16227696	
225.6	0.17603814	0.16283187	
225.8	0.17659326	0.16338643	
226	0.17758308	0.16394063	
226.2	0.17813044	0.16449448	
226.4	0.1783856	0.16504798	
226.6	0.17921246	0.16560112	
226.8	0.17988252	0.16615391	
227	0.1805644	0.16670634	
227.2	0.18082781	0.16725843	
227.4	0.18183392	0.16781015	
227.6	0.1823704	0.16836153	
227.8	0.18296855	0.16891255	
228	0.18331558	0.16946322	
228.2	0.18359042	0.17001354	
228.4	0.1846549	0.17056351	
228.6	0.18454531	0.17111312	
228.8	0.18524606	0.17166239	
229	0.1854973	0.1722113	
229.2	0.18623564	0.17275986	
229.4	0.18637571	0.17330807	
229.6	0.1874604	0.17385593	
229.8	0.18812758	0.17440344	
230	0.18875483	0.1749506	
230.2	0.18952614	0.17549741	
230.4	0.19017816	0.17604387	
230.6	0.19097775	0.17658998	
230.8	0.19129743	0.17713574	
231	0.19221017	0.17768115	
231.2	0.19239354	0.17822621	
231.4	0.19339419	0.17877093	
231.6	0.19436937	0.17931529	
231.8	0.19513468	0.17985931	
232	0.1954756	0.18040298	
232.2	0.1963137	0.18094631	
232.4	0.19670446	0.18148928	
232.6	0.19652652	0.18203191	
232.8	0.19691691	0.18257419	
233	0.19685121	0.18311613	
233.2	0.19724792	0.18365771	
233.4	0.19759221	0.18419895	
233.6	0.19787599	0.18473985	
233.8	0.19805886	0.1852804	
234	0.1976192	0.1858206	
234.2	0.19789649	0.18636046	
234.4	0.19784276	0.18689997	
234.6	0.19775373	0.18743914	
234.8	0.19802972	0.18797797	
235	0.19864422	0.18851645	
235.2	0.19881795	0.18905458	
235.4	0.19964775	0.18959237	
235.6	0.19972235	0.19012982	
235.8	0.20052299	0.19066692	
236	0.20135245	0.19120368	
236.2	0.20220005	0.19174009	
236.4	0.20264165	0.19227617	
236.6	0.20357596	0.1928119	
236.8	0.20449718	0.19334729	
237	0.2045962	0.19388233	
237.2	0.20501002	0.19441703	
237.4	0.20592434	0.1949514	
237.6	0.20637217	0.19548542	
237.8	0.20662431	0.19601909	
238	0.20706383	0.19655243	
238.2	0.207891	0.19708543	
238.4	0.20807998	0.19761808	
238.6	0.2089103	0.1981504	
238.8	0.209998	0.19868237	
239	0.21085667	0.199214	
239.2	0.21149559	0.1997453	
239.4	0.21197998	0.20027625	
239.6	0.21259323	0.20080687	
239.8	0.21414886	0.20133714	
240	0.21458173	0.20186708	
240.2	0.21491956	0.20239667	
240.4	0.21503843	0.20292593	
240.6	0.21567894	0.20345485	
240.8	0.21562543	0.20398343	
241	0.21539934	0.20451168	
241.2	0.21584442	0.20503958	
241.4	0.21628862	0.20556715	
241.6	0.21601217	0.20609438	
241.8	0.21630204	0.20662128	
242	0.21695718	0.20714783	
242.2	0.21726357	0.20767406	
242.4	0.21772007	0.20819994	
242.6	0.21868609	0.20872549	
242.8	0.21926758	0.2092507	
243	0.21985571	0.20977557	
243.2	0.22047939	0.21030011	
243.4	0.22127946	0.21082432	
243.6	0.22284419	0.21134819	
243.8	0.22380354	0.21187172	
244	0.22410231	0.21239492	
244.2	0.22488382	0.21291779	
244.4	0.2257703	0.21344032	
244.6	0.22648977	0.21396251	
244.8	0.22629099	0.21448438	
245	0.22673096	0.21500591	
245.2	0.22706959	0.2155271	
245.4	0.22726235	0.21604796	
245.6	0.22750415	0.21656849	
245.8	0.22812125	0.21708869	
246	0.22824254	0.21760855	
246.2	0.22855641	0.21812808	
246.4	0.22868417	0.21864728	
246.6	0.2287512	0.21916615	
246.8	0.22895474	0.21968468	
247	0.22928549	0.22020289	
247.2	0.22982378	0.22072076	
247.4	0.23063347	0.2212383	
247.6	0.23138429	0.22175551	
247.8	0.23185494	0.22227239	
248	0.23283179	0.22278894	
248.2	0.23399433	0.22330516	
248.4	0.2345806	0.22382104	
248.6	0.23477823	0.2243366	
248.8	0.23515199	0.22485183	
249	0.23543072	0.22536673	
249.2	0.23578168	0.2258813	
249.4	0.23640949	0.22639554	
249.6	0.23694651	0.22690945	
249.8	0.23762705	0.22742304	
250	0.23760166	0.22793629	
250.2	0.23860423	0.22844922	
250.4	0.23862764	0.22896182	
250.6	0.23915072	0.22947409	
250.8	0.23913626	0.22998603	
251	0.23916751	0.23049765	
251.2	0.23942759	0.23100894	
251.4	0.23957387	0.2315199	
251.6	0.24004552	0.23203053	
251.8	0.24082757	0.23254084	
252	0.24185542	0.23305083	
252.2	0.24293585	0.23356048	
252.4	0.24378054	0.23406981	
252.6	0.24426051	0.23457882	
252.8	0.24491812	0.2350875	
253	0.24553416	0.23559585	
253.2	0.247043	0.23610388	
253.4	0.24804058	0.23661158	
253.6	0.2488412	0.23711896	
253.8	0.24973507	0.23762602	
254	0.25037816	0.23813275	
254.2	0.25141142	0.23863915	
254.4	0.25122451	0.23914524	
254.6	0.25136571	0.23965099	
254.8	0.25111196	0.24015643	
255	0.25084351	0.24066154	
255.2	0.25102862	0.24116633	
255.4	0.25078509	0.2416708	
255.6	0.25107492	0.24217494	
255.8	0.25171128	0.24267876	
256	0.25243595	0.24318226	
256.2	0.25280627	0.24368544	
256.4	0.25310135	0.2441883	
256.6	0.2534558	0.24469083	
256.8	0.25455168	0.24519304	
257	0.2550958	0.24569494	
257.2	0.25581775	0.24619651	
257.4	0.25628067	0.24669776	
257.6	0.2568005	0.24719869	
257.8	0.25741849	0.2476993	
258	0.25824787	0.24819958	
258.2	0.25852064	0.24869955	
258.4	0.25870327	0.2491992	
258.6	0.25950087	0.24969853	
258.8	0.26007355	0.25019754	
259	0.25984139	0.25069624	
259.2	0.2603232	0.25119461	
259.4	0.26072379	0.25169266	
259.6	0.26145624	0.2521904	
259.8	0.26214782	0.25268781	
260	0.262491	0.25318491	
260.2	0.26307426	0.25368169	
260.4	0.26422252	0.25417816	
260.6	0.26544895	0.2546743	
260.8	0.26582343	0.25517013	
261	0.26666982	0.25566564	
261.2	0.26749579	0.25616084	
261.4	0.26786395	0.25665572	
261.6	0.26846885	0.25715028	
261.8	0.26965406	0.25764452	
262	0.27045835	0.25813845	
262.2	0.27058494	0.25863207	
262.4	0.27110295	0.25912537	
262.6	0.27173562	0.25961835	
262.8	0.27146878	0.26011101	
263	0.27104658	0.26060337	
263.2	0.27117906	0.2610954	
263.4	0.27126119	0.26158713	
263.6	0.27171376	0.26207854	
263.8	0.27167202	0.26256963	
264	0.27181717	0.26306041	
264.2	0.27211765	0.26355088	
264.4	0.2727108	0.26404103	
264.6	0.27309537	0.26453087	
264.8	0.27325166	0.26502039	
265	0.27400255	0.26550961	
265.2	0.27463698	0.26599851	
265.4	0.27508172	0.26648709	
265.6	0.27580888	0.26697537	
265.8	0.27648615	0.26746333	
266	0.27676859	0.26795098	
266.2	0.27730146	0.26843832	
266.4	0.27818187	0.26892535	
266.6	0.27827353	0.26941206	
266.8	0.27829907	0.26989847	
267	0.27882008	0.27038456	
267.2	0.27932029	0.27087034	
267.4	0.27992093	0.27135581	
267.6	0.28057581	0.27184098	
267.8	0.28069071	0.27232583	
268	0.280909	0.27281037	
268.2	0.2816017	0.2732946	
268.4	0.28215813	0.27377852	
268.6	0.2822224	0.27426213	
268.8	0.28247446	0.27474544	
269	0.28277399	0.27522843	
269.2	0.28390929	0.27571112	
269.4	0.28381314	0.27619349	
269.6	0.28413546	0.27667556	
269.8	0.28428736	0.27715732	
270	0.28504655	0.27763877	
270.2	0.28601873	0.27811991	
270.4	0.28666019	0.27860075	
270.6	0.28689584	0.27908128	
270.8	0.28761375	0.2795615	
271	0.28840858	0.28004141	
271.2	0.28886623	0.28052102	
271.4	0.28949587	0.28100032	
271.6	0.29038535	0.28147932	
271.8	0.29125149	0.281958	
272	0.29176895	0.28243639	
272.2	0.29263503	0.28291446	
272.4	0.2928295	0.28339223	
272.6	0.29289967	0.2838697	
272.8	0.29340424	0.28434686	
273	0.29391691	0.28482371	
273.2	0.29442282	0.28530026	
273.4	0.29470805	0.2857765	
273.6	0.29512633	0.28625244	
273.8	0.29539946	0.28672808	
274	0.29610224	0.28720341	
274.2	0.29693876	0.28767844	
274.4	0.29709128	0.28815316	
274.6	0.29763515	0.28862758	
274.8	0.29800871	0.2891017	
275	0.29865618	0.28957551	
275.2	0.29944243	0.29004902	
275.4	0.30009393	0.29052223	
275.6	0.30074638	0.29099514	
275.8	0.30093929	0.29146774	
276	0.30098842	0.29194004	
276.2	0.3012621	0.29241204	
276.4	0.3014025	0.29288373	
276.6	0.30125813	0.29335513	
276.8	0.3017875	0.29382622	
277	0.30198867	0.29429702	
277.2	0.30266292	0.29476751	
277.4	0.30317159	0.2952377	
277.6	0.30342927	0.29570759	
277.8	0.30349775	0.29617718	
278	0.30372383	0.29664647	
278.2	0.30422389	0.29711545	
278.4	0.30420766	0.29758414	
278.6	0.3049574	0.29805253	
278.8	0.30527027	0.29852062	
279	0.30634238	0.29898841	
279.2	0.30703533	0.2994559	
279.4	0.3070746	0.2999231	
279.6	0.30774624	0.30038999	
279.8	0.3079427	0.30085659	
280	0.30878716	0.30132288	
280.2	0.30920191	0.30178888	
280.4	0.30941633	0.30225458	
280.6	0.3100774	0.30271998	
280.8	0.31080966	0.30318509	
281	0.31156826	0.3036499	
281.2	0.31251737	0.30411441	
281.4	0.31319539	0.30457862	
281.6	0.31393081	0.30504254	
281.8	0.31422079	0.30550616	
282	0.31484021	0.30596948	
282.2	0.31545316	0.30643251	
282.4	0.31590022	0.30689524	
282.6	0.31709573	0.30735767	
282.8	0.3172207	0.30781981	
283	0.31848427	0.30828166	
283.2	0.31899863	0.30874321	
283.4	0.3195087	0.30920446	
283.6	0.32026078	0.30966542	
283.8	0.32034668	0.31012608	
284	0.32071146	0.31058645	
284.2	0.32043831	0.31104653	
284.4	0.32039216	0.31150631	
284.6	0.32075187	0.31196579	
284.8	0.320676	0.31242499	
285	0.32117924	0.31288388	
285.2	0.32156632	0.31334249	
285.4	0.32186873	0.3138008	
285.6	0.32208285	0.31425882	
285.8	0.32250635	0.31471655	
286	0.32287999	0.31517398	
286.2	0.32344495	0.31563112	
286.4	0.32391979	0.31608797	
286.6	0.32461489	0.31654453	
286.8	0.32460831	0.31700079	
287	0.32569307	0.31745677	
287.2	0.32604998	0.31791245	
287.4	0.32641724	0.31836784	
287.6	0.32632334	0.31882294	
287.8	0.32626609	0.31927775	
288	0.32693387	0.31973226	
288.2	0.32718654	0.32018649	
288.4	0.32758215	0.32064042	
288.6	0.32807929	0.32109407	
288.8	0.32862121	0.32154743	
289	0.32965217	0.32200049	
289.2	0.33009306	0.32245327	
289.4	0.33042031	0.32290575	
289.6	0.33086108	0.32335795	
289.8	0.33157486	0.32380986	
290	0.33205502	0.32426148	
290.2	0.33242726	0.32471281	
290.4	0.33304043	0.32516385	
290.6	0.33362045	0.3256146	
290.8	0.33432637	0.32606507	
291	0.334871	0.32651524	
291.2	0.33499761	0.32696513	
291.4	0.33494317	0.32741473	
291.6	0.33490834	0.32786405	
291.8	0.33539902	0.32831307	
292	0.33640681	0.32876181	
292.2	0.33705199	0.32921026	
292.4	0.33787912	0.32965843	
292.6	0.33887278	0.33010631	
292.8	0.33944805	0.3305539	
293	0.34003116	0.33100121	
293.2	0.33990769	0.33144823	
293.4	0.34057952	0.33189496	
293.6	0.34104459	0.33234141	
293.8	0.34147948	0.33278757	
294	0.3418218	0.33323345	
294.2	0.34239947	0.33367904	
294.4	0.34353899	0.33412435	
294.6	0.3439504	0.33456938	
294.8	0.34377714	0.33501411	
295	0.34347732	0.33545857	
295.2	0.34314085	0.33590274	
295.4	0.34266753	0.33634662	
295.6	0.34296695	0.33679023	
295.8	0.34375071	0.33723354	
296	0.34426138	0.33767658	
296.2	0.34520126	0.33811933	
296.4	0.34515718	0.3385618	
296.6	0.34579483	0.33900398	
296.8	0.34599421	0.33944589	
297	0.34665435	0.33988751	
297.2	0.34729323	0.34032884	
297.4	0.34831397	0.3407699	
297.6	0.34886958	0.34121067	
297.8	0.34960043	0.34165117	
298	0.3502065	0.34209138	
298.2	0.35109177	0.3425313	
298.4	0.35219679	0.34297095	
298.6	0.35208612	0.34341032	
298.8	0.35215873	0.3438494	
299	0.35258686	0.34428821	
299.2	0.3525916	0.34472673	
299.4	0.35298005	0.34516497	
299.6	0.35322998	0.34560294	
299.8	0.35384181	0.34604062	
300	0.35388248	0.34647802	
300.2	0.35472404	0.34691515	
300.4	0.35462005	0.34735199	
300.6	0.35549561	0.34778855	
300.8	0.355681	0.34822484	
301	0.35618243	0.34866084	
301.2	0.3560773	0.34909657	
301.4	0.35642561	0.34953202	
301.6	0.35700157	0.34996719	
301.8	0.35754689	0.35040208	
302	0.35783405	0.3508367	
302.2	0.3584725	0.35127103	
302.4	0.35862871	0.35170509	
302.6	0.35813929	0.35213887	
302.8	0.3589305	0.35257238	
303	0.35902053	0.3530056	
303.2	0.35911099	0.35343855	
303.4	0.35943115	0.35387122	
303.6	0.35936918	0.35430362	
303.8	0.36044699	0.35473574	
304	0.36115068	0.35516758	
304.2	0.36190099	0.35559915	
304.4	0.36208026	0.35603044	
304.6	0.36270463	0.35646145	
304.8	0.36272214	0.35689219	
305	0.36303282	0.35732266	
305.2	0.36306021	0.35775284	
305.4	0.36373956	0.35818276	
305.6	0.36423218	0.3586124	
305.8	0.36425133	0.35904176	
306	0.36454671	0.35947085	
306.2	0.36439255	0.35989966	
306.4	0.36471169	0.36032821	
306.6	0.36514013	0.36075647	
306.8	0.36568594	0.36118446	
307	0.36575601	0.36161218	
307.2	0.36632682	0.36203963	
307.4	0.36717316	0.3624668	
307.6	0.36833654	0.3628937	
307.8	0.36914984	0.36332033	
308	0.36983234	0.36374668	
308.2	0.37056262	0.36417276	
308.4	0.37114287	0.36459857	
308.6	0.37213228	0.3650241	
308.8	0.37239223	0.36544937	
309	0.37290932	0.36587436	
309.2	0.37326087	0.36629908	
309.4	0.37399515	0.36672353	
309.6	0.37428585	0.3671477	
309.8	0.37510412	0.36757161	
310	0.37592217	0.36799525	
310.2	0.3762277	0.36841861	
310.4	0.37685954	0.3688417	
310.6	0.37639473	0.36926452	
310.8	0.37664244	0.36968708	
311	0.37710963	0.37010936	
311.2	0.37766534	0.37053137	
311.4	0.37820775	0.37095311	
311.6	0.37906629	0.37137458	
311.8	0.37871062	0.37179579	
312	0.37926617	0.37221672	
312.2	0.37936297	0.37263739	
312.4	0.37986952	0.37305778	
312.6	0.37974965	0.37347791	
312.8	0.37963832	0.37389776	
313	0.3799489	0.37431735	
313.2	0.38020518	0.37473667	
313.4	0.38102907	0.37515573	
313.6	0.38150053	0.37557451	
313.8	0.38254062	0.37599303	
314	0.38282973	0.37641128	
314.2	0.3831595	0.37682926	
314.4	0.38385552	0.37724698	
314.6	0.38384939	0.37766442	
314.8	0.38418989	0.3780816	
315	0.38500357	0.37849852	
315.2	0.38543737	0.37891516	
315.4	0.38615014	0.37933155	
315.6	0.38698799	0.37974766	
315.8	0.38664824	0.38016351	
316	0.38735622	0.38057909	
316.2	0.38743416	0.38099441	
316.4	0.3879056	0.38140946	
316.6	0.38753187	0.38182425	
316.8	0.38808386	0.38223877	
317	0.38847414	0.38265302	
317.2	0.38918122	0.38306701	
317.4	0.38982366	0.38348074	
317.6	0.39014336	0.3838942	
317.8	0.3905365	0.3843074	
318	0.39086992	0.38472033	
318.2	0.39135634	0.385133	
318.4	0.39189744	0.3855454	
318.6	0.39168618	0.38595754	
318.8	0.39249012	0.38636942	
319	0.39326065	0.38678103	
319.2	0.39387968	0.38719239	
319.4	0.3948042	0.38760347	
319.6	0.39556593	0.3880143	
319.8	0.39625637	0.38842486	
320	0.39713292	0.38883516	
320.2	0.39747845	0.3892452	
320.4	0.39796432	0.38965497	
320.6	0.39869645	0.39006449	
320.8	0.39933318	0.39047374	
321	0.39988823	0.39088273	
321.2	0.40034847	0.39129145	
321.4	0.40001525	0.39169992	
321.6	0.40044135	0.39210813	
321.8	0.40059516	0.39251607	
322	0.40093126	0.39292375	
322.2	0.40049132	0.39333118	
322.4	0.40078412	0.39373834	
322.6	0.40148507	0.39414524	
322.8	0.40179923	0.39455188	
323	0.40199223	0.39495826	
323.2	0.40274446	0.39536439	
323.4	0.40298895	0.39577025	
323.6	0.40313169	0.39617585	
323.8	0.40386513	0.39658119	
324	0.40423089	0.39698628	
324.2	0.40445099	0.3973911	
324.4	0.40495105	0.39779567	
324.6	0.40533428	0.39819998	
324.8	0.40532437	0.39860403	
325	0.40535334	0.39900782	
325.2	0.40520524	0.39941135	
325.4	0.40554034	0.39981462	
325.6	0.40692459	0.40021764	
325.8	0.40687693	0.4006204	
326	0.4072051	0.4010229	
326.2	0.40731994	0.40142514	
326.4	0.40850458	0.40182713	
326.6	0.40950681	0.40222886	
326.8	0.41006244	0.40263033	
327	0.41085228	0.40303155	
327.2	0.41142669	0.40343251	
327.4	0.41177748	0.40383321	
327.6	0.41216204	0.40423365	
327.8	0.41331055	0.40463385	
328	0.41398758	0.40503378	
328.2	0.41415757	0.40543346	
328.4	0.41475522	0.40583288	
328.6	0.41530631	0.40623205	
328.8	0.41523422	0.40663096	
329	0.41469848	0.40702962	
329.2	0.41508174	0.40742802	
329.4	0.41567991	0.40782617	
329.6	0.41619452	0.40822406	
329.8	0.41583592	0.4086217	
330	0.41566313	0.40901909	
330.2	0.4161739	0.40941622	
330.4	0.41691066	0.40981309	
330.6	0.41770027	0.41020972	
330.8	0.41786396	0.41060608	
331	0.41785453	0.4110022	
331.2	0.4179714	0.41139806	
331.4	0.41811163	0.41179367	
331.6	0.41861077	0.41218903	
331.8	0.41935191	0.41258413	
332	0.41963657	0.41297898	
332.2	0.41981292	0.41337358	
332.4	0.41990533	0.41376793	
332.6	0.41989033	0.41416202	
332.8	0.41914669	0.41455586	
333	0.4192886	0.41494945	
333.2	0.42023225	0.41534279	
333.4	0.42043958	0.41573588	
333.6	0.42097851	0.41612871	
333.8	0.42194999	0.41652129	
334	0.42270831	0.41691363	
334.2	0.42393884	0.41730571	
334.4	0.42446911	0.41769754	
334.6	0.42534929	0.41808912	
334.8	0.4259671	0.41848045	
335	0.42620254	0.41887153	
335.2	0.42676185	0.41926236	
335.4	0.42735827	0.41965294	
335.6	0.42837499	0.42004327	
335.8	0.42870631	0.42043335	
336	0.42885827	0.42082319	
336.2	0.42897844	0.42121277	
336.4	0.42883273	0.4216021	
336.6	0.42879426	0.42199118	
336.8	0.42913302	0.42238002	
337	0.42996243	0.42276861	
337.2	0.4303911	0.42315694	
337.4	0.4304327	0.42354503	
337.6	0.4310813	0.42393287	
337.8	0.43201327	0.42432047	
338	0.43159868	0.42470781	
338.2	0.43152642	0.42509491	
338.4	0.43168922	0.42548176	
338.6	0.43231439	0.42586837	
338.8	0.4326988	0.42625472	
339	0.43235046	0.42664083	
339.2	0.43304453	0.42702669	
339.4	0.4334572	0.42741231	
339.6	0.43458451	0.42779768	
339.8	0.43470341	0.4281828	
340	0.43519619	0.42856767	
340.2	0.43548625	0.4289523	
340.4	0.43588917	0.42933669	
340.6	0.43636038	0.42972082	
340.8	0.43737544	0.43010472	
341	0.43806232	0.43048836	
341.2	0.43823837	0.43087177	
341.4	0.43836211	0.43125492	
341.6	0.43898975	0.43163783	
341.8	0.4394144	0.4320205	
342	0.43947188	0.43240292	
342.2	0.43980709	0.4327851	
342.4	0.44022966	0.43316703	
342.6	0.44076372	0.43354872	
342.8	0.44130889	0.43393016	
343	0.4412513	0.43431136	
343.2	0.44177225	0.43469232	
343.4	0.44225524	0.43507303	
343.6	0.44295951	0.4354535	
343.8	0.44288678	0.43583373	
344	0.44306438	0.43621371	
344.2	0.44313392	0.43659345	
344.4	0.44370838	0.43697295	
344.6	0.44426519	0.43735221	
344.8	0.4444848	0.43773122	
345	0.44479235	0.43810999	
345.2	0.44537481	0.43848852	
345.4	0.44533586	0.4388668	
345.6	0.44552214	0.43924485	
345.8	0.44621914	0.43962265	
346	0.44611195	0.44000021	
346.2	0.4463154	0.44037753	
346.4	0.44706378	0.4407546	
346.6	0.44769664	0.44113144	
346.8	0.4478676	0.44150804	
347	0.44839516	0.44188439	
347.2	0.44913383	0.44226051	
347.4	0.44961003	0.44263638	
347.6	0.44989859	0.44301201	
347.8	0.45009323	0.44338741	
348	0.45073414	0.44376256	
348.2	0.45111897	0.44413747	
348.4	0.45160254	0.44451215	
348.6	0.45190717	0.44488658	
348.8	0.45258824	0.44526077	
349	0.45311647	0.44563473	
349.2	0.45370931	0.44600844	
349.4	0.45291179	0.44638192	
349.6	0.45283671	0.44675516	
349.8	0.45317083	0.44712816	
350	0.45247288	0.44750092	
350.2	0.45295673	0.44787344	
350.4	0.45328585	0.44824573	
350.6	0.45370326	0.44861777	
350.8	0.45383286	0.44898958	
351	0.45446156	0.44936115	
351.2	0.45481634	0.44973248	
351.4	0.45475188	0.45010358	
351.6	0.45547201	0.45047444	
351.8	0.45603221	0.45084506	
352	0.45710099	0.45121544	
352.2	0.45758215	0.45158559	
352.4	0.4586758	0.4519555	
352.6	0.45988872	0.45232517	
352.8	0.46122656	0.45269461	
353	0.46097625	0.45306381	
353.2	0.4614555	0.45343278	
353.4	0.46105705	0.45380151	
353.6	0.46132005	0.45417	
353.8	0.4614223	0.45453826	
354	0.4614074	0.45490628	
354.2	0.46175554	0.45527407	
354.4	0.46222332	0.45564162	
354.6	0.4623637	0.45600894	
354.8	0.46247397	0.45637602	
355	0.46264556	0.45674287	
355.2	0.46286082	0.45710948	
355.4	0.46292409	0.45747586	
355.6	0.46368421	0.457842	
355.8	0.46409307	0.45820791	
356	0.46498897	0.45857359	
356.2	0.46576423	0.45893903	
356.4	0.46684788	0.45930424	
356.6	0.4676597	0.45966921	
356.8	0.4682976	0.46003395	
357	0.46813301	0.46039846	
357.2	0.46881462	0.46076274	
357.4	0.46910406	0.46112678	
357.6	0.46933592	0.46149059	
357.8	0.46914294	0.46185416	
358	0.46925415	0.46221751	
358.2	0.46896793	0.46258062	
358.4	0.4690162	0.4629435	
358.6	0.46895246	0.46330615	
358.8	0.46902901	0.46366856	
359	0.46933905	0.46403075	
359.2	0.46910688	0.4643927	
359.4	0.46907121	0.46475442	
359.6	0.46958824	0.46511591	
359.8	0.4700642	0.46547717	
360	0.47025235	0.46583819	
360.2	0.47113367	0.46619899	
360.4	0.47199499	0.46655956	
360.6	0.47286496	0.46691989	
360.8	0.47354318	0.46728	
361	0.4744322	0.46763987	
361.2	0.47477885	0.46799951	
361.4	0.47550136	0.46835893	
361.6	0.47583388	0.46871811	
361.8	0.47631622	0.46907707	
362	0.47703046	0.46943579	
362.2	0.47765892	0.46979429	
362.4	0.4785175	0.47015256	
362.6	0.47949497	0.47051059	
362.8	0.47991979	0.4708684	
363	0.48020264	0.47122598	
363.2	0.48028807	0.47158333	
363.4	0.48073375	0.47194046	
363.6	0.4807738	0.47229735	
363.8	0.48084261	0.47265402	
364	0.48067604	0.47301045	
364.2	0.48085111	0.47336666	
364.4	0.48071	0.47372265	
364.6	0.48041768	0.4740784	
364.8	0.48018418	0.47443393	
365	0.48050358	0.47478923	
365.2	0.48028938	0.4751443	
365.4	0.48084477	0.47549915	
365.6	0.48129846	0.47585376	
365.8	0.48126948	0.47620816	
366	0.48139114	0.47656232	
366.2	0.48173701	0.47691626	
366.4	0.482306	0.47726997	
366.6	0.48263712	0.47762346	
366.8	0.48303733	0.47797672	
367	0.48347532	0.47832975	
367.2	0.48410752	0.47868256	
367.4	0.48486564	0.47903514	
367.6	0.48499816	0.4793875	
367.8	0.48578345	0.47973963	
368	0.48586015	0.48009154	
368.2	0.48569703	0.48044322	
368.4	0.48615902	0.48079468	
368.6	0.48669778	0.48114591	
368.8	0.48750903	0.48149692	
369	0.48851586	0.4818477	
369.2	0.48914329	0.48219826	
369.4	0.48997663	0.4825486	
369.6	0.49035271	0.48289871	
369.8	0.49054434	0.48324859	
370	0.49145103	0.48359826	
370.2	0.4919718	0.4839477	
370.4	0.49219345	0.48429691	
370.6	0.49233737	0.4846459	
370.8	0.49309097	0.48499467	
371	0.49342542	0.48534322	
371.2	0.49384515	0.48569154	
371.4	0.49459361	0.48603965	
371.6	0.4944157	0.48638752	
371.8	0.49468051	0.48673518	
372	0.49441546	0.48708261	
372.2	0.49402767	0.48742982	
372.4	0.49482493	0.48777681	
372.6	0.49506554	0.48812358	
372.8	0.49489147	0.48847013	
373	0.49530825	0.48881645	
373.2	0.49568904	0.48916255	
373.4	0.49633729	0.48950843	
373.6	0.49605629	0.48985409	
373.8	0.49621387	0.49019953	
374	0.4964805	0.49054475	
374.2	0.49626031	0.49088975	
374.4	0.49674443	0.49123453	
374.6	0.49748477	0.49157908	
374.8	0.49823721	0.49192342	
375	0.49883221	0.49226753	
375.2	0.49958485	0.49261143	
375.4	0.49972508	0.49295511	
375.6	0.50012584	0.49329856	
375.8	0.50128198	0.4936418	
376	0.50151582	0.49398482	
376.2	0.50158402	0.49432761	
376.4	0.50219674	0.49467019	
376.6	0.50216586	0.49501255	
376.8	0.50197201	0.49535469	
377	0.50257934	0.49569661	
377.2	0.50282348	0.49603832	
377.4	0.50329611	0.4963798	
377.6	0.50353373	0.49672107	
377.8	0.50460658	0.49706211	
378	0.50500174	0.49740294	
378.2	0.50537826	0.49774356	
378.4	0.50592007	0.49808395	
378.6	0.50554906	0.49842413	
378.8	0.5055844	0.49876408	
379	0.50551406	0.49910383	
379.2	0.50584332	0.49944335	
379.4	0.50582402	0.49978266	
379.6	0.5066339	0.50012175	
379.8	0.5072098	0.50046062	
380	0.50693821	0.50079928	
380.2	0.50701339	0.50113772	
380.4	0.50721824	0.50147594	
380.6	0.50743991	0.50181395	
380.8	0.5076514	0.50215174	
381	0.50827961	0.50248931	
381.2	0.50886146	0.50282667	
381.4	0.50958565	0.50316382	
381.6	0.51011671	0.50350075	
381.8	0.51011671	0.50383746	
382	0.50955709	0.50381101	
382.2	0.50968967	0.50378456	
382.4	0.50911669	0.50375811	
382.6	0.50855442	0.50373166	
382.8	0.50804773	0.50370522	
383	0.50752566	0.50367877	
383.2	0.50617193	0.50365233	
383.4	0.50516162	0.50362589	
383.6	0.50404316	0.50359945	
383.8	0.50311657	0.50357301	
384	0.50212165	0.50354657	
384.2	0.50134566	0.50352014	
384.4	0.50043284	0.5034937	
384.6	0.50001799	0.50346727	
384.8	0.49942973	0.50344084	
385	0.49840812	0.50341441	
385.2	0.49800699	0.50338798	
385.4	0.49751737	0.50336155	
385.6	0.49750322	0.50333512	
385.8	0.49703691	0.5033087	
386	0.4966027	0.50328228	
386.2	0.49622044	0.50325585	
386.4	0.49555121	0.50322943	
386.6	0.49562459	0.50320301	
386.8	0.49578719	0.5031766	
387	0.49568093	0.50315018	
387.2	0.49561639	0.50312377	
387.4	0.49587918	0.50309735	
387.6	0.4957859	0.50307094	
387.8	0.49600362	0.50304453	
388	0.49598559	0.50301812	
388.2	0.49573873	0.50299171	
388.4	0.49576768	0.50296531	
388.6	0.49603532	0.5029389	
388.8	0.49590129	0.5029125	
389	0.49577102	0.50288609	
389.2	0.49616375	0.50285969	
389.4	0.49632669	0.50283329	
389.6	0.49629236	0.50280689	
389.8	0.49629598	0.5027805	
390	0.49568635	0.5027541	
390.2	0.49521188	0.50272771	
390.4	0.49538632	0.50270131	
390.6	0.49544153	0.50267492	
390.8	0.49552294	0.50264853	
391	0.49495401	0.50262214	
391.2	0.49490852	0.50259576	
391.4	0.49467477	0.50256937	
391.6	0.49440004	0.50254299	
391.8	0.49425969	0.5025166	
392	0.49383952	0.50249022	
392.2	0.49350244	0.50246384	
392.4	0.49312148	0.50243746	
392.6	0.4931504	0.50241109	
392.8	0.49295079	0.50238471	
393	0.4930592	0.50235833	
393.2	0.49327185	0.50233196	
393.4	0.49315456	0.50230559	
393.6	0.49327676	0.50227922	
393.8	0.4928425	0.50225285	
394	0.49198733	0.50222648	
394.2	0.4919626	0.50220011	
394.4	0.49137173	0.50217375	
394.6	0.49180773	0.50214739	
394.8	0.49192585	0.50212102	
395	0.4909529	0.50209466	
395.2	0.49125849	0.5020683	
395.4	0.49131793	0.50204194	
395.6	0.49115766	0.50201559	
395.8	0.49127385	0.50198923	
396	0.49118507	0.50196288	
396.2	0.4918394	0.50193653	
396.4	0.4919552	0.50191017	
396.6	0.49202526	0.50188382	
396.8	0.49173412	0.50185748	
397	0.49159984	0.50183113	
397.2	0.49186563	0.50180478	
397.4	0.49162142	0.50177844	
397.6	0.49154813	0.5017521	
397.8	0.49118386	0.50172575	
398	0.49132978	0.50169941	
398.2	0.49180285	0.50167308	
398.4	0.49181247	0.50164674	
398.6	0.4928435	0.5016204	
398.8	0.49246049	0.50159407	
399	0.49212912	0.50156773	
399.2	0.49232306	0.5015414	
399.4	0.4923675	0.50151507	
399.6	0.49268127	0.50148874	
399.8	0.49285119	0.50146241	
400	0.49296108	0.50143609	
400.2	0.49319366	0.50140976	
400.4	0.49255152	0.50138344	
400.6	0.49184516	0.50135712	
400.8	0.49128877	0.5013308	
401	0.49121367	0.50130448	
401.2	0.49123621	0.50127816	
401.4	0.49099053	0.50125184	
401.6	0.49073545	0.50122553	
401.8	0.49090938	0.50119921	
402	0.49104751	0.5011729	
402.2	0.49128002	0.50114659	
402.4	0.49119965	0.50112028	
402.6	0.49151885	0.50109397	
402.8	0.49140526	0.50106766	
403	0.49170735	0.50104136	
403.2	0.49171133	0.50101505	
403.4	0.49190442	0.50098875	
403.6	0.49213837	0.50096245	
403.8	0.49226506	0.50093615	
404	0.49219099	0.50090985	
404.2	0.49196436	0.50088355	
404.4	0.49156265	0.50085726	
404.6	0.4915107	0.50083096	
404.8	0.49160263	0.50080467	
405	0.49180956	0.50077838	
405.2	0.49182079	0.50075209	
405.4	0.49187856	0.5007258	
405.6	0.49216027	0.50069951	
405.8	0.49252006	0.50067322	
406	0.49217417	0.50064694	
406.2	0.49215472	0.50062066	
406.4	0.4919708	0.50059437	
406.6	0.49222006	0.50056809	
406.8	0.49222178	0.50054181	
407	0.49221666	0.50051553	
407.2	0.49187925	0.50048926	
407.4	0.4914103	0.50046298	
407.6	0.49087835	0.50043671	
407.8	0.49021893	0.50041044	
408	0.48992999	0.50038417	
408.2	0.48919616	0.5003579	
408.4	0.4889931	0.50033163	
408.6	0.48877452	0.50030536	
408.8	0.48816197	0.50027909	
409	0.48810827	0.50025283	
409.2	0.48823437	0.50022657	
409.4	0.48868927	0.50020031	
409.6	0.4893902	0.50017405	
409.8	0.489404	0.50014779	
410	0.48924756	0.50012153	
410.2	0.48984102	0.50009527	
410.4	0.49041875	0.50006902	
410.6	0.49093371	0.50004277	
410.8	0.4908201	0.50001651	
411	0.49104369	0.49999026	
411.2	0.49074022	0.49996401	
411.4	0.49049581	0.49993777	
411.6	0.49008863	0.49991152	
411.8	0.4896442	0.49988528	
412	0.48935	0.49985903	
412.2	0.48882456	0.49983279	
412.4	0.48879135	0.49980655	
412.6	0.48828185	0.49978031	
412.8	0.48832097	0.49975407	
413	0.48889446	0.49972783	
413.2	0.48910797	0.4997016	
413.4	0.48954409	0.49967537	
413.6	0.48983692	0.49964913	
413.8	0.48951	0.4996229	
414	0.48949283	0.49959667	
414.2	0.48962779	0.49957044	
414.4	0.48975067	0.49954422	
414.6	0.48969341	0.49951799	
414.8	0.48936189	0.49949177	
415	0.48911721	0.49946554	
415.2	0.48858871	0.49943932	
415.4	0.48876303	0.4994131	
415.6	0.48829397	0.49938688	
415.8	0.48786791	0.49936067	
416	0.48793987	0.49933445	
416.2	0.48865673	0.49930823	
416.4	0.4889616	0.49928202	
416.6	0.48913779	0.49925581	
416.8	0.48944335	0.4992296	
417	0.4896849	0.49920339	
417.2	0.48998915	0.49917718	
417.4	0.48983628	0.49915098	
417.6	0.49001199	0.49912477	
417.8	0.48989226	0.49909857	
418	0.48958998	0.49907236	
418.2	0.48937644	0.49904616	
418.4	0.48985539	0.49901996	
418.6	0.48935688	0.49899377	
418.8	0.48885715	0.49896757	
419	0.48867347	0.49894137	
419.2	0.48874121	0.49891518	
419.4	0.48894291	0.49888899	
419.6	0.48856957	0.4988628	
419.8	0.48867024	0.49883661	
420	0.48906984	0.49881042	
420.2	0.48961226	0.49878423	
420.4	0.48953194	0.49875804	
420.6	0.48978798	0.49873186	
420.8	0.48996185	0.49870568	
421	0.48994157	0.4986795	
421.2	0.49007487	0.49865332	
421.4	0.48966785	0.49862714	
421.6	0.49031276	0.49860096	
421.8	0.48994133	0.49857478	
422	0.4893493	0.49854861	
422.2	0.48937164	0.49852243	
422.4	0.48919128	0.49849626	
422.6	0.48820889	0.49847009	
422.8	0.4881181	0.49844392	
423	0.48784765	0.49841775	
423.2	0.4877933	0.49839159	
423.4	0.48760055	0.49836542	
423.6	0.4878322	0.49833926	
423.8	0.48805603	0.4983131	
424	0.48841309	0.49828694	
424.2	0.48864993	0.49826078	
424.4	0.48881262	0.49823462	
424.6	0.48934476	0.49820846	
424.8	0.48951989	0.49818231	
425	0.48976489	0.49815615	
425.2	0.4900381	0.49813	
425.4	0.49011108	0.49810385	
425.6	0.49039915	0.4980777	
425.8	0.49028603	0.49805155	
426	0.49021428	0.4980254	
426.2	0.49013016	0.49799925	
426.4	0.48945825	0.49797311	
426.6	0.48876003	0.49794697	
426.8	0.48855435	0.49792083	
427	0.48819559	0.49789468	
427.2	0.48762138	0.49786855	
427.4	0.48725608	0.49784241	
427.6	0.48705926	0.49781627	
427.8	0.48707378	0.49779014	
428	0.4869136	0.497764	
428.2	0.48672322	0.49773787	
428.4	0.48699069	0.49771174	
428.6	0.48705506	0.49768561	
428.8	0.48690588	0.49765948	
429	0.48700549	0.49763336	
429.2	0.48730475	0.49760723	
429.4	0.48773967	0.49758111	
429.6	0.4880054	0.49755498	
429.8	0.48878294	0.49752886	
430	0.48879414	0.49750274	
430.2	0.48844054	0.49747662	
430.4	0.48759012	0.49745051	
430.6	0.48741168	0.49742439	
430.8	0.48723654	0.49739828	
431	0.48691598	0.49737216	
431.2	0.48659067	0.49734605	
431.4	0.48671569	0.49731994	
431.6	0.48663247	0.49729383	
431.8	0.48712538	0.49726773	
432	0.48684996	0.49724162	
432.2	0.48695806	0.49721551	
432.4	0.48729725	0.49718941	
432.6	0.48724393	0.49716331	
432.8	0.48718408	0.49713721	
433	0.487649	0.49711111	
433.2	0.48764112	0.49708501	
433.4	0.48764097	0.49705891	
433.6	0.4879793	0.49703282	
433.8	0.4881892	0.49700673	
434	0.48799449	0.49698063	
434.2	0.48746279	0.49695454	
434.4	0.48701633	0.49692845	
434.6	0.48746974	0.49690236	
434.8	0.48712852	0.49687628	
435	0.48771862	0.49685019	
435.2	0.48791003	0.49682411	
435.4	0.48794997	0.49679802	
435.6	0.48770736	0.49677194	
435.8	0.48775281	0.49674586	
436	0.48779174	0.49671978	
436.2	0.48759346	0.49669371	
436.4	0.48777217	0.49666763	
436.6	0.48764056	0.49664156	
436.8	0.487301	0.49661548	
437	0.48699174	0.49658941	
437.2	0.48642314	0.49656334	
437.4	0.4865174	0.49653727	
437.6	0.48657125	0.4965112	
437.8	0.48640793	0.49648514	
438	0.48658545	0.49645907	
438.2	0.48613048	0.49643301	
438.4	0.48621806	0.49640695	
438.6	0.48644551	0.49638088	
438.8	0.4860687	0.49635482	
439	0.48620442	0.49632877	
439.2	0.48571471	0.49630271	
439.4	0.48553897	0.49627665	
439.6	0.48543707	0.4962506	
439.8	0.4856147	0.49622455	
440	0.4858097	0.4961985	
440.2	0.48564938	0.49617245	
440.4	0.48629724	0.4961464	
440.6	0.48638407	0.49612035	
440.8	0.48638069	0.4960943	
441	0.48655597	0.49606826	
441.2	0.48667523	0.49604222	
441.4	0.48680002	0.49601617	
441.6	0.48676962	0.49599013	
441.8	0.4865436	0.4959641	
442	0.48625613	0.49593806	
442.2	0.48594174	0.49591202	
442.4	0.4854525	0.49588599	
442.6	0.4851644	0.49585995	
442.8	0.48489137	0.49583392	
443	0.48479977	0.49580789	
443.2	0.48521893	0.49578186	
443.4	0.48566961	0.49575583	
443.6	0.48591695	0.4957298	
443.8	0.48604356	0.49570378	
444	0.48645985	0.49567776	
444.2	0.48680718	0.49565173	
444.4	0.48765546	0.49562571	
444.6	0.48800973	0.49559969	
444.8	0.48820365	0.49557367	
445	0.4885091	0.49554766	
445.2	0.48843719	0.49552164	
445.4	0.488372	0.49549563	
445.6	0.48823898	0.49546961	
445.8	0.48760261	0.4954436	
446	0.48732357	0.49541759	
446.2	0.4870332	0.49539158	
446.4	0.48655091	0.49536557	
446.6	0.48680973	0.49533957	
446.8	0.48653851	0.49531356	
447	0.48635464	0.49528756	
447.2	0.48641937	0.49526156	
447.4	0.48590481	0.49523556	
447.6	0.4854408	0.49520956	
447.8	0.48541238	0.49518356	
448	0.48568293	0.49515756	
448.2	0.48559707	0.49513157	
448.4	0.48551924	0.49510557	
448.6	0.48538681	0.49507958	
448.8	0.4853194	0.49505359	
449	0.48517751	0.4950276	
449.2	0.48528222	0.49500161	
449.4	0.48537097	0.49497562	
449.6	0.48542767	0.49494964	
449.8	0.48533708	0.49492365	
450	0.48595129	0.49489767	
450.2	0.48604797	0.49487169	
450.4	0.48615865	0.49484571	
450.6	0.48645186	0.49481973	
450.8	0.48669167	0.49479375	
451	0.4865727	0.49476777	
451.2	0.48710172	0.4947418	
451.4	0.48658702	0.49471583	
451.6	0.48660392	0.49468985	
451.8	0.48707837	0.49466388	
452	0.48725134	0.49463791	
452.2	0.48721895	0.49461194	
452.4	0.48691896	0.49458598	
452.6	0.4873675	0.49456001	
452.8	0.48714855	0.49453405	
453	0.48681745	0.49450809	
453.2	0.48649418	0.49448212	
453.4	0.48634609	0.49445616	
453.6	0.48626857	0.49443021	
453.8	0.48649137	0.49440425	
454	0.48706117	0.49437829	
454.2	0.48660279	0.49435234	
454.4	0.4869837	0.49432639	
454.6	0.48726524	0.49430043	
454.8	0.48758375	0.49427448	
455	0.48734029	0.49424853	
455.2	0.48787893	0.49422259	
455.4	0.48695907	0.49419664	
455.6	0.48717716	0.4941707	
455.8	0.4874636	0.49414475	
456	0.48747923	0.49411881	
456.2	0.48721343	0.49409287	
456.4	0.48718406	0.49406693	
456.6	0.48672306	0.49404099	
456.8	0.48600307	0.49401505	
457	0.48555142	0.49398912	
457.2	0.48501954	0.49396318	
457.4	0.48479556	0.49393725	
457.6	0.48445174	0.49391132	
457.8	0.48478801	0.49388539	
458	0.48482449	0.49385946	
458.2	0.48451191	0.49383354	
458.4	0.48486467	0.49380761	
458.6	0.48455179	0.49378168	
458.8	0.48463894	0.49375576	
459	0.48456136	0.49372984	
459.2	0.484971	0.49370392	
459.4	0.48460428	0.493678	
459.6	0.48488749	0.49365208	
459.8	0.48510921	0.49362617	
460	0.48490848	0.49360025	
460.2	0.48438658	0.49357434	
460.4	0.48432119	0.49354843	
460.6	0.48373388	0.49352251	
460.8	0.48390716	0.4934966	
461	0.4839881	0.4934707	
461.2	0.4840116	0.49344479	
461.4	0.48366212	0.49341888	
461.6	0.48387251	0.49339298	
461.8	0.48427506	0.49336708	
462	0.4846683	0.49334118	
462.2	0.48480452	0.49331528	
462.4	0.48457465	0.49328938	
462.6	0.48455424	0.49326348	
462.8	0.48499493	0.49323758	
463	0.48543378	0.49321169	
463.2	0.48564137	0.4931858	
463.4	0.48543062	0.4931599	
463.6	0.48521873	0.49313401	
463.8	0.48467338	0.49310813	
464	0.48399679	0.49308224	
464.2	0.48356951	0.49305635	
464.4	0.48356248	0.49303047	
464.6	0.48301736	0.49300458	
464.8	0.48290973	0.4929787	
465	0.48262619	0.49295282	
465.2	0.48225454	0.49292694	
465.4	0.48216362	0.49290106	
465.6	0.48236968	0.49287518	
465.8	0.48281538	0.49284931	
466	0.4832755	0.49282343	
466.2	0.48303711	0.49279756	
466.4	0.4831106	0.49277169	
466.6	0.48393666	0.49274582	
466.8	0.48437863	0.49271995	
467	0.48480698	0.49269408	
467.2	0.48511694	0.49266822	
467.4	0.48508561	0.49264235	
467.6	0.48475583	0.49261649	
467.8	0.48454165	0.49259063	
468	0.48483219	0.49256477	
468.2	0.4850079	0.49253891	
468.4	0.48474093	0.49251305	
468.6	0.48463278	0.49248719	
468.8	0.48439743	0.49246134	
469	0.48424419	0.49243548	
469.2	0.48419128	0.49240963	
469.4	0.48446275	0.49238378	
469.6	0.48421846	0.49235793	
469.8	0.48514208	0.49233208	
470	0.4851051	0.49230624	
470.2	0.48505806	0.49228039	
470.4	0.48559719	0.49225455	
470.6	0.48576301	0.4922287	
470.8	0.48594122	0.49220286	
471	0.48594584	0.49217702	
471.2	0.48584096	0.49215118	
471.4	0.48491923	0.49212534	
471.6	0.48452524	0.49209951	
471.8	0.48466954	0.49207367	
472	0.48482047	0.49204784	
472.2	0.48533602	0.49202201	
472.4	0.48494709	0.49199618	
472.6	0.48484309	0.49197035	
472.8	0.48409428	0.49194452	
473	0.48396485	0.49191869	
473.2	0.48411899	0.49189287	
473.4	0.48428267	0.49186704	
473.6	0.48443172	0.49184122	
473.8	0.48471458	0.4918154	
474	0.48418209	0.49178958	
474.2	0.48443625	0.49176376	
474.4	0.48461123	0.49173794	
474.6	0.48452692	0.49171213	
474.8	0.48460095	0.49168631	
475	0.48414211	0.4916605	
475.2	0.48367878	0.49163469	
475.4	0.48336222	0.49160888	
475.6	0.48387669	0.49158307	
475.8	0.48439467	0.49155726	
476	0.48425978	0.49153145	
476.2	0.48454154	0.49150565	
476.4	0.48375519	0.49147985	
476.6	0.48387882	0.49145404	
476.8	0.48351217	0.49142824	
477	0.48345421	0.49140244	
477.2	0.48304574	0.49137664	
477.4	0.48256092	0.49135085	
477.6	0.48202996	0.49132505	
477.8	0.48178987	0.49129926	
478	0.48162428	0.49127347	
478.2	0.48224549	0.49124767	
478.4	0.4822869	0.49122188	
478.6	0.48226279	0.4911961	
478.8	0.48243822	0.49117031	
479	0.48203418	0.49114452	
479.2	0.48176726	0.49111874	
479.4	0.48190411	0.49109295	
479.6	0.48271885	0.49106717	
479.8	0.48281453	0.49104139	
480	0.48273379	0.49101561	
480.2	0.48233494	0.49098983	
480.4	0.48253412	0.49096406	
480.6	0.48310533	0.49093828	
480.8	0.48244771	0.49091251	
481	0.48244457	0.49088674	
481.2	0.48207641	0.49086096	
481.4	0.48224666	0.49083519	
481.6	0.48255293	0.49080943	
481.8	0.48283177	0.49078366	
482	0.48297685	0.49075789	
482.2	0.48380885	0.49073213	
482.4	0.48419699	0.49070637	
482.6	0.48457215	0.4906806	
482.8	0.48470648	0.49065484	
483	0.48422477	0.49062908	
483.2	0.48449192	0.49060333	
483.4	0.48465269	0.49057757	
483.6	0.48472743	0.49055182	
483.8	0.48428993	0.49052606	
484	0.48413374	0.49050031	
484.2	0.48310288	0.49047456	
484.4	0.48305738	0.49044881	
484.6	0.48252247	0.49042306	
484.8	0.48217688	0.49039731	
485	0.48246691	0.49037157	
485.2	0.48224509	0.49034583	
485.4	0.48244825	0.49032008	
485.6	0.48300343	0.49029434	
485.8	0.48313136	0.4902686	
486	0.48330239	0.49024286	
486.2	0.48415451	0.49021712	
486.4	0.48462641	0.49019139	
486.6	0.4847687	0.49016565	
486.8	0.48468246	0.49013992	
487	0.48497964	0.49011419	
487.2	0.48529393	0.49008846	
487.4	0.48505142	0.49006273	
487.6	0.48506045	0.490037	
487.8	0.48481497	0.49001127	
488	0.48477134	0.48998555	
488.2	0.48400987	0.48995983	
488.4	0.48369222	0.4899341	
488.6	0.48377941	0.48990838	
488.8	0.48417748	0.48988266	
489	0.48433544	0.48985694	
489.2	0.48424016	0.48983123	
489.4	0.48475835	0.48980551	
489.6	0.48482977	0.4897798	
489.8	0.48471901	0.48975408	
490	0.48465248	0.48972837	
490.2	0.48488388	0.48970266	
490.4	0.48447173	0.48967695	
490.6	0.48448102	0.48965124	
490.8	0.48400332	0.48962554	
491	0.48365383	0.48959983	
491.2	0.48370681	0.48957413	
491.4	0.48322324	0.48954843	
491.6	0.48305201	0.48952273	
491.8	0.48248566	0.48949703	
492	0.48238576	0.48947133	
492.2	0.48186241	0.48944563	
492.4	0.48168571	0.48941994	
492.6	0.48167563	0.48939424	
492.8	0.48193879	0.48936855	
493	0.48165064	0.48934286	
493.2	0.48190962	0.48931717	
493.4	0.48263829	0.48929148	
493.6	0.4826384	0.48926579	
493.8	0.48276913	0.48924011	
494	0.48275468	0.48921442	
494.2	0.48275362	0.48918874	
494.4	0.48280226	0.48916306	
494.6	0.48294288	0.48913737	
494.8	0.4827775	0.4891117	
495	0.48285595	0.48908602	
495.2	0.48335377	0.48906034	
495.4	0.48328943	0.48903467	
495.6	0.48353072	0.48900899	
495.8	0.48329725	0.48898332	
496	0.48331178	0.48895765	
496.2	0.48350027	0.48893198	
496.4	0.48325509	0.48890631	
496.6	0.48310332	0.48888064	
496.8	0.48315078	0.48885498	
497	0.48319205	0.48882931	
497.2	0.48352976	0.48880365	
497.4	0.48336558	0.48877799	
497.6	0.48305282	0.48875233	
497.8	0.48305059	0.48872667	
498	0.48248562	0.48870101	
498.2	0.48219344	0.48867535	
498.4	0.48191562	0.4886497	
498.6	0.48136252	0.48862404	
498.8	0.48154773	0.48859839	
499	0.4817206	0.48857274	
499.2	0.482639	0.48854709	
499.4	0.48272008	0.48852144	
499.6	0.48307424	0.4884958	
499.8	0.48290966	0.48847015	
500	0.48308979	0.48844451	
500.2	0.48286599	0.48841886	
500.4	0.48266883	0.48839322	
500.6	0.48282995	0.48836758	
500.8	0.48350686	0.48834194	
501	0.48379157	0.4883163	
501.2	0.48350062	0.48829067	
501.4	0.48372346	0.48826503	
501.6	0.48393411	0.4882394	
501.8	0.48393348	0.48821377	
502	0.48306648	0.48818814	
502.2	0.48282673	0.48816251	
502.4	0.48260415	0.48813688	
502.6	0.4825381	0.48811125	
502.8	0.4827019	0.48808563	
503	0.4824628	0.48806	
503.2	0.48267486	0.48803438	
503.4	0.48180339	0.48800876	
503.6	0.48159036	0.48798314	
503.8	0.48086475	0.48795752	
504	0.4801036	0.4879319	
504.2	0.48022053	0.48790629	
504.4	0.48095825	0.48788067	
504.6	0.48129805	0.48785506	
504.8	0.48237657	0.48782945	
505	0.48215353	0.48780384	
505.2	0.48259255	0.48777823	
505.4	0.48285	0.48775262	
505.6	0.4831353	0.48772701	
505.8	0.48313264	0.48770141	
506	0.48335157	0.4876758	
506.2	0.48384101	0.4876502	
506.4	0.48418996	0.4876246	
506.6	0.48398239	0.487599	
506.8	0.48318866	0.4875734	
507	0.48294479	0.4875478	
507.2	0.48280045	0.48752221	
507.4	0.48227447	0.48749661	
507.6	0.48224452	0.48747102	
507.8	0.48174481	0.48744543	
508	0.48204781	0.48741984	
508.2	0.48267091	0.48739425	
508.4	0.48295049	0.48736866	
508.6	0.48279474	0.48734307	
508.8	0.48315887	0.48731749	
509	0.48280212	0.48729191	
509.2	0.4829139	0.48726632	
509.4	0.48283561	0.48724074	
509.6	0.48293434	0.48721516	
509.8	0.48333999	0.48718958	
510	0.48350809	0.48716401	
510.2	0.48316283	0.48713843	
510.4	0.4830333	0.48711286	
510.6	0.48266064	0.48708728	
510.8	0.48257343	0.48706171	
511	0.48250351	0.48703614	
511.2	0.48254265	0.48701057	
511.4	0.48260645	0.486985	
511.6	0.48278286	0.48695944	
511.8	0.48245827	0.48693387	
512	0.48238499	0.48690831	
512.2	0.4820932	0.48688275	
512.4	0.48205044	0.48685719	
512.6	0.48160832	0.48683163	
512.8	0.48183062	0.48680607	
513	0.48165946	0.48678051	
513.2	0.48135825	0.48675496	
513.4	0.48161155	0.4867294	
513.6	0.48107176	0.48670385	
513.8	0.48128579	0.4866783	
514	0.48070848	0.48665275	
514.2	0.48109743	0.4866272	
514.4	0.48153884	0.48660165	
514.6	0.48159502	0.4865761	
514.8	0.48170631	0.48655056	
515	0.48195693	0.48652502	
515.2	0.48238006	0.48649947	
515.4	0.48258969	0.48647393	
515.6	0.48303612	0.48644839	
515.8	0.48310459	0.48642286	
516	0.48328156	0.48639732	
516.2	0.48422261	0.48637178	
516.4	0.48412644	0.48634625	
516.6	0.48396629	0.48632072	
516.8	0.48410206	0.48629518	
517	0.48378977	0.48626965	
517.2	0.48357718	0.48624413	
517.4	0.48313418	0.4862186	
517.6	0.48229653	0.48619307	
517.8	0.48239073	0.48616755	
518	0.48201328	0.48614202	
518.2	0.48180536	0.4861165	
518.4	0.48142905	0.48609098	
518.6	0.48130507	0.48606546	
518.8	0.48159229	0.48603994	
519	0.48164145	0.48601443	
519.2	0.48165801	0.48598891	
519.4	0.48174522	0.4859634	
519.6	0.48198896	0.48593788	
519.8	0.48223505	0.48591237	
520	0.48205454	0.48588686	
520.2	0.48207526	0.48586135	
520.4	0.48172482	0.48583585	
520.6	0.48198481	0.48581034	
520.8	0.4816156	0.48578484	
521	0.48130401	0.48575933	
521.2	0.48106699	0.48573383	
521.4	0.48072362	0.48570833	
521.6	0.48076451	0.48568283	
521.8	0.48087839	0.48565733	
522	0.48056732	0.48563184	
522.2	0.48069531	0.48560634	
522.4	0.48113506	0.48558085	
522.6	0.48168791	0.48555536	
522.8	0.48198993	0.48552986	
523	0.48162147	0.48550437	
523.2	0.481985	0.48547889	
523.4	0.48188209	0.4854534	
523.6	0.48189496	0.48542791	
523.8	0.48185176	0.48540243	
524	0.48158877	0.48537694	
524.2	0.48172951	0.48535146	
524.4	0.48210995	0.48532598	
524.6	0.48207691	0.4853005	
524.8	0.48183033	0.48527502	
525	0.48205828	0.48524955	
525.2	0.48243148	0.48522407	
525.4	0.48246478	0.4851986	
525.6	0.48284338	0.48517313	
525.8	0.48290729	0.48514766	
526	0.48305816	0.48512219	
526.2	0.48337307	0.48509672	
526.4	0.48357734	0.48507125	
526.6	0.48316903	0.48504578	
526.8	0.48285661	0.48502032	
527	0.48230404	0.48499486	
527.2	0.48194641	0.48496939	
527.4	0.48131295	0.48494393	
527.6	0.48113766	0.48491847	
527.8	0.48099248	0.48489302	
528	0.48076118	0.48486756	
528.2	0.48054665	0.48484211	
528.4	0.48053491	0.48481665	
528.6	0.48003265	0.4847912	
528.8	0.4798123	0.48476575	
529	0.47988968	0.4847403	
529.2	0.47941296	0.48471485	
529.4	0.47947273	0.4846894	
529.6	0.47967578	0.48466396	
529.8	0.47961627	0.48463851	
530	0.47940584	0.48461307	
530.2	0.47927804	0.48458763	
530.4	0.47898402	0.48456219	
530.6	0.47838564	0.48453675	
530.8	0.47853954	0.48451131	
531	0.47837229	0.48448587	
531.2	0.47853536	0.48446044	
531.4	0.47923556	0.484435	
531.6	0.4799532	0.48440957	
531.8	0.48080731	0.48438414	
532	0.48134767	0.48435871	
532.2	0.48178035	0.48433328	
532.4	0.4820849	0.48430786	
532.6	0.48213021	0.48428243	
532.8	0.48205102	0.48425701	
533	0.48224412	0.48423158	
533.2	0.48197889	0.48420616	
533.4	0.48202329	0.48418074	
533.6	0.48185212	0.48415532	
533.8	0.48150942	0.4841299	
534	0.48101612	0.48410449	
534.2	0.48088539	0.48407907	
534.4	0.48069082	0.48405366	
534.6	0.48035298	0.48402825	
534.8	0.48036553	0.48400283	
535	0.48015122	0.48397742	
535.2	0.48097332	0.48395202	
535.4	0.48145556	0.48392661	
535.6	0.48214589	0.4839012	
535.8	0.48289949	0.4838758	
536	0.48311147	0.4838504	
536.2	0.48349187	0.48382499	
536.4	0.48353317	0.48379959	
536.6	0.48325192	0.48377419	
536.8	0.48297926	0.4837488	
537	0.48322162	0.4837234	
537.2	0.48230942	0.483698	
537.4	0.48174563	0.48367261	
537.6	0.48155333	0.48364722	
537.8	0.4810025	0.48362183	
538	0.4806133	0.48359644	
538.2	0.48028053	0.48357105	
538.4	0.47969597	0.48354566	
538.6	0.47941554	0.48352028	
538.8	0.4792155	0.48349489	
539	0.4795548	0.48346951	
539.2	0.48009583	0.48344413	
539.4	0.48015142	0.48341875	
539.6	0.48061184	0.48339337	
539.8	0.48058774	0.48336799	
540	0.48110282	0.48334261	
540.2	0.48111931	0.48331724	
540.4	0.48112028	0.48329186	
540.6	0.48109081	0.48326649	
540.8	0.48135406	0.48324112	
541	0.48148441	0.48321575	
541.2	0.48108014	0.48319038	
541.4	0.48166044	0.48316502	
541.6	0.48212498	0.48313965	
541.8	0.48237361	0.48311429	
542	0.48219044	0.48308892	
542.2	0.48239179	0.48306356	
542.4	0.48215002	0.4830382	
542.6	0.48241478	0.48301284	
542.8	0.48247755	0.48298748	
543	0.48243933	0.48296213	
543.2	0.48206891	0.48293677	
543.4	0.48178185	0.48291142	
543.6	0.4819296	0.48288607	
543.8	0.48180114	0.48286071	
544	0.48207481	0.48283536	
544.2	0.48167195	0.48281002	
544.4	0.48128128	0.48278467	
544.6	0.48133304	0.48275932	
544.8	0.48144928	0.48273398	
545	0.48131772	0.48270864	
545.2	0.48138791	0.48268329	
545.4	0.48147573	0.48265795	
545.6	0.4812126	0.48263261	
545.8	0.48076462	0.48260728	
546	0.47998072	0.48258194	
546.2	0.47969419	0.4825566	
546.4	0.4794379	0.48253127	
546.6	0.47907507	0.48250594	
546.8	0.47909712	0.48248061	
547	0.47859985	0.48245528	
547.2	0.47861335	0.48242995	
547.4	0.47834769	0.48240462	
547.6	0.47887661	0.4823793	
547.8	0.47890199	0.48235397	
548	0.47895646	0.48232865	
548.2	0.47946922	0.48230333	
548.4	0.47935462	0.48227801	
548.6	0.48029386	0.48225269	
548.8	0.48033803	0.48222737	
549	0.48066893	0.48220205	
549.2	0.48126233	0.48217674	
549.4	0.48122564	0.48215142	
549.6	0.48108256	0.48212611	
549.8	0.48141037	0.4821008	
550	0.48069784	0.48207549	
550.2	0.48089721	0.48205018	
550.4	0.48089268	0.48202487	
550.6	0.48047907	0.48199957	
550.8	0.48071916	0.48197426	
551	0.4803192	0.48194896	
551.2	0.48051257	0.48192366	
551.4	0.47999998	0.48189836	
551.6	0.48041598	0.48187306	
551.8	0.47984315	0.48184776	
552	0.47971448	0.48182246	
552.2	0.47987143	0.48179717	
552.4	0.47947791	0.48177187	
552.6	0.47991561	0.48174658	
552.8	0.47978471	0.48172129	
553	0.48002635	0.481696	
553.2	0.47988344	0.48167071	
553.4	0.47977084	0.48164542	
553.6	0.47988641	0.48162014	
553.8	0.47960458	0.48159485	
554	0.47896262	0.48156957	
554.2	0.47941063	0.48154429	
554.4	0.47917075	0.48151901	
554.6	0.47961728	0.48149373	
554.8	0.47986739	0.48146845	
555	0.47991764	0.48144317	
555.2	0.48011982	0.4814179	
555.4	0.47984907	0.48139262	
555.6	0.48020087	0.48136735	
555.8	0.48006188	0.48134208	
556	0.48045999	0.48131681	
556.2	0.48057451	0.48129154	
556.4	0.48089108	0.48126627	
556.6	0.48103224	0.48124101	
556.8	0.48080032	0.48121574	
557	0.48038775	0.48119048	
557.2	0.48060869	0.48116522	
557.4	0.48103195	0.48113996	
557.6	0.48126437	0.4811147	
557.8	0.48083016	0.48108944	
558	0.48108882	0.48106418	
558.2	0.48119376	0.48103893	
558.4	0.48127642	0.48101367	
558.6	0.48161789	0.48098842	
558.8	0.48147094	0.48096317	
559	0.48119538	0.48093792	
559.2	0.48139016	0.48091267	
559.4	0.48092868	0.48088742	
559.6	0.4809239	0.48086217	
559.8	0.48103435	0.48083693	
560	0.4808271	0.48081169	
560.2	0.48103285	0.48078644	
560.4	0.48109127	0.4807612	
560.6	0.48040201	0.48073596	
560.8	0.4804476	0.48071073	
561	0.48039373	0.48068549	
561.2	0.48093532	0.48066025	
561.4	0.48074924	0.48063502	
561.6	0.48063425	0.48060979	
561.8	0.48067917	0.48058455	
562	0.48107516	0.48055932	
562.2	0.48115588	0.48053409	
562.4	0.48133727	0.48050887	
562.6	0.48097448	0.48048364	
562.8	0.48109155	0.48045842	
563	0.48120921	0.48043319	
563.2	0.48140549	0.48040797	
563.4	0.48038735	0.48038275	
563.6	0.48062898	0.48035753	
563.8	0.48074912	0.48033231	
564	0.48065544	0.48030709	
564.2	0.4805822	0.48028188	
564.4	0.48089528	0.48025666	
564.6	0.48067055	0.48023145	
564.8	0.48093016	0.48020624	
565	0.48109882	0.48018103	
565.2	0.48092354	0.48015582	
565.4	0.48056516	0.48013061	
565.6	0.48078848	0.4801054	
565.8	0.4812197	0.4800802	
566	0.48100805	0.480055	
566.2	0.48117684	0.48002979	
566.4	0.48107764	0.48000459	
566.6	0.48079399	0.47997939	
566.8	0.48097276	0.47995419	
567	0.48074816	0.479929	
567.2	0.47991835	0.4799038	
567.4	0.47890822	0.47987861	
567.6	0.47892386	0.47985341	
567.8	0.47857847	0.47982822	
568	0.47805345	0.47980303	
568.2	0.47760393	0.47977784	
568.4	0.47799286	0.47975265	
568.6	0.47744717	0.47972747	
568.8	0.4773758	0.47970228	
569	0.47756043	0.4796771	
569.2	0.4770624	0.47965191	
569.4	0.47711842	0.47962673	
569.6	0.47746495	0.47960155	
569.8	0.47788315	0.47957637	
570	0.47856737	0.4795512	
570.2	0.47890216	0.47952602	
570.4	0.47893464	0.47950085	
570.6	0.4791889	0.47947567	
570.8	0.4795374	0.4794505	
571	0.48014756	0.47942533	
571.2	0.47975317	0.47940016	
571.4	0.48013802	0.47937499	
571.6	0.48060768	0.47934982	
571.8	0.4806189	0.47932466	
572	0.48048339	0.4792995	
572.2	0.48046395	0.47927433	
572.4	0.48098834	0.47924917	
572.6	0.48122059	0.47922401	
572.8	0.48107115	0.47919885	
573	0.48122088	0.47917369	
573.2	0.48066992	0.47914854	
573.4	0.48071983	0.47912338	
573.6	0.48047624	0.47909823	
573.8	0.48062223	0.47907308	
574	0.48028261	0.47904793	
574.2	0.48000992	0.47902278	
574.4	0.48048776	0.47899763	
574.6	0.48099194	0.47897248	
574.8	0.48086519	0.47894734	
575	0.48086583	0.47892219	
575.2	0.48043583	0.47889705	
575.4	0.48037414	0.47887191	
575.6	0.4804279	0.47884677	
575.8	0.48021843	0.47882163	
576	0.48047406	0.47879649	
576.2	0.48094402	0.47877135	
576.4	0.4816166	0.47874622	
576.6	0.48171317	0.47872108	
576.8	0.48160863	0.47869595	
577	0.48209082	0.47867082	
577.2	0.48151943	0.47864569	
577.4	0.48137992	0.47862056	
577.6	0.48132429	0.47859543	
577.8	0.48123087	0.47857031	
578	0.4812301	0.47854518	
578.2	0.48149104	0.47852006	
578.4	0.48174849	0.47849494	
578.6	0.48172196	0.47846982	
578.8	0.48088897	0.4784447	
579	0.4808007	0.47841958	
579.2	0.48047147	0.47839446	
579.4	0.47953422	0.47836935	
579.6	0.47921231	0.47834424	
579.8	0.47909115	0.47831912	
580	0.47882795	0.47829401	
580.2	0.47897719	0.4782689	
580.4	0.47908076	0.47824379	
580.6	0.47955481	0.47821869	
580.8	0.48007264	0.47819358	
581	0.4802305	0.47816847	
581.2	0.4797005	0.47814337	
581.4	0.47975278	0.47811827	
581.6	0.48004067	0.47809317	
581.8	0.47995225	0.47806807	
582	0.479965	0.47804297	
582.2	0.4803248	0.47801787	
582.4	0.48051759	0.47799278	
582.6	0.48059028	0.47796768	
582.8	0.48008703	0.47794259	
583	0.47994453	0.4779175	
583.2	0.47919798	0.47789241	
583.4	0.47819588	0.47786732	
583.6	0.47792062	0.47784223	
583.8	0.4780957	0.47781715	
584	0.47781804	0.47779206	
584.2	0.47837473	0.47776698	
584.4	0.47846217	0.47774189	
584.6	0.47902384	0.47771681	
584.8	0.47902595	0.47769173	
585	0.47918494	0.47766666	
585.2	0.47917403	0.47764158	
585.4	0.47923256	0.4776165	
585.6	0.47928624	0.47759143	
585.8	0.47952079	0.47756635	
586	0.4797612	0.47754128	
586.2	0.48018329	0.47751621	
586.4	0.48020475	0.47749114	
586.6	0.48046314	0.47746608	
586.8	0.48070798	0.47744101	
587	0.48074841	0.47741594	
587.2	0.48038457	0.47739088	
587.4	0.48006752	0.47736582	
587.6	0.4800911	0.47734076	
587.8	0.48018635	0.4773157	
588	0.48036761	0.47729064	
588.2	0.47994614	0.47726558	
588.4	0.47939388	0.47724052	
588.6	0.47957353	0.47721547	
588.8	0.47927236	0.47719041	
589	0.47898838	0.47716536	
589.2	0.47892993	0.47714031	
589.4	0.47855744	0.47711526	
589.6	0.47864265	0.47709021	
589.8	0.47864284	0.47706517	
590	0.47876399	0.47704012	
590.2	0.47905928	0.47701508	
590.4	0.48013452	0.47699003	
590.6	0.48014823	0.47696499	
590.8	0.4807432	0.47693995	
591	0.48078115	0.47691491	
591.2	0.48075278	0.47688988	
591.4	0.48095478	0.47686484	
591.6	0.48137101	0.4768398	
591.8	0.48150317	0.47681477	
592	0.48097213	0.47678974	
592.2	0.48081439	0.47676471	
592.4	0.48052034	0.47673968	
592.6	0.48051514	0.47671465	
592.8	0.47976626	0.47668962	
593	0.4796291	0.4766646	
593.2	0.47969348	0.47663957	
593.4	0.47912153	0.47661455	
593.6	0.47902623	0.47658953	
593.8	0.47869947	0.47656451	
594	0.47869004	0.47653949	
594.2	0.47863271	0.47651447	
594.4	0.47860455	0.47648945	
594.6	0.4782824	0.47646444	
594.8	0.47862217	0.47643942	
595	0.47898644	0.47641441	
595.2	0.47916423	0.4763894	
595.4	0.47951893	0.47636439	
595.6	0.47957184	0.47633938	
595.8	0.47933305	0.47631437	
596	0.47960047	0.47628937	
596.2	0.4798791	0.47626436	
596.4	0.47947901	0.47623936	
596.6	0.47978587	0.47621436	
596.8	0.47928845	0.47618936	
597	0.47905068	0.47616436	
597.2	0.47863211	0.47613936	
597.4	0.47828969	0.47611436	
597.6	0.47769304	0.47608936	
597.8	0.47767152	0.47606437	
598	0.47742749	0.47603938	
598.2	0.47746764	0.47601439	
598.4	0.47798569	0.4759894	
598.6	0.47829812	0.47596441	
598.8	0.47831866	0.47593942	
599	0.47889317	0.47591443	
599.2	0.4791745	0.47588945	
599.4	0.47983531	0.47586446	
599.6	0.47963218	0.47583948	
599.8	0.47993956	0.4758145	
600	0.48002394	0.47578952	
600.2	0.47979418	0.47576454	
600.4	0.48020618	0.47573956	
600.6	0.48035725	0.47571459	
600.8	0.47991373	0.47568961	
601	0.47950482	0.47566464	
601.2	0.47945056	0.47563967	
601.4	0.47907331	0.4756147	
601.6	0.47882715	0.47558973	
601.8	0.47921474	0.47556476	
602	0.47950957	0.47553979	
602.2	0.48000608	0.47551483	
602.4	0.48032043	0.47548986	
602.6	0.47948877	0.4754649	
602.8	0.47958238	0.47543994	
603	0.47996783	0.47541498	
603.2	0.48031158	0.47539002	
603.4	0.48024823	0.47536506	
603.6	0.47964476	0.47534011	
603.8	0.47976852	0.47531515	
604	0.47964873	0.4752902	
604.2	0.47976352	0.47526524	
604.4	0.4804447	0.47524029	
604.6	0.48048065	0.47521534	
604.8	0.48053064	0.4751904	
605	0.48066906	0.47516545	
605.2	0.48055803	0.4751405	
605.4	0.48026603	0.47511556	
605.6	0.48051184	0.47509062	
605.8	0.48014275	0.47506567	
606	0.48002655	0.47504073	
606.2	0.47964408	0.47501579	
606.4	0.47903534	0.47499086	
606.6	0.4785422	0.47496592	
606.8	0.47851596	0.47494098	
607	0.47823324	0.47491605	
607.2	0.47787443	0.47489112	
607.4	0.47727334	0.47486619	
607.6	0.47722139	0.47484126	
607.8	0.47745061	0.47481633	
608	0.47770172	0.4747914	
608.2	0.47779994	0.47476647	
608.4	0.47844496	0.47474155	
608.6	0.47870036	0.47471662	
608.8	0.47916291	0.4746917	
609	0.4793567	0.47466678	
609.2	0.47917777	0.47464186	
609.4	0.47927411	0.47461694	
609.6	0.47907463	0.47459203	
609.8	0.47847876	0.47456711	
610	0.47866185	0.4745422	
610.2	0.47885656	0.47451728	
610.4	0.47851447	0.47449237	
610.6	0.47886127	0.47446746	
610.8	0.47840854	0.47444255	
611	0.47789527	0.47441764	
611.2	0.47789912	0.47439274	
611.4	0.47787431	0.47436783	
611.6	0.47813379	0.47434293	
611.8	0.47803955	0.47431803	
612	0.47815081	0.47429312	
612.2	0.47830998	0.47426822	
612.4	0.47830683	0.47424333	
612.6	0.47856619	0.47421843	
612.8	0.47853066	0.47419353	
613	0.47809064	0.47416864	
613.2	0.47787204	0.47414374	
613.4	0.47758277	0.47411885	
613.6	0.47736921	0.47409396	
613.8	0.47774657	0.47406907	
614	0.47815042	0.47404418	
614.2	0.47824606	0.4740193	
614.4	0.47807878	0.47399441	
614.6	0.47883503	0.47396953	
614.8	0.47856809	0.47394464	
615	0.47865069	0.47391976	
615.2	0.4792923	0.47389488	
615.4	0.47924235	0.47387	
615.6	0.47957668	0.47384512	
615.8	0.48007339	0.47382025	
616	0.48066983	0.47379537	
616.2	0.48079655	0.4737705	
616.4	0.48066651	0.47374563	
616.6	0.48058832	0.47372075	
616.8	0.48063398	0.47369588	
617	0.48004926	0.47367102	
617.2	0.48000159	0.47364615	
617.4	0.48020321	0.47362128	
617.6	0.48003253	0.47359642	
617.8	0.48061027	0.47357155	
618	0.48045453	0.47354669	
618.2	0.48036594	0.47352183	
618.4	0.48050218	0.47349697	
618.6	0.48076855	0.47347211	
618.8	0.48047397	0.47344726	
619	0.48064559	0.4734224	
619.2	0.48048532	0.47339755	
619.4	0.48025869	0.47337269	
619.6	0.48039972	0.47334784	
619.8	0.48043207	0.47332299	
620	0.4800903	0.47329814	
620.2	0.47964725	0.47327329	
620.4	0.47927634	0.47324845	
620.6	0.47886553	0.4732236	
620.8	0.47882725	0.47319876	
621	0.47825549	0.47317392	
621.2	0.47821029	0.47314908	
621.4	0.4779909	0.47312424	
621.6	0.47755534	0.4730994	
