# Supplementary material for: Molecular basis for DNA recognition by the maternal pioneer transcription factor FoxH1
Source: Nat Commun. 2022 Nov 26;13:7279. doi: 10.1038/s41467-022-34925-y (PMC9701222; doi:10.1038/s41467-022-34925-y)
Supplement: Supplementary file 4 — Source Data [file 41467_2022_34925_MOESM4_ESM.zip › Sourcedata/BLIS/FoxH1/R30H/GSC/NCP/E8Results.txt]

Conc1	3.125E-08	
Start1	171.8	
Stop1	621.6	
Kobs	0.000262502933391357	
Error Kobs	6.80362754157909E-06	
Koff	0	
Error Koff	0	
Time1	Data1	Fit1	
171.8	0.00266598	0	
172	0.00363477	0.00027992	
172.2	0.00465221	0.00055974	
172.4	0.00595576	0.00083946	
172.6	0.00696316	0.00111909	
172.8	0.007617	0.00139862	
173	0.00884092	0.00167805	
173.2	0.01007185	0.00195738	
173.4	0.01119938	0.00223662	
173.6	0.01218501	0.00251577	
173.8	0.01312832	0.00279481	
174	0.01359732	0.00307376	
174.2	0.01429412	0.00335262	
174.4	0.01535428	0.00363137	
174.6	0.01574542	0.00391003	
174.8	0.01675336	0.0041886	
175	0.01735767	0.00446706	
175.2	0.01865838	0.00474544	
175.4	0.0199266	0.00502371	
175.6	0.02099022	0.00530189	
175.8	0.02195108	0.00557997	
176	0.02279019	0.00585796	
176.2	0.02368854	0.00613585	
176.4	0.0243911	0.00641364	
176.6	0.02497316	0.00669134	
176.8	0.02530963	0.00696894	
177	0.0265184	0.00724644	
177.2	0.0270704	0.00752385	
177.4	0.02741509	0.00780117	
177.6	0.02775708	0.00807838	
177.8	0.02819207	0.00835551	
178	0.02802638	0.00863253	
178.2	0.0281249	0.00890946	
178.4	0.0282324	0.00918629	
178.6	0.02864349	0.00946303	
178.8	0.02890875	0.00973968	
179	0.02941489	0.01001622	
179.2	0.02983826	0.01029267	
179.4	0.03012987	0.01056903	
179.6	0.03042854	0.01084529	
179.8	0.03052427	0.01112145	
180	0.0307679	0.01139752	
180.2	0.03101195	0.01167349	
180.4	0.03115109	0.01194937	
180.6	0.03177239	0.01222515	
180.8	0.0318075	0.01250084	
181	0.03286169	0.01277643	
181.2	0.0332313	0.01305193	
181.4	0.03325616	0.01332733	
181.6	0.03354332	0.01360263	
181.8	0.03399859	0.01387784	
182	0.0341065	0.01415296	
182.2	0.03466445	0.01442798	
182.4	0.03506103	0.0147029	
182.6	0.03580301	0.01497773	
182.8	0.03605377	0.01525246	
183	0.03626331	0.0155271	
183.2	0.03674666	0.01580165	
183.4	0.03719201	0.0160761	
183.6	0.03743364	0.01635045	
183.8	0.03713305	0.01662471	
184	0.03753327	0.01689887	
184.2	0.03800969	0.01717294	
184.4	0.03839134	0.01744692	
184.6	0.03851384	0.0177208	
184.8	0.03912985	0.01799458	
185	0.03956483	0.01826827	
185.2	0.0396489	0.01854187	
185.4	0.03962751	0.01881537	
185.6	0.04009292	0.01908877	
185.8	0.04076159	0.01936209	
186	0.04115126	0.0196353	
186.2	0.0419285	0.01990842	
186.4	0.0420568	0.02018145	
186.6	0.04246625	0.02045439	
186.8	0.04293898	0.02072723	
187	0.04334371	0.02099997	
187.2	0.04395427	0.02127262	
187.4	0.04402203	0.02154518	
187.6	0.04369791	0.02181764	
187.8	0.04361416	0.02209	
188	0.04369809	0.02236228	
188.2	0.04380558	0.02263446	
188.4	0.04337296	0.02290654	
188.6	0.04321399	0.02317853	
188.8	0.04390538	0.02345043	
189	0.04379011	0.02372223	
189.2	0.0440124	0.02399394	
189.4	0.04426781	0.02426555	
189.6	0.04458809	0.02453707	
189.8	0.04481456	0.0248085	
190	0.04497397	0.02507983	
190.2	0.04565443	0.02535107	
190.4	0.04566379	0.02562222	
190.6	0.04599581	0.02589327	
190.8	0.04646471	0.02616422	
191	0.04670774	0.02643509	
191.2	0.04680386	0.02670586	
191.4	0.04686488	0.02697653	
191.6	0.04725641	0.02724711	
191.8	0.04754545	0.0275176	
192	0.04735088	0.027788	
192.2	0.04757817	0.0280583	
192.4	0.04786245	0.02832851	
192.6	0.04873937	0.02859862	
192.8	0.04928181	0.02886864	
193	0.05007158	0.02913857	
193.2	0.05010035	0.0294084	
193.4	0.05054093	0.02967814	
193.6	0.05109956	0.02994779	
193.8	0.05073709	0.03021735	
194	0.05102829	0.03048681	
194.2	0.05151231	0.03075617	
194.4	0.05111017	0.03102545	
194.6	0.05081189	0.03129463	
194.8	0.05063352	0.03156372	
195	0.05100515	0.03183271	
195.2	0.05101897	0.03210161	
195.4	0.0511763	0.03237042	
195.6	0.05182508	0.03263914	
195.8	0.05147396	0.03290776	
196	0.05145431	0.03317629	
196.2	0.05220279	0.03344473	
196.4	0.05271446	0.03371307	
196.6	0.05327857	0.03398132	
196.8	0.05345599	0.03424948	
197	0.05429771	0.03451755	
197.2	0.05433073	0.03478552	
197.4	0.05494345	0.0350534	
197.6	0.05567123	0.03532119	
197.8	0.05552231	0.03558888	
198	0.05580657	0.03585648	
198.2	0.056014	0.03612399	
198.4	0.05597537	0.03639141	
198.6	0.0564845	0.03665874	
198.8	0.05645912	0.03692597	
199	0.05683078	0.03719311	
199.2	0.05685992	0.03746015	
199.4	0.05708876	0.03772711	
199.6	0.05735476	0.03799397	
199.8	0.05713764	0.03826074	
200	0.05757382	0.03852742	
200.2	0.05805754	0.038794	
200.4	0.05794136	0.0390605	
200.6	0.05844548	0.0393269	
200.8	0.05878995	0.03959321	
201	0.05949164	0.03985942	
201.2	0.05966154	0.04012555	
201.4	0.06007201	0.04039158	
201.6	0.06088918	0.04065752	
201.8	0.06106097	0.04092337	
202	0.06088638	0.04118912	
202.2	0.06143109	0.04145479	
202.4	0.06160974	0.04172036	
202.6	0.06108011	0.04198584	
202.8	0.06055562	0.04225123	
203	0.06075883	0.04251653	
203.2	0.06095525	0.04278173	
203.4	0.06090438	0.04304684	
203.6	0.06113761	0.04331187	
203.8	0.06092915	0.0435768	
204	0.06146409	0.04384163	
204.2	0.06192418	0.04410638	
204.4	0.06234747	0.04437103	
204.6	0.06308252	0.0446356	
204.8	0.06376673	0.04490007	
205	0.06467703	0.04516445	
205.2	0.06481091	0.04542874	
205.4	0.06557953	0.04569294	
205.6	0.06620824	0.04595704	
205.8	0.06575396	0.04622106	
206	0.06574175	0.04648498	
206.2	0.06603023	0.04674881	
206.4	0.06611362	0.04701255	
206.6	0.06616743	0.0472762	
206.8	0.06685461	0.04753976	
207	0.06696809	0.04780323	
207.2	0.0673531	0.0480666	
207.4	0.06760651	0.04832989	
207.6	0.06797707	0.04859308	
207.8	0.0684234	0.04885618	
208	0.06913963	0.04911919	
208.2	0.06956329	0.04938211	
208.4	0.0698655	0.04964494	
208.6	0.07052838	0.04990768	
208.8	0.07135823	0.05017033	
209	0.0716209	0.05043288	
209.2	0.07117446	0.05069535	
209.4	0.07129835	0.05095772	
209.6	0.07154791	0.05122001	
209.8	0.07129783	0.0514822	
210	0.07181307	0.0517443	
210.2	0.07195128	0.05200632	
210.4	0.0717679	0.05226824	
210.6	0.07163628	0.05253007	
210.8	0.07149757	0.05279181	
211	0.07119904	0.05305346	
211.2	0.07166621	0.05331502	
211.4	0.07209425	0.05357649	
211.6	0.07247129	0.05383786	
211.8	0.07292847	0.05409915	
212	0.07298177	0.05436035	
212.2	0.07346373	0.05462145	
212.4	0.0738375	0.05488247	
212.6	0.0742799	0.0551434	
212.8	0.0752891	0.05540423	
213	0.07552418	0.05566498	
213.2	0.0759631	0.05592563	
213.4	0.07634887	0.0561862	
213.6	0.07686906	0.05644667	
213.8	0.07694144	0.05670706	
214	0.07685924	0.05696735	
214.2	0.07678898	0.05722756	
214.4	0.07679625	0.05748767	
214.6	0.07670901	0.0577477	
214.8	0.0768661	0.05800763	
215	0.07704772	0.05826748	
215.2	0.07762633	0.05852723	
215.4	0.07788144	0.05878689	
215.6	0.07772547	0.05904647	
215.8	0.07793835	0.05930595	
216	0.0782136	0.05956535	
216.2	0.0782616	0.05982466	
216.4	0.07878949	0.06008387	
216.6	0.07928986	0.060343	
216.8	0.07969742	0.06060203	
217	0.07953226	0.06086098	
217.2	0.07963892	0.06111984	
217.4	0.07959621	0.06137861	
217.6	0.07947755	0.06163728	
217.8	0.0794793	0.06189587	
218	0.07937562	0.06215437	
218.2	0.07961086	0.06241278	
218.4	0.07968489	0.0626711	
218.6	0.07927221	0.06292933	
218.8	0.07974424	0.06318748	
219	0.07988389	0.06344553	
219.2	0.08006249	0.06370349	
219.4	0.08031198	0.06396136	
219.6	0.07997006	0.06421915	
219.8	0.08015465	0.06447684	
220	0.08022812	0.06473445	
220.2	0.08024267	0.06499197	
220.4	0.0808976	0.06524939	
220.6	0.08129681	0.06550673	
220.8	0.081485	0.06576398	
221	0.08160485	0.06602114	
221.2	0.08210267	0.06627822	
221.4	0.08282529	0.0665352	
221.6	0.08298203	0.06679209	
221.8	0.08318139	0.0670489	
222	0.08351688	0.06730561	
222.2	0.08409318	0.06756224	
222.4	0.08455951	0.06781878	
222.6	0.08492422	0.06807523	
222.8	0.08558454	0.06833159	
223	0.08579783	0.06858786	
223.2	0.08581178	0.06884405	
223.4	0.08618265	0.06910014	
223.6	0.08596604	0.06935615	
223.8	0.08640233	0.06961206	
224	0.08678365	0.06986789	
224.2	0.08661656	0.07012363	
224.4	0.0871361	0.07037929	
224.6	0.08715911	0.07063485	
224.8	0.08727624	0.07089033	
225	0.08694856	0.07114571	
225.2	0.08788488	0.07140101	
225.4	0.08811213	0.07165622	
225.6	0.08870484	0.07191134	
225.8	0.08910096	0.07216638	
226	0.08975978	0.07242132	
226.2	0.09035964	0.07267618	
226.4	0.09084923	0.07293095	
226.6	0.09112929	0.07318563	
226.8	0.09130262	0.07344022	
227	0.09141418	0.07369473	
227.2	0.0913174	0.07394914	
227.4	0.0917776	0.07420347	
227.6	0.09180432	0.07445771	
227.8	0.09173814	0.07471186	
228	0.09159205	0.07496593	
228.2	0.09117486	0.0752199	
228.4	0.09167187	0.07547379	
228.6	0.09124837	0.07572759	
228.8	0.09173033	0.07598131	
229	0.09184096	0.07623493	
229.2	0.09253147	0.07648847	
229.4	0.09294063	0.07674192	
229.6	0.09365284	0.07699528	
229.8	0.09374909	0.07724856	
230	0.09381403	0.07750174	
230.2	0.09426482	0.07775484	
230.4	0.09450004	0.07800785	
230.6	0.09490789	0.07826078	
230.8	0.09520228	0.07851361	
231	0.09524537	0.07876636	
231.2	0.09541967	0.07901903	
231.4	0.09592414	0.0792716	
231.6	0.09620285	0.07952409	
231.8	0.09659631	0.07977649	
232	0.09683446	0.0800288	
232.2	0.09732776	0.08028102	
232.4	0.09786452	0.08053316	
232.6	0.09791796	0.08078521	
232.8	0.09843369	0.08103717	
233	0.09900188	0.08128905	
233.2	0.09953701	0.08154084	
233.4	0.09984198	0.08179254	
233.6	0.09976241	0.08204415	
233.8	0.09973211	0.08229568	
234	0.09958289	0.08254712	
234.2	0.09981674	0.08279847	
234.4	0.09971312	0.08304974	
234.6	0.09975695	0.08330092	
234.8	0.09955186	0.08355201	
235	0.09957427	0.08380302	
235.2	0.09971921	0.08405394	
235.4	0.09942366	0.08430477	
235.6	0.09921896	0.08455551	
235.8	0.09921955	0.08480617	
236	0.09945698	0.08505674	
236.2	0.0992373	0.08530723	
236.4	0.09919095	0.08555763	
236.6	0.09965095	0.08580794	
236.8	0.10044888	0.08605816	
237	0.10062244	0.0863083	
237.2	0.10090593	0.08655835	
237.4	0.10159821	0.08680832	
237.6	0.10164995	0.0870582	
237.8	0.10150475	0.08730799	
238	0.10165176	0.0875577	
238.2	0.10171274	0.08780732	
238.4	0.10184526	0.08805685	
238.6	0.10239342	0.0883063	
238.8	0.10282996	0.08855566	
239	0.10326471	0.08880493	
239.2	0.1033593	0.08905412	
239.4	0.10346017	0.08930322	
239.6	0.10424563	0.08955224	
239.8	0.10420503	0.08980117	
240	0.10462241	0.09005001	
240.2	0.10420657	0.09029877	
240.4	0.10447154	0.09054744	
240.6	0.10549799	0.09079602	
240.8	0.10611747	0.09104452	
241	0.10632319	0.09129293	
241.2	0.10651972	0.09154126	
241.4	0.10644415	0.0917895	
241.6	0.10599177	0.09203766	
241.8	0.10606783	0.09228573	
242	0.10613622	0.09253371	
242.2	0.10634805	0.09278161	
242.4	0.1070164	0.09302942	
242.6	0.10743933	0.09327715	
242.8	0.10759991	0.09352479	
243	0.10779167	0.09377234	
243.2	0.10804838	0.09401981	
243.4	0.10789647	0.09426719	
243.6	0.10836035	0.09451449	
243.8	0.10791267	0.0947617	
244	0.10824671	0.09500883	
244.2	0.10829645	0.09525587	
244.4	0.1089564	0.09550283	
244.6	0.11003532	0.0957497	
244.8	0.11000783	0.09599648	
245	0.11014029	0.09624318	
245.2	0.10970945	0.0964898	
245.4	0.11036584	0.09673632	
245.6	0.11062862	0.09698277	
245.8	0.11114252	0.09722913	
246	0.11117109	0.0974754	
246.2	0.11204743	0.09772159	
246.4	0.11203643	0.09796769	
246.6	0.11220876	0.09821371	
246.8	0.11279731	0.09845964	
247	0.11294918	0.09870549	
247.2	0.11295008	0.09895125	
247.4	0.1128937	0.09919693	
247.6	0.11328568	0.09944252	
247.8	0.11302543	0.09968802	
248	0.11357212	0.09993345	
248.2	0.11378497	0.10017878	
248.4	0.11460256	0.10042404	
248.6	0.11473818	0.1006692	
248.8	0.11465466	0.10091429	
249	0.1151399	0.10115928	
249.2	0.11528692	0.1014042	
249.4	0.11584238	0.10164903	
249.6	0.11587808	0.10189377	
249.8	0.11614042	0.10213843	
250	0.11647323	0.102383	
250.2	0.11748876	0.10262749	
250.4	0.11734882	0.1028719	
250.6	0.117792	0.10311622	
250.8	0.11734339	0.10336045	
251	0.11704903	0.1036046	
251.2	0.11691315	0.10384867	
251.4	0.11684117	0.10409265	
251.6	0.11723251	0.10433655	
251.8	0.11769838	0.10458037	
252	0.11855885	0.10482409	
252.2	0.11910626	0.10506774	
252.4	0.12009924	0.1053113	
252.6	0.12014297	0.10555478	
252.8	0.12074446	0.10579817	
253	0.12141974	0.10604148	
253.2	0.12185252	0.1062847	
253.4	0.12207225	0.10652784	
253.6	0.1225921	0.10677089	
253.8	0.12267849	0.10701387	
254	0.12311518	0.10725675	
254.2	0.1231487	0.10749956	
254.4	0.12219979	0.10774228	
254.6	0.12152426	0.10798491	
254.8	0.12094963	0.10822746	
255	0.12114667	0.10846993	
255.2	0.12099413	0.10871231	
255.4	0.12074488	0.10895461	
255.6	0.12097843	0.10919683	
255.8	0.12120127	0.10943896	
256	0.12183008	0.10968101	
256.2	0.12190735	0.10992297	
256.4	0.12238502	0.11016485	
256.6	0.12275741	0.11040665	
256.8	0.1236267	0.11064836	
257	0.12399028	0.11088999	
257.2	0.12420661	0.11113154	
257.4	0.12437835	0.111373	
257.6	0.12472011	0.11161438	
257.8	0.1250408	0.11185567	
258	0.12547453	0.11209689	
258.2	0.12552842	0.11233801	
258.4	0.12572686	0.11257906	
258.6	0.12615778	0.11282002	
258.8	0.12660185	0.1130609	
259	0.12629171	0.11330169	
259.2	0.12618741	0.11354241	
259.4	0.12638467	0.11378303	
259.6	0.12647396	0.11402358	
259.8	0.12738766	0.11426404	
260	0.1280029	0.11450442	
260.2	0.1283115	0.11474471	
260.4	0.12902477	0.11498493	
260.6	0.12979867	0.11522505	
260.8	0.13008088	0.1154651	
261	0.1304908	0.11570506	
261.2	0.13042962	0.11594494	
261.4	0.13029291	0.11618474	
261.6	0.13020758	0.11642445	
261.8	0.13105813	0.11666408	
262	0.13109216	0.11690363	
262.2	0.13117994	0.1171431	
262.4	0.13141737	0.11738248	
262.6	0.1312965	0.11762178	
262.8	0.13124699	0.117861	
263	0.13091764	0.11810013	
263.2	0.13115396	0.11833918	
263.4	0.13097459	0.11857815	
263.6	0.13114865	0.11881703	
263.8	0.13153903	0.11905584	
264	0.13164436	0.11929456	
264.2	0.13144214	0.1195332	
264.4	0.13157606	0.11977175	
264.6	0.13143284	0.12001022	
264.8	0.13101058	0.12024861	
265	0.13111913	0.12048692	
265.2	0.1309858	0.12072515	
265.4	0.13123916	0.12096329	
265.6	0.13173744	0.12120135	
265.8	0.13220557	0.12143933	
266	0.13253755	0.12167722	
266.2	0.13269584	0.12191504	
266.4	0.13322024	0.12215277	
266.6	0.13336842	0.12239042	
266.8	0.13332574	0.12262798	
267	0.13342564	0.12286547	
267.2	0.13346615	0.12310287	
267.4	0.13323624	0.12334019	
267.6	0.13340277	0.12357743	
267.8	0.13298103	0.12381458	
268	0.13257368	0.12405166	
268.2	0.13248548	0.12428865	
268.4	0.13252379	0.12452556	
268.6	0.13181102	0.12476239	
268.8	0.13233009	0.12499913	
269	0.13278505	0.12523579	
269.2	0.13372075	0.12547238	
269.4	0.13436173	0.12570888	
269.6	0.13479532	0.12594529	
269.8	0.13502655	0.12618163	
270	0.13592983	0.12641789	
270.2	0.13637568	0.12665406	
270.4	0.13704027	0.12689015	
270.6	0.13682572	0.12712616	
270.8	0.13665447	0.12736209	
271	0.1368006	0.12759793	
271.2	0.13694127	0.1278337	
271.4	0.13733629	0.12806938	
271.6	0.13789811	0.12830498	
271.8	0.13826403	0.1285405	
272	0.13857794	0.12877594	
272.2	0.13954159	0.1290113	
272.4	0.13984804	0.12924657	
272.6	0.14051273	0.12948177	
272.8	0.14128364	0.12971688	
273	0.14185731	0.12995191	
273.2	0.14267198	0.13018686	
273.4	0.14313094	0.13042173	
273.6	0.14350245	0.13065652	
273.8	0.1437949	0.13089122	
274	0.14420024	0.13112585	
274.2	0.14426915	0.13136039	
274.4	0.14377536	0.13159486	
274.6	0.14339446	0.13182924	
274.8	0.14314986	0.13206354	
275	0.14284709	0.13229776	
275.2	0.14281313	0.13253189	
275.4	0.14318886	0.13276595	
275.6	0.14340798	0.13299993	
275.8	0.14323126	0.13323382	
276	0.14307337	0.13346764	
276.2	0.14338735	0.13370137	
276.4	0.14373946	0.13393502	
276.6	0.14388354	0.1341686	
276.8	0.14450354	0.13440209	
277	0.14488758	0.1346355	
277.2	0.14548567	0.13486883	
277.4	0.14605577	0.13510208	
277.6	0.14612151	0.13533524	
277.8	0.14591909	0.13556833	
278	0.14607712	0.13580134	
278.2	0.14656837	0.13603426	
278.4	0.14631585	0.13626711	
278.6	0.14630737	0.13649987	
278.8	0.14597972	0.13673256	
279	0.14579521	0.13696516	
279.2	0.14589294	0.13719768	
279.4	0.14569004	0.13743013	
279.6	0.14562825	0.13766249	
279.8	0.14532156	0.13789477	
280	0.14560134	0.13812697	
280.2	0.14598552	0.13835909	
280.4	0.14621091	0.13859114	
280.6	0.14650979	0.1388231	
280.8	0.14755891	0.13905498	
281	0.14787881	0.13928678	
281.2	0.14873945	0.1395185	
281.4	0.14893678	0.13975014	
281.6	0.14904509	0.1399817	
281.8	0.14932441	0.14021317	
282	0.14976376	0.14044457	
282.2	0.15065931	0.14067589	
282.4	0.15072947	0.14090713	
282.6	0.1515225	0.14113829	
282.8	0.15149532	0.14136937	
283	0.15235925	0.14160037	
283.2	0.15299767	0.14183129	
283.4	0.15273949	0.14206213	
283.6	0.15292401	0.14229289	
283.8	0.1528391	0.14252357	
284	0.15292876	0.14275417	
284.2	0.1530778	0.14298469	
284.4	0.15265306	0.14321513	
284.6	0.15304182	0.14344549	
284.8	0.15351912	0.14367577	
285	0.15378088	0.14390597	
285.2	0.15415294	0.14413609	
285.4	0.15426496	0.14436614	
285.6	0.15451719	0.1445961	
285.8	0.15506511	0.14482598	
286	0.1552506	0.14505578	
286.2	0.1564086	0.14528551	
286.4	0.15663924	0.14551515	
286.6	0.15709024	0.14574472	
286.8	0.1567887	0.1459742	
287	0.15708454	0.14620361	
287.2	0.15697281	0.14643293	
287.4	0.15607336	0.14666218	
287.6	0.15535629	0.14689135	
287.8	0.15526899	0.14712044	
288	0.15514449	0.14734945	
288.2	0.15521354	0.14757838	
288.4	0.1546872	0.14780723	
288.6	0.15533918	0.148036	
288.8	0.1557295	0.14826469	
289	0.15635262	0.1484933	
289.2	0.15705745	0.14872184	
289.4	0.15748242	0.14895029	
289.6	0.15776901	0.14917867	
289.8	0.15858547	0.14940697	
290	0.15901549	0.14963519	
290.2	0.15998388	0.14986332	
290.4	0.16024703	0.15009138	
290.6	0.16050038	0.15031937	
290.8	0.16078173	0.15054727	
291	0.16092834	0.15077509	
291.2	0.16106942	0.15100284	
291.4	0.16079553	0.1512305	
291.6	0.16091214	0.15145809	
291.8	0.16124556	0.1516856	
292	0.161339	0.15191303	
292.2	0.16172415	0.15214038	
292.4	0.16194689	0.15236765	
292.6	0.16241657	0.15259484	
292.8	0.16262123	0.15282196	
293	0.16274972	0.153049	
293.2	0.16271651	0.15327595	
293.4	0.16243014	0.15350283	
293.6	0.16214778	0.15372963	
293.8	0.16219633	0.15395636	
294	0.16212781	0.154183	
294.2	0.16241235	0.15440956	
294.4	0.16301873	0.15463605	
294.6	0.16326942	0.15486246	
294.8	0.1630092	0.15508879	
295	0.16277505	0.15531504	
295.2	0.16282235	0.15554122	
295.4	0.16266476	0.15576731	
295.6	0.16295753	0.15599333	
295.8	0.1633592	0.15621927	
296	0.16397445	0.15644513	
296.2	0.16496936	0.15667091	
296.4	0.16530816	0.15689662	
296.6	0.16589533	0.15712224	
296.8	0.16610392	0.15734779	
297	0.16663959	0.15757326	
297.2	0.1669305	0.15779865	
297.4	0.16738765	0.15802397	
297.6	0.16776906	0.1582492	
297.8	0.16816181	0.15847436	
298	0.16842821	0.15869944	
298.2	0.16881974	0.15892445	
298.4	0.16958512	0.15914937	
298.6	0.16944575	0.15937422	
298.8	0.16946054	0.15959899	
299	0.16981197	0.15982368	
299.2	0.16989685	0.16004829	
299.4	0.16968112	0.16027283	
299.6	0.16976173	0.16049729	
299.8	0.17000304	0.16072167	
300	0.16986574	0.16094597	
300.2	0.17033322	0.16117019	
300.4	0.17009233	0.16139434	
300.6	0.17025959	0.16161841	
300.8	0.17002067	0.16184241	
301	0.17033732	0.16206632	
301.2	0.1700871	0.16229016	
301.4	0.17006337	0.16251392	
301.6	0.17002734	0.1627376	
301.8	0.16998304	0.16296121	
302	0.16998978	0.16318473	
302.2	0.17050955	0.16340818	
302.4	0.17089836	0.16363156	
302.6	0.17072796	0.16385485	
302.8	0.17102728	0.16407807	
303	0.17102878	0.16430121	
303.2	0.17106113	0.16452428	
303.4	0.17126561	0.16474727	
303.6	0.17088901	0.16497018	
303.8	0.17126741	0.16519301	
304	0.17129091	0.16541576	
304.2	0.171996	0.16563844	
304.4	0.1725437	0.16586104	
304.6	0.17285681	0.16608357	
304.8	0.17328321	0.16630602	
305	0.17360714	0.16652839	
305.2	0.17394908	0.16675068	
305.4	0.17429249	0.1669729	
305.6	0.17492639	0.16719504	
305.8	0.17516376	0.1674171	
306	0.17535764	0.16763909	
306.2	0.1753673	0.16786099	
306.4	0.17533984	0.16808283	
306.6	0.17540362	0.16830458	
306.8	0.17585675	0.16852626	
307	0.17610972	0.16874786	
307.2	0.17643924	0.16896939	
307.4	0.17650573	0.16919084	
307.6	0.17668272	0.16941221	
307.8	0.17697084	0.16963351	
308	0.17680415	0.16985473	
308.2	0.17723778	0.17007587	
308.4	0.17776218	0.17029693	
308.6	0.17820833	0.17051792	
308.8	0.1787429	0.17073884	
309	0.17888649	0.17095967	
309.2	0.17911134	0.17118043	
309.4	0.17904026	0.17140112	
309.6	0.1786425	0.17162173	
309.8	0.17863792	0.17184226	
310	0.17873252	0.17206271	
310.2	0.17923162	0.17228309	
310.4	0.17922764	0.17250339	
310.6	0.17909498	0.17272362	
310.8	0.17909948	0.17294377	
311	0.17916836	0.17316384	
311.2	0.17931777	0.17338384	
311.4	0.17921235	0.17360376	
311.6	0.179738	0.17382361	
311.8	0.17933593	0.17404338	
312	0.17972478	0.17426307	
312.2	0.18006283	0.17448269	
312.4	0.18078123	0.17470223	
312.6	0.1810652	0.17492169	
312.8	0.18085774	0.17514108	
313	0.18075353	0.1753604	
313.2	0.18074171	0.17557963	
313.4	0.18081105	0.17579879	
313.6	0.18099272	0.17601788	
313.8	0.18169602	0.17623689	
314	0.18218857	0.17645582	
314.2	0.1824271	0.17667468	
314.4	0.18198249	0.17689347	
314.6	0.18203338	0.17711217	
314.8	0.18205733	0.1773308	
315	0.18263542	0.17754936	
315.2	0.18281733	0.17776784	
315.4	0.1837189	0.17798624	
315.6	0.18490287	0.17820457	
315.8	0.18504886	0.17842283	
316	0.18568357	0.178641	
316.2	0.18559908	0.17885911	
316.4	0.18626167	0.17907713	
316.6	0.18595487	0.17929509	
316.8	0.18598476	0.17951296	
317	0.18616162	0.17973076	
317.2	0.18653624	0.17994849	
317.4	0.18705677	0.18016614	
317.6	0.18718371	0.18038371	
317.8	0.18705652	0.18060121	
318	0.18719974	0.18081863	
318.2	0.18683194	0.18103598	
318.4	0.18681915	0.18125326	
318.6	0.18664145	0.18147046	
318.8	0.18740604	0.18168758	
319	0.18737088	0.18190463	
319.2	0.18778422	0.1821216	
319.4	0.18889066	0.1823385	
319.6	0.18903448	0.18255532	
319.8	0.1893185	0.18277207	
320	0.18981608	0.18298874	
320.2	0.18997512	0.18320534	
320.4	0.19028957	0.18342186	
320.6	0.1903766	0.18363831	
320.8	0.19097078	0.18385468	
321	0.19158086	0.18407098	
321.2	0.19197023	0.18428721	
321.4	0.19264739	0.18450335	
321.6	0.19259601	0.18471943	
321.8	0.19284297	0.18493543	
322	0.19312878	0.18515135	
322.2	0.19270021	0.1853672	
322.4	0.19337106	0.18558298	
322.6	0.1935204	0.18579868	
322.8	0.19361341	0.1860143	
323	0.1930741	0.18622985	
323.2	0.19355909	0.18644533	
323.4	0.19369672	0.18666073	
323.6	0.19353611	0.18687606	
323.8	0.19391824	0.18709131	
324	0.1940606	0.18730649	
324.2	0.19393633	0.18752159	
324.4	0.19437624	0.18773662	
324.6	0.19448912	0.18795158	
324.8	0.19444487	0.18816646	
325	0.19464177	0.18838126	
325.2	0.19455524	0.188596	
325.4	0.19499732	0.18881065	
325.6	0.1952761	0.18902524	
325.8	0.19521623	0.18923975	
326	0.19515871	0.18945418	
326.2	0.19528924	0.18966854	
326.4	0.19623759	0.18988283	
326.6	0.19673343	0.19009704	
326.8	0.19689133	0.19031118	
327	0.19747606	0.19052524	
327.2	0.19823462	0.19073923	
327.4	0.19850832	0.19095315	
327.6	0.19885851	0.19116699	
327.8	0.19921282	0.19138076	
328	0.19960669	0.19159445	
328.2	0.19984299	0.19180807	
328.4	0.2002038	0.19202162	
328.6	0.20025021	0.19223509	
328.8	0.20002999	0.19244849	
329	0.1999134	0.19266181	
329.2	0.20020573	0.19287507	
329.4	0.20013384	0.19308824	
329.6	0.19998161	0.19330135	
329.8	0.19954448	0.19351438	
330	0.19946087	0.19372733	
330.2	0.20000025	0.19394021	
330.4	0.2006694	0.19415302	
330.6	0.20102945	0.19436576	
330.8	0.20120396	0.19457842	
331	0.20143322	0.194791	
331.2	0.20165237	0.19500352	
331.4	0.20166546	0.19521596	
331.6	0.20184259	0.19542833	
331.8	0.20180547	0.19564062	
332	0.20178618	0.19585284	
332.2	0.20199645	0.19606499	
332.4	0.20180457	0.19627706	
332.6	0.20193917	0.19648906	
332.8	0.2012134	0.19670099	
333	0.20137085	0.19691284	
333.2	0.20202907	0.19712462	
333.4	0.20148645	0.19733633	
333.6	0.20196858	0.19754796	
333.8	0.20271216	0.19775952	
334	0.20316034	0.19797101	
334.2	0.20378325	0.19818242	
334.4	0.20409009	0.19839376	
334.6	0.20452646	0.19860503	
334.8	0.20506149	0.19881622	
335	0.20506264	0.19902734	
335.2	0.20534884	0.19923839	
335.4	0.205802	0.19944937	
335.6	0.20614463	0.19966027	
335.8	0.20592652	0.1998711	
336	0.20611349	0.20008185	
336.2	0.20624862	0.20029254	
336.4	0.2063701	0.20050315	
336.6	0.20656849	0.20071368	
336.8	0.20686064	0.20092415	
337	0.20741543	0.20113454	
337.2	0.20801941	0.20134486	
337.4	0.20812152	0.20155511	
337.6	0.20907941	0.20176528	
337.8	0.20975053	0.20197538	
338	0.20950037	0.20218541	
338.2	0.20921644	0.20239536	
338.4	0.20954969	0.20260525	
338.6	0.20974386	0.20281506	
338.8	0.20964605	0.20302479	
339	0.20913056	0.20323446	
339.2	0.20906923	0.20344405	
339.4	0.20917893	0.20365357	
339.6	0.20949239	0.20386302	
339.8	0.20916795	0.20407239	
340	0.20940372	0.20428169	
340.2	0.20958272	0.20449092	
340.4	0.20997733	0.20470008	
340.6	0.21011685	0.20490917	
340.8	0.21010903	0.20511818	
341	0.21047276	0.20532712	
341.2	0.21086929	0.20553599	
341.4	0.21128774	0.20574479	
341.6	0.21174025	0.20595351	
341.8	0.21255982	0.20616216	
342	0.21281628	0.20637074	
342.2	0.21321644	0.20657925	
342.4	0.21379522	0.20678768	
342.6	0.21397498	0.20699604	
342.8	0.21442299	0.20720434	
343	0.21408622	0.20741255	
343.2	0.2141328	0.2076207	
343.4	0.21431623	0.20782878	
343.6	0.21457132	0.20803678	
343.8	0.21452887	0.20824471	
344	0.21457979	0.20845257	
344.2	0.21472948	0.20866035	
344.4	0.21481145	0.20886807	
344.6	0.21476651	0.20907571	
344.8	0.21462408	0.20928328	
345	0.21511491	0.20949078	
345.2	0.21525239	0.20969821	
345.4	0.21534277	0.20990557	
345.6	0.21564342	0.21011285	
345.8	0.21633071	0.21032006	
346	0.21624941	0.2105272	
346.2	0.21643583	0.21073427	
346.4	0.21676722	0.21094127	
346.6	0.21713749	0.21114819	
346.8	0.21726123	0.21135505	
347	0.21732411	0.21156183	
347.2	0.21744007	0.21176854	
347.4	0.21795432	0.21197518	
347.6	0.21798964	0.21218175	
347.8	0.21829871	0.21238824	
348	0.21852133	0.21259467	
348.2	0.2191121	0.21280102	
348.4	0.21940761	0.2130073	
348.6	0.21961363	0.21321352	
348.8	0.22012134	0.21341965	
349	0.22007096	0.21362572	
349.2	0.22024947	0.21383172	
349.4	0.21971228	0.21403764	
349.6	0.21950499	0.2142435	
349.8	0.21933914	0.21444928	
350	0.21899354	0.21465499	
350.2	0.21912136	0.21486063	
350.4	0.21934885	0.2150662	
350.6	0.21971675	0.2152717	
350.8	0.22014199	0.21547713	
351	0.22075069	0.21568249	
351.2	0.2208782	0.21588777	
351.4	0.22120196	0.21609298	
351.6	0.22120367	0.21629813	
351.8	0.2218341	0.2165032	
352	0.22244752	0.2167082	
352.2	0.22302824	0.21691313	
352.4	0.22370107	0.21711799	
352.6	0.22415235	0.21732278	
352.8	0.22475524	0.2175275	
353	0.22374938	0.21773214	
353.2	0.22372102	0.21793672	
353.4	0.22294794	0.21814122	
353.6	0.22254051	0.21834566	
353.8	0.22217458	0.21855002	
354	0.22206857	0.21875431	
354.2	0.22253458	0.21895853	
354.4	0.2235336	0.21916269	
354.6	0.22379457	0.21936677	
354.8	0.22417431	0.21957078	
355	0.22433232	0.21977472	
355.2	0.22438408	0.21997859	
355.4	0.2244567	0.22018238	
355.6	0.22514047	0.22038611	
355.8	0.22578265	0.22058977	
356	0.22637027	0.22079336	
356.2	0.22684476	0.22099687	
356.4	0.22755813	0.22120032	
356.6	0.22771719	0.22140369	
356.8	0.22808804	0.221607	
357	0.2279645	0.22181024	
357.2	0.22843698	0.2220134	
357.4	0.22848266	0.22221649	
357.6	0.22878437	0.22241952	
357.8	0.22845217	0.22262247	
358	0.22899335	0.22282536	
358.2	0.229454	0.22302817	
358.4	0.23020628	0.22323091	
358.6	0.23010344	0.22343359	
358.8	0.22992364	0.22363619	
359	0.2300421	0.22383872	
359.2	0.22987119	0.22404118	
359.4	0.22971114	0.22424358	
359.6	0.2301235	0.2244459	
359.8	0.22988592	0.22464815	
360	0.22990473	0.22485033	
360.2	0.22990473	0.22505245	
360.4	0.22994752	0.22525449	
360.6	0.23031487	0.22545646	
360.8	0.23057934	0.22565837	
361	0.23095913	0.2258602	
361.2	0.23115641	0.22606196	
361.4	0.23147866	0.22626366	
361.6	0.2317458	0.22646528	
361.8	0.23187146	0.22666683	
362	0.23297895	0.22686832	
362.2	0.23342388	0.22706973	
362.4	0.23409705	0.22727108	
362.6	0.23438161	0.22747235	
362.8	0.23419363	0.22767356	
363	0.23456463	0.22787469	
363.2	0.2346675	0.22807576	
363.4	0.23472286	0.22827676	
363.6	0.2346106	0.22847768	
363.8	0.23437185	0.22867854	
364	0.23411324	0.22887933	
364.2	0.2337087	0.22908005	
364.4	0.23321498	0.2292807	
364.6	0.23310956	0.22948128	
364.8	0.23279539	0.22968179	
365	0.23280774	0.22988223	
365.2	0.23282966	0.2300826	
365.4	0.23307123	0.2302829	
365.6	0.2331485	0.23048313	
365.8	0.23340574	0.2306833	
366	0.23407311	0.23088339	
366.2	0.23389131	0.23108342	
366.4	0.23419025	0.23128337	
366.6	0.23439923	0.23148326	
366.8	0.23488966	0.23168308	
367	0.23570944	0.23188282	
367.2	0.23634957	0.2320825	
367.4	0.23678996	0.23228211	
367.6	0.23709789	0.23248165	
367.8	0.2375498	0.23268113	
368	0.23753971	0.23288053	
368.2	0.23732982	0.23307986	
368.4	0.23762809	0.23327913	
368.6	0.23804355	0.23347833	
368.8	0.23851566	0.23367745	
369	0.2389849	0.23387651	
369.2	0.23945975	0.2340755	
369.4	0.2398701	0.23427442	
369.6	0.23969649	0.23447327	
369.8	0.24014539	0.23467206	
370	0.24072513	0.23487077	
370.2	0.24050076	0.23506941	
370.4	0.24040348	0.23526799	
370.6	0.24043304	0.2354665	
370.8	0.24095172	0.23566494	
371	0.24126164	0.23586331	
371.2	0.24139686	0.23606161	
371.4	0.24201659	0.23625984	
371.6	0.24189441	0.23645801	
371.8	0.24166398	0.23665611	
372	0.24149657	0.23685413	
372.2	0.2410791	0.23705209	
372.4	0.24204408	0.23724998	
372.6	0.24215813	0.2374478	
372.8	0.24217865	0.23764556	
373	0.24258604	0.23784324	
373.2	0.24295847	0.23804086	
373.4	0.24369956	0.23823841	
373.6	0.24363788	0.23843589	
373.8	0.24376496	0.2386333	
374	0.24412569	0.23883064	
374.2	0.24415972	0.23902792	
374.4	0.24441365	0.23922513	
374.6	0.2447162	0.23942226	
374.8	0.24510379	0.23961933	
375	0.24583163	0.23981634	
375.2	0.24593407	0.24001327	
375.4	0.2459106	0.24021014	
375.6	0.2459783	0.24040693	
375.8	0.24631386	0.24060366	
376	0.24611849	0.24080033	
376.2	0.24603073	0.24099692	
376.4	0.24677713	0.24119345	
376.6	0.24684273	0.2413899	
376.8	0.24693488	0.24158629	
377	0.24730591	0.24178261	
377.2	0.2472175	0.24197887	
377.4	0.24748873	0.24217505	
377.6	0.24703337	0.24237117	
377.8	0.24734004	0.24256722	
378	0.24768688	0.2427632	
378.2	0.24805487	0.24295912	
378.4	0.24852524	0.24315496	
378.6	0.24832983	0.24335074	
378.8	0.24817784	0.24354645	
379	0.24839038	0.2437421	
379.2	0.24837695	0.24393767	
379.4	0.24838478	0.24413318	
379.6	0.24900519	0.24432862	
379.8	0.24907648	0.24452399	
380	0.24903535	0.2447193	
380.2	0.24947022	0.24491454	
380.4	0.24993456	0.24510971	
380.6	0.25013701	0.24530481	
380.8	0.25014443	0.24549984	
381	0.25023723	0.24569481	
381.2	0.25038882	0.24588971	
381.4	0.25076808	0.24608454	
381.6	0.25097658	0.24627931	
381.8	0.25097658	0.24647401	
382	0.25079931	0.24646107	
382.2	0.25095374	0.24644813	
382.4	0.25103702	0.24643519	
382.6	0.2506904	0.24642225	
382.8	0.2504027	0.24640932	
383	0.25017985	0.24639638	
383.2	0.24953554	0.24638344	
383.4	0.2489866	0.24637051	
383.6	0.24827325	0.24635757	
383.8	0.24776659	0.24634464	
384	0.24679534	0.24633171	
384.2	0.24613179	0.24631878	
384.4	0.24540035	0.24630584	
384.6	0.24494721	0.24629291	
384.8	0.24426685	0.24627998	
385	0.24348139	0.24626705	
385.2	0.24334894	0.24625412	
385.4	0.24286084	0.2462412	
385.6	0.24276199	0.24622827	
385.8	0.24297641	0.24621534	
386	0.24286151	0.24620242	
386.2	0.24292868	0.24618949	
386.4	0.24296464	0.24617657	
386.6	0.2431529	0.24616364	
386.8	0.24368978	0.24615072	
387	0.24429475	0.2461378	
387.2	0.24443769	0.24612487	
387.4	0.24483626	0.24611195	
387.6	0.24506052	0.24609903	
387.8	0.24548475	0.24608611	
388	0.24507452	0.24607319	
388.2	0.24492959	0.24606027	
388.4	0.24469166	0.24604736	
388.6	0.24428987	0.24603444	
388.8	0.24384757	0.24602152	
389	0.24276563	0.24600861	
389.2	0.24233519	0.24599569	
389.4	0.24167252	0.24598278	
389.6	0.24141274	0.24596986	
389.8	0.24127971	0.24595695	
390	0.2404459	0.24594404	
390.2	0.23990596	0.24593112	
390.4	0.24004227	0.24591821	
390.6	0.24046543	0.2459053	
390.8	0.24094182	0.24589239	
391	0.24087447	0.24587948	
391.2	0.24100971	0.24586658	
391.4	0.24145915	0.24585367	
391.6	0.24160245	0.24584076	
391.8	0.24214791	0.24582785	
392	0.24193524	0.24581495	
392.2	0.24189622	0.24580204	
392.4	0.24134697	0.24578914	
392.6	0.24181572	0.24577623	
392.8	0.24160833	0.24576333	
393	0.24141637	0.24575043	
393.2	0.24172325	0.24573753	
393.4	0.24171404	0.24572463	
393.6	0.24172831	0.24571173	
393.8	0.24148642	0.24569883	
394	0.24071241	0.24568593	
394.2	0.2407464	0.24567303	
394.4	0.2403139	0.24566013	
394.6	0.24065089	0.24564723	
394.8	0.24040197	0.24563434	
395	0.2393052	0.24562144	
395.2	0.23960688	0.24560855	
395.4	0.23943366	0.24559565	
395.6	0.23908462	0.24558276	
395.8	0.2395541	0.24556987	
396	0.23856394	0.24555697	
396.2	0.23907575	0.24554408	
396.4	0.23869643	0.24553119	
396.6	0.23937716	0.2455183	
396.8	0.23897067	0.24550541	
397	0.23945113	0.24549252	
397.2	0.24009928	0.24547964	
397.4	0.23996915	0.24546675	
397.6	0.240233	0.24545386	
397.8	0.23983964	0.24544098	
398	0.23949556	0.24542809	
398.2	0.23966964	0.24541521	
398.4	0.23930056	0.24540232	
398.6	0.23976549	0.24538944	
398.8	0.23936796	0.24537655	
399	0.23900159	0.24536367	
399.2	0.23909784	0.24535079	
399.4	0.23877778	0.24533791	
399.6	0.2386537	0.24532503	
399.8	0.23843359	0.24531215	
400	0.23798304	0.24529927	
400.2	0.23865867	0.24528639	
400.4	0.23770906	0.24527352	
400.6	0.23791006	0.24526064	
400.8	0.23781264	0.24524776	
401	0.23857632	0.24523489	
401.2	0.2388707	0.24522201	
401.4	0.23895131	0.24520914	
401.6	0.2391083	0.24519627	
401.8	0.23930329	0.24518339	
402	0.23912885	0.24517052	
402.2	0.23932013	0.24515765	
402.4	0.23900271	0.24514478	
402.6	0.23942984	0.24513191	
402.8	0.23923543	0.24511904	
403	0.23891981	0.24510617	
403.2	0.23837086	0.24509331	
403.4	0.23848839	0.24508044	
403.6	0.23841026	0.24506757	
403.8	0.2381277	0.24505471	
404	0.23823866	0.24504184	
404.2	0.23867859	0.24502898	
404.4	0.2385463	0.24501611	
404.6	0.23918071	0.24500325	
404.8	0.23963054	0.24499039	
405	0.23999506	0.24497752	
405.2	0.24029325	0.24496466	
405.4	0.24084682	0.2449518	
405.6	0.24096543	0.24493894	
405.8	0.24112913	0.24492608	
406	0.24034468	0.24491323	
406.2	0.24030343	0.24490037	
406.4	0.2400331	0.24488751	
406.6	0.24014121	0.24487465	
406.8	0.23970348	0.2448618	
407	0.23941148	0.24484894	
407.2	0.23873565	0.24483609	
407.4	0.2383889	0.24482324	
407.6	0.23801862	0.24481038	
407.8	0.23754342	0.24479753	
408	0.23790447	0.24478468	
408.2	0.23817446	0.24477183	
408.4	0.23769416	0.24475898	
408.6	0.23760308	0.24474613	
408.8	0.23705167	0.24473328	
409	0.23735013	0.24472043	
409.2	0.23767243	0.24470758	
409.4	0.23799719	0.24469474	
409.6	0.23823107	0.24468189	
409.8	0.23814483	0.24466904	
410	0.23810241	0.2446562	
410.2	0.2385826	0.24464335	
410.4	0.23856188	0.24463051	
410.6	0.23866015	0.24461767	
410.8	0.23807926	0.24460483	
411	0.23806453	0.24459198	
411.2	0.23758294	0.24457914	
411.4	0.23741192	0.2445663	
411.6	0.23754343	0.24455346	
411.8	0.23714849	0.24454063	
412	0.23682033	0.24452779	
412.2	0.23625316	0.24451495	
412.4	0.23592094	0.24450211	
412.6	0.23564725	0.24448928	
412.8	0.23598953	0.24447644	
413	0.23681372	0.24446361	
413.2	0.23703629	0.24445077	
413.4	0.2373702	0.24443794	
413.6	0.23778498	0.24442511	
413.8	0.23754327	0.24441227	
414	0.23777197	0.24439944	
414.2	0.23802965	0.24438661	
414.4	0.23774321	0.24437378	
414.6	0.23775572	0.24436095	
414.8	0.23774977	0.24434812	
415	0.23802408	0.24433529	
415.2	0.23745652	0.24432247	
415.4	0.23755848	0.24430964	
415.6	0.23715941	0.24429681	
415.8	0.23639016	0.24428399	
416	0.23588165	0.24427116	
416.2	0.23630538	0.24425834	
416.4	0.23654393	0.24424552	
416.6	0.23672864	0.24423269	
416.8	0.23707224	0.24421987	
417	0.23705998	0.24420705	
417.2	0.2373128	0.24419423	
417.4	0.23708591	0.24418141	
417.6	0.23727951	0.24416859	
417.8	0.23722588	0.24415577	
418	0.23732477	0.24414295	
418.2	0.23714645	0.24413014	
418.4	0.23721331	0.24411732	
418.6	0.23710858	0.2441045	
418.8	0.23698675	0.24409169	
419	0.23656386	0.24407887	
419.2	0.23597741	0.24406606	
419.4	0.23626607	0.24405325	
419.6	0.23581875	0.24404043	
419.8	0.23570065	0.24402762	
420	0.23591973	0.24401481	
420.2	0.23639268	0.244002	
420.4	0.23632851	0.24398919	
420.6	0.23656477	0.24397638	
420.8	0.23641725	0.24396357	
421	0.23636177	0.24395077	
421.2	0.23687532	0.24393796	
421.4	0.23702914	0.24392515	
421.6	0.23733394	0.24391235	
421.8	0.23697683	0.24389954	
422	0.23661498	0.24388674	
422.2	0.23665806	0.24387393	
422.4	0.23694026	0.24386113	
422.6	0.23659746	0.24384833	
422.8	0.23708548	0.24383552	
423	0.23717204	0.24382272	
423.2	0.2371103	0.24380992	
423.4	0.23707892	0.24379712	
423.6	0.23703477	0.24378432	
423.8	0.23744931	0.24377153	
424	0.23722726	0.24375873	
424.2	0.23719724	0.24374593	
424.4	0.23734608	0.24373313	
424.6	0.23777933	0.24372034	
424.8	0.23735849	0.24370754	
425	0.23709253	0.24369475	
425.2	0.23721342	0.24368195	
425.4	0.23718208	0.24366916	
425.6	0.23668863	0.24365637	
425.8	0.23644095	0.24364358	
426	0.23676325	0.24363079	
426.2	0.23667119	0.243618	
426.4	0.23654788	0.24360521	
426.6	0.23635336	0.24359242	
426.8	0.23664207	0.24357963	
427	0.23633751	0.24356684	
427.2	0.23578838	0.24355405	
427.4	0.23566553	0.24354127	
427.6	0.23574234	0.24352848	
427.8	0.23592824	0.2435157	
428	0.23555683	0.24350291	
428.2	0.2357243	0.24349013	
428.4	0.23585281	0.24347735	
428.6	0.23601822	0.24346456	
428.8	0.23599587	0.24345178	
429	0.23633444	0.243439	
429.2	0.23647506	0.24342622	
429.4	0.23722867	0.24341344	
429.6	0.23756661	0.24340066	
429.8	0.23858983	0.24338788	
430	0.23901045	0.24337511	
430.2	0.23865614	0.24336233	
430.4	0.23844525	0.24334955	
430.6	0.23842185	0.24333678	
430.8	0.23857458	0.243324	
431	0.23810589	0.24331123	
431.2	0.23776556	0.24329845	
431.4	0.23763947	0.24328568	
431.6	0.23708259	0.24327291	
431.8	0.23675476	0.24326014	
432	0.23627246	0.24324737	
432.2	0.23581235	0.2432346	
432.4	0.23553242	0.24322183	
432.6	0.23585976	0.24320906	
432.8	0.23583458	0.24319629	
433	0.2358401	0.24318352	
433.2	0.23560818	0.24317075	
433.4	0.23632357	0.24315799	
433.6	0.2364862	0.24314522	
433.8	0.23663735	0.24313246	
434	0.23634754	0.24311969	
434.2	0.23613669	0.24310693	
434.4	0.2362336	0.24309417	
434.6	0.23643583	0.2430814	
434.8	0.23653815	0.24306864	
435	0.23654223	0.24305588	
435.2	0.23659934	0.24304312	
435.4	0.23670634	0.24303036	
435.6	0.23670044	0.2430176	
435.8	0.23642274	0.24300484	
436	0.23678517	0.24299209	
436.2	0.23712849	0.24297933	
436.4	0.23740883	0.24296657	
436.6	0.23776092	0.24295382	
436.8	0.23741477	0.24294106	
437	0.23764095	0.24292831	
437.2	0.23724352	0.24291556	
437.4	0.23742212	0.2429028	
437.6	0.23701114	0.24289005	
437.8	0.23697969	0.2428773	
438	0.23695844	0.24286455	
438.2	0.23673089	0.2428518	
438.4	0.23659149	0.24283905	
438.6	0.23651751	0.2428263	
438.8	0.23633743	0.24281355	
439	0.23607312	0.2428008	
439.2	0.23570759	0.24278806	
439.4	0.23594468	0.24277531	
439.6	0.23600446	0.24276257	
439.8	0.23606436	0.24274982	
440	0.23658413	0.24273708	
440.2	0.23687471	0.24272433	
440.4	0.2373985	0.24271159	
440.6	0.23764101	0.24269885	
440.8	0.23758571	0.24268611	
441	0.23765232	0.24267337	
441.2	0.237048	0.24266063	
441.4	0.23711058	0.24264789	
441.6	0.23663805	0.24263515	
441.8	0.23661414	0.24262241	
442	0.23633435	0.24260967	
442.2	0.23571464	0.24259693	
442.4	0.23521132	0.2425842	
442.6	0.23486122	0.24257146	
442.8	0.23424913	0.24255873	
443	0.23413411	0.24254599	
443.2	0.2340891	0.24253326	
443.4	0.23478516	0.24252053	
443.6	0.23513544	0.2425078	
443.8	0.23525326	0.24249506	
444	0.23564992	0.24248233	
444.2	0.23614305	0.2424696	
444.4	0.23730723	0.24245687	
444.6	0.23780062	0.24244415	
444.8	0.23809808	0.24243142	
445	0.23818275	0.24241869	
445.2	0.23846135	0.24240596	
445.4	0.23866512	0.24239324	
445.6	0.23863892	0.24238051	
445.8	0.23909506	0.24236779	
446	0.23882717	0.24235506	
446.2	0.23835999	0.24234234	
446.4	0.23811401	0.24232962	
446.6	0.23788745	0.24231689	
446.8	0.23742421	0.24230417	
447	0.23726494	0.24229145	
447.2	0.23710819	0.24227873	
447.4	0.23683825	0.24226601	
447.6	0.23595491	0.24225329	
447.8	0.2354516	0.24224058	
448	0.23550014	0.24222786	
448.2	0.23522033	0.24221514	
448.4	0.2353451	0.24220243	
448.6	0.23507069	0.24218971	
448.8	0.23475603	0.24217699	
449	0.23433982	0.24216428	
449.2	0.23461342	0.24215157	
449.4	0.23450469	0.24213885	
449.6	0.23498707	0.24212614	
449.8	0.23558354	0.24211343	
450	0.23555416	0.24210072	
450.2	0.23559318	0.24208801	
450.4	0.2354165	0.2420753	
450.6	0.23550967	0.24206259	
450.8	0.23585752	0.24204988	
451	0.23574835	0.24203718	
451.2	0.23588827	0.24202447	
451.4	0.23531509	0.24201176	
451.6	0.23536726	0.24199906	
451.8	0.23562371	0.24198635	
452	0.23593002	0.24197365	
452.2	0.23563572	0.24196095	
452.4	0.23568143	0.24194824	
452.6	0.23558596	0.24193554	
452.8	0.23537283	0.24192284	
453	0.23536734	0.24191014	
453.2	0.23562375	0.24189744	
453.4	0.23564783	0.24188474	
453.6	0.23608456	0.24187204	
453.8	0.23627343	0.24185934	
454	0.2360317	0.24184665	
454.2	0.23574714	0.24183395	
454.4	0.23600663	0.24182125	
454.6	0.23627411	0.24180856	
454.8	0.23683222	0.24179586	
455	0.23664947	0.24178317	
455.2	0.23698711	0.24177047	
455.4	0.2366068	0.24175778	
455.6	0.23680525	0.24174509	
455.8	0.23723334	0.2417324	
456	0.23768739	0.24171971	
456.2	0.23727354	0.24170702	
456.4	0.23725411	0.24169433	
456.6	0.23702075	0.24168164	
456.8	0.23662001	0.24166895	
457	0.23650488	0.24165626	
457.2	0.23635452	0.24164358	
457.4	0.23629654	0.24163089	
457.6	0.23662288	0.24161821	
457.8	0.23659228	0.24160552	
458	0.23629485	0.24159284	
458.2	0.23623564	0.24158015	
458.4	0.23660009	0.24156747	
458.6	0.23652335	0.24155479	
458.8	0.23673376	0.24154211	
459	0.23633678	0.24152943	
459.2	0.2366072	0.24151675	
459.4	0.23661403	0.24150407	
459.6	0.23660858	0.24149139	
459.8	0.23689789	0.24147871	
460	0.23667842	0.24146603	
460.2	0.236075	0.24145336	
460.4	0.23605407	0.24144068	
460.6	0.23593139	0.241428	
460.8	0.23564244	0.24141533	
461	0.23606651	0.24140265	
461.2	0.2366134	0.24138998	
461.4	0.23679781	0.24137731	
461.6	0.23707482	0.24136464	
461.8	0.23696628	0.24135197	
462	0.23699887	0.24133929	
462.2	0.23644205	0.24132662	
462.4	0.23624927	0.24131395	
462.6	0.23582915	0.24130129	
462.8	0.23556545	0.24128862	
463	0.23589111	0.24127595	
463.2	0.23619874	0.24126328	
463.4	0.23612639	0.24125062	
463.6	0.23565805	0.24123795	
463.8	0.23571207	0.24122529	
464	0.23533221	0.24121262	
464.2	0.23507962	0.24119996	
464.4	0.2352853	0.2411873	
464.6	0.23528573	0.24117463	
464.8	0.23545192	0.24116197	
465	0.23571716	0.24114931	
465.2	0.23539096	0.24113665	
465.4	0.23551104	0.24112399	
465.6	0.23559059	0.24111133	
465.8	0.2357203	0.24109868	
466	0.23570951	0.24108602	
466.2	0.23512042	0.24107336	
466.4	0.23552769	0.24106071	
466.6	0.23517416	0.24104805	
466.8	0.23499097	0.24103539	
467	0.23520327	0.24102274	
467.2	0.23502182	0.24101009	
467.4	0.23528297	0.24099743	
467.6	0.23543357	0.24098478	
467.8	0.23564902	0.24097213	
468	0.23563145	0.24095948	
468.2	0.23596945	0.24094683	
468.4	0.23627528	0.24093418	
468.6	0.23625395	0.24092153	
468.8	0.23627708	0.24090888	
469	0.23654474	0.24089624	
469.2	0.23597453	0.24088359	
469.4	0.23653416	0.24087094	
469.6	0.23644799	0.2408583	
469.8	0.23666708	0.24084565	
470	0.23613666	0.24083301	
470.2	0.23591585	0.24082036	
470.4	0.23556934	0.24080772	
470.6	0.235077	0.24079508	
470.8	0.23518443	0.24078244	
471	0.23518209	0.2407698	
471.2	0.23502908	0.24075716	
471.4	0.23504753	0.24074452	
471.6	0.23553166	0.24073188	
471.8	0.23544167	0.24071924	
472	0.2357216	0.2407066	
472.2	0.23612119	0.24069397	
472.4	0.23609737	0.24068133	
472.6	0.23583076	0.24066869	
472.8	0.2355986	0.24065606	
473	0.23531944	0.24064342	
473.2	0.23456126	0.24063079	
473.4	0.23459326	0.24061816	
473.6	0.23466302	0.24060553	
473.8	0.23423955	0.24059289	
474	0.23389043	0.24058026	
474.2	0.23422458	0.24056763	
474.4	0.23446982	0.240555	
474.6	0.2350815	0.24054237	
474.8	0.23526109	0.24052975	
475	0.23549257	0.24051712	
475.2	0.23537869	0.24050449	
475.4	0.23578657	0.24049187	
475.6	0.23622338	0.24047924	
475.8	0.23619824	0.24046661	
476	0.23635593	0.24045399	
476.2	0.23648896	0.24044137	
476.4	0.23578305	0.24042874	
476.6	0.23607364	0.24041612	
476.8	0.23547801	0.2404035	
477	0.23503298	0.24039088	
477.2	0.23484824	0.24037826	
477.4	0.23458134	0.24036564	
477.6	0.23421901	0.24035302	
477.8	0.23381433	0.2403404	
478	0.23389898	0.24032778	
478.2	0.23407942	0.24031517	
478.4	0.23437836	0.24030255	
478.6	0.23433747	0.24028993	
478.8	0.2344411	0.24027732	
479	0.23453607	0.24026471	
479.2	0.23429708	0.24025209	
479.4	0.23483562	0.24023948	
479.6	0.23512695	0.24022687	
479.8	0.23536045	0.24021425	
480	0.23542239	0.24020164	
480.2	0.23572985	0.24018903	
480.4	0.23559779	0.24017642	
480.6	0.23622572	0.24016381	
480.8	0.23568542	0.24015121	
481	0.23579603	0.2401386	
481.2	0.23559036	0.24012599	
481.4	0.23544191	0.24011338	
481.6	0.23531335	0.24010078	
481.8	0.23543193	0.24008817	
482	0.23555322	0.24007557	
482.2	0.23533142	0.24006297	
482.4	0.2353793	0.24005036	
482.6	0.23515555	0.24003776	
482.8	0.23527815	0.24002516	
483	0.23489444	0.24001256	
483.2	0.23526218	0.23999996	
483.4	0.2357693	0.23998736	
483.6	0.2354826	0.23997476	
483.8	0.23550679	0.23996216	
484	0.2358868	0.23994956	
484.2	0.23552722	0.23993696	
484.4	0.23539664	0.23992437	
484.6	0.23574723	0.23991177	
484.8	0.23572655	0.23989918	
485	0.23535267	0.23988658	
485.2	0.23490441	0.23987399	
485.4	0.23457757	0.23986139	
485.6	0.23447513	0.2398488	
485.8	0.23414372	0.23983621	
486	0.2339406	0.23982362	
486.2	0.23324147	0.23981103	
486.4	0.2332962	0.23979844	
486.6	0.2332359	0.23978585	
486.8	0.23360788	0.23977326	
487	0.2336984	0.23976067	
487.2	0.23417579	0.23974809	
487.4	0.23400785	0.2397355	
487.6	0.23365492	0.23972291	
487.8	0.23390023	0.23971033	
488	0.23406367	0.23969774	
488.2	0.23353648	0.23968516	
488.4	0.23387585	0.23967258	
488.6	0.23447584	0.23965999	
488.8	0.2342876	0.23964741	
489	0.23413831	0.23963483	
489.2	0.2340244	0.23962225	
489.4	0.23423496	0.23960967	
489.6	0.23444792	0.23959709	
489.8	0.23449159	0.23958451	
490	0.23447828	0.23957193	
490.2	0.23452853	0.23955936	
490.4	0.23489334	0.23954678	
490.6	0.23571518	0.2395342	
490.8	0.23584022	0.23952163	
491	0.23550263	0.23950905	
491.2	0.23525097	0.23949648	
491.4	0.23477651	0.23948391	
491.6	0.2347653	0.23947133	
491.8	0.23441732	0.23945876	
492	0.23414839	0.23944619	
492.2	0.23384894	0.23943362	
492.4	0.23377887	0.23942105	
492.6	0.23373787	0.23940848	
492.8	0.23335554	0.23939591	
493	0.23323495	0.23938334	
493.2	0.2328048	0.23937078	
493.4	0.23279022	0.23935821	
493.6	0.23284121	0.23934564	
493.8	0.23303033	0.23933308	
494	0.23323392	0.23932051	
494.2	0.23357793	0.23930795	
494.4	0.23372926	0.23929538	
494.6	0.23408988	0.23928282	
494.8	0.2341599	0.23927026	
495	0.23374138	0.2392577	
495.2	0.23363365	0.23924514	
495.4	0.23366699	0.23923258	
495.6	0.23408968	0.23922002	
495.8	0.23401909	0.23920746	
496	0.23438418	0.2391949	
496.2	0.23483016	0.23918234	
496.4	0.23438757	0.23916979	
496.6	0.23377161	0.23915723	
496.8	0.23345623	0.23914467	
497	0.23346515	0.23913212	
497.2	0.23308054	0.23911957	
497.4	0.23306707	0.23910701	
497.6	0.23329719	0.23909446	
497.8	0.23339342	0.23908191	
498	0.23272175	0.23906935	
498.2	0.23268836	0.2390568	
498.4	0.2325965	0.23904425	
498.6	0.2323704	0.2390317	
498.8	0.23282764	0.23901916	
499	0.23278055	0.23900661	
499.2	0.23351077	0.23899406	
499.4	0.23435114	0.23898151	
499.6	0.23527467	0.23896897	
499.8	0.23555303	0.23895642	
500	0.23611503	0.23894388	
500.2	0.23603952	0.23893133	
500.4	0.23577387	0.23891879	
500.6	0.23551768	0.23890624	
500.8	0.23615845	0.2388937	
501	0.23650456	0.23888116	
501.2	0.23633386	0.23886862	
501.4	0.23632728	0.23885608	
501.6	0.23610265	0.23884354	
501.8	0.23564436	0.238831	
502	0.2348359	0.23881846	
502.2	0.23473965	0.23880592	
502.4	0.2344644	0.23879339	
502.6	0.23450023	0.23878085	
502.8	0.23463836	0.23876831	
503	0.2349058	0.23875578	
503.2	0.23469093	0.23874324	
503.4	0.23476296	0.23873071	
503.6	0.23478442	0.23871818	
503.8	0.23407619	0.23870564	
504	0.23335066	0.23869311	
504.2	0.23303142	0.23868058	
504.4	0.23313058	0.23866805	
504.6	0.23280494	0.23865552	
504.8	0.23365758	0.23864299	
505	0.23380931	0.23863046	
505.2	0.23425517	0.23861794	
505.4	0.23424385	0.23860541	
505.6	0.23419183	0.23859288	
505.8	0.23385622	0.23858036	
506	0.23391221	0.23856783	
506.2	0.234367	0.23855531	
506.4	0.23450157	0.23854278	
506.6	0.2346201	0.23853026	
506.8	0.23398368	0.23851774	
507	0.23428233	0.23850521	
507.2	0.23365512	0.23849269	
507.4	0.23377902	0.23848017	
507.6	0.23321626	0.23846765	
507.8	0.23268661	0.23845513	
508	0.23295629	0.23844261	
508.2	0.23325937	0.2384301	
508.4	0.23310892	0.23841758	
508.6	0.23322296	0.23840506	
508.8	0.23359545	0.23839255	
509	0.23342403	0.23838003	
509.2	0.23350109	0.23836752	
509.4	0.23350262	0.238355	
509.6	0.23373519	0.23834249	
509.8	0.23379078	0.23832998	
510	0.23404654	0.23831746	
510.2	0.2342347	0.23830495	
510.4	0.23358945	0.23829244	
510.6	0.23316612	0.23827993	
510.8	0.23288747	0.23826742	
511	0.232968	0.23825491	
511.2	0.23278722	0.2382424	
511.4	0.23331384	0.2382299	
511.6	0.23353115	0.23821739	
511.8	0.23363525	0.23820488	
512	0.23361005	0.23819238	
512.2	0.23316534	0.23817987	
512.4	0.23339935	0.23816737	
512.6	0.2333022	0.23815486	
512.8	0.23318871	0.23814236	
513	0.2328129	0.23812986	
513.2	0.23298968	0.23811736	
513.4	0.23369384	0.23810486	
513.6	0.23361186	0.23809236	
513.8	0.2333583	0.23807986	
514	0.23294961	0.23806736	
514.2	0.23312623	0.23805486	
514.4	0.23301339	0.23804236	
514.6	0.2327932	0.23802987	
514.8	0.23289322	0.23801737	
515	0.23280659	0.23800487	
515.2	0.23279379	0.23799238	
515.4	0.23328992	0.23797988	
515.6	0.23334767	0.23796739	
515.8	0.23321184	0.2379549	
516	0.23334723	0.2379424	
516.2	0.23397449	0.23792991	
516.4	0.23418273	0.23791742	
516.6	0.23361115	0.23790493	
516.8	0.23341558	0.23789244	
517	0.23353301	0.23787995	
517.2	0.23413906	0.23786746	
517.4	0.23418755	0.23785498	
517.6	0.23399405	0.23784249	
517.8	0.23366606	0.23783	
518	0.23355425	0.23781752	
518.2	0.23361912	0.23780503	
518.4	0.23347355	0.23779255	
518.6	0.23332753	0.23778006	
518.8	0.23315767	0.23776758	
519	0.23332122	0.2377551	
519.2	0.23341194	0.23774261	
519.4	0.23386464	0.23773013	
519.6	0.23405795	0.23771765	
519.8	0.23420948	0.23770517	
520	0.23406058	0.23769269	
520.2	0.23409146	0.23768021	
520.4	0.23368408	0.23766774	
520.6	0.2332865	0.23765526	
520.8	0.23288858	0.23764278	
521	0.23296274	0.23763031	
521.2	0.23272842	0.23761783	
521.4	0.23242862	0.23760536	
521.6	0.23232663	0.23759288	
521.8	0.23190921	0.23758041	
522	0.23215848	0.23756794	
522.2	0.23206057	0.23755546	
522.4	0.23204641	0.23754299	
522.6	0.23274273	0.23753052	
522.8	0.23248148	0.23751805	
523	0.23232523	0.23750558	
523.2	0.23245556	0.23749311	
523.4	0.23257125	0.23748064	
523.6	0.23301301	0.23746818	
523.8	0.23316635	0.23745571	
524	0.23354904	0.23744324	
524.2	0.233859	0.23743078	
524.4	0.2339226	0.23741831	
524.6	0.23384701	0.23740585	
524.8	0.23412694	0.23739339	
525	0.23426523	0.23738092	
525.2	0.23449907	0.23736846	
525.4	0.23439944	0.237356	
525.6	0.23444207	0.23734354	
525.8	0.23434756	0.23733108	
526	0.23479371	0.23731862	
526.2	0.23458053	0.23730616	
526.4	0.2345526	0.2372937	
526.6	0.23468609	0.23728124	
526.8	0.23405583	0.23726879	
527	0.23336994	0.23725633	
527.2	0.2330519	0.23724387	
527.4	0.23280769	0.23723142	
527.6	0.23317113	0.23721896	
527.8	0.23320062	0.23720651	
528	0.23369209	0.23719406	
528.2	0.2336217	0.2371816	
528.4	0.23356289	0.23716915	
528.6	0.233759	0.2371567	
528.8	0.23390963	0.23714425	
529	0.23338581	0.2371318	
529.2	0.23298633	0.23711935	
529.4	0.23264052	0.2371069	
529.6	0.23238662	0.23709445	
529.8	0.23183082	0.23708201	
530	0.23185485	0.23706956	
530.2	0.23153375	0.23705711	
530.4	0.23086216	0.23704467	
530.6	0.23050146	0.23703222	
530.8	0.23012167	0.23701978	
531	0.22962828	0.23700734	
531.2	0.22992851	0.23699489	
531.4	0.23043237	0.23698245	
531.6	0.23078199	0.23697001	
531.8	0.23135698	0.23695757	
532	0.23230503	0.23694513	
532.2	0.23287842	0.23693269	
532.4	0.2332571	0.23692025	
532.6	0.23390181	0.23690781	
532.8	0.23393604	0.23689538	
533	0.23398122	0.23688294	
533.2	0.23358841	0.2368705	
533.4	0.23333446	0.23685807	
533.6	0.23280915	0.23684563	
533.8	0.23233326	0.2368332	
534	0.23233049	0.23682077	
534.2	0.23195864	0.23680833	
534.4	0.23133298	0.2367959	
534.6	0.23139583	0.23678347	
534.8	0.23163238	0.23677104	
535	0.23170897	0.23675861	
535.2	0.23242599	0.23674618	
535.4	0.23239268	0.23673375	
535.6	0.23300925	0.23672132	
535.8	0.23380991	0.23670889	
536	0.23429598	0.23669647	
536.2	0.23485642	0.23668404	
536.4	0.23453803	0.23667161	
536.6	0.23529509	0.23665919	
536.8	0.23514258	0.23664676	
537	0.23502915	0.23663434	
537.2	0.23407967	0.23662192	
537.4	0.23391105	0.2366095	
537.6	0.23349752	0.23659707	
537.8	0.23295931	0.23658465	
538	0.2327451	0.23657223	
538.2	0.23185558	0.23655981	
538.4	0.23131857	0.23654739	
538.6	0.23116737	0.23653497	
538.8	0.2309207	0.23652256	
539	0.23093147	0.23651014	
539.2	0.23146685	0.23649772	
539.4	0.23131783	0.23648531	
539.6	0.23182682	0.23647289	
539.8	0.23228034	0.23646048	
540	0.2326824	0.23644806	
540.2	0.23283061	0.23643565	
540.4	0.23298391	0.23642324	
540.6	0.23363962	0.23641082	
540.8	0.23360588	0.23639841	
541	0.2333691	0.236386	
541.2	0.23334555	0.23637359	
541.4	0.23381055	0.23636118	
541.6	0.23330479	0.23634877	
541.8	0.23327992	0.23633637	
542	0.23265889	0.23632396	
542.2	0.23225223	0.23631155	
542.4	0.23205751	0.23629915	
542.6	0.23198199	0.23628674	
542.8	0.23200348	0.23627434	
543	0.23205659	0.23626193	
543.2	0.23256121	0.23624953	
543.4	0.23270285	0.23623712	
543.6	0.23289789	0.23622472	
543.8	0.23312913	0.23621232	
544	0.23323811	0.23619992	
544.2	0.23331365	0.23618752	
544.4	0.23298305	0.23617512	
544.6	0.23305698	0.23616272	
544.8	0.23350847	0.23615032	
545	0.2335349	0.23613792	
545.2	0.23379689	0.23612553	
545.4	0.23337971	0.23611313	
545.6	0.23284412	0.23610074	
545.8	0.23276464	0.23608834	
546	0.23227876	0.23607595	
546.2	0.23251799	0.23606355	
546.4	0.23241994	0.23605116	
546.6	0.23225337	0.23603877	
546.8	0.23241726	0.23602637	
547	0.23219064	0.23601398	
547.2	0.23244948	0.23600159	
547.4	0.23198843	0.2359892	
547.6	0.23194654	0.23597681	
547.8	0.23172819	0.23596442	
548	0.23186905	0.23595204	
548.2	0.23181865	0.23593965	
548.4	0.23132859	0.23592726	
548.6	0.23230707	0.23591488	
548.8	0.23244791	0.23590249	
549	0.23227254	0.23589011	
549.2	0.23245195	0.23587772	
549.4	0.23213503	0.23586534	
549.6	0.23189354	0.23585296	
549.8	0.23208875	0.23584057	
550	0.23206957	0.23582819	
550.2	0.23250508	0.23581581	
550.4	0.23257812	0.23580343	
550.6	0.23264989	0.23579105	
550.8	0.23264425	0.23577867	
551	0.23240748	0.2357663	
551.2	0.23238691	0.23575392	
551.4	0.23216872	0.23574154	
551.6	0.23206434	0.23572917	
551.8	0.23165054	0.23571679	
552	0.23167329	0.23570441	
552.2	0.23170816	0.23569204	
552.4	0.23176012	0.23567967	
552.6	0.23209411	0.23566729	
552.8	0.23189134	0.23565492	
553	0.23199029	0.23564255	
553.2	0.23223268	0.23563018	
553.4	0.23225009	0.23561781	
553.6	0.23235872	0.23560544	
553.8	0.23212178	0.23559307	
554	0.23208877	0.2355807	
554.2	0.23254229	0.23556833	
554.4	0.23245095	0.23555597	
554.6	0.23322731	0.2355436	
554.8	0.23340102	0.23553123	
555	0.23346895	0.23551887	
555.2	0.23338302	0.2355065	
555.4	0.23324691	0.23549414	
555.6	0.23327038	0.23548178	
555.8	0.23331574	0.23546941	
556	0.2335384	0.23545705	
556.2	0.23412547	0.23544469	
556.4	0.23408438	0.23543233	
556.6	0.23368496	0.23541997	
556.8	0.23361053	0.23540761	
557	0.23330572	0.23539525	
557.2	0.23330825	0.23538289	
557.4	0.23329692	0.23537054	
557.6	0.23274717	0.23535818	
557.8	0.23203147	0.23534582	
558	0.23228847	0.23533347	
558.2	0.23220761	0.23532111	
558.4	0.23228842	0.23530876	
558.6	0.23251872	0.23529641	
558.8	0.23253439	0.23528405	
559	0.23228146	0.2352717	
559.2	0.23248525	0.23525935	
559.4	0.23236214	0.235247	
559.6	0.23267231	0.23523465	
559.8	0.23270928	0.2352223	
560	0.2327052	0.23520995	
560.2	0.23298659	0.2351976	
560.4	0.23209306	0.23518525	
560.6	0.23170485	0.23517291	
560.8	0.23214075	0.23516056	
561	0.2319396	0.23514821	
561.2	0.23225776	0.23513587	
561.4	0.23199735	0.23512352	
561.6	0.23191964	0.23511118	
561.8	0.23233118	0.23509884	
562	0.23267554	0.23508649	
562.2	0.23258461	0.23507415	
562.4	0.2331201	0.23506181	
562.6	0.23286421	0.23504947	
562.8	0.23288691	0.23503713	
563	0.23296977	0.23502479	
563.2	0.23319713	0.23501245	
563.4	0.23274788	0.23500012	
563.6	0.23320033	0.23498778	
563.8	0.23281402	0.23497544	
564	0.23248203	0.23496311	
564.2	0.23265257	0.23495077	
564.4	0.23256613	0.23493844	
564.6	0.23319776	0.2349261	
564.8	0.23342865	0.23491377	
565	0.23385705	0.23490144	
565.2	0.23416368	0.2348891	
565.4	0.23385244	0.23487677	
565.6	0.23406663	0.23486444	
565.8	0.23414765	0.23485211	
566	0.23366645	0.23483978	
566.2	0.23364249	0.23482745	
566.4	0.23324841	0.23481512	
566.6	0.23267181	0.2348028	
566.8	0.23254313	0.23479047	
567	0.23226383	0.23477814	
567.2	0.23184813	0.23476582	
567.4	0.2311364	0.23475349	
567.6	0.2310199	0.23474117	
567.8	0.23053194	0.23472884	
568	0.23019855	0.23471652	
568.2	0.23013235	0.2347042	
568.4	0.23060489	0.23469188	
568.6	0.23098754	0.23467956	
568.8	0.23133799	0.23466724	
569	0.23199069	0.23465492	
569.2	0.23187205	0.2346426	
569.4	0.23205358	0.23463028	
569.6	0.23229502	0.23461796	
569.8	0.23256208	0.23460564	
570	0.23272365	0.23459333	
570.2	0.23283688	0.23458101	
570.4	0.23258564	0.23456869	
570.6	0.23277588	0.23455638	
570.8	0.23231462	0.23454407	
571	0.23218544	0.23453175	
571.2	0.2317854	0.23451944	
571.4	0.23118537	0.23450713	
571.6	0.23130859	0.23449482	
571.8	0.2310883	0.23448251	
572	0.23077578	0.2344702	
572.2	0.23050397	0.23445789	
572.4	0.23106604	0.23444558	
572.6	0.23143825	0.23443327	
572.8	0.23164937	0.23442096	
573	0.23186189	0.23440865	
573.2	0.23179909	0.23439635	
573.4	0.2322426	0.23438404	
573.6	0.23208866	0.23437174	
573.8	0.23230849	0.23435943	
574	0.23217414	0.23434713	
574.2	0.23242509	0.23433483	
574.4	0.23285668	0.23432252	
574.6	0.233211	0.23431022	
574.8	0.23374756	0.23429792	
575	0.23389115	0.23428562	
575.2	0.23337329	0.23427332	
575.4	0.23321363	0.23426102	
575.6	0.23358546	0.23424872	
575.8	0.23322459	0.23423643	
576	0.23334865	0.23422413	
576.2	0.23376845	0.23421183	
576.4	0.23452114	0.23419954	
576.6	0.2344676	0.23418724	
576.8	0.23389488	0.23417495	
577	0.23380168	0.23416265	
577.2	0.23310061	0.23415036	
577.4	0.2331467	0.23413807	
577.6	0.23302806	0.23412577	
577.8	0.2330791	0.23411348	
578	0.23314234	0.23410119	
578.2	0.23302464	0.2340889	
578.4	0.23292167	0.23407661	
578.6	0.23316493	0.23406432	
578.8	0.23284418	0.23405203	
579	0.23236004	0.23403975	
579.2	0.23220692	0.23402746	
579.4	0.23211071	0.23401517	
579.6	0.23167545	0.23400289	
579.8	0.23173778	0.2339906	
580	0.23193299	0.23397832	
580.2	0.2324327	0.23396604	
580.4	0.23243059	0.23395375	
580.6	0.2324532	0.23394147	
580.8	0.23270153	0.23392919	
581	0.23266066	0.23391691	
581.2	0.23266121	0.23390463	
581.4	0.23294239	0.23389235	
581.6	0.23333237	0.23388007	
581.8	0.23293582	0.23386779	
582	0.23242465	0.23385551	
582.2	0.23197347	0.23384323	
582.4	0.23220787	0.23383096	
582.6	0.23233749	0.23381868	
582.8	0.23177645	0.23380641	
583	0.2321396	0.23379413	
583.2	0.23180694	0.23378186	
583.4	0.23136715	0.23376958	
583.6	0.23080693	0.23375731	
583.8	0.23137655	0.23374504	
584	0.23174894	0.23373277	
584.2	0.23218529	0.2337205	
584.4	0.23241552	0.23370823	
584.6	0.23275513	0.23369596	
584.8	0.23268841	0.23368369	
585	0.23257992	0.23367142	
585.2	0.2329198	0.23365915	
585.4	0.23253648	0.23364689	
585.6	0.23244637	0.23363462	
585.8	0.23222645	0.23362235	
586	0.23211257	0.23361009	
586.2	0.23242287	0.23359782	
586.4	0.23253564	0.23358556	
586.6	0.23241999	0.2335733	
586.8	0.23234995	0.23356104	
587	0.23261157	0.23354877	
587.2	0.23219427	0.23353651	
587.4	0.23178304	0.23352425	
587.6	0.23213026	0.23351199	
587.8	0.2325478	0.23349973	
588	0.23292024	0.23348747	
588.2	0.23227011	0.23347522	
588.4	0.23235024	0.23346296	
588.6	0.23240929	0.2334507	
588.8	0.23203447	0.23343845	
589	0.23202203	0.23342619	
589.2	0.23192059	0.23341394	
589.4	0.23176666	0.23340168	
589.6	0.23199632	0.23338943	
589.8	0.2320528	0.23337718	
590	0.2322372	0.23336492	
590.2	0.23228764	0.23335267	
590.4	0.23248253	0.23334042	
590.6	0.23235336	0.23332817	
590.8	0.23264141	0.23331592	
591	0.23252554	0.23330367	
591.2	0.23209276	0.23329143	
591.4	0.23175817	0.23327918	
591.6	0.23206472	0.23326693	
591.8	0.23195365	0.23325468	
592	0.2316606	0.23324244	
592.2	0.23133124	0.23323019	
592.4	0.23149751	0.23321795	
592.6	0.23141266	0.23320571	
592.8	0.23081745	0.23319346	
593	0.23096888	0.23318122	
593.2	0.23098295	0.23316898	
593.4	0.23111802	0.23315674	
593.6	0.2310125	0.2331445	
593.8	0.2308596	0.23313226	
594	0.23114693	0.23312002	
594.2	0.23110266	0.23310778	
594.4	0.23116448	0.23309554	
594.6	0.23153777	0.2330833	
594.8	0.23193573	0.23307107	
595	0.23225322	0.23305883	
595.2	0.23200893	0.2330466	
595.4	0.2320549	0.23303436	
595.6	0.23199839	0.23302213	
595.8	0.23206175	0.23300989	
596	0.23210957	0.23299766	
596.2	0.2322454	0.23298543	
596.4	0.23234579	0.2329732	
596.6	0.23252741	0.23296097	
596.8	0.23201339	0.23294874	
597	0.2319835	0.23293651	
597.2	0.23162323	0.23292428	
597.4	0.23132323	0.23291205	
597.6	0.230811	0.23289982	
597.8	0.23094412	0.23288759	
598	0.23054502	0.23287537	
598.2	0.23065028	0.23286314	
598.4	0.23069756	0.23285092	
598.6	0.23109427	0.23283869	
598.8	0.23075037	0.23282647	
599	0.23066766	0.23281424	
599.2	0.23054614	0.23280202	
599.4	0.230707	0.2327898	
599.6	0.23067398	0.23277758	
599.8	0.2310106	0.23276536	
600	0.23106127	0.23275314	
600.2	0.23116644	0.23274092	
600.4	0.23146153	0.2327287	
600.6	0.23151029	0.23271648	
600.8	0.23111523	0.23270426	
601	0.23105228	0.23269205	
601.2	0.23102015	0.23267983	
601.4	0.23115017	0.23266762	
601.6	0.23159387	0.2326554	
601.8	0.2314083	0.23264319	
602	0.23135239	0.23263097	
602.2	0.23191019	0.23261876	
602.4	0.23161657	0.23260655	
602.6	0.23128543	0.23259434	
602.8	0.23099728	0.23258213	
603	0.23129117	0.23256992	
603.2	0.23198306	0.23255771	
603.4	0.23235307	0.2325455	
603.6	0.23257583	0.23253329	
603.8	0.2327086	0.23252108	
604	0.23278664	0.23250887	
604.2	0.23265032	0.23249667	
604.4	0.23295538	0.23248446	
604.6	0.2330228	0.23247226	
604.8	0.23338094	0.23246005	
605	0.23373477	0.23244785	
605.2	0.23396751	0.23243564	
605.4	0.23375525	0.23242344	
605.6	0.23391541	0.23241124	
605.8	0.23305821	0.23239904	
606	0.23305171	0.23238684	
606.2	0.23275332	0.23237464	
606.4	0.23190284	0.23236244	
606.6	0.23128122	0.23235024	
606.8	0.23090909	0.23233804	
607	0.23065707	0.23232584	
607.2	0.23023929	0.23231365	
607.4	0.22994689	0.23230145	
607.6	0.22952569	0.23228925	
607.8	0.22966832	0.23227706	
608	0.22981938	0.23226486	
608.2	0.22959264	0.23225267	
608.4	0.22997329	0.23224048	
608.6	0.23017748	0.23222828	
608.8	0.2306773	0.23221609	
609	0.23123986	0.2322039	
609.2	0.23136222	0.23219171	
609.4	0.23134073	0.23217952	
609.6	0.2314627	0.23216733	
609.8	0.23130566	0.23215514	
610	0.23169069	0.23214296	
610.2	0.23189848	0.23213077	
610.4	0.23162595	0.23211858	
610.6	0.23201539	0.2321064	
610.8	0.2316339	0.23209421	
611	0.23098153	0.23208203	
611.2	0.23089301	0.23206984	
611.4	0.23107861	0.23205766	
611.6	0.23114684	0.23204547	
611.8	0.23141122	0.23203329	
612	0.23118683	0.23202111	
612.2	0.23101387	0.23200893	
612.4	0.23097209	0.23199675	
612.6	0.23099988	0.23198457	
612.8	0.23086029	0.23197239	
613	0.23089106	0.23196021	
613.2	0.23047527	0.23194804	
613.4	0.23018388	0.23193586	
613.6	0.23015105	0.23192368	
613.8	0.23034259	0.23191151	
614	0.23029321	0.23189933	
614.2	0.23027407	0.23188716	
614.4	0.23026828	0.23187498	
614.6	0.23026018	0.23186281	
614.8	0.23007692	0.23185064	
615	0.23019779	0.23183846	
615.2	0.23071482	0.23182629	
615.4	0.23077341	0.23181412	
615.6	0.23092406	0.23180195	
615.8	0.23105262	0.23178978	
616	0.23122303	0.23177761	
616.2	0.23170885	0.23176545	
616.4	0.23125975	0.23175328	
616.6	0.23105652	0.23174111	
616.8	0.23098729	0.23172895	
617	0.23069191	0.23171678	
617.2	0.23063661	0.23170461	
617.4	0.23064079	0.23169245	
617.6	0.23024864	0.23168029	
617.8	0.23023581	0.23166812	
618	0.23031423	0.23165596	
618.2	0.23038463	0.2316438	
618.4	0.23040767	0.23163164	
618.6	0.2306605	0.23161948	
618.8	0.23118557	0.23160732	
619	0.23117211	0.23159516	
619.2	0.23116929	0.231583	
619.4	0.23070809	0.23157084	
619.6	0.23082371	0.23155869	
619.8	0.23080734	0.23154653	
620	0.23088207	0.23153437	
620.2	0.23083869	0.23152222	
620.4	0.23026575	0.23151006	
620.6	0.2303814	0.23149791	
620.8	0.23038741	0.23148575	
621	0.23008117	0.2314736	
621.2	0.23026823	0.23146145	
621.4	0.23018333	0.2314493	
621.6	0.22992095	0.23143715	
