# Supplementary material for: Molecular basis for DNA recognition by the maternal pioneer transcription factor FoxH1
Source: Nat Commun. 2022 Nov 26;13:7279. doi: 10.1038/s41467-022-34925-y (PMC9701222; doi:10.1038/s41467-022-34925-y)
Supplement: Supplementary file 4 — Source Data [file 41467_2022_34925_MOESM4_ESM.zip › Sourcedata/BLIS/FoxH1/R30H/GSC/NCP/F8Results.txt]

Conc1	1.563E-08	
Start1	171.8	
Stop1	621.6	
Kobs	0.000262502933391357	
Error Kobs	6.80362754157909E-06	
Koff	0	
Error Koff	0	
Time1	Data1	Fit1	
171.8	0.00099309	0	
172	0.00110714	0.00008085	
172.2	0.00181026	0.00016168	
172.4	0.00225239	0.00024249	
172.6	0.00278528	0.00032329	
172.8	0.00294578	0.00040407	
173	0.00365546	0.00048483	
173.2	0.00432931	0.00056558	
173.4	0.00515721	0.00064631	
173.6	0.00588734	0.00072703	
173.8	0.00664584	0.00080773	
174	0.00696568	0.00088842	
174.2	0.00691895	0.00096908	
174.4	0.00774116	0.00104974	
174.6	0.00802681	0.00113037	
174.8	0.00889684	0.00121099	
175	0.00949435	0.0012916	
175.2	0.01025305	0.00137219	
175.4	0.0107023	0.00145276	
175.6	0.01130528	0.00153331	
175.8	0.01149551	0.00161385	
176	0.01119673	0.00169438	
176.2	0.01163535	0.00177489	
176.4	0.01144907	0.00185538	
176.6	0.0116068	0.00193585	
176.8	0.01149311	0.00201631	
177	0.01240681	0.00209676	
177.2	0.01288153	0.00217718	
177.4	0.01318958	0.0022576	
177.6	0.01374141	0.00233799	
177.8	0.01403136	0.00241837	
178	0.01358782	0.00249873	
178.2	0.01308742	0.00257908	
178.4	0.01358287	0.00265941	
178.6	0.01372951	0.00273973	
178.8	0.01392756	0.00282003	
179	0.01447824	0.00290031	
179.2	0.01474216	0.00298058	
179.4	0.01490206	0.00306083	
179.6	0.01481065	0.00314107	
179.8	0.0144185	0.00322129	
180	0.01398653	0.00330149	
180.2	0.01371295	0.00338168	
180.4	0.01385276	0.00346185	
180.6	0.01400981	0.003542	
180.8	0.01380314	0.00362214	
181	0.0145934	0.00370227	
181.2	0.01458516	0.00378238	
181.4	0.01447695	0.00386247	
181.6	0.01470256	0.00394254	
181.8	0.01482899	0.0040226	
182	0.01476826	0.00410265	
182.2	0.01507346	0.00418267	
182.4	0.01579757	0.00426269	
182.6	0.01619052	0.00434268	
182.8	0.01673376	0.00442266	
183	0.01709523	0.00450263	
183.2	0.01714786	0.00458257	
183.4	0.01762462	0.00466251	
183.6	0.01782894	0.00474242	
183.8	0.01779531	0.00482232	
184	0.01795293	0.00490221	
184.2	0.01803568	0.00498208	
184.4	0.01863654	0.00506193	
184.6	0.01834687	0.00514177	
184.8	0.01849908	0.00522159	
185	0.01871816	0.00530139	
185.2	0.01809773	0.00538118	
185.4	0.01782712	0.00546095	
185.6	0.01785261	0.00554071	
185.8	0.01812703	0.00562045	
186	0.01813304	0.00570018	
186.2	0.01871322	0.00577989	
186.4	0.01869414	0.00585958	
186.6	0.0184713	0.00593926	
186.8	0.01860557	0.00601892	
187	0.01838883	0.00609856	
187.2	0.0187421	0.00617819	
187.4	0.0189482	0.00625781	
187.6	0.01828839	0.00633741	
187.8	0.01836624	0.00641699	
188	0.01840652	0.00649656	
188.2	0.018797	0.00657611	
188.4	0.01860622	0.00665564	
188.6	0.01856572	0.00673516	
188.8	0.01888836	0.00681466	
189	0.01880581	0.00689415	
189.2	0.01880965	0.00697362	
189.4	0.0192679	0.00705308	
189.6	0.01960995	0.00713252	
189.8	0.02035384	0.00721194	
190	0.02042086	0.00729135	
190.2	0.02116064	0.00737074	
190.4	0.02095973	0.00745012	
190.6	0.02106702	0.00752948	
190.8	0.02094107	0.00760882	
191	0.0210405	0.00768815	
191.2	0.02099101	0.00776747	
191.4	0.02073778	0.00784676	
191.6	0.02062819	0.00792605	
191.8	0.021365	0.00800531	
192	0.02146307	0.00808456	
192.2	0.02206869	0.0081638	
192.4	0.0219355	0.00824301	
192.6	0.02239824	0.00832222	
192.8	0.02234646	0.0084014	
193	0.02277912	0.00848057	
193.2	0.02278581	0.00855973	
193.4	0.02330195	0.00863887	
193.6	0.02375457	0.00871799	
193.8	0.02315729	0.0087971	
194	0.0225569	0.00887619	
194.2	0.02260027	0.00895527	
194.4	0.02193996	0.00903433	
194.6	0.02142671	0.00911337	
194.8	0.02068378	0.0091924	
195	0.02078216	0.00927142	
195.2	0.02064479	0.00935041	
195.4	0.02091459	0.0094294	
195.6	0.0215537	0.00950836	
195.8	0.0215431	0.00958731	
196	0.02146444	0.00966625	
196.2	0.02233618	0.00974517	
196.4	0.02251669	0.00982407	
196.6	0.02263149	0.00990296	
196.8	0.02291232	0.00998183	
197	0.02367975	0.01006068	
197.2	0.02379522	0.01013952	
197.4	0.02447775	0.01021835	
197.6	0.02436124	0.01029716	
197.8	0.02385101	0.01037595	
198	0.02411216	0.01045473	
198.2	0.02375759	0.01053349	
198.4	0.02352058	0.01061224	
198.6	0.02395977	0.01069097	
198.8	0.02356604	0.01076968	
199	0.0242775	0.01084838	
199.2	0.02468381	0.01092706	
199.4	0.02486203	0.01100573	
199.6	0.02505109	0.01108438	
199.8	0.02485163	0.01116302	
200	0.0252379	0.01124164	
200.2	0.02592969	0.01132025	
200.4	0.02562786	0.01139883	
200.6	0.02568318	0.01147741	
200.8	0.02585463	0.01155597	
201	0.02588167	0.01163451	
201.2	0.02557349	0.01171303	
201.4	0.025365	0.01179155	
201.6	0.02528259	0.01187004	
201.8	0.02545014	0.01194852	
202	0.02487477	0.01202698	
202.2	0.0246372	0.01210543	
202.4	0.02437712	0.01218387	
202.6	0.02406412	0.01226228	
202.8	0.02360256	0.01234068	
203	0.02411415	0.01241907	
203.2	0.0239734	0.01249744	
203.4	0.02376653	0.0125758	
203.6	0.0236483	0.01265413	
203.8	0.02351882	0.01273246	
204	0.02411042	0.01281077	
204.2	0.02440433	0.01288906	
204.4	0.02459771	0.01296733	
204.6	0.02462836	0.01304559	
204.8	0.02525829	0.01312384	
205	0.02529607	0.01320207	
205.2	0.02551501	0.01328028	
205.4	0.02594168	0.01335848	
205.6	0.02669768	0.01343667	
205.8	0.02670415	0.01351483	
206	0.02668999	0.01359298	
206.2	0.02665613	0.01367112	
206.4	0.02651741	0.01374924	
206.6	0.02657175	0.01382735	
206.8	0.02707336	0.01390544	
207	0.02719176	0.01398351	
207.2	0.02745101	0.01406157	
207.4	0.02719135	0.01413961	
207.6	0.02721066	0.01421764	
207.8	0.02778099	0.01429565	
208	0.02817006	0.01437365	
208.2	0.02819429	0.01445163	
208.4	0.0285224	0.01452959	
208.6	0.02841694	0.01460754	
208.8	0.02889687	0.01468548	
209	0.02863631	0.01476339	
209.2	0.02840908	0.0148413	
209.4	0.02856344	0.01491918	
209.6	0.02849837	0.01499706	
209.8	0.02829999	0.01507491	
210	0.0281877	0.01515275	
210.2	0.02801814	0.01523058	
210.4	0.0282568	0.01530839	
210.6	0.02809303	0.01538618	
210.8	0.02853834	0.01546396	
211	0.02864263	0.01554173	
211.2	0.02892353	0.01561947	
211.4	0.02923198	0.01569721	
211.6	0.02969825	0.01577492	
211.8	0.03007946	0.01585262	
212	0.03032985	0.01593031	
212.2	0.03066688	0.01600798	
212.4	0.03047613	0.01608563	
212.6	0.0302311	0.01616327	
212.8	0.03065825	0.0162409	
213	0.0303852	0.01631851	
213.2	0.03048958	0.0163961	
213.4	0.03081392	0.01647368	
213.6	0.0302638	0.01655124	
213.8	0.03016458	0.01662879	
214	0.02950064	0.01670632	
214.2	0.02977766	0.01678383	
214.4	0.02995593	0.01686133	
214.6	0.02963455	0.01693882	
214.8	0.02979486	0.01701629	
215	0.02985834	0.01709374	
215.2	0.03042509	0.01717118	
215.4	0.03107259	0.0172486	
215.6	0.03105009	0.01732601	
215.8	0.03164652	0.0174034	
216	0.03196619	0.01748078	
216.2	0.03167163	0.01755814	
216.4	0.03177001	0.01763549	
216.6	0.03215286	0.01771282	
216.8	0.0323306	0.01779013	
217	0.03209243	0.01786743	
217.2	0.03246271	0.01794472	
217.4	0.03240696	0.01802198	
217.6	0.03186636	0.01809924	
217.8	0.03200985	0.01817648	
218	0.03171598	0.0182537	
218.2	0.03187261	0.01833091	
218.4	0.03174862	0.0184081	
218.6	0.03074377	0.01848527	
218.8	0.03076733	0.01856244	
219	0.03097906	0.01863958	
219.2	0.03123275	0.01871671	
219.4	0.03128434	0.01879383	
219.6	0.03066647	0.01887093	
219.8	0.03079301	0.01894801	
220	0.0300015	0.01902508	
220.2	0.02964718	0.01910213	
220.4	0.02968447	0.01917917	
220.6	0.02964172	0.01925619	
220.8	0.02963183	0.0193332	
221	0.02965793	0.01941019	
221.2	0.03022751	0.01948717	
221.4	0.03073913	0.01956413	
221.6	0.03087753	0.01964108	
221.8	0.03133937	0.01971801	
222	0.03158025	0.01979492	
222.2	0.0323032	0.01987182	
222.4	0.03272289	0.01994871	
222.6	0.03296943	0.02002558	
222.8	0.03352664	0.02010243	
223	0.03352576	0.02017927	
223.2	0.03379922	0.02025609	
223.4	0.03382356	0.0203329	
223.6	0.03351235	0.02040969	
223.8	0.03359265	0.02048647	
224	0.03342657	0.02056323	
224.2	0.03354446	0.02063998	
224.4	0.03357295	0.02071671	
224.6	0.03342038	0.02079343	
224.8	0.03340028	0.02087013	
225	0.03287797	0.02094682	
225.2	0.03365881	0.02102349	
225.4	0.03376375	0.02110014	
225.6	0.03431375	0.02117678	
225.8	0.0347793	0.02125341	
226	0.03525061	0.02133002	
226.2	0.03571685	0.02140661	
226.4	0.03531207	0.02148319	
226.6	0.03566761	0.02155975	
226.8	0.03570755	0.0216363	
227	0.03601458	0.02171283	
227.2	0.03621097	0.02178935	
227.4	0.03615654	0.02186585	
227.6	0.03615683	0.02194234	
227.8	0.03602169	0.02201881	
228	0.03594369	0.02209527	
228.2	0.03550896	0.02217171	
228.4	0.03556361	0.02224814	
228.6	0.0352502	0.02232455	
228.8	0.03523774	0.02240094	
229	0.03473385	0.02247733	
229.2	0.03533125	0.02255369	
229.4	0.03534233	0.02263004	
229.6	0.03570445	0.02270638	
229.8	0.03538314	0.0227827	
230	0.03501281	0.022859	
230.2	0.03517298	0.02293529	
230.4	0.0352754	0.02301156	
230.6	0.03585164	0.02308782	
230.8	0.03618082	0.02316407	
231	0.03615538	0.02324029	
231.2	0.03597369	0.02331651	
231.4	0.03622767	0.02339271	
231.6	0.03681354	0.02346889	
231.8	0.03741328	0.02354506	
232	0.03739103	0.02362121	
232.2	0.03737702	0.02369735	
232.4	0.03764657	0.02377347	
232.6	0.03732487	0.02384958	
232.8	0.03738805	0.02392567	
233	0.03765495	0.02400174	
233.2	0.03810137	0.02407781	
233.4	0.03784543	0.02415385	
233.6	0.03760649	0.02422988	
233.8	0.03721627	0.0243059	
234	0.03692846	0.0243819	
234.2	0.03683757	0.02445789	
234.4	0.03622217	0.02453386	
234.6	0.03579869	0.02460981	
234.8	0.03538038	0.02468575	
235	0.03539123	0.02476168	
235.2	0.03520847	0.02483759	
235.4	0.03554412	0.02491348	
235.6	0.03575069	0.02498936	
235.8	0.0358791	0.02506523	
236	0.03583955	0.02514108	
236.2	0.0359638	0.02521691	
236.4	0.03605968	0.02529273	
236.6	0.03656155	0.02536854	
236.8	0.03732878	0.02544432	
237	0.03739932	0.0255201	
237.2	0.03724291	0.02559586	
237.4	0.03773829	0.0256716	
237.6	0.03791092	0.02574733	
237.8	0.03791846	0.02582304	
238	0.03832257	0.02589874	
238.2	0.03816386	0.02597443	
238.4	0.03772552	0.02605009	
238.6	0.0381472	0.02612575	
238.8	0.03830316	0.02620139	
239	0.03890518	0.02627701	
239.2	0.03894296	0.02635262	
239.4	0.03924688	0.02642821	
239.6	0.03966175	0.02650379	
239.8	0.04022282	0.02657935	
240	0.04090693	0.0266549	
240.2	0.04045791	0.02673043	
240.4	0.04048747	0.02680595	
240.6	0.04104057	0.02688145	
240.8	0.04085949	0.02695694	
241	0.04028094	0.02703241	
241.2	0.0403152	0.02710787	
241.4	0.04057177	0.02718331	
241.6	0.04033331	0.02725874	
241.8	0.04037981	0.02733415	
242	0.04068822	0.02740955	
242.2	0.04032056	0.02748493	
242.4	0.04038581	0.0275603	
242.6	0.0406723	0.02763565	
242.8	0.04058105	0.02771099	
243	0.0407257	0.02778631	
243.2	0.04022928	0.02786162	
243.4	0.03989479	0.02793691	
243.6	0.04030383	0.02801219	
243.8	0.03992556	0.02808745	
244	0.03996772	0.0281627	
244.2	0.03970561	0.02823793	
244.4	0.04012811	0.02831315	
244.6	0.04040415	0.02838835	
244.8	0.03965081	0.02846353	
245	0.03977122	0.02853871	
245.2	0.0400932	0.02861386	
245.4	0.04055701	0.02868901	
245.6	0.04107972	0.02876413	
245.8	0.04169206	0.02883925	
246	0.04208781	0.02891434	
246.2	0.04267984	0.02898943	
246.4	0.04296149	0.02906449	
246.6	0.04300819	0.02913955	
246.8	0.04302073	0.02921458	
247	0.04288136	0.02928961	
247.2	0.04265921	0.02936461	
247.4	0.04284314	0.02943961	
247.6	0.0429145	0.02951458	
247.8	0.04202969	0.02958955	
248	0.04241145	0.02966449	
248.2	0.04268431	0.02973943	
248.4	0.04285326	0.02981435	
248.6	0.04233061	0.02988925	
248.8	0.04200768	0.02996414	
249	0.0422402	0.03003901	
249.2	0.04251358	0.03011387	
249.4	0.0427293	0.03018871	
249.6	0.04266974	0.03026354	
249.8	0.04272521	0.03033835	
250	0.04257553	0.03041315	
250.2	0.04291546	0.03048793	
250.4	0.04290297	0.0305627	
250.6	0.04289194	0.03063746	
250.8	0.04263155	0.0307122	
251	0.04270487	0.03078692	
251.2	0.0431175	0.03086163	
251.4	0.0429551	0.03093632	
251.6	0.04264365	0.031011	
251.8	0.04294675	0.03108567	
252	0.04384179	0.03116032	
252.2	0.04404832	0.03123495	
252.4	0.04399159	0.03130957	
252.6	0.04374222	0.03138418	
252.8	0.04403912	0.03145877	
253	0.04418467	0.03153334	
253.2	0.04457756	0.0316079	
253.4	0.0445261	0.03168245	
253.6	0.04421476	0.03175698	
253.8	0.04455789	0.03183149	
254	0.04494798	0.03190599	
254.2	0.04528057	0.03198048	
254.4	0.04512961	0.03205495	
254.6	0.04500229	0.03212941	
254.8	0.04517203	0.03220385	
255	0.04486259	0.03227828	
255.2	0.04490517	0.03235269	
255.4	0.04451417	0.03242709	
255.6	0.04439413	0.03250147	
255.8	0.04456176	0.03257584	
256	0.04446265	0.03265019	
256.2	0.0441548	0.03272453	
256.4	0.04424842	0.03279885	
256.6	0.04460889	0.03287316	
256.8	0.04462063	0.03294745	
257	0.04462414	0.03302173	
257.2	0.04455814	0.03309599	
257.4	0.04462113	0.03317024	
257.6	0.04468619	0.03324448	
257.8	0.04534742	0.03331869	
258	0.04553305	0.0333929	
258.2	0.04548572	0.03346709	
258.4	0.04558485	0.03354126	
258.6	0.04605841	0.03361542	
258.8	0.04634922	0.03368957	
259	0.04580841	0.0337637	
259.2	0.04627492	0.03383782	
259.4	0.04605697	0.03391192	
259.6	0.04642339	0.033986	
259.8	0.04704855	0.03406007	
260	0.04754884	0.03413413	
260.2	0.04788232	0.03420817	
260.4	0.04849162	0.0342822	
260.6	0.04912144	0.03435621	
260.8	0.04921824	0.03443021	
261	0.04968173	0.03450419	
261.2	0.04947183	0.03457816	
261.4	0.04955257	0.03465211	
261.6	0.04920896	0.03472605	
261.8	0.04923989	0.03479998	
262	0.04935021	0.03487389	
262.2	0.04901536	0.03494778	
262.4	0.04906831	0.03502166	
262.6	0.04879384	0.03509553	
262.8	0.04868714	0.03516938	
263	0.04838759	0.03524321	
263.2	0.0480845	0.03531703	
263.4	0.04740622	0.03539084	
263.6	0.04796463	0.03546463	
263.8	0.0472914	0.03553841	
264	0.0471479	0.03561217	
264.2	0.04685811	0.03568592	
264.4	0.0470966	0.03575965	
264.6	0.04688891	0.03583337	
264.8	0.04700857	0.03590707	
265	0.04687389	0.03598076	
265.2	0.04671712	0.03605443	
265.4	0.0468099	0.03612809	
265.6	0.04705908	0.03620174	
265.8	0.04736119	0.03627537	
266	0.04821902	0.03634898	
266.2	0.04807707	0.03642258	
266.4	0.04848291	0.03649617	
266.6	0.04830554	0.03656974	
266.8	0.0483467	0.0366433	
267	0.04847289	0.03671684	
267.2	0.04812876	0.03679037	
267.4	0.04798119	0.03686388	
267.6	0.04809831	0.03693738	
267.8	0.04730002	0.03701086	
268	0.04730048	0.03708433	
268.2	0.04741472	0.03715778	
268.4	0.04782474	0.03723122	
268.6	0.04740084	0.03730465	
268.8	0.04790468	0.03737806	
269	0.04787143	0.03745145	
269.2	0.04858134	0.03752483	
269.4	0.04844306	0.0375982	
269.6	0.04909226	0.03767155	
269.8	0.04915678	0.03774489	
270	0.04992809	0.03781821	
270.2	0.05024038	0.03789152	
270.4	0.05017543	0.03796481	
270.6	0.04951357	0.03803809	
270.8	0.04937732	0.03811135	
271	0.04950035	0.0381846	
271.2	0.04923203	0.03825783	
271.4	0.04935878	0.03833105	
271.6	0.04984644	0.03840426	
271.8	0.05041045	0.03847745	
272	0.05046065	0.03855063	
272.2	0.05119004	0.03862379	
272.4	0.05156538	0.03869694	
272.6	0.05182099	0.03877007	
272.8	0.05243119	0.03884319	
273	0.05259838	0.03891629	
273.2	0.05295435	0.03898938	
273.4	0.05293934	0.03906245	
273.6	0.05353017	0.03913551	
273.8	0.05322606	0.03920856	
274	0.0534669	0.03928159	
274.2	0.05343961	0.0393546	
274.4	0.0523169	0.03942761	
274.6	0.05169372	0.03950059	
274.8	0.05156951	0.03957356	
275	0.05136954	0.03964652	
275.2	0.05104113	0.03971947	
275.4	0.0512168	0.03979239	
275.6	0.05148831	0.03986531	
275.8	0.05145469	0.03993821	
276	0.05113567	0.04001109	
276.2	0.05108359	0.04008396	
276.4	0.05153052	0.04015682	
276.6	0.05139486	0.04022966	
276.8	0.05166306	0.04030249	
277	0.05184159	0.0403753	
277.2	0.05230727	0.0404481	
277.4	0.05255771	0.04052088	
277.6	0.05255999	0.04059365	
277.8	0.05209693	0.04066641	
278	0.05205514	0.04073915	
278.2	0.05190393	0.04081187	
278.4	0.05152472	0.04088458	
278.6	0.05156449	0.04095728	
278.8	0.05152959	0.04102996	
279	0.05135926	0.04110263	
279.2	0.05131769	0.04117528	
279.4	0.05139338	0.04124792	
279.6	0.05138822	0.04132054	
279.8	0.051072	0.04139315	
280	0.05135466	0.04146575	
280.2	0.05105252	0.04153833	
280.4	0.05136022	0.0416109	
280.6	0.05141497	0.04168345	
280.8	0.05211242	0.04175598	
281	0.05230812	0.04182851	
281.2	0.05251435	0.04190102	
281.4	0.05259001	0.04197351	
281.6	0.05283705	0.04204599	
281.8	0.05276717	0.04211845	
282	0.05289507	0.0421909	
282.2	0.05366381	0.04226334	
282.4	0.05412605	0.04233576	
282.6	0.05513089	0.04240817	
282.8	0.05527082	0.04248056	
283	0.05569546	0.04255294	
283.2	0.05578481	0.0426253	
283.4	0.05570587	0.04269765	
283.6	0.05576357	0.04276999	
283.8	0.05557674	0.04284231	
284	0.05536279	0.04291462	
284.2	0.05487491	0.04298691	
284.4	0.05453732	0.04305918	
284.6	0.05448647	0.04313145	
284.8	0.05424275	0.0432037	
285	0.0540845	0.04327593	
285.2	0.05420249	0.04334815	
285.4	0.05381168	0.04342036	
285.6	0.05367378	0.04349255	
285.8	0.05383473	0.04356472	
286	0.05406878	0.04363689	
286.2	0.05490152	0.04370903	
286.4	0.05535095	0.04378117	
286.6	0.05553756	0.04385329	
286.8	0.05516452	0.04392539	
287	0.05518597	0.04399748	
287.2	0.05490851	0.04406956	
287.4	0.05465442	0.04414162	
287.6	0.05475518	0.04421367	
287.8	0.05469588	0.0442857	
288	0.05460867	0.04435772	
288.2	0.05496015	0.04442972	
288.4	0.05493701	0.04450171	
288.6	0.0552413	0.04457369	
288.8	0.05540891	0.04464565	
289	0.0558256	0.0447176	
289.2	0.05588059	0.04478953	
289.4	0.05534941	0.04486145	
289.6	0.0556756	0.04493335	
289.8	0.05619687	0.04500524	
290	0.05601077	0.04507711	
290.2	0.05664238	0.04514897	
290.4	0.05669498	0.04522082	
290.6	0.05628723	0.04529265	
290.8	0.05652822	0.04536447	
291	0.05615714	0.04543627	
291.2	0.05601339	0.04550806	
291.4	0.05614462	0.04557984	
291.6	0.05638807	0.0456516	
291.8	0.05631268	0.04572335	
292	0.05658767	0.04579508	
292.2	0.056918	0.0458668	
292.4	0.05695465	0.0459385	
292.6	0.05730338	0.04601019	
292.8	0.0576087	0.04608186	
293	0.05779404	0.04615352	
293.2	0.05778647	0.04622517	
293.4	0.05777109	0.0462968	
293.6	0.0582839	0.04636842	
293.8	0.05870601	0.04644002	
294	0.05861446	0.04651161	
294.2	0.05885248	0.04658319	
294.4	0.05928305	0.04665475	
294.6	0.05926587	0.04672629	
294.8	0.05872555	0.04679783	
295	0.0579256	0.04686934	
295.2	0.05740307	0.04694085	
295.4	0.05721849	0.04701234	
295.6	0.05709402	0.04708381	
295.8	0.05717398	0.04715527	
296	0.05725162	0.04722672	
296.2	0.05760102	0.04729815	
296.4	0.0571661	0.04736957	
296.6	0.05755832	0.04744097	
296.8	0.05765103	0.04751236	
297	0.05785838	0.04758374	
297.2	0.05824674	0.0476551	
297.4	0.05877385	0.04772645	
297.6	0.05928134	0.04779778	
297.8	0.05950791	0.0478691	
298	0.05935426	0.0479404	
298.2	0.05983921	0.04801169	
298.4	0.06024061	0.04808297	
298.6	0.05983309	0.04815423	
298.8	0.05919045	0.04822548	
299	0.05892036	0.04829671	
299.2	0.05893166	0.04836793	
299.4	0.05905169	0.04843913	
299.6	0.05839557	0.04851033	
299.8	0.05796904	0.0485815	
300	0.05746768	0.04865266	
300.2	0.05781711	0.04872381	
300.4	0.05738542	0.04879495	
300.6	0.05769823	0.04886607	
300.8	0.05776176	0.04893717	
301	0.0579595	0.04900826	
301.2	0.05802126	0.04907934	
301.4	0.05825516	0.0491504	
301.6	0.0583911	0.04922145	
301.8	0.05871726	0.04929249	
302	0.05908885	0.04936351	
302.2	0.05967737	0.04943451	
302.4	0.05952614	0.04950551	
302.6	0.05941991	0.04957648	
302.8	0.05944479	0.04964745	
303	0.05900895	0.0497184	
303.2	0.05911622	0.04978933	
303.4	0.05905494	0.04986026	
303.6	0.05836389	0.04993116	
303.8	0.05860138	0.05000206	
304	0.05900961	0.05007294	
304.2	0.05964723	0.0501438	
304.4	0.05948448	0.05021465	
304.6	0.05943042	0.05028549	
304.8	0.05971094	0.05035631	
305	0.05928052	0.05042712	
305.2	0.05938448	0.05049791	
305.4	0.06000656	0.05056869	
305.6	0.06028928	0.05063946	
305.8	0.06001077	0.05071021	
306	0.06011726	0.05078095	
306.2	0.05999193	0.05085167	
306.4	0.05962379	0.05092238	
306.6	0.05982032	0.05099308	
306.8	0.05981441	0.05106376	
307	0.05944334	0.05113443	
307.2	0.06009408	0.05120508	
307.4	0.06066724	0.05127572	
307.6	0.06097195	0.05134635	
307.8	0.06113183	0.05141696	
308	0.0611547	0.05148756	
308.2	0.06144088	0.05155814	
308.4	0.06149046	0.05162871	
308.6	0.06151911	0.05169926	
308.8	0.06170789	0.0517698	
309	0.06140626	0.05184033	
309.2	0.06157256	0.05191084	
309.4	0.06186248	0.05198134	
309.6	0.06130923	0.05205183	
309.8	0.06098613	0.0521223	
310	0.06129849	0.05219275	
310.2	0.06117377	0.0522632	
310.4	0.06090365	0.05233362	
310.6	0.06056479	0.05240404	
310.8	0.06002021	0.05247444	
311	0.05983793	0.05254483	
311.2	0.06039629	0.0526152	
311.4	0.06035513	0.05268556	
311.6	0.06091465	0.0527559	
311.8	0.06052665	0.05282623	
312	0.0608559	0.05289655	
312.2	0.06120032	0.05296685	
312.4	0.06173554	0.05303714	
312.6	0.06163189	0.05310741	
312.8	0.06175144	0.05317767	
313	0.06195087	0.05324792	
313.2	0.06204257	0.05331815	
313.4	0.06255265	0.05338837	
313.6	0.06265014	0.05345857	
313.8	0.06279741	0.05352876	
314	0.06324303	0.05359894	
314.2	0.06304463	0.0536691	
314.4	0.06280024	0.05373925	
314.6	0.06238788	0.05380938	
314.8	0.06247564	0.0538795	
315	0.06299851	0.05394961	
315.2	0.06266659	0.0540197	
315.4	0.06262572	0.05408978	
315.6	0.0631815	0.05415985	
315.8	0.06243699	0.0542299	
316	0.06244774	0.05429993	
316.2	0.06205445	0.05436996	
316.4	0.06239899	0.05443996	
316.6	0.06174931	0.05450996	
316.8	0.06186377	0.05457994	
317	0.06239153	0.05464991	
317.2	0.06257512	0.05471986	
317.4	0.06297946	0.0547898	
317.6	0.06329719	0.05485972	
317.8	0.06329896	0.05492963	
318	0.06388234	0.05499953	
318.2	0.06397262	0.05506941	
318.4	0.06451535	0.05513928	
318.6	0.06471668	0.05520914	
318.8	0.06530569	0.05527898	
319	0.06567133	0.05534881	
319.2	0.06516464	0.05541862	
319.4	0.06575041	0.05548842	
319.6	0.06595506	0.0555582	
319.8	0.06581219	0.05562798	
320	0.0657056	0.05569773	
320.2	0.0653626	0.05576748	
320.4	0.06508309	0.05583721	
320.6	0.06509556	0.05590692	
320.8	0.06524747	0.05597663	
321	0.06531953	0.05604631	
321.2	0.06493968	0.05611599	
321.4	0.06475543	0.05618565	
321.6	0.06458394	0.0562553	
321.8	0.06400409	0.05632493	
322	0.06415582	0.05639455	
322.2	0.06398593	0.05646415	
322.4	0.06405703	0.05653374	
322.6	0.06418033	0.05660332	
322.8	0.06430134	0.05667288	
323	0.06445962	0.05674243	
323.2	0.06457036	0.05681197	
323.4	0.06503816	0.05688149	
323.6	0.06518471	0.056951	
323.8	0.06575328	0.05702049	
324	0.0659987	0.05708997	
324.2	0.06625233	0.05715944	
324.4	0.06648441	0.05722889	
324.6	0.06681991	0.05729833	
324.8	0.06660439	0.05736776	
325	0.06672801	0.05743717	
325.2	0.06637236	0.05750656	
325.4	0.06664954	0.05757595	
325.6	0.06690084	0.05764532	
325.8	0.06645139	0.05771467	
326	0.0663953	0.05778402	
326.2	0.06644882	0.05785334	
326.4	0.06696582	0.05792266	
326.6	0.06740978	0.05799196	
326.8	0.06756941	0.05806124	
327	0.06755074	0.05813052	
327.2	0.06779677	0.05819978	
327.4	0.06786028	0.05826902	
327.6	0.06812749	0.05833825	
327.8	0.06869647	0.05840747	
328	0.06871445	0.05847667	
328.2	0.06867344	0.05854586	
328.4	0.06863587	0.05861504	
328.6	0.06887166	0.0586842	
328.8	0.06874023	0.05875335	
329	0.06858845	0.05882249	
329.2	0.0687093	0.05889161	
329.4	0.0686094	0.05896071	
329.6	0.06810608	0.05902981	
329.8	0.06738691	0.05909889	
330	0.06743523	0.05916795	
330.2	0.06738616	0.05923701	
330.4	0.0675006	0.05930604	
330.6	0.06748242	0.05937507	
330.8	0.06726033	0.05944408	
331	0.06659541	0.05951308	
331.2	0.06651109	0.05958206	
331.4	0.06624851	0.05965103	
331.6	0.06648665	0.05971999	
331.8	0.06683823	0.05978893	
332	0.06674889	0.05985786	
332.2	0.06680885	0.05992677	
332.4	0.06687403	0.05999567	
332.6	0.06703073	0.06006456	
332.8	0.0663664	0.06013343	
333	0.06645649	0.06020229	
333.2	0.06669331	0.06027114	
333.4	0.06626856	0.06033997	
333.6	0.06644155	0.06040879	
333.8	0.06667962	0.0604776	
334	0.06730553	0.06054639	
334.2	0.06731219	0.06061516	
334.4	0.06772887	0.06068393	
334.6	0.06833533	0.06075268	
334.8	0.06853492	0.06082141	
335	0.06825525	0.06089014	
335.2	0.06888487	0.06095885	
335.4	0.06933792	0.06102754	
335.6	0.06963908	0.06109622	
335.8	0.0697578	0.06116489	
336	0.0695786	0.06123354	
336.2	0.06961786	0.06130218	
336.4	0.06938621	0.06137081	
336.6	0.0692609	0.06143942	
336.8	0.06921785	0.06150802	
337	0.06960449	0.06157661	
337.2	0.06999237	0.06164518	
337.4	0.06974176	0.06171374	
337.6	0.0699662	0.06178229	
337.8	0.07032326	0.06185082	
338	0.07021669	0.06191933	
338.2	0.06993447	0.06198784	
338.4	0.06992173	0.06205633	
338.6	0.0701382	0.0621248	
338.8	0.06971368	0.06219327	
339	0.06933918	0.06226172	
339.2	0.06940184	0.06233015	
339.4	0.06931721	0.06239857	
339.6	0.06954448	0.06246698	
339.8	0.0693191	0.06253538	
340	0.07002398	0.06260376	
340.2	0.07024058	0.06267213	
340.4	0.07041123	0.06274048	
340.6	0.07039267	0.06280882	
340.8	0.07075317	0.06287715	
341	0.07113248	0.06294546	
341.2	0.07147318	0.06301376	
341.4	0.07123428	0.06308204	
341.6	0.07180829	0.06315032	
341.8	0.07229056	0.06321857	
342	0.07219177	0.06328682	
342.2	0.07234488	0.06335505	
342.4	0.0722495	0.06342327	
342.6	0.07233718	0.06349147	
342.8	0.07213599	0.06355966	
343	0.07197749	0.06362784	
343.2	0.07192464	0.063696	
343.4	0.07189803	0.06376415	
343.6	0.07178089	0.06383229	
343.8	0.0715914	0.06390041	
344	0.07145683	0.06396852	
344.2	0.07132467	0.06403662	
344.4	0.07141235	0.0641047	
344.6	0.07127507	0.06417277	
344.8	0.07129642	0.06424082	
345	0.07155873	0.06430886	
345.2	0.07199306	0.06437689	
345.4	0.07176437	0.0644449	
345.6	0.07202321	0.0645129	
345.8	0.07249653	0.06458089	
346	0.0723748	0.06464886	
346.2	0.072622	0.06471682	
346.4	0.07313732	0.06478477	
346.6	0.07366017	0.0648527	
346.8	0.07377542	0.06492062	
347	0.07396319	0.06498853	
347.2	0.07397031	0.06505642	
347.4	0.07390564	0.0651243	
347.6	0.07395743	0.06519216	
347.8	0.0739488	0.06526001	
348	0.07374209	0.06532785	
348.2	0.07424161	0.06539568	
348.4	0.0738103	0.06546349	
348.6	0.07360983	0.06553128	
348.8	0.07370862	0.06559907	
349	0.07398697	0.06566684	
349.2	0.07369852	0.06573459	
349.4	0.07256455	0.06580234	
349.6	0.07190298	0.06587007	
349.8	0.07170528	0.06593778	
350	0.07099469	0.06600549	
350.2	0.07064999	0.06607318	
350.4	0.07099957	0.06614085	
350.6	0.07097357	0.06620851	
350.8	0.07150478	0.06627616	
351	0.07187503	0.0663438	
351.2	0.07220382	0.06641142	
351.4	0.07228726	0.06647903	
351.6	0.07226152	0.06654662	
351.8	0.07236461	0.06661421	
352	0.0726512	0.06668177	
352.2	0.07284722	0.06674933	
352.4	0.07307464	0.06681687	
352.6	0.07433962	0.0668844	
352.8	0.07498998	0.06695191	
353	0.07450557	0.06701941	
353.2	0.07403708	0.0670869	
353.4	0.07343694	0.06715437	
353.6	0.07316574	0.06722183	
353.8	0.07287585	0.06728928	
354	0.07286531	0.06735671	
354.2	0.07306997	0.06742413	
354.4	0.07382716	0.06749154	
354.6	0.07385946	0.06755893	
354.8	0.07435473	0.06762631	
355	0.07428392	0.06769368	
355.2	0.07411081	0.06776103	
355.4	0.07374449	0.06782837	
355.6	0.07373631	0.0678957	
355.8	0.07413579	0.06796301	
356	0.0740252	0.06803031	
356.2	0.07453983	0.0680976	
356.4	0.07489569	0.06816487	
356.6	0.07564817	0.06823213	
356.8	0.07555196	0.06829937	
357	0.07563722	0.0683666	
357.2	0.07578269	0.06843382	
357.4	0.07588968	0.06850103	
357.6	0.07588241	0.06856822	
357.8	0.07558204	0.0686354	
358	0.07575723	0.06870256	
358.2	0.07544423	0.06876972	
358.4	0.07522849	0.06883685	
358.6	0.07476473	0.06890398	
358.8	0.07477735	0.06897109	
359	0.07450334	0.06903819	
359.2	0.07413962	0.06910527	
359.4	0.07408169	0.06917235	
359.6	0.07424363	0.0692394	
359.8	0.07414743	0.06930645	
360	0.07367787	0.06937348	
360.2	0.07434912	0.0694405	
360.4	0.07487358	0.0695075	
360.6	0.07545711	0.06957449	
360.8	0.07595556	0.06964147	
361	0.07648508	0.06970844	
361.2	0.07652324	0.06977539	
361.4	0.07680399	0.06984233	
361.6	0.07651846	0.06990925	
361.8	0.07661884	0.06997616	
362	0.07699753	0.07004306	
362.2	0.07714948	0.07010994	
362.4	0.07730174	0.07017682	
362.6	0.07732629	0.07024367	
362.8	0.07746705	0.07031052	
363	0.07727569	0.07037735	
363.2	0.0773493	0.07044417	
363.4	0.07735496	0.07051097	
363.6	0.07696985	0.07057776	
363.8	0.07655626	0.07064454	
364	0.07629807	0.07071131	
364.2	0.07671688	0.07077806	
364.4	0.07656875	0.0708448	
364.6	0.07641423	0.07091152	
364.8	0.07625087	0.07097823	
365	0.07625802	0.07104493	
365.2	0.07618062	0.07111161	
365.4	0.07627974	0.07117829	
365.6	0.0759195	0.07124494	
365.8	0.07610805	0.07131159	
366	0.07658269	0.07137822	
366.2	0.07646966	0.07144484	
366.4	0.07666001	0.07151145	
366.6	0.07646771	0.07157804	
366.8	0.07695871	0.07164462	
367	0.07722128	0.07171118	
367.2	0.07735559	0.07177773	
367.4	0.07780546	0.07184427	
367.6	0.07775255	0.0719108	
367.8	0.07792338	0.07197731	
368	0.07781452	0.07204381	
368.2	0.07772268	0.07211029	
368.4	0.07733636	0.07217677	
368.6	0.07729014	0.07224323	
368.8	0.07703779	0.07230967	
369	0.07716284	0.07237611	
369.2	0.07697027	0.07244252	
369.4	0.07684273	0.07250893	
369.6	0.07694544	0.07257532	
369.8	0.07716622	0.0726417	
370	0.07804588	0.07270807	
370.2	0.07810587	0.07277442	
370.4	0.07822935	0.07284076	
370.6	0.07837189	0.07290709	
370.8	0.079035	0.0729734	
371	0.07949262	0.07303971	
371.2	0.07984317	0.07310599	
371.4	0.08030351	0.07317227	
371.6	0.08008184	0.07323853	
371.8	0.07997795	0.07330478	
372	0.07939749	0.07337101	
372.2	0.07897535	0.07343723	
372.4	0.07879582	0.07350344	
372.6	0.07897467	0.07356963	
372.8	0.07878554	0.07363582	
373	0.07870784	0.07370198	
373.2	0.07856466	0.07376814	
373.4	0.0790195	0.07383428	
373.6	0.07896537	0.07390041	
373.8	0.07897129	0.07396653	
374	0.07922772	0.07403263	
374.2	0.07919733	0.07409872	
374.4	0.07905244	0.07416479	
374.6	0.07888889	0.07423086	
374.8	0.07910411	0.07429691	
375	0.07948503	0.07436294	
375.2	0.07926896	0.07442897	
375.4	0.07918966	0.07449498	
375.6	0.07930887	0.07456097	
375.8	0.07945244	0.07462696	
376	0.0792931	0.07469293	
376.2	0.07953763	0.07475889	
376.4	0.08038711	0.07482483	
376.6	0.08059457	0.07489076	
376.8	0.08018652	0.07495668	
377	0.08027655	0.07502259	
377.2	0.08052199	0.07508848	
377.4	0.08095618	0.07515436	
377.6	0.08058148	0.07522022	
377.8	0.08091577	0.07528608	
378	0.08086098	0.07535192	
378.2	0.08077313	0.07541774	
378.4	0.08068184	0.07548356	
378.6	0.07987972	0.07554936	
378.8	0.07998148	0.07561514	
379	0.07973603	0.07568092	
379.2	0.07956958	0.07574668	
379.4	0.07981524	0.07581243	
379.6	0.08045085	0.07587816	
379.8	0.08077629	0.07594388	
380	0.08092628	0.07600959	
380.2	0.08118165	0.07607529	
380.4	0.08144278	0.07614097	
380.6	0.08093615	0.07620664	
380.8	0.08086747	0.07627229	
381	0.0810231	0.07633794	
381.2	0.08107893	0.07640357	
381.4	0.08091822	0.07646918	
381.6	0.08055467	0.07653479	
381.8	0.08055467	0.07660038	
382	0.08043935	0.07659636	
382.2	0.08058736	0.07659233	
382.4	0.0805452	0.07658831	
382.6	0.08048617	0.07658429	
382.8	0.08032582	0.07658027	
383	0.08003909	0.07657625	
383.2	0.07932456	0.07657223	
383.4	0.07906114	0.07656821	
383.6	0.07853675	0.07656419	
383.8	0.07790234	0.07656017	
384	0.07732039	0.07655615	
384.2	0.07714258	0.07655213	
384.4	0.07631723	0.07654811	
384.6	0.07643035	0.0765441	
384.8	0.07616106	0.07654008	
385	0.07538776	0.07653606	
385.2	0.07514362	0.07653204	
385.4	0.07457551	0.07652802	
385.6	0.07419361	0.07652401	
385.8	0.07447022	0.07651999	
386	0.07409179	0.07651597	
386.2	0.07394722	0.07651195	
386.4	0.0738999	0.07650794	
386.6	0.07429041	0.07650392	
386.8	0.07438826	0.0764999	
387	0.07498173	0.07649589	
387.2	0.07518734	0.07649187	
387.4	0.0757448	0.07648786	
387.6	0.07584412	0.07648384	
387.8	0.07638963	0.07647983	
388	0.07662699	0.07647581	
388.2	0.07660051	0.0764718	
388.4	0.07665073	0.07646778	
388.6	0.07714087	0.07646377	
388.8	0.07647233	0.07645975	
389	0.07561799	0.07645574	
389.2	0.07587379	0.07645172	
389.4	0.07540904	0.07644771	
389.6	0.07526946	0.0764437	
389.8	0.07529509	0.07643968	
390	0.07448164	0.07643567	
390.2	0.07425771	0.07643166	
390.4	0.07464681	0.07642765	
390.6	0.07506974	0.07642363	
390.8	0.07503244	0.07641962	
391	0.07501221	0.07641561	
391.2	0.07505363	0.0764116	
391.4	0.07492542	0.07640759	
391.6	0.07476043	0.07640357	
391.8	0.07500721	0.07639956	
392	0.07418311	0.07639555	
392.2	0.0739058	0.07639154	
392.4	0.07376587	0.07638753	
392.6	0.07389385	0.07638352	
392.8	0.07335059	0.07637951	
393	0.07370844	0.0763755	
393.2	0.07450733	0.07637149	
393.4	0.0744245	0.07636748	
393.6	0.07468158	0.07636347	
393.8	0.07425324	0.07635946	
394	0.07354589	0.07635545	
394.2	0.07390718	0.07635145	
394.4	0.07374422	0.07634744	
394.6	0.07358781	0.07634343	
394.8	0.07327377	0.07633942	
395	0.07280267	0.07633541	
395.2	0.07267444	0.07633141	
395.4	0.0722615	0.0763274	
395.6	0.07189463	0.07632339	
395.8	0.07224374	0.07631938	
396	0.07169863	0.07631538	
396.2	0.07192542	0.07631137	
396.4	0.07193429	0.07630736	
396.6	0.07219147	0.07630336	
396.8	0.07207021	0.07629935	
397	0.072262	0.07629535	
397.2	0.07266821	0.07629134	
397.4	0.07235148	0.07628734	
397.6	0.07237277	0.07628333	
397.8	0.07214657	0.07627933	
398	0.07209964	0.07627532	
398.2	0.07250729	0.07627132	
398.4	0.07257479	0.07626731	
398.6	0.07284529	0.07626331	
398.8	0.07301463	0.07625931	
399	0.07259174	0.0762553	
399.2	0.07212648	0.0762513	
399.4	0.07249944	0.0762473	
399.6	0.07236496	0.07624329	
399.8	0.07269711	0.07623929	
400	0.07277925	0.07623529	
400.2	0.07308195	0.07623129	
400.4	0.07272664	0.07622728	
400.6	0.07255587	0.07622328	
400.8	0.07256764	0.07621928	
401	0.07269356	0.07621528	
401.2	0.07306102	0.07621128	
401.4	0.07313751	0.07620728	
401.6	0.07314969	0.07620328	
401.8	0.07329063	0.07619927	
402	0.07311729	0.07619527	
402.2	0.0730002	0.07619127	
402.4	0.07273568	0.07618727	
402.6	0.07260668	0.07618327	
402.8	0.07241163	0.07617927	
403	0.07205977	0.07617528	
403.2	0.07180504	0.07617128	
403.4	0.07196732	0.07616728	
403.6	0.07192879	0.07616328	
403.8	0.07249315	0.07615928	
404	0.07287377	0.07615528	
404.2	0.07292369	0.07615128	
404.4	0.07286668	0.07614729	
404.6	0.07319608	0.07614329	
404.8	0.07371106	0.07613929	
405	0.07390026	0.07613529	
405.2	0.0740343	0.0761313	
405.4	0.07387056	0.0761273	
405.6	0.07388933	0.0761233	
405.8	0.07355538	0.07611931	
406	0.07285282	0.07611531	
406.2	0.07254544	0.07611131	
406.4	0.07247631	0.07610732	
406.6	0.07249937	0.07610332	
406.8	0.07238441	0.07609933	
407	0.07244608	0.07609533	
407.2	0.07195216	0.07609134	
407.4	0.07177745	0.07608734	
407.6	0.07184655	0.07608335	
407.8	0.07192665	0.07607935	
408	0.07202237	0.07607536	
408.2	0.07169109	0.07607137	
408.4	0.07168196	0.07606737	
408.6	0.07130563	0.07606338	
408.8	0.0710008	0.07605939	
409	0.07107744	0.07605539	
409.2	0.07095002	0.0760514	
409.4	0.07090681	0.07604741	
409.6	0.07158834	0.07604341	
409.8	0.0714659	0.07603942	
410	0.07139131	0.07603543	
410.2	0.07177574	0.07603144	
410.4	0.07196885	0.07602745	
410.6	0.07192965	0.07602346	
410.8	0.07159655	0.07601946	
411	0.07181886	0.07601547	
411.2	0.07139819	0.07601148	
411.4	0.07120952	0.07600749	
411.6	0.07118769	0.0760035	
411.8	0.07080132	0.07599951	
412	0.07063318	0.07599552	
412.2	0.07007867	0.07599153	
412.4	0.0702716	0.07598754	
412.6	0.06981464	0.07598355	
412.8	0.06970848	0.07597956	
413	0.07003283	0.07597558	
413.2	0.070083	0.07597159	
413.4	0.0704448	0.0759676	
413.6	0.07104634	0.07596361	
413.8	0.07078967	0.07595962	
414	0.0706846	0.07595563	
414.2	0.07098912	0.07595165	
414.4	0.07095688	0.07594766	
414.6	0.07072442	0.07594367	
414.8	0.07073155	0.07593968	
415	0.07089117	0.0759357	
415.2	0.07056206	0.07593171	
415.4	0.07073765	0.07592773	
415.6	0.07067347	0.07592374	
415.8	0.07016565	0.07591975	
416	0.07030827	0.07591577	
416.2	0.0705742	0.07591178	
416.4	0.07110723	0.0759078	
416.6	0.07106692	0.07590381	
416.8	0.07118272	0.07589983	
417	0.07143339	0.07589584	
417.2	0.07183301	0.07589186	
417.4	0.07191931	0.07588787	
417.6	0.07222825	0.07588389	
417.8	0.07232564	0.07587991	
418	0.07238969	0.07587592	
418.2	0.07227863	0.07587194	
418.4	0.07242215	0.07586795	
418.6	0.07216607	0.07586397	
418.8	0.0720512	0.07585999	
419	0.07191209	0.07585601	
419.2	0.07167158	0.07585202	
419.4	0.07148541	0.07584804	
419.6	0.07083128	0.07584406	
419.8	0.0708043	0.07584008	
420	0.07083083	0.0758361	
420.2	0.07099592	0.07583212	
420.4	0.07091833	0.07582813	
420.6	0.07085919	0.07582415	
420.8	0.0705594	0.07582017	
421	0.07022352	0.07581619	
421.2	0.07014255	0.07581221	
421.4	0.07021859	0.07580823	
421.6	0.07025065	0.07580425	
421.8	0.06995077	0.07580027	
422	0.06937202	0.07579629	
422.2	0.06926974	0.07579231	
422.4	0.06946729	0.07578833	
422.6	0.06912209	0.07578436	
422.8	0.06927376	0.07578038	
423	0.06962567	0.0757764	
423.2	0.0694593	0.07577242	
423.4	0.06983289	0.07576844	
423.6	0.07032989	0.07576446	
423.8	0.07102509	0.07576049	
424	0.0706565	0.07575651	
424.2	0.07112666	0.07575253	
424.4	0.07141115	0.07574856	
424.6	0.07188825	0.07574458	
424.8	0.07177015	0.0757406	
425	0.07176503	0.07573663	
425.2	0.07195682	0.07573265	
425.4	0.07232504	0.07572867	
425.6	0.0720589	0.0757247	
425.8	0.07186949	0.07572072	
426	0.07206779	0.07571675	
426.2	0.07209124	0.07571277	
426.4	0.07183673	0.0757088	
426.6	0.07149101	0.07570482	
426.8	0.07124718	0.07570085	
427	0.07100648	0.07569687	
427.2	0.0705645	0.0756929	
427.4	0.0709656	0.07568893	
427.6	0.07084537	0.07568495	
427.8	0.0709994	0.07568098	
428	0.07038516	0.07567701	
428.2	0.07068656	0.07567303	
428.4	0.07074016	0.07566906	
428.6	0.07057979	0.07566509	
428.8	0.07037842	0.07566112	
429	0.07048806	0.07565714	
429.2	0.07059737	0.07565317	
429.4	0.07110119	0.0756492	
429.6	0.07104302	0.07564523	
429.8	0.07167613	0.07564126	
430	0.07204424	0.07563729	
430.2	0.0714376	0.07563331	
430.4	0.07096292	0.07562934	
430.6	0.07073044	0.07562537	
430.8	0.07057715	0.0756214	
431	0.07057543	0.07561743	
431.2	0.07060761	0.07561346	
431.4	0.07089732	0.07560949	
431.6	0.07082947	0.07560552	
431.8	0.07112545	0.07560156	
432	0.07037893	0.07559759	
432.2	0.0701498	0.07559362	
432.4	0.07023588	0.07558965	
432.6	0.07007501	0.07558568	
432.8	0.07011472	0.07558171	
433	0.07031636	0.07557774	
433.2	0.07032226	0.07557378	
433.4	0.07059514	0.07556981	
433.6	0.07068157	0.07556584	
433.8	0.07083509	0.07556187	
434	0.07046838	0.07555791	
434.2	0.06998685	0.07555394	
434.4	0.07017515	0.07554997	
434.6	0.07015794	0.07554601	
434.8	0.07012389	0.07554204	
435	0.07080978	0.07553808	
435.2	0.07052626	0.07553411	
435.4	0.07042248	0.07553014	
435.6	0.07033253	0.07552618	
435.8	0.07026779	0.07552221	
436	0.07010339	0.07551825	
436.2	0.07018513	0.07551428	
436.4	0.07045042	0.07551032	
436.6	0.07041076	0.07550636	
436.8	0.07013466	0.07550239	
437	0.06999673	0.07549843	
437.2	0.06981798	0.07549446	
437.4	0.06953731	0.0754905	
437.6	0.06935845	0.07548654	
437.8	0.06943309	0.07548258	
438	0.06991249	0.07547861	
438.2	0.06993613	0.07547465	
438.4	0.0706525	0.07547069	
438.6	0.07062998	0.07546673	
438.8	0.07067388	0.07546276	
439	0.07107279	0.0754588	
439.2	0.0706227	0.07545484	
439.4	0.07070298	0.07545088	
439.6	0.07128226	0.07544692	
439.8	0.07181577	0.07544296	
440	0.07195424	0.075439	
440.2	0.0719562	0.07543504	
440.4	0.07216451	0.07543108	
440.6	0.0720653	0.07542712	
440.8	0.07144967	0.07542316	
441	0.07142021	0.0754192	
441.2	0.07116236	0.07541524	
441.4	0.07092342	0.07541128	
441.6	0.07087736	0.07540732	
441.8	0.07050385	0.07540336	
442	0.07039557	0.0753994	
442.2	0.06991958	0.07539544	
442.4	0.06935312	0.07539148	
442.6	0.06853811	0.07538753	
442.8	0.06808664	0.07538357	
443	0.06828791	0.07537961	
443.2	0.06843696	0.07537565	
443.4	0.06883278	0.0753717	
443.6	0.06914144	0.07536774	
443.8	0.06916345	0.07536378	
444	0.06928992	0.07535983	
444.2	0.06953919	0.07535587	
444.4	0.07041865	0.07535191	
444.6	0.07066459	0.07534796	
444.8	0.07078402	0.075344	
445	0.07109308	0.07534005	
445.2	0.07134719	0.07533609	
445.4	0.07156939	0.07533214	
445.6	0.07128943	0.07532818	
445.8	0.07089028	0.07532423	
446	0.07090769	0.07532027	
446.2	0.07056297	0.07531632	
446.4	0.07006471	0.07531236	
446.6	0.07046973	0.07530841	
446.8	0.07056024	0.07530446	
447	0.07069517	0.0753005	
447.2	0.07078327	0.07529655	
447.4	0.07059135	0.0752926	
447.6	0.07002252	0.07528864	
447.8	0.07030151	0.07528469	
448	0.07039001	0.07528074	
448.2	0.07040355	0.07527679	
448.4	0.07063295	0.07527283	
448.6	0.07039577	0.07526888	
448.8	0.07023131	0.07526493	
449	0.06980374	0.07526098	
449.2	0.07000438	0.07525703	
449.4	0.06973213	0.07525308	
449.6	0.06946421	0.07524913	
449.8	0.06923436	0.07524518	
450	0.06954774	0.07524123	
450.2	0.06977905	0.07523728	
450.4	0.06968843	0.07523333	
450.6	0.07008013	0.07522938	
450.8	0.07026258	0.07522543	
451	0.07043862	0.07522148	
451.2	0.07083395	0.07521753	
451.4	0.0706867	0.07521358	
451.6	0.07041451	0.07520963	
451.8	0.07044953	0.07520568	
452	0.07039539	0.07520173	
452.2	0.07038011	0.07519779	
452.4	0.07031403	0.07519384	
452.6	0.07025296	0.07518989	
452.8	0.06979683	0.07518594	
453	0.06927864	0.075182	
453.2	0.0691788	0.07517805	
453.4	0.06905716	0.0751741	
453.6	0.06908967	0.07517016	
453.8	0.06942963	0.07516621	
454	0.07005594	0.07516226	
454.2	0.06985262	0.07515832	
454.4	0.07000943	0.07515437	
454.6	0.07065787	0.07515043	
454.8	0.07129127	0.07514648	
455	0.07156037	0.07514254	
455.2	0.07200587	0.07513859	
455.4	0.07176264	0.07513465	
455.6	0.07140716	0.0751307	
455.8	0.07159279	0.07512676	
456	0.07207333	0.07512281	
456.2	0.07212847	0.07511887	
456.4	0.07199436	0.07511493	
456.6	0.07139614	0.07511098	
456.8	0.07092726	0.07510704	
457	0.07044567	0.0751031	
457.2	0.07000814	0.07509915	
457.4	0.07005403	0.07509521	
457.6	0.06976947	0.07509127	
457.8	0.07010584	0.07508733	
458	0.07025664	0.07508338	
458.2	0.07004755	0.07507944	
458.4	0.07032871	0.0750755	
458.6	0.07085559	0.07507156	
458.8	0.07120721	0.07506762	
459	0.07101393	0.07506368	
459.2	0.07159357	0.07505974	
459.4	0.07128329	0.0750558	
459.6	0.0711627	0.07505185	
459.8	0.07109949	0.07504791	
460	0.07144214	0.07504397	
460.2	0.07084607	0.07504004	
460.4	0.07007438	0.0750361	
460.6	0.06947024	0.07503216	
460.8	0.06934846	0.07502822	
461	0.06898447	0.07502428	
461.2	0.06906173	0.07502034	
461.4	0.06900568	0.0750164	
461.6	0.06906215	0.07501246	
461.8	0.06939977	0.07500852	
462	0.06962548	0.07500459	
462.2	0.06951846	0.07500065	
462.4	0.0697026	0.07499671	
462.6	0.06992153	0.07499277	
462.8	0.06986236	0.07498884	
463	0.07012303	0.0749849	
463.2	0.07069856	0.07498096	
463.4	0.07044054	0.07497703	
463.6	0.07032121	0.07497309	
463.8	0.07029432	0.07496915	
464	0.07018624	0.07496522	
464.2	0.06963227	0.07496128	
464.4	0.0696284	0.07495735	
464.6	0.07002201	0.07495341	
464.8	0.06988917	0.07494948	
465	0.06985738	0.07494554	
465.2	0.06986974	0.07494161	
465.4	0.06978992	0.07493767	
465.6	0.0700879	0.07493374	
465.8	0.07009831	0.07492981	
466	0.07032979	0.07492587	
466.2	0.0702696	0.07492194	
466.4	0.07050254	0.07491801	
466.6	0.07059898	0.07491407	
466.8	0.07086411	0.07491014	
467	0.07121272	0.07490621	
467.2	0.07115501	0.07490227	
467.4	0.07115489	0.07489834	
467.6	0.07085699	0.07489441	
467.8	0.07079686	0.07489048	
468	0.07036454	0.07488655	
468.2	0.0704056	0.07488261	
468.4	0.07036105	0.07487868	
468.6	0.07006716	0.07487475	
468.8	0.06972481	0.07487082	
469	0.06996836	0.07486689	
469.2	0.06979581	0.07486296	
469.4	0.06999113	0.07485903	
469.6	0.07011458	0.0748551	
469.8	0.07088268	0.07485117	
470	0.07090934	0.07484724	
470.2	0.07104737	0.07484331	
470.4	0.0715175	0.07483938	
470.6	0.07111523	0.07483545	
470.8	0.07127503	0.07483152	
471	0.07116226	0.0748276	
471.2	0.07064342	0.07482367	
471.4	0.07023727	0.07481974	
471.6	0.07006213	0.07481581	
471.8	0.07000745	0.07481188	
472	0.06998704	0.07480796	
472.2	0.07012285	0.07480403	
472.4	0.07005602	0.0748001	
472.6	0.07007226	0.07479617	
472.8	0.06995621	0.07479225	
473	0.06986967	0.07478832	
473.2	0.06966434	0.07478439	
473.4	0.06974817	0.07478047	
473.6	0.07003363	0.07477654	
473.8	0.07044183	0.07477262	
474	0.06958083	0.07476869	
474.2	0.0696927	0.07476477	
474.4	0.06969791	0.07476084	
474.6	0.06934036	0.07475692	
474.8	0.06943743	0.07475299	
475	0.06913771	0.07474907	
475.2	0.06868083	0.07474514	
475.4	0.06860022	0.07474122	
475.6	0.06898673	0.07473729	
475.8	0.06943982	0.07473337	
476	0.06951792	0.07472945	
476.2	0.06937029	0.07472552	
476.4	0.06902016	0.0747216	
476.6	0.06947611	0.07471768	
476.8	0.06914649	0.07471376	
477	0.06921351	0.07470983	
477.2	0.06904978	0.07470591	
477.4	0.06878676	0.07470199	
477.6	0.06848543	0.07469807	
477.8	0.0685148	0.07469415	
478	0.06795094	0.07469022	
478.2	0.06843954	0.0746863	
478.4	0.06841365	0.07468238	
478.6	0.0684353	0.07467846	
478.8	0.06836226	0.07467454	
479	0.06820475	0.07467062	
479.2	0.06796573	0.0746667	
479.4	0.06847371	0.07466278	
479.6	0.06887807	0.07465886	
479.8	0.06927508	0.07465494	
480	0.06902157	0.07465102	
480.2	0.06918159	0.0746471	
480.4	0.06947933	0.07464318	
480.6	0.07009288	0.07463927	
480.8	0.06962767	0.07463535	
481	0.06963719	0.07463143	
481.2	0.06935404	0.07462751	
481.4	0.06909408	0.07462359	
481.6	0.06905	0.07461967	
481.8	0.06920827	0.07461576	
482	0.06891141	0.07461184	
482.2	0.06901788	0.07460792	
482.4	0.06888071	0.07460401	
482.6	0.06867929	0.07460009	
482.8	0.06852083	0.07459617	
483	0.06844387	0.07459226	
483.2	0.06844065	0.07458834	
483.4	0.06869799	0.07458442	
483.6	0.06819633	0.07458051	
483.8	0.06843139	0.07457659	
484	0.0685669	0.07457268	
484.2	0.06841758	0.07456876	
484.4	0.06823924	0.07456485	
484.6	0.06819045	0.07456093	
484.8	0.06819297	0.07455702	
485	0.06826759	0.07455311	
485.2	0.06853559	0.07454919	
485.4	0.06847591	0.07454528	
485.6	0.06916022	0.07454136	
485.8	0.06949368	0.07453745	
486	0.06943536	0.07453354	
486.2	0.0697506	0.07452962	
486.4	0.06946899	0.07452571	
486.6	0.06937083	0.0745218	
486.8	0.06984755	0.07451789	
487	0.07019673	0.07451398	
487.2	0.07011669	0.07451006	
487.4	0.06998506	0.07450615	
487.6	0.06989177	0.07450224	
487.8	0.06966519	0.07449833	
488	0.06965509	0.07449442	
488.2	0.06899995	0.07449051	
488.4	0.06914708	0.0744866	
488.6	0.06973242	0.07448269	
488.8	0.06975845	0.07447878	
489	0.06981622	0.07447487	
489.2	0.07016802	0.07447096	
489.4	0.07028421	0.07446705	
489.6	0.07076042	0.07446314	
489.8	0.07050754	0.07445923	
490	0.07027706	0.07445532	
490.2	0.07032009	0.07445141	
490.4	0.07002909	0.0744475	
490.6	0.07041858	0.07444359	
490.8	0.07039821	0.07443968	
491	0.0698637	0.07443578	
491.2	0.0693513	0.07443187	
491.4	0.06894782	0.07442796	
491.6	0.06920155	0.07442405	
491.8	0.06878773	0.07442015	
492	0.06899866	0.07441624	
492.2	0.06883644	0.07441233	
492.4	0.0691651	0.07440843	
492.6	0.06951313	0.07440452	
492.8	0.06954203	0.07440061	
493	0.06976933	0.07439671	
493.2	0.07003123	0.0743928	
493.4	0.07017142	0.0743889	
493.6	0.07009062	0.07438499	
493.8	0.06993016	0.07438108	
494	0.06964723	0.07437718	
494.2	0.06936083	0.07437328	
494.4	0.06914653	0.07436937	
494.6	0.06906762	0.07436547	
494.8	0.06884247	0.07436156	
495	0.06860894	0.07435766	
495.2	0.06871494	0.07435375	
495.4	0.06917885	0.07434985	
495.6	0.06974374	0.07434595	
495.8	0.06948675	0.07434204	
496	0.0696137	0.07433814	
496.2	0.0699432	0.07433424	
496.4	0.06992024	0.07433034	
496.6	0.07036099	0.07432643	
496.8	0.07041382	0.07432253	
497	0.07081158	0.07431863	
497.2	0.07071121	0.07431473	
497.4	0.0703565	0.07431083	
497.6	0.07012692	0.07430693	
497.8	0.07014174	0.07430302	
498	0.06940118	0.07429912	
498.2	0.06923938	0.07429522	
498.4	0.06926916	0.07429132	
498.6	0.06906189	0.07428742	
498.8	0.06914545	0.07428352	
499	0.06930858	0.07427962	
499.2	0.06976556	0.07427572	
499.4	0.07002859	0.07427182	
499.6	0.0703076	0.07426792	
499.8	0.07027534	0.07426403	
500	0.07025967	0.07426013	
500.2	0.07014039	0.07425623	
500.4	0.07022665	0.07425233	
500.6	0.07051476	0.07424843	
500.8	0.07062751	0.07424453	
501	0.07085241	0.07424064	
501.2	0.07028297	0.07423674	
501.4	0.07032033	0.07423284	
501.6	0.07034038	0.07422894	
501.8	0.07040545	0.07422505	
502	0.06960623	0.07422115	
502.2	0.06965452	0.07421725	
502.4	0.06958699	0.07421336	
502.6	0.06940095	0.07420946	
502.8	0.06957705	0.07420556	
503	0.06967974	0.07420167	
503.2	0.06962746	0.07419777	
503.4	0.06939043	0.07419388	
503.6	0.06947454	0.07418998	
503.8	0.06895846	0.07418609	
504	0.06848794	0.07418219	
504.2	0.06893635	0.0741783	
504.4	0.06909652	0.0741744	
504.6	0.06895478	0.07417051	
504.8	0.0695565	0.07416662	
505	0.06939366	0.07416272	
505.2	0.06999106	0.07415883	
505.4	0.07024549	0.07415494	
505.6	0.07036547	0.07415104	
505.8	0.07057931	0.07414715	
506	0.07049799	0.07414326	
506.2	0.0708962	0.07413937	
506.4	0.07101627	0.07413547	
506.6	0.07050309	0.07413158	
506.8	0.06971394	0.07412769	
507	0.06973851	0.0741238	
507.2	0.06897266	0.07411991	
507.4	0.06888681	0.07411601	
507.6	0.06875746	0.07411212	
507.8	0.06848249	0.07410823	
508	0.06893811	0.07410434	
508.2	0.06915838	0.07410045	
508.4	0.068383	0.07409656	
508.6	0.06838639	0.07409267	
508.8	0.06874379	0.07408878	
509	0.0688754	0.07408489	
509.2	0.06946881	0.074081	
509.4	0.0696145	0.07407711	
509.6	0.06974663	0.07407322	
509.8	0.07005939	0.07406934	
510	0.07048301	0.07406545	
510.2	0.07054803	0.07406156	
510.4	0.07006009	0.07405767	
510.6	0.06919745	0.07405378	
510.8	0.06890241	0.0740499	
511	0.06911558	0.07404601	
511.2	0.06874175	0.07404212	
511.4	0.06893337	0.07403823	
511.6	0.06905708	0.07403435	
511.8	0.06875206	0.07403046	
512	0.0683909	0.07402657	
512.2	0.06739099	0.07402269	
512.4	0.06679143	0.0740188	
512.6	0.06670505	0.07401491	
512.8	0.06677254	0.07401103	
513	0.06647849	0.07400714	
513.2	0.0665326	0.07400326	
513.4	0.06698242	0.07399937	
513.6	0.06673011	0.07399549	
513.8	0.06713782	0.0739916	
514	0.06720126	0.07398772	
514.2	0.06751422	0.07398383	
514.4	0.06758817	0.07397995	
514.6	0.0677922	0.07397607	
514.8	0.06828594	0.07397218	
515	0.06863127	0.0739683	
515.2	0.0690268	0.07396442	
515.4	0.06937246	0.07396053	
515.6	0.06977914	0.07395665	
515.8	0.0694572	0.07395277	
516	0.06953745	0.07394888	
516.2	0.0698403	0.073945	
516.4	0.07025118	0.07394112	
516.6	0.07056964	0.07393724	
516.8	0.0704711	0.07393336	
517	0.07040215	0.07392948	
517.2	0.07089246	0.07392559	
517.4	0.0709735	0.07392171	
517.6	0.07048777	0.07391783	
517.8	0.07023007	0.07391395	
518	0.06979576	0.07391007	
518.2	0.06949511	0.07390619	
518.4	0.06892505	0.07390231	
518.6	0.06893448	0.07389843	
518.8	0.06888771	0.07389455	
519	0.06886455	0.07389067	
519.2	0.06870734	0.07388679	
519.4	0.06852288	0.07388291	
519.6	0.06884601	0.07387904	
519.8	0.06896516	0.07387516	
520	0.06912946	0.07387128	
520.2	0.06932483	0.0738674	
520.4	0.06964567	0.07386352	
520.6	0.06968176	0.07385964	
520.8	0.06941902	0.07385577	
521	0.06948672	0.07385189	
521.2	0.06955343	0.07384801	
521.4	0.06933581	0.07384414	
521.6	0.06907108	0.07384026	
521.8	0.06911126	0.07383638	
522	0.06901094	0.07383251	
522.2	0.06876965	0.07382863	
522.4	0.06916437	0.07382475	
522.6	0.06964415	0.07382088	
522.8	0.06915652	0.073817	
523	0.068689	0.07381313	
523.2	0.06857663	0.07380925	
523.4	0.06879002	0.07380538	
523.6	0.0690848	0.0738015	
523.8	0.06901508	0.07379763	
524	0.0687515	0.07379375	
524.2	0.068533	0.07378988	
524.4	0.06882565	0.07378601	
524.6	0.06860296	0.07378213	
524.8	0.06887733	0.07377826	
525	0.06886365	0.07377438	
525.2	0.06897741	0.07377051	
525.4	0.06901839	0.07376664	
525.6	0.06960801	0.07376277	
525.8	0.06982126	0.07375889	
526	0.07006647	0.07375502	
526.2	0.07022675	0.07375115	
526.4	0.07080282	0.07374728	
526.6	0.07026485	0.07374341	
526.8	0.06961148	0.07373953	
527	0.06922333	0.07373566	
527.2	0.06925211	0.07373179	
527.4	0.06894317	0.07372792	
527.6	0.06905646	0.07372405	
527.8	0.06890646	0.07372018	
528	0.06885892	0.07371631	
528.2	0.06900514	0.07371244	
528.4	0.06921075	0.07370857	
528.6	0.068971	0.0737047	
528.8	0.06932556	0.07370083	
529	0.06905282	0.07369696	
529.2	0.06884804	0.07369309	
529.4	0.06891998	0.07368922	
529.6	0.06901033	0.07368535	
529.8	0.06876088	0.07368149	
530	0.06870579	0.07367762	
530.2	0.0685725	0.07367375	
530.4	0.06818075	0.07366988	
530.6	0.06712766	0.07366601	
530.8	0.06695602	0.07366215	
531	0.06627795	0.07365828	
531.2	0.0664898	0.07365441	
531.4	0.06661954	0.07365055	
531.6	0.06707378	0.07364668	
531.8	0.06746514	0.07364281	
532	0.06799732	0.07363895	
532.2	0.06850535	0.07363508	
532.4	0.06870299	0.07363122	
532.6	0.0691375	0.07362735	
532.8	0.0696954	0.07362348	
533	0.06959299	0.07361962	
533.2	0.06957543	0.07361575	
533.4	0.06959582	0.07361189	
533.6	0.06938166	0.07360803	
533.8	0.0691018	0.07360416	
534	0.06859193	0.0736003	
534.2	0.06839546	0.07359643	
534.4	0.06795025	0.07359257	
534.6	0.0679194	0.07358871	
534.8	0.0681074	0.07358484	
535	0.06826613	0.07358098	
535.2	0.06917086	0.07357712	
535.4	0.06900985	0.07357325	
535.6	0.06987395	0.07356939	
535.8	0.07031279	0.07356553	
536	0.07035451	0.07356167	
536.2	0.07087761	0.0735578	
536.4	0.0709869	0.07355394	
536.6	0.07108329	0.07355008	
536.8	0.07124614	0.07354622	
537	0.07119336	0.07354236	
537.2	0.07062198	0.0735385	
537.4	0.07041026	0.07353464	
537.6	0.06978155	0.07353078	
537.8	0.06926275	0.07352692	
538	0.06870719	0.07352306	
538.2	0.06837769	0.0735192	
538.4	0.06799574	0.07351534	
538.6	0.06791765	0.07351148	
538.8	0.06793037	0.07350762	
539	0.06788239	0.07350376	
539.2	0.06803521	0.0734999	
539.4	0.06764595	0.07349604	
539.6	0.06804477	0.07349218	
539.8	0.06782323	0.07348832	
540	0.06827339	0.07348447	
540.2	0.06823651	0.07348061	
540.4	0.06836881	0.07347675	
540.6	0.06882641	0.07347289	
540.8	0.06898841	0.07346904	
541	0.06893554	0.07346518	
541.2	0.06846544	0.07346132	
541.4	0.06917344	0.07345747	
541.6	0.06891186	0.07345361	
541.8	0.06904554	0.07344975	
542	0.06860271	0.0734459	
542.2	0.06852869	0.07344204	
542.4	0.06833605	0.07343818	
542.6	0.06853211	0.07343433	
542.8	0.06878644	0.07343047	
543	0.06908764	0.07342662	
543.2	0.06944833	0.07342276	
543.4	0.06920404	0.07341891	
543.6	0.06965347	0.07341506	
543.8	0.06991941	0.0734112	
544	0.07037321	0.07340735	
544.2	0.07027397	0.07340349	
544.4	0.07034965	0.07339964	
544.6	0.07065922	0.07339579	
544.8	0.07074383	0.07339193	
545	0.07093544	0.07338808	
545.2	0.07123843	0.07338423	
545.4	0.07123429	0.07338037	
545.6	0.07044227	0.07337652	
545.8	0.07033428	0.07337267	
546	0.06961873	0.07336882	
546.2	0.06965352	0.07336497	
546.4	0.06964378	0.07336111	
546.6	0.06958203	0.07335726	
546.8	0.06982633	0.07335341	
547	0.06962814	0.07334956	
547.2	0.06909867	0.07334571	
547.4	0.06870558	0.07334186	
547.6	0.06903787	0.07333801	
547.8	0.06899831	0.07333416	
548	0.06951543	0.07333031	
548.2	0.06983085	0.07332646	
548.4	0.06963367	0.07332261	
548.6	0.07082415	0.07331876	
548.8	0.07130528	0.07331491	
549	0.07140776	0.07331106	
549.2	0.07170376	0.07330721	
549.4	0.07119434	0.07330336	
549.6	0.07070351	0.07329952	
549.8	0.07057697	0.07329567	
550	0.06984194	0.07329182	
550.2	0.06993541	0.07328797	
550.4	0.0697852	0.07328412	
550.6	0.06923348	0.07328028	
550.8	0.06892401	0.07327643	
551	0.06835344	0.07327258	
551.2	0.068154	0.07326874	
551.4	0.06780655	0.07326489	
551.6	0.06806401	0.07326104	
551.8	0.0679501	0.0732572	
552	0.06808587	0.07325335	
552.2	0.06803358	0.07324951	
552.4	0.0680039	0.07324566	
552.6	0.0688395	0.07324181	
552.8	0.06866337	0.07323797	
553	0.06823894	0.07323412	
553.2	0.0680602	0.07323028	
553.4	0.0681175	0.07322644	
553.6	0.067886	0.07322259	
553.8	0.06756118	0.07321875	
554	0.06749193	0.0732149	
554.2	0.0681355	0.07321106	
554.4	0.06811889	0.07320722	
554.6	0.06850542	0.07320337	
554.8	0.06915422	0.07319953	
555	0.06955527	0.07319569	
555.2	0.06957684	0.07319184	
555.4	0.06960383	0.073188	
555.6	0.069873	0.07318416	
555.8	0.07001839	0.07318032	
556	0.07051302	0.07317648	
556.2	0.07095548	0.07317263	
556.4	0.07119992	0.07316879	
556.6	0.07083988	0.07316495	
556.8	0.07028145	0.07316111	
557	0.06947888	0.07315727	
557.2	0.0693182	0.07315343	
557.4	0.06939342	0.07314959	
557.6	0.06877677	0.07314575	
557.8	0.0681089	0.07314191	
558	0.0678638	0.07313807	
558.2	0.06745944	0.07313423	
558.4	0.06770787	0.07313039	
558.6	0.06800432	0.07312655	
558.8	0.0685111	0.07312271	
559	0.06862849	0.07311887	
559.2	0.06886673	0.07311503	
559.4	0.06925395	0.07311119	
559.6	0.0697233	0.07310736	
559.8	0.07034895	0.07310352	
560	0.07042528	0.07309968	
560.2	0.0703308	0.07309584	
560.4	0.07008151	0.073092	
560.6	0.06931628	0.07308817	
560.8	0.06953997	0.07308433	
561	0.0691539	0.07308049	
561.2	0.06914947	0.07307666	
561.4	0.06866751	0.07307282	
561.6	0.06848839	0.07306898	
561.8	0.06826391	0.07306515	
562	0.06807937	0.07306131	
562.2	0.06804552	0.07305748	
562.4	0.068861	0.07305364	
562.6	0.06886559	0.07304981	
562.8	0.06941428	0.07304597	
563	0.06997974	0.07304214	
563.2	0.07025695	0.0730383	
563.4	0.07003483	0.07303447	
563.6	0.0704505	0.07303063	
563.8	0.07029591	0.0730268	
564	0.0697784	0.07302296	
564.2	0.07002108	0.07301913	
564.4	0.07039402	0.0730153	
564.6	0.07050511	0.07301146	
564.8	0.07069873	0.07300763	
565	0.07076218	0.0730038	
565.2	0.07066614	0.07299997	
565.4	0.07033034	0.07299613	
565.6	0.07066582	0.0729923	
565.8	0.07029763	0.07298847	
566	0.06978042	0.07298464	
566.2	0.06957234	0.0729808	
566.4	0.06958799	0.07297697	
566.6	0.06951626	0.07297314	
566.8	0.06945088	0.07296931	
567	0.06906492	0.07296548	
567.2	0.06818603	0.07296165	
567.4	0.06728259	0.07295782	
567.6	0.06711047	0.07295399	
567.8	0.06689135	0.07295016	
568	0.06636159	0.07294633	
568.2	0.06662671	0.0729425	
568.4	0.06682309	0.07293867	
568.6	0.06673592	0.07293484	
568.8	0.06701335	0.07293101	
569	0.06734102	0.07292718	
569.2	0.06694611	0.07292335	
569.4	0.06711986	0.07291953	
569.6	0.06766189	0.0729157	
569.8	0.06771405	0.07291187	
570	0.06818308	0.07290804	
570.2	0.06819999	0.07290421	
570.4	0.06844922	0.07290039	
570.6	0.06866371	0.07289656	
570.8	0.068438	0.07289273	
571	0.06819656	0.07288891	
571.2	0.06810475	0.07288508	
571.4	0.06791014	0.07288125	
571.6	0.0685353	0.07287743	
571.8	0.06878119	0.0728736	
572	0.06879382	0.07286977	
572.2	0.06929299	0.07286595	
572.4	0.06941992	0.07286212	
572.6	0.06934505	0.0728583	
572.8	0.0693706	0.07285447	
573	0.06968773	0.07285065	
573.2	0.06948243	0.07284682	
573.4	0.06988161	0.072843	
573.6	0.07023164	0.07283918	
573.8	0.07021416	0.07283535	
574	0.06986211	0.07283153	
574.2	0.06963887	0.0728277	
574.4	0.07004779	0.07282388	
574.6	0.07025245	0.07282006	
574.8	0.07032845	0.07281623	
575	0.07013524	0.07281241	
575.2	0.06984695	0.07280859	
575.4	0.06973973	0.07280477	
575.6	0.07002551	0.07280094	
575.8	0.06962298	0.07279712	
576	0.06965015	0.0727933	
576.2	0.0697231	0.07278948	
576.4	0.06966561	0.07278566	
576.6	0.06960323	0.07278184	
576.8	0.06957627	0.07277802	
577	0.07029963	0.0727742	
577.2	0.06987492	0.07277037	
577.4	0.06993942	0.07276655	
577.6	0.07030644	0.07276273	
577.8	0.07010463	0.07275891	
578	0.07030584	0.07275509	
578.2	0.07030135	0.07275127	
578.4	0.07054462	0.07274746	
578.6	0.07078878	0.07274364	
578.8	0.07043975	0.07273982	
579	0.06974717	0.072736	
579.2	0.06958066	0.07273218	
579.4	0.06938292	0.07272836	
579.6	0.0688195	0.07272454	
579.8	0.06877667	0.07272073	
580	0.06857789	0.07271691	
580.2	0.06894445	0.07271309	
580.4	0.06873451	0.07270927	
580.6	0.06903169	0.07270546	
580.8	0.06941462	0.07270164	
581	0.06948862	0.07269782	
581.2	0.06923397	0.072694	
581.4	0.06970221	0.07269019	
581.6	0.07007496	0.07268637	
581.8	0.06995957	0.07268256	
582	0.0699904	0.07267874	
582.2	0.06969006	0.07267492	
582.4	0.07018272	0.07267111	
582.6	0.07040346	0.07266729	
582.8	0.06993067	0.07266348	
583	0.07001394	0.07265966	
583.2	0.06942817	0.07265585	
583.4	0.06894667	0.07265204	
583.6	0.06853772	0.07264822	
583.8	0.06837146	0.07264441	
584	0.06802953	0.07264059	
584.2	0.06831473	0.07263678	
584.4	0.06804972	0.07263297	
584.6	0.06870581	0.07262915	
584.8	0.06842358	0.07262534	
585	0.06843131	0.07262153	
585.2	0.06862919	0.07261772	
585.4	0.06860201	0.0726139	
585.6	0.06817646	0.07261009	
585.8	0.06837127	0.07260628	
586	0.06827364	0.07260247	
586.2	0.068637	0.07259866	
586.4	0.06889384	0.07259484	
586.6	0.06875183	0.07259103	
586.8	0.06889566	0.07258722	
587	0.06866479	0.07258341	
587.2	0.06789893	0.0725796	
587.4	0.06808541	0.07257579	
587.6	0.06805712	0.07257198	
587.8	0.06790019	0.07256817	
588	0.06838151	0.07256436	
588.2	0.06835033	0.07256055	
588.4	0.0682468	0.07255674	
588.6	0.06865935	0.07255293	
588.8	0.06818266	0.07254912	
589	0.06817196	0.07254531	
589.2	0.06820968	0.07254151	
589.4	0.06835637	0.0725377	
589.6	0.0688887	0.07253389	
589.8	0.06911662	0.07253008	
590	0.06898813	0.07252627	
590.2	0.06903594	0.07252247	
590.4	0.06905348	0.07251866	
590.6	0.06863411	0.07251485	
590.8	0.06852644	0.07251104	
591	0.06788109	0.07250724	
591.2	0.06777988	0.07250343	
591.4	0.06782988	0.07249962	
591.6	0.06791776	0.07249582	
591.8	0.06814692	0.07249201	
592	0.0678442	0.07248821	
592.2	0.067536	0.0724844	
592.4	0.06743463	0.0724806	
592.6	0.06769106	0.07247679	
592.8	0.06743688	0.07247299	
593	0.06810908	0.07246918	
593.2	0.06877286	0.07246538	
593.4	0.06935779	0.07246157	
593.6	0.06937831	0.07245777	
593.8	0.06907418	0.07245396	
594	0.06918176	0.07245016	
594.2	0.06911012	0.07244636	
594.4	0.06924702	0.07244255	
594.6	0.0687238	0.07243875	
594.8	0.06873179	0.07243495	
595	0.06932324	0.07243114	
595.2	0.06958621	0.07242734	
595.4	0.06965584	0.07242354	
595.6	0.06950359	0.07241974	
595.8	0.06960392	0.07241594	
596	0.06927296	0.07241213	
596.2	0.06912376	0.07240833	
596.4	0.06916849	0.07240453	
596.6	0.06905386	0.07240073	
596.8	0.068956	0.07239693	
597	0.06884549	0.07239313	
597.2	0.06814102	0.07238933	
597.4	0.06797428	0.07238553	
597.6	0.06737394	0.07238173	
597.8	0.0672528	0.07237793	
598	0.06707295	0.07237413	
598.2	0.06666741	0.07237033	
598.4	0.06685155	0.07236653	
598.6	0.06684195	0.07236273	
598.8	0.06711948	0.07235893	
599	0.06761631	0.07235513	
599.2	0.06754708	0.07235133	
599.4	0.06749754	0.07234753	
599.6	0.06749743	0.07234374	
599.8	0.0680635	0.07233994	
600	0.06800425	0.07233614	
600.2	0.06804116	0.07233234	
600.4	0.06856864	0.07232854	
600.6	0.06873366	0.07232475	
600.8	0.06889675	0.07232095	
601	0.0686175	0.07231715	
601.2	0.06885753	0.07231336	
601.4	0.0686649	0.07230956	
601.6	0.06865692	0.07230576	
601.8	0.06838354	0.07230197	
602	0.06878677	0.07229817	
602.2	0.06875019	0.07229438	
602.4	0.06876963	0.07229058	
602.6	0.06859362	0.07228679	
602.8	0.06848242	0.07228299	
603	0.06867883	0.0722792	
603.2	0.06877398	0.0722754	
603.4	0.06884716	0.07227161	
603.6	0.06897157	0.07226781	
603.8	0.06908158	0.07226402	
604	0.06935707	0.07226023	
604.2	0.069726	0.07225643	
604.4	0.07040776	0.07225264	
604.6	0.07022413	0.07224885	
604.8	0.07043542	0.07224505	
605	0.07071075	0.07224126	
605.2	0.07058054	0.07223747	
605.4	0.07006682	0.07223367	
605.6	0.07050458	0.07222988	
605.8	0.07000681	0.07222609	
606	0.06994208	0.0722223	
606.2	0.06958888	0.07221851	
606.4	0.06900216	0.07221472	
606.6	0.06850433	0.07221092	
606.8	0.06794879	0.07220713	
607	0.06745721	0.07220334	
607.2	0.06707926	0.07219955	
607.4	0.06634277	0.07219576	
607.6	0.06606575	0.07219197	
607.8	0.06576775	0.07218818	
608	0.06623402	0.07218439	
608.2	0.06612065	0.0721806	
608.4	0.06625969	0.07217681	
608.6	0.06603042	0.07217302	
608.8	0.06690564	0.07216923	
609	0.06729716	0.07216545	
609.2	0.06699622	0.07216166	
609.4	0.06736569	0.07215787	
609.6	0.06764055	0.07215408	
609.8	0.06765385	0.07215029	
610	0.06790576	0.0721465	
610.2	0.06851127	0.07214272	
610.4	0.06824043	0.07213893	
610.6	0.06859005	0.07213514	
610.8	0.06802145	0.07213135	
611	0.06773114	0.07212757	
611.2	0.06747619	0.07212378	
611.4	0.06739645	0.07211999	
611.6	0.06748482	0.07211621	
611.8	0.06709479	0.07211242	
612	0.06728423	0.07210864	
612.2	0.06727108	0.07210485	
612.4	0.0671003	0.07210107	
612.6	0.0675283	0.07209728	
612.8	0.06752705	0.0720935	
613	0.06723797	0.07208971	
613.2	0.06667432	0.07208593	
613.4	0.06677828	0.07208214	
613.6	0.06698639	0.07207836	
613.8	0.06730905	0.07207457	
614	0.06741875	0.07207079	
614.2	0.06773936	0.07206701	
614.4	0.06768408	0.07206322	
614.6	0.06796425	0.07205944	
614.8	0.06739421	0.07205566	
615	0.06788762	0.07205187	
615.2	0.0683837	0.07204809	
615.4	0.06852199	0.07204431	
615.6	0.06828975	0.07204053	
615.8	0.06821553	0.07203674	
616	0.06850905	0.07203296	
616.2	0.06899529	0.07202918	
616.4	0.06837109	0.0720254	
616.6	0.06813148	0.07202162	
616.8	0.06785896	0.07201784	
617	0.06734031	0.07201406	
617.2	0.06702865	0.07201027	
617.4	0.06720732	0.07200649	
617.6	0.06715209	0.07200271	
617.8	0.06739	0.07199893	
618	0.067319	0.07199515	
618.2	0.06736036	0.07199137	
618.4	0.06753957	0.07198759	
618.6	0.06806448	0.07198382	
618.8	0.06863445	0.07198004	
619	0.06919458	0.07197626	
619.2	0.06943512	0.07197248	
619.4	0.06940175	0.0719687	
619.6	0.06911564	0.07196492	
619.8	0.06889288	0.07196114	
620	0.06876016	0.07195737	
620.2	0.06859743	0.07195359	
620.4	0.06784415	0.07194981	
620.6	0.06772369	0.07194603	
620.8	0.06783954	0.07194226	
621	0.06740683	0.07193848	
621.2	0.06755522	0.0719347	
621.4	0.06771309	0.07193093	
621.6	0.06762831	0.07192715	
