# Supplementary material for: Molecular basis for DNA recognition by the maternal pioneer transcription factor FoxH1
Source: Nat Commun. 2022 Nov 26;13:7279. doi: 10.1038/s41467-022-34925-y (PMC9701222; doi:10.1038/s41467-022-34925-y)
Supplement: Supplementary file 4 — Source Data [file 41467_2022_34925_MOESM4_ESM.zip › Sourcedata/BLIS/FoxH1/R30H/GSC/NCP/G8Results.txt]

Conc1	7.813E-09	
Start1	171.8	
Stop1	621.6	
Kobs	0.000262502933391357	
Error Kobs	6.80362754157909E-06	
Koff	0	
Error Koff	0	
Time1	Data1	Fit1	
171.8	0.00105563	0	
172	0.00120488	0.0000445	
172.2	0.00164108	0.000089	
172.4	0.00183903	0.00013349	
172.6	0.00178673	0.00017797	
172.8	0.00179562	0.00022245	
173	0.00202921	0.00026692	
173.2	0.00243392	0.00031139	
173.4	0.00268448	0.00035585	
173.6	0.00299572	0.00040031	
173.8	0.00333293	0.00044476	
174	0.00324546	0.0004892	
174.2	0.00342293	0.00053364	
174.4	0.00357807	0.00057808	
174.6	0.00353048	0.0006225	
174.8	0.00414882	0.00066693	
175	0.00465165	0.00071134	
175.2	0.00528632	0.00075576	
175.4	0.00632488	0.00080016	
175.6	0.00666193	0.00084456	
175.8	0.00677634	0.00088896	
176	0.00651306	0.00093335	
176.2	0.00668256	0.00097773	
176.4	0.00623464	0.00102211	
176.6	0.00594136	0.00106648	
176.8	0.00575876	0.00111085	
177	0.00623598	0.00115521	
177.2	0.00638251	0.00119956	
177.4	0.00678586	0.00124391	
177.6	0.00727007	0.00128826	
177.8	0.00760852	0.0013326	
178	0.00739708	0.00137693	
178.2	0.00695072	0.00142126	
178.4	0.00711189	0.00146558	
178.6	0.00760087	0.00150989	
178.8	0.00795189	0.00155421	
179	0.0083858	0.00159851	
179.2	0.00852111	0.00164281	
179.4	0.00895717	0.0016871	
179.6	0.00851382	0.00173139	
179.8	0.00816775	0.00177568	
180	0.00770481	0.00181995	
180.2	0.00771149	0.00186423	
180.4	0.00705304	0.00190849	
180.6	0.00669616	0.00195275	
180.8	0.00611479	0.00199701	
181	0.00678196	0.00204126	
181.2	0.00698933	0.0020855	
181.4	0.00697474	0.00212974	
181.6	0.00705683	0.00217397	
181.8	0.00703159	0.0022182	
182	0.00693281	0.00226242	
182.2	0.00692073	0.00230664	
182.4	0.00765028	0.00235085	
182.6	0.00796602	0.00239505	
182.8	0.00796475	0.00243925	
183	0.00831706	0.00248345	
183.2	0.00862081	0.00252764	
183.4	0.00922196	0.00257182	
183.6	0.00930469	0.002616	
183.8	0.00953218	0.00266017	
184	0.01004603	0.00270433	
184.2	0.01011587	0.00274849	
184.4	0.01012149	0.00279265	
184.6	0.01011952	0.0028368	
184.8	0.01059634	0.00288094	
185	0.01097206	0.00292508	
185.2	0.01116477	0.00296921	
185.4	0.01084467	0.00301334	
185.6	0.01132373	0.00305746	
185.8	0.01152114	0.00310158	
186	0.01136725	0.00314569	
186.2	0.01189924	0.00318979	
186.4	0.01196441	0.00323389	
186.6	0.01152166	0.00327799	
186.8	0.01129159	0.00332207	
187	0.0114264	0.00336616	
187.2	0.011212	0.00341023	
187.4	0.01108153	0.00345431	
187.6	0.01062652	0.00349837	
187.8	0.0109137	0.00354243	
188	0.01040277	0.00358649	
188.2	0.0096771	0.00363054	
188.4	0.00946964	0.00367458	
188.6	0.00900827	0.00371862	
188.8	0.00958529	0.00376265	
189	0.00927459	0.00380668	
189.2	0.00962088	0.0038507	
189.4	0.01014953	0.00389472	
189.6	0.01076141	0.00393873	
189.8	0.0113492	0.00398273	
190	0.0114424	0.00402673	
190.2	0.01235869	0.00407073	
190.4	0.01218999	0.00411472	
190.6	0.01232135	0.0041587	
190.8	0.01279235	0.00420268	
191	0.01312229	0.00424665	
191.2	0.01282229	0.00429061	
191.4	0.01268519	0.00433458	
191.6	0.01277531	0.00437853	
191.8	0.0127666	0.00442248	
192	0.01190815	0.00446642	
192.2	0.01152359	0.00451036	
192.4	0.01134136	0.0045543	
192.6	0.01113766	0.00459822	
192.8	0.01137194	0.00464215	
193	0.01111394	0.00468606	
193.2	0.01114071	0.00472997	
193.4	0.01146152	0.00477388	
193.6	0.01108717	0.00481778	
193.8	0.01030331	0.00486167	
194	0.01016795	0.00490556	
194.2	0.010113	0.00494945	
194.4	0.00990997	0.00499332	
194.6	0.00956094	0.0050372	
194.8	0.00921346	0.00508106	
195	0.00946291	0.00512492	
195.2	0.00939032	0.00516878	
195.4	0.00941975	0.00521263	
195.6	0.0100527	0.00525647	
195.8	0.01002704	0.00530031	
196	0.00997547	0.00534415	
196.2	0.01042972	0.00538798	
196.4	0.01087798	0.0054318	
196.6	0.01088893	0.00547562	
196.8	0.01140526	0.00551943	
197	0.01147746	0.00556323	
197.2	0.01155465	0.00560703	
197.4	0.0115219	0.00565083	
197.6	0.01167122	0.00569462	
197.8	0.01179762	0.0057384	
198	0.01238866	0.00578218	
198.2	0.0124568	0.00582595	
198.4	0.01270983	0.00586972	
198.6	0.01288729	0.00591348	
198.8	0.01325116	0.00595724	
199	0.01428319	0.00600099	
199.2	0.01440332	0.00604474	
199.4	0.01458635	0.00608848	
199.6	0.01476414	0.00613221	
199.8	0.01461257	0.00617594	
200	0.0146348	0.00621966	
200.2	0.01511881	0.00626338	
200.4	0.01483695	0.00630709	
200.6	0.01476904	0.0063508	
200.8	0.01495424	0.0063945	
201	0.01466249	0.0064382	
201.2	0.01437053	0.00648189	
201.4	0.0139479	0.00652557	
201.6	0.01380206	0.00656925	
201.8	0.01381462	0.00661293	
202	0.01335989	0.0066566	
202.2	0.01346697	0.00670026	
202.4	0.01305557	0.00674392	
202.6	0.01269595	0.00678757	
202.8	0.01265119	0.00683121	
203	0.01255948	0.00687486	
203.2	0.01208427	0.00691849	
203.4	0.01199074	0.00696212	
203.6	0.01190252	0.00700575	
203.8	0.01185033	0.00704936	
204	0.01248297	0.00709298	
204.2	0.01329017	0.00713659	
204.4	0.01342236	0.00718019	
204.6	0.01383051	0.00722379	
204.8	0.01431906	0.00726738	
205	0.0144523	0.00731096	
205.2	0.01469224	0.00735454	
205.4	0.01535371	0.00739812	
205.6	0.01571215	0.00744169	
205.8	0.01614847	0.00748525	
206	0.0158904	0.00752881	
206.2	0.01565513	0.00757236	
206.4	0.0155176	0.00761591	
206.6	0.01560747	0.00765945	
206.8	0.01567262	0.00770299	
207	0.01522119	0.00774652	
207.2	0.01527419	0.00779005	
207.4	0.01481419	0.00783357	
207.6	0.01507731	0.00787708	
207.8	0.01543548	0.00792059	
208	0.01568533	0.0079641	
208.2	0.01545092	0.00800759	
208.4	0.01501911	0.00805109	
208.6	0.01481545	0.00809458	
208.8	0.01490765	0.00813806	
209	0.01468392	0.00818153	
209.2	0.01489968	0.008225	
209.4	0.01557533	0.00826847	
209.6	0.01544981	0.00831193	
209.8	0.01551164	0.00835538	
210	0.01548028	0.00839883	
210.2	0.01545308	0.00844228	
210.4	0.01591727	0.00848572	
210.6	0.01570156	0.00852915	
210.8	0.01575176	0.00857258	
211	0.01571093	0.008616	
211.2	0.01585983	0.00865941	
211.4	0.01583234	0.00870282	
211.6	0.01635673	0.00874623	
211.8	0.01643143	0.00878963	
212	0.01600397	0.00883302	
212.2	0.01589722	0.00887641	
212.4	0.01591493	0.0089198	
212.6	0.01605543	0.00896317	
212.8	0.01675245	0.00900655	
213	0.01713654	0.00904991	
213.2	0.01778818	0.00909328	
213.4	0.01798371	0.00913663	
213.6	0.01737435	0.00917998	
213.8	0.0172443	0.00922333	
214	0.01666257	0.00926667	
214.2	0.01662236	0.00931	
214.4	0.01647427	0.00935333	
214.6	0.01582247	0.00939665	
214.8	0.01617984	0.00943997	
215	0.01615102	0.00948329	
215.2	0.0161143	0.00952659	
215.4	0.01638525	0.00956989	
215.6	0.01603241	0.00961319	
215.8	0.01645892	0.00965648	
216	0.01621355	0.00969977	
216.2	0.01661491	0.00974305	
216.4	0.0173689	0.00978632	
216.6	0.01765257	0.00982959	
216.8	0.0179014	0.00987285	
217	0.01748527	0.00991611	
217.2	0.01734371	0.00995936	
217.4	0.01684539	0.01000261	
217.6	0.0168835	0.01004585	
217.8	0.01726114	0.01008909	
218	0.01694293	0.01013232	
218.2	0.01711404	0.01017554	
218.4	0.01701605	0.01021876	
218.6	0.01684559	0.01026198	
218.8	0.01724345	0.01030519	
219	0.01694296	0.01034839	
219.2	0.01745404	0.01039159	
219.4	0.01733896	0.01043478	
219.6	0.01652415	0.01047797	
219.8	0.01680564	0.01052115	
220	0.01566783	0.01056433	
220.2	0.01588734	0.0106075	
220.4	0.01559632	0.01065066	
220.6	0.01511017	0.01069383	
220.8	0.01498292	0.01073698	
221	0.01461025	0.01078013	
221.2	0.01503488	0.01082327	
221.4	0.0154964	0.01086641	
221.6	0.01598228	0.01090954	
221.8	0.01592546	0.01095267	
222	0.01599973	0.01099579	
222.2	0.01686508	0.01103891	
222.4	0.01737728	0.01108202	
222.6	0.01778603	0.01112513	
222.8	0.01826214	0.01116823	
223	0.0188786	0.01121132	
223.2	0.01923602	0.01125441	
223.4	0.01865012	0.0112975	
223.6	0.01845774	0.01134058	
223.8	0.01842181	0.01138365	
224	0.01804534	0.01142672	
224.2	0.01836001	0.01146978	
224.4	0.01849015	0.01151284	
224.6	0.01853165	0.01155589	
224.8	0.01867193	0.01159893	
225	0.01785753	0.01164197	
225.2	0.01855044	0.01168501	
225.4	0.01827812	0.01172804	
225.6	0.0187693	0.01177106	
225.8	0.01930732	0.01181408	
226	0.02019845	0.0118571	
226.2	0.02116079	0.01190011	
226.4	0.02075798	0.01194311	
226.6	0.02128854	0.01198611	
226.8	0.02132859	0.0120291	
227	0.02135236	0.01207208	
227.2	0.02053406	0.01211507	
227.4	0.02043336	0.01215804	
227.6	0.02002521	0.01220101	
227.8	0.0200079	0.01224398	
228	0.01997217	0.01228694	
228.2	0.01988482	0.01232989	
228.4	0.02021351	0.01237284	
228.6	0.01959104	0.01241578	
228.8	0.01960287	0.01245872	
229	0.01942721	0.01250165	
229.2	0.02001325	0.01254458	
229.4	0.01992925	0.0125875	
229.6	0.02072024	0.01263042	
229.8	0.02067254	0.01267333	
230	0.02064933	0.01271623	
230.2	0.02063452	0.01275913	
230.4	0.02020404	0.01280203	
230.6	0.02070301	0.01284492	
230.8	0.02094753	0.0128878	
231	0.02102762	0.01293068	
231.2	0.02074147	0.01297355	
231.4	0.02132879	0.01301642	
231.6	0.02175048	0.01305928	
231.8	0.02232717	0.01310214	
232	0.02206533	0.01314499	
232.2	0.0224696	0.01318784	
232.4	0.02261771	0.01323068	
232.6	0.02268652	0.01327351	
232.8	0.02306261	0.01331634	
233	0.02319956	0.01335917	
233.2	0.02306068	0.01340199	
233.4	0.0229845	0.0134448	
233.6	0.02262507	0.01348761	
233.8	0.02233112	0.01353041	
234	0.02189349	0.01357321	
234.2	0.02152959	0.013616	
234.4	0.02136303	0.01365879	
234.6	0.02127113	0.01370157	
234.8	0.02082882	0.01374435	
235	0.02073142	0.01378712	
235.2	0.02049175	0.01382988	
235.4	0.02040183	0.01387264	
235.6	0.02034526	0.0139154	
235.8	0.02012449	0.01395815	
236	0.01997586	0.01400089	
236.2	0.02015149	0.01404363	
236.4	0.01988739	0.01408636	
236.6	0.02005096	0.01412909	
236.8	0.0202064	0.01417181	
237	0.01979111	0.01421453	
237.2	0.0200157	0.01425724	
237.4	0.02057125	0.01429995	
237.6	0.02036048	0.01434265	
237.8	0.02016036	0.01438534	
238	0.01986606	0.01442803	
238.2	0.01978315	0.01447072	
238.4	0.0197321	0.0145134	
238.6	0.0199595	0.01455607	
238.8	0.01963315	0.01459874	
239	0.02049106	0.0146414	
239.2	0.02039379	0.01468406	
239.4	0.02075927	0.01472671	
239.6	0.02148455	0.01476936	
239.8	0.02175741	0.014812	
240	0.02173713	0.01485464	
240.2	0.02145755	0.01489727	
240.4	0.02143073	0.01493989	
240.6	0.02172481	0.01498251	
240.8	0.02191544	0.01502513	
241	0.02167827	0.01506774	
241.2	0.02195984	0.01511034	
241.4	0.02169231	0.01515294	
241.6	0.0213018	0.01519553	
241.8	0.0210834	0.01523812	
242	0.02145708	0.0152807	
242.2	0.02140059	0.01532328	
242.4	0.02180794	0.01536585	
242.6	0.02198182	0.01540842	
242.8	0.02185996	0.01545098	
243	0.02257554	0.01549354	
243.2	0.02268183	0.01553609	
243.4	0.02295543	0.01557863	
243.6	0.02327152	0.01562117	
243.8	0.02300162	0.01566371	
244	0.0229821	0.01570623	
244.2	0.02303674	0.01574876	
244.4	0.02352167	0.01579128	
244.6	0.02368458	0.01583379	
244.8	0.02372169	0.0158763	
245	0.0237633	0.0159188	
245.2	0.02323352	0.0159613	
245.4	0.02332703	0.01600379	
245.6	0.02355079	0.01604627	
245.8	0.02353166	0.01608875	
246	0.02364925	0.01613123	
246.2	0.02383998	0.0161737	
246.4	0.02410517	0.01621616	
246.6	0.0241072	0.01625862	
246.8	0.02442824	0.01630108	
247	0.02433666	0.01634353	
247.2	0.02418784	0.01638597	
247.4	0.02392094	0.01642841	
247.6	0.02367083	0.01647084	
247.8	0.02306938	0.01651327	
248	0.02319705	0.01655569	
248.2	0.02296293	0.01659811	
248.4	0.02320791	0.01664052	
248.6	0.02272741	0.01668293	
248.8	0.0229965	0.01672533	
249	0.0232126	0.01676772	
249.2	0.02304526	0.01681011	
249.4	0.02339002	0.0168525	
249.6	0.02324066	0.01689488	
249.8	0.0237546	0.01693725	
250	0.02400179	0.01697962	
250.2	0.02468324	0.01702198	
250.4	0.02505367	0.01706434	
250.6	0.02526269	0.01710669	
250.8	0.02506288	0.01714904	
251	0.02456348	0.01719138	
251.2	0.02435121	0.01723372	
251.4	0.02388194	0.01727605	
251.6	0.02388855	0.01731838	
251.8	0.0239233	0.0173607	
252	0.02426839	0.01740301	
252.2	0.02443578	0.01744532	
252.4	0.02486405	0.01748763	
252.6	0.02506027	0.01752993	
252.8	0.02596475	0.01757222	
253	0.02622654	0.01761451	
253.2	0.0264118	0.01765679	
253.4	0.02626367	0.01769907	
253.6	0.02610069	0.01774134	
253.8	0.0264113	0.01778361	
254	0.0263201	0.01782587	
254.2	0.02600636	0.01786813	
254.4	0.0253705	0.01791038	
254.6	0.02434188	0.01795263	
254.8	0.02384154	0.01799487	
255	0.02324748	0.0180371	
255.2	0.02289052	0.01807933	
255.4	0.02252856	0.01812156	
255.6	0.0228448	0.01816378	
255.8	0.02283371	0.01820599	
256	0.02294324	0.0182482	
256.2	0.0230907	0.01829041	
256.4	0.0234085	0.0183326	
256.6	0.02413672	0.0183748	
256.8	0.02497457	0.01841698	
257	0.02519308	0.01845917	
257.2	0.02576203	0.01850134	
257.4	0.02553655	0.01854352	
257.6	0.02563264	0.01858568	
257.8	0.02587882	0.01862784	
258	0.025874	0.01867	
258.2	0.02546451	0.01871215	
258.4	0.02543064	0.01875429	
258.6	0.02582907	0.01879643	
258.8	0.02641798	0.01883857	
259	0.02585462	0.0188807	
259.2	0.02591661	0.01892282	
259.4	0.02586434	0.01896494	
259.6	0.02590776	0.01900705	
259.8	0.0261427	0.01904916	
260	0.02613057	0.01909127	
260.2	0.02646283	0.01913336	
260.4	0.02681932	0.01917546	
260.6	0.02767716	0.01921754	
260.8	0.02759685	0.01925962	
261	0.02792603	0.0193017	
261.2	0.02805291	0.01934377	
261.4	0.0274919	0.01938584	
261.6	0.02745978	0.0194279	
261.8	0.0278328	0.01946995	
262	0.02774935	0.019512	
262.2	0.027655	0.01955405	
262.4	0.0279051	0.01959609	
262.6	0.02809404	0.01963812	
262.8	0.02795416	0.01968015	
263	0.0274103	0.01972217	
263.2	0.02735086	0.01976419	
263.4	0.02699795	0.0198062	
263.6	0.02720035	0.01984821	
263.8	0.02726211	0.01989021	
264	0.02686	0.01993221	
264.2	0.02658522	0.0199742	
264.4	0.02650858	0.02001619	
264.6	0.02647978	0.02005817	
264.8	0.02593915	0.02010014	
265	0.02608515	0.02014212	
265.2	0.02582209	0.02018408	
265.4	0.02570898	0.02022604	
265.6	0.02573691	0.02026799	
265.8	0.02557668	0.02030994	
266	0.02590489	0.02035189	
266.2	0.02624426	0.02039383	
266.4	0.02691801	0.02043576	
266.6	0.02706753	0.02047769	
266.8	0.02692227	0.02051961	
267	0.02708489	0.02056153	
267.2	0.02692742	0.02060344	
267.4	0.0268081	0.02064535	
267.6	0.02710103	0.02068725	
267.8	0.02635377	0.02072915	
268	0.02589704	0.02077104	
268.2	0.02574875	0.02081292	
268.4	0.02597581	0.02085481	
268.6	0.02535118	0.02089668	
268.8	0.02534568	0.02093855	
269	0.02523589	0.02098042	
269.2	0.02563126	0.02102228	
269.4	0.02543912	0.02106413	
269.6	0.02512255	0.02110598	
269.8	0.02538745	0.02114782	
270	0.02662877	0.02118966	
270.2	0.02695685	0.0212315	
270.4	0.02715777	0.02127332	
270.6	0.026693	0.02131515	
270.8	0.02660821	0.02135696	
271	0.02685309	0.02139878	
271.2	0.02682038	0.02144058	
271.4	0.02718174	0.02148238	
271.6	0.02760724	0.02152418	
271.8	0.02765625	0.02156597	
272	0.02780247	0.02160776	
272.2	0.02819286	0.02164954	
272.4	0.028542	0.02169131	
272.6	0.02877864	0.02173308	
272.8	0.02942082	0.02177485	
273	0.02963669	0.02181661	
273.2	0.03017508	0.02185836	
273.4	0.02995386	0.02190011	
273.6	0.02996831	0.02194186	
273.8	0.03035134	0.0219836	
274	0.03069811	0.02202533	
274.2	0.03003736	0.02206706	
274.4	0.02931341	0.02210878	
274.6	0.02874625	0.0221505	
274.8	0.02871352	0.02219221	
275	0.02856734	0.02223392	
275.2	0.02860224	0.02227562	
275.4	0.0288032	0.02231732	
275.6	0.02866016	0.02235901	
275.8	0.02818591	0.02240069	
276	0.02779035	0.02244237	
276.2	0.02767316	0.02248405	
276.4	0.02799627	0.02252572	
276.6	0.02832057	0.02256739	
276.8	0.02873993	0.02260905	
277	0.02880554	0.0226507	
277.2	0.02932055	0.02269235	
277.4	0.02918509	0.02273399	
277.6	0.02932543	0.02277563	
277.8	0.02913828	0.02281727	
278	0.02897054	0.02285889	
278.2	0.02874262	0.02290052	
278.4	0.02856228	0.02294214	
278.6	0.02841282	0.02298375	
278.8	0.02859296	0.02302536	
279	0.02867766	0.02306696	
279.2	0.02876373	0.02310855	
279.4	0.02866549	0.02315015	
279.6	0.02867873	0.02319173	
279.8	0.02847614	0.02323331	
280	0.02887715	0.02327489	
280.2	0.02903804	0.02331646	
280.4	0.02914817	0.02335803	
280.6	0.02936391	0.02339959	
280.8	0.02987714	0.02344114	
281	0.02973116	0.02348269	
281.2	0.03034282	0.02352424	
281.4	0.03028732	0.02356578	
281.6	0.03061624	0.02360731	
281.8	0.03054162	0.02364884	
282	0.03056694	0.02369036	
282.2	0.03110023	0.02373188	
282.4	0.03097528	0.02377339	
282.6	0.03186022	0.0238149	
282.8	0.03180349	0.02385641	
283	0.03211745	0.0238979	
283.2	0.03241976	0.0239394	
283.4	0.0325587	0.02398088	
283.6	0.03276615	0.02402236	
283.8	0.03243025	0.02406384	
284	0.03212096	0.02410531	
284.2	0.03136385	0.02414678	
284.4	0.03029116	0.02418824	
284.6	0.02986217	0.0242297	
284.8	0.02973301	0.02427115	
285	0.0292852	0.02431259	
285.2	0.02951674	0.02435403	
285.4	0.02923764	0.02439547	
285.6	0.02897029	0.0244369	
285.8	0.0293208	0.02447832	
286	0.02945056	0.02451974	
286.2	0.03044542	0.02456116	
286.4	0.03070976	0.02460256	
286.6	0.03124936	0.02464397	
286.8	0.03100376	0.02468537	
287	0.03157199	0.02472676	
287.2	0.03198059	0.02476815	
287.4	0.03186007	0.02480953	
287.6	0.03174006	0.02485091	
287.8	0.03147163	0.02489228	
288	0.03163561	0.02493365	
288.2	0.03120174	0.02497501	
288.4	0.03093812	0.02501637	
288.6	0.03119413	0.02505772	
288.8	0.03142686	0.02509906	
289	0.0316692	0.02514041	
289.2	0.03148164	0.02518174	
289.4	0.03129371	0.02522307	
289.6	0.03134503	0.0252644	
289.8	0.03171523	0.02530572	
290	0.03129494	0.02534703	
290.2	0.03129867	0.02538834	
290.4	0.03094665	0.02542965	
290.6	0.03079399	0.02547095	
290.8	0.03112628	0.02551224	
291	0.03117234	0.02555353	
291.2	0.03113989	0.02559481	
291.4	0.03098483	0.02563609	
291.6	0.03105572	0.02567737	
291.8	0.03123771	0.02571864	
292	0.03149498	0.0257599	
292.2	0.03149646	0.02580116	
292.4	0.0317918	0.02584241	
292.6	0.03234112	0.02588366	
292.8	0.03220089	0.0259249	
293	0.03248454	0.02596614	
293.2	0.0320376	0.02600737	
293.4	0.03207493	0.0260486	
293.6	0.03205631	0.02608982	
293.8	0.0318324	0.02613103	
294	0.03165079	0.02617224	
294.2	0.03199922	0.02621345	
294.4	0.03245201	0.02625465	
294.6	0.03248924	0.02629585	
294.8	0.03233304	0.02633704	
295	0.03209008	0.02637822	
295.2	0.0317763	0.0264194	
295.4	0.0311943	0.02646058	
295.6	0.0312579	0.02650175	
295.8	0.03150324	0.02654291	
296	0.0315696	0.02658407	
296.2	0.031645	0.02662523	
296.4	0.03139673	0.02666638	
296.6	0.03149794	0.02670752	
296.8	0.03102301	0.02674866	
297	0.03147192	0.02678979	
297.2	0.03161103	0.02683092	
297.4	0.03221518	0.02687204	
297.6	0.03238084	0.02691316	
297.8	0.03227608	0.02695427	
298	0.032295	0.02699538	
298.2	0.03286226	0.02703648	
298.4	0.03310767	0.02707758	
298.6	0.03245955	0.02711867	
298.8	0.03250999	0.02715976	
299	0.03307677	0.02720084	
299.2	0.03283178	0.02724192	
299.4	0.03314868	0.02728299	
299.6	0.03324887	0.02732406	
299.8	0.03298981	0.02736512	
300	0.03274727	0.02740617	
300.2	0.03281005	0.02744722	
300.4	0.03273933	0.02748827	
300.6	0.0329357	0.02752931	
300.8	0.03312106	0.02757034	
301	0.03343362	0.02761137	
301.2	0.03336966	0.0276524	
301.4	0.03343059	0.02769342	
301.6	0.03296399	0.02773443	
301.8	0.0328636	0.02777544	
302	0.03307443	0.02781645	
302.2	0.03380289	0.02785745	
302.4	0.03330053	0.02789844	
302.6	0.03271841	0.02793943	
302.8	0.03337399	0.02798041	
303	0.03338368	0.02802139	
303.2	0.03271839	0.02806236	
303.4	0.03292825	0.02810333	
303.6	0.03206409	0.0281443	
303.8	0.03229182	0.02818525	
304	0.03233076	0.02822621	
304.2	0.03251994	0.02826715	
304.4	0.0324332	0.0283081	
304.6	0.03221868	0.02834903	
304.8	0.03198011	0.02838996	
305	0.03143289	0.02843089	
305.2	0.03128027	0.02847181	
305.4	0.03180289	0.02851273	
305.6	0.03229047	0.02855364	
305.8	0.03197793	0.02859455	
306	0.03205086	0.02863545	
306.2	0.0318954	0.02867634	
306.4	0.03156808	0.02871724	
306.6	0.03179558	0.02875812	
306.8	0.03204214	0.028799	
307	0.03175351	0.02883988	
307.2	0.03222189	0.02888075	
307.4	0.03273715	0.02892161	
307.6	0.03323504	0.02896247	
307.8	0.03322989	0.02900333	
308	0.03311651	0.02904418	
308.2	0.03347849	0.02908502	
308.4	0.03339193	0.02912586	
308.6	0.03351004	0.02916669	
308.8	0.03362743	0.02920752	
309	0.03371294	0.02924835	
309.2	0.03397745	0.02928917	
309.4	0.0343989	0.02932998	
309.6	0.03423931	0.02937079	
309.8	0.03408972	0.02941159	
310	0.03453647	0.02945239	
310.2	0.03491425	0.02949318	
310.4	0.03508732	0.02953397	
310.6	0.03482794	0.02957475	
310.8	0.03469133	0.02961553	
311	0.03500429	0.0296563	
311.2	0.03550654	0.02969707	
311.4	0.03543601	0.02973783	
311.6	0.03582295	0.02977859	
311.8	0.03490281	0.02981934	
312	0.03513484	0.02986009	
312.2	0.03491707	0.02990083	
312.4	0.03466514	0.02994157	
312.6	0.0341609	0.0299823	
312.8	0.03364101	0.03002303	
313	0.03338061	0.03006375	
313.2	0.03313453	0.03010446	
313.4	0.03324674	0.03014518	
313.6	0.03346816	0.03018588	
313.8	0.03384662	0.03022658	
314	0.03400715	0.03026728	
314.2	0.03389022	0.03030797	
314.4	0.03380939	0.03034865	
314.6	0.03407039	0.03038933	
314.8	0.03428113	0.03043001	
315	0.03508311	0.03047068	
315.2	0.03496985	0.03051134	
315.4	0.03522148	0.030552	
315.6	0.03542919	0.03059266	
315.8	0.03513817	0.03063331	
316	0.03567708	0.03067395	
316.2	0.03534419	0.03071459	
316.4	0.03532913	0.03075523	
316.6	0.03454685	0.03079586	
316.8	0.03468074	0.03083648	
317	0.03477331	0.0308771	
317.2	0.03501715	0.03091771	
317.4	0.03515269	0.03095832	
317.6	0.03512297	0.03099892	
317.8	0.03505694	0.03103952	
318	0.0355123	0.03108012	
318.2	0.03533754	0.0311207	
318.4	0.03558665	0.03116129	
318.6	0.03590124	0.03120186	
318.8	0.03603692	0.03124244	
319	0.03622684	0.03128301	
319.2	0.03579349	0.03132357	
319.4	0.03680199	0.03136413	
319.6	0.03740026	0.03140468	
319.8	0.03781504	0.03144523	
320	0.03786164	0.03148577	
320.2	0.03791392	0.0315263	
320.4	0.03753871	0.03156684	
320.6	0.03719353	0.03160736	
320.8	0.03740572	0.03164789	
321	0.03746517	0.0316884	
321.2	0.03712479	0.03172891	
321.4	0.0368557	0.03176942	
321.6	0.0365228	0.03180992	
321.8	0.03633045	0.03185042	
322	0.03632601	0.03189091	
322.2	0.03538949	0.0319314	
322.4	0.03543692	0.03197188	
322.6	0.03558674	0.03201235	
322.8	0.03537077	0.03205282	
323	0.03549266	0.03209329	
323.2	0.03602927	0.03213375	
323.4	0.03690672	0.03217421	
323.6	0.03714156	0.03221466	
323.8	0.03752301	0.0322551	
324	0.03772994	0.03229554	
324.2	0.03818151	0.03233598	
324.4	0.03816357	0.03237641	
324.6	0.03831936	0.03241683	
324.8	0.03831474	0.03245725	
325	0.0381215	0.03249767	
325.2	0.03752452	0.03253808	
325.4	0.03790939	0.03257848	
325.6	0.03828485	0.03261888	
325.8	0.03803495	0.03265927	
326	0.03757724	0.03269966	
326.2	0.03708556	0.03274005	
326.4	0.0372391	0.03278043	
326.6	0.03752998	0.0328208	
326.8	0.03769239	0.03286117	
327	0.03792954	0.03290153	
327.2	0.03826344	0.03294189	
327.4	0.0386532	0.03298225	
327.6	0.03911116	0.0330226	
327.8	0.03938902	0.03306294	
328	0.03946853	0.03310328	
328.2	0.03936016	0.03314361	
328.4	0.03943858	0.03318394	
328.6	0.03948385	0.03322426	
328.8	0.03929639	0.03326458	
329	0.03925065	0.03330489	
329.2	0.03940387	0.0333452	
329.4	0.03989401	0.03338551	
329.6	0.0395177	0.0334258	
329.8	0.0389051	0.0334661	
330	0.03852749	0.03350638	
330.2	0.03837063	0.03354667	
330.4	0.03849563	0.03358695	
330.6	0.03875551	0.03362722	
330.8	0.03882429	0.03366749	
331	0.03838955	0.03370775	
331.2	0.03820324	0.03374801	
331.4	0.03816943	0.03378826	
331.6	0.03802308	0.0338285	
331.8	0.03802579	0.03386875	
332	0.0376617	0.03390898	
332.2	0.03735639	0.03394922	
332.4	0.03746548	0.03398944	
332.6	0.03747072	0.03402966	
332.8	0.03718531	0.03406988	
333	0.0373875	0.03411009	
333.2	0.03782196	0.0341503	
333.4	0.03767853	0.0341905	
333.6	0.03794091	0.0342307	
333.8	0.03862165	0.03427089	
334	0.03884914	0.03431108	
334.2	0.03898962	0.03435126	
334.4	0.03935144	0.03439143	
334.6	0.0397708	0.03443161	
334.8	0.04025132	0.03447177	
335	0.03960967	0.03451193	
335.2	0.03969133	0.03455209	
335.4	0.03994597	0.03459224	
335.6	0.04025349	0.03463239	
335.8	0.04017579	0.03467253	
336	0.03978478	0.03471266	
336.2	0.0396282	0.03475279	
336.4	0.0398229	0.03479292	
336.6	0.03956853	0.03483304	
336.8	0.03968581	0.03487316	
337	0.04003567	0.03491327	
337.2	0.04045502	0.03495337	
337.4	0.04039937	0.03499347	
337.6	0.04074232	0.03503357	
337.8	0.04106147	0.03507366	
338	0.04049387	0.03511374	
338.2	0.0400658	0.03515383	
338.4	0.04020491	0.0351939	
338.6	0.04029848	0.03523397	
338.8	0.04013069	0.03527404	
339	0.03935232	0.0353141	
339.2	0.03923782	0.03535415	
339.4	0.0393811	0.0353942	
339.6	0.039605	0.03543425	
339.8	0.03932306	0.03547429	
340	0.03940088	0.03551432	
340.2	0.03944838	0.03555435	
340.4	0.03987662	0.03559438	
340.6	0.03964074	0.0356344	
340.8	0.04023082	0.03567441	
341	0.04059304	0.03571442	
341.2	0.04067401	0.03575443	
341.4	0.04082725	0.03579443	
341.6	0.04098248	0.03583442	
341.8	0.04120423	0.03587441	
342	0.04067951	0.03591439	
342.2	0.04092517	0.03595437	
342.4	0.04108958	0.03599435	
342.6	0.04112585	0.03603432	
342.8	0.0409285	0.03607428	
343	0.04024767	0.03611424	
343.2	0.04002119	0.0361542	
343.4	0.03992379	0.03619415	
343.6	0.03957321	0.03623409	
343.8	0.03907786	0.03627403	
344	0.03913905	0.03631396	
344.2	0.03919499	0.03635389	
344.4	0.03973411	0.03639382	
344.6	0.04004116	0.03643374	
344.8	0.04026383	0.03647365	
345	0.0404876	0.03651356	
345.2	0.04090119	0.03655346	
345.4	0.04064627	0.03659336	
345.6	0.0406831	0.03663326	
345.8	0.04133168	0.03667315	
346	0.04124843	0.03671303	
346.2	0.04159234	0.03675291	
346.4	0.04116132	0.03679278	
346.6	0.04153866	0.03683265	
346.8	0.04096193	0.03687252	
347	0.04068684	0.03691238	
347.2	0.04060685	0.03695223	
347.4	0.04050305	0.03699208	
347.6	0.04035005	0.03703192	
347.8	0.03984912	0.03707176	
348	0.04040291	0.0371116	
348.2	0.04052482	0.03715142	
348.4	0.040796	0.03719125	
348.6	0.04083665	0.03723107	
348.8	0.04112618	0.03727088	
349	0.0413761	0.03731069	
349.2	0.04157004	0.03735049	
349.4	0.04074882	0.03739029	
349.6	0.04083568	0.03743009	
349.8	0.04094899	0.03746987	
350	0.04023732	0.03750966	
350.2	0.04019879	0.03754944	
350.4	0.04011883	0.03758921	
350.6	0.04051484	0.03762898	
350.8	0.04067459	0.03766874	
351	0.04099688	0.0377085	
351.2	0.04087435	0.03774826	
351.4	0.04086255	0.037788	
351.6	0.04103765	0.03782775	
351.8	0.04087839	0.03786749	
352	0.04143679	0.03790722	
352.2	0.04171551	0.03794695	
352.4	0.04222099	0.03798667	
352.6	0.04301106	0.03802639	
352.8	0.0438607	0.03806611	
353	0.04347757	0.03810581	
353.2	0.04323402	0.03814552	
353.4	0.04233801	0.03818522	
353.6	0.0418273	0.03822491	
353.8	0.04136014	0.0382646	
354	0.04104306	0.03830428	
354.2	0.04123366	0.03834396	
354.4	0.04149825	0.03838364	
354.6	0.0414525	0.0384233	
354.8	0.04167477	0.03846297	
355	0.04151045	0.03850263	
355.2	0.04144579	0.03854228	
355.4	0.04163865	0.03858193	
355.6	0.04219442	0.03862157	
355.8	0.04228981	0.03866121	
356	0.04250907	0.03870085	
356.2	0.04337277	0.03874047	
356.4	0.04340902	0.0387801	
356.6	0.04402384	0.03881972	
356.8	0.04444603	0.03885933	
357	0.0441564	0.03889894	
357.2	0.04397681	0.03893854	
357.4	0.04395448	0.03897814	
357.6	0.04406105	0.03901774	
357.8	0.04358094	0.03905732	
358	0.04381052	0.03909691	
358.2	0.04379665	0.03913649	
358.4	0.04375815	0.03917606	
358.6	0.04350926	0.03921563	
358.8	0.04327812	0.03925519	
359	0.04335063	0.03929475	
359.2	0.04293849	0.03933431	
359.4	0.042456	0.03937386	
359.6	0.04233073	0.0394134	
359.8	0.04176296	0.03945294	
360	0.04114689	0.03949247	
360.2	0.0413575	0.039532	
360.4	0.04103706	0.03957153	
360.6	0.04171191	0.03961105	
360.8	0.04204189	0.03965056	
361	0.04218987	0.03969007	
361.2	0.0425189	0.03972957	
361.4	0.04288757	0.03976907	
361.6	0.04312613	0.03980857	
361.8	0.04329096	0.03984806	
362	0.04432253	0.03988754	
362.2	0.04451813	0.03992702	
362.4	0.04504538	0.03996649	
362.6	0.04547194	0.04000596	
362.8	0.04570223	0.04004543	
363	0.04583955	0.04008489	
363.2	0.04565911	0.04012434	
363.4	0.04528965	0.04016379	
363.6	0.04497137	0.04020324	
363.8	0.04450679	0.04024268	
364	0.04392961	0.04028211	
364.2	0.04422987	0.04032154	
364.4	0.04368225	0.04036097	
364.6	0.04339143	0.04040039	
364.8	0.04303558	0.0404398	
365	0.04307144	0.04047921	
365.2	0.04309235	0.04051862	
365.4	0.04329196	0.04055802	
365.6	0.04336473	0.04059741	
365.8	0.04338798	0.0406368	
366	0.04381014	0.04067619	
366.2	0.0433715	0.04071557	
366.4	0.04406024	0.04075494	
366.6	0.04390357	0.04079431	
366.8	0.04396759	0.04083368	
367	0.04366251	0.04087304	
367.2	0.0433831	0.04091239	
367.4	0.04371758	0.04095174	
367.6	0.04376584	0.04099109	
367.8	0.04370507	0.04103043	
368	0.0437382	0.04106976	
368.2	0.04382354	0.04110909	
368.4	0.04344684	0.04114842	
368.6	0.04324699	0.04118774	
368.8	0.0433857	0.04122706	
369	0.04386386	0.04126637	
369.2	0.04391489	0.04130567	
369.4	0.04399647	0.04134497	
369.6	0.04375646	0.04138427	
369.8	0.04394277	0.04142356	
370	0.04427851	0.04146285	
370.2	0.04379828	0.04150213	
370.4	0.04351367	0.0415414	
370.6	0.04322397	0.04158067	
370.8	0.0434685	0.04161994	
371	0.04342881	0.0416592	
371.2	0.04390332	0.04169846	
371.4	0.04447339	0.04173771	
371.6	0.04406343	0.04177696	
371.8	0.04376799	0.0418162	
372	0.04373885	0.04185543	
372.2	0.04304779	0.04189467	
372.4	0.04376213	0.04193389	
372.6	0.04375426	0.04197311	
372.8	0.04399029	0.04201233	
373	0.04453008	0.04205154	
373.2	0.04500982	0.04209075	
373.4	0.04564636	0.04212995	
373.6	0.04557121	0.04216915	
373.8	0.04588127	0.04220834	
374	0.04577379	0.04224753	
374.2	0.04573072	0.04228671	
374.4	0.04573023	0.04232589	
374.6	0.0461354	0.04236506	
374.8	0.04635679	0.04240423	
375	0.04640623	0.04244339	
375.2	0.04625406	0.04248255	
375.4	0.04556351	0.0425217	
375.6	0.04553988	0.04256085	
375.8	0.04569582	0.04259999	
376	0.04588345	0.04263913	
376.2	0.0457026	0.04267826	
376.4	0.04685995	0.04271739	
376.6	0.04656756	0.04275651	
376.8	0.04660783	0.04279563	
377	0.04689744	0.04283475	
377.2	0.04675475	0.04287385	
377.4	0.04678371	0.04291296	
377.6	0.04659429	0.04295206	
377.8	0.04738962	0.04299115	
378	0.04720589	0.04303024	
378.2	0.04718767	0.04306932	
378.4	0.04713717	0.0431084	
378.6	0.04635792	0.04314747	
378.8	0.04621409	0.04318654	
379	0.04542216	0.04322561	
379.2	0.0449739	0.04326467	
379.4	0.0449399	0.04330372	
379.6	0.04532907	0.04334277	
379.8	0.04544895	0.04338181	
380	0.04540657	0.04342085	
380.2	0.04531831	0.04345989	
380.4	0.04567029	0.04349892	
380.6	0.04549145	0.04353794	
380.8	0.04560257	0.04357696	
381	0.04581669	0.04361598	
381.2	0.04604721	0.04365499	
381.4	0.0467254	0.04369399	
381.6	0.04725969	0.04373299	
381.8	0.04725969	0.04377199	
382	0.04686176	0.04376969	
382.2	0.04649621	0.04376739	
382.4	0.046383	0.04376509	
382.6	0.04585121	0.0437628	
382.8	0.04562354	0.0437605	
383	0.04528022	0.0437582	
383.2	0.0448585	0.0437559	
383.4	0.04497351	0.04375361	
383.6	0.04484725	0.04375131	
383.8	0.0445788	0.04374901	
384	0.04471051	0.04374672	
384.2	0.04428202	0.04374442	
384.4	0.0437284	0.04374212	
384.6	0.04352637	0.04373983	
384.8	0.04343275	0.04373753	
385	0.04317758	0.04373523	
385.2	0.04321801	0.04373294	
385.4	0.04329537	0.04373064	
385.6	0.0431285	0.04372835	
385.8	0.04341414	0.04372605	
386	0.04304092	0.04372376	
386.2	0.04268884	0.04372146	
386.4	0.04277067	0.04371916	
386.6	0.04274289	0.04371687	
386.8	0.0432121	0.04371457	
387	0.04352343	0.04371228	
387.2	0.04413069	0.04370998	
387.4	0.04454506	0.04370769	
387.6	0.04439346	0.0437054	
387.8	0.04454545	0.0437031	
388	0.04465349	0.04370081	
388.2	0.04423533	0.04369851	
388.4	0.04423434	0.04369622	
388.6	0.04411932	0.04369392	
388.8	0.04412341	0.04369163	
389	0.04388138	0.04368934	
389.2	0.04385867	0.04368704	
389.4	0.04360716	0.04368475	
389.6	0.0433388	0.04368246	
389.8	0.0429953	0.04368016	
390	0.04229835	0.04367787	
390.2	0.0420492	0.04367558	
390.4	0.04251201	0.04367328	
390.6	0.0427841	0.04367099	
390.8	0.04344266	0.0436687	
391	0.04330517	0.04366641	
391.2	0.04352097	0.04366411	
391.4	0.04314675	0.04366182	
391.6	0.04335315	0.04365953	
391.8	0.04383011	0.04365724	
392	0.04329582	0.04365494	
392.2	0.04313498	0.04365265	
392.4	0.04303974	0.04365036	
392.6	0.04334099	0.04364807	
392.8	0.04332964	0.04364578	
393	0.04346347	0.04364349	
393.2	0.04378263	0.04364119	
393.4	0.04373154	0.0436389	
393.6	0.04356981	0.04363661	
393.8	0.04276579	0.04363432	
394	0.04237441	0.04363203	
394.2	0.04229679	0.04362974	
394.4	0.0423132	0.04362745	
394.6	0.04255279	0.04362516	
394.8	0.04258253	0.04362287	
395	0.04160472	0.04362058	
395.2	0.04184226	0.04361829	
395.4	0.04168468	0.043616	
395.6	0.04179927	0.04361371	
395.8	0.04187472	0.04361142	
396	0.04135963	0.04360913	
396.2	0.04153834	0.04360684	
396.4	0.04174221	0.04360455	
396.6	0.04181393	0.04360226	
396.8	0.04130792	0.04359997	
397	0.04109897	0.04359768	
397.2	0.04109836	0.0435954	
397.4	0.04078679	0.04359311	
397.6	0.04059701	0.04359082	
397.8	0.04011691	0.04358853	
398	0.04020279	0.04358624	
398.2	0.04061329	0.04358395	
398.4	0.04117202	0.04358166	
398.6	0.04160253	0.04357938	
398.8	0.04163432	0.04357709	
399	0.04163011	0.0435748	
399.2	0.04178111	0.04357251	
399.4	0.04147352	0.04357023	
399.6	0.04124606	0.04356794	
399.8	0.04124417	0.04356565	
400	0.04131835	0.04356336	
400.2	0.04138192	0.04356108	
400.4	0.04118428	0.04355879	
400.6	0.04073994	0.0435565	
400.8	0.04032327	0.04355422	
401	0.04067404	0.04355193	
401.2	0.04071971	0.04354964	
401.4	0.04090846	0.04354736	
401.6	0.04089253	0.04354507	
401.8	0.04099081	0.04354278	
402	0.0410758	0.0435405	
402.2	0.04154453	0.04353821	
402.4	0.04157375	0.04353593	
402.6	0.04159683	0.04353364	
402.8	0.04187452	0.04353136	
403	0.041591	0.04352907	
403.2	0.04110188	0.04352679	
403.4	0.04100401	0.0435245	
403.6	0.04134997	0.04352222	
403.8	0.04171062	0.04351993	
404	0.04187195	0.04351765	
404.2	0.04205728	0.04351536	
404.4	0.04205572	0.04351308	
404.6	0.04255739	0.04351079	
404.8	0.04267988	0.04350851	
405	0.04329257	0.04350622	
405.2	0.04343781	0.04350394	
405.4	0.04366624	0.04350166	
405.6	0.04360706	0.04349937	
405.8	0.04357669	0.04349709	
406	0.04336963	0.0434948	
406.2	0.04324597	0.04349252	
406.4	0.04305915	0.04349024	
406.6	0.04263828	0.04348795	
406.8	0.04271755	0.04348567	
407	0.0422668	0.04348339	
407.2	0.04150996	0.04348111	
407.4	0.04113995	0.04347882	
407.6	0.04118783	0.04347654	
407.8	0.04071247	0.04347426	
408	0.04062235	0.04347198	
408.2	0.04039368	0.04346969	
408.4	0.04050628	0.04346741	
408.6	0.04052594	0.04346513	
408.8	0.04017329	0.04346285	
409	0.04074099	0.04346057	
409.2	0.04085318	0.04345828	
409.4	0.04087797	0.043456	
409.6	0.04125475	0.04345372	
409.8	0.0412308	0.04345144	
410	0.04139974	0.04344916	
410.2	0.0419027	0.04344688	
410.4	0.04190885	0.0434446	
410.6	0.04187193	0.04344232	
410.8	0.04174695	0.04344004	
411	0.04164427	0.04343775	
411.2	0.04118377	0.04343547	
411.4	0.04116491	0.04343319	
411.6	0.04144312	0.04343091	
411.8	0.04104962	0.04342863	
412	0.04097063	0.04342635	
412.2	0.04054253	0.04342407	
412.4	0.04091979	0.04342179	
412.6	0.04050394	0.04341951	
412.8	0.04069626	0.04341724	
413	0.04099652	0.04341496	
413.2	0.04085114	0.04341268	
413.4	0.0409394	0.0434104	
413.6	0.0409787	0.04340812	
413.8	0.04050934	0.04340584	
414	0.04051507	0.04340356	
414.2	0.04063072	0.04340128	
414.4	0.04019959	0.043399	
414.6	0.04028216	0.04339672	
414.8	0.04025447	0.04339445	
415	0.04044295	0.04339217	
415.2	0.0399707	0.04338989	
415.4	0.04025296	0.04338761	
415.6	0.04037634	0.04338533	
415.8	0.03994803	0.04338306	
416	0.03977636	0.04338078	
416.2	0.04046741	0.0433785	
416.4	0.04097652	0.04337622	
416.6	0.04137226	0.04337395	
416.8	0.04160523	0.04337167	
417	0.04157701	0.04336939	
417.2	0.04197398	0.04336712	
417.4	0.04153578	0.04336484	
417.6	0.0412673	0.04336256	
417.8	0.04105285	0.04336029	
418	0.04104949	0.04335801	
418.2	0.04119107	0.04335573	
418.4	0.04149146	0.04335346	
418.6	0.04134371	0.04335118	
418.8	0.04111015	0.04334891	
419	0.04089792	0.04334663	
419.2	0.0402196	0.04334435	
419.4	0.04030325	0.04334208	
419.6	0.03988496	0.0433398	
419.8	0.03963551	0.04333753	
420	0.03977765	0.04333525	
420.2	0.04029986	0.04333298	
420.4	0.04021737	0.0433307	
420.6	0.04047109	0.04332843	
420.8	0.04033217	0.04332615	
421	0.04049085	0.04332388	
421.2	0.04047186	0.0433216	
421.4	0.03973808	0.04331933	
421.6	0.04003837	0.04331706	
421.8	0.04002119	0.04331478	
422	0.03977743	0.04331251	
422.2	0.03992093	0.04331023	
422.4	0.03983607	0.04330796	
422.6	0.03960535	0.04330569	
422.8	0.04003771	0.04330341	
423	0.04029111	0.04330114	
423.2	0.04007049	0.04329887	
423.4	0.04008474	0.04329659	
423.6	0.04065266	0.04329432	
423.8	0.04114937	0.04329205	
424	0.04109994	0.04328977	
424.2	0.04149817	0.0432875	
424.4	0.04211395	0.04328523	
424.6	0.04261168	0.04328296	
424.8	0.04288437	0.04328068	
425	0.04256058	0.04327841	
425.2	0.04222764	0.04327614	
425.4	0.04201177	0.04327387	
425.6	0.04183259	0.0432716	
425.8	0.04134339	0.04326932	
426	0.04097302	0.04326705	
426.2	0.04082169	0.04326478	
426.4	0.04055429	0.04326251	
426.6	0.04046466	0.04326024	
426.8	0.04048136	0.04325797	
427	0.04022607	0.0432557	
427.2	0.03981296	0.04325343	
427.4	0.03985682	0.04325116	
427.6	0.04038423	0.04324888	
427.8	0.04043614	0.04324661	
428	0.04063278	0.04324434	
428.2	0.04123591	0.04324207	
428.4	0.04160355	0.0432398	
428.6	0.04174856	0.04323753	
428.8	0.04170052	0.04323526	
429	0.04182207	0.04323299	
429.2	0.04159269	0.04323072	
429.4	0.04186878	0.04322845	
429.6	0.04167603	0.04322618	
429.8	0.04186388	0.04322392	
430	0.0418888	0.04322165	
430.2	0.04136898	0.04321938	
430.4	0.04113411	0.04321711	
430.6	0.04073664	0.04321484	
430.8	0.04088241	0.04321257	
431	0.04064765	0.0432103	
431.2	0.04027827	0.04320803	
431.4	0.04033721	0.04320576	
431.6	0.04024299	0.0432035	
431.8	0.04032745	0.04320123	
432	0.04030586	0.04319896	
432.2	0.03989945	0.04319669	
432.4	0.0398353	0.04319442	
432.6	0.03986598	0.04319216	
432.8	0.04000374	0.04318989	
433	0.0406172	0.04318762	
433.2	0.04069045	0.04318535	
433.4	0.04135589	0.04318309	
433.6	0.04141997	0.04318082	
433.8	0.04176403	0.04317855	
434	0.04184081	0.04317629	
434.2	0.04130824	0.04317402	
434.4	0.04178276	0.04317175	
434.6	0.04163698	0.04316949	
434.8	0.04179705	0.04316722	
435	0.04205047	0.04316495	
435.2	0.04173454	0.04316269	
435.4	0.04166191	0.04316042	
435.6	0.04149371	0.04315816	
435.8	0.04124261	0.04315589	
436	0.04115631	0.04315362	
436.2	0.04073344	0.04315136	
436.4	0.04062871	0.04314909	
436.6	0.04068208	0.04314683	
436.8	0.04080193	0.04314456	
437	0.04086465	0.0431423	
437.2	0.04046236	0.04314003	
437.4	0.04036098	0.04313777	
437.6	0.03993514	0.0431355	
437.8	0.03966755	0.04313324	
438	0.03965726	0.04313097	
438.2	0.03950839	0.04312871	
438.4	0.03973992	0.04312645	
438.6	0.03937989	0.04312418	
438.8	0.03963516	0.04312192	
439	0.03976628	0.04311965	
439.2	0.03922204	0.04311739	
439.4	0.03941298	0.04311513	
439.6	0.03970598	0.04311286	
439.8	0.03972701	0.0431106	
440	0.04013623	0.04310834	
440.2	0.03989685	0.04310607	
440.4	0.0401509	0.04310381	
440.6	0.04063895	0.04310155	
440.8	0.04029886	0.04309928	
441	0.04012257	0.04309702	
441.2	0.0396057	0.04309476	
441.4	0.03959703	0.0430925	
441.6	0.03895254	0.04309023	
441.8	0.03911405	0.04308797	
442	0.03935589	0.04308571	
442.2	0.03897716	0.04308345	
442.4	0.03841659	0.04308119	
442.6	0.03807097	0.04307892	
442.8	0.03772027	0.04307666	
443	0.03761645	0.0430744	
443.2	0.03825799	0.04307214	
443.4	0.03874911	0.04306988	
443.6	0.03877044	0.04306762	
443.8	0.0388495	0.04306536	
444	0.03946521	0.0430631	
444.2	0.03911597	0.04306084	
444.4	0.03993976	0.04305857	
444.6	0.04078438	0.04305631	
444.8	0.0404336	0.04305405	
445	0.04080789	0.04305179	
445.2	0.04094758	0.04304953	
445.4	0.04104345	0.04304727	
445.6	0.04122304	0.04304501	
445.8	0.04155042	0.04304275	
446	0.04145074	0.04304049	
446.2	0.0407042	0.04303823	
446.4	0.04021515	0.04303597	
446.6	0.04002077	0.04303372	
446.8	0.03992598	0.04303146	
447	0.04049221	0.0430292	
447.2	0.04083126	0.04302694	
447.4	0.04037882	0.04302468	
447.6	0.03948408	0.04302242	
447.8	0.03968149	0.04302016	
448	0.03954628	0.0430179	
448.2	0.03938826	0.04301564	
448.4	0.03968937	0.04301339	
448.6	0.03959822	0.04301113	
448.8	0.03904347	0.04300887	
449	0.03901603	0.04300661	
449.2	0.03914533	0.04300435	
449.4	0.03891116	0.0430021	
449.6	0.03918073	0.04299984	
449.8	0.03899121	0.04299758	
450	0.03905151	0.04299532	
450.2	0.03912466	0.04299307	
450.4	0.03913548	0.04299081	
450.6	0.03978108	0.04298855	
450.8	0.04063803	0.0429863	
451	0.04073538	0.04298404	
451.2	0.0412766	0.04298178	
451.4	0.04080358	0.04297953	
451.6	0.04038529	0.04297727	
451.8	0.0405389	0.04297501	
452	0.0405275	0.04297276	
452.2	0.04059661	0.0429705	
452.4	0.0401559	0.04296825	
452.6	0.0403397	0.04296599	
452.8	0.04023395	0.04296373	
453	0.03971011	0.04296148	
453.2	0.0396389	0.04295922	
453.4	0.03945008	0.04295697	
453.6	0.03969007	0.04295471	
453.8	0.04036143	0.04295246	
454	0.04061055	0.0429502	
454.2	0.04057047	0.04294795	
454.4	0.04087199	0.04294569	
454.6	0.04118821	0.04294344	
454.8	0.04221571	0.04294118	
455	0.04188351	0.04293893	
455.2	0.0423816	0.04293668	
455.4	0.04184335	0.04293442	
455.6	0.04146583	0.04293217	
455.8	0.04142586	0.04292991	
456	0.04164002	0.04292766	
456.2	0.04156611	0.04292541	
456.4	0.04173929	0.04292315	
456.6	0.04165651	0.0429209	
456.8	0.04101676	0.04291865	
457	0.04053419	0.04291639	
457.2	0.04078851	0.04291414	
457.4	0.04066875	0.04291189	
457.6	0.04063102	0.04290963	
457.8	0.04091112	0.04290738	
458	0.04003975	0.04290513	
458.2	0.03976122	0.04290288	
458.4	0.03989342	0.04290062	
458.6	0.03979036	0.04289837	
458.8	0.04062309	0.04289612	
459	0.04021159	0.04289387	
459.2	0.0406728	0.04289161	
459.4	0.04045525	0.04288936	
459.6	0.04027045	0.04288711	
459.8	0.04063592	0.04288486	
460	0.04048509	0.04288261	
460.2	0.04037092	0.04288036	
460.4	0.04027926	0.04287811	
460.6	0.03972393	0.04287585	
460.8	0.03936374	0.0428736	
461	0.0394357	0.04287135	
461.2	0.03947583	0.0428691	
461.4	0.03885776	0.04286685	
461.6	0.03887989	0.0428646	
461.8	0.03886587	0.04286235	
462	0.03861143	0.0428601	
462.2	0.0385694	0.04285785	
462.4	0.03826759	0.0428556	
462.6	0.03862896	0.04285335	
462.8	0.03898957	0.0428511	
463	0.03920888	0.04284885	
463.2	0.03973111	0.0428466	
463.4	0.03989159	0.04284435	
463.6	0.04003869	0.0428421	
463.8	0.04016599	0.04283985	
464	0.03995754	0.0428376	
464.2	0.03972518	0.04283536	
464.4	0.04018608	0.04283311	
464.6	0.03997854	0.04283086	
464.8	0.03982858	0.04282861	
465	0.03994122	0.04282636	
465.2	0.03985162	0.04282411	
465.4	0.03986692	0.04282186	
465.6	0.04026547	0.04281962	
465.8	0.04012068	0.04281737	
466	0.0405158	0.04281512	
466.2	0.04027775	0.04281287	
466.4	0.04029323	0.04281063	
466.6	0.04068155	0.04280838	
466.8	0.04072249	0.04280613	
467	0.04081346	0.04280388	
467.2	0.04145195	0.04280164	
467.4	0.04138773	0.04279939	
467.6	0.0411078	0.04279714	
467.8	0.04086444	0.0427949	
468	0.04098973	0.04279265	
468.2	0.0411397	0.0427904	
468.4	0.04181373	0.04278816	
468.6	0.04153344	0.04278591	
468.8	0.04135421	0.04278366	
469	0.0412069	0.04278142	
469.2	0.04081573	0.04277917	
469.4	0.04077327	0.04277692	
469.6	0.04030194	0.04277468	
469.8	0.04038774	0.04277243	
470	0.04040767	0.04277019	
470.2	0.0403124	0.04276794	
470.4	0.04035225	0.0427657	
470.6	0.0398743	0.04276345	
470.8	0.04015569	0.04276121	
471	0.04039157	0.04275896	
471.2	0.04056029	0.04275672	
471.4	0.04001382	0.04275447	
471.6	0.03982781	0.04275223	
471.8	0.04001699	0.04274998	
472	0.04088334	0.04274774	
472.2	0.04156442	0.04274549	
472.4	0.04157003	0.04274325	
472.6	0.04129098	0.04274101	
472.8	0.04089206	0.04273876	
473	0.04025142	0.04273652	
473.2	0.04010293	0.04273428	
473.4	0.03987153	0.04273203	
473.6	0.03992108	0.04272979	
473.8	0.0400723	0.04272755	
474	0.03975653	0.0427253	
474.2	0.04000272	0.04272306	
474.4	0.03998765	0.04272082	
474.6	0.03989094	0.04271857	
474.8	0.04024695	0.04271633	
475	0.0400049	0.04271409	
475.2	0.03939258	0.04271185	
475.4	0.03928607	0.0427096	
475.6	0.03918147	0.04270736	
475.8	0.03951352	0.04270512	
476	0.03944723	0.04270288	
476.2	0.0393587	0.04270064	
476.4	0.03851796	0.04269839	
476.6	0.03886804	0.04269615	
476.8	0.0387598	0.04269391	
477	0.0383031	0.04269167	
477.2	0.03833629	0.04268943	
477.4	0.0381434	0.04268719	
477.6	0.03795639	0.04268495	
477.8	0.03793858	0.0426827	
478	0.03815426	0.04268046	
478.2	0.03860129	0.04267822	
478.4	0.03869042	0.04267598	
478.6	0.03859889	0.04267374	
478.8	0.03882198	0.0426715	
479	0.03853996	0.04266926	
479.2	0.03832465	0.04266702	
479.4	0.03890485	0.04266478	
479.6	0.03905221	0.04266254	
479.8	0.03960887	0.0426603	
480	0.03948924	0.04265806	
480.2	0.03989641	0.04265582	
480.4	0.0399254	0.04265358	
480.6	0.04061285	0.04265134	
480.8	0.04020708	0.0426491	
481	0.04000927	0.04264687	
481.2	0.03986558	0.04264463	
481.4	0.03979767	0.04264239	
481.6	0.03981221	0.04264015	
481.8	0.04031976	0.04263791	
482	0.04037903	0.04263567	
482.2	0.03996314	0.04263343	
482.4	0.03983492	0.0426312	
482.6	0.04049956	0.04262896	
482.8	0.0408118	0.04262672	
483	0.04038726	0.04262448	
483.2	0.04064052	0.04262224	
483.4	0.04115213	0.04262001	
483.6	0.04070526	0.04261777	
483.8	0.04098773	0.04261553	
484	0.04073232	0.04261329	
484.2	0.0405556	0.04261106	
484.4	0.04003294	0.04260882	
484.6	0.03997804	0.04260658	
484.8	0.03988884	0.04260435	
485	0.03984549	0.04260211	
485.2	0.0394829	0.04259987	
485.4	0.0395189	0.04259764	
485.6	0.0393947	0.0425954	
485.8	0.03904368	0.04259316	
486	0.03870515	0.04259093	
486.2	0.03832961	0.04258869	
486.4	0.03868538	0.04258646	
486.6	0.03932852	0.04258422	
486.8	0.03923554	0.04258198	
487	0.03918747	0.04257975	
487.2	0.03986984	0.04257751	
487.4	0.03965727	0.04257528	
487.6	0.03963153	0.04257304	
487.8	0.04009828	0.04257081	
488	0.04010321	0.04256857	
488.2	0.03985409	0.04256634	
488.4	0.03995309	0.0425641	
488.6	0.04089189	0.04256187	
488.8	0.0410969	0.04255963	
489	0.04068632	0.0425574	
489.2	0.04082565	0.04255517	
489.4	0.04134547	0.04255293	
489.6	0.04129028	0.0425507	
489.8	0.04115253	0.04254846	
490	0.04076991	0.04254623	
490.2	0.04042013	0.042544	
490.4	0.04042215	0.04254176	
490.6	0.04060284	0.04253953	
490.8	0.0400427	0.0425373	
491	0.03953387	0.04253506	
491.2	0.03965861	0.04253283	
491.4	0.03922221	0.0425306	
491.6	0.0396433	0.04252836	
491.8	0.03966016	0.04252613	
492	0.03980308	0.0425239	
492.2	0.0397887	0.04252167	
492.4	0.04016841	0.04251943	
492.6	0.04073669	0.0425172	
492.8	0.04056413	0.04251497	
493	0.04030859	0.04251274	
493.2	0.04057612	0.04251051	
493.4	0.04073573	0.04250827	
493.6	0.04031359	0.04250604	
493.8	0.03986585	0.04250381	
494	0.03929599	0.04250158	
494.2	0.03909477	0.04249935	
494.4	0.03926157	0.04249712	
494.6	0.03919345	0.04249489	
494.8	0.0391276	0.04249266	
495	0.03906415	0.04249042	
495.2	0.03957253	0.04248819	
495.4	0.03976073	0.04248596	
495.6	0.04028916	0.04248373	
495.8	0.04006483	0.0424815	
496	0.04029055	0.04247927	
496.2	0.04068522	0.04247704	
496.4	0.04081987	0.04247481	
496.6	0.04084845	0.04247258	
496.8	0.04035275	0.04247035	
497	0.0400787	0.04246812	
497.2	0.03993791	0.04246589	
497.4	0.03931665	0.04246366	
497.6	0.03901985	0.04246143	
497.8	0.03905804	0.04245921	
498	0.03866361	0.04245698	
498.2	0.03886453	0.04245475	
498.4	0.03937997	0.04245252	
498.6	0.03924996	0.04245029	
498.8	0.03957498	0.04244806	
499	0.03924281	0.04244583	
499.2	0.03981973	0.0424436	
499.4	0.03978835	0.04244138	
499.6	0.04019773	0.04243915	
499.8	0.04005607	0.04243692	
500	0.04039048	0.04243469	
500.2	0.04061377	0.04243246	
500.4	0.04062079	0.04243024	
500.6	0.04050218	0.04242801	
500.8	0.04102193	0.04242578	
501	0.04151458	0.04242355	
501.2	0.04118751	0.04242133	
501.4	0.04060634	0.0424191	
501.6	0.04056832	0.04241687	
501.8	0.04059514	0.04241465	
502	0.03993709	0.04241242	
502.2	0.03987067	0.04241019	
502.4	0.04009849	0.04240797	
502.6	0.03980054	0.04240574	
502.8	0.03984015	0.04240351	
503	0.03977368	0.04240129	
503.2	0.04002249	0.04239906	
503.4	0.03973223	0.04239684	
503.6	0.04002466	0.04239461	
503.8	0.03954476	0.04239238	
504	0.03871235	0.04239016	
504.2	0.03892084	0.04238793	
504.4	0.03899592	0.04238571	
504.6	0.03951677	0.04238348	
504.8	0.04047548	0.04238126	
505	0.04027369	0.04237903	
505.2	0.03999244	0.04237681	
505.4	0.03964184	0.04237458	
505.6	0.0396386	0.04237236	
505.8	0.03961925	0.04237013	
506	0.03959957	0.04236791	
506.2	0.0403024	0.04236568	
506.4	0.04080371	0.04236346	
506.6	0.04064117	0.04236124	
506.8	0.04019381	0.04235901	
507	0.04017742	0.04235679	
507.2	0.03973925	0.04235456	
507.4	0.03961552	0.04235234	
507.6	0.03922551	0.04235012	
507.8	0.0383386	0.04234789	
508	0.03839896	0.04234567	
508.2	0.03865649	0.04234345	
508.4	0.03827812	0.04234123	
508.6	0.03893163	0.042339	
508.8	0.03903779	0.04233678	
509	0.03875561	0.04233456	
509.2	0.03886686	0.04233233	
509.4	0.03916946	0.04233011	
509.6	0.03939006	0.04232789	
509.8	0.0396914	0.04232567	
510	0.04015459	0.04232345	
510.2	0.0400314	0.04232122	
510.4	0.03984244	0.042319	
510.6	0.03918317	0.04231678	
510.8	0.03923343	0.04231456	
511	0.03957017	0.04231234	
511.2	0.03967668	0.04231012	
511.4	0.04004708	0.04230789	
511.6	0.04006339	0.04230567	
511.8	0.03995114	0.04230345	
512	0.03995975	0.04230123	
512.2	0.0396288	0.04229901	
512.4	0.03945583	0.04229679	
512.6	0.03995026	0.04229457	
512.8	0.03995206	0.04229235	
513	0.03957226	0.04229013	
513.2	0.0393178	0.04228791	
513.4	0.03984228	0.04228569	
513.6	0.03917917	0.04228347	
513.8	0.03917475	0.04228125	
514	0.03860898	0.04227903	
514.2	0.03850613	0.04227681	
514.4	0.03878494	0.04227459	
514.6	0.03829808	0.04227237	
514.8	0.03885899	0.04227015	
515	0.03901943	0.04226793	
515.2	0.03919416	0.04226571	
515.4	0.0393126	0.04226349	
515.6	0.03936584	0.04226127	
515.8	0.03926297	0.04225906	
516	0.03904949	0.04225684	
516.2	0.03949144	0.04225462	
516.4	0.03941404	0.0422524	
516.6	0.03957171	0.04225018	
516.8	0.03939299	0.04224796	
517	0.0395941	0.04224575	
517.2	0.03994244	0.04224353	
517.4	0.04034413	0.04224131	
517.6	0.03989343	0.04223909	
517.8	0.04008795	0.04223688	
518	0.03978874	0.04223466	
518.2	0.03979576	0.04223244	
518.4	0.04005316	0.04223022	
518.6	0.03981477	0.04222801	
518.8	0.03991779	0.04222579	
519	0.04010171	0.04222357	
519.2	0.03979963	0.04222136	
519.4	0.03954696	0.04221914	
519.6	0.0396966	0.04221692	
519.8	0.03965856	0.04221471	
520	0.03937239	0.04221249	
520.2	0.03957486	0.04221027	
520.4	0.039424	0.04220806	
520.6	0.03939045	0.04220584	
520.8	0.03899531	0.04220363	
521	0.0390924	0.04220141	
521.2	0.03904122	0.0421992	
521.4	0.03871492	0.04219698	
521.6	0.03878502	0.04219477	
521.8	0.03887668	0.04219255	
522	0.03886652	0.04219033	
522.2	0.0390979	0.04218812	
522.4	0.03979961	0.04218591	
522.6	0.04012961	0.04218369	
522.8	0.04005196	0.04218148	
523	0.03994222	0.04217926	
523.2	0.03987666	0.04217705	
523.4	0.04007872	0.04217483	
523.6	0.04048739	0.04217262	
523.8	0.04079896	0.0421704	
524	0.04088936	0.04216819	
524.2	0.04070854	0.04216598	
524.4	0.04072906	0.04216376	
524.6	0.0403422	0.04216155	
524.8	0.04015098	0.04215934	
525	0.03988462	0.04215712	
525.2	0.03986834	0.04215491	
525.4	0.03951471	0.0421527	
525.6	0.03987865	0.04215048	
525.8	0.03969721	0.04214827	
526	0.03983371	0.04214606	
526.2	0.04039863	0.04214385	
526.4	0.04095155	0.04214163	
526.6	0.04089516	0.04213942	
526.8	0.04043688	0.04213721	
527	0.04017677	0.042135	
527.2	0.04001057	0.04213278	
527.4	0.03968555	0.04213057	
527.6	0.04045613	0.04212836	
527.8	0.04064332	0.04212615	
528	0.0405046	0.04212394	
528.2	0.04055365	0.04212173	
528.4	0.04073317	0.04211951	
528.6	0.04048649	0.0421173	
528.8	0.04040766	0.04211509	
529	0.03976154	0.04211288	
529.2	0.03937427	0.04211067	
529.4	0.03937062	0.04210846	
529.6	0.0392907	0.04210625	
529.8	0.03891285	0.04210404	
530	0.03905854	0.04210183	
530.2	0.03924478	0.04209962	
530.4	0.03894874	0.04209741	
530.6	0.03801836	0.0420952	
530.8	0.03759379	0.04209299	
531	0.03702358	0.04209078	
531.2	0.03672867	0.04208857	
531.4	0.03692897	0.04208636	
531.6	0.03771251	0.04208415	
531.8	0.03791159	0.04208194	
532	0.03807473	0.04207973	
532.2	0.038599	0.04207752	
532.4	0.03885017	0.04207531	
532.6	0.03925316	0.0420731	
532.8	0.03945266	0.04207089	
533	0.03961471	0.04206868	
533.2	0.03972812	0.04206648	
533.4	0.03992654	0.04206427	
533.6	0.03963407	0.04206206	
533.8	0.03943764	0.04205985	
534	0.03939963	0.04205764	
534.2	0.03944371	0.04205543	
534.4	0.03914593	0.04205323	
534.6	0.03887848	0.04205102	
534.8	0.03880167	0.04204881	
535	0.03875848	0.0420466	
535.2	0.03910097	0.0420444	
535.4	0.03925599	0.04204219	
535.6	0.03971177	0.04203998	
535.8	0.03988155	0.04203778	
536	0.03955199	0.04203557	
536.2	0.03981132	0.04203336	
536.4	0.03965718	0.04203115	
536.6	0.03966942	0.04202895	
536.8	0.03980624	0.04202674	
537	0.03981815	0.04202454	
537.2	0.03885354	0.04202233	
537.4	0.03834658	0.04202012	
537.6	0.03800542	0.04201792	
537.8	0.0377348	0.04201571	
538	0.03777524	0.04201351	
538.2	0.03759242	0.0420113	
538.4	0.0376814	0.04200909	
538.6	0.03801254	0.04200689	
538.8	0.03801093	0.04200468	
539	0.03883514	0.04200248	
539.2	0.03929082	0.04200027	
539.4	0.03939396	0.04199807	
539.6	0.03958411	0.04199586	
539.8	0.03925263	0.04199366	
540	0.03956149	0.04199145	
540.2	0.03978797	0.04198925	
540.4	0.03999371	0.04198704	
540.6	0.04042918	0.04198484	
540.8	0.0405805	0.04198264	
541	0.04036932	0.04198043	
541.2	0.03941866	0.04197823	
541.4	0.03983361	0.04197602	
541.6	0.03963705	0.04197382	
541.8	0.03987795	0.04197162	
542	0.03927865	0.04196941	
542.2	0.0390716	0.04196721	
542.4	0.03911472	0.04196501	
542.6	0.03928157	0.0419628	
542.8	0.03929992	0.0419606	
543	0.03939329	0.0419584	
543.2	0.0393557	0.0419562	
543.4	0.03895278	0.04195399	
543.6	0.03910151	0.04195179	
543.8	0.03916765	0.04194959	
544	0.03975049	0.04194739	
544.2	0.0399409	0.04194518	
544.4	0.03983759	0.04194298	
544.6	0.04016103	0.04194078	
544.8	0.04042634	0.04193858	
545	0.04043253	0.04193638	
545.2	0.04010956	0.04193417	
545.4	0.0403157	0.04193197	
545.6	0.03958798	0.04192977	
545.8	0.03959179	0.04192757	
546	0.03883945	0.04192537	
546.2	0.03885353	0.04192317	
546.4	0.03848216	0.04192097	
546.6	0.03845599	0.04191877	
546.8	0.03848927	0.04191656	
547	0.03788163	0.04191436	
547.2	0.03796172	0.04191216	
547.4	0.03764633	0.04190996	
547.6	0.03803568	0.04190776	
547.8	0.03799724	0.04190556	
548	0.03802739	0.04190336	
548.2	0.03814961	0.04190116	
548.4	0.03810537	0.04189896	
548.6	0.03884677	0.04189676	
548.8	0.03906116	0.04189456	
549	0.03882437	0.04189236	
549.2	0.03897392	0.04189017	
549.4	0.03888187	0.04188797	
549.6	0.03875737	0.04188577	
549.8	0.03911709	0.04188357	
550	0.03880814	0.04188137	
550.2	0.03930358	0.04187917	
550.4	0.0394306	0.04187697	
550.6	0.03944912	0.04187477	
550.8	0.03965564	0.04187257	
551	0.03921569	0.04187038	
551.2	0.03962491	0.04186818	
551.4	0.03957874	0.04186598	
551.6	0.03964731	0.04186378	
551.8	0.03954197	0.04186158	
552	0.03922535	0.04185939	
552.2	0.03932725	0.04185719	
552.4	0.03931808	0.04185499	
552.6	0.03927617	0.04185279	
552.8	0.03922971	0.0418506	
553	0.03901623	0.0418484	
553.2	0.03905876	0.0418462	
553.4	0.03933568	0.04184401	
553.6	0.03926882	0.04184181	
553.8	0.03895958	0.04183961	
554	0.03892705	0.04183742	
554.2	0.03978523	0.04183522	
554.4	0.03971164	0.04183302	
554.6	0.04026279	0.04183083	
554.8	0.0406674	0.04182863	
555	0.04070236	0.04182644	
555.2	0.04104056	0.04182424	
555.4	0.04082878	0.04182204	
555.6	0.04091859	0.04181985	
555.8	0.04080819	0.04181765	
556	0.04080476	0.04181546	
556.2	0.0411883	0.04181326	
556.4	0.04128176	0.04181107	
556.6	0.04066134	0.04180887	
556.8	0.04083765	0.04180668	
557	0.04034489	0.04180448	
557.2	0.04043664	0.04180229	
557.4	0.04047536	0.04180009	
557.6	0.04007343	0.0417979	
557.8	0.03992884	0.0417957	
558	0.04018105	0.04179351	
558.2	0.04034018	0.04179132	
558.4	0.04067538	0.04178912	
558.6	0.04093917	0.04178693	
558.8	0.04055238	0.04178473	
559	0.04039002	0.04178254	
559.2	0.04029898	0.04178035	
559.4	0.03949594	0.04177815	
559.6	0.03921786	0.04177596	
559.8	0.03900836	0.04177377	
560	0.03875684	0.04177157	
560.2	0.03844736	0.04176938	
560.4	0.03800792	0.04176719	
560.6	0.03710833	0.041765	
560.8	0.03781856	0.0417628	
561	0.03781276	0.04176061	
561.2	0.03839696	0.04175842	
561.4	0.03834893	0.04175623	
561.6	0.03861588	0.04175403	
561.8	0.03944802	0.04175184	
562	0.03996939	0.04174965	
562.2	0.0404712	0.04174746	
562.4	0.04111355	0.04174527	
562.6	0.04106611	0.04174307	
562.8	0.04115993	0.04174088	
563	0.04131034	0.04173869	
563.2	0.04116112	0.0417365	
563.4	0.04004752	0.04173431	
563.6	0.0400387	0.04173212	
563.8	0.03980021	0.04172993	
564	0.03921866	0.04172774	
564.2	0.03890076	0.04172555	
564.4	0.03892622	0.04172335	
564.6	0.03899174	0.04172116	
564.8	0.03951986	0.04171897	
565	0.03979396	0.04171678	
565.2	0.0397137	0.04171459	
565.4	0.03948594	0.0417124	
565.6	0.0396368	0.04171021	
565.8	0.04009088	0.04170802	
566	0.03992575	0.04170583	
566.2	0.04031236	0.04170364	
566.4	0.04027153	0.04170146	
566.6	0.03986948	0.04169927	
566.8	0.03972564	0.04169708	
567	0.03937001	0.04169489	
567.2	0.03878571	0.0416927	
567.4	0.03779341	0.04169051	
567.6	0.03808822	0.04168832	
567.8	0.03796171	0.04168613	
568	0.03759329	0.04168394	
568.2	0.03732008	0.04168176	
568.4	0.03770248	0.04167957	
568.6	0.03768987	0.04167738	
568.8	0.03778741	0.04167519	
569	0.03808188	0.041673	
569.2	0.03751278	0.04167082	
569.4	0.03736939	0.04166863	
569.6	0.03775775	0.04166644	
569.8	0.03821628	0.04166425	
570	0.03848086	0.04166207	
570.2	0.0382975	0.04165988	
570.4	0.03802103	0.04165769	
570.6	0.03807549	0.0416555	
570.8	0.03828994	0.04165332	
571	0.03835105	0.04165113	
571.2	0.03791758	0.04164894	
571.4	0.03775723	0.04164676	
571.6	0.03798087	0.04164457	
571.8	0.03793761	0.04164238	
572	0.03804385	0.0416402	
572.2	0.03825621	0.04163801	
572.4	0.03897681	0.04163583	
572.6	0.03896977	0.04163364	
572.8	0.03922557	0.04163146	
573	0.03993439	0.04162927	
573.2	0.03968058	0.04162708	
573.4	0.04040716	0.0416249	
573.6	0.04114517	0.04162271	
573.8	0.04148679	0.04162053	
574	0.04123991	0.04161834	
574.2	0.04148842	0.04161616	
574.4	0.0421206	0.04161397	
574.6	0.04249044	0.04161179	
574.8	0.04225652	0.0416096	
575	0.04187101	0.04160742	
575.2	0.04113866	0.04160524	
575.4	0.04086128	0.04160305	
575.6	0.04073926	0.04160087	
575.8	0.04040492	0.04159868	
576	0.04026967	0.0415965	
576.2	0.04028873	0.04159432	
576.4	0.04039854	0.04159213	
576.6	0.03984557	0.04158995	
576.8	0.04011327	0.04158776	
577	0.04050227	0.04158558	
577.2	0.04018936	0.0415834	
577.4	0.04015136	0.04158121	
577.6	0.04012819	0.04157903	
577.8	0.04023587	0.04157685	
578	0.04032418	0.04157467	
578.2	0.04026875	0.04157248	
578.4	0.04035055	0.0415703	
578.6	0.04026647	0.04156812	
578.8	0.03971832	0.04156594	
579	0.03981148	0.04156375	
579.2	0.03978583	0.04156157	
579.4	0.03937775	0.04155939	
579.6	0.03925269	0.04155721	
579.8	0.03902525	0.04155503	
580	0.03845537	0.04155285	
580.2	0.03871509	0.04155066	
580.4	0.03896752	0.04154848	
580.6	0.03895556	0.0415463	
580.8	0.03954111	0.04154412	
581	0.03949057	0.04154194	
581.2	0.03937509	0.04153976	
581.4	0.03945677	0.04153758	
581.6	0.03991355	0.0415354	
581.8	0.03969518	0.04153322	
582	0.0394207	0.04153104	
582.2	0.03917334	0.04152885	
582.4	0.03956847	0.04152667	
582.6	0.03956265	0.04152449	
582.8	0.03972504	0.04152231	
583	0.0401137	0.04152013	
583.2	0.03965046	0.04151795	
583.4	0.03894598	0.04151578	
583.6	0.03897987	0.0415136	
583.8	0.03881771	0.04151142	
584	0.03824277	0.04150924	
584.2	0.0386481	0.04150706	
584.4	0.0387209	0.04150488	
584.6	0.03896656	0.0415027	
584.8	0.03917177	0.04150052	
585	0.03922442	0.04149834	
585.2	0.0394842	0.04149616	
585.4	0.03919487	0.04149398	
585.6	0.03871777	0.04149181	
585.8	0.03835141	0.04148963	
586	0.03808591	0.04148745	
586.2	0.03823006	0.04148527	
586.4	0.03839231	0.04148309	
586.6	0.03861313	0.04148092	
586.8	0.03860656	0.04147874	
587	0.03837454	0.04147656	
587.2	0.03802443	0.04147438	
587.4	0.03802456	0.04147221	
587.6	0.03818606	0.04147003	
587.8	0.0380938	0.04146785	
588	0.03831121	0.04146567	
588.2	0.03788534	0.0414635	
588.4	0.03834605	0.04146132	
588.6	0.03881111	0.04145914	
588.8	0.03881032	0.04145697	
589	0.03893159	0.04145479	
589.2	0.03915688	0.04145261	
589.4	0.03899077	0.04145044	
589.6	0.03917185	0.04144826	
589.8	0.03898718	0.04144609	
590	0.03895953	0.04144391	
590.2	0.03954354	0.04144173	
590.4	0.03981743	0.04143956	
590.6	0.03975414	0.04143738	
590.8	0.03979649	0.04143521	
591	0.03993283	0.04143303	
591.2	0.03991297	0.04143086	
591.4	0.04009794	0.04142868	
591.6	0.04027466	0.04142651	
591.8	0.04058176	0.04142433	
592	0.04037164	0.04142216	
592.2	0.03985811	0.04141998	
592.4	0.04062233	0.04141781	
592.6	0.0407118	0.04141563	
592.8	0.04023134	0.04141346	
593	0.04020735	0.04141129	
593.2	0.03998554	0.04140911	
593.4	0.03980774	0.04140694	
593.6	0.03907847	0.04140476	
593.8	0.03876339	0.04140259	
594	0.03867159	0.04140042	
594.2	0.03855663	0.04139824	
594.4	0.0381031	0.04139607	
594.6	0.03813621	0.0413939	
594.8	0.03824048	0.04139172	
595	0.03873089	0.04138955	
595.2	0.03877183	0.04138738	
595.4	0.0390198	0.0413852	
595.6	0.03867328	0.04138303	
595.8	0.03892791	0.04138086	
596	0.03906659	0.04137869	
596.2	0.03922481	0.04137651	
596.4	0.03927054	0.04137434	
596.6	0.03925744	0.04137217	
596.8	0.03888979	0.04137	
597	0.03915075	0.04136783	
597.2	0.03881227	0.04136565	
597.4	0.03896343	0.04136348	
597.6	0.03853685	0.04136131	
597.8	0.03896117	0.04135914	
598	0.03845693	0.04135697	
598.2	0.03875029	0.0413548	
598.4	0.03896593	0.04135263	
598.6	0.03922059	0.04135046	
598.8	0.03920148	0.04134828	
599	0.03955367	0.04134611	
599.2	0.03918903	0.04134394	
599.4	0.03910459	0.04134177	
599.6	0.03859656	0.0413396	
599.8	0.03919544	0.04133743	
600	0.03906298	0.04133526	
600.2	0.03877718	0.04133309	
600.4	0.03925877	0.04133092	
600.6	0.03959626	0.04132875	
600.8	0.03962717	0.04132658	
601	0.0394227	0.04132441	
601.2	0.03916762	0.04132224	
601.4	0.03924433	0.04132007	
601.6	0.03926646	0.0413179	
601.8	0.03923988	0.04131574	
602	0.03922877	0.04131357	
602.2	0.04000214	0.0413114	
602.4	0.04002688	0.04130923	
602.6	0.03980103	0.04130706	
602.8	0.03978737	0.04130489	
603	0.03989531	0.04130272	
603.2	0.03973783	0.04130055	
603.4	0.03975678	0.04129839	
603.6	0.03956401	0.04129622	
603.8	0.03983072	0.04129405	
604	0.04006066	0.04129188	
604.2	0.04038716	0.04128971	
604.4	0.0409186	0.04128755	
604.6	0.04093256	0.04128538	
604.8	0.0410107	0.04128321	
605	0.04105038	0.04128104	
605.2	0.04071942	0.04127888	
605.4	0.04015808	0.04127671	
605.6	0.04011861	0.04127454	
605.8	0.03963539	0.04127238	
606	0.03993476	0.04127021	
606.2	0.03979009	0.04126804	
606.4	0.03893085	0.04126588	
606.6	0.0384363	0.04126371	
606.8	0.03795388	0.04126154	
607	0.03749339	0.04125938	
607.2	0.03696211	0.04125721	
607.4	0.03665029	0.04125505	
607.6	0.03648723	0.04125288	
607.8	0.03704872	0.04125071	
608	0.03786804	0.04124855	
608.2	0.03787442	0.04124638	
608.4	0.03873638	0.04124422	
608.6	0.03950799	0.04124205	
608.8	0.03989836	0.04123989	
609	0.04004924	0.04123772	
609.2	0.03958955	0.04123556	
609.4	0.03953006	0.04123339	
609.6	0.03946685	0.04123123	
609.8	0.03928051	0.04122906	
610	0.03961252	0.0412269	
610.2	0.03945816	0.04122473	
610.4	0.0388195	0.04122257	
610.6	0.03900704	0.04122041	
610.8	0.03847905	0.04121824	
611	0.03842593	0.04121608	
611.2	0.03820602	0.04121391	
611.4	0.03848243	0.04121175	
611.6	0.03885923	0.04120959	
611.8	0.03933837	0.04120742	
612	0.03910472	0.04120526	
612.2	0.03929983	0.0412031	
612.4	0.03951107	0.04120093	
612.6	0.03939661	0.04119877	
612.8	0.03914034	0.04119661	
613	0.03871717	0.04119444	
613.2	0.03790159	0.04119228	
613.4	0.0376516	0.04119012	
613.6	0.03712187	0.04118796	
613.8	0.03710714	0.04118579	
614	0.03705103	0.04118363	
614.2	0.03718308	0.04118147	
614.4	0.03724357	0.04117931	
614.6	0.03771785	0.04117715	
614.8	0.03762808	0.04117498	
615	0.03847146	0.04117282	
615.2	0.03890739	0.04117066	
615.4	0.03924574	0.0411685	
615.6	0.03905073	0.04116634	
615.8	0.03908752	0.04116418	
616	0.03920367	0.04116202	
616.2	0.03943929	0.04115985	
616.4	0.03883954	0.04115769	
616.6	0.03866983	0.04115553	
616.8	0.0386867	0.04115337	
617	0.03841368	0.04115121	
617.2	0.0383427	0.04114905	
617.4	0.0385561	0.04114689	
617.6	0.037972	0.04114473	
617.8	0.03854171	0.04114257	
618	0.03886573	0.04114041	
618.2	0.03934092	0.04113825	
618.4	0.03968897	0.04113609	
618.6	0.04034387	0.04113393	
618.8	0.04105092	0.04113177	
619	0.04163871	0.04112961	
619.2	0.04152678	0.04112745	
619.4	0.04141618	0.04112529	
619.6	0.04113829	0.04112314	
619.8	0.04111255	0.04112098	
620	0.04093956	0.04111882	
620.2	0.04043296	0.04111666	
620.4	0.0400885	0.0411145	
620.6	0.03986042	0.04111234	
620.8	0.03984151	0.04111018	
621	0.0395428	0.04110803	
621.2	0.03943589	0.04110587	
621.4	0.03902255	0.04110371	
621.6	0.03865799	0.04110155	
