# Supplementary material for: Molecular basis for DNA recognition by the maternal pioneer transcription factor FoxH1
Source: Nat Commun. 2022 Nov 26;13:7279. doi: 10.1038/s41467-022-34925-y (PMC9701222; doi:10.1038/s41467-022-34925-y)
Supplement: Supplementary file 4 — Source Data [file 41467_2022_34925_MOESM4_ESM.zip › Sourcedata/BLIS/FoxH1/K33N/GSC/DNA/A9Results.txt]

Conc1	5E-07	
Start1	270	
Stop1	719.8	
Kobs		
Error Kobs		
Koff		
Error Koff		
Time1	Data1	Fit1	
270	-0.06272659		
270.2	-0.05501048		
270.4	-0.04582513		
270.6	-0.03504804		
270.8	-0.0232581		
271	-0.01007428		
271.2	0.00381445		
271.4	0.01872758		
271.6	0.0338957		
271.8	0.04930353		
272	0.0641656		
272.2	0.07878029		
272.4	0.09328201		
272.6	0.10781975		
272.8	0.12258517		
273	0.13691897		
273.2	0.15112122		
273.4	0.16582174		
273.6	0.18066009		
273.8	0.19566991		
274	0.21010039		
274.2	0.22486851		
274.4	0.23969409		
274.6	0.25419954		
274.8	0.26825941		
275	0.28260392		
275.2	0.2967183		
275.4	0.31092884		
275.6	0.32492764		
275.8	0.33907428		
276	0.35369594		
276.2	0.36805922		
276.4	0.38211048		
276.6	0.39560902		
276.8	0.40926227		
277	0.42254939		
277.2	0.43613431		
277.4	0.44949275		
277.6	0.46253864		
277.8	0.47529756		
278	0.48840502		
278.2	0.50152433		
278.4	0.51406159		
278.6	0.52603724		
278.8	0.53824989		
279	0.55027483		
279.2	0.56219503		
279.4	0.57401628		
279.6	0.58587178		
279.8	0.59743521		
280	0.60910601		
280.2	0.61986284		
280.4	0.63076467		
280.6	0.64103386		
280.8	0.65211865		
281	0.66213226		
281.2	0.67241483		
281.4	0.682103		
281.6	0.6921515		
281.8	0.70232078		
282	0.7120046		
282.2	0.7213105		
282.4	0.7305233		
282.6	0.73953921		
282.8	0.74878778		
283	0.75765339		
283.2	0.76664305		
283.4	0.77512494		
283.6	0.78339442		
283.8	0.79132263		
284	0.79951487		
284.2	0.8071872		
284.4	0.81525321		
284.6	0.82266564		
284.8	0.83060643		
285	0.83777356		
285.2	0.84565543		
285.4	0.85315683		
285.6	0.86087882		
285.8	0.86837749		
286	0.87513335		
286.2	0.88198747		
286.4	0.88895977		
286.6	0.89564085		
286.8	0.90248702		
287	0.90928153		
287.2	0.91588697		
287.4	0.9218276		
287.6	0.92758441		
287.8	0.93359833		
288	0.9391558		
288.2	0.94479592		
288.4	0.95104112		
288.6	0.95665111		
288.8	0.96234421		
289	0.96776051		
289.2	0.9733856		
289.4	0.97897947		
289.6	0.9844562		
289.8	0.98978481		
290	0.9951936		
290.2	1.0003754		
290.4	1.00589917		
290.6	1.01094949		
290.8	1.01617691		
291	1.02122582		
291.2	1.02603603		
291.4	1.03081653		
291.6	1.03522569		
291.8	1.04040758		
292	1.04521674		
292.2	1.05018679		
292.4	1.05477119		
292.6	1.05876297		
292.8	1.06263486		
293	1.06715863		
293.2	1.07209067		
293.4	1.07727831		
293.6	1.08179753		
293.8	1.08648756		
294	1.09087733		
294.2	1.09490701		
294.4	1.09950123		
294.6	1.10344514		
294.8	1.10743283		
295	1.11153812		
295.2	1.11598628		
295.4	1.12053699		
295.6	1.12460112		
295.8	1.12972588		
296	1.13394128		
296.2	1.13780802		
296.4	1.14191432		
296.6	1.14562139		
296.8	1.15051308		
297	1.15533406		
297.2	1.15973201		
297.4	1.16351628		
297.6	1.16725309		
297.8	1.17113053		
298	1.17485187		
298.2	1.17883293		
298.4	1.18295726		
298.6	1.18678492		
298.8	1.19059124		
299	1.19511002		
299.2	1.19932016		
299.4	1.20386915		
299.6	1.20823252		
299.8	1.21275627		
300	1.21694188		
300.2	1.22186764		
300.4	1.22595172		
300.6	1.22991691		
300.8	1.23454799		
301	1.23843409		
301.2	1.2419228		
301.4	1.24519787		
301.6	1.24915208		
301.8	1.25242378		
302	1.25586452		
302.2	1.25955766		
302.4	1.2634514		
302.6	1.26735324		
302.8	1.27104565		
303	1.27487244		
303.2	1.27871889		
303.4	1.28292945		
303.6	1.28694666		
303.8	1.29108544		
304	1.29560958		
304.2	1.29981414		
304.4	1.30378311		
304.6	1.30791173		
304.8	1.31203184		
305	1.31593518		
305.2	1.31967942		
305.4	1.32286653		
305.6	1.32660463		
305.8	1.33017976		
306	1.33421712		
306.2	1.33840816		
306.4	1.34245343		
306.6	1.34658148		
306.8	1.35003098		
307	1.35375353		
307.2	1.35770132		
307.4	1.36151558		
307.6	1.36524819		
307.8	1.36885372		
308	1.37258058		
308.2	1.37614709		
308.4	1.38018431		
308.6	1.3832047		
308.8	1.38682741		
309	1.39051946		
309.2	1.39395375		
309.4	1.39685249		
309.6	1.40077424		
309.8	1.40435072		
310	1.40816049		
310.2	1.41178426		
310.4	1.41554368		
310.6	1.41933227		
310.8	1.42300089		
311	1.42722235		
311.2	1.4309845		
311.4	1.43493385		
311.6	1.43864056		
311.8	1.44225759		
312	1.4461172		
312.2	1.44970445		
312.4	1.45374964		
312.6	1.45721768		
312.8	1.46108843		
313	1.46465865		
313.2	1.4682871		
313.4	1.47205309		
313.6	1.47616647		
313.8	1.4794759		
314	1.48308867		
314.2	1.48669394		
314.4	1.49090592		
314.6	1.49476285		
314.8	1.49913473		
315	1.50297611		
315.2	1.50667789		
315.4	1.51038547		
315.6	1.51391937		
315.8	1.51717747		
316	1.52078278		
316.2	1.52414334		
316.4	1.52804557		
316.6	1.53135125		
316.8	1.53510611		
317	1.53832445		
317.2	1.5423833		
317.4	1.5463406		
317.6	1.54974023		
317.8	1.55354919		
318	1.55752283		
318.2	1.56172626		
318.4	1.56523142		
318.6	1.56921054		
318.8	1.57328058		
319	1.57693865		
319.2	1.5802659		
319.4	1.58365898		
319.6	1.58701743		
319.8	1.59108948		
320	1.59482222		
320.2	1.5986714		
320.4	1.60230617		
320.6	1.60562797		
320.8	1.60879147		
321	1.61247919		
321.2	1.61665737		
321.4	1.61982361		
321.6	1.62333133		
321.8	1.62734448		
322	1.63037291		
322.2	1.63384763		
322.4	1.63714018		
322.6	1.64110499		
322.8	1.64470341		
323	1.64894426		
323.2	1.65261643		
323.4	1.65689369		
323.6	1.66121836		
323.8	1.66590072		
324	1.66985782		
324.2	1.67378323		
324.4	1.67718342		
324.6	1.68063948		
324.8	1.68426996		
325	1.68839371		
325.2	1.69170749		
325.4	1.69521198		
325.6	1.699541		
325.8	1.70251706		
326	1.70526163		
326.2	1.70872124		
326.4	1.71169429		
326.6	1.71489802		
326.8	1.7189027		
327	1.72252669		
327.2	1.72592741		
327.4	1.72965829		
327.6	1.73335702		
327.8	1.73648554		
328	1.74031158		
328.2	1.74379279		
328.4	1.7476077		
328.6	1.75142116		
328.8	1.75496235		
329	1.75878433		
329.2	1.76255511		
329.4	1.76677557		
329.6	1.77056792		
329.8	1.77401477		
330	1.77821398		
330.2	1.7820645		
330.4	1.78571459		
330.6	1.79004073		
330.8	1.79433067		
331	1.79804815		
331.2	1.80193921		
331.4	1.805934		
331.6	1.8091688		
331.8	1.81266869		
332	1.81674117		
332.2	1.82022913		
332.4	1.82366925		
332.6	1.82710799		
332.8	1.82977696		
333	1.83296799		
333.2	1.83609443		
333.4	1.83908164		
333.6	1.842517		
333.8	1.84649721		
334	1.85010946		
334.2	1.85341964		
334.4	1.85697958		
334.6	1.86099511		
334.8	1.86463824		
335	1.8682876		
335.2	1.87190455		
335.4	1.87563132		
335.6	1.8790387		
335.8	1.88245993		
336	1.88633678		
336.2	1.89030476		
336.4	1.89408499		
336.6	1.89782183		
336.8	1.90093698		
337	1.90438716		
337.2	1.90811448		
337.4	1.91177477		
337.6	1.91624888		
337.8	1.92047284		
338	1.92410779		
338.2	1.92806103		
338.4	1.93200529		
338.6	1.93602649		
338.8	1.9398159		
339	1.943932		
339.2	1.94722435		
339.4	1.95071118		
339.6	1.95422458		
339.8	1.95743983		
340	1.96194068		
340.2	1.96552926		
340.4	1.96918846		
340.6	1.97293025		
340.8	1.97685657		
341	1.9809506		
341.2	1.98495955		
341.4	1.98887498		
341.6	1.99275743		
341.8	1.99660245		
342	2.0000962		
342.2	2.00390077		
342.4	2.00729176		
342.6	2.0105833		
342.8	2.01426794		
343	2.0182663		
343.2	2.02135529		
343.4	2.02491773		
343.6	2.02823957		
343.8	2.03130033		
344	2.03529047		
344.2	2.03847283		
344.4	2.04259452		
344.6	2.04653102		
344.8	2.05033608		
345	2.05469613		
345.2	2.05822483		
345.4	2.06205062		
345.6	2.06613565		
345.8	2.07033114		
346	2.07383577		
346.2	2.07781454		
346.4	2.08158696		
346.6	2.08550883		
346.8	2.08930258		
347	2.09317397		
347.2	2.09644009		
347.4	2.09965862		
347.6	2.10293443		
347.8	2.10632318		
348	2.10987671		
348.2	2.11332311		
348.4	2.11692354		
348.6	2.12058775		
348.8	2.12428764		
349	2.12835519		
349.2	2.13135482		
349.4	2.1351831		
349.6	2.13884594		
349.8	2.14251745		
350	2.14592528		
350.2	2.14963648		
350.4	2.15318624		
350.6	2.15717057		
350.8	2.16072899		
351	2.16488696		
351.2	2.16867434		
351.4	2.17243708		
351.6	2.17634307		
351.8	2.18017626		
352	2.18382351		
352.2	2.18773818		
352.4	2.19095872		
352.6	2.19464356		
352.8	2.19800885		
353	2.20155046		
353.2	2.20467004		
353.4	2.20828041		
353.6	2.21168302		
353.8	2.21506282		
354	2.21901628		
354.2	2.22280922		
354.4	2.22689854		
354.6	2.23102511		
354.8	2.23472733		
355	2.23870229		
355.2	2.24251694		
355.4	2.24607467		
355.6	2.24985588		
355.8	2.25336081		
356	2.2572216		
356.2	2.26097471		
356.4	2.26405582		
356.6	2.26766683		
356.8	2.27066473		
357	2.27409861		
357.2	2.27762725		
357.4	2.28118476		
357.6	2.28468197		
357.8	2.28820364		
358	2.29230294		
358.2	2.29562493		
358.4	2.30026919		
358.6	2.30411806		
358.8	2.30825954		
359	2.3116889		
359.2	2.31554193		
359.4	2.31885475		
359.6	2.32282788		
359.8	2.32726115		
360	2.33151215		
360.2	2.33544895		
360.4	2.33932262		
360.6	2.34320209		
360.8	2.34675573		
361	2.35039738		
361.2	2.35442165		
361.4	2.35798032		
361.6	2.36157689		
361.8	2.36514745		
362	2.36858034		
362.2	2.37239515		
362.4	2.37717388		
362.6	2.38056071		
362.8	2.38403554		
363	2.38684927		
363.2	2.39051756		
363.4	2.3937679		
363.6	2.39780057		
363.8	2.4015231		
364	2.40458818		
364.2	2.40818312		
364.4	2.41162242		
364.6	2.4148083		
364.8	2.41834087		
365	2.42155846		
365.2	2.42482325		
365.4	2.42811908		
365.6	2.43147986		
365.8	2.4353516		
366	2.43909401		
366.2	2.44324077		
366.4	2.44730511		
366.6	2.45106878		
366.8	2.45451159		
367	2.45807686		
367.2	2.46220965		
367.4	2.46616755		
367.6	2.47042352		
367.8	2.47393769		
368	2.47737967		
368.2	2.48105646		
368.4	2.48441524		
368.6	2.48773121		
368.8	2.491989		
369	2.49546612		
369.2	2.49903527		
369.4	2.50356635		
369.6	2.50708256		
369.8	2.51111382		
370	2.51486868		
370.2	2.51829361		
370.4	2.52225642		
370.6	2.52505843		
370.8	2.52873759		
371	2.53245087		
371.2	2.53645658		
371.4	2.54027529		
371.6	2.54355621		
371.8	2.54694509		
372	2.55026367		
372.2	2.55387162		
372.4	2.55727547		
372.6	2.56114139		
372.8	2.56622095		
373	2.5698954		
373.2	2.57361957		
373.4	2.57739598		
373.6	2.58037068		
373.8	2.58405463		
374	2.58797671		
374.2	2.59128477		
374.4	2.59517734		
374.6	2.59810569		
374.8	2.60257175		
375	2.60594675		
375.2	2.60914832		
375.4	2.61253313		
375.6	2.61563268		
375.8	2.61932437		
376	2.62286405		
376.2	2.6264337		
376.4	2.63027993		
376.6	2.63458738		
376.8	2.6387411		
377	2.64179114		
377.2	2.64480039		
377.4	2.64846813		
377.6	2.65154731		
377.8	2.65537612		
378	2.65943241		
378.2	2.66312753		
378.4	2.66647192		
378.6	2.6697459		
378.8	2.67370214		
379	2.6765508		
379.2	2.68029762		
379.4	2.68362851		
379.6	2.68718502		
379.8	2.69080717		
380	2.69460238		
380.2	2.69798991		
380.4	2.70228553		
380.6	2.70622353		
380.8	2.70934289		
381	2.71263547		
381.2	2.71623922		
381.4	2.72058102		
381.6	2.72365166		
381.8	2.72720428		
382	2.73112615		
382.2	2.73442146		
382.4	2.73765552		
382.6	2.74140858		
382.8	2.74496464		
383	2.7479429		
383.2	2.75205884		
383.4	2.75477305		
383.6	2.75886977		
383.8	2.76231556		
384	2.76613436		
384.2	2.76987451		
384.4	2.77384522		
384.6	2.77729262		
384.8	2.78078004		
385	2.78433257		
385.2	2.78852649		
385.4	2.79193879		
385.6	2.79490795		
385.8	2.79830153		
386	2.80205549		
386.2	2.80507313		
386.4	2.80894357		
386.6	2.81199822		
386.8	2.81560095		
387	2.81963019		
387.2	2.82371017		
387.4	2.82714193		
387.6	2.83118275		
387.8	2.83502296		
388	2.83892686		
388.2	2.84300407		
388.4	2.84703251		
388.6	2.85086606		
388.8	2.85445764		
389	2.85789464		
389.2	2.86196163		
389.4	2.8649989		
389.6	2.86854919		
389.8	2.87179813		
390	2.87542935		
390.2	2.87913433		
390.4	2.88250345		
390.6	2.88553054		
390.8	2.88925941		
391	2.8927765		
391.2	2.89553297		
391.4	2.89879338		
391.6	2.90226627		
391.8	2.90592822		
392	2.90939822		
392.2	2.91356491		
392.4	2.91738508		
392.6	2.92080818		
392.8	2.9244797		
393	2.92816249		
393.2	2.93153234		
393.4	2.93495208		
393.6	2.93863067		
393.8	2.94181449		
394	2.9453685		
394.2	2.94839905		
394.4	2.95148874		
394.6	2.95472984		
394.8	2.95844104		
395	2.96142764		
395.2	2.96447533		
395.4	2.96850296		
395.6	2.97207754		
395.8	2.97591112		
396	2.97953414		
396.2	2.9838637		
396.4	2.98727904		
396.6	2.99106634		
396.8	2.99450524		
397	2.99831025		
397.2	3.0015073		
397.4	3.00510858		
397.6	3.00849167		
397.8	3.01194794		
398	3.01554142		
398.2	3.01899534		
398.4	3.02296454		
398.6	3.02642383		
398.8	3.02992771		
399	3.03290947		
399.2	3.03648308		
399.4	3.0394878		
399.6	3.04281213		
399.8	3.0462773		
400	3.04931521		
400.2	3.05285823		
400.4	3.05554501		
400.6	3.0593677		
400.8	3.0625482		
401	3.06666811		
401.2	3.06966024		
401.4	3.0727939		
401.6	3.07672502		
401.8	3.08088066		
402	3.0846061		
402.2	3.08849119		
402.4	3.09234733		
402.6	3.09579028		
402.8	3.09931308		
403	3.10297276		
403.2	3.1060083		
403.4	3.10907047		
403.6	3.11252294		
403.8	3.11581153		
404	3.11883892		
404.2	3.12230763		
404.4	3.12535994		
404.6	3.12926909		
404.8	3.13272709		
405	3.13649249		
405.2	3.13948881		
405.4	3.14289019		
405.6	3.14702737		
405.8	3.15070388		
406	3.15405011		
406.2	3.15808373		
406.4	3.16159588		
406.6	3.165356		
406.8	3.1691294		
407	3.17293181		
407.2	3.17606118		
407.4	3.17967366		
407.6	3.18296197		
407.8	3.18642129		
408	3.18957765		
408.2	3.19318577		
408.4	3.19668084		
408.6	3.19979975		
408.8	3.20331232		
409	3.2066325		
409.2	3.20978675		
409.4	3.2128872		
409.6	3.21596033		
409.8	3.21854722		
410	3.22137619		
410.2	3.2250133		
410.4	3.22817934		
410.6	3.23209591		
410.8	3.23511655		
411	3.23882017		
411.2	3.24177017		
411.4	3.24486127		
411.6	3.24773901		
411.8	3.25110275		
412	3.25469265		
412.2	3.25844961		
412.4	3.26205924		
412.6	3.26504112		
412.8	3.26905192		
413	3.27264912		
413.2	3.27625409		
413.4	3.27974508		
413.6	3.2829001		
413.8	3.285851		
414	3.28931673		
414.2	3.29338505		
414.4	3.29696832		
414.6	3.30034711		
414.8	3.30337442		
415	3.30664793		
415.2	3.30992373		
415.4	3.31309519		
415.6	3.31640402		
415.8	3.31985575		
416	3.32291052		
416.2	3.32649103		
416.4	3.33011218		
416.6	3.33373704		
416.8	3.33733116		
417	3.3410327		
417.2	3.34458446		
417.4	3.34755539		
417.6	3.35085214		
417.8	3.35438697		
418	3.35786193		
418.2	3.36124591		
418.4	3.36444331		
418.6	3.36774869		
418.8	3.37071237		
419	3.37383691		
419.2	3.37743503		
419.4	3.38063196		
419.6	3.3837171		
419.8	3.38668506		
420	3.39005934		
420.2	3.39395444		
420.4	3.39734385		
420.6	3.40072978		
420.8	3.40434751		
421	3.40802146		
421.2	3.41146288		
421.4	3.41475729		
421.6	3.41843901		
421.8	3.42209048		
422	3.42561685		
422.2	3.42900483		
422.4	3.43220123		
422.6	3.43545745		
422.8	3.43813273		
423	3.44119883		
423.2	3.44468191		
423.4	3.4478468		
423.6	3.45084342		
423.8	3.45398158		
424	3.45682714		
424.2	3.45964513		
424.4	3.46255524		
424.6	3.46555352		
424.8	3.46890521		
425	3.47205514		
425.2	3.47558499		
425.4	3.47872218		
425.6	3.48209256		
425.8	3.48583062		
426	3.48923794		
426.2	3.49213405		
426.4	3.49512787		
426.6	3.49846324		
426.8	3.5018077		
427	3.50571499		
427.2	3.5095108		
427.4	3.51242485		
427.6	3.51608902		
427.8	3.51921541		
428	3.52246273		
428.2	3.52623947		
428.4	3.52958423		
428.6	3.53288617		
428.8	3.53692761		
429	3.54109899		
429.2	3.54472981		
429.4	3.54797509		
429.6	3.55135472		
429.8	3.55445657		
430	3.55719172		
430.2	3.56040419		
430.4	3.56348178		
430.6	3.56654559		
430.8	3.56989769		
431	3.57343107		
431.2	3.57618086		
431.4	3.57934997		
431.6	3.5828066		
431.8	3.58570255		
432	3.58972682		
432.2	3.59302969		
432.4	3.59651278		
432.6	3.60001677		
432.8	3.60403914		
433	3.60706394		
433.2	3.60996854		
433.4	3.61323242		
433.6	3.61668148		
433.8	3.61982196		
434	3.62300516		
434.2	3.626297		
434.4	3.62906296		
434.6	3.63241801		
434.8	3.63547285		
435	3.63921302		
435.2	3.64264229		
435.4	3.64643443		
435.6	3.64941141		
435.8	3.65277559		
436	3.65638709		
436.2	3.65937612		
436.4	3.66267529		
436.6	3.66564		
436.8	3.66869752		
437	3.67139011		
437.2	3.67471235		
437.4	3.6778434		
437.6	3.68114655		
437.8	3.68378683		
438	3.68707643		
438.2	3.6894657		
438.4	3.69248904		
438.6	3.69562813		
438.8	3.69862498		
439	3.70245243		
439.2	3.70598965		
439.4	3.70874635		
439.6	3.71174936		
439.8	3.71487176		
440	3.7182879		
440.2	3.72155689		
440.4	3.7245877		
440.6	3.72822732		
440.8	3.73168845		
441	3.73502914		
441.2	3.73782352		
441.4	3.74092583		
441.6	3.74436671		
441.8	3.74710218		
442	3.74996995		
442.2	3.75321662		
442.4	3.7567715		
442.6	3.75959943		
442.8	3.76286867		
443	3.76610253		
443.2	3.76899877		
443.4	3.77185393		
443.6	3.77535059		
443.8	3.77853893		
444	3.78253676		
444.2	3.78607387		
444.4	3.78977728		
444.6	3.79360251		
444.8	3.79731657		
445	3.80034906		
445.2	3.80276892		
445.4	3.80632645		
445.6	3.80911369		
445.8	3.81144686		
446	3.81441683		
446.2	3.81808396		
446.4	3.82069194		
446.6	3.82340454		
446.8	3.82675723		
447	3.82982171		
447.2	3.83311218		
447.4	3.83650875		
447.6	3.84039183		
447.8	3.84397352		
448	3.84787168		
448.2	3.85200624		
448.4	3.85528224		
448.6	3.8586371		
448.8	3.86219165		
449	3.86569755		
449.2	3.8686999		
449.4	3.87212488		
449.6	3.87420908		
449.8	3.87699619		
450	3.87995448		
450.2	3.88256336		
450.4	3.88504276		
450.6	3.88797941		
450.8	3.89096489		
451	3.89441004		
451.2	3.89756037		
451.4	3.90017982		
451.6	3.90358719		
451.8	3.9064496		
452	3.90952354		
452.2	3.91294411		
452.4	3.9162651		
452.6	3.91982992		
452.8	3.92322729		
453	3.92620295		
453.2	3.92883498		
453.4	3.9314176		
453.6	3.93430725		
453.8	3.93766209		
454	3.94084252		
454.2	3.94412292		
454.4	3.94746415		
454.6	3.95071609		
454.8	3.95420611		
455	3.9577787		
455.2	3.96058462		
455.4	3.96337346		
455.6	3.96672928		
455.8	3.96985723		
456	3.97267688		
456.2	3.97635686		
456.4	3.97973639		
456.6	3.9823842		
456.8	3.98502061		
457	3.98736855		
457.2	3.99041725		
457.4	3.99322683		
457.6	3.9964268		
457.8	3.99927514		
458	4.00261356		
458.2	4.00593855		
458.4	4.00917393		
458.6	4.0126925		
458.8	4.01581095		
459	4.01909586		
459.2	4.02185036		
459.4	4.02529843		
459.6	4.02857881		
459.8	4.03193123		
460	4.03513972		
460.2	4.0387662		
460.4	4.04148858		
460.6	4.04438628		
460.8	4.04713109		
461	4.04983184		
461.2	4.05234143		
461.4	4.05528358		
461.6	4.05833152		
461.8	4.06175341		
462	4.06515187		
462.2	4.06864824		
462.4	4.07252284		
462.6	4.07597519		
462.8	4.07905268		
463	4.08255676		
463.2	4.08592651		
463.4	4.08962996		
463.6	4.09287882		
463.8	4.09598085		
464	4.09880601		
464.2	4.10117229		
464.4	4.10378845		
464.6	4.10649644		
464.8	4.10905004		
465	4.11200193		
465.2	4.11493856		
465.4	4.11765427		
465.6	4.12058664		
465.8	4.12355496		
466	4.12571202		
466.2	4.12892458		
466.4	4.13223268		
466.6	4.1355312		
466.8	4.13916925		
467	4.14256905		
467.2	4.14595323		
467.4	4.14880815		
467.6	4.15219196		
467.8	4.15544338		
468	4.15852236		
468.2	4.161653		
468.4	4.16488034		
468.6	4.16768868		
468.8	4.17101626		
469	4.17415232		
469.2	4.17683688		
469.4	4.17915648		
469.6	4.18213259		
469.8	4.18505132		
470	4.18761968		
470.2	4.19098379		
470.4	4.1944743		
470.6	4.19802259		
470.8	4.20127321		
471	4.20396381		
471.2	4.20719073		
471.4	4.21067207		
471.6	4.21432996		
471.8	4.21756442		
472	4.22034213		
472.2	4.22296808		
472.4	4.2256009		
472.6	4.22877274		
472.8	4.23200049		
473	4.23525033		
473.2	4.23751841		
473.4	4.2405992		
473.6	4.24366245		
473.8	4.24722854		
474	4.25042111		
474.2	4.2541233		
474.4	4.25727759		
474.6	4.26064295		
474.8	4.26377754		
475	4.26644822		
475.2	4.2695942		
475.4	4.27224358		
475.6	4.27471537		
475.8	4.27704492		
476	4.27893868		
476.2	4.28117496		
476.4	4.28402478		
476.6	4.2869663		
476.8	4.28983105		
477	4.29274409		
477.2	4.29533633		
477.4	4.29844075		
477.6	4.30188906		
477.8	4.30555383		
478	4.30910683		
478.2	4.31278023		
478.4	4.31599033		
478.6	4.31963067		
478.8	4.32246265		
479	4.32484366		
479.2	4.3274037		
479.4	4.32965031		
479.6	4.33150015		
479.8	4.33287232		
480	4.33287232		
480.2	4.32615527		
480.4	4.31789169		
480.6	4.30862852		
480.8	4.29865257		
481	4.28754233		
481.2	4.27609968		
481.4	4.26455705		
481.6	4.25310163		
481.8	4.24169597		
482	4.23098566		
482.2	4.22179478		
482.4	4.21297648		
482.6	4.20508002		
482.8	4.19722639		
483	4.18903644		
483.2	4.18072658		
483.4	4.17324134		
483.6	4.1658109		
483.8	4.15891648		
484	4.15165432		
484.2	4.1450598		
484.4	4.13804658		
484.6	4.1318588		
484.8	4.12559447		
485	4.11938681		
485.2	4.11370758		
485.4	4.10797518		
485.6	4.10240427		
485.8	4.09683017		
486	4.09134209		
486.2	4.08652319		
486.4	4.08074348		
486.6	4.07517805		
486.8	4.06945284		
487	4.06394006		
487.2	4.05835282		
487.4	4.05345059		
487.6	4.0483632		
487.8	4.04379345		
488	4.03877992		
488.2	4.03486907		
488.4	4.0301837		
488.6	4.02649701		
488.8	4.02259576		
489	4.01883952		
489.2	4.01506237		
489.4	4.01146875		
489.6	4.00838502		
489.8	4.00476907		
490	4.00124204		
490.2	3.99768656		
490.4	3.99356188		
490.6	3.99022432		
490.8	3.98666165		
491	3.9832259		
491.2	3.98004443		
491.4	3.97704778		
491.6	3.97385863		
491.8	3.97120555		
492	3.96808898		
492.2	3.96582937		
492.4	3.9626453		
492.6	3.95973257		
492.8	3.95685076		
493	3.95380396		
493.2	3.95104943		
493.4	3.94815906		
493.6	3.94566704		
493.8	3.94234757		
494	3.93958366		
494.2	3.9361867		
494.4	3.93351813		
494.6	3.93137013		
494.8	3.92848524		
495	3.92657216		
495.2	3.92437786		
495.4	3.92218992		
495.6	3.91977455		
495.8	3.91796078		
496	3.91579304		
496.2	3.91402349		
496.4	3.9114504		
496.6	3.90934586		
496.8	3.90697711		
497	3.90458821		
497.2	3.90174662		
497.4	3.89913372		
497.6	3.89702319		
497.8	3.89455016		
498	3.89249567		
498.2	3.89045458		
498.4	3.88922532		
498.6	3.88760539		
498.8	3.88580392		
499	3.88472809		
499.2	3.88285177		
499.4	3.88161606		
499.6	3.88020127		
499.8	3.87894472		
500	3.87760651		
500.2	3.87596177		
500.4	3.87389303		
500.6	3.87156605		
500.8	3.86895808		
501	3.86707367		
501.2	3.86475674		
501.4	3.86301586		
501.6	3.86111428		
501.8	3.85965377		
502	3.85810459		
502.2	3.85663521		
502.4	3.85498898		
502.6	3.8528671		
502.8	3.85161862		
503	3.85065986		
503.2	3.84929503		
503.4	3.8483431		
503.6	3.84693439		
503.8	3.84496604		
504	3.84334837		
504.2	3.84189582		
504.4	3.83987018		
504.6	3.83858264		
504.8	3.8374726		
505	3.83638118		
505.2	3.83520793		
505.4	3.83366438		
505.6	3.83263766		
505.8	3.83172152		
506	3.83091038		
506.2	3.82983055		
506.4	3.82820905		
506.6	3.82627425		
506.8	3.82498923		
507	3.82356207		
507.2	3.82253307		
507.4	3.8214035		
507.6	3.81962984		
507.8	3.81796315		
508	3.81719663		
508.2	3.81635965		
508.4	3.8154898		
508.6	3.81473885		
508.8	3.8141517		
509	3.813593		
509.2	3.81312714		
509.4	3.81232628		
509.6	3.81172518		
509.8	3.81075483		
510	3.81004003		
510.2	3.80865879		
510.4	3.80733709		
510.6	3.80574039		
510.8	3.80471927		
511	3.80362476		
511.2	3.80317768		
511.4	3.80241452		
511.6	3.80120568		
511.8	3.80001611		
512	3.79919476		
512.2	3.79806108		
512.4	3.79752177		
512.6	3.79642524		
512.8	3.79600595		
513	3.79516225		
513.2	3.79452766		
513.4	3.79300738		
513.6	3.79180305		
513.8	3.79071244		
514	3.78966703		
514.2	3.78875085		
514.4	3.7878677		
514.6	3.78683694		
514.8	3.78628411		
515	3.78546692		
515.2	3.7854165		
515.4	3.78454894		
515.6	3.78319117		
515.8	3.78223283		
516	3.78160535		
516.2	3.78089083		
516.4	3.78016498		
516.6	3.77937003		
516.8	3.77913587		
517	3.77849857		
517.2	3.77785757		
517.4	3.77694889		
517.6	3.7761639		
517.8	3.7751838		
518	3.77438713		
518.2	3.77365769		
518.4	3.77251635		
518.6	3.77137068		
518.8	3.77090966		
519	3.77002739		
519.2	3.76963833		
519.4	3.76833754		
519.6	3.76753531		
519.8	3.76709904		
520	3.76621825		
520.2	3.76533471		
520.4	3.7644762		
520.6	3.76432855		
520.8	3.76440266		
521	3.76388167		
521.2	3.76382782		
521.4	3.7631654		
521.6	3.7619606		
521.8	3.76105647		
522	3.76013907		
522.2	3.75892156		
522.4	3.75774556		
522.6	3.75711808		
522.8	3.75710394		
523	3.75620593		
523.2	3.75563973		
523.4	3.75460407		
523.6	3.75394107		
523.8	3.75312806		
524	3.75246733		
524.2	3.75225384		
524.4	3.75198208		
524.6	3.75192921		
524.8	3.75167758		
525	3.75116416		
525.2	3.75065238		
525.4	3.74947329		
525.6	3.74885862		
525.8	3.74826849		
526	3.74764695		
526.2	3.74758114		
526.4	3.74701747		
526.6	3.74700274		
526.8	3.74657342		
527	3.74574502		
527.2	3.74558628		
527.4	3.74473738		
527.6	3.74385086		
527.8	3.74335371		
528	3.74329703		
528.2	3.74266335		
528.4	3.74207257		
528.6	3.74108249		
528.8	3.7403975		
529	3.73986437		
529.2	3.73958989		
529.4	3.73905928		
529.6	3.73856849		
529.8	3.73757635		
530	3.73731421		
530.2	3.73717738		
530.4	3.73623009		
530.6	3.73645331		
530.8	3.73574539		
531	3.73506838		
531.2	3.73427854		
531.4	3.73332321		
531.6	3.73267106		
531.8	3.73201179		
532	3.73122782		
532.2	3.73085814		
532.4	3.7299729		
532.6	3.72959358		
532.8	3.72910382		
533	3.72883175		
533.2	3.72792044		
533.4	3.72705107		
533.6	3.72675862		
533.8	3.72659612		
534	3.72710086		
534.2	3.72700293		
534.4	3.72689262		
534.6	3.72734015		
534.8	3.7267969		
535	3.72661272		
535.2	3.72596759		
535.4	3.72608455		
535.6	3.72539188		
535.8	3.72501444		
536	3.72467464		
536.2	3.7244724		
536.4	3.72380677		
536.6	3.72392464		
536.8	3.72292645		
537	3.72225876		
537.2	3.72142817		
537.4	3.72128767		
537.6	3.72132484		
537.8	3.72133302		
538	3.72095501		
538.2	3.72014043		
538.4	3.71982284		
538.6	3.71935033		
538.8	3.7182425		
539	3.71792331		
539.2	3.71750387		
539.4	3.71710952		
539.6	3.71610069		
539.8	3.71574768		
540	3.71481413		
540.2	3.71478583		
540.4	3.71470718		
540.6	3.71462794		
540.8	3.71426077		
541	3.71399555		
541.2	3.71385523		
541.4	3.71367715		
541.6	3.71352567		
541.8	3.71311803		
542	3.71259681		
542.2	3.71246778		
542.4	3.712295		
542.6	3.7117988		
542.8	3.71153667		
543	3.71115915		
543.2	3.71109999		
543.4	3.71000034		
543.6	3.70897938		
543.8	3.70820371		
544	3.70794732		
544.2	3.70808836		
544.4	3.7071267		
544.6	3.70697951		
544.8	3.7067256		
545	3.7066024		
545.2	3.70656669		
545.4	3.70638207		
545.6	3.70617019		
545.8	3.70586325		
546	3.70619604		
546.2	3.70624305		
546.4	3.70559742		
546.6	3.70530083		
546.8	3.70485189		
547	3.70416881		
547.2	3.70431245		
547.4	3.70374109		
547.6	3.70337149		
547.8	3.70318473		
548	3.70286804		
548.2	3.70255239		
548.4	3.70168209		
548.6	3.70162121		
548.8	3.70154037		
549	3.70179171		
549.2	3.70163456		
549.4	3.70130052		
549.6	3.70110406		
549.8	3.70084625		
550	3.70109762		
550.2	3.7008683		
550.4	3.7001227		
550.6	3.69955112		
550.8	3.69981511		
551	3.69945697		
551.2	3.69963314		
551.4	3.69890316		
551.6	3.69822009		
551.8	3.6975119		
552	3.69655416		
552.2	3.69616594		
552.4	3.69513778		
552.6	3.69425014		
552.8	3.69420563		
553	3.69464793		
553.2	3.69447256		
553.4	3.69426545		
553.6	3.69404092		
553.8	3.69407586		
554	3.69428875		
554.2	3.69412976		
554.4	3.69373499		
554.6	3.69371926		
554.8	3.69430883		
555	3.69361689		
555.2	3.69319423		
555.4	3.69266381		
555.6	3.69200146		
555.8	3.69137966		
556	3.69047659		
556.2	3.69037975		
556.4	3.68983825		
556.6	3.6896401		
556.8	3.69012742		
557	3.69061698		
557.2	3.69026834		
557.4	3.68970072		
557.6	3.68929353		
557.8	3.68962318		
558	3.68928241		
558.2	3.68896344		
558.4	3.68865532		
558.6	3.68823037		
558.8	3.68774308		
559	3.68705183		
559.2	3.68663522		
559.4	3.68684707		
559.6	3.68611544		
559.8	3.68569143		
560	3.68563159		
560.2	3.68554819		
560.4	3.68553373		
560.6	3.68582663		
560.8	3.6857997		
561	3.68560376		
561.2	3.68506462		
561.4	3.68440862		
561.6	3.68388775		
561.8	3.68373328		
562	3.68288723		
562.2	3.6822517		
562.4	3.68172561		
562.6	3.68075445		
562.8	3.68015515		
563	3.68003461		
563.2	3.68021307		
563.4	3.68016219		
563.6	3.67997248		
563.8	3.67954882		
564	3.67996611		
564.2	3.68017083		
564.4	3.68066473		
564.6	3.68009241		
564.8	3.6798533		
565	3.67941495		
565.2	3.67925724		
565.4	3.67919442		
565.6	3.6789635		
565.8	3.67897699		
566	3.67894577		
566.2	3.67891064		
566.4	3.6791971		
566.6	3.67869411		
566.8	3.67845548		
567	3.67840837		
567.2	3.67823312		
567.4	3.67791181		
567.6	3.67738272		
567.8	3.6767702		
568	3.67669065		
568.2	3.67592657		
568.4	3.67518292		
568.6	3.67409934		
568.8	3.67379632		
569	3.67317658		
569.2	3.67317933		
569.4	3.67304702		
569.6	3.67272175		
569.8	3.67237531		
570	3.67243283		
570.2	3.67196097		
570.4	3.67205337		
570.6	3.67160779		
570.8	3.67154533		
571	3.67172147		
571.2	3.67136917		
571.4	3.67144153		
571.6	3.67102493		
571.8	3.67108981		
572	3.67088618		
572.2	3.67076046		
572.4	3.67113829		
572.6	3.67106854		
572.8	3.67107757		
573	3.67118834		
573.2	3.67150341		
573.4	3.67121838		
573.6	3.67099739		
573.8	3.6704312		
574	3.67027893		
574.2	3.66984794		
574.4	3.66989365		
574.6	3.66958019		
574.8	3.6688979		
575	3.66878254		
575.2	3.66788027		
575.4	3.66758442		
575.6	3.66723559		
575.8	3.66703788		
576	3.6669595		
576.2	3.66697513		
576.4	3.66726716		
576.6	3.66712753		
576.8	3.66690443		
577	3.66681657		
577.2	3.66667048		
577.4	3.66618423		
577.6	3.66572634		
577.8	3.66508535		
578	3.66476208		
578.2	3.66427584		
578.4	3.66386429		
578.6	3.66403883		
578.8	3.66310543		
579	3.66321795		
579.2	3.66213211		
579.4	3.66180418		
579.6	3.66178906		
579.8	3.66250361		
580	3.66268623		
580.2	3.66275243		
580.4	3.66272748		
580.6	3.66252465		
580.8	3.66237101		
581	3.66233244		
581.2	3.66243196		
581.4	3.66232523		
581.6	3.66223306		
581.8	3.66234643		
582	3.66272553		
582.2	3.66309779		
582.4	3.66294877		
582.6	3.66291284		
582.8	3.66212456		
583	3.66191677		
583.2	3.66088198		
583.4	3.660381		
583.6	3.66028623		
583.8	3.66064637		
584	3.65967978		
584.2	3.65897466		
584.4	3.65808669		
584.6	3.65765864		
584.8	3.65705878		
585	3.65696032		
585.2	3.65707075		
585.4	3.65722474		
585.6	3.65755501		
585.8	3.65795584		
586	3.65845456		
586.2	3.65849168		
586.4	3.65816646		
586.6	3.65833001		
586.8	3.65818294		
587	3.65790896		
587.2	3.65775525		
587.4	3.65825621		
587.6	3.65840123		
587.8	3.65870395		
588	3.65855716		
588.2	3.65796463		
588.4	3.65745074		
588.6	3.65698038		
588.8	3.65596756		
589	3.65579919		
589.2	3.65603137		
589.4	3.65584319		
589.6	3.65555506		
589.8	3.65557192		
590	3.65490722		
590.2	3.65471812		
590.4	3.65389053		
590.6	3.65301504		
590.8	3.65265289		
591	3.65286036		
591.2	3.65309492		
591.4	3.65309775		
591.6	3.65272152		
591.8	3.65268726		
592	3.65222645		
592.2	3.65165664		
592.4	3.65145315		
592.6	3.65086628		
592.8	3.65063494		
593	3.65134512		
593.2	3.65186948		
593.4	3.65169273		
593.6	3.65170945		
593.8	3.65204714		
594	3.65159976		
594.2	3.65171211		
594.4	3.65106526		
594.6	3.65097354		
594.8	3.65134387		
595	3.65126188		
595.2	3.65085511		
595.4	3.65042924		
595.6	3.6498863		
595.8	3.64955793		
596	3.64909493		
596.2	3.64919972		
596.4	3.64894116		
596.6	3.64857661		
596.8	3.64888632		
597	3.649357		
597.2	3.64921268		
597.4	3.64911742		
597.6	3.64923689		
597.8	3.64887072		
598	3.64875245		
598.2	3.64813133		
598.4	3.64756774		
598.6	3.64777798		
598.8	3.64755453		
599	3.64741551		
599.2	3.64718844		
599.4	3.64698838		
599.6	3.64698742		
599.8	3.64706575		
600	3.64683433		
600.2	3.64712856		
600.4	3.64679629		
600.6	3.64631706		
600.8	3.64632411		
601	3.64623469		
601.2	3.6459661		
601.4	3.6459646		
601.6	3.64589639		
601.8	3.64582071		
602	3.64621436		
602.2	3.64562279		
602.4	3.64553254		
602.6	3.64578308		
602.8	3.64549079		
603	3.64555916		
603.2	3.64523163		
603.4	3.64517205		
603.6	3.64552193		
603.8	3.64525369		
604	3.64480826		
604.2	3.64452175		
604.4	3.64370882		
604.6	3.64247982		
604.8	3.64201424		
605	3.64104969		
605.2	3.64106828		
605.4	3.64075476		
605.6	3.64066864		
605.8	3.64075303		
606	3.64064769		
606.2	3.64005381		
606.4	3.63914745		
606.6	3.63908979		
606.8	3.63934882		
607	3.63939274		
607.2	3.63907144		
607.4	3.63926985		
607.6	3.63949536		
607.8	3.63908767		
608	3.63892874		
608.2	3.6389486		
608.4	3.63864644		
608.6	3.63837597		
608.8	3.63834518		
609	3.63808879		
609.2	3.63865654		
609.4	3.63874464		
609.6	3.63884906		
609.8	3.63922231		
610	3.63952552		
610.2	3.63924336		
610.4	3.63901467		
610.6	3.63978286		
610.8	3.64007693		
611	3.63981842		
611.2	3.63977808		
611.4	3.63981723		
611.6	3.63957227		
611.8	3.63950165		
612	3.6392581		
612.2	3.63905092		
612.4	3.63867681		
612.6	3.63827517		
612.8	3.63704501		
613	3.6363374		
613.2	3.63614357		
613.4	3.63642798		
613.6	3.63618504		
613.8	3.6364045		
614	3.63643104		
614.2	3.63605738		
614.4	3.63639152		
614.6	3.6365251		
614.8	3.63632633		
615	3.63602412		
615.2	3.63602187		
615.4	3.63576541		
615.6	3.6354203		
615.8	3.63525112		
616	3.63440066		
616.2	3.63426803		
616.4	3.63377619		
616.6	3.63313683		
616.8	3.63242451		
617	3.63312907		
617.2	3.63326429		
617.4	3.63366398		
617.6	3.63350894		
617.8	3.63331657		
618	3.63305135		
618.2	3.63288257		
618.4	3.63362243		
618.6	3.63322135		
618.8	3.63298449		
619	3.63283955		
619.2	3.63309354		
619.4	3.63324247		
619.6	3.63278566		
619.8	3.63309316		
620	3.63284635		
620.2	3.63305662		
620.4	3.63332598		
620.6	3.63348348		
620.8	3.63385304		
621	3.6343805		
621.2	3.63384675		
621.4	3.63385289		
621.6	3.63344568		
621.8	3.63284893		
622	3.6328381		
622.2	3.63256365		
622.4	3.6327827		
622.6	3.63227819		
622.8	3.63210241		
623	3.63165659		
623.2	3.63097352		
623.4	3.63094989		
623.6	3.6305024		
623.8	3.63055321		
624	3.62991069		
624.2	3.6298641		
624.4	3.63047399		
624.6	3.6303473		
624.8	3.6303627		
625	3.63016173		
625.2	3.62980387		
625.4	3.62983936		
625.6	3.62970151		
625.8	3.62999798		
626	3.63016292		
626.2	3.62959649		
626.4	3.62951334		
626.6	3.62941163		
626.8	3.6287812		
627	3.62835108		
627.2	3.62854339		
627.4	3.62893484		
627.6	3.62822593		
627.8	3.62828459		
628	3.62834072		
628.2	3.62877177		
628.4	3.62908668		
628.6	3.62861871		
628.8	3.62844212		
629	3.62836479		
629.2	3.62804133		
629.4	3.6278623		
629.6	3.62717414		
629.8	3.6271914		
630	3.62673199		
630.2	3.62638503		
630.4	3.62612623		
630.6	3.625962		
630.8	3.62581929		
631	3.62625095		
631.2	3.62646014		
631.4	3.62605997		
631.6	3.62640933		
631.8	3.62666245		
632	3.62694268		
632.2	3.62720751		
632.4	3.62712162		
632.6	3.62645152		
632.8	3.626226		
633	3.6257117		
633.2	3.62454325		
633.4	3.62380511		
633.6	3.62331207		
633.8	3.62353206		
634	3.62331151		
634.2	3.62294144		
634.4	3.62258457		
634.6	3.62281249		
634.8	3.62298664		
635	3.62306822		
635.2	3.62334463		
635.4	3.62339649		
635.6	3.62373377		
635.8	3.62332681		
636	3.62382907		
636.2	3.62359968		
636.4	3.62318256		
636.6	3.62242796		
636.8	3.62278966		
637	3.62206602		
637.2	3.62143801		
637.4	3.62151184		
637.6	3.62138771		
637.8	3.6215454		
638	3.62116001		
638.2	3.62065384		
638.4	3.62107344		
638.6	3.62095531		
638.8	3.62070961		
639	3.62057614		
639.2	3.62058476		
639.4	3.62058895		
639.6	3.62030039		
639.8	3.62081912		
640	3.62098654		
640.2	3.62046276		
640.4	3.62093735		
640.6	3.6212574		
640.8	3.62120349		
641	3.62061677		
641.2	3.62049849		
641.4	3.62088598		
641.6	3.62055968		
641.8	3.62062495		
642	3.62004281		
642.2	3.61958979		
642.4	3.61956762		
642.6	3.61931251		
642.8	3.61957755		
643	3.61951424		
643.2	3.61973128		
643.4	3.62003669		
643.6	3.620106		
643.8	3.62036034		
644	3.62013955		
644.2	3.62001592		
644.4	3.62007047		
644.6	3.61942301		
644.8	3.61860667		
645	3.6186263		
645.2	3.61836071		
645.4	3.61816865		
645.6	3.61767563		
645.8	3.61764763		
646	3.61720981		
646.2	3.61688074		
646.4	3.61686896		
646.6	3.61715572		
646.8	3.61769372		
647	3.61769991		
647.2	3.61791835		
647.4	3.61809529		
647.6	3.61806902		
647.8	3.61789694		
648	3.61802967		
648.2	3.61759903		
648.4	3.61758654		
648.6	3.61761253		
648.8	3.61768654		
649	3.61789168		
649.2	3.61765364		
649.4	3.61766911		
649.6	3.61782572		
649.8	3.61783274		
650	3.61763985		
650.2	3.61752371		
650.4	3.61765524		
650.6	3.61787565		
650.8	3.6179759		
651	3.61775187		
651.2	3.61757009		
651.4	3.61792207		
651.6	3.61704829		
651.8	3.61681438		
652	3.61621663		
652.2	3.6156687		
652.4	3.61560658		
652.6	3.61503525		
652.8	3.61481061		
653	3.61395452		
653.2	3.61370918		
653.4	3.61321546		
653.6	3.6128601		
653.8	3.61281342		
654	3.61294439		
654.2	3.61284768		
654.4	3.61293452		
654.6	3.61299757		
654.8	3.6129653		
655	3.61333336		
655.2	3.61380745		
655.4	3.61401985		
655.6	3.61348992		
655.8	3.61386361		
656	3.6139352		
656.2	3.61413392		
656.4	3.61452555		
656.6	3.61434339		
656.8	3.61427679		
657	3.61395481		
657.2	3.61430931		
657.4	3.6137137		
657.6	3.61382736		
657.8	3.61371169		
658	3.61312125		
658.2	3.61217035		
658.4	3.61187333		
658.6	3.61153038		
658.8	3.61124827		
659	3.61074048		
659.2	3.61047435		
659.4	3.61008124		
659.6	3.61010693		
659.8	3.61058717		
660	3.61037207		
660.2	3.61082994		
660.4	3.61135304		
660.6	3.61185571		
660.8	3.61205614		
661	3.61223178		
661.2	3.61219128		
661.4	3.6121212		
661.6	3.61218367		
661.8	3.61196636		
662	3.61152915		
662.2	3.61132418		
662.4	3.61146776		
662.6	3.6111388		
662.8	3.61070759		
663	3.61011038		
663.2	3.60996761		
663.4	3.60969599		
663.6	3.60953446		
663.8	3.60955364		
664	3.60959426		
664.2	3.61013906		
664.4	3.61027399		
664.6	3.61073341		
664.8	3.61046567		
665	3.6103984		
665.2	3.61018874		
665.4	3.60962869		
665.6	3.60940258		
665.8	3.60928727		
666	3.60883494		
666.2	3.60829239		
666.4	3.60798981		
666.6	3.60732101		
666.8	3.60697443		
667	3.60668486		
667.2	3.6063802		
667.4	3.60623368		
667.6	3.60606923		
667.8	3.60648327		
668	3.60674946		
668.2	3.60690539		
668.4	3.60687014		
668.6	3.60745773		
668.8	3.60768895		
669	3.60724828		
669.2	3.60705996		
669.4	3.60699394		
669.6	3.6069961		
669.8	3.60673377		
670	3.60679619		
670.2	3.60675061		
670.4	3.60668977		
670.6	3.60652066		
670.8	3.6069126		
671	3.60685736		
671.2	3.60631476		
671.4	3.60600327		
671.6	3.6055222		
671.8	3.60532541		
672	3.60482285		
672.2	3.60446035		
672.4	3.60382201		
672.6	3.60437518		
672.8	3.60373338		
673	3.60294135		
673.2	3.6030702		
673.4	3.60329665		
673.6	3.6033559		
673.8	3.60319639		
674	3.60376329		
674.2	3.60368397		
674.4	3.60386916		
674.6	3.60379406		
674.8	3.60414006		
675	3.60356913		
675.2	3.60349381		
675.4	3.60336024		
675.6	3.60333658		
675.8	3.60334573		
676	3.60378924		
676.2	3.60351972		
676.4	3.60370109		
676.6	3.6037887		
676.8	3.60312807		
677	3.603483		
677.2	3.60375059		
677.4	3.60374101		
677.6	3.60334211		
677.8	3.60343145		
678	3.60368141		
678.2	3.60358911		
678.4	3.60350855		
678.6	3.6031289		
678.8	3.60316634		
679	3.60256743		
679.2	3.60212054		
679.4	3.60163911		
679.6	3.60169507		
679.8	3.60166443		
680	3.60172683		
680.2	3.60090669		
680.4	3.60079406		
680.6	3.60043921		
680.8	3.60013759		
681	3.60031973		
681.2	3.59986973		
681.4	3.5998883		
681.6	3.5997475		
681.8	3.60012505		
682	3.5995835		
682.2	3.59938105		
682.4	3.59951275		
682.6	3.59947611		
682.8	3.59967514		
683	3.59957621		
683.2	3.5991984		
683.4	3.59957909		
683.6	3.6001887		
683.8	3.6003133		
684	3.60067285		
684.2	3.60058536		
684.4	3.60096113		
684.6	3.60071626		
684.8	3.6002432		
685	3.60010465		
685.2	3.59954475		
685.4	3.59947159		
685.6	3.59888123		
685.8	3.59825714		
686	3.59776808		
686.2	3.59752139		
686.4	3.59745595		
686.6	3.59776103		
686.8	3.59775564		
687	3.59750495		
687.2	3.59744455		
687.4	3.59753926		
687.6	3.5978548		
687.8	3.59745687		
688	3.59741985		
688.2	3.59718972		
688.4	3.59705577		
688.6	3.59648069		
688.8	3.59661433		
689	3.59684617		
689.2	3.59723399		
689.4	3.59765214		
689.6	3.59772807		
689.8	3.59751053		
690	3.59771145		
690.2	3.59798032		
690.4	3.5978319		
690.6	3.59788534		
690.8	3.59750553		
691	3.59725837		
691.2	3.59734979		
691.4	3.59671973		
691.6	3.59663142		
691.8	3.59618028		
692	3.59628404		
692.2	3.5963237		
692.4	3.59622425		
692.6	3.59649757		
692.8	3.59632844		
693	3.59608154		
693.2	3.59602251		
693.4	3.59556181		
693.6	3.5954089		
693.8	3.5951376		
694	3.59510653		
694.2	3.59544396		
694.4	3.59538806		
694.6	3.59586686		
694.8	3.59621926		
695	3.59643676		
695.2	3.59660375		
695.4	3.59617329		
695.6	3.59679779		
695.8	3.59745141		
696	3.59802037		
696.2	3.5979353		
696.4	3.59756285		
696.6	3.59737869		
696.8	3.59670677		
697	3.59589609		
697.2	3.59515328		
697.4	3.59513782		
697.6	3.59481737		
697.8	3.5945117		
698	3.59453468		
698.2	3.59456477		
698.4	3.59447132		
698.6	3.5945689		
698.8	3.59441106		
699	3.59370851		
699.2	3.59308502		
699.4	3.59316672		
699.6	3.59399406		
699.8	3.59425503		
700	3.59409163		
700.2	3.5938579		
700.4	3.59404834		
700.6	3.59409123		
700.8	3.59410303		
701	3.5938932		
701.2	3.59430897		
701.4	3.59470628		
701.6	3.59473149		
701.8	3.59440721		
702	3.59408782		
702.2	3.59455158		
702.4	3.59495203		
702.6	3.59447711		
702.8	3.59386794		
703	3.59283689		
703.2	3.59292779		
703.4	3.59268472		
703.6	3.59210948		
703.8	3.59095237		
704	3.59078648		
704.2	3.59118385		
704.4	3.59136835		
704.6	3.59157848		
704.8	3.59179826		
705	3.59204995		
705.2	3.59227263		
705.4	3.59209222		
705.6	3.59218626		
705.8	3.59182474		
706	3.59212558		
706.2	3.59253839		
706.4	3.59199256		
706.6	3.59109589		
706.8	3.59051742		
707	3.58980675		
707.2	3.58983241		
707.4	3.58905965		
707.6	3.58894358		
707.8	3.58907552		
708	3.58981768		
708.2	3.59025123		
708.4	3.59007941		
708.6	3.59057472		
708.8	3.59091667		
709	3.5912439		
709.2	3.59126189		
709.4	3.59142168		
709.6	3.59153561		
709.8	3.59202507		
710	3.59191522		
710.2	3.59183576		
710.4	3.59133405		
710.6	3.59033471		
710.8	3.590292		
711	3.58996898		
711.2	3.59046524		
711.4	3.59025995		
711.6	3.59029827		
711.8	3.5897891		
712	3.58938949		
712.2	3.5890965		
712.4	3.58908702		
712.6	3.58955184		
712.8	3.58965843		
713	3.58925222		
713.2	3.58946868		
713.4	3.59005095		
713.6	3.58983712		
713.8	3.58995154		
714	3.58940061		
714.2	3.58913208		
714.4	3.58897088		
714.6	3.58876008		
714.8	3.58935738		
715	3.58907767		
715.2	3.58953159		
715.4	3.58873306		
715.6	3.58875086		
715.8	3.58854308		
716	3.58870282		
716.2	3.58892179		
716.4	3.58913512		
716.6	3.5893783		
716.8	3.58922675		
717	3.58907655		
717.2	3.58944653		
717.4	3.58895306		
717.6	3.58835816		
717.8	3.58787028		
718	3.58749471		
718.2	3.58729834		
718.4	3.58719417		
718.6	3.58676744		
718.8	3.58664975		
719	3.5864767		
719.2	3.58634754		
719.4	3.58590982		
719.6	3.58630854		
719.8	3.58617374		
