# Supplementary material for: Molecular basis for DNA recognition by the maternal pioneer transcription factor FoxH1
Source: Nat Commun. 2022 Nov 26;13:7279. doi: 10.1038/s41467-022-34925-y (PMC9701222; doi:10.1038/s41467-022-34925-y)
Supplement: Supplementary file 4 — Source Data [file 41467_2022_34925_MOESM4_ESM.zip › Sourcedata/BLIS/FoxH1/K33N/GSC/DNA/B9Results.txt]

Conc1	2.5E-07	
Start1	270	
Stop1	719.8	
Kobs		
Error Kobs		
Koff		
Error Koff		
Time1	Data1	Fit1	
270	-0.05769272		
270.2	-0.05451182		
270.4	-0.05037557		
270.6	-0.04566068		
270.8	-0.04009535		
271	-0.03408589		
271.2	-0.02774117		
271.4	-0.02090551		
271.6	-0.01403793		
271.8	-0.00727795		
272	-0.00080783		
272.2	0.00546442		
272.4	0.01168229		
272.6	0.0183128		
272.8	0.02493316		
273	0.03145713		
273.2	0.03732847		
273.4	0.04361135		
273.6	0.0502504		
273.8	0.05695917		
274	0.06340174		
274.2	0.06969584		
274.4	0.07612905		
274.6	0.08235806		
274.8	0.08906657		
275	0.09555942		
275.2	0.10202164		
275.4	0.10805066		
275.6	0.11422772		
275.8	0.12014804		
276	0.12664526		
276.2	0.13298412		
276.4	0.1393074		
276.6	0.14533664		
276.8	0.1510013		
277	0.15682963		
277.2	0.16227129		
277.4	0.16837358		
277.6	0.17449309		
277.8	0.18055973		
278	0.18605388		
278.2	0.19186917		
278.4	0.19721882		
278.6	0.20270153		
278.8	0.20882639		
279	0.21425241		
279.2	0.21971152		
279.4	0.2251533		
279.6	0.23136654		
279.8	0.23697651		
280	0.24287796		
280.2	0.24834262		
280.4	0.25397975		
280.6	0.25961929		
280.8	0.26522669		
281	0.2707466		
281.2	0.27601427		
281.4	0.28212032		
281.6	0.28781583		
281.8	0.29377117		
282	0.29920064		
282.2	0.30463771		
282.4	0.30989989		
282.6	0.31528322		
282.8	0.3205527		
283	0.32545064		
283.2	0.33067432		
283.4	0.33562801		
283.6	0.34043919		
283.8	0.34489265		
284	0.34993725		
284.2	0.35505386		
284.4	0.35974853		
284.6	0.36447505		
284.8	0.36912068		
285	0.37338108		
285.2	0.3780157		
285.4	0.38310927		
285.6	0.38759104		
285.8	0.39298259		
286	0.3973438		
286.2	0.40177348		
286.4	0.4065775		
286.6	0.41126024		
286.8	0.41582412		
287	0.42040435		
287.2	0.4248629		
287.4	0.4290802		
287.6	0.43365107		
287.8	0.43810246		
288	0.4427318		
288.2	0.44708481		
288.4	0.45118458		
288.6	0.45542618		
288.8	0.4593048		
289	0.4631622		
289.2	0.46715786		
289.4	0.4709459		
289.6	0.47489987		
289.8	0.47879749		
290	0.48234375		
290.2	0.48616051		
290.4	0.48998969		
290.6	0.49385021		
290.8	0.49772409		
291	0.50129189		
291.2	0.50497527		
291.4	0.50887492		
291.6	0.512499		
291.8	0.5162436		
292	0.52010806		
292.2	0.5240328		
292.4	0.52768548		
292.6	0.5307196		
292.8	0.53419251		
293	0.53775193		
293.2	0.54114774		
293.4	0.54476075		
293.6	0.54837179		
293.8	0.55128766		
294	0.5549786		
294.2	0.55804874		
294.4	0.56142278		
294.6	0.56441047		
294.8	0.56755722		
295	0.57059083		
295.2	0.57386209		
295.4	0.57676706		
295.6	0.57951419		
295.8	0.5829182		
296	0.58598411		
296.2	0.58888769		
296.4	0.59161478		
296.6	0.5937311		
296.8	0.59701386		
297	0.59973387		
297.2	0.60271557		
297.4	0.60463603		
297.6	0.60680463		
297.8	0.60938179		
298	0.61252634		
298.2	0.61500832		
298.4	0.61772104		
298.6	0.62011983		
298.8	0.62275512		
299	0.62563982		
299.2	0.62855929		
299.4	0.63072272		
299.6	0.63375412		
299.8	0.6363667		
300	0.63887004		
300.2	0.64152759		
300.4	0.64397261		
300.6	0.64637229		
300.8	0.64890732		
301	0.65120881		
301.2	0.65333079		
301.4	0.65530646		
301.6	0.65844667		
301.8	0.66068398		
302	0.66296902		
302.2	0.66527363		
302.4	0.66772094		
302.6	0.67038712		
302.8	0.67254189		
303	0.67454966		
303.2	0.67683759		
303.4	0.67899356		
303.6	0.68177214		
303.8	0.68355422		
304	0.68593104		
304.2	0.68812657		
304.4	0.69003029		
304.6	0.69217245		
304.8	0.69397967		
305	0.69635064		
305.2	0.69859241		
305.4	0.70090465		
305.6	0.70352413		
305.8	0.70537398		
306	0.70775585		
306.2	0.71047601		
306.4	0.71322871		
306.6	0.71561491		
306.8	0.71771057		
307	0.72006919		
307.2	0.72258979		
307.4	0.72489847		
307.6	0.72677864		
307.8	0.72812606		
308	0.72987274		
308.2	0.73164278		
308.4	0.73362224		
308.6	0.73503793		
308.8	0.73594599		
309	0.73781155		
309.2	0.73951286		
309.4	0.74090894		
309.6	0.74287693		
309.8	0.74461937		
310	0.7467438		
310.2	0.74881163		
310.4	0.75096464		
310.6	0.75285661		
310.8	0.75534798		
311	0.75768303		
311.2	0.75957591		
311.4	0.76130444		
311.6	0.76293294		
311.8	0.76461123		
312	0.76712381		
312.2	0.76968916		
312.4	0.77158778		
312.6	0.77272863		
312.8	0.77423095		
313	0.77670731		
313.2	0.77835299		
313.4	0.77979142		
313.6	0.78188608		
313.8	0.78349736		
314	0.78507871		
314.2	0.7863855		
314.4	0.78808901		
314.6	0.78992852		
314.8	0.79227318		
315	0.79402261		
315.2	0.79558673		
315.4	0.79692821		
315.6	0.79884111		
315.8	0.8009529		
316	0.80335953		
316.2	0.80504641		
316.4	0.80683094		
316.6	0.8086016		
316.8	0.81037646		
317	0.81195732		
317.2	0.81331436		
317.4	0.81479666		
317.6	0.8163147		
317.8	0.81806903		
318	0.8198295		
318.2	0.82193653		
318.4	0.82325757		
318.6	0.82560502		
318.8	0.82711219		
319	0.82878949		
319.2	0.83007872		
319.4	0.83134183		
319.6	0.83273291		
319.8	0.83416284		
320	0.83548915		
320.2	0.83717409		
320.4	0.83850328		
320.6	0.83987001		
320.8	0.84113662		
321	0.84268284		
321.2	0.84462893		
321.4	0.84610197		
321.6	0.8479391		
321.8	0.85030005		
322	0.85174588		
322.2	0.85345632		
322.4	0.85443459		
322.6	0.85587173		
322.8	0.85740259		
323	0.85929457		
323.2	0.86036748		
323.4	0.86212184		
323.6	0.86367909		
323.8	0.86566997		
324	0.86757433		
324.2	0.86953077		
324.4	0.87127251		
324.6	0.8728723		
324.8	0.87448878		
325	0.87603443		
325.2	0.87775811		
325.4	0.8789973		
325.6	0.88087744		
325.8	0.88255797		
326	0.88346831		
326.2	0.88442086		
326.4	0.88520401		
326.6	0.88607296		
326.8	0.88826831		
327	0.88948938		
327.2	0.89080481		
327.4	0.89257194		
327.6	0.89371105		
327.8	0.89548502		
328	0.89739307		
328.2	0.89895957		
328.4	0.90078155		
328.6	0.90163726		
328.8	0.9035043		
329	0.90534908		
329.2	0.90718715		
329.4	0.90834527		
329.6	0.91027931		
329.8	0.91180059		
330	0.9131059		
330.2	0.91434578		
330.4	0.91574718		
330.6	0.9174143		
330.8	0.91949127		
331	0.92081841		
331.2	0.92228242		
331.4	0.92355938		
331.6	0.92448798		
331.8	0.92618663		
332	0.92821735		
332.2	0.92965216		
332.4	0.9313038		
332.6	0.9328187		
332.8	0.93405068		
333	0.93536926		
333.2	0.93693725		
333.4	0.93795702		
333.6	0.93976308		
333.8	0.94119862		
334	0.94271404		
334.2	0.9443498		
334.4	0.94591056		
334.6	0.94744592		
334.8	0.94879051		
335	0.94985395		
335.2	0.95078568		
335.4	0.95184588		
335.6	0.95284855		
335.8	0.95419405		
336	0.95581537		
336.2	0.95697724		
336.4	0.95847157		
336.6	0.95995198		
336.8	0.96086733		
337	0.96240003		
337.2	0.96382469		
337.4	0.96530566		
337.6	0.96742331		
337.8	0.96917273		
338	0.97145409		
338.2	0.97384218		
338.4	0.97552971		
338.6	0.97718587		
338.8	0.97894361		
339	0.98050767		
339.2	0.98197066		
339.4	0.98308283		
339.6	0.98361476		
339.8	0.98492037		
340	0.98672311		
340.2	0.98740668		
340.4	0.98859628		
340.6	0.98964015		
340.8	0.99074523		
341	0.99184049		
341.2	0.99358498		
341.4	0.99530772		
341.6	0.99682425		
341.8	0.99842915		
342	1.00012407		
342.2	1.00157319		
342.4	1.00257052		
342.6	1.00366766		
342.8	1.00502037		
343	1.00679762		
343.2	1.00852095		
343.4	1.00956276		
343.6	1.01057923		
343.8	1.01268346		
344	1.0146027		
344.2	1.01566221		
344.4	1.01804065		
344.6	1.01954327		
344.8	1.02109622		
345	1.02264591		
345.2	1.02418858		
345.4	1.02514599		
345.6	1.02668931		
345.8	1.02799628		
346	1.02913165		
346.2	1.03058802		
346.4	1.03162487		
346.6	1.03329473		
346.8	1.03514412		
347	1.03704938		
347.2	1.03819427		
347.4	1.03927953		
347.6	1.04037049		
347.8	1.04221512		
348	1.04343147		
348.2	1.04459468		
348.4	1.04600435		
348.6	1.04662794		
348.8	1.04762401		
349	1.04879109		
349.2	1.04934525		
349.4	1.05072575		
349.6	1.05202071		
349.8	1.05316851		
350	1.05453771		
350.2	1.05572052		
350.4	1.05725371		
350.6	1.05903952		
350.8	1.06052766		
351	1.06258406		
351.2	1.06399573		
351.4	1.06571191		
351.6	1.06714654		
351.8	1.06904481		
352	1.07049328		
352.2	1.07200891		
352.4	1.07331225		
352.6	1.07450935		
352.8	1.07549496		
353	1.07669797		
353.2	1.07772711		
353.4	1.07914681		
353.6	1.08012042		
353.8	1.08098475		
354	1.08217481		
354.2	1.08362522		
354.4	1.08547083		
354.6	1.0870395		
354.8	1.0888453		
355	1.09092092		
355.2	1.09217392		
355.4	1.09349509		
355.6	1.09527472		
355.8	1.09665862		
356	1.09841129		
356.2	1.10029154		
356.4	1.10152933		
356.6	1.10295717		
356.8	1.1040618		
357	1.105126		
357.2	1.10644472		
357.4	1.1072059		
357.6	1.10818904		
357.8	1.10904285		
358	1.11009957		
358.2	1.11164753		
358.4	1.11317634		
358.6	1.11459622		
358.8	1.11594284		
359	1.11668329		
359.2	1.11816434		
359.4	1.11943009		
359.6	1.12093133		
359.8	1.12242599		
360	1.12439791		
360.2	1.12575754		
360.4	1.12680656		
360.6	1.12848848		
360.8	1.12937924		
361	1.13054298		
361.2	1.13213946		
361.4	1.13335839		
361.6	1.13454507		
361.8	1.13541231		
362	1.13625045		
362.2	1.13798447		
362.4	1.13978235		
362.6	1.14141318		
362.8	1.14230335		
363	1.14325867		
363.2	1.14549633		
363.4	1.14643818		
363.6	1.1479848		
363.8	1.14976951		
364	1.15102672		
364.2	1.15247711		
364.4	1.15386109		
364.6	1.1552148		
364.8	1.15679731		
365	1.15829763		
365.2	1.15988107		
365.4	1.16150472		
365.6	1.1624335		
365.8	1.16384189		
366	1.16531017		
366.2	1.16702942		
366.4	1.16854276		
366.6	1.1701219		
366.8	1.17073112		
367	1.17180495		
367.2	1.1733041		
367.4	1.17437224		
367.6	1.17665006		
367.8	1.17787211		
368	1.17884496		
368.2	1.18015075		
368.4	1.18118288		
368.6	1.18231357		
368.8	1.18423176		
369	1.18557398		
369.2	1.18733904		
369.4	1.18942873		
369.6	1.1902781		
369.8	1.19174256		
370	1.19258937		
370.2	1.19357727		
370.4	1.19500496		
370.6	1.19575007		
370.8	1.19660247		
371	1.19803373		
371.2	1.19917812		
371.4	1.20064208		
371.6	1.20226367		
371.8	1.20324607		
372	1.20489343		
372.2	1.20667063		
372.4	1.20805876		
372.6	1.20983966		
372.8	1.21266328		
373	1.21458771		
373.2	1.21618764		
373.4	1.21759154		
373.6	1.21825544		
373.8	1.21963179		
374	1.22054845		
374.2	1.22141723		
374.4	1.22284602		
374.6	1.22348608		
374.8	1.225267		
375	1.22588521		
375.2	1.22621992		
375.4	1.22717186		
375.6	1.22827758		
375.8	1.22945799		
376	1.23126407		
376.2	1.2331457		
376.4	1.23506454		
376.6	1.23731594		
376.8	1.23947721		
377	1.24051991		
377.2	1.2417218		
377.4	1.24321155		
377.6	1.24440234		
377.8	1.24600157		
378	1.24713137		
378.2	1.24841925		
378.4	1.24986172		
378.6	1.25057987		
378.8	1.25165766		
379	1.25178749		
379.2	1.25291994		
379.4	1.25367537		
379.6	1.25485339		
379.8	1.25631745		
380	1.25793276		
380.2	1.25972153		
380.4	1.26116665		
380.6	1.26255229		
380.8	1.26356623		
381	1.26485401		
381.2	1.26664194		
381.4	1.26865625		
381.6	1.27004671		
381.8	1.27217604		
382	1.27379018		
382.2	1.2752449		
382.4	1.27653255		
382.6	1.2777222		
382.8	1.27934222		
383	1.28056058		
383.2	1.28216176		
383.4	1.28275329		
383.6	1.28418192		
383.8	1.28511554		
384	1.28639383		
384.2	1.2876206		
384.4	1.28875752		
384.6	1.29004904		
384.8	1.29081646		
385	1.29192391		
385.2	1.29341277		
385.4	1.29459699		
385.6	1.29591941		
385.8	1.29771246		
386	1.29903069		
386.2	1.30053259		
386.4	1.30212696		
386.6	1.30366386		
386.8	1.30576134		
387	1.30748651		
387.2	1.30898245		
387.4	1.31047575		
387.6	1.312209		
387.8	1.31372816		
388	1.31557353		
388.2	1.31697394		
388.4	1.31838457		
388.6	1.31935541		
388.8	1.3203436		
389	1.32126224		
389.2	1.3225674		
389.4	1.32358873		
389.6	1.32489285		
389.8	1.32587976		
390	1.32700359		
390.2	1.32854605		
390.4	1.32957739		
390.6	1.33086165		
390.8	1.33230788		
391	1.33293234		
391.2	1.33415117		
391.4	1.3358014		
391.6	1.33729847		
391.8	1.33868578		
392	1.33974262		
392.2	1.34125461		
392.4	1.34263676		
392.6	1.34389189		
392.8	1.34538736		
393	1.34648155		
393.2	1.3479089		
393.4	1.34932816		
393.6	1.350423		
393.8	1.3510115		
394	1.35230284		
394.2	1.35309904		
394.4	1.3539864		
394.6	1.35496986		
394.8	1.35605651		
395	1.35683942		
395.2	1.35835948		
395.4	1.3601296		
395.6	1.36137953		
395.8	1.36262945		
396	1.36417502		
396.2	1.36628966		
396.4	1.3679806		
396.6	1.36995345		
396.8	1.371618		
397	1.37303674		
397.2	1.37431364		
397.4	1.37544955		
397.6	1.37657248		
397.8	1.37830279		
398	1.3800261		
398.2	1.38124987		
398.4	1.38295307		
398.6	1.38416902		
398.8	1.38549671		
399	1.38675134		
399.2	1.38795529		
399.4	1.38933012		
399.6	1.39052365		
399.8	1.39181654		
400	1.39355171		
400.2	1.39523206		
400.4	1.39615529		
400.6	1.39789088		
400.8	1.39886541		
401	1.39968891		
401.2	1.40096305		
401.4	1.40227302		
401.6	1.40388741		
401.8	1.40596289		
402	1.40679069		
402.2	1.40804626		
402.4	1.4096942		
402.6	1.41072066		
402.8	1.41187576		
403	1.41343843		
403.2	1.41475374		
403.4	1.41638682		
403.6	1.41763592		
403.8	1.4192578		
404	1.4209438		
404.2	1.42276078		
404.4	1.42419222		
404.6	1.42605141		
404.8	1.4278302		
405	1.42906874		
405.2	1.43048801		
405.4	1.43163216		
405.6	1.43284955		
405.8	1.43424866		
406	1.43504195		
406.2	1.43637655		
406.4	1.43734708		
406.6	1.43863558		
406.8	1.43994683		
407	1.44193087		
407.2	1.44324674		
407.4	1.44416643		
407.6	1.44506811		
407.8	1.44645155		
408	1.44733355		
408.2	1.4485585		
408.4	1.44961335		
408.6	1.4507032		
408.8	1.45190919		
409	1.4527382		
409.2	1.45416072		
409.4	1.45555903		
409.6	1.45683055		
409.8	1.45808678		
410	1.45928634		
410.2	1.46102401		
410.4	1.46225287		
410.6	1.46430605		
410.8	1.46563566		
411	1.4676491		
411.2	1.46864879		
411.4	1.46976832		
411.6	1.47117676		
411.8	1.47244872		
412	1.47403302		
412.2	1.475825		
412.4	1.47754784		
412.6	1.47904924		
412.8	1.4808207		
413	1.48306978		
413.2	1.48457561		
413.4	1.48592941		
413.6	1.48706041		
413.8	1.48812584		
414	1.48962741		
414.2	1.4908742		
414.4	1.49182198		
414.6	1.49291512		
414.8	1.49425335		
415	1.49516585		
415.2	1.49625142		
415.4	1.49751928		
415.6	1.49909577		
415.8	1.49989203		
416	1.50167053		
416.2	1.50325051		
416.4	1.50461492		
416.6	1.50631315		
416.8	1.50842253		
417	1.51027562		
417.2	1.51110983		
417.4	1.51257726		
417.6	1.51437211		
417.8	1.51588951		
418	1.51734599		
418.2	1.51811214		
418.4	1.51926432		
418.6	1.52041964		
418.8	1.52145928		
419	1.5221102		
419.2	1.52363661		
419.4	1.52439524		
419.6	1.52536454		
419.8	1.52603366		
420	1.52761268		
420.2	1.52894212		
420.4	1.53036345		
420.6	1.53173171		
420.8	1.53370068		
421	1.53508062		
421.2	1.53615519		
421.4	1.53782926		
421.6	1.53953658		
421.8	1.54100563		
422	1.54211989		
422.2	1.54358052		
422.4	1.54478735		
422.6	1.5463092		
422.8	1.54746798		
423	1.54891356		
423.2	1.55056066		
423.4	1.55166327		
423.6	1.55333141		
423.8	1.55507013		
424	1.55624828		
424.2	1.55794815		
424.4	1.55930429		
424.6	1.56034916		
424.8	1.56187164		
425	1.56294522		
425.2	1.56378422		
425.4	1.56475314		
425.6	1.56536894		
425.8	1.56670722		
426	1.5675677		
426.2	1.56910813		
426.4	1.57012045		
426.6	1.57194562		
426.8	1.57354289		
427	1.57479165		
427.2	1.57634554		
427.4	1.57763098		
427.6	1.57920916		
427.8	1.58066467		
428	1.58191918		
428.2	1.58351159		
428.4	1.58455992		
428.6	1.58574985		
428.8	1.58718973		
429	1.58898024		
429.2	1.58985453		
429.4	1.59096901		
429.6	1.59213517		
429.8	1.59373197		
430	1.59483862		
430.2	1.5963444		
430.4	1.59780971		
430.6	1.59936345		
430.8	1.6007553		
431	1.60199636		
431.2	1.60338583		
431.4	1.60471996		
431.6	1.60630409		
431.8	1.60778945		
432	1.61003265		
432.2	1.61131839		
432.4	1.61289604		
432.6	1.6146432		
432.8	1.61615716		
433	1.61802988		
433.2	1.61910818		
433.4	1.62039325		
433.6	1.62175999		
433.8	1.6229634		
434	1.62351422		
434.2	1.62439069		
434.4	1.62588507		
434.6	1.62691643		
434.8	1.62795681		
435	1.62915553		
435.2	1.63044905		
435.4	1.63204221		
435.6	1.63354142		
435.8	1.63497047		
436	1.63647477		
436.2	1.63743205		
436.4	1.63890286		
436.6	1.64005169		
436.8	1.64131997		
437	1.64295719		
437.2	1.64388384		
437.4	1.64548097		
437.6	1.64688512		
437.8	1.64767833		
438	1.64816851		
438.2	1.64921585		
438.4	1.65113116		
438.6	1.65204443		
438.8	1.65342845		
439	1.65533967		
439.2	1.65684102		
439.4	1.65818424		
439.6	1.65977253		
439.8	1.66067204		
440	1.66205094		
440.2	1.66338721		
440.4	1.66488061		
440.6	1.66632891		
440.8	1.66767165		
441	1.66908254		
441.2	1.67003246		
441.4	1.67217769		
441.6	1.67315314		
441.8	1.67413468		
442	1.67519562		
442.2	1.67693288		
442.4	1.67883937		
442.6	1.67981282		
442.8	1.68114328		
443	1.68266445		
443.2	1.6839574		
443.4	1.685647		
443.6	1.68744771		
443.8	1.68819227		
444	1.68973107		
444.2	1.69091839		
444.4	1.6930678		
444.6	1.69419155		
444.8	1.69552737		
445	1.6968624		
445.2	1.69775531		
445.4	1.69943981		
445.6	1.70034745		
445.8	1.70158373		
446	1.7033435		
446.2	1.70482356		
446.4	1.70567769		
446.6	1.70631737		
446.8	1.70761051		
447	1.70931785		
447.2	1.71098561		
447.4	1.71255185		
447.6	1.71418677		
447.8	1.71520188		
448	1.71643217		
448.2	1.71817869		
448.4	1.71982772		
448.6	1.72055767		
448.8	1.72185136		
449	1.72329941		
449.2	1.72455689		
449.4	1.7261851		
449.6	1.72776245		
449.8	1.72947649		
450	1.73081304		
450.2	1.73121367		
450.4	1.73189543		
450.6	1.73332273		
450.8	1.73481557		
451	1.73628822		
451.2	1.73766063		
451.4	1.73888812		
451.6	1.74059484		
451.8	1.7416919		
452	1.74276593		
452.2	1.74414639		
452.4	1.74520508		
452.6	1.74619103		
452.8	1.74729924		
453	1.74873837		
453.2	1.7498578		
453.4	1.75145301		
453.6	1.75304395		
453.8	1.75448455		
454	1.75598002		
454.2	1.75735182		
454.4	1.75915688		
454.6	1.76157953		
454.8	1.7631612		
455	1.76483318		
455.2	1.76623112		
455.4	1.76752555		
455.6	1.76922312		
455.8	1.77038275		
456	1.77154741		
456.2	1.77258411		
456.4	1.77382078		
456.6	1.77453154		
456.8	1.77542064		
457	1.77637215		
457.2	1.77764727		
457.4	1.77897542		
457.6	1.78002329		
457.8	1.78110639		
458	1.78228678		
458.2	1.78360183		
458.4	1.78510679		
458.6	1.78686422		
458.8	1.78785246		
459	1.7891728		
459.2	1.79008501		
459.4	1.79158746		
459.6	1.79323635		
459.8	1.79500131		
460	1.79645557		
460.2	1.79836652		
460.4	1.80008265		
460.6	1.80124025		
460.8	1.8026899		
461	1.80389662		
461.2	1.80527169		
461.4	1.80686826		
461.6	1.80786463		
461.8	1.8096764		
462	1.81115248		
462.2	1.81309044		
462.4	1.81442621		
462.6	1.81601437		
462.8	1.8175411		
463	1.81911195		
463.2	1.82001615		
463.4	1.82122234		
463.6	1.82249954		
463.8	1.82365362		
464	1.82456464		
464.2	1.82598962		
464.4	1.82686941		
464.6	1.82726062		
464.8	1.82818677		
465	1.82976099		
465.2	1.83104956		
465.4	1.83250635		
465.6	1.83429145		
465.8	1.83637526		
466	1.83724527		
466.2	1.83879438		
466.4	1.84008107		
466.6	1.84226609		
466.8	1.84377653		
467	1.84521064		
467.2	1.84607215		
467.4	1.8471662		
467.6	1.84867522		
467.8	1.84963025		
468	1.85085906		
468.2	1.85251151		
468.4	1.85377354		
468.6	1.85457209		
468.8	1.8560196		
469	1.85796511		
469.2	1.85896223		
469.4	1.86053535		
469.6	1.86247793		
469.8	1.86320045		
470	1.86428368		
470.2	1.86567812		
470.4	1.86677521		
470.6	1.86846941		
470.8	1.86953702		
471	1.87089788		
471.2	1.87152697		
471.4	1.87254028		
471.6	1.87381789		
471.8	1.87496037		
472	1.87646782		
472.2	1.87802752		
472.4	1.87903509		
472.6	1.88042727		
472.8	1.88191567		
473	1.88341389		
473.2	1.88428014		
473.4	1.88595707		
473.6	1.88768228		
473.8	1.88890778		
474	1.89052852		
474.2	1.8916493		
474.4	1.89291052		
474.6	1.89453457		
474.8	1.89591007		
475	1.89674291		
475.2	1.89780136		
475.4	1.89934315		
475.6	1.90086355		
475.8	1.90241361		
476	1.90330271		
476.2	1.90456149		
476.4	1.90573149		
476.6	1.90764182		
476.8	1.90874788		
477	1.90998687		
477.2	1.91166147		
477.4	1.91369574		
477.6	1.91483463		
477.8	1.91638301		
478	1.9179683		
478.2	1.91934822		
478.4	1.92076236		
478.6	1.92208472		
478.8	1.92322594		
479	1.92394996		
479.2	1.92488433		
479.4	1.92563801		
479.6	1.92603692		
479.8	1.92622646		
480	1.92622646		
480.2	1.92343605		
480.4	1.92027976		
480.6	1.91644326		
480.8	1.91205487		
481	1.90725731		
481.2	1.90203832		
481.4	1.89703587		
481.6	1.89179194		
481.8	1.88661202		
482	1.88142453		
482.2	1.8768255		
482.4	1.87252542		
482.6	1.86877678		
482.8	1.86465096		
483	1.86006107		
483.2	1.85616486		
483.4	1.85243607		
483.6	1.84840857		
483.8	1.8441476		
484	1.83978252		
484.2	1.83633799		
484.4	1.83272573		
484.6	1.8285791		
484.8	1.82464287		
485	1.82130758		
485.2	1.81821598		
485.4	1.81528809		
485.6	1.81181126		
485.8	1.808464		
486	1.80495627		
486.2	1.80155057		
486.4	1.79788172		
486.6	1.79385784		
486.8	1.79011244		
487	1.78637737		
487.2	1.78270478		
487.4	1.77962015		
487.6	1.77608368		
487.8	1.77287714		
488	1.76989948		
488.2	1.76769018		
488.4	1.76521227		
488.6	1.76203748		
488.8	1.75998053		
489	1.75757981		
489.2	1.75559977		
489.4	1.75336941		
489.6	1.75106649		
489.8	1.74836115		
490	1.74505798		
490.2	1.74205184		
490.4	1.73879806		
490.6	1.73622918		
490.8	1.73371524		
491	1.73005771		
491.2	1.72751129		
491.4	1.72522178		
491.6	1.7228088		
491.8	1.72066188		
492	1.71855847		
492.2	1.71659987		
492.4	1.71446991		
492.6	1.71187972		
492.8	1.71025306		
493	1.70764885		
493.2	1.70605693		
493.4	1.70400057		
493.6	1.70227905		
493.8	1.69966544		
494	1.69650373		
494.2	1.69397218		
494.4	1.69178727		
494.6	1.69008868		
494.8	1.68785426		
495	1.6855872		
495.2	1.68425065		
495.4	1.68205408		
495.6	1.68044893		
495.8	1.67877892		
496	1.67728744		
496.2	1.67586998		
496.4	1.67417132		
496.6	1.67241624		
496.8	1.67088869		
497	1.66873679		
497.2	1.66709059		
497.4	1.66602624		
497.6	1.66455941		
497.8	1.66248991		
498	1.6601069		
498.2	1.65891556		
498.4	1.65800778		
498.6	1.65684684		
498.8	1.65524912		
499	1.65377826		
499.2	1.65246146		
499.4	1.65109669		
499.6	1.64986574		
499.8	1.64802266		
500	1.64631394		
500.2	1.64485189		
500.4	1.64268892		
500.6	1.64067433		
500.8	1.63851978		
501	1.63635646		
501.2	1.63447		
501.4	1.63289714		
501.6	1.63094595		
501.8	1.62944022		
502	1.62782746		
502.2	1.62632691		
502.4	1.62502118		
502.6	1.62347019		
502.8	1.62222121		
503	1.62175004		
503.2	1.6208976		
503.4	1.62003353		
503.6	1.61830103		
503.8	1.61683118		
504	1.6154936		
504.2	1.61490719		
504.4	1.61329405		
504.6	1.61225697		
504.8	1.61097297		
505	1.60998397		
505.2	1.60888889		
505.4	1.6075439		
505.6	1.60654493		
505.8	1.60543435		
506	1.60449124		
506.2	1.60284554		
506.4	1.60147508		
506.6	1.59969331		
506.8	1.59856771		
507	1.59723305		
507.2	1.59562459		
507.4	1.59402019		
507.6	1.59239167		
507.8	1.59102364		
508	1.58978729		
508.2	1.58872581		
508.4	1.58738838		
508.6	1.58642352		
508.8	1.58613013		
509	1.58558122		
509.2	1.58481913		
509.4	1.58406071		
509.6	1.58381381		
509.8	1.5833413		
510	1.58286152		
510.2	1.58191204		
510.4	1.5809803		
510.6	1.57993296		
510.8	1.57927531		
511	1.57815462		
511.2	1.577213		
511.4	1.57634938		
511.6	1.57530578		
511.8	1.57367929		
512	1.57204016		
512.2	1.5703097		
512.4	1.56969805		
512.6	1.56862014		
512.8	1.5679354		
513	1.56631409		
513.2	1.56546979		
513.4	1.56460743		
513.6	1.5637453		
513.8	1.56313036		
514	1.5622657		
514.2	1.56151721		
514.4	1.56063151		
514.6	1.55982639		
514.8	1.55899742		
515	1.55814156		
515.2	1.55795815		
515.4	1.55710697		
515.6	1.55590192		
515.8	1.554963		
516	1.55424602		
516.2	1.55356821		
516.4	1.55285936		
516.6	1.55183605		
516.8	1.55114173		
517	1.5502783		
517.2	1.5499565		
517.4	1.54914789		
517.6	1.54790137		
517.8	1.54710236		
518	1.54610784		
518.2	1.54521565		
518.4	1.54396328		
518.6	1.5426811		
518.8	1.54174349		
519	1.54128297		
519.2	1.54067541		
519.4	1.53952643		
519.6	1.53906373		
519.8	1.538509		
520	1.53790491		
520.2	1.53664919		
520.4	1.53609655		
520.6	1.53556723		
520.8	1.53502679		
521	1.53438257		
521.2	1.53352014		
521.4	1.53238802		
521.6	1.53116942		
521.8	1.53044943		
522	1.52919776		
522.2	1.52803052		
522.4	1.52693929		
522.6	1.52666598		
522.8	1.52608958		
523	1.52589232		
523.2	1.52536265		
523.4	1.52488279		
523.6	1.52459537		
523.8	1.52371454		
524	1.52337759		
524.2	1.52260887		
524.4	1.52229046		
524.6	1.52190702		
524.8	1.52164598		
525	1.52102844		
525.2	1.52024889		
525.4	1.5198343		
525.6	1.51883132		
525.8	1.51793842		
526	1.51721938		
526.2	1.51743922		
526.4	1.51671635		
526.6	1.51655976		
526.8	1.51576753		
527	1.51554461		
527.2	1.51499305		
527.4	1.51410428		
527.6	1.51309035		
527.8	1.5123435		
528	1.51178438		
528.2	1.51084949		
528.4	1.51019202		
528.6	1.50977836		
528.8	1.50897		
529	1.50823347		
529.2	1.50780968		
529.4	1.5071192		
529.6	1.50590083		
529.8	1.50563731		
530	1.50570809		
530.2	1.50546044		
530.4	1.50455866		
530.6	1.50434931		
530.8	1.50387972		
531	1.50337628		
531.2	1.50297657		
531.4	1.50249564		
531.6	1.50196833		
531.8	1.50160404		
532	1.50066658		
532.2	1.50040934		
532.4	1.49966782		
532.6	1.49939217		
532.8	1.49849881		
533	1.49802285		
533.2	1.49758583		
533.4	1.49695495		
533.6	1.4967952		
533.8	1.49643639		
534	1.49629569		
534.2	1.49540969		
534.4	1.49467788		
534.6	1.4937092		
534.8	1.49304775		
535	1.49223952		
535.2	1.49186745		
535.4	1.4915217		
535.6	1.49103951		
535.8	1.49028505		
536	1.48997559		
536.2	1.49004487		
536.4	1.48919409		
536.6	1.48928702		
536.8	1.48884467		
537	1.48857088		
537.2	1.48820908		
537.4	1.48845226		
537.6	1.48816934		
537.8	1.487702		
538	1.48767225		
538.2	1.48671536		
538.4	1.48587153		
538.6	1.48467595		
538.8	1.48393231		
539	1.4833652		
539.2	1.48316744		
539.4	1.48264993		
539.6	1.48217815		
539.8	1.48155141		
540	1.48110368		
540.2	1.48059841		
540.4	1.47995176		
540.6	1.48018382		
540.8	1.47947123		
541	1.47888195		
541.2	1.47890989		
541.4	1.47908544		
541.6	1.47859458		
541.8	1.47864211		
542	1.47851268		
542.2	1.47799478		
542.4	1.4777888		
542.6	1.47768967		
542.8	1.47788629		
543	1.47758666		
543.2	1.47741275		
543.4	1.47646694		
543.6	1.47586925		
543.8	1.47517226		
544	1.47418042		
544.2	1.47349062		
544.4	1.47234885		
544.6	1.47186602		
544.8	1.47063838		
545	1.47022035		
545.2	1.46989195		
545.4	1.46927666		
545.6	1.46900445		
545.8	1.46855095		
546	1.46834769		
546.2	1.46818177		
546.4	1.46804874		
546.6	1.46794011		
546.8	1.46783211		
547	1.46736074		
547.2	1.46737096		
547.4	1.46669936		
547.6	1.46634121		
547.8	1.46553972		
548	1.46457113		
548.2	1.46410201		
548.4	1.46324592		
548.6	1.46302904		
548.8	1.46235833		
549	1.46259005		
549.2	1.46257194		
549.4	1.4622836		
549.6	1.46243384		
549.8	1.46203235		
550	1.46220063		
550.2	1.46222639		
550.4	1.46157551		
550.6	1.46121699		
550.8	1.46170399		
551	1.46125652		
551.2	1.4609058		
551.4	1.46018374		
551.6	1.45966661		
551.8	1.45920502		
552	1.45876141		
552.2	1.45848984		
552.4	1.4575069		
552.6	1.45708704		
552.8	1.45653353		
553	1.45646094		
553.2	1.45598885		
553.4	1.4558589		
553.6	1.45576431		
553.8	1.45567086		
554	1.45568589		
554.2	1.45519192		
554.4	1.45441408		
554.6	1.45412938		
554.8	1.45422251		
555	1.45354561		
555.2	1.45352571		
555.4	1.4537729		
555.6	1.45369965		
555.8	1.45346767		
556	1.45297742		
556.2	1.45250316		
556.4	1.45195327		
556.6	1.45194014		
556.8	1.45094307		
557	1.45071163		
557.2	1.45041145		
557.4	1.45019587		
557.6	1.44958994		
557.8	1.4497816		
558	1.44970782		
558.2	1.44917768		
558.4	1.44897774		
558.6	1.44878957		
558.8	1.44866661		
559	1.44821487		
559.2	1.44858552		
559.4	1.44888213		
559.6	1.44838932		
559.8	1.44809835		
560	1.4479279		
560.2	1.44768773		
560.4	1.44737824		
560.6	1.44668658		
560.8	1.44617277		
561	1.44602299		
561.2	1.44506711		
561.4	1.44457946		
561.6	1.44443946		
561.8	1.44417902		
562	1.4437338		
562.2	1.442948		
562.4	1.44265746		
562.6	1.44181154		
562.8	1.44104538		
563	1.44096362		
563.2	1.44132719		
563.4	1.44097359		
563.6	1.44078529		
563.8	1.44033236		
564	1.44020401		
564.2	1.44010651		
564.4	1.43979044		
564.6	1.43941793		
564.8	1.43978952		
565	1.43921205		
565.2	1.4387401		
565.4	1.43920495		
565.6	1.43941783		
565.8	1.43899208		
566	1.43918207		
566.2	1.43889724		
566.4	1.43913193		
566.6	1.43911311		
566.8	1.43915109		
567	1.43917009		
567.2	1.43825203		
567.4	1.43786941		
567.6	1.43761321		
567.8	1.43739971		
568	1.43721034		
568.2	1.43657666		
568.4	1.43615738		
568.6	1.43560368		
568.8	1.43549032		
569	1.43459208		
569.2	1.43457247		
569.4	1.43432504		
569.6	1.43416907		
569.8	1.43392292		
570	1.43388851		
570.2	1.43353666		
570.4	1.43384623		
570.6	1.43338869		
570.8	1.43285408		
571	1.43269899		
571.2	1.43217479		
571.4	1.43264187		
571.6	1.43223525		
571.8	1.43243784		
572	1.4325024		
572.2	1.43261204		
572.4	1.4326807		
572.6	1.43213935		
572.8	1.43199871		
573	1.43136904		
573.2	1.43176207		
573.4	1.4313149		
573.6	1.43147992		
573.8	1.43107027		
574	1.43070158		
574.2	1.43056899		
574.4	1.43076485		
574.6	1.43029847		
574.8	1.430041		
575	1.43032438		
575.2	1.429403		
575.4	1.42907547		
575.6	1.4286007		
575.8	1.42863985		
576	1.42865123		
576.2	1.42854517		
576.4	1.42803833		
576.6	1.42770635		
576.8	1.42769614		
577	1.42757463		
577.2	1.4276657		
577.4	1.42742922		
577.6	1.42673427		
577.8	1.42625384		
578	1.4254287		
578.2	1.42548189		
578.4	1.42519663		
578.6	1.42482947		
578.8	1.4240321		
579	1.42378035		
579.2	1.42259196		
579.4	1.42224872		
579.6	1.42255324		
579.8	1.42313109		
580	1.4232178		
580.2	1.42370424		
580.4	1.42367612		
580.6	1.42357955		
580.8	1.42348541		
581	1.42339781		
581.2	1.42345328		
581.4	1.42332797		
581.6	1.42241309		
581.8	1.42223551		
582	1.42180469		
582.2	1.42247412		
582.4	1.42171804		
582.6	1.42164025		
582.8	1.42108917		
583	1.42087782		
583.2	1.42013728		
583.4	1.42026216		
583.6	1.42054156		
583.8	1.42062208		
584	1.41984945		
584.2	1.41925403		
584.4	1.41882514		
584.6	1.4183678		
584.8	1.4176141		
585	1.41720795		
585.2	1.4171844		
585.4	1.41684707		
585.6	1.41656765		
585.8	1.41701802		
586	1.41749501		
586.2	1.4177265		
586.4	1.41789853		
586.6	1.41845215		
586.8	1.41794827		
587	1.41757642		
587.2	1.4173434		
587.4	1.41754867		
587.6	1.41712943		
587.8	1.41710309		
588	1.41671804		
588.2	1.41613414		
588.4	1.41590963		
588.6	1.4151643		
588.8	1.41411575		
589	1.41424035		
589.2	1.41430531		
589.4	1.41394432		
589.6	1.4136641		
589.8	1.41378279		
590	1.41362387		
590.2	1.41338792		
590.4	1.41364656		
590.6	1.41272158		
590.8	1.41221084		
591	1.41267834		
591.2	1.41273383		
591.4	1.41280226		
591.6	1.41294606		
591.8	1.4130026		
592	1.4130014		
592.2	1.41272128		
592.4	1.41217323		
592.6	1.41188153		
592.8	1.41206382		
593	1.41214929		
593.2	1.41206707		
593.4	1.41177629		
593.6	1.41163998		
593.8	1.41178089		
594	1.41144272		
594.2	1.41135788		
594.4	1.41135857		
594.6	1.41091454		
594.8	1.41080452		
595	1.41113267		
595.2	1.41071111		
595.4	1.4106696		
595.6	1.41036161		
595.8	1.41011092		
596	1.40991425		
596.2	1.40958801		
596.4	1.40924407		
596.6	1.40906565		
596.8	1.40922721		
597	1.40932133		
597.2	1.40988362		
597.4	1.40966591		
597.6	1.40952568		
597.8	1.40887773		
598	1.40825115		
598.2	1.4078799		
598.4	1.40695562		
598.6	1.4066433		
598.8	1.40611913		
599	1.40634335		
599.2	1.4058874		
599.4	1.40594136		
599.6	1.40601477		
599.8	1.4063623		
600	1.40620563		
600.2	1.40656899		
600.4	1.4068665		
600.6	1.4069897		
600.8	1.40716054		
601	1.40749133		
601.2	1.40734319		
601.4	1.40691599		
601.6	1.40637794		
601.8	1.40627724		
602	1.40634298		
602.2	1.40638024		
602.4	1.4055973		
602.6	1.40553649		
602.8	1.40547344		
603	1.40582624		
603.2	1.40552405		
603.4	1.4054812		
603.6	1.40513385		
603.8	1.40464247		
604	1.4036154		
604.2	1.40353969		
604.4	1.4030522		
604.6	1.4019699		
604.8	1.40110493		
605	1.40097948		
605.2	1.40068809		
605.4	1.39997215		
605.6	1.39954201		
605.8	1.39987005		
606	1.39959053		
606.2	1.3995218		
606.4	1.39902301		
606.6	1.39938952		
606.8	1.39996531		
607	1.40020719		
607.2	1.40023759		
607.4	1.4006216		
607.6	1.40064719		
607.8	1.40055593		
608	1.40031028		
608.2	1.40083755		
608.4	1.40099258		
608.6	1.40106302		
608.8	1.40121662		
609	1.40148267		
609.2	1.40108238		
609.4	1.4003284		
609.6	1.40064587		
609.8	1.40094939		
610	1.40044758		
610.2	1.40031692		
610.4	1.40024753		
610.6	1.40036839		
610.8	1.40024365		
611	1.39980977		
611.2	1.39973663		
611.4	1.39947014		
611.6	1.39914206		
611.8	1.39912507		
612	1.39885377		
612.2	1.39888243		
612.4	1.39895318		
612.6	1.39872326		
612.8	1.3980266		
613	1.3976384		
613.2	1.39721369		
613.4	1.39745883		
613.6	1.39722967		
613.8	1.39688941		
614	1.39634819		
614.2	1.3962935		
614.4	1.39625322		
614.6	1.39671621		
614.8	1.39644672		
615	1.39642444		
615.2	1.39683044		
615.4	1.39648122		
615.6	1.39696271		
615.8	1.39685579		
616	1.39656102		
616.2	1.39685347		
616.4	1.39651388		
616.6	1.39577203		
616.8	1.39543141		
617	1.39531521		
617.2	1.39528179		
617.4	1.39511231		
617.6	1.39442484		
617.8	1.39427097		
618	1.39421784		
618.2	1.39382628		
618.4	1.39415476		
618.6	1.39478989		
618.8	1.39447068		
619	1.39461221		
619.2	1.39504662		
619.4	1.39511167		
619.6	1.39527623		
619.8	1.39545809		
620	1.39562313		
620.2	1.39571878		
620.4	1.39593262		
620.6	1.39591656		
620.8	1.39604916		
621	1.39582238		
621.2	1.39569476		
621.4	1.39529735		
621.6	1.39480116		
621.8	1.39445747		
622	1.39438266		
622.2	1.39371142		
622.4	1.39347998		
622.6	1.3931586		
622.8	1.39286927		
623	1.392948		
623.2	1.39297378		
623.4	1.39297789		
623.6	1.39260293		
623.8	1.39283255		
624	1.39232955		
624.2	1.39249667		
624.4	1.39300459		
624.6	1.39306861		
624.8	1.39325919		
625	1.39312417		
625.2	1.39332045		
625.4	1.39327205		
625.6	1.39308463		
625.8	1.39333568		
626	1.39350271		
626.2	1.39282309		
626.4	1.39257579		
626.6	1.39242666		
626.8	1.39211451		
627	1.39168212		
627.2	1.39139968		
627.4	1.39123393		
627.6	1.39071649		
627.8	1.39063474		
628	1.39053025		
628.2	1.39124821		
628.4	1.39144413		
628.6	1.39171565		
628.8	1.39170123		
629	1.391339		
629.2	1.39120982		
629.4	1.39050674		
629.6	1.39033018		
629.8	1.39016841		
630	1.38956184		
630.2	1.38902418		
630.4	1.38872618		
630.6	1.38819431		
630.8	1.38732315		
631	1.38707578		
631.2	1.38727848		
631.4	1.38717245		
631.6	1.38744503		
631.8	1.38738708		
632	1.38778065		
632.2	1.38829875		
632.4	1.38856725		
632.6	1.38841329		
632.8	1.38850877		
633	1.38787273		
633.2	1.38751955		
633.4	1.38737244		
633.6	1.38766216		
633.8	1.38723464		
634	1.38681194		
634.2	1.38689912		
634.4	1.38625811		
634.6	1.38562748		
634.8	1.38480922		
635	1.38521905		
635.2	1.38534428		
635.4	1.38493905		
635.6	1.38489083		
635.8	1.38441651		
636	1.38483194		
636.2	1.38489865		
636.4	1.38509746		
636.6	1.38450173		
636.8	1.38508718		
637	1.38457699		
637.2	1.38454858		
637.4	1.38434244		
637.6	1.38445821		
637.8	1.38453647		
638	1.38455875		
638.2	1.38460108		
638.4	1.38482634		
638.6	1.38455899		
638.8	1.3848107		
639	1.38518138		
639.2	1.38501102		
639.4	1.38554243		
639.6	1.38540401		
639.8	1.38547839		
640	1.38593881		
640.2	1.38548675		
640.4	1.38580252		
640.6	1.38569117		
640.8	1.38571069		
641	1.38495663		
641.2	1.38440001		
641.4	1.38447401		
641.6	1.384364		
641.8	1.38403171		
642	1.38378618		
642.2	1.38335289		
642.4	1.38335836		
642.6	1.38294185		
642.8	1.383151		
643	1.3834911		
643.2	1.38424912		
643.4	1.38503481		
643.6	1.38475586		
643.8	1.38497506		
644	1.38522706		
644.2	1.3851667		
644.4	1.38577485		
644.6	1.38552123		
644.8	1.38517533		
645	1.38510304		
645.2	1.38513694		
645.4	1.38505917		
645.6	1.38460758		
645.8	1.38401615		
646	1.3838831		
646.2	1.38325631		
646.4	1.38328322		
646.6	1.3833337		
646.8	1.38351639		
647	1.38386635		
647.2	1.38431295		
647.4	1.38465378		
647.6	1.38475422		
647.8	1.38456768		
648	1.38504105		
648.2	1.38477487		
648.4	1.38455128		
648.6	1.38414932		
648.8	1.38419582		
649	1.38389621		
649.2	1.38375513		
649.4	1.38360216		
649.6	1.38347884		
649.8	1.3830299		
650	1.38271955		
650.2	1.38181817		
650.4	1.38145691		
650.6	1.38110499		
650.8	1.38060612		
651	1.38059561		
651.2	1.38063699		
651.4	1.38084171		
651.6	1.38039956		
651.8	1.37988634		
652	1.37976812		
652.2	1.37945119		
652.4	1.37942948		
652.6	1.3792667		
652.8	1.37921324		
653	1.37877651		
653.2	1.37926118		
653.4	1.37942768		
653.6	1.37902116		
653.8	1.37871351		
654	1.37825076		
654.2	1.37774569		
654.4	1.37724019		
654.6	1.37710087		
654.8	1.37714966		
655	1.37737249		
655.2	1.37749457		
655.4	1.37784356		
655.6	1.37754917		
655.8	1.37787552		
656	1.37860768		
656.2	1.37898347		
656.4	1.37927278		
656.6	1.37931728		
656.8	1.37953283		
657	1.37902389		
657.2	1.37910663		
657.4	1.3786981		
657.6	1.37837437		
657.8	1.37820612		
658	1.37778605		
658.2	1.37703861		
658.4	1.37679569		
658.6	1.37692598		
658.8	1.37695075		
659	1.37674344		
659.2	1.37650453		
659.4	1.37652617		
659.6	1.37674471		
659.8	1.37735638		
660	1.3777523		
660.2	1.37772411		
660.4	1.37811032		
660.6	1.37834878		
660.8	1.37835643		
661	1.37829889		
661.2	1.37905984		
661.4	1.37847529		
661.6	1.37841635		
661.8	1.37831066		
662	1.37809575		
662.2	1.37767655		
662.4	1.37768732		
662.6	1.37701285		
662.8	1.37686343		
663	1.37656372		
663.2	1.37589918		
663.4	1.37591892		
663.6	1.37586101		
663.8	1.37609795		
664	1.37627886		
664.2	1.3762386		
664.4	1.37665794		
664.6	1.37695261		
664.8	1.3768654		
665	1.37723006		
665.2	1.37730904		
665.4	1.37656227		
665.6	1.37667942		
665.8	1.3768225		
666	1.3763945		
666.2	1.3757443		
666.4	1.3753652		
666.6	1.37496238		
666.8	1.37501158		
667	1.3740132		
667.2	1.37363517		
667.4	1.37344137		
667.6	1.37352876		
667.8	1.37384241		
668	1.37356206		
668.2	1.37356621		
668.4	1.3735229		
668.6	1.3735184		
668.8	1.37351165		
669	1.37325833		
669.2	1.37335214		
669.4	1.37345705		
669.6	1.37308812		
669.8	1.37335685		
670	1.37315774		
670.2	1.3733116		
670.4	1.37375876		
670.6	1.37423429		
670.8	1.37399873		
671	1.37380387		
671.2	1.37390791		
671.4	1.3735371		
671.6	1.37327731		
671.8	1.37318084		
672	1.37265284		
672.2	1.37271692		
672.4	1.3721418		
672.6	1.37225623		
672.8	1.3718989		
673	1.37151913		
673.2	1.37225834		
673.4	1.37245663		
673.6	1.37253754		
673.8	1.37304188		
674	1.37356557		
674.2	1.37408071		
674.4	1.37430713		
674.6	1.37406457		
674.8	1.37421361		
675	1.37367894		
675.2	1.37318335		
675.4	1.3729739		
675.6	1.37286842		
675.8	1.37286563		
676	1.37261288		
676.2	1.37271816		
676.4	1.37243595		
676.6	1.37236053		
676.8	1.37197579		
677	1.37214516		
677.2	1.37222997		
677.4	1.37179545		
677.6	1.37164548		
677.8	1.37167992		
678	1.37177127		
678.2	1.37157897		
678.4	1.37107841		
678.6	1.37083104		
678.8	1.37128401		
679	1.37067768		
679.2	1.37079684		
679.4	1.37087136		
679.6	1.37092266		
679.8	1.37088331		
680	1.37111182		
680.2	1.37103781		
680.4	1.37067762		
680.6	1.37023118		
680.8	1.36995132		
681	1.36993269		
681.2	1.36937264		
681.4	1.36919191		
681.6	1.36902409		
681.8	1.36928221		
682	1.36910739		
682.2	1.36896572		
682.4	1.36892294		
682.6	1.36924516		
682.8	1.36974935		
683	1.37021332		
683.2	1.37021952		
683.4	1.3707986		
683.6	1.37132955		
683.8	1.37135374		
684	1.3713524		
684.2	1.37121792		
684.4	1.3712481		
684.6	1.37091636		
684.8	1.37081805		
685	1.37043055		
685.2	1.3696547		
685.4	1.36877534		
685.6	1.36826248		
685.8	1.36811365		
686	1.36796938		
686.2	1.36803993		
686.4	1.3680803		
686.6	1.36813437		
686.8	1.368435		
687	1.36876904		
687.2	1.36841364		
687.4	1.36893692		
687.6	1.36894719		
687.8	1.3686173		
688	1.36826241		
688.2	1.36843276		
688.4	1.36827729		
688.6	1.36793721		
688.8	1.36809393		
689	1.36783854		
689.2	1.36782684		
689.4	1.36786157		
689.6	1.36800729		
689.8	1.36815537		
690	1.36871583		
690.2	1.36864616		
690.4	1.36801574		
690.6	1.36783828		
690.8	1.36822491		
691	1.36829717		
691.2	1.36822149		
691.4	1.36842064		
691.6	1.36854148		
691.8	1.36826642		
692	1.36838476		
692.2	1.36893785		
692.4	1.36886331		
692.6	1.36932513		
692.8	1.36912224		
693	1.36909224		
693.2	1.36877147		
693.4	1.36843456		
693.6	1.36797438		
693.8	1.36794345		
694	1.36803625		
694.2	1.36766578		
694.4	1.36749769		
694.6	1.36801415		
694.8	1.36858797		
695	1.3687797		
695.2	1.36874734		
695.4	1.36905292		
695.6	1.36953702		
695.8	1.3697586		
696	1.37037853		
696.2	1.37020883		
696.4	1.36961653		
696.6	1.36877627		
696.8	1.36788709		
697	1.36710603		
697.2	1.36620713		
697.4	1.36606412		
697.6	1.36532159		
697.8	1.36502931		
698	1.36514408		
698.2	1.36504538		
698.4	1.36503896		
698.6	1.36504768		
698.8	1.36532129		
699	1.36530291		
699.2	1.36533809		
699.4	1.36589002		
699.6	1.3663512		
699.8	1.36669216		
700	1.36668086		
700.2	1.36633259		
700.4	1.36635198		
700.6	1.36584517		
700.8	1.36619275		
701	1.36612355		
701.2	1.36685567		
701.4	1.3671687		
701.6	1.36677515		
701.8	1.36659586		
702	1.36649457		
702.2	1.36645682		
702.4	1.36634503		
702.6	1.36566911		
702.8	1.36555948		
703	1.36496645		
703.2	1.36469936		
703.4	1.36492142		
703.6	1.36499784		
703.8	1.36441416		
704	1.36447501		
704.2	1.36425445		
704.4	1.36458938		
704.6	1.36479849		
704.8	1.36529575		
705	1.36576631		
705.2	1.36638321		
705.4	1.36606224		
705.6	1.36560384		
705.8	1.365434		
706	1.36580924		
706.2	1.36575352		
706.4	1.36535538		
706.6	1.36490792		
706.8	1.36440192		
707	1.36386135		
707.2	1.36395887		
707.4	1.36407069		
707.6	1.36426866		
707.8	1.36451004		
708	1.36490531		
708.2	1.36480235		
708.4	1.36538754		
708.6	1.36595106		
708.8	1.36594688		
709	1.3661908		
709.2	1.36650308		
709.4	1.36683875		
709.6	1.36663973		
709.8	1.36692634		
710	1.36696515		
710.2	1.36667919		
710.4	1.36619319		
710.6	1.36520153		
710.8	1.3645733		
711	1.36420178		
711.2	1.36400209		
711.4	1.36356072		
711.6	1.36375711		
711.8	1.36344367		
712	1.36300362		
712.2	1.36273074		
712.4	1.36305505		
712.6	1.36339244		
712.8	1.36301905		
713	1.36286276		
713.2	1.36346337		
713.4	1.36385267		
713.6	1.3635		
713.8	1.36391084		
714	1.36377196		
714.2	1.36385317		
714.4	1.36349655		
714.6	1.36312318		
714.8	1.36344822		
715	1.3629267		
715.2	1.36260819		
715.4	1.36218637		
715.6	1.36264117		
715.8	1.36225434		
716	1.36240616		
716.2	1.36239782		
716.4	1.36301842		
716.6	1.36322951		
716.8	1.36348543		
717	1.36339565		
717.2	1.36381929		
717.4	1.36374297		
717.6	1.36349805		
717.8	1.36331058		
718	1.36303253		
718.2	1.36306917		
718.4	1.36258617		
718.6	1.36224158		
718.8	1.36206995		
719	1.36161164		
719.2	1.36146392		
719.4	1.36135502		
719.6	1.36158841		
719.8	1.36114591		
