# Supplementary material for: Molecular basis for DNA recognition by the maternal pioneer transcription factor FoxH1
Source: Nat Commun. 2022 Nov 26;13:7279. doi: 10.1038/s41467-022-34925-y (PMC9701222; doi:10.1038/s41467-022-34925-y)
Supplement: Supplementary file 4 — Source Data [file 41467_2022_34925_MOESM4_ESM.zip › Sourcedata/BLIS/FoxH1/K33N/GSC/DNA/C9Results.txt]

Conc1	1.25E-07	
Start1	270	
Stop1	719.8	
Kobs	0.00234862555675124	
Error Kobs	2.86635156612264E-05	
Koff	0	
Error Koff	0	
Time1	Data1	Fit1	
270	-0.02824349	0	
270.2	-0.02663054	0.00284151	
270.4	-0.02476966	0.00567411	
270.6	-0.02248074	0.00849781	
270.8	-0.01998101	0.01131265	
271	-0.01705992	0.01411865	
271.2	-0.0140758	0.01691585	
271.4	-0.01077356	0.01970426	
271.6	-0.00741821	0.02248392	
271.8	-0.00419123	0.02525485	
272	-0.00083333	0.02801709	
272.2	0.00238026	0.03077066	
272.4	0.00569103	0.03351558	
272.6	0.00901325	0.03625189	
272.8	0.0118728	0.0389796	
273	0.01535526	0.04169876	
273.2	0.01841017	0.04440938	
273.4	0.02148625	0.04711148	
273.6	0.02516145	0.04980511	
273.8	0.02839391	0.05249028	
274	0.03202272	0.05516703	
274.2	0.03546225	0.05783537	
274.4	0.03880157	0.06049533	
274.6	0.04204184	0.06314695	
274.8	0.0450508	0.06579024	
275	0.04817051	0.06842523	
275.2	0.05121042	0.07105195	
275.4	0.05411088	0.07367043	
275.6	0.05660398	0.07628069	
275.8	0.05878758	0.07888275	
276	0.06181396	0.08147665	
276.2	0.06501299	0.0840624	
276.4	0.06806879	0.08664004	
276.6	0.07073028	0.08920958	
276.8	0.07371259	0.09177106	
277	0.07674516	0.0943245	
277.2	0.07932692	0.09686992	
277.4	0.08202566	0.09940735	
277.6	0.08490479	0.10193682	
277.8	0.08761486	0.10445835	
278	0.09063235	0.10697196	
278.2	0.09388611	0.10947768	
278.4	0.09670074	0.11197554	
278.6	0.09930869	0.11446555	
278.8	0.10210245	0.11694775	
279	0.10499503	0.11942216	
279.2	0.10779074	0.1218888	
279.4	0.11020096	0.12434769	
279.6	0.11260961	0.12679887	
279.8	0.11483085	0.12924235	
280	0.11793924	0.13167817	
280.2	0.12080573	0.13410634	
280.4	0.12365188	0.13652688	
280.6	0.12684838	0.13893983	
280.8	0.13011368	0.1413452	
281	0.13238912	0.14374302	
281.2	0.13500628	0.14613332	
281.4	0.13797127	0.14851611	
281.6	0.14094017	0.15089142	
281.8	0.14394825	0.15325927	
282	0.14684463	0.1556197	
282.2	0.14971119	0.15797271	
282.4	0.15229641	0.16031834	
282.6	0.15510319	0.1626566	
282.8	0.15824677	0.16498752	
283	0.16119102	0.16731113	
283.2	0.16390664	0.16962744	
283.4	0.16652644	0.17193648	
283.6	0.16906251	0.17423828	
283.8	0.17115489	0.17653285	
284	0.17386337	0.17882021	
284.2	0.17638102	0.1811004	
284.4	0.17905036	0.18337342	
284.6	0.18140261	0.18563932	
284.8	0.18427387	0.18789809	
285	0.18656247	0.19014978	
285.2	0.18929922	0.1923944	
285.4	0.19201341	0.19463198	
285.6	0.19488595	0.19686253	
285.8	0.19762925	0.19908608	
286	0.19991342	0.20130265	
286.2	0.20197711	0.20351226	
286.4	0.20439605	0.20571493	
286.6	0.20731635	0.20791069	
286.8	0.21022269	0.21009956	
287	0.21296097	0.21228156	
287.2	0.21539787	0.21445671	
287.4	0.21791209	0.21662503	
287.6	0.22065473	0.21878654	
287.8	0.22276343	0.22094127	
288	0.22514076	0.22308923	
288.2	0.22745355	0.22523045	
288.4	0.22995934	0.22736495	
288.6	0.23237628	0.22949275	
288.8	0.23539408	0.23161387	
289	0.23751204	0.23372834	
289.2	0.24013725	0.23583616	
289.4	0.24311245	0.23793737	
289.6	0.24550865	0.24003198	
289.8	0.2477114	0.24212002	
290	0.24963518	0.2442015	
290.2	0.25150623	0.24627645	
290.4	0.25409242	0.24834489	
290.6	0.25632658	0.25040683	
290.8	0.25868412	0.2524623	
291	0.26101407	0.25451131	
291.2	0.26310757	0.2565539	
291.4	0.26547228	0.25859007	
291.6	0.26769816	0.26061986	
291.8	0.26961166	0.26264327	
292	0.27155598	0.26466033	
292.2	0.27335435	0.26667105	
292.4	0.27529252	0.26867547	
292.6	0.27729001	0.27067359	
292.8	0.27947748	0.27266544	
293	0.28124103	0.27465104	
293.2	0.28344832	0.27663041	
293.4	0.28589298	0.27860356	
293.6	0.28754381	0.28057052	
293.8	0.28977381	0.2825313	
294	0.29151654	0.28448593	
294.2	0.29345654	0.28643442	
294.4	0.29621395	0.2883768	
294.6	0.29823003	0.29031308	
294.8	0.30061378	0.29224328	
295	0.30277683	0.29416742	
295.2	0.30484015	0.29608553	
295.4	0.30710955	0.29799761	
295.6	0.30900076	0.29990369	
295.8	0.31110523	0.30180378	
296	0.31280212	0.30369791	
296.2	0.31480459	0.3055861	
296.4	0.31709365	0.30746836	
296.6	0.3186998	0.30934471	
296.8	0.32042451	0.31121517	
297	0.32214434	0.31307975	
297.2	0.32436566	0.31493849	
297.4	0.3259634	0.31679139	
297.6	0.32750751	0.31863847	
297.8	0.32911031	0.32047976	
298	0.33084743	0.32231527	
298.2	0.33297483	0.32414501	
298.4	0.33512527	0.32596901	
298.6	0.33668077	0.32778729	
298.8	0.33826761	0.32959985	
299	0.34029749	0.33140673	
299.2	0.34228961	0.33320794	
299.4	0.34457247	0.33500349	
299.6	0.34693877	0.3367934	
299.8	0.34895686	0.3385777	
300	0.3510741	0.3403564	
300.2	0.3533284	0.34212951	
300.4	0.35496389	0.34389705	
300.6	0.35605035	0.34565905	
300.8	0.35763794	0.34741552	
301	0.35966152	0.34916647	
301.2	0.36158321	0.35091193	
301.4	0.36319191	0.35265191	
301.6	0.36482334	0.35438642	
301.8	0.36580371	0.35611549	
302	0.3670157	0.35783914	
302.2	0.36833931	0.35955737	
302.4	0.36973306	0.36127021	
302.6	0.3712894	0.36297767	
302.8	0.37257333	0.36467977	
303	0.37390359	0.36637653	
303.2	0.37519844	0.36806796	
303.4	0.37712568	0.36975409	
303.6	0.379123	0.37143492	
303.8	0.38041411	0.37311047	
304	0.38227628	0.37478077	
304.2	0.38375208	0.37644582	
304.4	0.3850541	0.37810564	
304.6	0.3866138	0.37976026	
304.8	0.38866825	0.38140968	
305	0.3903985	0.38305392	
305.2	0.39199285	0.384693	
305.4	0.39336111	0.38632694	
305.6	0.3946377	0.38795575	
305.8	0.3959611	0.38957944	
306	0.39732744	0.39119804	
306.2	0.39898511	0.39281156	
306.4	0.40127816	0.39442001	
306.6	0.40264254	0.39602341	
306.8	0.40388282	0.39762178	
307	0.40550063	0.39921513	
307.2	0.40691944	0.40080348	
307.4	0.40837494	0.40238685	
307.6	0.40978784	0.40396524	
307.8	0.41075299	0.40553868	
308	0.41222043	0.40710718	
308.2	0.41305689	0.40867076	
308.4	0.41448959	0.41022943	
308.6	0.41545141	0.4117832	
308.8	0.41640569	0.4133321	
309	0.41681422	0.41487614	
309.2	0.41756708	0.41641533	
309.4	0.41813629	0.41794969	
309.6	0.41971274	0.41947923	
309.8	0.42073868	0.42100397	
310	0.42226121	0.42252392	
310.2	0.42391048	0.4240391	
310.4	0.425873	0.42554953	
310.6	0.4270827	0.42705522	
310.8	0.42925375	0.42855617	
311	0.43087766	0.43005242	
311.2	0.43225801	0.43154397	
311.4	0.43330383	0.43303084	
311.6	0.43452094	0.43451304	
311.8	0.43559409	0.43599059	
312	0.43739846	0.4374635	
312.2	0.43858618	0.43893179	
312.4	0.43998624	0.44039546	
312.6	0.44060124	0.44185455	
312.8	0.44148267	0.44330905	
313	0.44258666	0.44475898	
313.2	0.44341431	0.44620437	
313.4	0.44480083	0.44764522	
313.6	0.44667296	0.44908154	
313.8	0.4475905	0.45051336	
314	0.44874216	0.45194068	
314.2	0.44975879	0.45336352	
314.4	0.45125861	0.4547819	
314.6	0.45239069	0.45619582	
314.8	0.45398955	0.45760531	
315	0.45457706	0.45901037	
315.2	0.45548856	0.46041101	
315.4	0.45587869	0.46180727	
315.6	0.45674539	0.46319914	
315.8	0.45757826	0.46458664	
316	0.45898211	0.46596978	
316.2	0.45980272	0.46734859	
316.4	0.46089964	0.46872306	
316.6	0.46187232	0.47009322	
316.8	0.46322856	0.47145908	
317	0.46460418	0.47282065	
317.2	0.46553198	0.47417795	
317.4	0.46707391	0.47553099	
317.6	0.46838938	0.47687978	
317.8	0.46979649	0.47822433	
318	0.47084966	0.47956467	
318.2	0.47288432	0.4809008	
318.4	0.47393863	0.48223273	
318.6	0.47533356	0.48356048	
318.8	0.47629002	0.48488407	
319	0.47728484	0.4862035	
319.2	0.47796735	0.48751879	
319.4	0.4783674	0.48882995	
319.6	0.47898464	0.49013699	
319.8	0.47971968	0.49143993	
320	0.48030718	0.49273878	
320.2	0.48122705	0.49403355	
320.4	0.48162198	0.49532426	
320.6	0.48188325	0.49661092	
320.8	0.48251994	0.49789354	
321	0.48356426	0.49917213	
321.2	0.48459903	0.50044671	
321.4	0.48600165	0.50171729	
321.6	0.48747643	0.50298388	
321.8	0.4892546	0.50424649	
322	0.49007859	0.50550514	
322.2	0.49192204	0.50675984	
322.4	0.49294828	0.5080106	
322.6	0.4941508	0.50925743	
322.8	0.49501592	0.51050035	
323	0.49644372	0.51173937	
323.2	0.49667002	0.5129745	
323.4	0.49767079	0.51420576	
323.6	0.49853404	0.51543314	
323.8	0.49891315	0.51665668	
324	0.499404	0.51787637	
324.2	0.50055719	0.51909224	
324.4	0.5010569	0.52030428	
324.6	0.50155322	0.52151253	
324.8	0.50281732	0.52271698	
325	0.50357703	0.52391765	
325.2	0.50452837	0.52511455	
325.4	0.50578846	0.52630769	
325.6	0.50745342	0.52749709	
325.8	0.50881232	0.52868276	
326	0.5098795	0.5298647	
326.2	0.51098731	0.53104293	
326.4	0.51172489	0.53221747	
326.6	0.51228319	0.53338831	
326.8	0.5137594	0.53455548	
327	0.51456922	0.53571899	
327.2	0.51506735	0.53687885	
327.4	0.5158767	0.53803506	
327.6	0.51612017	0.53918765	
327.8	0.51653932	0.54033662	
328	0.517758	0.54148198	
328.2	0.51869457	0.54262374	
328.4	0.51951594	0.54376192	
328.6	0.51952557	0.54489653	
328.8	0.5207694	0.54602758	
329	0.5211868	0.54715508	
329.2	0.52235735	0.54827903	
329.4	0.5233903	0.54939946	
329.6	0.52459234	0.55051637	
329.8	0.52547635	0.55162978	
330	0.52647322	0.55273969	
330.2	0.52711394	0.55384612	
330.4	0.5281265	0.55494907	
330.6	0.52942769	0.55604856	
330.8	0.5307655	0.5571446	
331	0.53141834	0.5582372	
331.2	0.53217016	0.55932637	
331.4	0.5329107	0.56041212	
331.6	0.53333656	0.56149446	
331.8	0.53422053	0.56257341	
332	0.53547037	0.56364897	
332.2	0.53630948	0.56472115	
332.4	0.53713241	0.56578996	
332.6	0.5374028	0.56685542	
332.8	0.53808163	0.56791754	
333	0.5385496	0.56897632	
333.2	0.53947099	0.57003178	
333.4	0.53983697	0.57108393	
333.6	0.54074562	0.57213277	
333.8	0.54152027	0.57317832	
334	0.54235128	0.57422059	
334.2	0.54333582	0.57525959	
334.4	0.54430344	0.57629532	
334.6	0.54503423	0.5773278	
334.8	0.54618981	0.57835705	
335	0.54693674	0.57938306	
335.2	0.54737578	0.58040585	
335.4	0.54816933	0.58142543	
335.6	0.54880081	0.58244181	
335.8	0.54943755	0.583455	
336	0.55017728	0.58446501	
336.2	0.55041561	0.58547185	
336.4	0.55110144	0.58647553	
336.6	0.55119565	0.58747605	
336.8	0.55184599	0.58847344	
337	0.55260013	0.5894677	
337.2	0.55299647	0.59045883	
337.4	0.55320032	0.59144686	
337.6	0.55451726	0.59243178	
337.8	0.55532278	0.59341361	
338	0.55611257	0.59439236	
338.2	0.55720341	0.59536803	
338.4	0.55810874	0.59634065	
338.6	0.55907874	0.59731021	
338.8	0.56054143	0.59827672	
339	0.5617271	0.59924021	
339.2	0.56262343	0.60020066	
339.4	0.56387947	0.60115811	
339.6	0.56454301	0.60211255	
339.8	0.565449	0.60306399	
340	0.56657602	0.60401244	
340.2	0.56701309	0.60495792	
340.4	0.56834418	0.60590043	
340.6	0.56887728	0.60683998	
340.8	0.56990456	0.60777659	
341	0.57046848	0.60871025	
341.2	0.57084359	0.60964098	
341.4	0.57170676	0.61056879	
341.6	0.57274699	0.61149369	
341.8	0.57338021	0.61241568	
342	0.57364819	0.61333478	
342.2	0.57439446	0.61425099	
342.4	0.57495758	0.61516433	
342.6	0.57499794	0.6160748	
342.8	0.57537111	0.61698242	
343	0.57664658	0.61788718	
343.2	0.57712805	0.61878911	
343.4	0.57792024	0.6196882	
343.6	0.57826221	0.62058447	
343.8	0.57909522	0.62147793	
344	0.57988302	0.62236858	
344.2	0.5800838	0.62325644	
344.4	0.58142818	0.62414151	
344.6	0.58223957	0.6250238	
344.8	0.58289245	0.62590332	
345	0.58367619	0.62678008	
345.2	0.58446777	0.62765409	
345.4	0.58555373	0.62852535	
345.6	0.58664426	0.62939389	
345.8	0.58733117	0.63025969	
346	0.58846463	0.63112278	
346.2	0.58946309	0.63198315	
346.4	0.59013856	0.63284083	
346.6	0.59055434	0.63369581	
346.8	0.5912238	0.63454811	
347	0.5927874	0.63539774	
347.2	0.59352091	0.63624469	
347.4	0.59390169	0.63708899	
347.6	0.59426451	0.63793064	
347.8	0.59542042	0.63876965	
348	0.59622754	0.63960602	
348.2	0.59646077	0.64043977	
348.4	0.59740111	0.6412709	
348.6	0.59790877	0.64209942	
348.8	0.59825716	0.64292534	
349	0.59886287	0.64374867	
349.2	0.59926137	0.64456941	
349.4	0.60005203	0.64538758	
349.6	0.60051867	0.64620318	
349.8	0.60127368	0.64701621	
350	0.60239849	0.6478267	
350.2	0.60281413	0.64863464	
350.4	0.60306772	0.64944005	
350.6	0.6035294	0.65024293	
350.8	0.60408433	0.65104328	
351	0.60563242	0.65184113	
351.2	0.60629301	0.65263647	
351.4	0.60728585	0.65342931	
351.6	0.60847308	0.65421967	
351.8	0.60953423	0.65500754	
352	0.61027906	0.65579294	
352.2	0.61091531	0.65657588	
352.4	0.61126859	0.65735636	
352.6	0.61168757	0.65813438	
352.8	0.6123313	0.65890997	
353	0.61281856	0.65968312	
353.2	0.61335358	0.66045385	
353.4	0.61410561	0.66122215	
353.6	0.61421929	0.66198804	
353.8	0.61465345	0.66275153	
354	0.61505743	0.66351262	
354.2	0.61564235	0.66427133	
354.4	0.61587842	0.66502765	
354.6	0.61684056	0.6657816	
354.8	0.61743368	0.66653318	
355	0.61813807	0.6672824	
355.2	0.6188598	0.66802927	
355.4	0.61974821	0.66877379	
355.6	0.62012215	0.66951598	
355.8	0.62050115	0.67025584	
356	0.62113678	0.67099337	
356.2	0.62186254	0.67172859	
356.4	0.62199834	0.67246151	
356.6	0.62326266	0.67319212	
356.8	0.62405101	0.67392044	
357	0.62464572	0.67464647	
357.2	0.62563629	0.67537022	
357.4	0.6260592	0.6760917	
357.6	0.62678084	0.67681092	
357.8	0.62725943	0.67752788	
358	0.62856182	0.67824258	
358.2	0.62937453	0.67895505	
358.4	0.63019545	0.67966528	
358.6	0.63141117	0.68037328	
358.8	0.63199256	0.68107905	
359	0.63252006	0.68178261	
359.2	0.63351222	0.68248397	
359.4	0.63392013	0.68318312	
359.6	0.63455532	0.68388007	
359.8	0.63548774	0.68457484	
360	0.63624415	0.68526743	
360.2	0.63673028	0.68595784	
360.4	0.6372739	0.68664609	
360.6	0.63843946	0.68733217	
360.8	0.63859713	0.6880161	
361	0.6391418	0.68869789	
361.2	0.6399138	0.68937753	
361.4	0.64006413	0.69005504	
361.6	0.64068993	0.69073043	
361.8	0.64033497	0.69140369	
362	0.64061974	0.69207484	
362.2	0.64096906	0.69274389	
362.4	0.6418382	0.69341083	
362.6	0.6425113	0.69407568	
362.8	0.64281672	0.69473845	
363	0.64325746	0.69539913	
363.2	0.6439528	0.69605774	
363.4	0.64421047	0.69671428	
363.6	0.64537333	0.69736876	
363.8	0.64608992	0.69802119	
364	0.64652212	0.69867157	
364.2	0.64725604	0.6993199	
364.4	0.64840073	0.6999662	
364.6	0.6493424	0.70061048	
364.8	0.6499063	0.70125273	
365	0.65064836	0.70189296	
365.2	0.65135052	0.70253119	
365.4	0.65179435	0.70316741	
365.6	0.652448	0.70380163	
365.8	0.65312719	0.70443386	
366	0.6541051	0.70506411	
366.2	0.65540693	0.70569238	
366.4	0.65604258	0.70631868	
366.6	0.65682419	0.70694301	
366.8	0.65729276	0.70756538	
367	0.65795353	0.7081858	
367.2	0.65853699	0.70880427	
367.4	0.65946292	0.7094208	
367.6	0.66090758	0.7100354	
367.8	0.66114816	0.71064806	
368	0.66178971	0.7112588	
368.2	0.66209887	0.71186763	
368.4	0.6626209	0.71247454	
368.6	0.6634432	0.71307955	
368.8	0.66383315	0.71368266	
369	0.6642475	0.71428387	
369.2	0.66491133	0.7148832	
369.4	0.66611479	0.71548065	
369.6	0.66688163	0.71607622	
369.8	0.66779983	0.71666992	
370	0.66800789	0.71726176	
370.2	0.66850976	0.71785174	
370.4	0.66927092	0.71843987	
370.6	0.66963711	0.71902615	
370.8	0.67046718	0.7196106	
371	0.67117167	0.7201932	
371.2	0.67170608	0.72077398	
371.4	0.67274382	0.72135294	
371.6	0.67309969	0.72193008	
371.8	0.67315729	0.7225054	
372	0.67400239	0.72307892	
372.2	0.67425118	0.72365064	
372.4	0.67478598	0.72422057	
372.6	0.67550093	0.72478871	
372.8	0.67622459	0.72535506	
373	0.67698418	0.72591963	
373.2	0.67750658	0.72648244	
373.4	0.67815356	0.72704347	
373.6	0.67818476	0.72760275	
373.8	0.67865816	0.72816027	
374	0.67897564	0.72871604	
374.2	0.67962272	0.72927006	
374.4	0.6804574	0.72982235	
374.6	0.68102227	0.7303729	
374.8	0.68210116	0.73092173	
375	0.68244006	0.73146883	
375.2	0.68242454	0.73201421	
375.4	0.6830045	0.73255788	
375.6	0.6834018	0.73309985	
375.8	0.68390974	0.73364011	
376	0.68466037	0.73417868	
376.2	0.68479106	0.73471556	
376.4	0.68579244	0.73525075	
376.6	0.68734415	0.73578426	
376.8	0.68851767	0.7363161	
377	0.68913828	0.73684627	
377.2	0.68992043	0.73737477	
377.4	0.69090013	0.73790162	
377.6	0.69157058	0.73842681	
377.8	0.69255423	0.73895035	
378	0.69361506	0.73947225	
378.2	0.69458021	0.73999251	
378.4	0.69526148	0.74051114	
378.6	0.69582618	0.74102814	
378.8	0.69584183	0.74154351	
379	0.69546283	0.74205727	
379.2	0.69500746	0.74256942	
379.4	0.69511133	0.74307996	
379.6	0.69550582	0.74358889	
379.8	0.69533436	0.74409623	
380	0.69543992	0.74460197	
380.2	0.69560227	0.74510613	
380.4	0.69643711	0.74560871	
380.6	0.6968005	0.74610971	
380.8	0.69711442	0.74660913	
381	0.6980943	0.74710699	
381.2	0.69919735	0.74760328	
381.4	0.70057445	0.74809802	
381.6	0.70157927	0.7485912	
381.8	0.70265731	0.74908284	
382	0.70381551	0.74957293	
382.2	0.70452962	0.75006149	
382.4	0.7052538	0.75054851	
382.6	0.70576682	0.751034	
382.8	0.70615355	0.75151796	
383	0.70649568	0.75200041	
383.2	0.70738785	0.75248135	
383.4	0.70771702	0.75296077	
383.6	0.70866336	0.75343869	
383.8	0.70873694	0.75391511	
384	0.70905876	0.75439003	
384.2	0.70950194	0.75486346	
384.4	0.71002456	0.75533541	
384.6	0.71039549	0.75580588	
384.8	0.71116594	0.75627486	
385	0.71195023	0.75674238	
385.2	0.71264039	0.75720843	
385.4	0.71308475	0.75767301	
385.6	0.71344258	0.75813614	
385.8	0.71382112	0.75859781	
386	0.71421558	0.75905804	
386.2	0.71479992	0.75951682	
386.4	0.71547659	0.75997416	
386.6	0.71591901	0.76043006	
386.8	0.71672016	0.76088453	
387	0.7172754	0.76133758	
387.2	0.7178241	0.7617892	
387.4	0.71832747	0.76223941	
387.6	0.71924216	0.7626882	
387.8	0.71951116	0.76313559	
388	0.72013218	0.76358157	
388.2	0.72077006	0.76402615	
388.4	0.72145377	0.76446933	
388.6	0.72199632	0.76491112	
388.8	0.72249302	0.76535153	
389	0.7230784	0.76579055	
389.2	0.72395615	0.7662282	
389.4	0.72427619	0.76666447	
389.6	0.72488681	0.76709937	
389.8	0.72537615	0.76753291	
390	0.72592886	0.76796509	
390.2	0.72694607	0.76839591	
390.4	0.727444	0.76882537	
390.6	0.72798628	0.76925349	
390.8	0.72856386	0.76968027	
391	0.72865952	0.7701057	
391.2	0.72914003	0.7705298	
391.4	0.72966668	0.77095257	
391.6	0.7307401	0.77137401	
391.8	0.7313067	0.77179413	
392	0.73201336	0.77221293	
392.2	0.73241276	0.77263042	
392.4	0.73293768	0.77304659	
392.6	0.73361821	0.77346146	
392.8	0.73426145	0.77387503	
393	0.73477494	0.7742873	
393.2	0.73553797	0.77469827	
393.4	0.73576784	0.77510795	
393.6	0.73629313	0.77551635	
393.8	0.7363517	0.77592347	
394	0.73668783	0.7763293	
394.2	0.73703876	0.77673387	
394.4	0.73762359	0.77713716	
394.6	0.7381455	0.77753919	
394.8	0.73900811	0.77793996	
395	0.73872495	0.77833946	
395.2	0.73941951	0.77873772	
395.4	0.74078193	0.77913472	
395.6	0.7421168	0.77953048	
395.8	0.74303607	0.77992499	
396	0.74347436	0.78031827	
396.2	0.74403374	0.78071031	
396.4	0.74498301	0.78110112	
396.6	0.74606852	0.78149071	
396.8	0.74635728	0.78187907	
397	0.74661119	0.78226621	
397.2	0.74728671	0.78265214	
397.4	0.74726671	0.78303686	
397.6	0.74729788	0.78342037	
397.8	0.74741389	0.78380267	
398	0.74828085	0.78418377	
398.2	0.74850389	0.78456368	
398.4	0.74953349	0.7849424	
398.6	0.7497287	0.78531992	
398.8	0.75014732	0.78569627	
399	0.74996223	0.78607143	
399.2	0.7511997	0.78644541	
399.4	0.75201799	0.78681822	
399.6	0.75255233	0.78718986	
399.8	0.75330453	0.78756033	
400	0.75370361	0.78792964	
400.2	0.75431716	0.78829779	
400.4	0.75499517	0.78866478	
400.6	0.75576487	0.78903062	
400.8	0.75601728	0.78939532	
401	0.75631331	0.78975886	
401.2	0.75697223	0.79012127	
401.4	0.7572769	0.79048254	
401.6	0.75815556	0.79084268	
401.8	0.75946884	0.79120168	
402	0.76010768	0.79155956	
402.2	0.76074444	0.79191632	
402.4	0.76199863	0.79227195	
402.6	0.76238411	0.79262647	
402.8	0.76323232	0.79297988	
403	0.76388025	0.79333217	
403.2	0.76487947	0.79368336	
403.4	0.76565297	0.79403345	
403.6	0.76673751	0.79438244	
403.8	0.7673764	0.79473033	
404	0.767828	0.79507714	
404.2	0.76844576	0.79542285	
404.4	0.76909649	0.79576748	
404.6	0.76999074	0.79611102	
404.8	0.77059839	0.79645349	
405	0.7713701	0.79679488	
405.2	0.77199505	0.7971352	
405.4	0.77260801	0.79747446	
405.6	0.77300185	0.79781264	
405.8	0.77362129	0.79814977	
406	0.77381593	0.79848584	
406.2	0.774838	0.79882085	
406.4	0.77492649	0.79915481	
406.6	0.77565957	0.79948773	
406.8	0.77619051	0.79981959	
407	0.77733176	0.80015042	
407.2	0.77762597	0.80048021	
407.4	0.77799418	0.80080896	
407.6	0.77804489	0.80113668	
407.8	0.77783777	0.80146337	
408	0.77777437	0.80178904	
408.2	0.77785867	0.80211368	
408.4	0.77824603	0.80243731	
408.6	0.77855146	0.80275992	
408.8	0.77902128	0.80308151	
409	0.77935625	0.8034021	
409.2	0.77920349	0.80372168	
409.4	0.77934813	0.80404026	
409.6	0.77962811	0.80435783	
409.8	0.78034262	0.80467442	
410	0.78077883	0.80499	
410.2	0.78161513	0.8053046	
410.4	0.78209547	0.80561821	
410.6	0.78355976	0.80593083	
410.8	0.78351236	0.80624247	
411	0.78463545	0.80655314	
411.2	0.7845262	0.80686283	
411.4	0.7847982	0.80717154	
411.6	0.7851783	0.80747929	
411.8	0.78566893	0.80778607	
412	0.78653745	0.80809189	
412.2	0.78730868	0.80839675	
412.4	0.78839131	0.80870065	
412.6	0.78858126	0.8090036	
412.8	0.78969898	0.8093056	
413	0.79038688	0.80960665	
413.2	0.79068501	0.80990675	
413.4	0.79123033	0.81020591	
413.6	0.79229598	0.81050414	
413.8	0.79309903	0.81080142	
414	0.79372962	0.81109778	
414.2	0.79442544	0.8113932	
414.4	0.79494826	0.81168769	
414.6	0.79523441	0.81198127	
414.8	0.79544106	0.81227392	
415	0.79625437	0.81256565	
415.2	0.79656252	0.81285646	
415.4	0.79701933	0.81314637	
415.6	0.79802884	0.81343536	
415.8	0.79856767	0.81372344	
416	0.79939531	0.81401062	
416.2	0.80012364	0.8142969	
416.4	0.8009353	0.81458228	
416.6	0.80153411	0.81486677	
416.8	0.80239626	0.81515036	
417	0.80329853	0.81543306	
417.2	0.80348555	0.81571488	
417.4	0.80408037	0.81599581	
417.6	0.8046376	0.81627586	
417.8	0.80542233	0.81655503	
418	0.80571252	0.81683332	
418.2	0.8060715	0.81711074	
418.4	0.8064692	0.81738728	
418.6	0.80710711	0.81766296	
418.8	0.80771507	0.81793778	
419	0.80808681	0.81821173	
419.2	0.80888019	0.81848482	
419.4	0.80947863	0.81875706	
419.6	0.80960017	0.81902844	
419.8	0.80975289	0.81929897	
420	0.81039409	0.81956865	
420.2	0.81140325	0.81983748	
420.4	0.81204694	0.82010547	
420.6	0.81256545	0.82037261	
420.8	0.81335907	0.82063892	
421	0.81453147	0.8209044	
421.2	0.81471094	0.82116904	
421.4	0.81543024	0.82143284	
421.6	0.81572094	0.82169583	
421.8	0.81705976	0.82195798	
422	0.81743751	0.82221931	
422.2	0.81790279	0.82247983	
422.4	0.8182156	0.82273952	
422.6	0.81894332	0.8229984	
422.8	0.81959825	0.82325646	
423	0.8199531	0.82351372	
423.2	0.82046849	0.82377017	
423.4	0.82049623	0.82402581	
423.6	0.82069854	0.82428065	
423.8	0.82123892	0.8245347	
424	0.82161682	0.82478794	
424.2	0.82258033	0.82504039	
424.4	0.82301298	0.82529205	
424.6	0.82349853	0.82554291	
424.8	0.82418438	0.82579299	
425	0.82495517	0.82604228	
425.2	0.82515314	0.8262908	
425.4	0.82542741	0.82653853	
425.6	0.82533179	0.82678548	
425.8	0.82650611	0.82703166	
426	0.82644017	0.82727707	
426.2	0.82705571	0.8275217	
426.4	0.8277413	0.82776557	
426.6	0.82879574	0.82800867	
426.8	0.82911945	0.82825101	
427	0.8294401	0.82849259	
427.2	0.82993899	0.82873341	
427.4	0.83071167	0.82897347	
427.6	0.83161728	0.82921278	
427.8	0.83251386	0.82945134	
428	0.8333278	0.82968915	
428.2	0.83438396	0.82992621	
428.4	0.83482559	0.83016253	
428.6	0.83527451	0.83039811	
428.8	0.83598833	0.83063295	
429	0.83690516	0.83086705	
429.2	0.83700319	0.83110042	
429.4	0.83773225	0.83133305	
429.6	0.83819385	0.83156495	
429.8	0.83875121	0.83179613	
430	0.83843398	0.83202658	
430.2	0.83894741	0.8322563	
430.4	0.83943362	0.83248531	
430.6	0.83981207	0.8327136	
430.8	0.83969431	0.83294117	
431	0.84048139	0.83316802	
431.2	0.84079592	0.83339416	
431.4	0.84179503	0.8336196	
431.6	0.8425303	0.83384432	
431.8	0.84359757	0.83406834	
432	0.84466208	0.83429166	
432.2	0.84563806	0.83451428	
432.4	0.84641593	0.83473619	
432.6	0.84739945	0.83495741	
432.8	0.84805072	0.83517794	
433	0.84880851	0.83539777	
433.2	0.84909493	0.83561692	
433.4	0.84970558	0.83583537	
433.6	0.84977209	0.83605314	
433.8	0.84986678	0.83627023	
434	0.84960441	0.83648664	
434.2	0.85007009	0.83670236	
434.4	0.85054391	0.83691741	
434.6	0.85100159	0.83713178	
434.8	0.85113435	0.83734549	
435	0.8516039	0.83755852	
435.2	0.85193691	0.83777088	
435.4	0.85271588	0.83798257	
435.6	0.85335564	0.8381936	
435.8	0.85434779	0.83840397	
436	0.85502047	0.83861368	
436.2	0.85566464	0.83882272	
436.4	0.8561712	0.83903112	
436.6	0.85695054	0.83923886	
436.8	0.85787103	0.83944594	
437	0.85866124	0.83965238	
437.2	0.85947531	0.83985817	
437.4	0.86030281	0.84006331	
437.6	0.86080965	0.84026781	
437.8	0.86105248	0.84047166	
438	0.86107117	0.84067488	
438.2	0.86137665	0.84087746	
438.4	0.86183269	0.8410794	
438.6	0.86234817	0.84128071	
438.8	0.8624647	0.84148139	
439	0.86298607	0.84168144	
439.2	0.86350275	0.84188085	
439.4	0.86340782	0.84207965	
439.6	0.86379211	0.84227782	
439.8	0.86445011	0.84247536	
440	0.86472649	0.84267229	
440.2	0.86556835	0.8428686	
440.4	0.86614737	0.84306429	
440.6	0.86719758	0.84325937	
440.8	0.86832704	0.84345384	
441	0.8688815	0.84364769	
441.2	0.86893376	0.84384094	
441.4	0.8697043	0.84403358	
441.6	0.87018014	0.84422561	
441.8	0.87083637	0.84441705	
442	0.87093207	0.84460788	
442.2	0.87215718	0.84479811	
442.4	0.87308863	0.84498775	
442.6	0.87343523	0.84517679	
442.8	0.87393685	0.84536523	
443	0.87444452	0.84555309	
443.2	0.87463568	0.84574036	
443.4	0.87474904	0.84592703	
443.6	0.87574492	0.84611312	
443.8	0.87644016	0.84629863	
444	0.87679682	0.84648356	
444.2	0.87711993	0.8466679	
444.4	0.87744939	0.84685167	
444.6	0.87788287	0.84703486	
444.8	0.87831642	0.84721747	
445	0.87846363	0.84739951	
445.2	0.87837989	0.84758098	
445.4	0.87961444	0.84776188	
445.6	0.88038692	0.84794222	
445.8	0.88078948	0.84812198	
446	0.88152861	0.84830118	
446.2	0.882407	0.84847982	
446.4	0.88227577	0.8486579	
446.6	0.88237552	0.84883542	
446.8	0.88304861	0.84901238	
447	0.88377582	0.84918879	
447.2	0.88426756	0.84936464	
447.4	0.88490096	0.84953994	
447.6	0.88585572	0.84971469	
447.8	0.88652368	0.8498889	
448	0.8867914	0.85006255	
448.2	0.88743536	0.85023566	
448.4	0.88818144	0.85040823	
448.6	0.88860449	0.85058025	
448.8	0.88965564	0.85075174	
449	0.8906161	0.85092269	
449.2	0.8912435	0.8510931	
449.4	0.89215725	0.85126297	
449.6	0.89276954	0.85143231	
449.8	0.89359245	0.85160112	
450	0.89456169	0.8517694	
450.2	0.8942129	0.85193716	
450.4	0.89440598	0.85210438	
450.6	0.89528775	0.85227108	
450.8	0.89605921	0.85243726	
451	0.89677992	0.85260292	
451.2	0.89679938	0.85276805	
451.4	0.89713155	0.85293267	
451.6	0.89782521	0.85309677	
451.8	0.89800753	0.85326035	
452	0.89816844	0.85342343	
452.2	0.89882732	0.85358599	
452.4	0.89900151	0.85374804	
452.6	0.89921709	0.85390958	
452.8	0.8998502	0.85407061	
453	0.89986928	0.85423114	
453.2	0.90004887	0.85439117	
453.4	0.90055213	0.85455069	
453.6	0.90139941	0.85470971	
453.8	0.90225168	0.85486823	
454	0.9027773	0.85502626	
454.2	0.90309563	0.85518379	
454.4	0.90385491	0.85534082	
454.6	0.90547521	0.85549736	
454.8	0.90670091	0.85565341	
455	0.90758258	0.85580897	
455.2	0.90798761	0.85596404	
455.4	0.90875315	0.85611863	
455.6	0.90950123	0.85627273	
455.8	0.90973544	0.85642634	
456	0.9104957	0.85657948	
456.2	0.91103146	0.85673213	
456.4	0.91117823	0.8568843	
456.6	0.91126031	0.857036	
456.8	0.91182676	0.85718722	
457	0.91199483	0.85733797	
457.2	0.91255719	0.85748824	
457.4	0.91299436	0.85763804	
457.6	0.91358076	0.85778737	
457.8	0.91380874	0.85793623	
458	0.91466263	0.85808462	
458.2	0.91558717	0.85823255	
458.4	0.91615494	0.85838002	
458.6	0.91742091	0.85852702	
458.8	0.91724743	0.85867356	
459	0.91726738	0.85881964	
459.2	0.91761542	0.85896526	
459.4	0.9184897	0.85911042	
459.6	0.91901053	0.85925513	
459.8	0.91944104	0.85939938	
460	0.92001279	0.85954319	
460.2	0.92016914	0.85968654	
460.4	0.92068293	0.85982944	
460.6	0.92118638	0.85997189	
460.8	0.92182025	0.86011389	
461	0.92203307	0.86025545	
461.2	0.92189758	0.86039656	
461.4	0.92246318	0.86053723	
461.6	0.92302057	0.86067746	
461.8	0.92379315	0.86081725	
462	0.92481727	0.8609566	
462.2	0.92583708	0.86109552	
462.4	0.92619844	0.86123399	
462.6	0.92710977	0.86137204	
462.8	0.9273582	0.86150964	
463	0.92898156	0.86164682	
463.2	0.93031598	0.86178357	
463.4	0.93095059	0.86191989	
463.6	0.93164982	0.86205577	
463.8	0.93187848	0.86219124	
464	0.93254884	0.86232627	
464.2	0.93277599	0.86246089	
464.4	0.93329824	0.86259508	
464.6	0.93322894	0.86272885	
464.8	0.93331416	0.8628622	
465	0.93388868	0.86299513	
465.2	0.93390841	0.86312764	
465.4	0.9342487	0.86325974	
465.6	0.9345671	0.86339142	
465.8	0.93559667	0.86352269	
466	0.93596351	0.86365355	
466.2	0.93683538	0.863784	
466.4	0.93715871	0.86391404	
466.6	0.93797977	0.86404367	
466.8	0.93857389	0.86417289	
467	0.93958904	0.86430171	
467.2	0.93983172	0.86443012	
467.4	0.93983399	0.86455813	
467.6	0.94063161	0.86468574	
467.8	0.9404724	0.86481294	
468	0.94159816	0.86493975	
468.2	0.94183542	0.86506616	
468.4	0.94231966	0.86519217	
468.6	0.94233088	0.86531779	
468.8	0.94338859	0.86544301	
469	0.94449091	0.86556784	
469.2	0.94451314	0.86569228	
469.4	0.94480404	0.86581633	
469.6	0.94553841	0.86593999	
469.8	0.94620427	0.86606326	
470	0.94660524	0.86618614	
470.2	0.94725746	0.86630864	
470.4	0.94784522	0.86643075	
470.6	0.94864791	0.86655248	
470.8	0.94930739	0.86667383	
471	0.9495697	0.86679479	
471.2	0.94960926	0.86691538	
471.4	0.95013941	0.86703559	
471.6	0.95098619	0.86715542	
471.8	0.95169464	0.86727487	
472	0.95307328	0.86739395	
472.2	0.95330992	0.86751266	
472.4	0.95350293	0.86763099	
472.6	0.95425118	0.86774895	
472.8	0.95518952	0.86786654	
473	0.95574427	0.86798377	
473.2	0.95539344	0.86810062	
473.4	0.95607067	0.86821711	
473.6	0.95625426	0.86833323	
473.8	0.9571842	0.86844899	
474	0.95792823	0.86856438	
474.2	0.95873328	0.86867941	
474.4	0.95904021	0.86879408	
474.6	0.95944397	0.86890839	
474.8	0.96006179	0.86902234	
475	0.95989401	0.86913594	
475.2	0.96005883	0.86924918	
475.4	0.96077293	0.86936206	
475.6	0.96172706	0.86947459	
475.8	0.96239089	0.86958676	
476	0.96241006	0.86969858	
476.2	0.96234838	0.86981005	
476.4	0.96286353	0.86992118	
476.6	0.9637467	0.87003195	
476.8	0.96397399	0.87014237	
477	0.96452866	0.87025245	
477.2	0.9648776	0.87036218	
477.4	0.96599844	0.87047157	
477.6	0.96643412	0.87058062	
477.8	0.96724347	0.87068932	
478	0.96754333	0.87079768	
478.2	0.96821163	0.8709057	
478.4	0.96839501	0.87101338	
478.6	0.96926892	0.87112073	
478.8	0.96988788	0.87122774	
479	0.96989267	0.87133441	
479.2	0.97044435	0.87144074	
479.4	0.97134896	0.87154675	
479.6	0.97191297	0.87165242	
479.8	0.97199652	0.87175775	
480	0.97199652	0.87186223	
480.2	0.97040167	0.87145279	
480.4	0.96867359	0.87104355	
480.6	0.96655392	0.87063449	
480.8	0.9643998	0.87022563	
481	0.96216766	0.86981696	
481.2	0.9598916	0.86940848	
481.4	0.95731554	0.86900019	
481.6	0.95448258	0.8685921	
481.8	0.95206099	0.86818419	
482	0.94945126	0.86777648	
482.2	0.94771569	0.86736896	
482.4	0.9455487	0.86696163	
482.6	0.94414752	0.86655449	
482.8	0.94162534	0.86614755	
483	0.93918571	0.86574079	
483.2	0.93737116	0.86533423	
483.4	0.93540863	0.86492785	
483.6	0.93356648	0.86452167	
483.8	0.93212508	0.86411568	
484	0.92958907	0.86370988	
484.2	0.92807953	0.86330426	
484.4	0.92615477	0.86289884	
484.6	0.92434864	0.86249361	
484.8	0.92239189	0.86208857	
485	0.92073842	0.86168372	
485.2	0.91913106	0.86127907	
485.4	0.91683509	0.8608746	
485.6	0.91490907	0.86047032	
485.8	0.9133997	0.86006623	
486	0.91110774	0.85966233	
486.2	0.90952448	0.85925862	
486.4	0.90703842	0.8588551	
486.6	0.90451162	0.85845177	
486.8	0.90164706	0.85804862	
487	0.89940277	0.85764567	
487.2	0.89758256	0.85724291	
487.4	0.89597907	0.85684033	
487.6	0.89390318	0.85643795	
487.8	0.89212333	0.85603575	
488	0.88951028	0.85563375	
488.2	0.88830588	0.85523193	
488.4	0.8867637	0.8548303	
488.6	0.88539546	0.85442886	
488.8	0.88400668	0.8540276	
489	0.88280669	0.85362654	
489.2	0.8818978	0.85322567	
489.4	0.88078059	0.85282498	
489.6	0.87972556	0.85242448	
489.8	0.87847198	0.85202417	
490	0.87660458	0.85162404	
490.2	0.87553908	0.85122411	
490.4	0.87378123	0.85082436	
490.6	0.87306451	0.8504248	
490.8	0.87140184	0.85002543	
491	0.86983273	0.84962625	
491.2	0.86902544	0.84922725	
491.4	0.86761376	0.84882844	
491.6	0.86601	0.84842982	
491.8	0.86457833	0.84803138	
492	0.86286862	0.84763313	
492.2	0.8621661	0.84723507	
492.4	0.86110216	0.8468372	
492.6	0.85936711	0.84643951	
492.8	0.85814463	0.84604201	
493	0.85620521	0.8456447	
493.2	0.85509201	0.84524757	
493.4	0.85322572	0.84485063	
493.6	0.85151329	0.84445387	
493.8	0.85011418	0.84405731	
494	0.84807918	0.84366092	
494.2	0.84649899	0.84326473	
494.4	0.84523275	0.84286872	
494.6	0.84441259	0.84247289	
494.8	0.84269331	0.84207726	
495	0.84184893	0.8416818	
495.2	0.84085233	0.84128654	
495.4	0.83937878	0.84089146	
495.6	0.83859389	0.84049656	
495.8	0.83770409	0.84010185	
496	0.83675271	0.83970733	
496.2	0.83616077	0.83931299	
496.4	0.83520622	0.83891884	
496.6	0.83417948	0.83852487	
496.8	0.83290519	0.83813108	
497	0.83110308	0.83773749	
497.2	0.82958346	0.83734407	
497.4	0.82816162	0.83695084	
497.6	0.82751824	0.8365578	
497.8	0.82633729	0.83616494	
498	0.82496365	0.83577226	
498.2	0.82446366	0.83537977	
498.4	0.82401022	0.83498746	
498.6	0.82326739	0.83459534	
498.8	0.82214215	0.8342034	
499	0.82159032	0.83381165	
499.2	0.82035452	0.83342008	
499.4	0.81974205	0.83302869	
499.6	0.81902276	0.83263749	
499.8	0.81802539	0.83224647	
500	0.81682769	0.83185564	
500.2	0.81587952	0.83146498	
500.4	0.8144108	0.83107452	
500.6	0.81277434	0.83068423	
500.8	0.81050873	0.83029413	
501	0.80867664	0.82990421	
501.2	0.80741413	0.82951448	
501.4	0.80659645	0.82912492	
501.6	0.8058667	0.82873555	
501.8	0.80514651	0.82834637	
502	0.80483404	0.82795736	
502.2	0.80415673	0.82756854	
502.4	0.8029125	0.8271799	
502.6	0.8020676	0.82679145	
502.8	0.80120908	0.82640317	
503	0.80131551	0.82601508	
503.2	0.80035643	0.82562717	
503.4	0.79969979	0.82523945	
503.6	0.79890965	0.8248519	
503.8	0.79771152	0.82446454	
504	0.79648733	0.82407736	
504.2	0.79566877	0.82369036	
504.4	0.79418986	0.82330354	
504.6	0.79317758	0.82291691	
504.8	0.79213677	0.82253045	
505	0.79194276	0.82214418	
505.2	0.79155767	0.82175809	
505.4	0.79040964	0.82137218	
505.6	0.7897766	0.82098645	
505.8	0.78952798	0.82060091	
506	0.78912169	0.82021554	
506.2	0.78806631	0.81983035	
506.4	0.78682879	0.81944535	
506.6	0.78601984	0.81906053	
506.8	0.78532824	0.81867588	
507	0.78433501	0.81829142	
507.2	0.78302562	0.81790714	
507.4	0.7820899	0.81752304	
507.6	0.78046974	0.81713912	
507.8	0.7790807	0.81675538	
508	0.77824094	0.81637181	
508.2	0.77725707	0.81598843	
508.4	0.77608563	0.81560523	
508.6	0.77510491	0.81522221	
508.8	0.77497961	0.81483937	
509	0.77506634	0.81445671	
509.2	0.7741075	0.81407423	
509.4	0.77365731	0.81369193	
509.6	0.77376569	0.81330981	
509.8	0.77373735	0.81292787	
510	0.77364036	0.8125461	
510.2	0.77339248	0.81216452	
510.4	0.77289572	0.81178312	
510.6	0.77255731	0.81140189	
510.8	0.77206318	0.81102084	
511	0.77118891	0.81063998	
511.2	0.77059946	0.81025929	
511.4	0.7698574	0.80987878	
511.6	0.76863239	0.80949845	
511.8	0.767602	0.80911829	
512	0.76642765	0.80873832	
512.2	0.76484157	0.80835853	
512.4	0.76421535	0.80797891	
512.6	0.76332061	0.80759947	
512.8	0.76317382	0.80722021	
513	0.76279661	0.80684113	
513.2	0.76234453	0.80646222	
513.4	0.76190189	0.80608349	
513.6	0.76138494	0.80570495	
513.8	0.76095547	0.80532658	
514	0.76057478	0.80494838	
514.2	0.7603381	0.80457037	
514.4	0.75971064	0.80419253	
514.6	0.75900309	0.80381487	
514.8	0.75814141	0.80343738	
515	0.75711189	0.80306008	
515.2	0.75684524	0.80268295	
515.4	0.75634497	0.802306	
515.6	0.75518198	0.80192922	
515.8	0.75424225	0.80155262	
516	0.75361863	0.8011762	
516.2	0.75332351	0.80079996	
516.4	0.75326468	0.80042389	
516.6	0.7525276	0.800048	
516.8	0.75251825	0.79967229	
517	0.75249825	0.79929675	
517.2	0.75191797	0.79892139	
517.4	0.75147426	0.7985462	
517.6	0.75088936	0.79817119	
517.8	0.750469	0.79779636	
518	0.74969072	0.7974217	
518.2	0.74894047	0.79704722	
518.4	0.74765097	0.79667292	
518.6	0.74658711	0.79629879	
518.8	0.74536958	0.79592483	
519	0.74480688	0.79555106	
519.2	0.74455533	0.79517745	
519.4	0.74379789	0.79480403	
519.6	0.74290424	0.79443077	
519.8	0.74239438	0.7940577	
520	0.74195813	0.7936848	
520.2	0.74139038	0.79331207	
520.4	0.74104844	0.79293952	
520.6	0.74098523	0.79256714	
520.8	0.74102213	0.79219494	
521	0.74060248	0.79182291	
521.2	0.74003309	0.79145106	
521.4	0.73986527	0.79107939	
521.6	0.73911051	0.79070788	
521.8	0.73855697	0.79033656	
522	0.73761247	0.7899654	
522.2	0.73642649	0.78959442	
522.4	0.73526978	0.78922362	
522.6	0.73504108	0.78885299	
522.8	0.73459383	0.78848253	
523	0.73470135	0.78811225	
523.2	0.73430204	0.78774214	
523.4	0.73380375	0.7873722	
523.6	0.73320965	0.78700244	
523.8	0.73264844	0.78663285	
524	0.73242535	0.78626344	
524.2	0.73224244	0.7858942	
524.4	0.73221321	0.78552513	
524.6	0.73211629	0.78515623	
524.8	0.73148324	0.78478751	
525	0.73090888	0.78441897	
525.2	0.73077206	0.78405059	
525.4	0.73022109	0.78368239	
525.6	0.72981517	0.78331436	
525.8	0.72921652	0.7829465	
526	0.7286745	0.78257882	
526.2	0.72792524	0.78221131	
526.4	0.7276989	0.78184397	
526.6	0.72796592	0.78147681	
526.8	0.7277882	0.78110981	
527	0.72767375	0.78074299	
527.2	0.72721631	0.78037634	
527.4	0.72628466	0.78000987	
527.6	0.72550951	0.77964356	
527.8	0.7249583	0.77927743	
528	0.72430318	0.77891147	
528.2	0.72313327	0.77854568	
528.4	0.72241129	0.77818007	
528.6	0.72161676	0.77781462	
528.8	0.72071447	0.77744935	
529	0.71983405	0.77708425	
529.2	0.71987628	0.77671932	
529.4	0.71937871	0.77635456	
529.6	0.71913437	0.77598997	
529.8	0.71865798	0.77562555	
530	0.71868388	0.77526131	
530.2	0.71855741	0.77489723	
530.4	0.71843157	0.77453333	
530.6	0.71830876	0.7741696	
530.8	0.71823082	0.77380604	
531	0.71820478	0.77344265	
531.2	0.71755091	0.77307943	
531.4	0.71704875	0.77271638	
531.6	0.71683795	0.7723535	
531.8	0.71627026	0.77199079	
532	0.71486922	0.77162825	
532.2	0.71462641	0.77126588	
532.4	0.71403168	0.77090368	
532.6	0.71358715	0.77054166	
532.8	0.71270725	0.7701798	
533	0.7120042	0.76981811	
533.2	0.71212363	0.76945659	
533.4	0.71138878	0.76909525	
533.6	0.71086673	0.76873407	
533.8	0.71088433	0.76837306	
534	0.71101917	0.76801222	
534.2	0.71061632	0.76765155	
534.4	0.71010762	0.76729105	
534.6	0.70960955	0.76693072	
534.8	0.70921091	0.76657055	
535	0.70879239	0.76621056	
535.2	0.70797313	0.76585074	
535.4	0.70796555	0.76549108	
535.6	0.70764448	0.7651316	
535.8	0.7068471	0.76477228	
536	0.70626614	0.76441313	
536.2	0.70662523	0.76405415	
536.4	0.70608367	0.76369534	
536.6	0.70590557	0.7633367	
536.8	0.70519374	0.76297822	
537	0.70484569	0.76261992	
537.2	0.70478695	0.76226178	
537.4	0.70448304	0.76190381	
537.6	0.70498761	0.76154601	
537.8	0.70549383	0.76118838	
538	0.70553403	0.76083091	
538.2	0.7048325	0.76047361	
538.4	0.70405376	0.76011648	
538.6	0.70341118	0.75975952	
538.8	0.70279787	0.75940273	
539	0.70241386	0.7590461	
539.2	0.70228795	0.75868964	
539.4	0.70202913	0.75833335	
539.6	0.70169943	0.75797723	
539.8	0.70087371	0.75762127	
540	0.70022378	0.75726548	
540.2	0.69999672	0.75690985	
540.4	0.69981793	0.7565544	
540.6	0.69950602	0.75619911	
540.8	0.69909159	0.75584399	
541	0.69883513	0.75548903	
541.2	0.69890892	0.75513424	
541.4	0.69859802	0.75477962	
541.6	0.69842252	0.75442516	
541.8	0.69807964	0.75407088	
542	0.69762873	0.75371675	
542.2	0.69723032	0.7533628	
542.4	0.69732864	0.75300901	
542.6	0.697635	0.75265538	
542.8	0.69758062	0.75230192	
543	0.69723896	0.75194863	
543.2	0.69729132	0.75159551	
543.4	0.69672233	0.75124254	
543.6	0.69620973	0.75088975	
543.8	0.69518386	0.75053712	
544	0.69505398	0.75018466	
544.2	0.69476529	0.74983236	
544.4	0.69402846	0.74948023	
544.6	0.69383373	0.74912826	
544.8	0.69318564	0.74877646	
545	0.69344383	0.74842482	
545.2	0.69290657	0.74807335	
545.4	0.6920427	0.74772204	
545.6	0.6918823	0.7473709	
545.8	0.69219688	0.74701993	
546	0.69249661	0.74666912	
546.2	0.69267357	0.74631847	
546.4	0.69270448	0.74596799	
546.6	0.69235645	0.74561767	
546.8	0.69201747	0.74526752	
547	0.69148701	0.74491753	
547.2	0.6912507	0.7445677	
547.4	0.69101971	0.74421804	
547.6	0.6902792	0.74386855	
547.8	0.68996544	0.74351922	
548	0.68940801	0.74317005	
548.2	0.68868136	0.74282104	
548.4	0.68812415	0.7424722	
548.6	0.6880777	0.74212353	
548.8	0.68746348	0.74177502	
549	0.68778218	0.74142667	
549.2	0.68722772	0.74107848	
549.4	0.68744265	0.74073046	
549.6	0.68786567	0.7403826	
549.8	0.6878301	0.74003491	
550	0.6877622	0.73968738	
550.2	0.68766634	0.73934001	
550.4	0.68756629	0.7389928	
550.6	0.68698959	0.73864576	
550.8	0.68734393	0.73829888	
551	0.68713112	0.73795217	
551.2	0.68673901	0.73760561	
551.4	0.68655406	0.73725922	
551.6	0.68588863	0.736913	
551.8	0.68588491	0.73656693	
552	0.68508357	0.73622103	
552.2	0.6846104	0.73587529	
552.4	0.68377747	0.73552971	
552.6	0.68311727	0.73518429	
552.8	0.68223598	0.73483904	
553	0.68215688	0.73449395	
553.2	0.68165221	0.73414902	
553.4	0.68170152	0.73380425	
553.6	0.68114672	0.73345965	
553.8	0.68049644	0.7331152	
554	0.68024821	0.73277092	
554.2	0.67958284	0.7324268	
554.4	0.67960958	0.73208284	
554.6	0.67933357	0.73173905	
554.8	0.67995095	0.73139541	
555	0.67954431	0.73105194	
555.2	0.67964364	0.73070862	
555.4	0.67976528	0.73036547	
555.6	0.67951476	0.73002248	
555.8	0.67999957	0.72967965	
556	0.67953155	0.72933698	
556.2	0.67988718	0.72899448	
556.4	0.67985028	0.72865213	
556.6	0.67958485	0.72830994	
556.8	0.67922091	0.72796792	
557	0.67951053	0.72762605	
557.2	0.67930178	0.72728435	
557.4	0.67860705	0.72694281	
557.6	0.67775618	0.72660142	
557.8	0.67742784	0.7262602	
558	0.67709446	0.72591914	
558.2	0.67683644	0.72557824	
558.4	0.67686087	0.72523749	
558.6	0.67631496	0.72489691	
558.8	0.67560315	0.72455649	
559	0.67461316	0.72421623	
559.2	0.67447837	0.72387612	
559.4	0.67384549	0.72353618	
559.6	0.67317948	0.7231964	
559.8	0.67309473	0.72285677	
560	0.67360954	0.72251731	
560.2	0.67403283	0.722178	
560.4	0.67374708	0.72183886	
560.6	0.67362878	0.72149987	
560.8	0.67364677	0.72116105	
561	0.67347439	0.72082238	
561.2	0.67320402	0.72048387	
561.4	0.67306767	0.72014552	
561.6	0.67330579	0.71980733	
561.8	0.67360991	0.7194693	
562	0.67364029	0.71913142	
562.2	0.67346622	0.71879371	
562.4	0.67290475	0.71845615	
562.6	0.67187032	0.71811875	
562.8	0.67077239	0.71778152	
563	0.67009326	0.71744443	
563.2	0.66970349	0.71710751	
563.4	0.66892865	0.71677075	
563.6	0.66870492	0.71643414	
563.8	0.66835504	0.71609769	
564	0.66878533	0.7157614	
564.2	0.66835085	0.71542527	
564.4	0.66824506	0.7150893	
564.6	0.66774753	0.71475348	
564.8	0.66793032	0.71441782	
565	0.66755575	0.71408232	
565.2	0.66807946	0.71374698	
565.4	0.66806715	0.71341179	
565.6	0.66791332	0.71307676	
565.8	0.66802071	0.71274189	
566	0.66819424	0.71240718	
566.2	0.66790422	0.71207262	
566.4	0.66789932	0.71173822	
566.6	0.66725933	0.71140398	
566.8	0.66691817	0.71106989	
567	0.66636424	0.71073596	
567.2	0.66576247	0.71040219	
567.4	0.66557678	0.71006857	
567.6	0.66571525	0.70973512	
567.8	0.66536731	0.70940181	
568	0.66517807	0.70906867	
568.2	0.66482688	0.70873568	
568.4	0.66424975	0.70840285	
568.6	0.66373638	0.70807017	
568.8	0.66367802	0.70773765	
569	0.66271611	0.70740529	
569.2	0.66286473	0.70707308	
569.4	0.66233855	0.70674103	
569.6	0.66231512	0.70640913	
569.8	0.66217312	0.70607739	
570	0.66248087	0.7057458	
570.2	0.66243492	0.70541438	
570.4	0.66271781	0.7050831	
570.6	0.66202579	0.70475199	
570.8	0.66182643	0.70442102	
571	0.66139364	0.70409022	
571.2	0.66159445	0.70375957	
571.4	0.66252536	0.70342907	
571.6	0.66288238	0.70309873	
571.8	0.66270982	0.70276854	
572	0.66291568	0.70243851	
572.2	0.66339559	0.70210864	
572.4	0.66310218	0.70177892	
572.6	0.66284528	0.70144935	
572.8	0.66258378	0.70111994	
573	0.66232841	0.70079068	
573.2	0.66253562	0.70046158	
573.4	0.6622245	0.70013263	
573.6	0.66194659	0.69980384	
573.8	0.66127494	0.6994752	
574	0.66078125	0.69914672	
574.2	0.66011604	0.69881839	
574.4	0.65906957	0.69849021	
574.6	0.65795742	0.69816219	
574.8	0.65721784	0.69783433	
575	0.65686323	0.69750661	
575.2	0.65695562	0.69717905	
575.4	0.65675478	0.69685165	
575.6	0.65657553	0.6965244	
575.8	0.65661781	0.6961973	
576	0.65748212	0.69587035	
576.2	0.65805708	0.69554356	
576.4	0.65776263	0.69521692	
576.6	0.65770506	0.69489044	
576.8	0.65792785	0.69456411	
577	0.65854309	0.69423793	
577.2	0.65870911	0.69391191	
577.4	0.65851425	0.69358604	
577.6	0.65817057	0.69326032	
577.8	0.65780697	0.69293475	
578	0.65715753	0.69260934	
578.2	0.65695613	0.69228408	
578.4	0.65595811	0.69195897	
578.6	0.65577106	0.69163402	
578.8	0.65530155	0.69130922	
579	0.65525211	0.69098457	
579.2	0.65453339	0.69066007	
579.4	0.6538447	0.69033573	
579.6	0.65385454	0.69001154	
579.8	0.65445915	0.6896875	
580	0.65479172	0.68936361	
580.2	0.65499307	0.68903987	
580.4	0.65486488	0.68871629	
580.6	0.65486412	0.68839286	
580.8	0.6552151	0.68806958	
581	0.6555963	0.68774645	
581.2	0.65537998	0.68742348	
581.4	0.65512785	0.68710065	
581.6	0.6548113	0.68677798	
581.8	0.65494156	0.68645546	
582	0.65480175	0.68613309	
582.2	0.65538377	0.68581087	
582.4	0.65472844	0.6854888	
582.6	0.65462882	0.68516689	
582.8	0.65393581	0.68484512	
583	0.6531431	0.68452351	
583.2	0.65238518	0.68420205	
583.4	0.65194426	0.68388074	
583.6	0.65210902	0.68355958	
583.8	0.65215446	0.68323857	
584	0.65155834	0.68291771	
584.2	0.65128437	0.682597	
584.4	0.65102465	0.68227644	
584.6	0.65091958	0.68195603	
584.8	0.65019423	0.68163578	
585	0.64984067	0.68131567	
585.2	0.64994449	0.68099571	
585.4	0.65006177	0.68067591	
585.6	0.65001185	0.68035625	
585.8	0.65056238	0.68003675	
586	0.65067667	0.67971739	
586.2	0.6507976	0.67939819	
586.4	0.65017611	0.67907913	
586.6	0.65040954	0.67876023	
586.8	0.65007755	0.67844147	
587	0.64917355	0.67812286	
587.2	0.64923942	0.67780441	
587.4	0.64918997	0.6774861	
587.6	0.6493055	0.67716794	
587.8	0.64940445	0.67684994	
588	0.64942621	0.67653208	
588.2	0.64912503	0.67621437	
588.4	0.64904595	0.67589681	
588.6	0.64892152	0.6755794	
588.8	0.648183	0.67526213	
589	0.64861629	0.67494502	
589.2	0.64935135	0.67462806	
589.4	0.64940648	0.67431124	
589.6	0.64891815	0.67399457	
589.8	0.64919374	0.67367806	
590	0.64813215	0.67336169	
590.2	0.64804897	0.67304547	
590.4	0.64803287	0.67272939	
590.6	0.64772245	0.67241347	
590.8	0.64720051	0.6720977	
591	0.64690028	0.67178207	
591.2	0.64690873	0.67146659	
591.4	0.64679687	0.67115126	
591.6	0.64699311	0.67083608	
591.8	0.64705791	0.67052104	
592	0.64699125	0.67020616	
592.2	0.6464716	0.66989142	
592.4	0.64623882	0.66957683	
592.6	0.64591259	0.66926238	
592.8	0.6458686	0.66894809	
593	0.64636746	0.66863394	
593.2	0.64657873	0.66831994	
593.4	0.64594467	0.66800609	
593.6	0.64558504	0.66769238	
593.8	0.64563365	0.66737882	
594	0.64473231	0.66706541	
594.2	0.64541966	0.66675215	
594.4	0.64531144	0.66643903	
594.6	0.64494781	0.66612606	
594.8	0.64510936	0.66581324	
595	0.64493881	0.66550056	
595.2	0.64460373	0.66518803	
595.4	0.64439779	0.66487565	
595.6	0.64435477	0.66456342	
595.8	0.64412977	0.66425133	
596	0.64392423	0.66393939	
596.2	0.64375252	0.66362759	
596.4	0.6439133	0.66331594	
596.6	0.64381336	0.66300444	
596.8	0.64368751	0.66269308	
597	0.64405547	0.66238187	
597.2	0.64430861	0.66207081	
597.4	0.64387501	0.66175989	
597.6	0.64405596	0.66144911	
597.8	0.64335932	0.66113849	
598	0.64314246	0.66082801	
598.2	0.64307029	0.66051767	
598.4	0.64265606	0.66020748	
598.6	0.6425102	0.65989744	
598.8	0.64250238	0.65958754	
599	0.64218973	0.65927779	
599.2	0.6420335	0.65896819	
599.4	0.6419017	0.65865872	
599.6	0.64203473	0.65834941	
599.8	0.64190951	0.65804024	
600	0.64171453	0.65773121	
600.2	0.64185874	0.65742233	
600.4	0.64177122	0.6571136	
600.6	0.64142143	0.65680501	
600.8	0.64118127	0.65649656	
601	0.6413456	0.65618826	
601.2	0.64079798	0.6558801	
601.4	0.64016522	0.65557209	
601.6	0.63989144	0.65526423	
601.8	0.63961735	0.65495651	
602	0.64037746	0.65464893	
602.2	0.64039791	0.6543415	
602.4	0.64035771	0.65403421	
602.6	0.64035072	0.65372706	
602.8	0.64058655	0.65342006	
603	0.64094437	0.65311321	
603.2	0.6412268	0.6528065	
603.4	0.64125167	0.65249993	
603.6	0.64080034	0.6521935	
603.8	0.64028953	0.65188722	
604	0.63980913	0.65158109	
604.2	0.63954436	0.6512751	
604.4	0.63899251	0.65096925	
604.6	0.63798044	0.65066354	
604.8	0.63752706	0.65035798	
605	0.63681322	0.65005256	
605.2	0.63686689	0.64974729	
605.4	0.63657965	0.64944216	
605.6	0.63628695	0.64913717	
605.8	0.63676505	0.64883233	
606	0.63717403	0.64852763	
606.2	0.6366215	0.64822307	
606.4	0.63613077	0.64791865	
606.6	0.63643387	0.64761438	
606.8	0.63687585	0.64731025	
607	0.63698612	0.64700626	
607.2	0.63699253	0.64670242	
607.4	0.63720907	0.64639872	
607.6	0.63677199	0.64609516	
607.8	0.6370138	0.64579175	
608	0.63689193	0.64548847	
608.2	0.63680933	0.64518534	
608.4	0.6370285	0.64488235	
608.6	0.63708521	0.64457951	
608.8	0.63735083	0.6442768	
609	0.63724381	0.64397424	
609.2	0.63753615	0.64367182	
609.4	0.63675431	0.64336954	
609.6	0.63708272	0.64306741	
609.8	0.63750227	0.64276541	
610	0.63735261	0.64246356	
610.2	0.63668058	0.64216185	
610.4	0.63660998	0.64186028	
610.6	0.63716674	0.64155885	
610.8	0.63691412	0.64125757	
611	0.63664733	0.64095642	
611.2	0.63677053	0.64065542	
611.4	0.63657215	0.64035456	
611.6	0.63596494	0.64005384	
611.8	0.63629905	0.63975326	
612	0.63592141	0.63945282	
612.2	0.63613658	0.63915253	
612.4	0.63644288	0.63885237	
612.6	0.63598028	0.63855236	
612.8	0.63517077	0.63825248	
613	0.63467402	0.63795275	
613.2	0.6346333	0.63765316	
613.4	0.63444754	0.63735371	
613.6	0.63474642	0.6370544	
613.8	0.63470986	0.63675523	
614	0.6345069	0.6364562	
614.2	0.63428968	0.63615731	
614.4	0.63418329	0.63585856	
614.6	0.63440898	0.63555995	
614.8	0.63426728	0.63526148	
615	0.63407237	0.63496315	
615.2	0.63408059	0.63466497	
615.4	0.63370452	0.63436692	
615.6	0.6339138	0.63406901	
615.8	0.63387245	0.63377124	
616	0.63358263	0.63347361	
616.2	0.63369726	0.63317612	
616.4	0.6331107	0.63287878	
616.6	0.6321618	0.63258157	
616.8	0.63151153	0.6322845	
617	0.63211325	0.63198757	
617.2	0.63247752	0.63169078	
617.4	0.63213894	0.63139412	
617.6	0.63205566	0.63109761	
617.8	0.6320088	0.63080124	
618	0.63161246	0.63050501	
618.2	0.63162524	0.63020891	
618.4	0.63186422	0.62991296	
618.6	0.63256257	0.62961714	
618.8	0.63251607	0.62932146	
619	0.63203261	0.62902592	
619.2	0.63238123	0.62873052	
619.4	0.63265148	0.62843526	
619.6	0.63257509	0.62814014	
619.8	0.63239064	0.62784516	
620	0.63257733	0.62755031	
620.2	0.63252017	0.6272556	
620.4	0.63283213	0.62696104	
620.6	0.63250632	0.62666661	
620.8	0.63309145	0.62637231	
621	0.63333319	0.62607816	
621.2	0.63307244	0.62578414	
621.4	0.63234613	0.62549027	
621.6	0.63200134	0.62519653	
621.8	0.63142595	0.62490293	
622	0.63122339	0.62460946	
622.2	0.63077706	0.62431614	
622.4	0.63096608	0.62402295	
622.6	0.63104338	0.6237299	
622.8	0.63057864	0.62343698	
623	0.63032907	0.62314421	
623.2	0.63034145	0.62285157	
623.4	0.63047125	0.62255907	
623.6	0.63028192	0.62226671	
623.8	0.63057062	0.62197448	
624	0.63069563	0.62168239	
624.2	0.63068997	0.62139044	
624.4	0.63069767	0.62109863	
624.6	0.62993737	0.62080695	
624.8	0.63010434	0.62051541	
625	0.6296526	0.62022401	
625.2	0.62953249	0.61993274	
625.4	0.62884519	0.61964161	
625.6	0.62850169	0.61935062	
625.8	0.62858479	0.61905976	
626	0.62843588	0.61876904	
626.2	0.62777936	0.61847846	
626.4	0.62854705	0.61818801	
626.6	0.6285155	0.6178977	
626.8	0.62776584	0.61760753	
627	0.62768405	0.61731749	
627.2	0.62757091	0.61702759	
627.4	0.62801673	0.61673783	
627.6	0.62780882	0.6164482	
627.8	0.6282964	0.6161587	
628	0.62850402	0.61586935	
628.2	0.62909535	0.61558012	
628.4	0.62946914	0.61529104	
628.6	0.62990954	0.61500209	
628.8	0.62998616	0.61471327	
629	0.6301259	0.6144246	
629.2	0.62996673	0.61413605	
629.4	0.62964956	0.61384765	
629.6	0.62967426	0.61355937	
629.8	0.62976225	0.61327124	
630	0.62890939	0.61298324	
630.2	0.62851721	0.61269537	
630.4	0.62867304	0.61240764	
630.6	0.62799538	0.61212004	
630.8	0.62712868	0.61183258	
631	0.62718262	0.61154526	
631.2	0.62667921	0.61125807	
631.4	0.62703461	0.61097101	
631.6	0.62675012	0.61068409	
631.8	0.62672501	0.6103973	
632	0.6266308	0.61011065	
632.2	0.62679087	0.60982414	
632.4	0.62678211	0.60953775	
632.6	0.62646383	0.6092515	
632.8	0.62639042	0.60896539	
633	0.62628517	0.60867941	
633.2	0.62563478	0.60839357	
633.4	0.62540808	0.60810786	
633.6	0.62592005	0.60782228	
633.8	0.62603921	0.60753684	
634	0.62571196	0.60725153	
634.2	0.62600484	0.60696636	
634.4	0.62599035	0.60668131	
634.6	0.62552673	0.60639641	
634.8	0.62540776	0.60611164	
635	0.62532696	0.605827	
635.2	0.62549181	0.60554249	
635.4	0.62583553	0.60525812	
635.6	0.62533706	0.60497388	
635.8	0.62510951	0.60468978	
636	0.6254197	0.60440581	
636.2	0.62534092	0.60412197	
636.4	0.62555079	0.60383826	
636.6	0.62524394	0.60355469	
636.8	0.62561574	0.60327125	
637	0.62504129	0.60298795	
637.2	0.62474376	0.60270478	
637.4	0.62496539	0.60242174	
637.6	0.62512663	0.60213883	
637.8	0.62490969	0.60185606	
638	0.62431157	0.60157342	
638.2	0.62404621	0.60129091	
638.4	0.62397583	0.60100853	
638.6	0.62356619	0.60072629	
638.8	0.62359461	0.60044418	
639	0.62331093	0.6001622	
639.2	0.62351444	0.59988036	
639.4	0.62377348	0.59959865	
639.6	0.62386888	0.59931707	
639.8	0.62421377	0.59903562	
640	0.62449313	0.5987543	
640.2	0.62441362	0.59847312	
640.4	0.62468943	0.59819207	
640.6	0.62459443	0.59791115	
640.8	0.62444059	0.59763036	
641	0.62424345	0.5973497	
641.2	0.62415797	0.59706918	
641.4	0.62436854	0.59678879	
641.6	0.62412097	0.59650852	
641.8	0.62398542	0.5962284	
642	0.62412272	0.5959484	
642.2	0.62411081	0.59566853	
642.4	0.62410851	0.5953888	
642.6	0.6239349	0.59510919	
642.8	0.62388069	0.59482972	
643	0.62382904	0.59455038	
643.2	0.62412517	0.59427117	
643.4	0.62495595	0.59399209	
643.6	0.62497686	0.59371314	
643.8	0.62445893	0.59343433	
644	0.62452172	0.59315564	
644.2	0.62434837	0.59287709	
644.4	0.62405334	0.59259866	
644.6	0.62338216	0.59232037	
644.8	0.62319987	0.59204221	
645	0.6235876	0.59176418	
645.2	0.62313331	0.59148628	
645.4	0.6230579	0.5912085	
645.6	0.62247886	0.59093086	
645.8	0.62184795	0.59065335	
646	0.62156235	0.59037598	
646.2	0.62095043	0.59009873	
646.4	0.6209471	0.58982161	
646.6	0.62119053	0.58954462	
646.8	0.62138573	0.58926776	
647	0.62147029	0.58899103	
647.2	0.62174151	0.58871443	
647.4	0.62199663	0.58843796	
647.6	0.6217515	0.58816162	
647.8	0.62148679	0.58788541	
648	0.62210092	0.58760933	
648.2	0.62188583	0.58733338	
648.4	0.62189359	0.58705756	
648.6	0.62219439	0.58678187	
648.8	0.6225496	0.58650631	
649	0.62266128	0.58623088	
649.2	0.62260556	0.58595558	
649.4	0.62280676	0.5856804	
649.6	0.62234063	0.58540536	
649.8	0.62165977	0.58513044	
650	0.62161605	0.58485566	
650.2	0.62138218	0.584581	
650.4	0.62158526	0.58430647	
650.6	0.62167589	0.58403207	
650.8	0.62150838	0.5837578	
651	0.62120466	0.58348366	
651.2	0.62136146	0.58320965	
651.4	0.62137965	0.58293577	
651.6	0.62139451	0.58266201	
651.8	0.6211374	0.58238838	
652	0.62073294	0.58211489	
652.2	0.62074916	0.58184152	
652.4	0.62071771	0.58156827	
652.6	0.62067913	0.58129516	
652.8	0.62019999	0.58102218	
653	0.62011709	0.58074932	
653.2	0.62010815	0.58047659	
653.4	0.61964711	0.58020399	
653.6	0.61898309	0.57993152	
653.8	0.61853011	0.57965917	
654	0.6184576	0.57938696	
654.2	0.61814099	0.57911487	
654.4	0.61803297	0.57884291	
654.6	0.61792203	0.57857108	
654.8	0.61789132	0.57829937	
655	0.61810243	0.57802779	
655.2	0.61831277	0.57775634	
655.4	0.6180211	0.57748502	
655.6	0.61802177	0.57721382	
655.8	0.61793185	0.57694275	
656	0.6182128	0.57667181	
656.2	0.61880673	0.576401	
656.4	0.6188806	0.57613031	
656.6	0.61897541	0.57585975	
656.8	0.61925959	0.57558932	
657	0.61928916	0.57531902	
657.2	0.61956118	0.57504884	
657.4	0.61938438	0.57477879	
657.6	0.61927932	0.57450886	
657.8	0.61926857	0.57423906	
658	0.6192415	0.57396939	
658.2	0.6187941	0.57369985	
658.4	0.6187031	0.57343043	
658.6	0.6189659	0.57316114	
658.8	0.61890198	0.57289197	
659	0.61837473	0.57262294	
659.2	0.61799419	0.57235402	
659.4	0.61809123	0.57208524	
659.6	0.61826922	0.57181658	
659.8	0.61875199	0.57154804	
660	0.6189732	0.57127964	
660.2	0.61896965	0.57101136	
660.4	0.61938551	0.5707432	
660.6	0.61973661	0.57047517	
660.8	0.61988057	0.57020727	
661	0.61984346	0.56993949	
661.2	0.62000905	0.56967184	
661.4	0.6194495	0.56940431	
661.6	0.61902288	0.56913691	
661.8	0.61895064	0.56886964	
662	0.61873997	0.56860249	
662.2	0.61858307	0.56833546	
662.4	0.6187588	0.56806856	
662.6	0.61866057	0.56780179	
662.8	0.61809903	0.56753514	
663	0.61780942	0.56726862	
663.2	0.61784194	0.56700222	
663.4	0.61783527	0.56673595	
663.6	0.6172415	0.5664698	
663.8	0.6171817	0.56620378	
664	0.61705239	0.56593788	
664.2	0.61672315	0.56567211	
664.4	0.61698475	0.56540646	
664.6	0.61688601	0.56514094	
664.8	0.6166199	0.56487554	
665	0.61681216	0.56461026	
665.2	0.61675684	0.56434511	
665.4	0.61625816	0.56408009	
665.6	0.61590545	0.56381519	
665.8	0.6159005	0.56355041	
666	0.61583277	0.56328576	
666.2	0.61529137	0.56302123	
666.4	0.61524372	0.56275683	
666.6	0.61475427	0.56249255	
666.8	0.61429908	0.5622284	
667	0.61421001	0.56196437	
667.2	0.61402164	0.56170046	
667.4	0.61367218	0.56143668	
667.6	0.61374806	0.56117302	
667.8	0.61415812	0.56090948	
668	0.61434199	0.56064607	
668.2	0.61453297	0.56038278	
668.4	0.61517078	0.56011962	
668.6	0.61564926	0.55985658	
668.8	0.61625034	0.55959366	
669	0.61681444	0.55933087	
669.2	0.61724892	0.5590682	
669.4	0.61722854	0.55880565	
669.6	0.61671917	0.55854323	
669.8	0.61684558	0.55828093	
670	0.61681071	0.55801875	
670.2	0.61628024	0.5577567	
670.4	0.61642519	0.55749477	
670.6	0.61593033	0.55723296	
670.8	0.61563502	0.55697127	
671	0.61569862	0.55670971	
671.2	0.61493427	0.55644827	
671.4	0.61447118	0.55618696	
671.6	0.61421598	0.55592576	
671.8	0.61392314	0.55566469	
672	0.61365532	0.55540374	
672.2	0.61393888	0.55514292	
672.4	0.61375389	0.55488221	
672.6	0.61414393	0.55462163	
672.8	0.6140307	0.55436118	
673	0.61413734	0.55410084	
673.2	0.61452995	0.55384062	
673.4	0.61476624	0.55358053	
673.6	0.61496755	0.55332056	
673.8	0.6154672	0.55306072	
674	0.61624067	0.55280099	
674.2	0.6162096	0.55254139	
674.4	0.6164245	0.55228191	
674.6	0.615783	0.55202255	
674.8	0.61611837	0.55176331	
675	0.61545367	0.55150419	
675.2	0.6147114	0.5512452	
675.4	0.61469958	0.55098632	
675.6	0.614243	0.55072757	
675.8	0.61420476	0.55046894	
676	0.61426354	0.55021043	
676.2	0.61400666	0.54995205	
676.4	0.61352868	0.54969378	
676.6	0.61331053	0.54943564	
676.8	0.61256245	0.54917761	
677	0.6131947	0.54891971	
677.2	0.61336224	0.54866193	
677.4	0.61332167	0.54840427	
677.6	0.61349534	0.54814673	
677.8	0.61388692	0.54788932	
678	0.61444548	0.54763202	
678.2	0.61406939	0.54737484	
678.4	0.61423769	0.54711779	
678.6	0.61399664	0.54686085	
678.8	0.61485603	0.54660404	
679	0.61412522	0.54634735	
679.2	0.61431165	0.54609077	
679.4	0.61413636	0.54583432	
679.6	0.61397136	0.54557799	
679.8	0.61434946	0.54532178	
680	0.61439072	0.54506569	
680.2	0.61372852	0.54480971	
680.4	0.61337207	0.54455386	
680.6	0.61309012	0.54429813	
680.8	0.61283526	0.54404252	
681	0.61311638	0.54378703	
681.2	0.61256346	0.54353166	
681.4	0.61263935	0.54327641	
681.6	0.61287766	0.54302128	
681.8	0.61326574	0.54276627	
682	0.61308715	0.54251138	
682.2	0.61302886	0.54225661	
682.4	0.61322674	0.54200196	
682.6	0.61344065	0.54174742	
682.8	0.61362809	0.54149301	
683	0.61348334	0.54123872	
683.2	0.61347766	0.54098454	
683.4	0.61367637	0.54073049	
683.6	0.61435335	0.54047655	
683.8	0.61465884	0.54022274	
684	0.61441527	0.53996904	
684.2	0.61386457	0.53971546	
684.4	0.61388552	0.53946201	
684.6	0.61353392	0.53920867	
684.8	0.6127816	0.53895545	
685	0.61219976	0.53870235	
685.2	0.61178548	0.53844936	
685.4	0.61134213	0.5381965	
685.6	0.61071673	0.53794375	
685.8	0.61050236	0.53769113	
686	0.61046443	0.53743862	
686.2	0.6101923	0.53718623	
686.4	0.60995008	0.53693396	
686.6	0.61014475	0.53668181	
686.8	0.61013459	0.53642977	
687	0.61032221	0.53617786	
687.2	0.61044846	0.53592606	
687.4	0.61092329	0.53567438	
687.6	0.61105425	0.53542282	
687.8	0.61099706	0.53517138	
688	0.61034508	0.53492006	
688.2	0.61036829	0.53466885	
688.4	0.6101906	0.53441776	
688.6	0.60955572	0.53416679	
688.8	0.60924349	0.53391594	
689	0.6092042	0.5336652	
689.2	0.60935135	0.53341459	
689.4	0.60932092	0.53316409	
689.6	0.60924254	0.5329137	
689.8	0.6100687	0.53266344	
690	0.61064501	0.53241329	
690.2	0.61049954	0.53216326	
690.4	0.6102688	0.53191335	
690.6	0.61037163	0.53166356	
690.8	0.61053804	0.53141388	
691	0.61103746	0.53116432	
691.2	0.61086839	0.53091488	
691.4	0.6108978	0.53066555	
691.6	0.61089905	0.53041634	
691.8	0.61098457	0.53016725	
692	0.610707	0.52991828	
692.2	0.61119132	0.52966942	
692.4	0.61103471	0.52942068	
692.6	0.61158558	0.52917206	
692.8	0.61161987	0.52892355	
693	0.61174576	0.52867516	
693.2	0.61127608	0.52842689	
693.4	0.61120478	0.52817873	
693.6	0.61086886	0.52793069	
693.8	0.61114132	0.52768276	
694	0.61081608	0.52743496	
694.2	0.61049298	0.52718727	
694.4	0.61031469	0.52693969	
694.6	0.61023609	0.52669223	
694.8	0.61083591	0.52644489	
695	0.61112113	0.52619766	
695.2	0.61054572	0.52595055	
695.4	0.61033632	0.52570356	
695.6	0.61083006	0.52545668	
695.8	0.61152901	0.52520992	
696	0.61183279	0.52496327	
696.2	0.61204623	0.52471674	
696.4	0.61182844	0.52447033	
696.6	0.61156644	0.52422403	
696.8	0.6109339	0.52397784	
697	0.61026082	0.52373178	
697.2	0.60959089	0.52348582	
697.4	0.60968119	0.52323999	
697.6	0.609084	0.52299427	
697.8	0.60908925	0.52274866	
698	0.60927106	0.52250317	
698.2	0.60922572	0.52225779	
698.4	0.60889669	0.52201253	
698.6	0.60908761	0.52176739	
698.8	0.60937329	0.52152236	
699	0.60907914	0.52127745	
699.2	0.60881782	0.52103265	
699.4	0.60889975	0.52078796	
699.6	0.61009552	0.52054339	
699.8	0.61013709	0.52029894	
700	0.6098354	0.5200546	
700.2	0.60986549	0.51981037	
700.4	0.60981168	0.51956626	
700.6	0.60929222	0.51932226	
700.8	0.60910729	0.51907838	
701	0.60912105	0.51883462	
701.2	0.60942761	0.51859096	
701.4	0.60947223	0.51834743	
701.6	0.60910638	0.518104	
701.8	0.60893495	0.51786069	
702	0.60888149	0.5176175	
702.2	0.60872831	0.51737442	
702.4	0.60883549	0.51713145	
702.6	0.60879597	0.5168886	
702.8	0.6082901	0.51664586	
703	0.6081554	0.51640323	
703.2	0.60829673	0.51616072	
703.4	0.60855943	0.51591833	
703.6	0.60873554	0.51567604	
703.8	0.60784036	0.51543388	
704	0.60841603	0.51519182	
704.2	0.60888025	0.51494988	
704.4	0.60906383	0.51470805	
704.6	0.60919877	0.51446634	
704.8	0.60950627	0.51422473	
705	0.61026422	0.51398325	
705.2	0.61043957	0.51374187	
705.4	0.61028078	0.51350061	
705.6	0.60971094	0.51325946	
705.8	0.60962739	0.51301843	
706	0.60966619	0.51277751	
706.2	0.60940364	0.5125367	
706.4	0.60889717	0.51229601	
706.6	0.60844372	0.51205543	
706.8	0.60797467	0.51181496	
707	0.60777753	0.5115746	
707.2	0.60768358	0.51133436	
707.4	0.60734306	0.51109423	
707.6	0.60716774	0.51085421	
707.8	0.60706732	0.51061431	
708	0.60765305	0.51037451	
708.2	0.60773803	0.51013483	
708.4	0.60801201	0.50989527	
708.6	0.60834208	0.50965581	
708.8	0.60871916	0.50941647	
709	0.60888087	0.50917724	
709.2	0.60883748	0.50893812	
709.4	0.6086864	0.50869912	
709.6	0.60824205	0.50846023	
709.8	0.60852422	0.50822145	
710	0.6082277	0.50798278	
710.2	0.60816866	0.50774422	
710.4	0.60807805	0.50750578	
710.6	0.60790378	0.50726744	
710.8	0.6078194	0.50702922	
711	0.60785782	0.50679112	
711.2	0.60761561	0.50655312	
711.4	0.60745883	0.50631523	
711.6	0.60708642	0.50607746	
711.8	0.60643671	0.5058398	
712	0.60605923	0.50560225	
712.2	0.60583714	0.50536481	
712.4	0.60588883	0.50512748	
712.6	0.60635815	0.50489027	
712.8	0.60631339	0.50465317	
713	0.60573802	0.50441617	
713.2	0.60589072	0.50417929	
713.4	0.60624963	0.50394252	
713.6	0.60622611	0.50370586	
713.8	0.60687536	0.50346932	
714	0.60695803	0.50323288	
714.2	0.6072364	0.50299655	
714.4	0.60742408	0.50276034	
714.6	0.60764976	0.50252423	
714.8	0.60813657	0.50228824	
715	0.60800542	0.50205236	
715.2	0.60799864	0.50181659	
715.4	0.60754351	0.50158093	
715.6	0.60721157	0.50134538	
715.8	0.60703383	0.50110994	
716	0.60731654	0.50087461	
716.2	0.60741181	0.50063939	
716.4	0.60748384	0.50040428	
716.6	0.6072473	0.50016929	
716.8	0.6067642	0.4999344	
717	0.6066537	0.49969962	
717.2	0.60669494	0.49946496	
717.4	0.60620938	0.4992304	
717.6	0.60586945	0.49899596	
717.8	0.60597166	0.49876162	
718	0.60593807	0.49852739	
718.2	0.60598149	0.49829328	
718.4	0.60601634	0.49805927	
718.6	0.60609044	0.49782538	
718.8	0.60618058	0.49759159	
719	0.60612271	0.49735791	
719.2	0.60612848	0.49712435	
719.4	0.60580779	0.49689089	
719.6	0.60607354	0.49665754	
719.8	0.60603451	0.4964243	
