# Supplementary material for: Molecular basis for DNA recognition by the maternal pioneer transcription factor FoxH1
Source: Nat Commun. 2022 Nov 26;13:7279. doi: 10.1038/s41467-022-34925-y (PMC9701222; doi:10.1038/s41467-022-34925-y)
Supplement: Supplementary file 4 — Source Data [file 41467_2022_34925_MOESM4_ESM.zip › Sourcedata/BLIS/FoxH1/K33N/GSC/DNA/D9Results.txt]

Conc1	6.25E-08	
Start1	270	
Stop1	719.8	
Kobs	0.00234862555675124	
Error Kobs	2.86635156612264E-05	
Koff	0	
Error Koff	0	
Time1	Data1	Fit1	
270	-0.01591341	0	
270.2	-0.0145537	0.00106263	
270.4	-0.01274141	0.00212333	
270.6	-0.01080743	0.00318213	
270.8	-0.00879556	0.00423901	
271	-0.00666159	0.00529398	
271.2	-0.0048782	0.00634705	
271.4	-0.00306397	0.00739822	
271.6	-0.00135964	0.00844749	
271.8	0.00049433	0.00949487	
272	0.00215505	0.01054035	
272.2	0.00395	0.01158395	
272.4	0.00571461	0.01262567	
272.6	0.007612	0.0136655	
272.8	0.0093906	0.01470346	
273	0.01068902	0.01573954	
273.2	0.01216994	0.01677375	
273.4	0.01365025	0.0178061	
273.6	0.01566527	0.01883658	
273.8	0.0177402	0.0198652	
274	0.01950486	0.02089197	
274.2	0.02130925	0.02191688	
274.4	0.02319216	0.02293994	
274.6	0.02492179	0.02396116	
274.8	0.02632861	0.02498053	
275	0.02779098	0.02599806	
275.2	0.02911168	0.02701375	
275.4	0.03068464	0.02802761	
275.6	0.03193737	0.02903964	
275.8	0.03344268	0.03004984	
276	0.03524973	0.03105822	
276.2	0.03748497	0.03206478	
276.4	0.03941925	0.03306953	
276.6	0.04094634	0.03407245	
276.8	0.04262368	0.03507357	
277	0.04432955	0.03607288	
277.2	0.04592935	0.03707039	
277.4	0.04738837	0.03806609	
277.6	0.0490764	0.03906	
277.8	0.05064114	0.04005212	
278	0.0522518	0.04104244	
278.2	0.05409564	0.04203097	
278.4	0.05525838	0.04301772	
278.6	0.05646755	0.04400269	
278.8	0.05784684	0.04498588	
279	0.05921935	0.0459673	
279.2	0.06060507	0.04694695	
279.4	0.06162568	0.04792482	
279.6	0.06256234	0.04890093	
279.8	0.06408723	0.04987528	
280	0.06549303	0.05084787	
280.2	0.06724059	0.0518187	
280.4	0.06862075	0.05278779	
280.6	0.0703467	0.05375512	
280.8	0.07237529	0.0547207	
281	0.07385614	0.05568455	
281.2	0.07532638	0.05664665	
281.4	0.07733056	0.05760702	
281.6	0.07939422	0.05856565	
281.8	0.08176857	0.05952255	
282	0.08323336	0.06047772	
282.2	0.0854802	0.06143117	
282.4	0.08662937	0.0623829	
282.6	0.08829608	0.06333291	
282.8	0.08998266	0.06428121	
283	0.09095519	0.06522779	
283.2	0.09198143	0.06617267	
283.4	0.09310019	0.06711584	
283.6	0.09401795	0.0680573	
283.8	0.09479808	0.06899707	
284	0.09547094	0.06993514	
284.2	0.09673368	0.07087152	
284.4	0.09771263	0.0718062	
284.6	0.09859059	0.0727392	
284.8	0.09982289	0.07367052	
285	0.10054657	0.07460015	
285.2	0.10211893	0.07552811	
285.4	0.10403231	0.07645439	
285.6	0.1058486	0.077379	
285.8	0.10768946	0.07830194	
286	0.10897983	0.07922321	
286.2	0.11108045	0.08014282	
286.4	0.11224131	0.08106077	
286.6	0.11436557	0.08197706	
286.8	0.11612976	0.0828917	
287	0.11760981	0.08380469	
287.2	0.11927917	0.08471603	
287.4	0.12092051	0.08562572	
287.6	0.12229488	0.08653377	
287.8	0.12350435	0.08744019	
288	0.12503842	0.08834496	
288.2	0.12659436	0.08924811	
288.4	0.1280452	0.09014962	
288.6	0.12920364	0.0910495	
288.8	0.1307542	0.09194776	
289	0.13176296	0.0928444	
289.2	0.133571	0.09373942	
289.4	0.1351608	0.09463283	
289.6	0.13641141	0.09552462	
289.8	0.1376461	0.0964148	
290	0.13862271	0.09730338	
290.2	0.13958279	0.09819035	
290.4	0.14057447	0.09907572	
290.6	0.1420296	0.09995949	
290.8	0.14312354	0.10084167	
291	0.14397801	0.10172225	
291.2	0.14495059	0.10260124	
291.4	0.14566884	0.10347865	
291.6	0.14655451	0.10435447	
291.8	0.1475666	0.10522872	
292	0.14894151	0.10610138	
292.2	0.15011376	0.10697247	
292.4	0.15101115	0.10784198	
292.6	0.15162962	0.10870993	
292.8	0.15260402	0.10957631	
293	0.15382772	0.11044113	
293.2	0.15543793	0.11130438	
293.4	0.15699405	0.11216608	
293.6	0.15833228	0.11302622	
293.8	0.15984836	0.1138848	
294	0.16084653	0.11474184	
294.2	0.16236263	0.11559733	
294.4	0.16426456	0.11645128	
294.6	0.16585788	0.11730368	
294.8	0.16694285	0.11815455	
295	0.16827112	0.11900388	
295.2	0.1695764	0.11985168	
295.4	0.17048865	0.12069794	
295.6	0.17165535	0.12154268	
295.8	0.17290805	0.12238589	
296	0.17402111	0.12322758	
296.2	0.17459546	0.12406776	
296.4	0.17543611	0.12490641	
296.6	0.17633931	0.12574355	
296.8	0.17773146	0.12657918	
297	0.17910702	0.1274133	
297.2	0.18054947	0.12824592	
297.4	0.18091428	0.12907703	
297.6	0.1816611	0.12990664	
297.8	0.18245737	0.13073476	
298	0.18331484	0.13156138	
298.2	0.18436253	0.13238651	
298.4	0.1854839	0.13321014	
298.6	0.18660206	0.13403229	
298.8	0.18736249	0.13485296	
299	0.18905452	0.13567215	
299.2	0.19012091	0.13648985	
299.4	0.19115612	0.13730608	
299.6	0.19246538	0.13812084	
299.8	0.19360342	0.13893413	
300	0.19520809	0.13974594	
300.2	0.19624093	0.1405563	
300.4	0.19788835	0.14136519	
300.6	0.19927537	0.14217261	
300.8	0.20071445	0.14297859	
301	0.20197119	0.1437831	
301.2	0.20261828	0.14458617	
301.4	0.20279179	0.14538778	
301.6	0.20369368	0.14618795	
301.8	0.20378919	0.14698667	
302	0.20419785	0.14778395	
302.2	0.20497793	0.14857979	
302.4	0.20556407	0.1493742	
302.6	0.20673494	0.15016717	
302.8	0.20723106	0.15095871	
303	0.20791041	0.15174882	
303.2	0.20842291	0.15253751	
303.4	0.20949349	0.15332477	
303.6	0.21054287	0.15411061	
303.8	0.21172583	0.15489503	
304	0.21335335	0.15567803	
304.2	0.21440586	0.15645962	
304.4	0.21563612	0.1572398	
304.6	0.21676417	0.15801857	
304.8	0.21814097	0.15879594	
305	0.21920067	0.1595719	
305.2	0.22003149	0.16034646	
305.4	0.22074591	0.16111963	
305.6	0.22164984	0.1618914	
305.8	0.2221779	0.16266177	
306	0.22325667	0.16343075	
306.2	0.22399255	0.16419835	
306.4	0.2247555	0.16496456	
306.6	0.22611446	0.16572939	
306.8	0.22647668	0.16649283	
307	0.22746842	0.1672549	
307.2	0.22841001	0.16801559	
307.4	0.22950093	0.16877491	
307.6	0.23039779	0.16953286	
307.8	0.23141994	0.17028944	
308	0.23216561	0.17104465	
308.2	0.23304062	0.1717985	
308.4	0.23347743	0.17255099	
308.6	0.23420679	0.17330213	
308.8	0.23476688	0.1740519	
309	0.23520956	0.17480032	
309.2	0.23595215	0.17554739	
309.4	0.23646342	0.17629312	
309.6	0.23734337	0.17703749	
309.8	0.23796158	0.17778053	
310	0.23886491	0.17852222	
310.2	0.23945737	0.17926257	
310.4	0.24091795	0.18000158	
310.6	0.24201816	0.18073927	
310.8	0.24307721	0.18147562	
311	0.24427885	0.18221064	
311.2	0.24509593	0.18294433	
311.4	0.24583352	0.1836767	
311.6	0.24661139	0.18440775	
311.8	0.24733479	0.18513747	
312	0.2481443	0.18586588	
312.2	0.24920252	0.18659298	
312.4	0.24962801	0.18731876	
312.6	0.25006212	0.18804323	
312.8	0.2506905	0.1887664	
313	0.25156082	0.18948826	
313.2	0.25234437	0.19020881	
313.4	0.25312435	0.19092807	
313.6	0.25412303	0.19164602	
313.8	0.25467087	0.19236268	
314	0.25539427	0.19307805	
314.2	0.25610376	0.19379213	
314.4	0.2572091	0.19450491	
314.6	0.25772429	0.19521641	
314.8	0.25865729	0.19592663	
315	0.25921404	0.19663556	
315.2	0.25991445	0.19734321	
315.4	0.26041655	0.19804959	
315.6	0.26130113	0.19875469	
315.8	0.26163701	0.19945852	
316	0.26250172	0.20016107	
316.2	0.26328903	0.20086236	
316.4	0.26378575	0.20156239	
316.6	0.2640755	0.20226115	
316.8	0.26491335	0.20295864	
317	0.26534016	0.20365488	
317.2	0.2658777	0.20434986	
317.4	0.26645508	0.20504359	
317.6	0.26707181	0.20573607	
317.8	0.26775521	0.20642729	
318	0.26881555	0.20711727	
318.2	0.27017084	0.207806	
318.4	0.27022845	0.20849349	
318.6	0.27148624	0.20917973	
318.8	0.27231154	0.20986474	
319	0.27328629	0.21054851	
319.2	0.27415281	0.21123105	
319.4	0.27476401	0.21191236	
319.6	0.27548057	0.21259243	
319.8	0.27595832	0.21327128	
320	0.27713778	0.2139489	
320.2	0.27836381	0.2146253	
320.4	0.27803504	0.21530048	
320.6	0.27813985	0.21597443	
320.8	0.2784894	0.21664718	
321	0.27881408	0.2173187	
321.2	0.27924476	0.21798902	
321.4	0.27949762	0.21865813	
321.6	0.28014234	0.21932602	
321.8	0.28107181	0.21999271	
322	0.28146433	0.2206582	
322.2	0.28166	0.22132249	
322.4	0.28150833	0.22198558	
322.6	0.2824318	0.22264747	
322.8	0.28288415	0.22330816	
323	0.28407421	0.22396767	
323.2	0.28475058	0.22462598	
323.4	0.28564529	0.2252831	
323.6	0.28679476	0.22593904	
323.8	0.2879313	0.22659379	
324	0.28909026	0.22724737	
324.2	0.29024106	0.22789976	
324.4	0.29019212	0.22855097	
324.6	0.29102807	0.22920101	
324.8	0.29160283	0.22984987	
325	0.2921083	0.23049757	
325.2	0.29245551	0.23114409	
325.4	0.29281744	0.23178945	
325.6	0.29357548	0.23243364	
325.8	0.29372484	0.23307667	
326	0.29374225	0.23371854	
326.2	0.29376704	0.23435925	
326.4	0.2935233	0.2349988	
326.6	0.29354183	0.2356372	
326.8	0.29454431	0.23627445	
327	0.29465227	0.23691054	
327.2	0.295168	0.23754549	
327.4	0.29573349	0.23817929	
327.6	0.29645589	0.23881195	
327.8	0.29754892	0.23944346	
328	0.29831024	0.24007384	
328.2	0.29926827	0.24070308	
328.4	0.30034812	0.24133118	
328.6	0.30107499	0.24195815	
328.8	0.30186487	0.24258398	
329	0.30269521	0.24320869	
329.2	0.30335713	0.24383226	
329.4	0.30440167	0.24445472	
329.6	0.30508236	0.24507604	
329.8	0.30532122	0.24569625	
330	0.30618254	0.24631534	
330.2	0.3064861	0.24693331	
330.4	0.30665952	0.24755016	
330.6	0.30759191	0.2481659	
330.8	0.3081499	0.24878053	
331	0.3078217	0.24939405	
331.2	0.30872471	0.25000646	
331.4	0.30937016	0.25061777	
331.6	0.3097706	0.25122797	
331.8	0.31011834	0.25183707	
332	0.31064428	0.25244508	
332.2	0.31131094	0.25305198	
332.4	0.31196783	0.25365779	
332.6	0.31218837	0.2542625	
332.8	0.31238771	0.25486613	
333	0.31273904	0.25546866	
333.2	0.31291158	0.25607011	
333.4	0.31299694	0.25667047	
333.6	0.31344487	0.25726974	
333.8	0.31382066	0.25786794	
334	0.31437576	0.25846505	
334.2	0.31491686	0.25906109	
334.4	0.31552741	0.25965605	
334.6	0.3161229	0.26024993	
334.8	0.3167039	0.26084275	
335	0.31715388	0.26143449	
335.2	0.3178527	0.26202517	
335.4	0.31830233	0.26261478	
335.6	0.31856158	0.26320332	
335.8	0.31879207	0.26379081	
336	0.31939354	0.26437723	
336.2	0.31943014	0.26496259	
336.4	0.31961361	0.2655469	
336.6	0.319719	0.26613015	
336.8	0.31978399	0.26671235	
337	0.31993031	0.2672935	
337.2	0.31999327	0.2678736	
337.4	0.32029061	0.26845265	
337.6	0.32161654	0.26903066	
337.8	0.32215676	0.26960762	
338	0.3229279	0.27018354	
338.2	0.32361655	0.27075842	
338.4	0.3247722	0.27133227	
338.6	0.32553144	0.27190508	
338.8	0.32670951	0.27247685	
339	0.32750005	0.27304759	
339.2	0.3283301	0.2736173	
339.4	0.32933003	0.27418599	
339.6	0.32967707	0.27475364	
339.8	0.33022162	0.27532028	
340	0.33092474	0.27588589	
340.2	0.33065394	0.27645047	
340.4	0.33105541	0.27701404	
340.6	0.33122101	0.27757659	
340.8	0.33194642	0.27813813	
341	0.33231648	0.27869865	
341.2	0.33278665	0.27925816	
341.4	0.33333438	0.27981666	
341.6	0.33373872	0.28037415	
341.8	0.33398641	0.28093064	
342	0.33393039	0.28148612	
342.2	0.33373838	0.2820406	
342.4	0.33422777	0.28259408	
342.6	0.33417318	0.28314655	
342.8	0.3344736	0.28369803	
343	0.33497007	0.28424852	
343.2	0.33551056	0.28479801	
343.4	0.33602857	0.28534651	
343.6	0.33642458	0.28589402	
343.8	0.3369203	0.28644054	
344	0.337432	0.28698608	
344.2	0.33730155	0.28753062	
344.4	0.33837576	0.28807419	
344.6	0.33902935	0.28861678	
344.8	0.33982228	0.28915838	
345	0.34056647	0.28969901	
345.2	0.34114154	0.29023866	
345.4	0.34191547	0.29077734	
345.6	0.34246355	0.29131505	
345.8	0.34287745	0.29185178	
346	0.34299102	0.29238755	
346.2	0.3436479	0.29292234	
346.4	0.34420908	0.29345618	
346.6	0.34488945	0.29398905	
346.8	0.345628	0.29452095	
347	0.34650855	0.2950519	
347.2	0.3468232	0.29558189	
347.4	0.34729391	0.29611092	
347.6	0.34746257	0.296639	
347.8	0.34764784	0.29716612	
348	0.34789849	0.2976923	
348.2	0.3481409	0.29821752	
348.4	0.34838113	0.29874179	
348.6	0.34865745	0.29926512	
348.8	0.34900173	0.2997875	
349	0.34950346	0.30030894	
349.2	0.34908139	0.30082944	
349.4	0.34939665	0.301349	
349.6	0.3495334	0.30186762	
349.8	0.34990053	0.30238531	
350	0.35062388	0.30290206	
350.2	0.35123255	0.30341787	
350.4	0.35146606	0.30393276	
350.6	0.35224661	0.30444672	
350.8	0.35271798	0.30495975	
351	0.35339672	0.30547185	
351.2	0.35336114	0.30598303	
351.4	0.35447249	0.30649328	
351.6	0.35456602	0.30700262	
351.8	0.35508909	0.30751103	
352	0.35559621	0.30801853	
352.2	0.35598138	0.30852511	
352.4	0.35586668	0.30903078	
352.6	0.35650193	0.30953553	
352.8	0.35678615	0.31003937	
353	0.35672371	0.31054231	
353.2	0.35631669	0.31104433	
353.4	0.3570211	0.31154545	
353.6	0.35740621	0.31204566	
353.8	0.35795147	0.31254497	
354	0.35842873	0.31304338	
354.2	0.35855698	0.31354089	
354.4	0.35903141	0.31403751	
354.6	0.35941968	0.31453322	
354.8	0.35958546	0.31502804	
355	0.36003051	0.31552197	
355.2	0.36015447	0.316015	
355.4	0.36089118	0.31650715	
355.6	0.3610311	0.31699841	
355.8	0.36149953	0.31748878	
356	0.3622901	0.31797826	
356.2	0.36291402	0.31846686	
356.4	0.36307283	0.31895458	
356.6	0.36373303	0.31944142	
356.8	0.36400117	0.31992738	
357	0.36422572	0.32041246	
357.2	0.36482842	0.32089667	
357.4	0.36538297	0.32138	
357.6	0.36575331	0.32186246	
357.8	0.366206	0.32234405	
358	0.36661411	0.32282477	
358.2	0.36688807	0.32330463	
358.4	0.36767563	0.32378361	
358.6	0.36806833	0.32426173	
358.8	0.36846277	0.32473899	
359	0.36841549	0.32521539	
359.2	0.36893064	0.32569093	
359.4	0.36897067	0.3261656	
359.6	0.36952027	0.32663942	
359.8	0.36990764	0.32711239	
360	0.37043509	0.3275845	
360.2	0.37093904	0.32805576	
360.4	0.37129497	0.32852617	
360.6	0.37185766	0.32899573	
360.8	0.37218633	0.32946444	
361	0.37230274	0.32993231	
361.2	0.37245098	0.33039933	
361.4	0.37277154	0.33086551	
361.6	0.37290692	0.33133085	
361.8	0.37317764	0.33179534	
362	0.37372984	0.332259	
362.2	0.37437785	0.33272182	
362.4	0.3754853	0.33318381	
362.6	0.37615166	0.33364496	
362.8	0.37597403	0.33410528	
363	0.37566526	0.33456477	
363.2	0.37635995	0.33502343	
363.4	0.37625223	0.33548126	
363.6	0.3771386	0.33593826	
363.8	0.3771445	0.33639444	
364	0.37710655	0.3368498	
364.2	0.37766258	0.33730433	
364.4	0.3782483	0.33775804	
364.6	0.37851635	0.33821094	
364.8	0.37907965	0.33866302	
365	0.37917191	0.33911428	
365.2	0.37930585	0.33956472	
365.4	0.37994308	0.34001436	
365.6	0.38002571	0.34046318	
365.8	0.38080188	0.34091119	
366	0.3814897	0.34135839	
366.2	0.38216896	0.34180478	
366.4	0.38313502	0.34225037	
366.6	0.38347167	0.34269516	
366.8	0.38339698	0.34313914	
367	0.38369475	0.34358232	
367.2	0.38439442	0.3440247	
367.4	0.38464672	0.34446628	
367.6	0.38546395	0.34490706	
367.8	0.3853486	0.34534705	
368	0.38539929	0.34578625	
368.2	0.38544045	0.34622465	
368.4	0.38571512	0.34666226	
368.6	0.38561304	0.34709908	
368.8	0.38614596	0.34753511	
369	0.38627759	0.34797036	
369.2	0.38656129	0.34840481	
369.4	0.38774738	0.34883849	
369.6	0.38803313	0.34927138	
369.8	0.38879368	0.34970349	
370	0.38924119	0.35013482	
370.2	0.3896032	0.35056537	
370.4	0.39037009	0.35099514	
370.6	0.39026641	0.35142414	
370.8	0.39074247	0.35185237	
371	0.39130522	0.35227982	
371.2	0.391937	0.3527065	
371.4	0.39201775	0.35313241	
371.6	0.39224385	0.35355755	
371.8	0.39198721	0.35398192	
372	0.39158693	0.35440552	
372.2	0.39174714	0.35482837	
372.4	0.39199969	0.35525044	
372.6	0.392157	0.35567176	
372.8	0.39341508	0.35609232	
373	0.39395111	0.35651211	
373.2	0.39434936	0.35693115	
373.4	0.39498035	0.35734943	
373.6	0.39494519	0.35776696	
373.8	0.3954145	0.35818373	
374	0.39560734	0.35859976	
374.2	0.39544952	0.35901503	
374.4	0.39604744	0.35942955	
374.6	0.3960658	0.35984332	
374.8	0.39703147	0.36025634	
375	0.39726454	0.36066862	
375.2	0.39704645	0.36108016	
375.4	0.39709351	0.36149095	
375.6	0.39754936	0.361901	
375.8	0.39783203	0.36231031	
376	0.39865861	0.36271888	
376.2	0.39958239	0.36312672	
376.4	0.40030021	0.36353382	
376.6	0.40117216	0.36394018	
376.8	0.4027612	0.36434581	
377	0.40291173	0.3647507	
377.2	0.40350465	0.36515487	
377.4	0.40365193	0.36555831	
377.6	0.40347646	0.36596102	
377.8	0.40358533	0.366363	
378	0.4037966	0.36676425	
378.2	0.40358059	0.36716478	
378.4	0.40358258	0.36756459	
378.6	0.40312398	0.36796368	
378.8	0.40316123	0.36836204	
379	0.40239461	0.36875969	
379.2	0.40255361	0.36915662	
379.4	0.40269327	0.36955283	
379.6	0.40279695	0.36994833	
379.8	0.40293765	0.37034311	
380	0.40348614	0.37073718	
380.2	0.40400313	0.37113054	
380.4	0.40459155	0.37152319	
380.6	0.40525342	0.37191513	
380.8	0.40597876	0.37230637	
381	0.40645361	0.37269689	
381.2	0.40707348	0.37308671	
381.4	0.40757102	0.37347583	
381.6	0.40769582	0.37386425	
381.8	0.40816629	0.37425196	
382	0.40864727	0.37463897	
382.2	0.40811955	0.37502529	
382.4	0.40829717	0.37541091	
382.6	0.40836345	0.37579583	
382.8	0.40902827	0.37618006	
383	0.4089999	0.37656359	
383.2	0.40945542	0.37694643	
383.4	0.40925171	0.37732858	
383.6	0.4095798	0.37771004	
383.8	0.40953718	0.37809081	
384	0.41028761	0.3784709	
384.2	0.41093837	0.3788503	
384.4	0.41120482	0.37922901	
384.6	0.41179459	0.37960704	
384.8	0.41211965	0.37998439	
385	0.41239668	0.38036105	
385.2	0.41261353	0.38073704	
385.4	0.41319488	0.38111234	
385.6	0.4137388	0.38148697	
385.8	0.41412933	0.38186093	
386	0.41432466	0.38223421	
386.2	0.41458433	0.38260681	
386.4	0.41527222	0.38297874	
386.6	0.41562826	0.38335	
386.8	0.41659031	0.38372059	
387	0.41728348	0.38409051	
387.2	0.41755617	0.38445977	
387.4	0.41823938	0.38482835	
387.6	0.41839222	0.38519628	
387.8	0.41878997	0.38556353	
388	0.41923753	0.38593013	
388.2	0.41947631	0.38629606	
388.4	0.41954527	0.38666133	
388.6	0.4193139	0.38702594	
388.8	0.41885018	0.3873899	
389	0.41870888	0.38775319	
389.2	0.41952138	0.38811584	
389.4	0.41967035	0.38847782	
389.6	0.42018181	0.38883916	
389.8	0.42042926	0.38919984	
390	0.42080176	0.38955987	
390.2	0.42140526	0.38991925	
390.4	0.42182904	0.39027798	
390.6	0.42248686	0.39063606	
390.8	0.42346951	0.3909935	
391	0.42363271	0.39135029	
391.2	0.423632	0.39170644	
391.4	0.42416758	0.39206194	
391.6	0.42408305	0.39241681	
391.8	0.42462425	0.39277103	
392	0.42422082	0.39312461	
392.2	0.42439776	0.39347756	
392.4	0.424237	0.39382986	
392.6	0.42387234	0.39418153	
392.8	0.42394055	0.39453257	
393	0.42385659	0.39488297	
393.2	0.42401437	0.39523274	
393.4	0.42402542	0.39558188	
393.6	0.42462388	0.39593039	
393.8	0.4249285	0.39627827	
394	0.42491637	0.39662552	
394.2	0.42521181	0.39697215	
394.4	0.42595383	0.39731815	
394.6	0.42659222	0.39766352	
394.8	0.42755325	0.39800827	
395	0.42728937	0.3983524	
395.2	0.42800934	0.39869591	
395.4	0.42905678	0.39903879	
395.6	0.42987925	0.39938106	
395.8	0.43053189	0.39972271	
396	0.43068616	0.40006375	
396.2	0.43101803	0.40040416	
396.4	0.43117636	0.40074397	
396.6	0.43142597	0.40108316	
396.8	0.43113139	0.40142174	
397	0.43076837	0.4017597	
397.2	0.43059632	0.40209706	
397.4	0.43053273	0.40243381	
397.6	0.43034365	0.40276995	
397.8	0.43032753	0.40310548	
398	0.43061101	0.4034404	
398.2	0.43100723	0.40377473	
398.4	0.431859	0.40410845	
398.6	0.431936	0.40444156	
398.8	0.43201232	0.40477408	
399	0.43188256	0.40510599	
399.2	0.43333452	0.40543731	
399.4	0.43442058	0.40576802	
399.6	0.4349833	0.40609814	
399.8	0.43531335	0.40642767	
400	0.43545438	0.4067566	
400.2	0.43568254	0.40708493	
400.4	0.4357338	0.40741268	
400.6	0.43645172	0.40773983	
400.8	0.43659457	0.40806639	
401	0.43682851	0.40839236	
401.2	0.43696031	0.40871774	
401.4	0.43673179	0.40904254	
401.6	0.4369194	0.40936675	
401.8	0.43767689	0.40969037	
402	0.43802682	0.41001341	
402.2	0.43822163	0.41033587	
402.4	0.43853104	0.41065774	
402.6	0.43850323	0.41097904	
402.8	0.43878109	0.41129975	
403	0.43949364	0.41161988	
403.2	0.44010118	0.41193944	
403.4	0.44006968	0.41225842	
403.6	0.4401148	0.41257682	
403.8	0.44050207	0.41289465	
404	0.44064546	0.41321191	
404.2	0.44157504	0.41352859	
404.4	0.44208604	0.4138447	
404.6	0.44289025	0.41416024	
404.8	0.44372423	0.41447521	
405	0.44377193	0.41478961	
405.2	0.4437931	0.41510345	
405.4	0.44363814	0.41541671	
405.6	0.44469513	0.41572942	
405.8	0.44545749	0.41604155	
406	0.44518383	0.41635313	
406.2	0.44555628	0.41666414	
406.4	0.44544916	0.41697459	
406.6	0.44606149	0.41728448	
406.8	0.44606199	0.41759381	
407	0.44648649	0.41790258	
407.2	0.4467296	0.4182108	
407.4	0.44684713	0.41851846	
407.6	0.44723311	0.41882556	
407.8	0.44731289	0.41913211	
408	0.44730502	0.4194381	
408.2	0.44756835	0.41974354	
408.4	0.44752674	0.42004844	
408.6	0.44769063	0.42035278	
408.8	0.44808391	0.42065657	
409	0.44828771	0.42095981	
409.2	0.44887597	0.42126251	
409.4	0.44958642	0.42156466	
409.6	0.45022333	0.42186626	
409.8	0.44996223	0.42216732	
410	0.44985228	0.42246784	
410.2	0.45068368	0.42276781	
410.4	0.45044546	0.42306724	
410.6	0.45102208	0.42336613	
410.8	0.45109228	0.42366448	
411	0.45191348	0.4239623	
411.2	0.45215285	0.42425957	
411.4	0.45192812	0.42455631	
411.6	0.45171322	0.42485251	
411.8	0.45140684	0.42514818	
412	0.45128735	0.42544332	
412.2	0.4514595	0.42573792	
412.4	0.45176601	0.42603199	
412.6	0.45220098	0.42632553	
412.8	0.45307454	0.42661854	
413	0.45388819	0.42691102	
413.2	0.45434698	0.42720297	
413.4	0.45470513	0.42749439	
413.6	0.45432825	0.42778529	
413.8	0.45480841	0.42807567	
414	0.45530645	0.42836552	
414.2	0.45594604	0.42865484	
414.4	0.45589558	0.42894365	
414.6	0.45594636	0.42923193	
414.8	0.4564842	0.42951969	
415	0.45664214	0.42980694	
415.2	0.45664086	0.43009366	
415.4	0.45633243	0.43037987	
415.6	0.45672227	0.43066556	
415.8	0.45667389	0.43095073	
416	0.45668967	0.43123539	
416.2	0.45706474	0.43151954	
416.4	0.45743723	0.43180317	
416.6	0.45788717	0.43208629	
416.8	0.4583106	0.4323689	
417	0.45853547	0.432651	
417.2	0.45885784	0.43293259	
417.4	0.45919501	0.43321367	
417.6	0.45950138	0.43349425	
417.8	0.46047258	0.43377432	
418	0.46082077	0.43405388	
418.2	0.46101257	0.43433294	
418.4	0.46119638	0.43461149	
418.6	0.46140876	0.43488954	
418.8	0.46191979	0.43516709	
419	0.46196814	0.43544414	
419.2	0.46251512	0.43572069	
419.4	0.46237021	0.43599674	
419.6	0.46307577	0.43627229	
419.8	0.46271199	0.43654734	
420	0.46319681	0.4368219	
420.2	0.4635648	0.43709596	
420.4	0.46384658	0.43736952	
420.6	0.46379184	0.4376426	
420.8	0.46419143	0.43791517	
421	0.46466194	0.43818726	
421.2	0.46482572	0.43845886	
421.4	0.46526362	0.43872996	
421.6	0.46574372	0.43900058	
421.8	0.46638517	0.43927071	
422	0.46678317	0.43954035	
422.2	0.46686441	0.4398095	
422.4	0.46701436	0.44007817	
422.6	0.46702179	0.44034635	
422.8	0.46694487	0.44061405	
423	0.46686543	0.44088127	
423.2	0.46722009	0.441148	
423.4	0.46715888	0.44141425	
423.6	0.46778332	0.44168002	
423.8	0.46799654	0.44194531	
424	0.46849771	0.44221012	
424.2	0.46915319	0.44247446	
424.4	0.46908018	0.44273831	
424.6	0.46928669	0.44300169	
424.8	0.46953897	0.4432646	
425	0.46994107	0.44352703	
425.2	0.47011067	0.44378899	
425.4	0.47051898	0.44405047	
425.6	0.47040697	0.44431148	
425.8	0.47068267	0.44457202	
426	0.47048351	0.44483209	
426.2	0.4704672	0.44509169	
426.4	0.470411	0.44535082	
426.6	0.47069521	0.44560949	
426.8	0.47123295	0.44586768	
427	0.47172273	0.44612542	
427.2	0.4722913	0.44638268	
427.4	0.47287896	0.44663948	
427.6	0.47383169	0.44689582	
427.8	0.4743571	0.4471517	
428	0.47510745	0.44740711	
428.2	0.4761541	0.44766206	
428.4	0.47589315	0.44791655	
428.6	0.47637988	0.44817059	
428.8	0.47665457	0.44842416	
429	0.4772442	0.44867728	
429.2	0.47701946	0.44892993	
429.4	0.47693333	0.44918214	
429.6	0.47693987	0.44943389	
429.8	0.47721431	0.44968518	
430	0.4773663	0.44993602	
430.2	0.47754894	0.45018641	
430.4	0.47809531	0.45043634	
430.6	0.47873842	0.45068582	
430.8	0.4787246	0.45093486	
431	0.47893068	0.45118344	
431.2	0.47920407	0.45143158	
431.4	0.479789	0.45167926	
431.6	0.48035688	0.4519265	
431.8	0.48049477	0.4521733	
432	0.48143296	0.45241964	
432.2	0.4819905	0.45266555	
432.4	0.48225895	0.45291101	
432.6	0.48258482	0.45315602	
432.8	0.48283632	0.4534006	
433	0.48270328	0.45364473	
433.2	0.48247845	0.45388842	
433.4	0.48268975	0.45413167	
433.6	0.48304582	0.45437449	
433.8	0.48291463	0.45461686	
434	0.4826728	0.4548588	
434.2	0.48247893	0.4551003	
434.4	0.48283358	0.45534136	
434.6	0.48280017	0.45558199	
434.8	0.48257153	0.45582218	
435	0.48322871	0.45606195	
435.2	0.48364364	0.45630127	
435.4	0.48403263	0.45654017	
435.6	0.48433953	0.45677863	
435.8	0.48471128	0.45701667	
436	0.48553341	0.45725427	
436.2	0.48610715	0.45749145	
436.4	0.48626597	0.4577282	
436.6	0.48595682	0.45796452	
436.8	0.48652524	0.45820041	
437	0.48669758	0.45843588	
437.2	0.48662772	0.45867092	
437.4	0.48678772	0.45890554	
437.6	0.48714866	0.45913973	
437.8	0.48683855	0.4593735	
438	0.4869126	0.45960685	
438.2	0.48702567	0.45983978	
438.4	0.4871816	0.46007229	
438.6	0.48719207	0.46030438	
438.8	0.48725652	0.46053605	
439	0.48807653	0.4607673	
439.2	0.48826559	0.46099813	
439.4	0.48834971	0.46122855	
439.6	0.48875794	0.46145855	
439.8	0.48933746	0.46168814	
440	0.48976002	0.46191731	
440.2	0.4899369	0.46214607	
440.4	0.48980613	0.46237441	
440.6	0.49040861	0.46260235	
440.8	0.49072864	0.46282987	
441	0.49101879	0.46305698	
441.2	0.49006729	0.46328368	
441.4	0.49071155	0.46350997	
441.6	0.49112833	0.46373585	
441.8	0.49122155	0.46396133	
442	0.49124432	0.46418639	
442.2	0.49165044	0.46441106	
442.4	0.49242447	0.46463531	
442.6	0.4924491	0.46485916	
442.8	0.49289276	0.46508261	
443	0.49318602	0.46530565	
443.2	0.49314687	0.46552829	
443.4	0.49375248	0.46575053	
443.6	0.4947397	0.46597237	
443.8	0.49504166	0.46619381	
444	0.49535597	0.46641485	
444.2	0.49510892	0.46663549	
444.4	0.49502113	0.46685573	
444.6	0.49526199	0.46707557	
444.8	0.49491454	0.46729501	
445	0.49498048	0.46751406	
445.2	0.49429264	0.46773272	
445.4	0.49522945	0.46795098	
445.6	0.4958342	0.46816884	
445.8	0.49595687	0.46838632	
446	0.49613115	0.4686034	
446.2	0.49684581	0.46882008	
446.4	0.49691627	0.46903638	
446.6	0.49633316	0.46925229	
446.8	0.49678153	0.4694678	
447	0.49736961	0.46968293	
447.2	0.49806359	0.46989767	
447.4	0.49912953	0.47011202	
447.6	0.50048047	0.47032599	
447.8	0.5010293	0.47053956	
448	0.50117316	0.47075276	
448.2	0.500934	0.47096556	
448.4	0.5015489	0.47117799	
448.6	0.50198372	0.47139003	
448.8	0.50230661	0.47160169	
449	0.50295908	0.47181296	
449.2	0.50297102	0.47202385	
449.4	0.50349217	0.47223437	
449.6	0.50398168	0.4724445	
449.8	0.50392965	0.47265425	
450	0.50404167	0.47286363	
450.2	0.50351376	0.47307263	
450.4	0.50347409	0.47328125	
450.6	0.50304268	0.47348949	
450.8	0.50307481	0.47369736	
451	0.50318699	0.47390485	
451.2	0.50311593	0.47411197	
451.4	0.50340804	0.47431871	
451.6	0.50367944	0.47452508	
451.8	0.50324978	0.47473108	
452	0.50337683	0.4749367	
452.2	0.50367412	0.47514196	
452.4	0.50423209	0.47534684	
452.6	0.50420035	0.47555136	
452.8	0.50440896	0.4757555	
453	0.50466013	0.47595928	
453.2	0.50512668	0.47616269	
453.4	0.50586947	0.47636573	
453.6	0.50691961	0.4765684	
453.8	0.50733775	0.47677071	
454	0.50780857	0.47697266	
454.2	0.50793743	0.47717424	
454.4	0.50864262	0.47737545	
454.6	0.50884331	0.4775763	
454.8	0.50935166	0.47777679	
455	0.50962233	0.47797692	
455.2	0.50929919	0.47817669	
455.4	0.50897768	0.47837609	
455.6	0.50898873	0.47857514	
455.8	0.50898552	0.47877383	
456	0.50922183	0.47897215	
456.2	0.50895246	0.47917012	
456.4	0.50879732	0.47936774	
456.6	0.50857518	0.47956499	
456.8	0.50841864	0.47976189	
457	0.50868034	0.47995844	
457.2	0.50884896	0.48015463	
457.4	0.50845428	0.48035046	
457.6	0.50888937	0.48054594	
457.8	0.50895423	0.48074107	
458	0.50973106	0.48093585	
458.2	0.51034295	0.48113027	
458.4	0.51123748	0.48132435	
458.6	0.51211554	0.48151807	
458.8	0.51236143	0.48171144	
459	0.51231471	0.48190447	
459.2	0.51259617	0.48209714	
459.4	0.51340038	0.48228947	
459.6	0.51387271	0.48248145	
459.8	0.51451775	0.48267309	
460	0.51480533	0.48286438	
460.2	0.51516413	0.48305532	
460.4	0.51546296	0.48324592	
460.6	0.51562484	0.48343617	
460.8	0.51577795	0.48362609	
461	0.51595879	0.48381565	
461.2	0.51577184	0.48400488	
461.4	0.51564459	0.48419377	
461.6	0.51634105	0.48438231	
461.8	0.51692167	0.48457051	
462	0.51748561	0.48475838	
462.2	0.51789263	0.4849459	
462.4	0.51833972	0.48513309	
462.6	0.51890218	0.48531993	
462.8	0.51881571	0.48550644	
463	0.51940524	0.48569262	
463.2	0.51998732	0.48587846	
463.4	0.52022889	0.48606396	
463.6	0.52028342	0.48624913	
463.8	0.5200659	0.48643396	
464	0.52009042	0.48661846	
464.2	0.5201335	0.48680262	
464.4	0.52050379	0.48698646	
464.6	0.52087996	0.48716996	
464.8	0.52113595	0.48735313	
465	0.52153435	0.48753597	
465.2	0.52169748	0.48771848	
465.4	0.5212143	0.48790066	
465.6	0.52184628	0.48808251	
465.8	0.52185613	0.48826404	
466	0.52139914	0.48844523	
466.2	0.5213978	0.4886261	
466.4	0.52126433	0.48880664	
466.6	0.5217674	0.48898686	
466.8	0.52220612	0.48916675	
467	0.52310081	0.48934632	
467.2	0.52320211	0.48952556	
467.4	0.52354073	0.48970448	
467.6	0.52381851	0.48988307	
467.8	0.52397059	0.49006135	
468	0.52468059	0.4902393	
468.2	0.52495844	0.49041693	
468.4	0.52536903	0.49059424	
468.6	0.52531004	0.49077123	
468.8	0.52568564	0.4909479	
469	0.52605572	0.49112425	
469.2	0.5259668	0.49130028	
469.4	0.52517815	0.49147599	
469.6	0.52536347	0.49165139	
469.8	0.52503834	0.49182647	
470	0.525099	0.49200124	
470.2	0.52530697	0.49217569	
470.4	0.52541223	0.49234982	
470.6	0.52605465	0.49252364	
470.8	0.52681241	0.49269715	
471	0.52754728	0.49287034	
471.2	0.52759632	0.49304322	
471.4	0.52818279	0.49321579	
471.6	0.52889847	0.49338805	
471.8	0.5295549	0.49355999	
472	0.53014978	0.49373163	
472.2	0.53033883	0.49390295	
472.4	0.5302847	0.49407397	
472.6	0.53065651	0.49424468	
472.8	0.53132847	0.49441508	
473	0.53153967	0.49458517	
473.2	0.5314304	0.49475495	
473.4	0.53145233	0.49492443	
473.6	0.5316363	0.4950936	
473.8	0.53265606	0.49526247	
474	0.53283669	0.49543103	
474.2	0.53301632	0.49559929	
474.4	0.53294315	0.49576724	
474.6	0.53334332	0.49593489	
474.8	0.53388305	0.49610224	
475	0.53358228	0.49626929	
475.2	0.5334132	0.49643603	
475.4	0.53379022	0.49660248	
475.6	0.53431957	0.49676862	
475.8	0.53449713	0.49693446	
476	0.53415925	0.4971	
476.2	0.53385251	0.49726525	
476.4	0.53392872	0.4974302	
476.6	0.53427619	0.49759485	
476.8	0.53453346	0.4977592	
477	0.53452558	0.49792325	
477.2	0.53470831	0.49808701	
477.4	0.53522401	0.49825047	
477.6	0.53530988	0.49841364	
477.8	0.53609233	0.49857651	
478	0.53589309	0.49873909	
478.2	0.53621789	0.49890138	
478.4	0.53614267	0.49906337	
478.6	0.53638167	0.49922507	
478.8	0.53623368	0.49938648	
479	0.53580787	0.4995476	
479.2	0.53594495	0.49970843	
479.4	0.53593718	0.49986896	
479.6	0.53595632	0.50002921	
479.8	0.53565198	0.50018916	
480	0.53565198	0.50034803	
480.2	0.53448013	0.50011306	
480.4	0.53341611	0.4998782	
480.6	0.53198397	0.49964345	
480.8	0.53049384	0.49940881	
481	0.52911275	0.49917428	
481.2	0.52729204	0.49893986	
481.4	0.52595929	0.49870555	
481.6	0.52450685	0.49847135	
481.8	0.52360801	0.49823726	
482	0.5224975	0.49800328	
482.2	0.52153892	0.49776941	
482.4	0.52064873	0.49753565	
482.6	0.51992563	0.497302	
482.8	0.51891059	0.49706846	
483	0.51773336	0.49683503	
483.2	0.51651465	0.49660171	
483.4	0.51562252	0.4963685	
483.6	0.51432419	0.49613539	
483.8	0.5136295	0.4959024	
484	0.51223694	0.49566952	
484.2	0.51220239	0.49543675	
484.4	0.51141784	0.49520408	
484.6	0.5102455	0.49497153	
484.8	0.5093202	0.49473908	
485	0.50885754	0.49450674	
485.2	0.50804204	0.49427452	
485.4	0.50788915	0.4940424	
485.6	0.50710361	0.49381039	
485.8	0.50614577	0.49357849	
486	0.50479392	0.49334669	
486.2	0.50383435	0.49311501	
486.4	0.5027923	0.49288344	
486.6	0.50127667	0.49265197	
486.8	0.50011496	0.49242062	
487	0.49885896	0.49218937	
487.2	0.49760477	0.49195823	
487.4	0.49669491	0.4917272	
487.6	0.4953367	0.49149627	
487.8	0.49445434	0.49126546	
488	0.49340282	0.49103476	
488.2	0.49314061	0.49080416	
488.4	0.49210062	0.49057367	
488.6	0.49131826	0.49034329	
488.8	0.49131592	0.49011302	
489	0.49123582	0.48988285	
489.2	0.49078538	0.4896528	
489.4	0.49042526	0.48942285	
489.6	0.490016	0.48919301	
489.8	0.48919181	0.48896327	
490	0.48845776	0.48873365	
490.2	0.48798744	0.48850413	
490.4	0.48704553	0.48827473	
490.6	0.48654348	0.48804542	
490.8	0.48558239	0.48781623	
491	0.48435451	0.48758714	
491.2	0.48347471	0.48735817	
491.4	0.48241748	0.4871293	
491.6	0.48111464	0.48690053	
491.8	0.4800679	0.48667188	
492	0.47937377	0.48644333	
492.2	0.47869992	0.48621489	
492.4	0.47785375	0.48598655	
492.6	0.47691004	0.48575833	
492.8	0.47665194	0.48553021	
493	0.47537478	0.4853022	
493.2	0.47479469	0.48507429	
493.4	0.47395393	0.48484649	
493.6	0.47353752	0.4846188	
493.8	0.47260676	0.48439122	
494	0.47154008	0.48416374	
494.2	0.470522	0.48393637	
494.4	0.46949032	0.48370911	
494.6	0.46880191	0.48348195	
494.8	0.46763861	0.4832549	
495	0.4672303	0.48302796	
495.2	0.46661254	0.48280112	
495.4	0.46566641	0.48257439	
495.6	0.46478421	0.48234776	
495.8	0.46428086	0.48212125	
496	0.46407195	0.48189483	
496.2	0.46354459	0.48166853	
496.4	0.46285613	0.48144233	
496.6	0.46238907	0.48121624	
496.8	0.4620927	0.48099025	
497	0.46089663	0.48076437	
497.2	0.46004896	0.4805386	
497.4	0.45944079	0.48031293	
497.6	0.45900482	0.48008737	
497.8	0.45815116	0.47986191	
498	0.45700935	0.47963656	
498.2	0.4566817	0.47941132	
498.4	0.45619132	0.47918618	
498.6	0.45581195	0.47896115	
498.8	0.45528482	0.47873622	
499	0.45542377	0.4785114	
499.2	0.45493351	0.47828668	
499.4	0.45479025	0.47806207	
499.6	0.45486694	0.47783757	
499.8	0.45474566	0.47761317	
500	0.45456155	0.47738887	
500.2	0.45413112	0.47716468	
500.4	0.45378369	0.4769406	
500.6	0.45316273	0.47671662	
500.8	0.45221131	0.47649275	
501	0.45098084	0.47626898	
501.2	0.45001933	0.47604532	
501.4	0.44960551	0.47582176	
501.6	0.44860723	0.47559831	
501.8	0.44770421	0.47537496	
502	0.44691985	0.47515171	
502.2	0.44628948	0.47492858	
502.4	0.4448444	0.47470554	
502.6	0.44397304	0.47448261	
502.8	0.44302093	0.47425979	
503	0.44297003	0.47403707	
503.2	0.44232787	0.47381446	
503.4	0.44244814	0.47359195	
503.6	0.44183172	0.47336954	
503.8	0.4410444	0.47314724	
504	0.44078668	0.47292504	
504.2	0.44088465	0.47270295	
504.4	0.44063448	0.47248096	
504.6	0.44043379	0.47225908	
504.8	0.43993279	0.4720373	
505	0.43965921	0.47181562	
505.2	0.43948084	0.47159405	
505.4	0.43933498	0.47137258	
505.6	0.43896994	0.47115122	
505.8	0.43848922	0.47092996	
506	0.43825614	0.4707088	
506.2	0.4375543	0.47048775	
506.4	0.43678332	0.4702668	
506.6	0.43551928	0.47004596	
506.8	0.43472933	0.46982522	
507	0.43439072	0.46960458	
507.2	0.43392987	0.46938405	
507.4	0.43396617	0.46916362	
507.6	0.43297839	0.46894329	
507.8	0.43288959	0.46872307	
508	0.43281767	0.46850295	
508.2	0.43227267	0.46828293	
508.4	0.43181507	0.46806302	
508.6	0.43155607	0.46784321	
508.8	0.4312964	0.46762351	
509	0.43138921	0.4674039	
509.2	0.4314147	0.4671844	
509.4	0.43106576	0.46696501	
509.6	0.43023413	0.46674571	
509.8	0.42973729	0.46652652	
510	0.42969501	0.46630743	
510.2	0.42906585	0.46608845	
510.4	0.4285967	0.46586957	
510.6	0.42789506	0.46565079	
510.8	0.42762939	0.46543211	
511	0.42691195	0.46521354	
511.2	0.42647529	0.46499507	
511.4	0.42592998	0.4647767	
511.6	0.42447405	0.46455843	
511.8	0.4239031	0.46434027	
512	0.42253114	0.46412221	
512.2	0.42158805	0.46390425	
512.4	0.42182628	0.46368639	
512.6	0.42163026	0.46346864	
512.8	0.42154476	0.46325099	
513	0.42105324	0.46303344	
513.2	0.42085717	0.46281599	
513.4	0.41987625	0.46259865	
513.6	0.41918311	0.4623814	
513.8	0.41960829	0.46216426	
514	0.41976176	0.46194722	
514.2	0.41983277	0.46173028	
514.4	0.41933992	0.46151345	
514.6	0.41896027	0.46129672	
514.8	0.41830386	0.46108008	
515	0.41752951	0.46086355	
515.2	0.41760775	0.46064713	
515.4	0.41696787	0.4604308	
515.6	0.41612872	0.46021457	
515.8	0.41562098	0.45999845	
516	0.41496788	0.45978243	
516.2	0.415126	0.45956651	
516.4	0.41492884	0.45935069	
516.6	0.41430034	0.45913497	
516.8	0.41409126	0.45891935	
517	0.41364812	0.45870384	
517.2	0.41341107	0.45848842	
517.4	0.41273297	0.45827311	
517.6	0.41245315	0.4580579	
517.8	0.41239741	0.45784279	
518	0.41200792	0.45762778	
518.2	0.41170886	0.45741287	
518.4	0.41074263	0.45719806	
518.6	0.41047846	0.45698336	
518.8	0.410178	0.45676875	
519	0.40986253	0.45655424	
519.2	0.40992677	0.45633984	
519.4	0.40900161	0.45612553	
519.6	0.40872054	0.45591133	
519.8	0.40799834	0.45569723	
520	0.40767192	0.45548323	
520.2	0.40700754	0.45526933	
520.4	0.40643483	0.45505552	
520.6	0.40611352	0.45484182	
520.8	0.40609635	0.45462822	
521	0.40571783	0.45441472	
521.2	0.40518988	0.45420132	
521.4	0.40460898	0.45398802	
521.6	0.40450071	0.45377482	
521.8	0.4041648	0.45356172	
522	0.40388161	0.45334872	
522.2	0.40358013	0.45313583	
522.4	0.40309046	0.45292303	
522.6	0.40320726	0.45271033	
522.8	0.40296312	0.45249773	
523	0.4027884	0.45228523	
523.2	0.40268509	0.45207283	
523.4	0.40246499	0.45186053	
523.6	0.40236486	0.45164833	
523.8	0.40176013	0.45143623	
524	0.40160796	0.45122423	
524.2	0.40150619	0.45101232	
524.4	0.40133649	0.45080052	
524.6	0.40110778	0.45058882	
524.8	0.40120734	0.45037722	
525	0.40091715	0.45016571	
525.2	0.4009368	0.44995431	
525.4	0.40045644	0.449743	
525.6	0.40086218	0.4495318	
525.8	0.40010075	0.44932069	
526	0.39995493	0.44910968	
526.2	0.39992002	0.44889877	
526.4	0.39932799	0.44868796	
526.6	0.39904024	0.44847725	
526.8	0.39832739	0.44826664	
527	0.39822203	0.44805613	
527.2	0.39783473	0.44784572	
527.4	0.3973795	0.4476354	
527.6	0.39656781	0.44742518	
527.8	0.3960426	0.44721507	
528	0.39574757	0.44700505	
528.2	0.39507635	0.44679513	
528.4	0.39435025	0.44658531	
528.6	0.39382228	0.44637558	
528.8	0.39331863	0.44616596	
529	0.39282725	0.44595643	
529.2	0.39296505	0.445747	
529.4	0.39235312	0.44553768	
529.6	0.39215121	0.44532844	
529.8	0.39208047	0.44511931	
530	0.39231646	0.44491028	
530.2	0.39223978	0.44470134	
530.4	0.3917934	0.4444925	
530.6	0.39186879	0.44428376	
530.8	0.39178172	0.44407512	
531	0.39175732	0.44386658	
531.2	0.39119354	0.44365813	
531.4	0.39094201	0.44344978	
531.6	0.39005573	0.44324153	
531.8	0.38973175	0.44303338	
532	0.38921452	0.44282532	
532.2	0.38912139	0.44261736	
532.4	0.38850698	0.44240951	
532.6	0.38845316	0.44220174	
532.8	0.38779036	0.44199408	
533	0.38745259	0.44178651	
533.2	0.38715452	0.44157904	
533.4	0.38664543	0.44137167	
533.6	0.38658374	0.4411644	
533.8	0.38709496	0.44095722	
534	0.38691386	0.44075014	
534.2	0.38695704	0.44054316	
534.4	0.38684317	0.44033627	
534.6	0.3865542	0.44012948	
534.8	0.38571186	0.43992279	
535	0.38538018	0.4397162	
535.2	0.38489659	0.4395097	
535.4	0.38469822	0.4393033	
535.6	0.38418167	0.43909699	
535.8	0.38389034	0.43889079	
536	0.38346064	0.43868468	
536.2	0.38368034	0.43847867	
536.4	0.38319365	0.43827275	
536.6	0.38352265	0.43806693	
536.8	0.3829773	0.43786121	
537	0.38263908	0.43765558	
537.2	0.38228766	0.43745005	
537.4	0.38210608	0.43724462	
537.6	0.38222295	0.43703928	
537.8	0.38227431	0.43683404	
538	0.38213886	0.4366289	
538.2	0.3818923	0.43642385	
538.4	0.38148806	0.4362189	
538.6	0.38110158	0.43601405	
538.8	0.38052857	0.43580929	
539	0.38093456	0.43560462	
539.2	0.38083224	0.43540006	
539.4	0.38053502	0.43519559	
539.6	0.38021068	0.43499121	
539.8	0.37945405	0.43478693	
540	0.37900656	0.43458275	
540.2	0.37905381	0.43437867	
540.4	0.37926543	0.43417468	
540.6	0.37928332	0.43397078	
540.8	0.37917144	0.43376698	
541	0.37868637	0.43356328	
541.2	0.37865341	0.43335967	
541.4	0.37875573	0.43315616	
541.6	0.37885375	0.43295274	
541.8	0.37852393	0.43274942	
542	0.37818065	0.4325462	
542.2	0.37819605	0.43234306	
542.4	0.37825884	0.43214003	
542.6	0.37816467	0.43193709	
542.8	0.37772184	0.43173425	
543	0.37766319	0.4315315	
543.2	0.37763345	0.43132884	
543.4	0.37674464	0.43112629	
543.6	0.3762916	0.43092382	
543.8	0.37534137	0.43072145	
544	0.37480718	0.43051918	
544.2	0.37453729	0.430317	
544.4	0.37416038	0.43011492	
544.6	0.3737857	0.42991293	
544.8	0.37351493	0.42971104	
545	0.37333716	0.42950924	
545.2	0.37335569	0.42930754	
545.4	0.37335096	0.42910593	
545.6	0.37314209	0.42890441	
545.8	0.37294648	0.42870299	
546	0.37319129	0.42850167	
546.2	0.3729972	0.42830044	
546.4	0.37284585	0.4280993	
546.6	0.37235083	0.42789826	
546.8	0.37190251	0.42769731	
547	0.37168583	0.42749646	
547.2	0.37160436	0.4272957	
547.4	0.37105465	0.42709503	
547.6	0.37098613	0.42689446	
547.8	0.37041109	0.42669399	
548	0.37024643	0.42649361	
548.2	0.37003256	0.42629332	
548.4	0.36989271	0.42609313	
548.6	0.36994008	0.42589303	
548.8	0.36983541	0.42569302	
549	0.37015801	0.42549311	
549.2	0.37028971	0.42529329	
549.4	0.37064986	0.42509357	
549.6	0.37090197	0.42489394	
549.8	0.37118984	0.4246944	
550	0.37113737	0.42449496	
550.2	0.37104691	0.42429561	
550.4	0.37069921	0.42409635	
550.6	0.36935226	0.42389719	
550.8	0.36935273	0.42369812	
551	0.36903522	0.42349915	
551.2	0.36874084	0.42330027	
551.4	0.36805609	0.42310148	
551.6	0.36735045	0.42290278	
551.8	0.36712445	0.42270418	
552	0.36666546	0.42250567	
552.2	0.36621995	0.42230726	
552.4	0.36582309	0.42210894	
552.6	0.36548675	0.42191071	
552.8	0.36550709	0.42171257	
553	0.36582653	0.42151453	
553.2	0.36594012	0.42131658	
553.4	0.36630554	0.42111872	
553.6	0.36630597	0.42092096	
553.8	0.36645704	0.42072329	
554	0.3661764	0.42052571	
554.2	0.36593799	0.42032823	
554.4	0.36533415	0.42013083	
554.6	0.36490265	0.41993353	
554.8	0.36566081	0.41973633	
555	0.36502994	0.41953921	
555.2	0.36470931	0.41934219	
555.4	0.3643929	0.41914526	
555.6	0.36416144	0.41894843	
555.8	0.36417099	0.41875168	
556	0.36368836	0.41855503	
556.2	0.36361805	0.41835847	
556.4	0.36321407	0.418162	
556.6	0.36315271	0.41796563	
556.8	0.36330277	0.41776934	
557	0.36355396	0.41757315	
557.2	0.36351105	0.41737705	
557.4	0.36290163	0.41718105	
557.6	0.36209086	0.41698513	
557.8	0.36194696	0.41678931	
558	0.3616741	0.41659358	
558.2	0.36155428	0.41639794	
558.4	0.36119783	0.4162024	
558.6	0.36072218	0.41600694	
558.8	0.3602449	0.41581158	
559	0.35991877	0.41561631	
559.2	0.36014309	0.41542113	
559.4	0.3602353	0.41522604	
559.6	0.36009042	0.41503104	
559.8	0.35998648	0.41483614	
560	0.36017771	0.41464133	
560.2	0.36020458	0.4144466	
560.4	0.36029728	0.41425197	
560.6	0.36034557	0.41405743	
560.8	0.36079138	0.41386299	
561	0.36036672	0.41366863	
561.2	0.35973149	0.41347437	
561.4	0.35892829	0.41328019	
561.6	0.35872563	0.41308611	
561.8	0.35851125	0.41289212	
562	0.35840782	0.41269822	
562.2	0.35792699	0.41250441	
562.4	0.35719594	0.41231069	
562.6	0.3565925	0.41211706	
562.8	0.35611204	0.41192353	
563	0.35652173	0.41173008	
563.2	0.35681501	0.41153673	
563.4	0.35662335	0.41134346	
563.6	0.35717617	0.41115029	
563.8	0.3567165	0.41095721	
564	0.35704839	0.41076422	
564.2	0.35717538	0.41057132	
564.4	0.35701222	0.41037851	
564.6	0.35671327	0.41018579	
564.8	0.35716463	0.40999316	
565	0.35647313	0.40980062	
565.2	0.35640812	0.40960817	
565.4	0.35650015	0.40941581	
565.6	0.35645671	0.40922354	
565.8	0.35633015	0.40903137	
566	0.35684026	0.40883928	
566.2	0.35676375	0.40864728	
566.4	0.35653188	0.40845537	
566.6	0.35647479	0.40826356	
566.8	0.35640751	0.40807183	
567	0.35656532	0.40788019	
567.2	0.35615809	0.40768865	
567.4	0.35612325	0.40749719	
567.6	0.35604906	0.40730582	
567.8	0.35502544	0.40711455	
568	0.35501136	0.40692336	
568.2	0.35438457	0.40673226	
568.4	0.35384056	0.40654126	
568.6	0.35356909	0.40635034	
568.8	0.35339736	0.40615951	
569	0.35265958	0.40596877	
569.2	0.35255607	0.40577812	
569.4	0.35233886	0.40558756	
569.6	0.35243431	0.40539709	
569.8	0.35261811	0.40520671	
570	0.3530701	0.40501642	
570.2	0.35249103	0.40482622	
570.4	0.35231784	0.40463611	
570.6	0.35222381	0.40444608	
570.8	0.35179634	0.40425615	
571	0.35176002	0.40406631	
571.2	0.35173903	0.40387655	
571.4	0.35225342	0.40368688	
571.6	0.35166589	0.40349731	
571.8	0.3516818	0.40330782	
572	0.35193253	0.40311842	
572.2	0.35185621	0.40292911	
572.4	0.3519659	0.40273989	
572.6	0.3516798	0.40255075	
572.8	0.35155096	0.40236171	
573	0.35091821	0.40217276	
573.2	0.35103519	0.40198389	
573.4	0.35073567	0.40179511	
573.6	0.35092721	0.40160642	
573.8	0.35023614	0.40141782	
574	0.3498196	0.40122931	
574.2	0.34933967	0.40104089	
574.4	0.34898576	0.40085255	
574.6	0.34855093	0.40066431	
574.8	0.34815863	0.40047615	
575	0.34865611	0.40028808	
575.2	0.34851529	0.4001001	
575.4	0.34855717	0.39991221	
575.6	0.34878047	0.3997244	
575.8	0.34907847	0.39953668	
576	0.34935142	0.39934906	
576.2	0.34983425	0.39916152	
576.4	0.34969907	0.39897406	
576.6	0.34933603	0.3987867	
576.8	0.3488902	0.39859942	
577	0.34905354	0.39841223	
577.2	0.34907724	0.39822513	
577.4	0.3484942	0.39803812	
577.6	0.34776356	0.3978512	
577.8	0.34706453	0.39766436	
578	0.34653963	0.39747761	
578.2	0.34650867	0.39729095	
578.4	0.3461744	0.39710438	
578.6	0.34641696	0.39691789	
578.8	0.34605656	0.39673149	
579	0.34617056	0.39654518	
579.2	0.34561045	0.39635896	
579.4	0.34553536	0.39617282	
579.6	0.34578244	0.39598677	
579.8	0.34619556	0.39580081	
580	0.34637523	0.39561494	
580.2	0.34664992	0.39542915	
580.4	0.34677035	0.39524345	
580.6	0.34682986	0.39505784	
580.8	0.34701983	0.39487231	
581	0.3474059	0.39468688	
581.2	0.34713979	0.39450153	
581.4	0.34715661	0.39431626	
581.6	0.34667411	0.39413109	
581.8	0.34683676	0.393946	
582	0.34664676	0.39376099	
582.2	0.34747126	0.39357608	
582.4	0.34693899	0.39339125	
582.6	0.34634333	0.39320651	
582.8	0.34536847	0.39302185	
583	0.34500604	0.39283728	
583.2	0.34418376	0.3926528	
583.4	0.34386219	0.3924684	
583.6	0.34348739	0.39228409	
583.8	0.34351159	0.39209987	
584	0.3426268	0.39191574	
584.2	0.34240813	0.39173169	
584.4	0.34235948	0.39154772	
584.6	0.34194493	0.39136385	
584.8	0.34161446	0.39118006	
585	0.34185222	0.39099635	
585.2	0.34214295	0.39081273	
585.4	0.34249889	0.3906292	
585.6	0.34259181	0.39044576	
585.8	0.34315041	0.3902624	
586	0.34376197	0.39007913	
586.2	0.34407631	0.38989594	
586.4	0.34357657	0.38971284	
586.6	0.34393622	0.38952982	
586.8	0.34393894	0.38934689	
587	0.34359039	0.38916405	
587.2	0.3432965	0.38898129	
587.4	0.3434984	0.38879862	
587.6	0.34321675	0.38861604	
587.8	0.34322168	0.38843354	
588	0.34297928	0.38825112	
588.2	0.34288081	0.38806879	
588.4	0.3425037	0.38788655	
588.6	0.34194216	0.38770439	
588.8	0.3416753	0.38752232	
589	0.341609	0.38734034	
589.2	0.34173695	0.38715844	
589.4	0.34173981	0.38697662	
589.6	0.34166467	0.38679489	
589.8	0.341712	0.38661325	
590	0.34160112	0.38643169	
590.2	0.34150186	0.38625021	
590.4	0.34164592	0.38606882	
590.6	0.34166574	0.38588752	
590.8	0.34133596	0.3857063	
591	0.34143016	0.38552517	
591.2	0.34177622	0.38534412	
591.4	0.34181321	0.38516316	
591.6	0.34157296	0.38498228	
591.8	0.34158194	0.38480148	
592	0.3415096	0.38462078	
592.2	0.34083293	0.38444015	
592.4	0.34014437	0.38425961	
592.6	0.33973367	0.38407916	
592.8	0.33970318	0.38389879	
593	0.3393307	0.38371851	
593.2	0.33944502	0.38353831	
593.4	0.33852452	0.38335819	
593.6	0.33832194	0.38317816	
593.8	0.3384936	0.38299821	
594	0.33825569	0.38281835	
594.2	0.3385424	0.38263858	
594.4	0.33841249	0.38245888	
594.6	0.33796857	0.38227927	
594.8	0.33819263	0.38209975	
595	0.338406	0.38192031	
595.2	0.33809253	0.38174096	
595.4	0.33788013	0.38156168	
595.6	0.33762393	0.3813825	
595.8	0.33765683	0.38120339	
596	0.33735469	0.38102438	
596.2	0.33731092	0.38084544	
596.4	0.33751614	0.38066659	
596.6	0.33753887	0.38048782	
596.8	0.33760932	0.38030914	
597	0.33779504	0.38013054	
597.2	0.33772071	0.37995203	
597.4	0.33739595	0.3797736	
597.6	0.33763982	0.37959525	
597.8	0.33762593	0.37941698	
598	0.33727069	0.3792388	
598.2	0.33705815	0.37906071	
598.4	0.33650941	0.3788827	
598.6	0.3362642	0.37870477	
598.8	0.33619764	0.37852692	
599	0.33642666	0.37834916	
599.2	0.33627824	0.37817148	
599.4	0.33637216	0.37799389	
599.6	0.33640978	0.37781638	
599.8	0.33679427	0.37763895	
600	0.33675086	0.3774616	
600.2	0.33687731	0.37728434	
600.4	0.33712281	0.37710716	
600.6	0.33704499	0.37693007	
600.8	0.33712813	0.37675306	
601	0.33725563	0.37657613	
601.2	0.33676575	0.37639928	
601.4	0.33706975	0.37622252	
601.6	0.33676132	0.37604584	
601.8	0.33668126	0.37586924	
602	0.33702923	0.37569273	
602.2	0.33716241	0.3755163	
602.4	0.33684111	0.37533995	
602.6	0.33667906	0.37516368	
602.8	0.33634935	0.3749875	
603	0.33709645	0.3748114	
603.2	0.33663404	0.37463538	
603.4	0.33672876	0.37445945	
603.6	0.33675333	0.3742836	
603.8	0.33658862	0.37410783	
604	0.33603845	0.37393214	
604.2	0.33579168	0.37375654	
604.4	0.33575467	0.37358102	
604.6	0.33451785	0.37340558	
604.8	0.33411208	0.37323022	
605	0.3337387	0.37305495	
605.2	0.33358515	0.37287975	
605.4	0.33303115	0.37270465	
605.6	0.33264963	0.37252962	
605.8	0.33263826	0.37235467	
606	0.33272894	0.37217981	
606.2	0.33215308	0.37200503	
606.4	0.33131636	0.37183033	
606.6	0.3310769	0.37165571	
606.8	0.33098443	0.37148118	
607	0.33159927	0.37130672	
607.2	0.33185735	0.37113235	
607.4	0.33209864	0.37095806	
607.6	0.33235467	0.37078386	
607.8	0.33260635	0.37060973	
608	0.33242416	0.37043569	
608.2	0.33272659	0.37026172	
608.4	0.33254309	0.37008784	
608.6	0.33243964	0.36991405	
608.8	0.33301288	0.36974033	
609	0.33271263	0.36956669	
609.2	0.3326859	0.36939314	
609.4	0.33212915	0.36921967	
609.6	0.33241203	0.36904627	
609.8	0.3321221	0.36887297	
610	0.3318504	0.36869974	
610.2	0.3317325	0.36852659	
610.4	0.33169608	0.36835352	
610.6	0.33178905	0.36818054	
610.8	0.33189795	0.36800764	
611	0.33228411	0.36783482	
611.2	0.33241003	0.36766207	
611.4	0.33225503	0.36748942	
611.6	0.33267273	0.36731684	
611.8	0.33292079	0.36714434	
612	0.33281563	0.36697192	
612.2	0.33302695	0.36679959	
612.4	0.3329529	0.36662733	
612.6	0.33291603	0.36645516	
612.8	0.33211643	0.36628307	
613	0.33149348	0.36611105	
613.2	0.3311263	0.36593912	
613.4	0.33109433	0.36576727	
613.6	0.33092535	0.3655955	
613.8	0.33064006	0.36542381	
614	0.33021014	0.36525221	
614.2	0.33003173	0.36508068	
614.4	0.33002356	0.36490923	
614.6	0.33003577	0.36473786	
614.8	0.33020676	0.36456658	
615	0.33000006	0.36439537	
615.2	0.33033371	0.36422425	
615.4	0.33022149	0.3640532	
615.6	0.33062841	0.36388224	
615.8	0.33057441	0.36371135	
616	0.33063424	0.36354055	
616.2	0.33074339	0.36336982	
616.4	0.3303962	0.36319918	
616.6	0.32968156	0.36302862	
616.8	0.32904994	0.36285813	
617	0.32939079	0.36268773	
617.2	0.32914713	0.36251741	
617.4	0.32933959	0.36234716	
617.6	0.32871165	0.362177	
617.8	0.32818033	0.36200691	
618	0.32760752	0.36183691	
618.2	0.3276635	0.36166699	
618.4	0.32810592	0.36149714	
618.6	0.32831496	0.36132738	
618.8	0.32828162	0.36115769	
619	0.32840057	0.36098809	
619.2	0.32914887	0.36081856	
619.4	0.32926693	0.36064912	
619.6	0.32961927	0.36047975	
619.8	0.32974272	0.36031046	
620	0.32992848	0.36014126	
620.2	0.32988311	0.35997213	
620.4	0.33009536	0.35980308	
620.6	0.3304073	0.35963411	
620.8	0.33018294	0.35946522	
621	0.33019481	0.35929641	
621.2	0.32949317	0.35912768	
621.4	0.32890935	0.35895903	
621.6	0.32836564	0.35879046	
621.8	0.32781054	0.35862196	
622	0.32771934	0.35845355	
622.2	0.32755	0.35828522	
622.4	0.3274588	0.35811696	
622.6	0.32788374	0.35794878	
622.8	0.32801077	0.35778068	
623	0.32834931	0.35761267	
623.2	0.32849994	0.35744472	
623.4	0.3287114	0.35727686	
623.6	0.32850216	0.35710908	
623.8	0.32875931	0.35694138	
624	0.32874099	0.35677375	
624.2	0.32907888	0.35660621	
624.4	0.32925107	0.35643874	
624.6	0.32879291	0.35627135	
624.8	0.32795811	0.35610404	
625	0.32748118	0.35593681	
625.2	0.32681472	0.35576965	
625.4	0.32661203	0.35560258	
625.6	0.32628385	0.35543558	
625.8	0.32632077	0.35526867	
626	0.3262478	0.35510183	
626.2	0.32568167	0.35493507	
626.4	0.32625978	0.35476838	
626.6	0.32644923	0.35460178	
626.8	0.32604204	0.35443525	
627	0.3259284	0.3542688	
627.2	0.32591026	0.35410243	
627.4	0.32590613	0.35393614	
627.6	0.32560951	0.35376993	
627.8	0.32604923	0.35360379	
628	0.32617317	0.35343774	
628.2	0.32648784	0.35327176	
628.4	0.32632587	0.35310585	
628.6	0.32634537	0.35294003	
628.8	0.32654001	0.35277428	
629	0.32631568	0.35260862	
629.2	0.32624533	0.35244303	
629.4	0.32619114	0.35227751	
629.6	0.32605108	0.35211208	
629.8	0.32667251	0.35194672	
630	0.32640232	0.35178144	
630.2	0.32638879	0.35161624	
630.4	0.32666106	0.35145112	
630.6	0.32634725	0.35128607	
630.8	0.32587328	0.3511211	
631	0.32559485	0.35095621	
631.2	0.32504504	0.35079139	
631.4	0.32478828	0.35062666	
631.6	0.32486733	0.350462	
631.8	0.32456492	0.35029742	
632	0.32458145	0.35013291	
632.2	0.32427876	0.34996848	
632.4	0.32419825	0.34980413	
632.6	0.32372221	0.34963986	
632.8	0.32349472	0.34947566	
633	0.32284187	0.34931155	
633.2	0.32261192	0.3491475	
633.4	0.32218018	0.34898354	
633.6	0.32257055	0.34881965	
633.8	0.3226986	0.34865584	
634	0.32301728	0.34849211	
634.2	0.32311327	0.34832845	
634.4	0.3232569	0.34816487	
634.6	0.32338696	0.34800137	
634.8	0.32299631	0.34783794	
635	0.32321129	0.34767459	
635.2	0.32330276	0.34751132	
635.4	0.32350532	0.34734812	
635.6	0.32369979	0.347185	
635.8	0.32351033	0.34702196	
636	0.32364469	0.34685899	
636.2	0.32353988	0.3466961	
636.4	0.32362986	0.34653329	
636.6	0.32279291	0.34637055	
636.8	0.32291979	0.34620789	
637	0.32266753	0.3460453	
637.2	0.32215292	0.3458828	
637.4	0.32169655	0.34572036	
637.6	0.32205647	0.34555801	
637.8	0.32218425	0.34539573	
638	0.32235824	0.34523353	
638.2	0.32196723	0.3450714	
638.4	0.32242388	0.34490935	
638.6	0.32215001	0.34474737	
638.8	0.32221064	0.34458548	
639	0.32269466	0.34442365	
639.2	0.32243702	0.34426191	
639.4	0.32275119	0.34410024	
639.6	0.32284636	0.34393864	
639.8	0.3232628	0.34377712	
640	0.32327284	0.34361568	
640.2	0.323499	0.34345431	
640.4	0.32380863	0.34329302	
640.6	0.32383493	0.34313181	
640.8	0.32392631	0.34297067	
641	0.32387298	0.3428096	
641.2	0.3235643	0.34264861	
641.4	0.32391171	0.3424877	
641.6	0.32448716	0.34232686	
641.8	0.32424061	0.3421661	
642	0.32418539	0.34200542	
642.2	0.32418943	0.34184481	
642.4	0.32411033	0.34168427	
642.6	0.32381293	0.34152381	
642.8	0.324033	0.34136343	
643	0.32370544	0.34120312	
643.2	0.32358774	0.34104288	
643.4	0.32367123	0.34088272	
643.6	0.32355713	0.34072264	
643.8	0.32354825	0.34056263	
644	0.32329833	0.3404027	
644.2	0.32330016	0.34024284	
644.4	0.32331914	0.34008306	
644.6	0.3226929	0.33992335	
644.8	0.32225532	0.33976372	
645	0.32198621	0.33960416	
645.2	0.32181807	0.33944467	
645.4	0.32196955	0.33928527	
645.6	0.32200202	0.33912593	
645.8	0.321618	0.33896667	
646	0.32158531	0.33880749	
646.2	0.32115759	0.33864838	
646.4	0.32102403	0.33848935	
646.6	0.32121144	0.33833039	
646.8	0.32094297	0.3381715	
647	0.32106655	0.33801269	
647.2	0.32157485	0.33785396	
647.4	0.32169138	0.3376953	
647.6	0.32210503	0.33753671	
647.8	0.32174383	0.3373782	
648	0.32196097	0.33721976	
648.2	0.32153121	0.3370614	
648.4	0.32141285	0.33690311	
648.6	0.32129476	0.33674489	
648.8	0.32132393	0.33658675	
649	0.32139027	0.33642869	
649.2	0.32202677	0.33627069	
649.4	0.32189586	0.33611278	
649.6	0.32217495	0.33595493	
649.8	0.32175394	0.33579716	
650	0.3215689	0.33563947	
650.2	0.32128849	0.33548185	
650.4	0.32116615	0.3353243	
650.6	0.32103839	0.33516683	
650.8	0.32068452	0.33500943	
651	0.32085642	0.3348521	
651.2	0.32070342	0.33469485	
651.4	0.32072275	0.33453767	
651.6	0.32020833	0.33438057	
651.8	0.31956176	0.33422354	
652	0.31894486	0.33406658	
652.2	0.3185772	0.3339097	
652.4	0.31876286	0.33375289	
652.6	0.31865711	0.33359615	
652.8	0.31855823	0.33343949	
653	0.31865969	0.3332829	
653.2	0.31888939	0.33312639	
653.4	0.31841425	0.33296995	
653.6	0.31834023	0.33281358	
653.8	0.31795903	0.33265729	
654	0.31773683	0.33250107	
654.2	0.31744874	0.33234492	
654.4	0.31726175	0.33218884	
654.6	0.31705989	0.33203284	
654.8	0.31729188	0.33187692	
655	0.31749595	0.33172106	
655.2	0.31756398	0.33156528	
655.4	0.31761996	0.33140957	
655.6	0.31755744	0.33125394	
655.8	0.31767019	0.33109838	
656	0.3178132	0.33094289	
656.2	0.31840576	0.33078747	
656.4	0.31873933	0.33063213	
656.6	0.31879746	0.33047686	
656.8	0.31897384	0.33032166	
657	0.31905776	0.33016654	
657.2	0.31904408	0.33001149	
657.4	0.31843993	0.32985651	
657.6	0.31811431	0.3297016	
657.8	0.31789517	0.32954677	
658	0.31754982	0.32939201	
658.2	0.31711539	0.32923732	
658.4	0.3168337	0.32908271	
658.6	0.31698213	0.32892817	
658.8	0.31703568	0.3287737	
659	0.31620892	0.3286193	
659.2	0.31610985	0.32846498	
659.4	0.31623838	0.32831072	
659.6	0.31669347	0.32815654	
659.8	0.31723089	0.32800244	
660	0.31742676	0.3278484	
660.2	0.31781772	0.32769444	
660.4	0.3184541	0.32754055	
660.6	0.31915982	0.32738673	
660.8	0.31948759	0.32723299	
661	0.31991618	0.32707931	
661.2	0.3206803	0.32692571	
661.4	0.32041615	0.32677218	
661.6	0.32041916	0.32661873	
661.8	0.32003955	0.32646534	
662	0.31976999	0.32631203	
662.2	0.31921509	0.32615879	
662.4	0.31920555	0.32600562	
662.6	0.31853425	0.32585252	
662.8	0.3177179	0.3256995	
663	0.31719477	0.32554654	
663.2	0.31724432	0.32539366	
663.4	0.3171014	0.32524085	
663.6	0.31655039	0.32508811	
663.8	0.31651974	0.32493545	
664	0.3164816	0.32478285	
664.2	0.31644709	0.32463033	
664.4	0.31672788	0.32447788	
664.6	0.3171795	0.3243255	
664.8	0.31715325	0.32417319	
665	0.31764952	0.32402095	
665.2	0.31786818	0.32386879	
665.4	0.31696293	0.3237167	
665.6	0.3168681	0.32356467	
665.8	0.31668721	0.32341272	
666	0.31652803	0.32326084	
666.2	0.31606508	0.32310903	
666.4	0.31611781	0.3229573	
666.6	0.31556541	0.32280563	
666.8	0.31549823	0.32265404	
667	0.31536812	0.32250252	
667.2	0.31516927	0.32235106	
667.4	0.31479005	0.32219968	
667.6	0.31455231	0.32204837	
667.8	0.3152674	0.32189713	
668	0.31523714	0.32174597	
668.2	0.31556482	0.32159487	
668.4	0.31610379	0.32144384	
668.6	0.31643718	0.32129289	
668.8	0.31702532	0.32114201	
669	0.31721811	0.32099119	
669.2	0.31749278	0.32084045	
669.4	0.31761426	0.32068978	
669.6	0.31733171	0.32053918	
669.8	0.31753927	0.32038865	
670	0.31736881	0.32023819	
670.2	0.3172455	0.3200878	
670.4	0.3173419	0.31993748	
670.6	0.31705784	0.31978723	
670.8	0.31666661	0.31963706	
671	0.31651474	0.31948695	
671.2	0.31621722	0.31933692	
671.4	0.31626146	0.31918695	
671.6	0.31611314	0.31903706	
671.8	0.3157779	0.31888723	
672	0.31533878	0.31873748	
672.2	0.31554379	0.31858779	
672.4	0.31509426	0.31843818	
672.6	0.31521863	0.31828864	
672.8	0.31527598	0.31813916	
673	0.31489892	0.31798976	
673.2	0.31543562	0.31784043	
673.4	0.31512699	0.31769117	
673.6	0.31463883	0.31754197	
673.8	0.31479046	0.31739285	
674	0.31492228	0.3172438	
674.2	0.31489976	0.31709482	
674.4	0.31528485	0.3169459	
674.6	0.31494072	0.31679706	
674.8	0.31528103	0.31664829	
675	0.31516899	0.31649959	
675.2	0.31503236	0.31635095	
675.4	0.31516583	0.31620239	
675.6	0.31453032	0.3160539	
675.8	0.3144653	0.31590547	
676	0.31448271	0.31575712	
676.2	0.31434964	0.31560883	
676.4	0.31426629	0.31546062	
676.6	0.31398275	0.31531247	
676.8	0.31348854	0.3151644	
677	0.31375549	0.31501639	
677.2	0.31406164	0.31486846	
677.4	0.31376436	0.31472059	
677.6	0.31386209	0.31457279	
677.8	0.3140912	0.31442506	
678	0.31463768	0.31427741	
678.2	0.31473943	0.31412982	
678.4	0.31486701	0.3139823	
678.6	0.31447501	0.31383485	
678.8	0.31478358	0.31368746	
679	0.31439098	0.31354015	
679.2	0.314057	0.31339291	
679.4	0.31411746	0.31324574	
679.6	0.31378315	0.31309863	
679.8	0.31381655	0.31295159	
680	0.31381471	0.31280463	
680.2	0.31325083	0.31265773	
680.4	0.31362394	0.3125109	
680.6	0.3132415	0.31236414	
680.8	0.3130066	0.31221745	
681	0.31323215	0.31207083	
681.2	0.31303506	0.31192428	
681.4	0.31318212	0.31177779	
681.6	0.31323716	0.31163138	
681.8	0.31375717	0.31148503	
682	0.31384715	0.31133875	
682.2	0.31392726	0.31119254	
682.4	0.31398424	0.3110464	
682.6	0.31403022	0.31090033	
682.8	0.31405789	0.31075433	
683	0.31448178	0.31060839	
683.2	0.3143257	0.31046252	
683.4	0.31487622	0.31031673	
683.6	0.31523181	0.310171	
683.8	0.31557433	0.31002534	
684	0.31599179	0.30987974	
684.2	0.31575408	0.30973422	
684.4	0.31619123	0.30958876	
684.6	0.31511284	0.30944338	
684.8	0.31431391	0.30929806	
685	0.31404426	0.30915281	
685.2	0.31368291	0.30900762	
685.4	0.31361202	0.30886251	
685.6	0.31374712	0.30871746	
685.8	0.31366369	0.30857248	
686	0.31357591	0.30842757	
686.2	0.31382859	0.30828273	
686.4	0.31402428	0.30813796	
686.6	0.31390058	0.30799325	
686.8	0.31390555	0.30784861	
687	0.3143673	0.30770404	
687.2	0.3141386	0.30755954	
687.4	0.31442252	0.30741511	
687.6	0.3142735	0.30727074	
687.8	0.31369806	0.30712644	
688	0.3131988	0.30698221	
688.2	0.3128974	0.30683805	
688.4	0.312237	0.30669395	
688.6	0.3113132	0.30654992	
688.8	0.31117418	0.30640596	
689	0.31119732	0.30626207	
689.2	0.31119611	0.30611824	
689.4	0.31155268	0.30597449	
689.6	0.31164114	0.3058308	
689.8	0.31132191	0.30568717	
690	0.31191241	0.30554362	
690.2	0.31224326	0.30540013	
690.4	0.31201386	0.30525671	
690.6	0.31193634	0.30511336	
690.8	0.31246861	0.30497007	
691	0.31263238	0.30482685	
691.2	0.31231614	0.3046837	
691.4	0.31209272	0.30454062	
691.6	0.31193364	0.3043976	
691.8	0.31160591	0.30425465	
692	0.31182948	0.30411177	
692.2	0.31204806	0.30396895	
692.4	0.31175068	0.30382621	
692.6	0.31234339	0.30368352	
692.8	0.31262725	0.30354091	
693	0.31294512	0.30339836	
693.2	0.31286039	0.30325588	
693.4	0.31308957	0.30311347	
693.6	0.31304716	0.30297112	
693.8	0.3131374	0.30282884	
694	0.31339077	0.30268663	
694.2	0.31360942	0.30254448	
694.4	0.31365763	0.3024024	
694.6	0.31403407	0.30226039	
694.8	0.31447217	0.30211845	
695	0.31427378	0.30197657	
695.2	0.31401533	0.30183475	
695.4	0.3136052	0.30169301	
695.6	0.31366745	0.30155133	
695.8	0.31385714	0.30140972	
696	0.31401757	0.30126817	
696.2	0.31392913	0.30112669	
696.4	0.31342917	0.30098528	
696.6	0.31323884	0.30084393	
696.8	0.31243483	0.30070265	
697	0.311893	0.30056143	
697.2	0.31163533	0.30042028	
697.4	0.31177419	0.3002792	
697.6	0.3115278	0.30013819	
697.8	0.3115829	0.29999724	
698	0.31171004	0.29985635	
698.2	0.311987	0.29971554	
698.4	0.31191029	0.29957479	
698.6	0.31159543	0.2994341	
698.8	0.31162793	0.29929348	
699	0.31120154	0.29915293	
699.2	0.31127791	0.29901244	
699.4	0.31110949	0.29887202	
699.6	0.31158539	0.29873167	
699.8	0.31187305	0.29859138	
700	0.31144608	0.29845116	
700.2	0.3113769	0.298311	
700.4	0.31101931	0.29817091	
700.6	0.31058596	0.29803088	
700.8	0.31023519	0.29789092	
701	0.31060209	0.29775103	
701.2	0.3109484	0.2976112	
701.4	0.31056887	0.29747144	
701.6	0.31086565	0.29733174	
701.8	0.31116143	0.29719211	
702	0.31099292	0.29705254	
702.2	0.31119619	0.29691304	
702.4	0.31144703	0.29677361	
702.6	0.31101405	0.29663424	
702.8	0.31099437	0.29649494	
703	0.3107141	0.2963557	
703.2	0.31077271	0.29621652	
703.4	0.31072816	0.29607742	
703.6	0.31078475	0.29593837	
703.8	0.31025719	0.2957994	
704	0.31052668	0.29566049	
704.2	0.31063973	0.29552164	
704.4	0.31048835	0.29538286	
704.6	0.31052327	0.29524414	
704.8	0.3108927	0.29510549	
705	0.31129238	0.29496691	
705.2	0.31140639	0.29482838	
705.4	0.31127998	0.29468993	
705.6	0.31163336	0.29455154	
705.8	0.31141182	0.29441321	
706	0.31130416	0.29427495	
706.2	0.31137226	0.29413676	
706.4	0.31097202	0.29399862	
706.6	0.31014515	0.29386056	
706.8	0.30967616	0.29372256	
707	0.30927526	0.29358462	
707.2	0.30917592	0.29344675	
707.4	0.3091259	0.29330894	
707.6	0.30890871	0.2931712	
707.8	0.30892029	0.29303352	
708	0.3091262	0.29289591	
708.2	0.30905807	0.29275836	
708.4	0.30964254	0.29262088	
708.6	0.31012248	0.29248346	
708.8	0.31062562	0.2923461	
709	0.31069011	0.29220881	
709.2	0.31098273	0.29207159	
709.4	0.31109624	0.29193443	
709.6	0.31086045	0.29179733	
709.8	0.31094524	0.2916603	
710	0.31068543	0.29152333	
710.2	0.31059619	0.29138643	
710.4	0.31043106	0.29124959	
710.6	0.30985201	0.29111281	
710.8	0.30982331	0.2909761	
711	0.30985377	0.29083945	
711.2	0.30956206	0.29070287	
711.4	0.30889521	0.29056635	
711.6	0.30871089	0.2904299	
711.8	0.3084044	0.29029351	
712	0.30792348	0.29015718	
712.2	0.30835071	0.29002092	
712.4	0.30883258	0.28988472	
712.6	0.30913828	0.28974859	
712.8	0.3092944	0.28961252	
713	0.30906626	0.28947651	
713.2	0.3094725	0.28934057	
713.4	0.3098052	0.28920469	
713.6	0.31012295	0.28906888	
713.8	0.31050426	0.28893312	
714	0.31051072	0.28879744	
714.2	0.31050647	0.28866181	
714.4	0.31026874	0.28852625	
714.6	0.30992439	0.28839076	
714.8	0.3100156	0.28825533	
715	0.30954917	0.28811996	
715.2	0.3090776	0.28798465	
715.4	0.30882968	0.28784941	
715.6	0.30880886	0.28771423	
715.8	0.30868562	0.28757912	
716	0.30902232	0.28744406	
716.2	0.30918271	0.28730908	
716.4	0.30956006	0.28717415	
716.6	0.30959917	0.28703929	
716.8	0.30965169	0.28690449	
717	0.30971576	0.28676976	
717.2	0.31009971	0.28663509	
717.4	0.3100756	0.28650048	
717.6	0.31029284	0.28636593	
717.8	0.3102488	0.28623145	
718	0.31036217	0.28609703	
718.2	0.31023454	0.28596268	
718.4	0.31007235	0.28582839	
718.6	0.30981515	0.28569416	
718.8	0.30946136	0.28555999	
719	0.309105	0.28542589	
719.2	0.30886631	0.28529185	
719.4	0.30845302	0.28515787	
719.6	0.30791415	0.28502396	
719.8	0.30751195	0.2848901	
