# Supplementary material for: Molecular basis for DNA recognition by the maternal pioneer transcription factor FoxH1
Source: Nat Commun. 2022 Nov 26;13:7279. doi: 10.1038/s41467-022-34925-y (PMC9701222; doi:10.1038/s41467-022-34925-y)
Supplement: Supplementary file 4 — Source Data [file 41467_2022_34925_MOESM4_ESM.zip › Sourcedata/BLIS/FoxH1/K33N/GSC/DNA/E9Results.txt]

Conc1	3.125E-08	
Start1	270	
Stop1	719.8	
Kobs	0.00234862555675124	
Error Kobs	2.86635156612264E-05	
Koff	0	
Error Koff	0	
Time1	Data1	Fit1	
270	-0.00980235	0	
270.2	-0.0092368	0.00046011	
270.4	-0.00883711	0.00091971	
270.6	-0.00819219	0.00137877	
270.8	-0.00720058	0.00183732	
271	-0.00632314	0.00229534	
271.2	-0.00556154	0.00275285	
271.4	-0.00455439	0.00320983	
271.6	-0.00382021	0.00366629	
271.8	-0.00260381	0.00412224	
272	-0.00195076	0.00457766	
272.2	-0.00072201	0.00503257	
272.4	0.00014198	0.00548696	
272.6	0.00076532	0.00594083	
272.8	0.00211258	0.00639419	
273	0.00255465	0.00684703	
273.2	0.00294286	0.00729935	
273.4	0.00315453	0.00775116	
273.6	0.00418692	0.00820246	
273.8	0.00553749	0.00865324	
274	0.00652172	0.00910351	
274.2	0.00807101	0.00955327	
274.4	0.0093032	0.01000251	
274.6	0.01062738	0.01045125	
274.8	0.01168317	0.01089947	
275	0.01283875	0.01134719	
275.2	0.01381896	0.01179439	
275.4	0.01475277	0.01224109	
275.6	0.01545115	0.01268728	
275.8	0.01630094	0.01313296	
276	0.01695676	0.01357813	
276.2	0.01854209	0.0140228	
276.4	0.01933854	0.01446696	
276.6	0.02020173	0.01491062	
276.8	0.02114768	0.01535377	
277	0.02163705	0.01579642	
277.2	0.02203524	0.01623856	
277.4	0.02255299	0.0166802	
277.6	0.0235766	0.01712134	
277.8	0.02446968	0.01756198	
278	0.02526665	0.01800211	
278.2	0.02652044	0.01844175	
278.4	0.02705512	0.01888088	
278.6	0.02765822	0.01931952	
278.8	0.02842787	0.01975765	
279	0.02946207	0.02019529	
279.2	0.02958368	0.02063243	
279.4	0.02989379	0.02106907	
279.6	0.03050805	0.02150522	
279.8	0.03090832	0.02194087	
280	0.0317087	0.02237602	
280.2	0.03257738	0.02281068	
280.4	0.03301488	0.02324484	
280.6	0.03393317	0.02367851	
280.8	0.03502103	0.02411169	
281	0.03565737	0.02454437	
281.2	0.03577828	0.02497656	
281.4	0.036708	0.02540826	
281.6	0.03790391	0.02583947	
281.8	0.03906726	0.02627019	
282	0.0397104	0.02670042	
282.2	0.04074473	0.02713016	
282.4	0.04164146	0.02755941	
282.6	0.04301172	0.02798817	
282.8	0.04396334	0.02841644	
283	0.04460436	0.02884423	
283.2	0.04513152	0.02927153	
283.4	0.0460141	0.02969834	
283.6	0.04657008	0.03012467	
283.8	0.0469498	0.03055052	
284	0.04732596	0.03097587	
284.2	0.04798327	0.03140075	
284.4	0.04877878	0.03182514	
284.6	0.04951407	0.03224905	
284.8	0.05025893	0.03267248	
285	0.0503051	0.03309542	
285.2	0.05049622	0.03351788	
285.4	0.05140241	0.03393987	
285.6	0.05233936	0.03436137	
285.8	0.05319859	0.03478239	
286	0.05378785	0.03520294	
286.2	0.05470433	0.035623	
286.4	0.05565331	0.03604259	
286.6	0.05681391	0.0364617	
286.8	0.05760737	0.03688034	
287	0.05827858	0.03729849	
287.2	0.05896644	0.03771618	
287.4	0.05977473	0.03813338	
287.6	0.06049641	0.03855011	
287.8	0.06153164	0.03896637	
288	0.06196795	0.03938216	
288.2	0.06277662	0.03979747	
288.4	0.06377805	0.04021231	
288.6	0.06405831	0.04062668	
288.8	0.06440743	0.04104057	
289	0.06519131	0.041454	
289.2	0.06592612	0.04186695	
289.4	0.0669815	0.04227943	
289.6	0.06756129	0.04269145	
289.8	0.0679915	0.043103	
290	0.06842979	0.04351408	
290.2	0.06895666	0.04392469	
290.4	0.06956091	0.04433483	
290.6	0.0702889	0.04474451	
290.8	0.07069822	0.04515372	
291	0.07143915	0.04556246	
291.2	0.07223295	0.04597074	
291.4	0.07331792	0.04637856	
291.6	0.07406766	0.04678591	
291.8	0.07480964	0.0471928	
292	0.07549523	0.04759923	
292.2	0.07626158	0.04800519	
292.4	0.07706007	0.04841069	
292.6	0.07745567	0.04881573	
292.8	0.07828544	0.04922031	
293	0.07911335	0.04962443	
293.2	0.07980207	0.05002809	
293.4	0.08087391	0.05043129	
293.6	0.08123154	0.05083403	
293.8	0.08190584	0.05123631	
294	0.0823773	0.05163814	
294.2	0.08297584	0.05203951	
294.4	0.08359345	0.05244042	
294.6	0.0843028	0.05284088	
294.8	0.08473177	0.05324088	
295	0.08572265	0.05364042	
295.2	0.08625183	0.05403951	
295.4	0.08689858	0.05443815	
295.6	0.08723124	0.05483633	
295.8	0.08781165	0.05523406	
296	0.0882888	0.05563134	
296.2	0.08824116	0.05602817	
296.4	0.08861323	0.05642454	
296.6	0.08856044	0.05682046	
296.8	0.08927178	0.05721594	
297	0.08955006	0.05761096	
297.2	0.09031636	0.05800553	
297.4	0.09040298	0.05839966	
297.6	0.09022211	0.05879333	
297.8	0.09055407	0.05918656	
298	0.09097726	0.05957934	
298.2	0.0914739	0.05997168	
298.4	0.09236148	0.06036356	
298.6	0.09325909	0.06075501	
298.8	0.09341564	0.061146	
299	0.09447571	0.06153656	
299.2	0.09510715	0.06192666	
299.4	0.09567219	0.06231633	
299.6	0.0964216	0.06270555	
299.8	0.09729708	0.06309433	
300	0.09797802	0.06348266	
300.2	0.09908184	0.06387055	
300.4	0.09985257	0.06425801	
300.6	0.10012472	0.06464502	
300.8	0.10085239	0.06503159	
301	0.10090654	0.06541772	
301.2	0.1016141	0.06580341	
301.4	0.10182688	0.06618867	
301.6	0.10231789	0.06657348	
301.8	0.1028434	0.06695786	
302	0.1034034	0.0673418	
302.2	0.10402336	0.0677253	
302.4	0.10473694	0.06810837	
302.6	0.10570028	0.068491	
302.8	0.10592149	0.0688732	
303	0.10656458	0.06925496	
303.2	0.10684673	0.06963628	
303.4	0.10749893	0.07001718	
303.6	0.10833094	0.07039764	
303.8	0.10870556	0.07077766	
304	0.10944113	0.07115726	
304.2	0.11033896	0.07153642	
304.4	0.11032061	0.07191515	
304.6	0.11053925	0.07229345	
304.8	0.11124406	0.07267132	
305	0.11186937	0.07304876	
305.2	0.11287613	0.07342577	
305.4	0.11288859	0.07380236	
305.6	0.11341974	0.07417851	
305.8	0.11421817	0.07455423	
306	0.11487147	0.07492953	
306.2	0.1157266	0.0753044	
306.4	0.11654064	0.07567885	
306.6	0.11778986	0.07605287	
306.8	0.11803093	0.07642646	
307	0.11889646	0.07679963	
307.2	0.11918222	0.07717237	
307.4	0.12003663	0.07754469	
307.6	0.12027562	0.07791659	
307.8	0.12040804	0.07828806	
308	0.12088442	0.07865911	
308.2	0.12109494	0.07902974	
308.4	0.12144804	0.07939995	
308.6	0.12150295	0.07976973	
308.8	0.12141733	0.0801391	
309	0.12174517	0.08050804	
309.2	0.12186568	0.08087656	
309.4	0.12161531	0.08124467	
309.6	0.12217263	0.08161236	
309.8	0.12277058	0.08197963	
310	0.12349311	0.08234648	
310.2	0.12421535	0.08271291	
310.4	0.12526742	0.08307893	
310.6	0.12618383	0.08344453	
310.8	0.12729795	0.08380971	
311	0.1282298	0.08417448	
311.2	0.12865935	0.08453883	
311.4	0.12944721	0.08490277	
311.6	0.12919949	0.0852663	
311.8	0.12934627	0.08562941	
312	0.129974	0.08599211	
312.2	0.13045393	0.08635439	
312.4	0.13135394	0.08671627	
312.6	0.13112553	0.08707773	
312.8	0.13096647	0.08743878	
313	0.13175273	0.08779942	
313.2	0.13165185	0.08815965	
313.4	0.13170831	0.08851947	
313.6	0.13203453	0.08887888	
313.8	0.1322226	0.08923788	
314	0.13233121	0.08959647	
314.2	0.13261165	0.08995466	
314.4	0.13352538	0.09031244	
314.6	0.13409068	0.09066981	
314.8	0.13500245	0.09102677	
315	0.13551052	0.09138333	
315.2	0.13601752	0.09173948	
315.4	0.13608766	0.09209523	
315.6	0.13612378	0.09245057	
315.8	0.13718445	0.09280551	
316	0.13794825	0.09316004	
316.2	0.13868504	0.09351418	
316.4	0.13990166	0.0938679	
316.6	0.14016802	0.09422123	
316.8	0.14085186	0.09457415	
317	0.14149067	0.09492668	
317.2	0.14162309	0.0952788	
317.4	0.14214035	0.09563052	
317.6	0.14259581	0.09598184	
317.8	0.14335659	0.09633276	
318	0.14396515	0.09668328	
318.2	0.145359	0.09703341	
318.4	0.14590413	0.09738313	
318.6	0.14677361	0.09773246	
318.8	0.14710422	0.09808139	
319	0.14726793	0.09842992	
319.2	0.14711553	0.09877806	
319.4	0.14698157	0.0991258	
319.6	0.14688018	0.09947314	
319.8	0.14718245	0.09982009	
320	0.14730653	0.10016664	
320.2	0.14803748	0.1005128	
320.4	0.14786538	0.10085857	
320.6	0.14750128	0.10120394	
320.8	0.14760515	0.10154892	
321	0.14757368	0.10189351	
321.2	0.14771996	0.10223771	
321.4	0.14769858	0.10258151	
321.6	0.14799045	0.10292492	
321.8	0.14897325	0.10326795	
322	0.14920721	0.10361058	
322.2	0.14961024	0.10395282	
322.4	0.14956957	0.10429467	
322.6	0.14965634	0.10463614	
322.8	0.1498976	0.10497721	
323	0.1504464	0.1053179	
323.2	0.15067586	0.1056582	
323.4	0.15114432	0.10599811	
323.6	0.15154542	0.10633764	
323.8	0.1522953	0.10667678	
324	0.15331883	0.10701553	
324.2	0.15336809	0.1073539	
324.4	0.15314135	0.10769188	
324.6	0.15330146	0.10802948	
324.8	0.15376437	0.1083667	
325	0.15423721	0.10870353	
325.2	0.15468267	0.10903998	
325.4	0.15488323	0.10937604	
325.6	0.15611081	0.10971173	
325.8	0.1568612	0.11004703	
326	0.15706469	0.11038195	
326.2	0.15757208	0.11071649	
326.4	0.15788957	0.11105064	
326.6	0.15799458	0.11138442	
326.8	0.15924274	0.11171782	
327	0.15973527	0.11205084	
327.2	0.16020555	0.11238348	
327.4	0.16058289	0.11271574	
327.6	0.16070012	0.11304763	
327.8	0.16097493	0.11337913	
328	0.16179764	0.11371026	
328.2	0.16149097	0.11404101	
328.4	0.16189347	0.11437139	
328.6	0.16176621	0.11470139	
328.8	0.16218353	0.11503101	
329	0.1623992	0.11536026	
329.2	0.16252207	0.11568914	
329.4	0.1627899	0.11601764	
329.6	0.1633416	0.11634577	
329.8	0.16331977	0.11667352	
330	0.16371726	0.1170009	
330.2	0.16399947	0.11732791	
330.4	0.16395747	0.11765455	
330.6	0.1643358	0.11798081	
330.8	0.16537857	0.11830671	
331	0.16579185	0.11863223	
331.2	0.16642318	0.11895738	
331.4	0.16657075	0.11928217	
331.6	0.16662517	0.11960658	
331.8	0.16732143	0.11993062	
332	0.16802386	0.1202543	
332.2	0.16843251	0.12057761	
332.4	0.16866917	0.12090055	
332.6	0.16869703	0.12122312	
332.8	0.16857932	0.12154532	
333	0.16874888	0.12186716	
333.2	0.16885211	0.12218864	
333.4	0.16924239	0.12250974	
333.6	0.16955641	0.12283048	
333.8	0.16957268	0.12315086	
334	0.17005401	0.12347087	
334.2	0.17065025	0.12379052	
334.4	0.17089574	0.12410981	
334.6	0.17124159	0.12442873	
334.8	0.17231764	0.12474729	
335	0.17260394	0.12506548	
335.2	0.17273872	0.12538332	
335.4	0.17267141	0.12570079	
335.6	0.17279168	0.1260179	
335.8	0.17316747	0.12633465	
336	0.17333338	0.12665104	
336.2	0.17365637	0.12696707	
336.4	0.17358797	0.12728274	
336.6	0.17365724	0.12759805	
336.8	0.17354961	0.12791301	
337	0.17364634	0.1282276	
337.2	0.17346291	0.12854184	
337.4	0.17375743	0.12885572	
337.6	0.17444758	0.12916924	
337.8	0.17458012	0.1294824	
338	0.17526214	0.12979521	
338.2	0.17595598	0.13010767	
338.4	0.17613944	0.13041976	
338.6	0.17690345	0.13073151	
338.8	0.17793816	0.1310429	
339	0.17834208	0.13135393	
339.2	0.17874186	0.13166461	
339.4	0.17934082	0.13197494	
339.6	0.17934003	0.13228491	
339.8	0.17971979	0.13259453	
340	0.18007375	0.1329038	
340.2	0.18018541	0.13321272	
340.4	0.18062368	0.13352128	
340.6	0.18076303	0.1338295	
340.8	0.18105137	0.13413736	
341	0.18133728	0.13444487	
341.2	0.18154169	0.13475204	
341.4	0.18195287	0.13505885	
341.6	0.18224369	0.13536532	
341.8	0.18227454	0.13567143	
342	0.1823125	0.1359772	
342.2	0.1825958	0.13628262	
342.4	0.18241045	0.13658769	
342.6	0.18240211	0.13689242	
342.8	0.18234485	0.1371968	
343	0.18303188	0.13750083	
343.2	0.18326793	0.13780452	
343.4	0.18358199	0.13810786	
343.6	0.18349056	0.13841086	
343.8	0.18393718	0.13871351	
344	0.18449364	0.13901582	
344.2	0.18464713	0.13931778	
344.4	0.18571936	0.1396194	
344.6	0.18630307	0.13992068	
344.8	0.18669747	0.14022161	
345	0.18742777	0.1405222	
345.2	0.18739362	0.14082245	
345.4	0.18769391	0.14112236	
345.6	0.18773055	0.14142193	
345.8	0.18822778	0.14172115	
346	0.18835389	0.14202004	
346.2	0.18868532	0.14231859	
346.4	0.18869797	0.14261679	
346.6	0.1887054	0.14291466	
346.8	0.18926593	0.14321219	
347	0.19040114	0.14350938	
347.2	0.19035652	0.14380623	
347.4	0.1902251	0.14410274	
347.6	0.19005344	0.14439892	
347.8	0.19005442	0.14469476	
348	0.19038769	0.14499026	
348.2	0.19031253	0.14528543	
348.4	0.19077658	0.14558026	
348.6	0.19074021	0.14587475	
348.8	0.19061439	0.14616891	
349	0.19080142	0.14646274	
349.2	0.19039817	0.14675623	
349.4	0.19062444	0.14704939	
349.6	0.19111229	0.14734221	
349.8	0.19186613	0.1476347	
350	0.19243548	0.14792686	
350.2	0.19273277	0.14821869	
350.4	0.19309394	0.14851018	
350.6	0.19363786	0.14880134	
350.8	0.19439099	0.14909218	
351	0.19525508	0.14938268	
351.2	0.19532481	0.14967285	
351.4	0.19567575	0.14996269	
351.6	0.19585871	0.1502522	
351.8	0.19613554	0.15054138	
352	0.1965199	0.15083023	
352.2	0.19644122	0.15111875	
352.4	0.19613053	0.15140694	
352.6	0.19610034	0.15169481	
352.8	0.19597763	0.15198235	
353	0.19586792	0.15226956	
353.2	0.19644794	0.15255645	
353.4	0.1967093	0.15284301	
353.6	0.19687926	0.15312924	
353.8	0.19666538	0.15341515	
354	0.19692461	0.15370073	
354.2	0.19696068	0.15398599	
354.4	0.1971516	0.15427092	
354.6	0.19777166	0.15455553	
354.8	0.19797319	0.15483981	
355	0.1985822	0.15512378	
355.2	0.19877222	0.15540741	
355.4	0.19914314	0.15569073	
355.6	0.19925931	0.15597372	
355.8	0.19938393	0.15625639	
356	0.19966548	0.15653874	
356.2	0.19986417	0.15682077	
356.4	0.19941979	0.15710248	
356.6	0.20039165	0.15738387	
356.8	0.20041396	0.15766493	
357	0.2006649	0.15794568	
357.2	0.20122276	0.15822611	
357.4	0.2005416	0.15850622	
357.6	0.20061705	0.15878601	
357.8	0.20064917	0.15906548	
358	0.20105521	0.15934464	
358.2	0.20135567	0.15962347	
358.4	0.20203563	0.15990199	
358.6	0.20276736	0.16018019	
358.8	0.20307104	0.16045808	
359	0.20311857	0.16073565	
359.2	0.20333791	0.1610129	
359.4	0.2038803	0.16128984	
359.6	0.20443356	0.16156647	
359.8	0.2049617	0.16184277	
360	0.20538274	0.16211877	
360.2	0.2056326	0.16239445	
360.4	0.20550054	0.16266982	
360.6	0.20657438	0.16294487	
360.8	0.20654292	0.16321961	
361	0.20659641	0.16349404	
361.2	0.20664898	0.16376815	
361.4	0.20635195	0.16404196	
361.6	0.20649568	0.16431545	
361.8	0.20620372	0.16458863	
362	0.20617155	0.1648615	
362.2	0.2068889	0.16513406	
362.4	0.20758822	0.16540631	
362.6	0.20758855	0.16567825	
362.8	0.20757022	0.16594989	
363	0.20728337	0.16622121	
363.2	0.20774951	0.16649222	
363.4	0.20823542	0.16676293	
363.6	0.20877464	0.16703332	
363.8	0.20857969	0.16730341	
364	0.20789191	0.16757319	
364.2	0.20807365	0.16784267	
364.4	0.20819115	0.16811184	
364.6	0.20877005	0.1683807	
364.8	0.20874188	0.16864926	
365	0.20854834	0.16891751	
365.2	0.20866944	0.16918546	
365.4	0.20865316	0.1694531	
365.6	0.20870139	0.16972043	
365.8	0.20909063	0.16998747	
366	0.2096872	0.17025419	
366.2	0.2105107	0.17052062	
366.4	0.21108625	0.17078674	
366.6	0.21161584	0.17105256	
366.8	0.21189313	0.17131808	
367	0.21204462	0.17158329	
367.2	0.21291454	0.17184821	
367.4	0.21351212	0.17211282	
367.6	0.21413663	0.17237713	
367.8	0.21346491	0.17264114	
368	0.21315457	0.17290485	
368.2	0.21295691	0.17316826	
368.4	0.21308977	0.17343137	
368.6	0.21332612	0.17369418	
368.8	0.21345159	0.17395669	
369	0.21388682	0.1742189	
369.2	0.21415615	0.17448082	
369.4	0.2148915	0.17474244	
369.6	0.21482084	0.17500376	
369.8	0.21538261	0.17526478	
370	0.21541221	0.1755255	
370.2	0.21570042	0.17578593	
370.4	0.2159424	0.17604606	
370.6	0.21571472	0.1763059	
370.8	0.21573557	0.17656544	
371	0.21637604	0.17682468	
371.2	0.21670671	0.17708364	
371.4	0.21694911	0.17734229	
371.6	0.21699121	0.17760065	
371.8	0.21625268	0.17785872	
372	0.21647742	0.17811649	
372.2	0.21674798	0.17837397	
372.4	0.21751887	0.17863116	
372.6	0.21788952	0.17888806	
372.8	0.21906841	0.17914466	
373	0.21965728	0.17940097	
373.2	0.21995057	0.17965699	
373.4	0.22036243	0.17991272	
373.6	0.22004588	0.18016816	
373.8	0.22042851	0.1804233	
374	0.22046218	0.18067816	
374.2	0.22030514	0.18093273	
374.4	0.22023568	0.181187	
374.6	0.22011371	0.18144099	
374.8	0.22087836	0.18169469	
375	0.22091952	0.1819481	
375.2	0.2204842	0.18220122	
375.4	0.22091401	0.18245406	
375.6	0.22100076	0.1827066	
375.8	0.22122178	0.18295886	
376	0.22205296	0.18321083	
376.2	0.22228289	0.18346252	
376.4	0.22268744	0.18371392	
376.6	0.22339477	0.18396503	
376.8	0.22429585	0.18421586	
377	0.22386768	0.1844664	
377.2	0.22359924	0.18471665	
377.4	0.22366567	0.18496663	
377.6	0.22347831	0.18521631	
377.8	0.22347453	0.18546572	
378	0.22360628	0.18571484	
378.2	0.22381792	0.18596367	
378.4	0.22413391	0.18621223	
378.6	0.2239971	0.1864605	
378.8	0.22398573	0.18670849	
379	0.22349445	0.18695619	
379.2	0.22351065	0.18720362	
379.4	0.22355494	0.18745076	
379.6	0.22353963	0.18769762	
379.8	0.22354713	0.1879442	
380	0.22375506	0.1881905	
380.2	0.22386329	0.18843652	
380.4	0.22472308	0.18868226	
380.6	0.22489876	0.18892772	
380.8	0.22483221	0.18917291	
381	0.22489682	0.18941781	
381.2	0.22507144	0.18966243	
381.4	0.22592041	0.18990678	
381.6	0.22585024	0.19015084	
381.8	0.22619614	0.19039463	
382	0.22680252	0.19063815	
382.2	0.2268773	0.19088138	
382.4	0.22689606	0.19112434	
382.6	0.22651966	0.19136702	
382.8	0.22614637	0.19160943	
383	0.22586693	0.19185156	
383.2	0.22552775	0.19209342	
383.4	0.22544503	0.192335	
383.6	0.22594244	0.1925763	
383.8	0.22626345	0.19281733	
384	0.22703854	0.19305809	
384.2	0.22763711	0.19329857	
384.4	0.22820576	0.19353878	
384.6	0.22823064	0.19377871	
384.8	0.22877736	0.19401838	
385	0.22918382	0.19425777	
385.2	0.2298504	0.19449688	
385.4	0.23023783	0.19473573	
385.6	0.23027982	0.1949743	
385.8	0.23082928	0.19521261	
386	0.2309805	0.19545064	
386.2	0.23108429	0.1956884	
386.4	0.23124748	0.19592589	
386.6	0.23084516	0.19616311	
386.8	0.23111927	0.19640006	
387	0.23128956	0.19663674	
387.2	0.23133647	0.19687315	
387.4	0.23179246	0.19710929	
387.6	0.23184149	0.19734517	
387.8	0.23196912	0.19758077	
388	0.23219226	0.19781611	
388.2	0.23211695	0.19805118	
388.4	0.23197504	0.19828598	
388.6	0.23190273	0.19852052	
388.8	0.23198544	0.19875478	
389	0.2318708	0.19898879	
389.2	0.23259709	0.19922252	
389.4	0.23234189	0.19945599	
389.6	0.23268772	0.19968919	
389.8	0.23264661	0.19992213	
390	0.2331099	0.20015481	
390.2	0.23362746	0.20038722	
390.4	0.23348174	0.20061936	
390.6	0.23347242	0.20085124	
390.8	0.23412366	0.20108286	
391	0.23427016	0.20131421	
391.2	0.23423948	0.2015453	
391.4	0.23454154	0.20177613	
391.6	0.23491205	0.20200669	
391.8	0.23570915	0.20223699	
392	0.23575515	0.20246703	
392.2	0.23593755	0.20269681	
392.4	0.23611965	0.20292633	
392.6	0.23605274	0.20315559	
392.8	0.23602629	0.20338458	
393	0.23576809	0.20361332	
393.2	0.23594522	0.20384179	
393.4	0.23577176	0.20407	
393.6	0.23584726	0.20429796	
393.8	0.23543812	0.20452565	
394	0.2358217	0.20475309	
394.2	0.23510154	0.20498027	
394.4	0.23478116	0.20520719	
394.6	0.23483074	0.20543385	
394.8	0.2358395	0.20566025	
395	0.23583067	0.2058864	
395.2	0.23634293	0.20611229	
395.4	0.23747721	0.20633792	
395.6	0.23818168	0.20656329	
395.8	0.23886053	0.20678841	
396	0.23888635	0.20701327	
396.2	0.23931258	0.20723788	
396.4	0.23922475	0.20746223	
396.6	0.23936446	0.20768633	
396.8	0.23961147	0.20791017	
397	0.23957149	0.20813375	
397.2	0.23965728	0.20835708	
397.4	0.23950637	0.20858016	
397.6	0.23919338	0.20880299	
397.8	0.23938062	0.20902556	
398	0.2398196	0.20924787	
398.2	0.2396727	0.20946994	
398.4	0.24053259	0.20969175	
398.6	0.24121921	0.20991331	
398.8	0.24157723	0.21013462	
399	0.24140055	0.21035567	
399.2	0.24185607	0.21057647	
399.4	0.24189649	0.21079703	
399.6	0.24195134	0.21101733	
399.8	0.24155616	0.21123738	
400	0.24171988	0.21145718	
400.2	0.24152144	0.21167673	
400.4	0.24123725	0.21189603	
400.6	0.24193436	0.21211508	
400.8	0.24194004	0.21233389	
401	0.24177315	0.21255244	
401.2	0.24155456	0.21277075	
401.4	0.24131357	0.2129888	
401.6	0.24186001	0.21320661	
401.8	0.2428331	0.21342417	
402	0.24293178	0.21364148	
402.2	0.24308747	0.21385855	
402.4	0.24381854	0.21407537	
402.6	0.24395243	0.21429194	
402.8	0.24389235	0.21450827	
403	0.24395929	0.21472435	
403.2	0.24416817	0.21494018	
403.4	0.24425302	0.21515577	
403.6	0.24471637	0.21537111	
403.8	0.24465701	0.21558621	
404	0.24500455	0.21580106	
404.2	0.24481421	0.21601567	
404.4	0.24538244	0.21623004	
404.6	0.24596471	0.21644416	
404.8	0.24647551	0.21665804	
405	0.24623932	0.21687167	
405.2	0.24627	0.21708506	
405.4	0.24605175	0.21729821	
405.6	0.24633737	0.21751111	
405.8	0.24624403	0.21772378	
406	0.24637025	0.2179362	
406.2	0.24679763	0.21814838	
406.4	0.24720631	0.21836032	
406.6	0.24767422	0.21857202	
406.8	0.24821701	0.21878347	
407	0.24873106	0.21899469	
407.2	0.24926411	0.21920566	
407.4	0.24927852	0.2194164	
407.6	0.24956084	0.2196269	
407.8	0.24916765	0.21983715	
408	0.24924124	0.22004717	
408.2	0.24941397	0.22025695	
408.4	0.24966293	0.22046649	
408.6	0.24928322	0.22067579	
408.8	0.24954251	0.22088485	
409	0.24944438	0.22109368	
409.2	0.24972552	0.22130227	
409.4	0.24954603	0.22151062	
409.6	0.24995771	0.22171873	
409.8	0.24979845	0.22192661	
410	0.2499239	0.22213425	
410.2	0.24999261	0.22234165	
410.4	0.24962785	0.22254882	
410.6	0.250215	0.22275575	
410.8	0.24990569	0.22296245	
411	0.2504235	0.22316891	
411.2	0.25006375	0.22337514	
411.4	0.25003201	0.22358113	
411.6	0.24997841	0.22378689	
411.8	0.24963814	0.22399241	
412	0.250248	0.2241977	
412.2	0.25015428	0.22440276	
412.4	0.25052483	0.22460758	
412.6	0.25070791	0.22481217	
412.8	0.25198525	0.22501653	
413	0.25269562	0.22522066	
413.2	0.25306066	0.22542455	
413.4	0.25362817	0.22562821	
413.6	0.25395296	0.22583164	
413.8	0.25384874	0.22603484	
414	0.2539301	0.2262378	
414.2	0.25419516	0.22644054	
414.4	0.25412124	0.22664304	
414.6	0.25450143	0.22684532	
414.8	0.25427096	0.22704736	
415	0.2546572	0.22724918	
415.2	0.25453856	0.22745076	
415.4	0.2544937	0.22765212	
415.6	0.25423208	0.22785324	
415.8	0.25400655	0.22805414	
416	0.25456282	0.22825481	
416.2	0.25448172	0.22845525	
416.4	0.25496542	0.22865547	
416.6	0.25510619	0.22885545	
416.8	0.25549696	0.22905521	
417	0.25556256	0.22925474	
417.2	0.2556697	0.22945404	
417.4	0.25577993	0.22965312	
417.6	0.25560184	0.22985197	
417.8	0.25566462	0.23005059	
418	0.25565439	0.23024899	
418.2	0.25566673	0.23044716	
418.4	0.25587049	0.23064511	
418.6	0.25587106	0.23084283	
418.8	0.25596381	0.23104033	
419	0.25606357	0.2312376	
419.2	0.2566121	0.23143465	
419.4	0.25627367	0.23163147	
419.6	0.25639002	0.23182807	
419.8	0.25678653	0.23202445	
420	0.25737833	0.2322206	
420.2	0.25750403	0.23241653	
420.4	0.25777238	0.23261224	
420.6	0.2578374	0.23280772	
420.8	0.25840568	0.23300298	
421	0.25875326	0.23319802	
421.2	0.2586142	0.23339284	
421.4	0.25876539	0.23358743	
421.6	0.2590257	0.23378181	
421.8	0.25941199	0.23397596	
422	0.25963673	0.23416989	
422.2	0.25989469	0.23436361	
422.4	0.26027373	0.2345571	
422.6	0.26047095	0.23475037	
422.8	0.26082334	0.23494342	
423	0.26087418	0.23513625	
423.2	0.26121256	0.23532886	
423.4	0.26067546	0.23552126	
423.6	0.26102742	0.23571343	
423.8	0.26114784	0.23590539	
424	0.26094586	0.23609712	
424.2	0.26111657	0.23628864	
424.4	0.26111445	0.23647995	
424.6	0.2611862	0.23667103	
424.8	0.26141513	0.2368619	
425	0.26121961	0.23705254	
425.2	0.26115796	0.23724298	
425.4	0.26110113	0.23743319	
425.6	0.26062223	0.23762319	
425.8	0.26053379	0.23781297	
426	0.26068749	0.23800254	
426.2	0.2610818	0.23819189	
426.4	0.2612855	0.23838103	
426.6	0.26162993	0.23856995	
426.8	0.26208869	0.23875866	
427	0.26227426	0.23894715	
427.2	0.26218758	0.23913543	
427.4	0.26253747	0.23932349	
427.6	0.26333207	0.23951134	
427.8	0.2635837	0.23969897	
428	0.26405994	0.23988639	
428.2	0.26429939	0.2400736	
428.4	0.26411059	0.2402606	
428.6	0.26418579	0.24044738	
428.8	0.26455568	0.24063395	
429	0.26487855	0.24082031	
429.2	0.26455407	0.24100645	
429.4	0.26460697	0.24119239	
429.6	0.26417026	0.24137811	
429.8	0.26431904	0.24156362	
430	0.26447114	0.24174892	
430.2	0.26479453	0.24193401	
430.4	0.26499555	0.24211889	
430.6	0.26547735	0.24230356	
430.8	0.26561859	0.24248802	
431	0.26557455	0.24267227	
431.2	0.26554635	0.24285631	
431.4	0.26652478	0.24304014	
431.6	0.26684363	0.24322376	
431.8	0.26706145	0.24340717	
432	0.26746045	0.24359037	
432.2	0.26766122	0.24377336	
432.4	0.26803373	0.24395615	
432.6	0.26840174	0.24413873	
432.8	0.26870357	0.2443211	
433	0.26907365	0.24450326	
433.2	0.269227	0.24468522	
433.4	0.26967756	0.24486697	
433.6	0.26967634	0.24504851	
433.8	0.26978943	0.24522985	
434	0.26957385	0.24541098	
434.2	0.26963737	0.2455919	
434.4	0.26973576	0.24577262	
434.6	0.26971549	0.24595313	
434.8	0.26958422	0.24613344	
435	0.26973598	0.24631354	
435.2	0.26987284	0.24649343	
435.4	0.26985969	0.24667313	
435.6	0.26950994	0.24685261	
435.8	0.26910122	0.2470319	
436	0.26876851	0.24721098	
436.2	0.26876042	0.24738985	
436.4	0.26857051	0.24756852	
436.6	0.26835575	0.24774699	
436.8	0.26871704	0.24792526	
437	0.26913707	0.24810332	
437.2	0.26927856	0.24828118	
437.4	0.2694005	0.24845884	
437.6	0.26958595	0.2486363	
437.8	0.26950158	0.24881355	
438	0.26981265	0.2489906	
438.2	0.27008216	0.24916745	
438.4	0.27050917	0.2493441	
438.6	0.27073483	0.24952055	
438.8	0.27132298	0.2496968	
439	0.27182266	0.24987285	
439.2	0.27181196	0.25004869	
439.4	0.2718612	0.25022434	
439.6	0.27202479	0.25039979	
439.8	0.27180911	0.25057504	
440	0.27196788	0.25075009	
440.2	0.27249919	0.25092494	
440.4	0.27242387	0.25109959	
440.6	0.27278771	0.25127404	
440.8	0.2732645	0.25144829	
441	0.27309572	0.25162235	
441.2	0.27272313	0.2517962	
441.4	0.27301696	0.25196986	
441.6	0.27301366	0.25214332	
441.8	0.27318967	0.25231659	
442	0.27293741	0.25248965	
442.2	0.27284316	0.25266253	
442.4	0.27323396	0.2528352	
442.6	0.27300416	0.25300768	
442.8	0.27298332	0.25317996	
443	0.27282835	0.25335204	
443.2	0.27259024	0.25352393	
443.4	0.2727411	0.25369563	
443.6	0.27329065	0.25386712	
443.8	0.27330928	0.25403843	
444	0.27332804	0.25420954	
444.2	0.27336597	0.25438045	
444.4	0.27343791	0.25455117	
444.6	0.27411112	0.25472169	
444.8	0.2745101	0.25489202	
445	0.27443189	0.25506216	
445.2	0.27415668	0.25523211	
445.4	0.27429145	0.25540186	
445.6	0.27447787	0.25557141	
445.8	0.27473743	0.25574078	
446	0.27480985	0.25590995	
446.2	0.27563351	0.25607893	
446.4	0.2760456	0.25624772	
446.6	0.27551914	0.25641631	
446.8	0.2756128	0.25658471	
447	0.2760958	0.25675292	
447.2	0.27633238	0.25692094	
447.4	0.27665197	0.25708877	
447.6	0.27754157	0.25725641	
447.8	0.27741432	0.25742386	
448	0.27737536	0.25759112	
448.2	0.27758281	0.25775818	
448.4	0.27809006	0.25792506	
448.6	0.27854696	0.25809175	
448.8	0.27876677	0.25825824	
449	0.27907913	0.25842455	
449.2	0.27870635	0.25859067	
449.4	0.27871293	0.2587566	
449.6	0.27913993	0.25892234	
449.8	0.27950352	0.25908789	
450	0.27946838	0.25925326	
450.2	0.27920392	0.25941843	
450.4	0.27837815	0.25958342	
450.6	0.2778654	0.25974822	
450.8	0.27760657	0.25991283	
451	0.2773293	0.26007726	
451.2	0.2768616	0.2602415	
451.4	0.27706314	0.26040555	
451.6	0.27737554	0.26056941	
451.8	0.27713713	0.26073309	
452	0.27745441	0.26089658	
452.2	0.27748978	0.26105989	
452.4	0.27794128	0.26122301	
452.6	0.2783128	0.26138594	
452.8	0.27888118	0.26154869	
453	0.27916384	0.26171126	
453.2	0.27926862	0.26187364	
453.4	0.28002657	0.26203583	
453.6	0.28054529	0.26219784	
453.8	0.28080099	0.26235967	
454	0.28075747	0.26252131	
454.2	0.28071335	0.26268277	
454.4	0.28082219	0.26284404	
454.6	0.28131241	0.26300513	
454.8	0.28140961	0.26316604	
455	0.28165425	0.26332676	
455.2	0.28198806	0.26348731	
455.4	0.28233598	0.26364766	
455.6	0.28224037	0.26380784	
455.8	0.28208088	0.26396784	
456	0.28216914	0.26412765	
456.2	0.28193829	0.26428728	
456.4	0.28223802	0.26444673	
456.6	0.28180513	0.26460599	
456.8	0.28137426	0.26476508	
457	0.28098122	0.26492399	
457.2	0.28128935	0.26508271	
457.4	0.28101053	0.26524125	
457.6	0.2803565	0.26539962	
457.8	0.28066988	0.2655578	
458	0.28104769	0.2657158	
458.2	0.28148532	0.26587363	
458.4	0.28199319	0.26603127	
458.6	0.28246257	0.26618874	
458.8	0.28250195	0.26634602	
459	0.28254454	0.26650313	
459.2	0.28297651	0.26666006	
459.4	0.28345091	0.26681681	
459.6	0.28327602	0.26697338	
459.8	0.28368304	0.26712977	
460	0.28410953	0.26728599	
460.2	0.28443161	0.26744202	
460.4	0.28444102	0.26759788	
460.6	0.28430559	0.26775357	
460.8	0.28424662	0.26790907	
461	0.28431537	0.2680644	
461.2	0.28452063	0.26821955	
461.4	0.28438931	0.26837453	
461.6	0.28477307	0.26852932	
461.8	0.28554353	0.26868395	
462	0.28592704	0.26883839	
462.2	0.28626342	0.26899267	
462.4	0.2865534	0.26914676	
462.6	0.28662074	0.26930068	
462.8	0.28654974	0.26945443	
463	0.28661053	0.269608	
463.2	0.28668152	0.26976139	
463.4	0.28641658	0.26991461	
463.6	0.28636097	0.27006766	
463.8	0.28645451	0.27022053	
464	0.28649483	0.27037323	
464.2	0.28639033	0.27052576	
464.4	0.28654308	0.27067811	
464.6	0.28674822	0.27083029	
464.8	0.28667753	0.27098229	
465	0.28705134	0.27113413	
465.2	0.28713683	0.27128578	
465.4	0.28699655	0.27143727	
465.6	0.28721272	0.27158859	
465.8	0.28732715	0.27173973	
466	0.28737339	0.2718907	
466.2	0.28751948	0.2720415	
466.4	0.28770153	0.27219213	
466.6	0.28812416	0.27234258	
466.8	0.28830518	0.27249287	
467	0.28833934	0.27264298	
467.2	0.28806953	0.27279292	
467.4	0.2884709	0.27294269	
467.6	0.28901401	0.2730923	
467.8	0.28929244	0.27324173	
468	0.28986087	0.27339099	
468.2	0.2902405	0.27354008	
468.4	0.29051431	0.273689	
468.6	0.29042259	0.27383776	
468.8	0.29072997	0.27398634	
469	0.29102176	0.27413476	
469.2	0.29059488	0.274283	
469.4	0.2902577	0.27443108	
469.6	0.29024922	0.27457899	
469.8	0.29024266	0.27472673	
470	0.29029555	0.2748743	
470.2	0.28988675	0.27502171	
470.4	0.28961094	0.27516894	
470.6	0.28953651	0.27531601	
470.8	0.2893308	0.27546291	
471	0.28942488	0.27560965	
471.2	0.28899891	0.27575622	
471.4	0.28956011	0.27590262	
471.6	0.28997059	0.27604885	
471.8	0.29062678	0.27619492	
472	0.29096742	0.27634082	
472.2	0.29077864	0.27648656	
472.4	0.29112235	0.27663213	
472.6	0.29171185	0.27677753	
472.8	0.29232491	0.27692277	
473	0.29296681	0.27706785	
473.2	0.29283709	0.27721276	
473.4	0.29272237	0.2773575	
473.6	0.29296931	0.27750208	
473.8	0.29362939	0.27764649	
474	0.29358145	0.27779074	
474.2	0.29322757	0.27793483	
474.4	0.29314835	0.27807875	
474.6	0.29324367	0.27822251	
474.8	0.29370706	0.27836611	
475	0.2934079	0.27850954	
475.2	0.29315852	0.27865281	
475.4	0.2930766	0.27879592	
475.6	0.29317787	0.27893886	
475.8	0.29312517	0.27908164	
476	0.29267254	0.27922426	
476.2	0.29265841	0.27936671	
476.4	0.29325471	0.27950901	
476.6	0.29344244	0.27965114	
476.8	0.29378456	0.27979311	
477	0.29403997	0.27993492	
477.2	0.29425175	0.28007656	
477.4	0.29431839	0.28021805	
477.6	0.29501874	0.28035938	
477.8	0.29575791	0.28050054	
478	0.29579462	0.28064154	
478.2	0.29602091	0.28078239	
478.4	0.29602348	0.28092307	
478.6	0.29621627	0.28106359	
478.8	0.29611175	0.28120396	
479	0.29547243	0.28134416	
479.2	0.2952989	0.2814842	
479.4	0.29488139	0.28162409	
479.6	0.29467075	0.28176381	
479.8	0.29415389	0.28190338	
480	0.29415389	0.28204209	
480.2	0.293419	0.28190964	
480.4	0.29273871	0.28177725	
480.6	0.2919915	0.28164492	
480.8	0.29116776	0.28151266	
481	0.29098508	0.28138045	
481.2	0.29029799	0.28124831	
481.4	0.28973239	0.28111624	
481.6	0.28911185	0.28098422	
481.8	0.28908086	0.28085226	
482	0.28874601	0.28072037	
482.2	0.28913616	0.28058854	
482.4	0.28856325	0.28045677	
482.6	0.28836976	0.28032507	
482.8	0.28775831	0.28019342	
483	0.28681212	0.28006184	
483.2	0.28620389	0.27993032	
483.4	0.28593783	0.27979886	
483.6	0.28517571	0.27966746	
483.8	0.28500239	0.27953612	
484	0.28421025	0.27940485	
484.2	0.28392509	0.27927364	
484.4	0.28340823	0.27914249	
484.6	0.28256004	0.2790114	
484.8	0.28209592	0.27888037	
485	0.28270126	0.2787494	
485.2	0.28208557	0.2786185	
485.4	0.28162407	0.27848765	
485.6	0.28139485	0.27835687	
485.8	0.28137984	0.27822615	
486	0.28075141	0.27809549	
486.2	0.28100623	0.2779649	
486.4	0.28005567	0.27783436	
486.6	0.27924266	0.27770388	
486.8	0.27850065	0.27757347	
487	0.27763753	0.27744312	
487.2	0.27660768	0.27731283	
487.4	0.27611265	0.2771826	
487.6	0.27536731	0.27705243	
487.8	0.2751506	0.27692232	
488	0.27408341	0.27679227	
488.2	0.27387637	0.27666229	
488.4	0.27373604	0.27653236	
488.6	0.27337416	0.2764025	
488.8	0.2736727	0.27627269	
489	0.2740774	0.27614295	
489.2	0.27378066	0.27601327	
489.4	0.27379905	0.27588365	
489.6	0.27421541	0.27575409	
489.8	0.27397237	0.2756246	
490	0.27387972	0.27549516	
490.2	0.27391072	0.27536578	
490.4	0.27324608	0.27523647	
490.6	0.27309369	0.27510721	
490.8	0.27272493	0.27497802	
491	0.27171966	0.27484888	
491.2	0.27111347	0.27471981	
491.4	0.27073126	0.2745908	
491.6	0.27001872	0.27446184	
491.8	0.26906558	0.27433295	
492	0.26781434	0.27420412	
492.2	0.26761663	0.27407535	
492.4	0.26711592	0.27394664	
492.6	0.26611211	0.27381799	
492.8	0.26567702	0.2736894	
493	0.26489264	0.27356088	
493.2	0.26461775	0.27343241	
493.4	0.26415198	0.273304	
493.6	0.26397506	0.27317565	
493.8	0.26338361	0.27304736	
494	0.26284031	0.27291914	
494.2	0.26213705	0.27279097	
494.4	0.26197498	0.27266286	
494.6	0.26165296	0.27253482	
494.8	0.26126446	0.27240683	
495	0.26138836	0.2722789	
495.2	0.26180603	0.27215104	
495.4	0.26161892	0.27202323	
495.6	0.26132622	0.27189549	
495.8	0.26114785	0.2717678	
496	0.26116182	0.27164017	
496.2	0.26108116	0.27151261	
496.4	0.2607027	0.2713851	
496.6	0.2606225	0.27125765	
496.8	0.26039668	0.27113027	
497	0.25988125	0.27100294	
497.2	0.25937034	0.27087567	
497.4	0.25922664	0.27074847	
497.6	0.2590867	0.27062132	
497.8	0.25844005	0.27049423	
498	0.25760717	0.2703672	
498.2	0.25734975	0.27024023	
498.4	0.25718531	0.27011333	
498.6	0.25678402	0.26998648	
498.8	0.25663829	0.26985969	
499	0.25664043	0.26973296	
499.2	0.25636026	0.26960629	
499.4	0.25625149	0.26947968	
499.6	0.25652122	0.26935312	
499.8	0.25659521	0.26922663	
500	0.25677816	0.2691002	
500.2	0.2560885	0.26897383	
500.4	0.25562476	0.26884751	
500.6	0.25518804	0.26872126	
500.8	0.25432935	0.26859506	
501	0.25378134	0.26846892	
501.2	0.25312041	0.26834285	
501.4	0.25319428	0.26821683	
501.6	0.25253768	0.26809087	
501.8	0.25201885	0.26796497	
502	0.25164725	0.26783913	
502.2	0.25149003	0.26771335	
502.4	0.2506857	0.26758763	
502.6	0.25027544	0.26746197	
502.8	0.24996418	0.26733636	
503	0.24990739	0.26721082	
503.2	0.24969182	0.26708533	
503.4	0.24987233	0.2669599	
503.6	0.25003419	0.26683453	
503.8	0.24974618	0.26670922	
504	0.24926972	0.26658397	
504.2	0.24866341	0.26645878	
504.4	0.24832257	0.26633365	
504.6	0.24802434	0.26620858	
504.8	0.24756962	0.26608356	
505	0.2471469	0.2659586	
505.2	0.24669487	0.2658337	
505.4	0.24600609	0.26570887	
505.6	0.24552849	0.26558408	
505.8	0.24530177	0.26545936	
506	0.24537996	0.2653347	
506.2	0.24505338	0.26521009	
506.4	0.24472506	0.26508555	
506.6	0.24459985	0.26496106	
506.8	0.24441201	0.26483663	
507	0.24413001	0.26471226	
507.2	0.24348618	0.26458795	
507.4	0.24386424	0.26446369	
507.6	0.24374556	0.26433949	
507.8	0.24315289	0.26421536	
508	0.24271314	0.26409128	
508.2	0.24233149	0.26396726	
508.4	0.24183795	0.26384329	
508.6	0.2416466	0.26371939	
508.8	0.24139756	0.26359554	
509	0.24130477	0.26347175	
509.2	0.24127809	0.26334802	
509.4	0.24090193	0.26322435	
509.6	0.2409344	0.26310074	
509.8	0.24096234	0.26297718	
510	0.24108428	0.26285368	
510.2	0.24106349	0.26273024	
510.4	0.2413311	0.26260686	
510.6	0.24109171	0.26248354	
510.8	0.24152641	0.26236027	
511	0.2415013	0.26223706	
511.2	0.24150489	0.26211391	
511.4	0.24171467	0.26199082	
511.6	0.24098945	0.26186779	
511.8	0.23996539	0.26174481	
512	0.23937879	0.26162189	
512.2	0.23863907	0.26149903	
512.4	0.23896764	0.26137622	
512.6	0.23861554	0.26125348	
512.8	0.23851052	0.26113079	
513	0.23833627	0.26100816	
513.2	0.23819709	0.26088558	
513.4	0.23775159	0.26076307	
513.6	0.23760055	0.26064061	
513.8	0.2377038	0.26051821	
514	0.23760204	0.26039587	
514.2	0.23776936	0.26027358	
514.4	0.23756417	0.26015135	
514.6	0.2372051	0.26002918	
514.8	0.23743791	0.25990707	
515	0.2367348	0.25978501	
515.2	0.23681514	0.25966301	
515.4	0.23617329	0.25954107	
515.6	0.2350958	0.25941919	
515.8	0.2348486	0.25929736	
516	0.23476606	0.25917559	
516.2	0.23459411	0.25905388	
516.4	0.23461299	0.25893222	
516.6	0.23386984	0.25881062	
516.8	0.23395228	0.25868908	
517	0.23394544	0.2585676	
517.2	0.23403412	0.25844617	
517.4	0.23403123	0.2583248	
517.6	0.23354588	0.25820349	
517.8	0.2334815	0.25808223	
518	0.23298795	0.25796103	
518.2	0.23260873	0.25783989	
518.4	0.2317781	0.2577188	
518.6	0.23134339	0.25759778	
518.8	0.23104389	0.2574768	
519	0.23060974	0.25735589	
519.2	0.23061569	0.25723503	
519.4	0.22980756	0.25711423	
519.6	0.22932992	0.25699349	
519.8	0.22916733	0.2568728	
520	0.22932829	0.25675217	
520.2	0.22894459	0.25663159	
520.4	0.22867513	0.25651107	
520.6	0.2287132	0.25639061	
520.8	0.22881172	0.25627021	
521	0.22892391	0.25614986	
521.2	0.229171	0.25602957	
521.4	0.2295014	0.25590933	
521.6	0.22907122	0.25578915	
521.8	0.22891553	0.25566903	
522	0.22840718	0.25554896	
522.2	0.22807148	0.25542896	
522.4	0.22782005	0.255309	
522.6	0.22810372	0.25518911	
522.8	0.22826343	0.25506926	
523	0.2283614	0.25494948	
523.2	0.22805911	0.25482975	
523.4	0.22702109	0.25471008	
523.6	0.22707864	0.25459046	
523.8	0.22614481	0.25447091	
524	0.22610843	0.2543514	
524.2	0.22535037	0.25423195	
524.4	0.22508138	0.25411256	
524.6	0.22501342	0.25399323	
524.8	0.22485147	0.25387395	
525	0.22484154	0.25375473	
525.2	0.22480533	0.25363556	
525.4	0.2243098	0.25351645	
525.6	0.22394513	0.25339739	
525.8	0.22362985	0.25327839	
526	0.22374646	0.25315945	
526.2	0.22424228	0.25304056	
526.4	0.22414275	0.25292173	
526.6	0.22453463	0.25280296	
526.8	0.22455774	0.25268424	
527	0.22445189	0.25256557	
527.2	0.22453027	0.25244696	
527.4	0.22412784	0.25232841	
527.6	0.22415727	0.25220991	
527.8	0.22343865	0.25209147	
528	0.22360657	0.25197309	
528.2	0.22300648	0.25185476	
528.4	0.22233206	0.25173648	
528.6	0.22173162	0.25161826	
528.8	0.22143427	0.2515001	
529	0.22074642	0.25138199	
529.2	0.22054395	0.25126394	
529.4	0.22005724	0.25114594	
529.6	0.21995266	0.251028	
529.8	0.21953922	0.25091011	
530	0.21956765	0.25079228	
530.2	0.21907613	0.2506745	
530.4	0.21821445	0.25055678	
530.6	0.21804082	0.25043912	
530.8	0.21786161	0.25032151	
531	0.21791498	0.25020395	
531.2	0.21767583	0.25008646	
531.4	0.21744256	0.24996901	
531.6	0.21728649	0.24985162	
531.8	0.21728228	0.24973429	
532	0.21706017	0.24961701	
532.2	0.21735154	0.24949978	
532.4	0.21704155	0.24938262	
532.6	0.21750686	0.2492655	
532.8	0.21751406	0.24914844	
533	0.21745441	0.24903144	
533.2	0.21762746	0.24891449	
533.4	0.21733175	0.2487976	
533.6	0.21764095	0.24868076	
533.8	0.21751274	0.24856397	
534	0.21769181	0.24844724	
534.2	0.21733661	0.24833057	
534.4	0.21718003	0.24821395	
534.6	0.21679454	0.24809739	
534.8	0.21626713	0.24798088	
535	0.21566468	0.24786442	
535.2	0.21500586	0.24774802	
535.4	0.21501165	0.24763167	
535.6	0.21462273	0.24751538	
535.8	0.21425581	0.24739914	
536	0.21446734	0.24728296	
536.2	0.21495488	0.24716683	
536.4	0.2145254	0.24705076	
536.6	0.21461754	0.24693474	
536.8	0.21412413	0.24681878	
537	0.21411124	0.24670287	
537.2	0.21421446	0.24658701	
537.4	0.21456562	0.24647121	
537.6	0.21496613	0.24635547	
537.8	0.21512888	0.24623977	
538	0.21543671	0.24612414	
538.2	0.21526197	0.24600855	
538.4	0.21486476	0.24589302	
538.6	0.214553	0.24577755	
538.8	0.21384884	0.24566213	
539	0.21354581	0.24554676	
539.2	0.21363709	0.24543145	
539.4	0.21330099	0.24531619	
539.6	0.21319861	0.24520099	
539.8	0.21302068	0.24508584	
540	0.21279759	0.24497074	
540.2	0.21254745	0.2448557	
540.4	0.2121678	0.24474071	
540.6	0.21168437	0.24462578	
540.8	0.21141048	0.2445109	
541	0.21124469	0.24439607	
541.2	0.21130199	0.2442813	
541.4	0.21100057	0.24416658	
541.6	0.21068772	0.24405192	
541.8	0.21058881	0.24393731	
542	0.21025895	0.24382275	
542.2	0.2101776	0.24370825	
542.4	0.21021753	0.2435938	
542.6	0.21037069	0.2434794	
542.8	0.21043453	0.24336506	
543	0.21036086	0.24325077	
543.2	0.21046968	0.24313654	
543.4	0.20993655	0.24302236	
543.6	0.21011231	0.24290823	
543.8	0.20940852	0.24279416	
544	0.20912724	0.24268014	
544.2	0.20908957	0.24256617	
544.4	0.20858523	0.24245226	
544.6	0.20838349	0.2423384	
544.8	0.20844075	0.24222459	
545	0.20861951	0.24211084	
545.2	0.20848779	0.24199714	
545.4	0.20836767	0.2418835	
545.6	0.20847557	0.24176991	
545.8	0.20876172	0.24165637	
546	0.20913347	0.24154288	
546.2	0.20931457	0.24142945	
546.4	0.2093969	0.24131607	
546.6	0.20911252	0.24120274	
546.8	0.208892	0.24108947	
547	0.20810358	0.24097625	
547.2	0.20793002	0.24086309	
547.4	0.20725437	0.24074997	
547.6	0.20698238	0.24063691	
547.8	0.20641514	0.24052391	
548	0.2059653	0.24041095	
548.2	0.20564552	0.24029805	
548.4	0.20531753	0.24018521	
548.6	0.20546897	0.24007241	
548.8	0.20555693	0.23995967	
549	0.20588416	0.23984698	
549.2	0.20623023	0.23973435	
549.4	0.20674727	0.23962176	
549.6	0.20711204	0.23950923	
549.8	0.20745575	0.23939676	
550	0.20777946	0.23928433	
550.2	0.20770809	0.23917196	
550.4	0.20796356	0.23905964	
550.6	0.20746444	0.23894738	
550.8	0.20796149	0.23883516	
551	0.20770012	0.238723	
551.2	0.20768648	0.23861089	
551.4	0.20675009	0.23849884	
551.6	0.20635394	0.23838684	
551.8	0.20566475	0.23827489	
552	0.2050205	0.23816299	
552.2	0.20476204	0.23805114	
552.4	0.204238	0.23793935	
552.6	0.20358089	0.23782761	
552.8	0.20283191	0.23771592	
553	0.20320063	0.23760429	
553.2	0.20331665	0.23749271	
553.4	0.20329522	0.23738118	
553.6	0.20313982	0.2372697	
553.8	0.20344473	0.23715827	
554	0.2035934	0.2370469	
554.2	0.20355261	0.23693558	
554.4	0.2036709	0.23682431	
554.6	0.20353929	0.2367131	
554.8	0.20397794	0.23660193	
555	0.20363423	0.23649082	
555.2	0.20376492	0.23637976	
555.4	0.20339357	0.23626875	
555.6	0.20324535	0.2361578	
555.8	0.20311919	0.23604689	
556	0.20297214	0.23593604	
556.2	0.2027255	0.23582524	
556.4	0.20263928	0.2357145	
556.6	0.20243825	0.2356038	
556.8	0.20232755	0.23549316	
557	0.20308954	0.23538257	
557.2	0.20303951	0.23527203	
557.4	0.20248257	0.23516154	
557.6	0.20226959	0.23505111	
557.8	0.20241163	0.23494072	
558	0.20207053	0.23483039	
558.2	0.20203658	0.23472011	
558.4	0.20168402	0.23460988	
558.6	0.2013923	0.23449971	
558.8	0.20115908	0.23438958	
559	0.2007355	0.23427951	
559.2	0.20059559	0.23416949	
559.4	0.2004481	0.23405952	
559.6	0.20028841	0.2339496	
559.8	0.20000257	0.23383974	
560	0.20020713	0.23372992	
560.2	0.20014592	0.23362016	
560.4	0.20029946	0.23351045	
560.6	0.19993528	0.23340079	
560.8	0.19990305	0.23329118	
561	0.19968346	0.23318162	
561.2	0.19893751	0.23307212	
561.4	0.19872426	0.23296266	
561.6	0.19900916	0.23285326	
561.8	0.19886859	0.23274391	
562	0.19866163	0.23263461	
562.2	0.19850032	0.23252536	
562.4	0.19768114	0.23241616	
562.6	0.19741773	0.23230701	
562.8	0.19702521	0.23219792	
563	0.19672614	0.23208888	
563.2	0.19695719	0.23197988	
563.4	0.19677291	0.23187094	
563.6	0.19678192	0.23176205	
563.8	0.19607821	0.23165321	
564	0.19635016	0.23154443	
564.2	0.19605991	0.23143569	
564.4	0.19587258	0.231327	
564.6	0.19526536	0.23121837	
564.8	0.1957056	0.23110979	
565	0.195613	0.23100125	
565.2	0.19584425	0.23089277	
565.4	0.19667829	0.23078434	
565.6	0.19674915	0.23067596	
565.8	0.19697659	0.23056763	
566	0.19715182	0.23045935	
566.2	0.19711151	0.23035113	
566.4	0.19762088	0.23024295	
566.6	0.19826148	0.23013483	
566.8	0.19843049	0.23002675	
567	0.19873789	0.22991873	
567.2	0.19835543	0.22981075	
567.4	0.19776514	0.22970283	
567.6	0.19776386	0.22959496	
567.8	0.19715688	0.22948714	
568	0.1970938	0.22937937	
568.2	0.19629175	0.22927165	
568.4	0.19596228	0.22916398	
568.6	0.1955415	0.22905636	
568.8	0.19570077	0.22894879	
569	0.19542471	0.22884127	
569.2	0.19576743	0.22873381	
569.4	0.19588505	0.22862639	
569.6	0.19564225	0.22851902	
569.8	0.19589391	0.22841171	
570	0.19622941	0.22830444	
570.2	0.19639648	0.22819723	
570.4	0.19699649	0.22809006	
570.6	0.19689974	0.22798295	
570.8	0.19678876	0.22787588	
571	0.19639424	0.22776887	
571.2	0.19591719	0.22766191	
571.4	0.19616518	0.22755499	
571.6	0.19615361	0.22744813	
571.8	0.19589599	0.22734132	
572	0.19574204	0.22723455	
572.2	0.1955769	0.22712784	
572.4	0.19577721	0.22702118	
572.6	0.19522775	0.22691456	
572.8	0.19508948	0.226808	
573	0.19490702	0.22670149	
573.2	0.19478717	0.22659503	
573.4	0.19429133	0.22648862	
573.6	0.19408743	0.22638225	
573.8	0.19400448	0.22627594	
574	0.19374907	0.22616968	
574.2	0.19366544	0.22606347	
574.4	0.19337836	0.2259573	
574.6	0.19303189	0.22585119	
574.8	0.19265543	0.22574513	
575	0.19230078	0.22563911	
575.2	0.19209225	0.22553315	
575.4	0.19242985	0.22542724	
575.6	0.19264538	0.22532137	
575.8	0.19267882	0.22521556	
576	0.19272889	0.22510979	
576.2	0.19284435	0.22500408	
576.4	0.19240975	0.22489841	
576.6	0.19223977	0.2247928	
576.8	0.19216388	0.22468723	
577	0.19241655	0.22458172	
577.2	0.19213732	0.22447625	
577.4	0.19213706	0.22437083	
577.6	0.19204507	0.22426546	
577.8	0.1918458	0.22416014	
578	0.19135582	0.22405488	
578.2	0.19149593	0.22394966	
578.4	0.19109479	0.22384449	
578.6	0.19134456	0.22373937	
578.8	0.19110984	0.22363429	
579	0.19099126	0.22352927	
579.2	0.19071117	0.2234243	
579.4	0.19085441	0.22331938	
579.6	0.1907935	0.2232145	
579.8	0.19105656	0.22310968	
580	0.19121853	0.2230049	
580.2	0.19135596	0.22290018	
580.4	0.19131874	0.2227955	
580.6	0.19160452	0.22269087	
580.8	0.19177729	0.22258629	
581	0.191612	0.22248176	
581.2	0.19110887	0.22237728	
581.4	0.19125981	0.22227285	
581.6	0.19086259	0.22216847	
581.8	0.19075571	0.22206413	
582	0.19036915	0.22195985	
582.2	0.19085849	0.22185561	
582.4	0.19063742	0.22175143	
582.6	0.1903271	0.22164729	
582.8	0.18986129	0.2215432	
583	0.18939728	0.22143916	
583.2	0.18898116	0.22133517	
583.4	0.18869034	0.22123123	
583.6	0.18889387	0.22112733	
583.8	0.18924455	0.22102349	
584	0.18903944	0.22091969	
584.2	0.1886925	0.22081594	
584.4	0.18848543	0.22071225	
584.6	0.18829378	0.2206086	
584.8	0.18777203	0.220505	
585	0.18729585	0.22040144	
585.2	0.18783995	0.22029794	
585.4	0.18833653	0.22019448	
585.6	0.18842734	0.22009108	
585.8	0.18890457	0.21998772	
586	0.18901895	0.21988441	
586.2	0.18911061	0.21978115	
586.4	0.1888773	0.21967794	
586.6	0.18888247	0.21957477	
586.8	0.18887906	0.21947166	
587	0.18868856	0.21936859	
587.2	0.18884184	0.21926557	
587.4	0.18908953	0.2191626	
587.6	0.18934418	0.21905968	
587.8	0.18964987	0.2189568	
588	0.18993118	0.21885398	
588.2	0.18960507	0.2187512	
588.4	0.18929744	0.21864847	
588.6	0.18873576	0.21854579	
588.8	0.1882908	0.21844316	
589	0.18854558	0.21834058	
589.2	0.18859126	0.21823804	
589.4	0.18836083	0.21813555	
589.6	0.1876028	0.21803311	
589.8	0.1875806	0.21793072	
590	0.1870256	0.21782838	
590.2	0.1868961	0.21772608	
590.4	0.1869861	0.21762384	
590.6	0.18669859	0.21752164	
590.8	0.18649659	0.21741948	
591	0.1870008	0.21731738	
591.2	0.18729874	0.21721533	
591.4	0.18729425	0.21711332	
591.6	0.18743051	0.21701136	
591.8	0.18773438	0.21690945	
592	0.18780179	0.21680758	
592.2	0.18722658	0.21670577	
592.4	0.18672034	0.216604	
592.6	0.18655727	0.21650228	
592.8	0.18685426	0.21640061	
593	0.18719666	0.21629898	
593.2	0.18730365	0.2161974	
593.4	0.18717347	0.21609587	
593.6	0.18723075	0.21599439	
593.8	0.18766876	0.21589296	
594	0.18738319	0.21579157	
594.2	0.18757062	0.21569023	
594.4	0.18764374	0.21558894	
594.6	0.18732399	0.2154877	
594.8	0.18698327	0.2153865	
595	0.186868	0.21528535	
595.2	0.18609713	0.21518425	
595.4	0.18557474	0.2150832	
595.6	0.18527212	0.21498219	
595.8	0.18501615	0.21488123	
596	0.18469836	0.21478032	
596.2	0.18435275	0.21467946	
596.4	0.18449546	0.21457864	
596.6	0.1846939	0.21447787	
596.8	0.18478962	0.21437715	
597	0.18519823	0.21427647	
597.2	0.18538759	0.21417585	
597.4	0.18525123	0.21407527	
597.6	0.1854166	0.21397473	
597.8	0.18495876	0.21387425	
598	0.18478743	0.21377381	
598.2	0.18455497	0.21367342	
598.4	0.18419879	0.21357307	
598.6	0.18432131	0.21347278	
598.8	0.18394413	0.21337253	
599	0.18446094	0.21327232	
599.2	0.18421195	0.21317217	
599.4	0.18406271	0.21307206	
599.6	0.18400195	0.212972	
599.8	0.18439025	0.21287198	
600	0.18435147	0.21277202	
600.2	0.18491348	0.21267209	
600.4	0.18508751	0.21257222	
600.6	0.18489759	0.21247239	
600.8	0.18469164	0.21237261	
601	0.18471161	0.21227288	
601.2	0.18462956	0.21217319	
601.4	0.18453604	0.21207355	
601.6	0.18403039	0.21197396	
601.8	0.18398972	0.21187441	
602	0.1842549	0.21177492	
602.2	0.18435636	0.21167546	
602.4	0.18408849	0.21157606	
602.6	0.18444946	0.2114767	
602.8	0.18396739	0.21137738	
603	0.18461455	0.21127812	
603.2	0.18422941	0.2111789	
603.4	0.18408273	0.21107973	
603.6	0.18422095	0.2109806	
603.8	0.18446664	0.21088152	
604	0.18422222	0.21078249	
604.2	0.18419761	0.2106835	
604.4	0.1835207	0.21058456	
604.6	0.1827778	0.21048567	
604.8	0.18242152	0.21038682	
605	0.18173449	0.21028802	
605.2	0.181871	0.21018927	
605.4	0.18136041	0.21009056	
605.6	0.18100282	0.2099919	
605.8	0.18122493	0.20989328	
606	0.18116331	0.20979471	
606.2	0.18081441	0.20969619	
606.4	0.18020717	0.20959771	
606.6	0.18037736	0.20949928	
606.8	0.18067226	0.2094009	
607	0.18093437	0.20930256	
607.2	0.18078945	0.20920427	
607.4	0.18096783	0.20910602	
607.6	0.18129176	0.20900782	
607.8	0.18152457	0.20890967	
608	0.18101746	0.20881156	
608.2	0.18093538	0.2087135	
608.4	0.18142544	0.20861549	
608.6	0.18174299	0.20851752	
608.8	0.18207547	0.2084196	
609	0.1821208	0.20832172	
609.2	0.18249811	0.20822389	
609.4	0.18228294	0.2081261	
609.6	0.18271028	0.20802836	
609.8	0.18270292	0.20793067	
610	0.18249929	0.20783302	
610.2	0.18235726	0.20773542	
610.4	0.18238394	0.20763787	
610.6	0.18259698	0.20754036	
610.8	0.18241439	0.20744289	
611	0.18214806	0.20734547	
611.2	0.18228785	0.2072481	
611.4	0.18232185	0.20715077	
611.6	0.18217995	0.20705349	
611.8	0.18242098	0.20695626	
612	0.18193942	0.20685907	
612.2	0.18237065	0.20676192	
612.4	0.18238117	0.20666483	
612.6	0.18189064	0.20656777	
612.8	0.18117588	0.20647077	
613	0.18083478	0.2063738	
613.2	0.18052065	0.20627689	
613.4	0.18054566	0.20618002	
613.6	0.18049435	0.20608319	
613.8	0.18038026	0.20598641	
614	0.17998631	0.20588968	
614.2	0.17978803	0.20579299	
614.4	0.17968929	0.20569635	
614.6	0.17989758	0.20559975	
614.8	0.18016829	0.2055032	
615	0.18020181	0.20540669	
615.2	0.18062597	0.20531023	
615.4	0.18052833	0.20521381	
615.6	0.18057733	0.20511744	
615.8	0.18059172	0.20502111	
616	0.18006082	0.20492483	
616.2	0.17999159	0.20482859	
616.4	0.17932892	0.2047324	
616.6	0.17894909	0.20463626	
616.8	0.17883047	0.20454016	
617	0.17957916	0.2044441	
617.2	0.17958896	0.20434809	
617.4	0.1794637	0.20425213	
617.6	0.17939152	0.20415621	
617.8	0.17912826	0.20406033	
618	0.17876171	0.2039645	
618.2	0.17875483	0.20386872	
618.4	0.17865926	0.20377298	
618.6	0.17896478	0.20367729	
618.8	0.17887909	0.20358164	
619	0.17856647	0.20348603	
619.2	0.17893021	0.20339047	
619.4	0.17920595	0.20329495	
619.6	0.17906846	0.20319948	
619.8	0.17927285	0.20310406	
620	0.17969417	0.20300868	
620.2	0.18001074	0.20291334	
620.4	0.18066086	0.20281805	
620.6	0.18105786	0.20272281	
620.8	0.18171083	0.2026276	
621	0.18202651	0.20253245	
621.2	0.18135861	0.20243733	
621.4	0.18073227	0.20234227	
621.6	0.18040664	0.20224724	
621.8	0.17983136	0.20215227	
622	0.17947744	0.20205733	
622.2	0.17884498	0.20196244	
622.4	0.17825795	0.2018676	
622.6	0.17817161	0.2017728	
622.8	0.17838599	0.20167804	
623	0.17852568	0.20158333	
623.2	0.17846915	0.20148867	
623.4	0.17898553	0.20139404	
623.6	0.17864396	0.20129947	
623.8	0.17931251	0.20120493	
624	0.17944197	0.20111044	
624.2	0.17923656	0.201016	
624.4	0.17948069	0.2009216	
624.6	0.17901233	0.20082724	
624.8	0.17908567	0.20073293	
625	0.17882512	0.20063866	
625.2	0.17816092	0.20054444	
625.4	0.17777624	0.20045026	
625.6	0.17719286	0.20035613	
625.8	0.17735062	0.20026204	
626	0.1771742	0.20016799	
626.2	0.1765401	0.20007399	
626.4	0.17698827	0.19998003	
626.6	0.17706145	0.19988612	
626.8	0.17709903	0.19979225	
627	0.17652204	0.19969842	
627.2	0.17628577	0.19960464	
627.4	0.17623808	0.19951091	
627.6	0.17606923	0.19941721	
627.8	0.1763709	0.19932356	
628	0.17623635	0.19922996	
628.2	0.17637614	0.1991364	
628.4	0.17657466	0.19904288	
628.6	0.17668827	0.19894941	
628.8	0.17703657	0.19885598	
629	0.17689142	0.19876259	
629.2	0.17607756	0.19866925	
629.4	0.17608314	0.19857595	
629.6	0.17597114	0.1984827	
629.8	0.17679562	0.19838949	
630	0.176324	0.19829632	
630.2	0.17602976	0.1982032	
630.4	0.1763103	0.19811012	
630.6	0.17614602	0.19801708	
630.8	0.17599975	0.19792409	
631	0.17571117	0.19783114	
631.2	0.17575012	0.19773824	
631.4	0.1755899	0.19764538	
631.6	0.17631791	0.19755256	
631.8	0.17671629	0.19745979	
632	0.17708015	0.19736706	
632.2	0.17705348	0.19727437	
632.4	0.17722466	0.19718173	
632.6	0.17716977	0.19708913	
632.8	0.17725886	0.19699657	
633	0.17656094	0.19690406	
633.2	0.17571518	0.19681159	
633.4	0.17574756	0.19671916	
633.6	0.17581268	0.19662678	
633.8	0.17585278	0.19653444	
634	0.17545004	0.19644215	
634.2	0.17518044	0.1963499	
634.4	0.1749482	0.19625769	
634.6	0.17499695	0.19616552	
634.8	0.17422644	0.1960734	
635	0.17378266	0.19598132	
635.2	0.17385387	0.19588928	
635.4	0.17405573	0.19579729	
635.6	0.17441268	0.19570534	
635.8	0.17463894	0.19561344	
636	0.17473903	0.19552157	
636.2	0.17509238	0.19542975	
636.4	0.17549905	0.19533798	
636.6	0.17524731	0.19524624	
636.8	0.17582102	0.19515455	
637	0.17511714	0.1950629	
637.2	0.17487254	0.1949713	
637.4	0.17498864	0.19487974	
637.6	0.17508729	0.19478822	
637.8	0.17511257	0.19469675	
638	0.17474834	0.19460531	
638.2	0.17413979	0.19451392	
638.4	0.17384904	0.19442258	
638.6	0.17352114	0.19433127	
638.8	0.17334462	0.19424001	
639	0.1733904	0.19414879	
639.2	0.17332152	0.19405762	
639.4	0.17380052	0.19396649	
639.6	0.17360342	0.1938754	
639.8	0.17399637	0.19378435	
640	0.17396507	0.19369335	
640.2	0.17401858	0.19360238	
640.4	0.17438635	0.19351147	
640.6	0.17499003	0.19342059	
640.8	0.17567498	0.19332976	
641	0.1753592	0.19323897	
641.2	0.17547017	0.19314822	
641.4	0.17609979	0.19305751	
641.6	0.17621244	0.19296685	
641.8	0.17604842	0.19287623	
642	0.17589287	0.19278565	
642.2	0.17557422	0.19269512	
642.4	0.17547804	0.19260463	
642.6	0.17564241	0.19251418	
642.8	0.17566232	0.19242377	
643	0.17550895	0.1923334	
643.2	0.1754208	0.19224308	
643.4	0.17587269	0.1921528	
643.6	0.17548803	0.19206256	
643.8	0.17538107	0.19197237	
644	0.17516563	0.19188221	
644.2	0.17486779	0.1917921	
644.4	0.17525156	0.19170204	
644.6	0.17500718	0.19161201	
644.8	0.17478574	0.19152203	
645	0.174541	0.19143208	
645.2	0.17455571	0.19134218	
645.4	0.17477073	0.19125233	
645.6	0.17439998	0.19116251	
645.8	0.17422537	0.19107274	
646	0.17417596	0.19098301	
646.2	0.17388601	0.19089332	
646.4	0.17372146	0.19080367	
646.6	0.17395218	0.19071407	
646.8	0.17407431	0.19062451	
647	0.1744463	0.19053499	
647.2	0.17454327	0.19044551	
647.4	0.17493463	0.19035607	
647.6	0.17500362	0.19026668	
647.8	0.1745102	0.19017733	
648	0.17460937	0.19008802	
648.2	0.17447034	0.18999875	
648.4	0.17478437	0.18990952	
648.6	0.17473043	0.18982034	
648.8	0.17498245	0.1897312	
649	0.17485977	0.1896421	
649.2	0.17522796	0.18955304	
649.4	0.17545888	0.18946402	
649.6	0.17530432	0.18937504	
649.8	0.17528497	0.18928611	
650	0.17493358	0.18919722	
650.2	0.17395344	0.18910837	
650.4	0.17338383	0.18901956	
650.6	0.17346338	0.1889308	
650.8	0.17296198	0.18884207	
651	0.17287593	0.18875339	
651.2	0.17267296	0.18866475	
651.4	0.1729338	0.18857615	
651.6	0.17262339	0.18848759	
651.8	0.1722262	0.18839907	
652	0.17216595	0.1883106	
652.2	0.17240913	0.18822216	
652.4	0.17242205	0.18813377	
652.6	0.17220322	0.18804542	
652.8	0.17215501	0.18795711	
653	0.1718214	0.18786884	
653.2	0.17226384	0.18778062	
653.4	0.17208885	0.18769243	
653.6	0.17167177	0.18760429	
653.8	0.17149136	0.18751619	
654	0.17061051	0.18742813	
654.2	0.16974553	0.18734011	
654.4	0.16957891	0.18725213	
654.6	0.16968251	0.1871642	
654.8	0.16952372	0.1870763	
655	0.17037278	0.18698845	
655.2	0.17085968	0.18690063	
655.4	0.1712031	0.18681286	
655.6	0.1707793	0.18672513	
655.8	0.17088479	0.18663744	
656	0.17165681	0.1865498	
656.2	0.1722019	0.18646219	
656.4	0.17271254	0.18637462	
656.6	0.17257893	0.1862871	
656.8	0.17270059	0.18619962	
657	0.17298831	0.18611218	
657.2	0.17319166	0.18602477	
657.4	0.17313927	0.18593741	
657.6	0.1729487	0.1858501	
657.8	0.17252278	0.18576282	
658	0.17222518	0.18567558	
658.2	0.17192596	0.18558838	
658.4	0.17185065	0.18550123	
658.6	0.17169671	0.18541412	
658.8	0.17179737	0.18532704	
659	0.17161626	0.18524001	
659.2	0.17130663	0.18515302	
659.4	0.17103284	0.18506607	
659.6	0.17078406	0.18497916	
659.8	0.17173797	0.18489229	
660	0.17179659	0.18480546	
660.2	0.17177649	0.18471867	
660.4	0.17228544	0.18463193	
660.6	0.1721921	0.18454522	
660.8	0.1725706	0.18445856	
661	0.17305306	0.18437193	
661.2	0.17302227	0.18428535	
661.4	0.17301946	0.1841988	
661.6	0.17290065	0.1841123	
661.8	0.17266941	0.18402584	
662	0.17297704	0.18393942	
662.2	0.1725224	0.18385304	
662.4	0.17219477	0.1837667	
662.6	0.17154099	0.1836804	
662.8	0.17136484	0.18359414	
663	0.17076716	0.18350792	
663.2	0.17049584	0.18342174	
663.4	0.17041107	0.1833356	
663.6	0.16991377	0.18324951	
663.8	0.17021743	0.18316345	
664	0.16962137	0.18307743	
664.2	0.17026697	0.18299146	
664.4	0.17038512	0.18290552	
664.6	0.17076237	0.18281963	
664.8	0.17059797	0.18273377	
665	0.17092178	0.18264796	
665.2	0.17107538	0.18256218	
665.4	0.17079954	0.18247645	
665.6	0.17099591	0.18239076	
665.8	0.17120899	0.1823051	
666	0.17130401	0.18221949	
666.2	0.17058784	0.18213392	
666.4	0.17061745	0.18204839	
666.6	0.17023703	0.18196289	
666.8	0.16969766	0.18187744	
667	0.16913871	0.18179203	
667.2	0.1689128	0.18170666	
667.4	0.16871643	0.18162132	
667.6	0.16856571	0.18153603	
667.8	0.16907967	0.18145078	
668	0.16884674	0.18136557	
668.2	0.16903079	0.1812804	
668.4	0.16873545	0.18119526	
668.6	0.1690471	0.18111017	
668.8	0.16944414	0.18102512	
669	0.16987226	0.18094011	
669.2	0.17013894	0.18085514	
669.4	0.16999047	0.1807702	
669.6	0.1699079	0.18068531	
669.8	0.17019345	0.18060046	
670	0.17015667	0.18051565	
670.2	0.1697655	0.18043087	
670.4	0.1699695	0.18034614	
670.6	0.16967551	0.18026145	
670.8	0.16976628	0.18017679	
671	0.16960336	0.18009218	
671.2	0.16937682	0.18000761	
671.4	0.16931911	0.17992307	
671.6	0.16895703	0.17983858	
671.8	0.1689542	0.17975412	
672	0.16874843	0.17966971	
672.2	0.16870287	0.17958533	
672.4	0.16863453	0.17950099	
672.6	0.16901258	0.1794167	
672.8	0.1691223	0.17933244	
673	0.16877837	0.17924822	
673.2	0.1686406	0.17916405	
673.4	0.16857123	0.17907991	
673.6	0.16892099	0.17899581	
673.8	0.16907357	0.17891175	
674	0.16913413	0.17882773	
674.2	0.16908446	0.17874375	
674.4	0.16947393	0.17865981	
674.6	0.16967585	0.17857591	
674.8	0.1701875	0.17849205	
675	0.17000572	0.17840823	
675.2	0.17019648	0.17832444	
675.4	0.17049019	0.1782407	
675.6	0.17009526	0.17815699	
675.8	0.17043542	0.17807333	
676	0.17027117	0.1779897	
676.2	0.17019778	0.17790612	
676.4	0.17003095	0.17782257	
676.6	0.16953186	0.17773906	
676.8	0.1691489	0.17765559	
677	0.169025	0.17757216	
677.2	0.16888372	0.17748877	
677.4	0.16880094	0.17740542	
677.6	0.16864293	0.17732211	
677.8	0.16833357	0.17723883	
678	0.16853791	0.1771556	
678.2	0.16878233	0.17707241	
678.4	0.16904282	0.17698925	
678.6	0.16951746	0.17690613	
678.8	0.16990593	0.17682306	
679	0.16980753	0.17674002	
679.2	0.16945246	0.17665702	
679.4	0.16940371	0.17657406	
679.6	0.16895115	0.17649113	
679.8	0.16895787	0.17640825	
680	0.16894912	0.17632541	
680.2	0.1685135	0.1762426	
680.4	0.1681379	0.17615984	
680.6	0.16782615	0.17607711	
680.8	0.16720155	0.17599442	
681	0.16714578	0.17591177	
681.2	0.16688553	0.17582916	
681.4	0.16695797	0.17574659	
681.6	0.16676462	0.17566406	
681.8	0.16719217	0.17558156	
682	0.16729155	0.17549911	
682.2	0.16742384	0.17541669	
682.4	0.16725596	0.17533431	
682.6	0.1672893	0.17525197	
682.8	0.1670712	0.17516967	
683	0.1672381	0.17508741	
683.2	0.16697632	0.17500518	
683.4	0.16766176	0.174923	
683.6	0.16798204	0.17484085	
683.8	0.16848779	0.17475874	
684	0.16886218	0.17467668	
684.2	0.1682425	0.17459464	
684.4	0.16855076	0.17451265	
684.6	0.16837544	0.1744307	
684.8	0.16802786	0.17434878	
685	0.1686342	0.17426691	
685.2	0.1685668	0.17418507	
685.4	0.16826588	0.17410327	
685.6	0.16815404	0.17402151	
685.8	0.16866608	0.17393978	
686	0.16880678	0.1738581	
686.2	0.1687769	0.17377645	
686.4	0.16866201	0.17369484	
686.6	0.16892024	0.17361327	
686.8	0.16893584	0.17353174	
687	0.16904262	0.17345025	
687.2	0.16872266	0.1733688	
687.4	0.1689485	0.17328738	
687.6	0.16893912	0.173206	
687.8	0.16855086	0.17312466	
688	0.16760732	0.17304336	
688.2	0.16671808	0.1729621	
688.4	0.16631457	0.17288087	
688.6	0.16587512	0.17279968	
688.8	0.16576243	0.17271853	
689	0.16582229	0.17263742	
689.2	0.16562889	0.17255635	
689.4	0.16550772	0.17247531	
689.6	0.16570829	0.17239432	
689.8	0.16615334	0.17231336	
690	0.16643354	0.17223244	
690.2	0.16607725	0.17215155	
690.4	0.16569269	0.17207071	
690.6	0.16586993	0.1719899	
690.8	0.16617959	0.17190913	
691	0.16639558	0.1718284	
691.2	0.16627886	0.17174771	
691.4	0.16640417	0.17166705	
691.6	0.16664711	0.17158644	
691.8	0.16599655	0.17150586	
692	0.16605351	0.17142531	
692.2	0.16659058	0.17134481	
692.4	0.16686713	0.17126434	
692.6	0.16756814	0.17118392	
692.8	0.16766809	0.17110353	
693	0.16784888	0.17102317	
693.2	0.16783477	0.17094286	
693.4	0.16752744	0.17086258	
693.6	0.16698883	0.17078234	
693.8	0.16710055	0.17070214	
694	0.16715848	0.17062198	
694.2	0.16703379	0.17054185	
694.4	0.16732364	0.17046176	
694.6	0.16758052	0.17038171	
694.8	0.16808693	0.17030169	
695	0.16823908	0.17022172	
695.2	0.16783438	0.17014178	
695.4	0.16770426	0.17006188	
695.6	0.16824567	0.16998202	
695.8	0.16817899	0.16990219	
696	0.16901874	0.1698224	
696.2	0.16910399	0.16974265	
696.4	0.16857526	0.16966294	
696.6	0.16798924	0.16958326	
696.8	0.16743886	0.16950362	
697	0.16702084	0.16942402	
697.2	0.16657156	0.16934446	
697.4	0.16611242	0.16926493	
697.6	0.16564648	0.16918544	
697.8	0.16591254	0.16910599	
698	0.16625817	0.16902657	
698.2	0.16623303	0.1689472	
698.4	0.16628247	0.16886785	
698.6	0.16631564	0.16878855	
698.8	0.16655415	0.16870929	
699	0.16622508	0.16863006	
699.2	0.1661745	0.16855087	
699.4	0.16639082	0.16847171	
699.6	0.16726354	0.1683926	
699.8	0.16698687	0.16831352	
700	0.16695349	0.16823447	
700.2	0.16701738	0.16815547	
700.4	0.16701126	0.1680765	
700.6	0.16675944	0.16799757	
700.8	0.16688249	0.16791867	
701	0.16689441	0.16783982	
701.2	0.16722006	0.167761	
701.4	0.16715921	0.16768221	
701.6	0.16686588	0.16760347	
701.8	0.16698263	0.16752476	
702	0.16699886	0.16744609	
702.2	0.16706107	0.16736745	
702.4	0.16690517	0.16728885	
702.6	0.16656146	0.16721029	
702.8	0.16607314	0.16713177	
703	0.16576799	0.16705328	
703.2	0.16588993	0.16697483	
703.4	0.16587941	0.16689642	
703.6	0.16576081	0.16681804	
703.8	0.16537504	0.1667397	
704	0.1657434	0.1666614	
704.2	0.16605889	0.16658313	
704.4	0.16625313	0.1665049	
704.6	0.16624142	0.16642671	
704.8	0.16654198	0.16634855	
705	0.16708065	0.16627043	
705.2	0.16720189	0.16619235	
705.4	0.16714095	0.1661143	
705.6	0.16666607	0.16603629	
705.8	0.1667787	0.16595832	
706	0.16659333	0.16588038	
706.2	0.16636505	0.16580248	
706.4	0.16578381	0.16572462	
706.6	0.16546121	0.16564679	
706.8	0.16507618	0.165569	
707	0.16512637	0.16549125	
707.2	0.16497392	0.16541353	
707.4	0.16507779	0.16533585	
707.6	0.1646846	0.16525821	
707.8	0.165039	0.1651806	
708	0.16484947	0.16510303	
708.2	0.16486025	0.16502549	
708.4	0.16495944	0.16494799	
708.6	0.16519263	0.16487053	
708.8	0.16541267	0.16479311	
709	0.16558002	0.16471572	
709.2	0.16551431	0.16463836	
709.4	0.1654761	0.16456105	
709.6	0.16491587	0.16448377	
709.8	0.16500819	0.16440652	
710	0.16469007	0.16432931	
710.2	0.16468034	0.16425214	
710.4	0.16459599	0.16417501	
710.6	0.16410803	0.16409791	
710.8	0.16442983	0.16402085	
711	0.16496026	0.16394382	
711.2	0.16492957	0.16386683	
711.4	0.16538495	0.16378987	
711.6	0.16508289	0.16371296	
711.8	0.16503817	0.16363607	
712	0.16479685	0.16355923	
712.2	0.16499996	0.16348242	
712.4	0.16526477	0.16340564	
712.6	0.16584022	0.16332891	
712.8	0.16589762	0.16325221	
713	0.16550949	0.16317554	
713.2	0.16579328	0.16309891	
713.4	0.16591194	0.16302232	
713.6	0.16549195	0.16294576	
713.8	0.16576103	0.16286924	
714	0.16564267	0.16279275	
714.2	0.1657037	0.1627163	
714.4	0.16558552	0.16263989	
714.6	0.16528915	0.16256351	
714.8	0.16599061	0.16248717	
715	0.16567212	0.16241086	
715.2	0.16515073	0.16233459	
715.4	0.16493612	0.16225836	
715.6	0.16466222	0.16218216	
715.8	0.16462142	0.16210599	
716	0.16482913	0.16202987	
716.2	0.16489776	0.16195377	
716.4	0.16523424	0.16187772	
716.6	0.16554426	0.1618017	
716.8	0.16549898	0.16172571	
717	0.16525067	0.16164977	
717.2	0.16552528	0.16157385	
717.4	0.16505069	0.16149797	
717.6	0.16452253	0.16142213	
717.8	0.16476413	0.16134633	
718	0.16464826	0.16127056	
718.2	0.16468277	0.16119482	
718.4	0.16459579	0.16111912	
718.6	0.16447672	0.16104346	
718.8	0.16444509	0.16096783	
719	0.16409639	0.16089224	
719.2	0.16412861	0.16081668	
719.4	0.16437582	0.16074116	
719.6	0.16465825	0.16066567	
719.8	0.16468184	0.16059022	
