# Supplementary material for: Molecular basis for DNA recognition by the maternal pioneer transcription factor FoxH1
Source: Nat Commun. 2022 Nov 26;13:7279. doi: 10.1038/s41467-022-34925-y (PMC9701222; doi:10.1038/s41467-022-34925-y)
Supplement: Supplementary file 4 — Source Data [file 41467_2022_34925_MOESM4_ESM.zip › Sourcedata/BLIS/FoxH1/K33N/GSC/DNA/F9Results.txt]

Conc1	1.563E-08	
Start1	270	
Stop1	719.8	
Kobs	0.00234862555675124	
Error Kobs	2.86635156612264E-05	
Koff	0	
Error Koff	0	
Time1	Data1	Fit1	
270	-0.00121597	0	
270.2	-0.00050685	0.00022125	
270.4	0.00009507	0.00044232	
270.6	0.00102139	0.00066322	
270.8	0.0017693	0.00088394	
271	0.00249941	0.00110448	
271.2	0.00270254	0.00132484	
271.4	0.00303281	0.00154503	
271.6	0.00324371	0.00176504	
271.8	0.0034273	0.00198487	
272	0.00333052	0.00220453	
272.2	0.00351574	0.00242401	
272.4	0.00378706	0.00264331	
272.6	0.00450385	0.00286244	
272.8	0.00501113	0.00308139	
273	0.00549404	0.00330016	
273.2	0.00594052	0.00351876	
273.4	0.00710746	0.00373718	
273.6	0.00811381	0.00395543	
273.8	0.00888045	0.0041735	
274	0.01019868	0.0043914	
274.2	0.01121051	0.00460912	
274.4	0.01193034	0.00482667	
274.6	0.0128169	0.00504404	
274.8	0.01316361	0.00526124	
275	0.01317646	0.00547826	
275.2	0.01337985	0.00569511	
275.4	0.01359171	0.00591178	
275.6	0.0138656	0.00612828	
275.8	0.01375224	0.00634461	
276	0.01400783	0.00656076	
276.2	0.01474657	0.00677674	
276.4	0.01482895	0.00699254	
276.6	0.01465553	0.00720817	
276.8	0.01486337	0.00742363	
277	0.01510122	0.00763891	
277.2	0.01506725	0.00785402	
277.4	0.0154547	0.00806896	
277.6	0.01574733	0.00828373	
277.8	0.01645525	0.00849832	
278	0.01717025	0.00871274	
278.2	0.01787036	0.00892699	
278.4	0.01806544	0.00914106	
278.6	0.01841575	0.00935497	
278.8	0.01873209	0.0095687	
279	0.01902458	0.00978226	
279.2	0.01937836	0.00999565	
279.4	0.01909123	0.01020887	
279.6	0.01924598	0.01042191	
279.8	0.01917538	0.01063479	
280	0.01964169	0.01084749	
280.2	0.01971889	0.01106002	
280.4	0.01968198	0.01127238	
280.6	0.0200427	0.01148457	
280.8	0.02096495	0.01169659	
281	0.02084886	0.01190844	
281.2	0.02128081	0.01212012	
281.4	0.02234721	0.01233163	
281.6	0.02335832	0.01254297	
281.8	0.02451765	0.01275414	
282	0.02498463	0.01296514	
282.2	0.02626635	0.01317597	
282.4	0.02673795	0.01338663	
282.6	0.02743233	0.01359712	
282.8	0.02795696	0.01380744	
283	0.02813753	0.0140176	
283.2	0.0278161	0.01422758	
283.4	0.0278173	0.0144374	
283.6	0.02790374	0.01464704	
283.8	0.0281772	0.01485652	
284	0.02794387	0.01506583	
284.2	0.02794062	0.01527497	
284.4	0.02802016	0.01548395	
284.6	0.02817313	0.01569275	
284.8	0.02869461	0.01590139	
285	0.02865778	0.01610986	
285.2	0.0291932	0.01631816	
285.4	0.02982479	0.0165263	
285.6	0.03014661	0.01673426	
285.8	0.03094928	0.01694206	
286	0.03111408	0.0171497	
286.2	0.03191503	0.01735716	
286.4	0.03220655	0.01756446	
286.6	0.03280671	0.0177716	
286.8	0.03329932	0.01797856	
287	0.03369914	0.01818536	
287.2	0.03409308	0.018392	
287.4	0.03480963	0.01859847	
287.6	0.03538517	0.01880477	
287.8	0.03606509	0.0190109	
288	0.03585354	0.01921687	
288.2	0.03643848	0.01942268	
288.4	0.03679902	0.01962832	
288.6	0.03691879	0.01983379	
288.8	0.03732117	0.0200391	
289	0.0375489	0.02024425	
289.2	0.03781182	0.02044923	
289.4	0.03869996	0.02065404	
289.6	0.03886829	0.02085869	
289.8	0.03889135	0.02106317	
290	0.03848229	0.0212675	
290.2	0.03871752	0.02147165	
290.4	0.03904771	0.02167564	
290.6	0.03937699	0.02187947	
290.8	0.03986732	0.02208314	
291	0.04015209	0.02228664	
291.2	0.04049763	0.02248998	
291.4	0.04102726	0.02269315	
291.6	0.04118327	0.02289616	
291.8	0.04139968	0.02309901	
292	0.0410575	0.02330169	
292.2	0.04150904	0.02350422	
292.4	0.04171899	0.02370657	
292.6	0.04163365	0.02390877	
292.8	0.0420629	0.0241108	
293	0.04248687	0.02431268	
293.2	0.04300254	0.02451438	
293.4	0.04384279	0.02471593	
293.6	0.04372192	0.02491732	
293.8	0.04406757	0.02511854	
294	0.04406641	0.0253196	
294.2	0.04441945	0.0255205	
294.4	0.04510227	0.02572124	
294.6	0.04554059	0.02592181	
294.8	0.04570741	0.02612223	
295	0.04583401	0.02632248	
295.2	0.04607939	0.02652258	
295.4	0.0460942	0.02672251	
295.6	0.0459393	0.02692228	
295.8	0.04641193	0.02712189	
296	0.04626161	0.02732134	
296.2	0.04662362	0.02752064	
296.4	0.04694435	0.02771977	
296.6	0.04696106	0.02791874	
296.8	0.04728283	0.02811755	
297	0.04770267	0.0283162	
297.2	0.04844157	0.02851469	
297.4	0.04831201	0.02871302	
297.6	0.04830328	0.02891119	
297.8	0.04829872	0.0291092	
298	0.04852702	0.02930706	
298.2	0.04893995	0.02950475	
298.4	0.05022742	0.02970229	
298.6	0.05085674	0.02989967	
298.8	0.05102357	0.03009688	
299	0.05158463	0.03029394	
299.2	0.05191467	0.03049084	
299.4	0.05248521	0.03068759	
299.6	0.05343327	0.03088417	
299.8	0.05423009	0.0310806	
300	0.05468532	0.03127687	
300.2	0.05549613	0.03147298	
300.4	0.05628378	0.03166893	
300.6	0.05650178	0.03186473	
300.8	0.05634395	0.03206037	
301	0.05642423	0.03225585	
301.2	0.05643499	0.03245117	
301.4	0.05624532	0.03264634	
301.6	0.05642996	0.03284135	
301.8	0.05604602	0.0330362	
302	0.05606894	0.0332309	
302.2	0.05609433	0.03342544	
302.4	0.0566977	0.03361983	
302.6	0.05682135	0.03381405	
302.8	0.05677391	0.03400813	
303	0.05681068	0.03420204	
303.2	0.05701759	0.0343958	
303.4	0.05756719	0.03458941	
303.6	0.05842995	0.03478285	
303.8	0.05893072	0.03497615	
304	0.05960107	0.03516929	
304.2	0.05985386	0.03536227	
304.4	0.0601798	0.0355551	
304.6	0.06007423	0.03574777	
304.8	0.06029597	0.03594029	
305	0.06085344	0.03613265	
305.2	0.06155119	0.03632486	
305.4	0.06172225	0.03651691	
305.6	0.06176065	0.03670881	
305.8	0.06171106	0.03690055	
306	0.06220626	0.03709215	
306.2	0.06285513	0.03728358	
306.4	0.06347141	0.03747487	
306.6	0.06438884	0.03766599	
306.8	0.06460495	0.03785697	
307	0.06506506	0.03804779	
307.2	0.06523442	0.03823846	
307.4	0.06573205	0.03842898	
307.6	0.06597979	0.03861934	
307.8	0.06587544	0.03880955	
308	0.06561425	0.0389996	
308.2	0.06543823	0.03918951	
308.4	0.06562881	0.03937926	
308.6	0.06519732	0.03956886	
308.8	0.0653	0.0397583	
309	0.065211	0.0399476	
309.2	0.06520341	0.04013674	
309.4	0.06453817	0.04032573	
309.6	0.0647933	0.04051457	
309.8	0.06502202	0.04070325	
310	0.06552593	0.04089179	
310.2	0.06559263	0.04108017	
310.4	0.06628167	0.0412684	
310.6	0.06671444	0.04145648	
310.8	0.06739605	0.04164441	
311	0.0682833	0.04183219	
311.2	0.06841921	0.04201982	
311.4	0.06877316	0.04220729	
311.6	0.06858601	0.04239462	
311.8	0.06877523	0.04258179	
312	0.06883061	0.04276882	
312.2	0.06925659	0.04295569	
312.4	0.06965843	0.04314241	
312.6	0.06958463	0.04332899	
312.8	0.07005365	0.04351541	
313	0.07052573	0.04370169	
313.2	0.07081694	0.04388781	
313.4	0.07057622	0.04407378	
313.6	0.07119383	0.04425961	
313.8	0.07090289	0.04444529	
314	0.07079369	0.04463081	
314.2	0.07084211	0.04481619	
314.4	0.07168429	0.04500142	
314.6	0.07180993	0.0451865	
314.8	0.07279062	0.04537143	
315	0.07293839	0.04555621	
315.2	0.0730242	0.04574084	
315.4	0.07324926	0.04592533	
315.6	0.07324114	0.04610967	
315.8	0.07344878	0.04629385	
316	0.07364595	0.04647789	
316.2	0.07397306	0.04666179	
316.4	0.07437739	0.04684553	
316.6	0.07474093	0.04702913	
316.8	0.07537579	0.04721258	
317	0.07546999	0.04739588	
317.2	0.07556229	0.04757904	
317.4	0.07535267	0.04776204	
317.6	0.07592784	0.0479449	
317.8	0.07608716	0.04812762	
318	0.07686611	0.04831018	
318.2	0.0777814	0.0484926	
318.4	0.07806254	0.04867488	
318.6	0.07877028	0.048857	
318.8	0.07939292	0.04903898	
319	0.07995759	0.04922082	
319.2	0.08069191	0.04940251	
319.4	0.08100218	0.04958405	
319.6	0.08090861	0.04976544	
319.8	0.0810327	0.04994669	
320	0.08117983	0.0501278	
320.2	0.08144272	0.05030876	
320.4	0.08093232	0.05048957	
320.6	0.08053437	0.05067024	
320.8	0.08009494	0.05085076	
321	0.08028792	0.05103114	
321.2	0.08088383	0.05121137	
321.4	0.08080375	0.05139146	
321.6	0.08109441	0.0515714	
321.8	0.08145567	0.0517512	
322	0.08131676	0.05193086	
322.2	0.08129323	0.05211037	
322.4	0.08113232	0.05228973	
322.6	0.08137826	0.05246895	
322.8	0.08188216	0.05264803	
323	0.08294719	0.05282696	
323.2	0.08328835	0.05300575	
323.4	0.08362491	0.0531844	
323.6	0.08374142	0.0533629	
323.8	0.0839704	0.05354126	
324	0.08444278	0.05371947	
324.2	0.08442711	0.05389755	
324.4	0.08397497	0.05407548	
324.6	0.08403035	0.05425326	
324.8	0.0843154	0.0544309	
325	0.08450257	0.0546084	
325.2	0.08441427	0.05478576	
325.4	0.08398722	0.05496298	
325.6	0.08435419	0.05514005	
325.8	0.08401653	0.05531698	
326	0.08386329	0.05549377	
326.2	0.08397159	0.05567041	
326.4	0.08405922	0.05584692	
326.6	0.08409498	0.05602328	
326.8	0.08554252	0.0561995	
327	0.08581938	0.05637558	
327.2	0.08598923	0.05655151	
327.4	0.08627746	0.05672731	
327.6	0.08636497	0.05690296	
327.8	0.08645187	0.05707848	
328	0.08690723	0.05725385	
328.2	0.08707196	0.05742908	
328.4	0.087503	0.05760417	
328.6	0.08722277	0.05777912	
328.8	0.08716958	0.05795393	
329	0.08656567	0.0581286	
329.2	0.08690757	0.05830313	
329.4	0.08682095	0.05847751	
329.6	0.08684981	0.05865176	
329.8	0.08655381	0.05882587	
330	0.08746472	0.05899984	
330.2	0.0879417	0.05917366	
330.4	0.08825766	0.05934735	
330.6	0.08879743	0.0595209	
330.8	0.08974087	0.05969431	
331	0.08969996	0.05986758	
331.2	0.09005209	0.06004071	
331.4	0.09060832	0.0602137	
331.6	0.09040874	0.06038655	
331.8	0.09067541	0.06055926	
332	0.09116471	0.06073184	
332.2	0.09182686	0.06090427	
332.4	0.09186682	0.06107657	
332.6	0.09182582	0.06124873	
332.8	0.09124557	0.06142075	
333	0.09126965	0.06159263	
333.2	0.09141376	0.06176437	
333.4	0.09117362	0.06193598	
333.6	0.0914277	0.06210745	
333.8	0.09148748	0.06227878	
334	0.09207871	0.06244997	
334.2	0.09200349	0.06262102	
334.4	0.09174156	0.06279194	
334.6	0.09185457	0.06296272	
334.8	0.09216574	0.06313336	
335	0.09212064	0.06330387	
335.2	0.09187619	0.06347424	
335.4	0.09174465	0.06364447	
335.6	0.09154923	0.06381456	
335.8	0.09187953	0.06398452	
336	0.09209494	0.06415434	
336.2	0.09250322	0.06432402	
336.4	0.09271138	0.06449357	
336.6	0.09304955	0.06466298	
336.8	0.09261168	0.06483226	
337	0.0932568	0.0650014	
337.2	0.09314387	0.0651704	
337.4	0.09370221	0.06533927	
337.6	0.09444311	0.065508	
337.8	0.09452513	0.0656766	
338	0.0949682	0.06584506	
338.2	0.09526992	0.06601339	
338.4	0.09554358	0.06618158	
338.6	0.09619654	0.06634963	
338.8	0.09702494	0.06651755	
339	0.09714243	0.06668534	
339.2	0.09713199	0.06685299	
339.4	0.09736522	0.0670205	
339.6	0.09759352	0.06718788	
339.8	0.09818752	0.06735513	
340	0.09840641	0.06752224	
340.2	0.09790942	0.06768922	
340.4	0.09793809	0.06785606	
340.6	0.09766582	0.06802277	
340.8	0.09771878	0.06818934	
341	0.09810338	0.06835579	
341.2	0.09845496	0.06852209	
341.4	0.09897619	0.06868827	
341.6	0.0990807	0.06885431	
341.8	0.09918068	0.06902021	
342	0.09894914	0.06918599	
342.2	0.09895544	0.06935163	
342.4	0.09904322	0.06951713	
342.6	0.09910145	0.06968251	
342.8	0.09922969	0.06984775	
343	0.0996691	0.07001286	
343.2	0.09993181	0.07017783	
343.4	0.10056899	0.07034268	
343.6	0.10098869	0.07050739	
343.8	0.10121488	0.07067196	
344	0.1011255	0.07083641	
344.2	0.10067436	0.07100072	
344.4	0.10153813	0.0711649	
344.6	0.10146827	0.07132895	
344.8	0.10175158	0.07149287	
345	0.10205975	0.07165666	
345.2	0.10186866	0.07182031	
345.4	0.1020829	0.07198383	
345.6	0.10212757	0.07214723	
345.8	0.10188388	0.07231048	
346	0.10143027	0.07247361	
346.2	0.10161091	0.07263661	
346.4	0.10202202	0.07279948	
346.6	0.1020279	0.07296221	
346.8	0.10245905	0.07312482	
347	0.10313275	0.07328729	
347.2	0.10315197	0.07344964	
347.4	0.10373996	0.07361185	
347.6	0.10394815	0.07377393	
347.8	0.10398426	0.07393588	
348	0.10424913	0.07409771	
348.2	0.10430021	0.0742594	
348.4	0.10432106	0.07442096	
348.6	0.1037692	0.07458239	
348.8	0.10374598	0.07474369	
349	0.10406065	0.07490487	
349.2	0.10363407	0.07506591	
349.4	0.10427314	0.07522682	
349.6	0.10430907	0.07538761	
349.8	0.10418173	0.07554826	
350	0.10430548	0.07570879	
350.2	0.10426457	0.07586919	
350.4	0.10415029	0.07602946	
350.6	0.10438345	0.07618959	
350.8	0.10464344	0.07634961	
351	0.10488394	0.07650949	
351.2	0.10503979	0.07666924	
351.4	0.10566765	0.07682887	
351.6	0.10600631	0.07698836	
351.8	0.10620583	0.07714773	
352	0.10634694	0.07730697	
352.2	0.10650831	0.07746608	
352.4	0.10598775	0.07762507	
352.6	0.10596667	0.07778393	
352.8	0.10585083	0.07794266	
353	0.10598367	0.07810126	
353.2	0.10602212	0.07825973	
353.4	0.10659537	0.07841808	
353.6	0.10651904	0.0785763	
353.8	0.10655403	0.07873439	
354	0.10679624	0.07889235	
354.2	0.10677971	0.07905019	
354.4	0.10737672	0.0792079	
354.6	0.10803572	0.07936549	
354.8	0.10838089	0.07952295	
355	0.10856133	0.07968028	
355.2	0.10903119	0.07983748	
355.4	0.10962564	0.07999456	
355.6	0.10984977	0.08015151	
355.8	0.11009798	0.08030834	
356	0.11025849	0.08046504	
356.2	0.1103324	0.08062161	
356.4	0.11013315	0.08077806	
356.6	0.11037557	0.08093438	
356.8	0.10996499	0.08109058	
357	0.11001267	0.08124665	
357.2	0.11002595	0.0814026	
357.4	0.10963562	0.08155842	
357.6	0.10951659	0.08171411	
357.8	0.10964052	0.08186968	
358	0.11011907	0.08202513	
358.2	0.11000118	0.08218045	
358.4	0.11063055	0.08233564	
358.6	0.11118965	0.08249071	
358.8	0.11150984	0.08264566	
359	0.11143674	0.08280048	
359.2	0.11187039	0.08295518	
359.4	0.11214613	0.08310975	
359.6	0.11237982	0.0832642	
359.8	0.11264541	0.08341852	
360	0.11260347	0.08357272	
360.2	0.11273221	0.0837268	
360.4	0.11285624	0.08388075	
360.6	0.11292082	0.08403458	
360.8	0.11213878	0.08418828	
361	0.11186502	0.08434187	
361.2	0.11166899	0.08449532	
361.4	0.1116502	0.08464866	
361.6	0.11194008	0.08480187	
361.8	0.11171193	0.08495496	
362	0.11183241	0.08510792	
362.2	0.11194507	0.08526076	
362.4	0.11283808	0.08541348	
362.6	0.11304911	0.08556608	
362.8	0.11269769	0.08571855	
363	0.11254089	0.08587091	
363.2	0.11299774	0.08602313	
363.4	0.11312634	0.08617524	
363.6	0.11335218	0.08632723	
363.8	0.11341119	0.08647909	
364	0.11340133	0.08663083	
364.2	0.11368582	0.08678245	
364.4	0.11372567	0.08693394	
364.6	0.11372444	0.08708532	
364.8	0.11353129	0.08723657	
365	0.11359525	0.0873877	
365.2	0.11363184	0.08753871	
365.4	0.11375108	0.0876896	
365.6	0.11376375	0.08784036	
365.8	0.11359235	0.08799101	
366	0.11423231	0.08814154	
366.2	0.11447534	0.08829194	
366.4	0.1149233	0.08844222	
366.6	0.11520955	0.08859238	
366.8	0.11544232	0.08874243	
367	0.11572099	0.08889235	
367.2	0.11600494	0.08904215	
367.4	0.116337	0.08919183	
367.6	0.11706189	0.08934139	
367.8	0.11739076	0.08949082	
368	0.11752147	0.08964014	
368.2	0.11708643	0.08978934	
368.4	0.1172135	0.08993842	
368.6	0.11712469	0.09008738	
368.8	0.11737281	0.09023622	
369	0.11712785	0.09038494	
369.2	0.11733351	0.09053354	
369.4	0.11795415	0.09068202	
369.6	0.11761735	0.09083038	
369.8	0.11784245	0.09097863	
370	0.11802602	0.09112675	
370.2	0.11784098	0.09127475	
370.4	0.11838469	0.09142264	
370.6	0.1182612	0.09157041	
370.8	0.11846028	0.09171805	
371	0.11867848	0.09186558	
371.2	0.11876306	0.09201299	
371.4	0.11902723	0.09216029	
371.6	0.11881951	0.09230746	
371.8	0.11852906	0.09245451	
372	0.11868666	0.09260145	
372.2	0.11823088	0.09274827	
372.4	0.11873497	0.09289497	
372.6	0.11890131	0.09304155	
372.8	0.11993075	0.09318802	
373	0.11982897	0.09333437	
373.2	0.12031044	0.0934806	
373.4	0.12034212	0.09362671	
373.6	0.1199037	0.0937727	
373.8	0.12054039	0.09391858	
374	0.12060553	0.09406434	
374.2	0.12041342	0.09420998	
374.4	0.12067112	0.09435551	
374.6	0.12032733	0.09450092	
374.8	0.12084677	0.09464621	
375	0.12064277	0.09479139	
375.2	0.1199088	0.09493644	
375.4	0.11978648	0.09508139	
375.6	0.11962133	0.09522621	
375.8	0.11982844	0.09537092	
376	0.12028796	0.09551551	
376.2	0.12036626	0.09565999	
376.4	0.12125733	0.09580435	
376.6	0.12182003	0.0959486	
376.8	0.12266014	0.09609272	
377	0.12271182	0.09623674	
377.2	0.12284175	0.09638063	
377.4	0.12274741	0.09652441	
377.6	0.12254318	0.09666808	
377.8	0.12272177	0.09681163	
378	0.12251257	0.09695507	
378.2	0.12235642	0.09709838	
378.4	0.12193455	0.09724159	
378.6	0.12119154	0.09738468	
378.8	0.12098151	0.09752765	
379	0.12034519	0.09767051	
379.2	0.12014742	0.09781326	
379.4	0.12007548	0.09795589	
379.6	0.12022331	0.0980984	
379.8	0.120442	0.0982408	
380	0.12057661	0.09838309	
380.2	0.12090219	0.09852526	
380.4	0.12151173	0.09866732	
380.6	0.1217213	0.09880926	
380.8	0.12205634	0.09895109	
381	0.12238059	0.0990928	
381.2	0.12231141	0.0992344	
381.4	0.12293416	0.09937589	
381.6	0.12292233	0.09951727	
381.8	0.12313108	0.09965853	
382	0.12333854	0.09979967	
382.2	0.12343238	0.09994071	
382.4	0.12364314	0.10008162	
382.6	0.12391343	0.10022243	
382.8	0.12389261	0.10036312	
383	0.12386571	0.1005037	
383.2	0.12427214	0.10064417	
383.4	0.12417249	0.10078453	
383.6	0.12455553	0.10092477	
383.8	0.12432535	0.1010649	
384	0.12437167	0.10120491	
384.2	0.12456891	0.10134482	
384.4	0.12485187	0.10148461	
384.6	0.12493805	0.10162428	
384.8	0.12454199	0.10176385	
385	0.1245213	0.10190331	
385.2	0.12488896	0.10204265	
385.4	0.12498203	0.10218188	
385.6	0.12517874	0.102321	
385.8	0.12508539	0.10246	
386	0.12551911	0.1025989	
386.2	0.12600743	0.10273768	
386.4	0.12659017	0.10287635	
386.6	0.12645573	0.10301491	
386.8	0.12659606	0.10315336	
387	0.12695082	0.1032917	
387.2	0.12724463	0.10342992	
387.4	0.12760055	0.10356804	
387.6	0.12759467	0.10370604	
387.8	0.12790176	0.10384394	
388	0.12810189	0.10398172	
388.2	0.12842091	0.10411939	
388.4	0.1282229	0.10425695	
388.6	0.12805874	0.1043944	
388.8	0.12748284	0.10453174	
389	0.12742181	0.10466897	
389.2	0.12759941	0.10480609	
389.4	0.12704764	0.1049431	
389.6	0.12735871	0.10508	
389.8	0.12692261	0.10521678	
390	0.12768001	0.10535346	
390.2	0.12804311	0.10549003	
390.4	0.12787698	0.10562649	
390.6	0.12804624	0.10576284	
390.8	0.1282507	0.10589908	
391	0.12797562	0.10603521	
391.2	0.12787118	0.10617123	
391.4	0.12804799	0.10630714	
391.6	0.12792221	0.10644295	
391.8	0.12841724	0.10657864	
392	0.12808608	0.10671422	
392.2	0.12804564	0.1068497	
392.4	0.12787028	0.10698506	
392.6	0.12797402	0.10712032	
392.8	0.12786533	0.10725547	
393	0.12774039	0.10739051	
393.2	0.12756155	0.10752544	
393.4	0.12753815	0.10766027	
393.6	0.12798575	0.10779498	
393.8	0.12788629	0.10792959	
394	0.12839872	0.10806408	
394.2	0.12836162	0.10819847	
394.4	0.12843037	0.10833276	
394.6	0.12878544	0.10846693	
394.8	0.12935056	0.108601	
395	0.12907749	0.10873496	
395.2	0.12927863	0.10886881	
395.4	0.13019911	0.10900255	
395.6	0.13057678	0.10913619	
395.8	0.13142997	0.10926971	
396	0.13154949	0.10940314	
396.2	0.13205853	0.10953645	
396.4	0.13230089	0.10966966	
396.6	0.13249254	0.10980276	
396.8	0.13232492	0.10993575	
397	0.13197295	0.11006863	
397.2	0.13146182	0.11020141	
397.4	0.13110628	0.11033408	
397.6	0.13123675	0.11046665	
397.8	0.1312008	0.11059911	
398	0.13143818	0.11073146	
398.2	0.13167381	0.11086371	
398.4	0.13174739	0.11099585	
398.6	0.13185786	0.11112788	
398.8	0.13204978	0.11125981	
399	0.13157089	0.11139163	
399.2	0.1318496	0.11152335	
399.4	0.13221965	0.11165495	
399.6	0.13211749	0.11178646	
399.8	0.13223436	0.11191786	
400	0.1320401	0.11204915	
400.2	0.13204554	0.11218034	
400.4	0.13146246	0.11231142	
400.6	0.13176397	0.11244239	
400.8	0.13133427	0.11257326	
401	0.1313753	0.11270403	
401.2	0.13112962	0.11283469	
401.4	0.13128448	0.11296525	
401.6	0.13198962	0.1130957	
401.8	0.13260977	0.11322604	
402	0.13266825	0.11335628	
402.2	0.13300941	0.11348642	
402.4	0.13348569	0.11361645	
402.6	0.13380652	0.11374638	
402.8	0.1339585	0.1138762	
403	0.13397411	0.11400592	
403.2	0.13387886	0.11413553	
403.4	0.13376101	0.11426504	
403.6	0.13339256	0.11439445	
403.8	0.13341833	0.11452375	
404	0.13367288	0.11465295	
404.2	0.134128	0.11478204	
404.4	0.13405112	0.11491103	
404.6	0.13426522	0.11503992	
404.8	0.13492353	0.1151687	
405	0.13513325	0.11529738	
405.2	0.13515298	0.11542596	
405.4	0.13529622	0.11555443	
405.6	0.13556252	0.1156828	
405.8	0.13592581	0.11581107	
406	0.13597618	0.11593923	
406.2	0.13642317	0.11606729	
406.4	0.13653062	0.11619525	
406.6	0.13680107	0.1163231	
406.8	0.13676736	0.11645085	
407	0.13667133	0.1165785	
407.2	0.13649131	0.11670605	
407.4	0.13616562	0.11683349	
407.6	0.13595224	0.11696083	
407.8	0.13605195	0.11708807	
408	0.13619039	0.11721521	
408.2	0.13642097	0.11734224	
408.4	0.13637105	0.11746918	
408.6	0.13615878	0.11759601	
408.8	0.13681514	0.11772273	
409	0.13698752	0.11784936	
409.2	0.13734358	0.11797589	
409.4	0.13738935	0.11810231	
409.6	0.13768752	0.11822863	
409.8	0.13775948	0.11835485	
410	0.13770614	0.11848097	
410.2	0.13796382	0.11860699	
410.4	0.13773766	0.1187329	
410.6	0.13822931	0.11885872	
410.8	0.13783335	0.11898443	
411	0.13810538	0.11911004	
411.2	0.13764872	0.11923555	
411.4	0.1370269	0.11936096	
411.6	0.13694382	0.11948627	
411.8	0.13668017	0.11961148	
412	0.13687167	0.11973659	
412.2	0.13664663	0.1198616	
412.4	0.13636371	0.11998651	
412.6	0.13606506	0.12011131	
412.8	0.13632294	0.12023602	
413	0.13686836	0.12036063	
413.2	0.13686127	0.12048513	
413.4	0.13683275	0.12060954	
413.6	0.13691742	0.12073385	
413.8	0.13705338	0.12085805	
414	0.1373694	0.12098216	
414.2	0.13783626	0.12110616	
414.4	0.13794846	0.12123007	
414.6	0.13813769	0.12135388	
414.8	0.13830198	0.12147759	
415	0.13874475	0.1216012	
415.2	0.13896651	0.1217247	
415.4	0.13900981	0.12184811	
415.6	0.13937227	0.12197142	
415.8	0.13919152	0.12209464	
416	0.13943924	0.12221775	
416.2	0.13922111	0.12234076	
416.4	0.13953532	0.12246368	
416.6	0.14005023	0.12258649	
416.8	0.14019263	0.12270921	
417	0.14100337	0.12283183	
417.2	0.14117967	0.12295435	
417.4	0.14130176	0.12307677	
417.6	0.14147938	0.12319909	
417.8	0.14184797	0.12332132	
418	0.14158429	0.12344344	
418.2	0.14130698	0.12356547	
418.4	0.14135842	0.1236874	
418.6	0.14117381	0.12380923	
418.8	0.14106644	0.12393097	
419	0.14123985	0.1240526	
419.2	0.14141053	0.12417414	
419.4	0.14082118	0.12429558	
419.6	0.14035334	0.12441693	
419.8	0.14025712	0.12453817	
420	0.14064106	0.12465932	
420.2	0.14091371	0.12478037	
420.4	0.1415226	0.12490133	
420.6	0.14173546	0.12502218	
420.8	0.14220859	0.12514294	
421	0.14291857	0.1252636	
421.2	0.14308697	0.12538417	
421.4	0.14311778	0.12550464	
421.6	0.14314535	0.12562501	
421.8	0.14357939	0.12574528	
422	0.14337685	0.12586546	
422.2	0.14349777	0.12598554	
422.4	0.143586	0.12610553	
422.6	0.14350601	0.12622542	
422.8	0.1434103	0.12634521	
423	0.14330878	0.12646491	
423.2	0.14293314	0.1265845	
423.4	0.14235334	0.12670401	
423.6	0.14232652	0.12682342	
423.8	0.14266113	0.12694273	
424	0.14250614	0.12706194	
424.2	0.14264814	0.12718106	
424.4	0.14234729	0.12730009	
424.6	0.14235109	0.12741901	
424.8	0.14273788	0.12753785	
425	0.14298173	0.12765658	
425.2	0.14303165	0.12777523	
425.4	0.14316334	0.12789377	
425.6	0.14305943	0.12801222	
425.8	0.14358113	0.12813058	
426	0.14377229	0.12824884	
426.2	0.14408087	0.12836701	
426.4	0.1441567	0.12848508	
426.6	0.14396804	0.12860305	
426.8	0.14395878	0.12872093	
427	0.14360355	0.12883872	
427.2	0.14335267	0.12895641	
427.4	0.14344698	0.12907401	
427.6	0.14363242	0.12919151	
427.8	0.14365579	0.12930892	
428	0.14356059	0.12942623	
428.2	0.14379924	0.12954345	
428.4	0.14338787	0.12966058	
428.6	0.14369353	0.12977761	
428.8	0.14432753	0.12989455	
429	0.14496269	0.13001139	
429.2	0.14492296	0.13012814	
429.4	0.14529978	0.13024479	
429.6	0.14522523	0.13036135	
429.8	0.14541934	0.13047782	
430	0.14538295	0.1305942	
430.2	0.1450733	0.13071048	
430.4	0.14462097	0.13082666	
430.6	0.14440538	0.13094276	
430.8	0.14479374	0.13105876	
431	0.14465121	0.13117466	
431.2	0.14448643	0.13129048	
431.4	0.14460899	0.1314062	
431.6	0.14447833	0.13152183	
431.8	0.14482032	0.13163736	
432	0.14564268	0.1317528	
432.2	0.14622615	0.13186815	
432.4	0.14692915	0.13198341	
432.6	0.14794137	0.13209857	
432.8	0.14867794	0.13221365	
433	0.1489221	0.13232862	
433.2	0.14920351	0.13244351	
433.4	0.14961832	0.1325583	
433.6	0.14983248	0.13267301	
433.8	0.1496205	0.13278762	
434	0.14947874	0.13290213	
434.2	0.14926492	0.13301656	
434.4	0.14925786	0.13313089	
434.6	0.14921943	0.13324513	
434.8	0.14894773	0.13335928	
435	0.14840367	0.13347334	
435.2	0.14802155	0.13358731	
435.4	0.1480282	0.13370118	
435.6	0.14764713	0.13381497	
435.8	0.14828667	0.13392866	
436	0.14822866	0.13404226	
436.2	0.1485418	0.13415577	
436.4	0.14866045	0.13426918	
436.6	0.14849284	0.13438251	
436.8	0.1486478	0.13449575	
437	0.14889011	0.13460889	
437.2	0.14908899	0.13472195	
437.4	0.14938694	0.13483491	
437.6	0.14955591	0.13494778	
437.8	0.1491019	0.13506056	
438	0.14892448	0.13517325	
438.2	0.1485639	0.13528585	
438.4	0.14849258	0.13539836	
438.6	0.14827188	0.13551078	
438.8	0.14811949	0.13562311	
439	0.14844871	0.13573535	
439.2	0.14824918	0.13584749	
439.4	0.14810004	0.13595955	
439.6	0.14846859	0.13607152	
439.8	0.14906119	0.1361834	
440	0.14919434	0.13629519	
440.2	0.15002131	0.13640688	
440.4	0.14980996	0.13651849	
440.6	0.1500561	0.13663001	
440.8	0.15041926	0.13674144	
441	0.15050354	0.13685278	
441.2	0.15016123	0.13696403	
441.4	0.15028888	0.13707519	
441.6	0.15023044	0.13718626	
441.8	0.1502104	0.13729724	
442	0.14974571	0.13740814	
442.2	0.14990259	0.13751894	
442.4	0.1505192	0.13762965	
442.6	0.15032648	0.13774028	
442.8	0.15069084	0.13785082	
443	0.15045888	0.13796126	
443.2	0.15001771	0.13807162	
443.4	0.14998829	0.13818189	
443.6	0.15056377	0.13829207	
443.8	0.15044198	0.13840217	
444	0.15060843	0.13851217	
444.2	0.15040483	0.13862209	
444.4	0.15018758	0.13873192	
444.6	0.15014879	0.13884166	
444.8	0.15026446	0.13895131	
445	0.15042673	0.13906087	
445.2	0.15037525	0.13917035	
445.4	0.15056387	0.13927973	
445.6	0.15110871	0.13938903	
445.8	0.15111343	0.13949824	
446	0.15124075	0.13960737	
446.2	0.15184287	0.1397164	
446.4	0.15191567	0.13982535	
446.6	0.1513122	0.13993421	
446.8	0.15153452	0.14004298	
447	0.15123474	0.14015167	
447.2	0.15157966	0.14026027	
447.4	0.15133571	0.14036878	
447.6	0.15204156	0.1404772	
447.8	0.15236145	0.14058554	
448	0.15234201	0.14069379	
448.2	0.1521524	0.14080195	
448.4	0.15213	0.14091003	
448.6	0.15232668	0.14101802	
448.8	0.15271099	0.14112592	
449	0.15362346	0.14123373	
449.2	0.15383767	0.14134146	
449.4	0.15389021	0.1414491	
449.6	0.15430339	0.14155666	
449.8	0.15421039	0.14166413	
450	0.15410568	0.14177151	
450.2	0.15352476	0.14187881	
450.4	0.15298751	0.14198602	
450.6	0.15261772	0.14209314	
450.8	0.15252465	0.14220018	
451	0.15220583	0.14230713	
451.2	0.15214491	0.142414	
451.4	0.15173971	0.14252078	
451.6	0.15216702	0.14262747	
451.8	0.15183764	0.14273408	
452	0.1515831	0.1428406	
452.2	0.15166822	0.14294704	
452.4	0.1519376	0.14305339	
452.6	0.15217075	0.14315966	
452.8	0.15259496	0.14326584	
453	0.15302078	0.14337193	
453.2	0.15306569	0.14347794	
453.4	0.15332471	0.14358387	
453.6	0.15342395	0.14368971	
453.8	0.15360466	0.14379546	
454	0.15364344	0.14390113	
454.2	0.15353215	0.14400671	
454.4	0.15358275	0.14411221	
454.6	0.15354619	0.14421763	
454.8	0.15356827	0.14432296	
455	0.15365307	0.1444282	
455.2	0.15405355	0.14453336	
455.4	0.15411673	0.14463844	
455.6	0.15443082	0.14474343	
455.8	0.15463145	0.14484834	
456	0.15516603	0.14495316	
456.2	0.15540191	0.1450579	
456.4	0.15597931	0.14516256	
456.6	0.15596713	0.14526713	
456.8	0.15598458	0.14537161	
457	0.1558336	0.14547602	
457.2	0.1558256	0.14558034	
457.4	0.15562144	0.14568457	
457.6	0.15499669	0.14578872	
457.8	0.15536899	0.14589279	
458	0.15542178	0.14599677	
458.2	0.15548658	0.14610067	
458.4	0.15576043	0.14620449	
458.6	0.15610364	0.14630822	
458.8	0.15603769	0.14641187	
459	0.15602334	0.14651544	
459.2	0.15579001	0.14661892	
459.4	0.15585574	0.14672232	
459.6	0.15603629	0.14682564	
459.8	0.15661136	0.14692887	
460	0.15722851	0.14703202	
460.2	0.15757403	0.14713509	
460.4	0.15777681	0.14723808	
460.6	0.15696616	0.14734098	
460.8	0.15693884	0.1474438	
461	0.15647355	0.14754653	
461.2	0.15614069	0.14764919	
461.4	0.15622586	0.14775176	
461.6	0.15614905	0.14785425	
461.8	0.15728592	0.14795666	
462	0.15758049	0.14805898	
462.2	0.15792926	0.14816122	
462.4	0.15797386	0.14826338	
462.6	0.15861271	0.14836546	
462.8	0.15845244	0.14846746	
463	0.15881721	0.14856937	
463.2	0.15884933	0.14867121	
463.4	0.15888417	0.14877296	
463.6	0.15895298	0.14887462	
463.8	0.1589561	0.14897621	
464	0.1592794	0.14907772	
464.2	0.1590992	0.14917914	
464.4	0.1590592	0.14928048	
464.6	0.1586059	0.14938174	
464.8	0.15871329	0.14948292	
465	0.15848589	0.14958402	
465.2	0.15862335	0.14968504	
465.4	0.15868409	0.14978597	
465.6	0.15882512	0.14988683	
465.8	0.15933224	0.1499876	
466	0.15883251	0.15008829	
466.2	0.15895683	0.1501889	
466.4	0.15909282	0.15028943	
466.6	0.15982778	0.15038988	
466.8	0.15985481	0.15049025	
467	0.16020672	0.15059054	
467.2	0.15993028	0.15069075	
467.4	0.15969521	0.15079087	
467.6	0.15997007	0.15089092	
467.8	0.16006662	0.15099089	
468	0.16059333	0.15109077	
468.2	0.16066077	0.15119058	
468.4	0.16073634	0.1512903	
468.6	0.16044581	0.15138995	
468.8	0.16072667	0.15148951	
469	0.16098801	0.151589	
469.2	0.16025553	0.1516884	
469.4	0.15987245	0.15178773	
469.6	0.15962069	0.15188697	
469.8	0.15948596	0.15198614	
470	0.15903422	0.15208523	
470.2	0.15875456	0.15218423	
470.4	0.15865914	0.15228316	
470.6	0.15870081	0.15238201	
470.8	0.15853962	0.15248077	
471	0.15879457	0.15257946	
471.2	0.1585202	0.15267807	
471.4	0.15868821	0.1527766	
471.6	0.15893002	0.15287505	
471.8	0.15934123	0.15297342	
472	0.16002792	0.15307171	
472.2	0.16019624	0.15316993	
472.4	0.16050211	0.15326806	
472.6	0.1613971	0.15336612	
472.8	0.16182015	0.15346409	
473	0.16176335	0.15356199	
473.2	0.16126735	0.15365981	
473.4	0.16144768	0.15375755	
473.6	0.16122712	0.15385521	
473.8	0.16156969	0.1539528	
474	0.1613027	0.1540503	
474.2	0.16149928	0.15414773	
474.4	0.16167257	0.15424508	
474.6	0.16179864	0.15434235	
474.8	0.16196097	0.15443954	
475	0.16178221	0.15453665	
475.2	0.16148557	0.15463369	
475.4	0.16165094	0.15473065	
475.6	0.16218551	0.15482753	
475.8	0.16244865	0.15492433	
476	0.16210841	0.15502105	
476.2	0.16167945	0.1551177	
476.4	0.16164338	0.15521427	
476.6	0.16170883	0.15531076	
476.8	0.1611845	0.15540717	
477	0.16093353	0.15550351	
477.2	0.16117493	0.15559977	
477.4	0.16130227	0.15569595	
477.6	0.16130276	0.15579205	
477.8	0.16179355	0.15588808	
478	0.16180691	0.15598403	
478.2	0.16220637	0.1560799	
478.4	0.16204853	0.1561757	
478.6	0.16214251	0.15627141	
478.8	0.16202834	0.15636706	
479	0.16165253	0.15646262	
479.2	0.16177986	0.15655811	
479.4	0.16196287	0.15665352	
479.6	0.16195986	0.15674885	
479.8	0.16141909	0.15684411	
480	0.16141909	0.15693881	
480.2	0.16096173	0.15686511	
480.4	0.16052842	0.15679145	
480.6	0.1600712	0.15671781	
480.8	0.15959732	0.15664422	
481	0.15944258	0.15657065	
481.2	0.15861902	0.15649713	
481.4	0.15806069	0.15642363	
481.6	0.15739748	0.15635017	
481.8	0.15732429	0.15627675	
482	0.15689217	0.15620336	
482.2	0.15682753	0.15613	
482.4	0.15643016	0.15605668	
482.6	0.15663147	0.1559834	
482.8	0.15659109	0.15591015	
483	0.15632685	0.15583693	
483.2	0.15636826	0.15576374	
483.4	0.15635331	0.1556906	
483.6	0.15578836	0.15561748	
483.8	0.15609363	0.1555444	
484	0.1556415	0.15547135	
484.2	0.15570806	0.15539834	
484.4	0.15536625	0.15532537	
484.6	0.15499808	0.15525242	
484.8	0.15485639	0.15517951	
485	0.15484457	0.15510664	
485.2	0.15460849	0.1550338	
485.4	0.15480531	0.15496099	
485.6	0.15460137	0.15488822	
485.8	0.15479302	0.15481548	
486	0.15441123	0.15474278	
486.2	0.15437084	0.15467011	
486.4	0.15393658	0.15459747	
486.6	0.15350723	0.15452487	
486.8	0.15311526	0.15445231	
487	0.15248112	0.15437977	
487.2	0.15178144	0.15430727	
487.4	0.15119737	0.15423481	
487.6	0.15079323	0.15416238	
487.8	0.15039025	0.15408998	
488	0.14955322	0.15401762	
488.2	0.14937328	0.15394529	
488.4	0.14904274	0.15387299	
488.6	0.14907204	0.15380073	
488.8	0.1493987	0.15372851	
489	0.14963471	0.15365631	
489.2	0.14974027	0.15358415	
489.4	0.14979514	0.15351203	
489.6	0.15023218	0.15343994	
489.8	0.15020276	0.15336788	
490	0.15002844	0.15329585	
490.2	0.1498001	0.15322386	
490.4	0.14944471	0.15315191	
490.6	0.14965218	0.15307999	
490.8	0.14921042	0.1530081	
491	0.14847693	0.15293624	
491.2	0.14845403	0.15286442	
491.4	0.14841122	0.15279263	
491.6	0.14824729	0.15272088	
491.8	0.14801476	0.15264916	
492	0.147682	0.15257747	
492.2	0.14793376	0.15250582	
492.4	0.14790862	0.1524342	
492.6	0.14786344	0.15236262	
492.8	0.14765941	0.15229107	
493	0.14724735	0.15221955	
493.2	0.14705035	0.15214806	
493.4	0.14725409	0.15207661	
493.6	0.14745	0.15200519	
493.8	0.14660106	0.15193381	
494	0.14587474	0.15186246	
494.2	0.14526486	0.15179114	
494.4	0.1454003	0.15171986	
494.6	0.14561232	0.15164861	
494.8	0.14528565	0.15157739	
495	0.14565618	0.15150621	
495.2	0.14584626	0.15143506	
495.4	0.14544785	0.15136394	
495.6	0.14485259	0.15129286	
495.8	0.14505091	0.15122181	
496	0.14486606	0.1511508	
496.2	0.14493789	0.15107981	
496.4	0.14458264	0.15100886	
496.6	0.14471463	0.15093795	
496.8	0.14423811	0.15086707	
497	0.14377137	0.15079622	
497.2	0.14331407	0.1507254	
497.4	0.1431966	0.15065462	
497.6	0.14277386	0.15058387	
497.8	0.1420531	0.15051315	
498	0.14147042	0.15044247	
498.2	0.14191507	0.15037182	
498.4	0.1422486	0.1503012	
498.6	0.14239756	0.15023062	
498.8	0.14236486	0.15016007	
499	0.14279262	0.15008955	
499.2	0.14253826	0.15001907	
499.4	0.14255581	0.14994861	
499.6	0.14258384	0.1498782	
499.8	0.14282669	0.14980781	
500	0.14247401	0.14973746	
500.2	0.14226973	0.14966714	
500.4	0.14135467	0.14959685	
500.6	0.14096249	0.1495266	
500.8	0.14015734	0.14945638	
501	0.13957291	0.14938619	
501.2	0.13907712	0.14931604	
501.4	0.13873233	0.14924592	
501.6	0.13848977	0.14917583	
501.8	0.13856909	0.14910578	
502	0.13848113	0.14903575	
502.2	0.13873648	0.14896576	
502.4	0.13835161	0.14889581	
502.6	0.13873519	0.14882588	
502.8	0.13867381	0.14875599	
503	0.13917291	0.14868614	
503.2	0.13879431	0.14861631	
503.4	0.13895533	0.14854652	
503.6	0.13873339	0.14847676	
503.8	0.1382894	0.14840703	
504	0.13770424	0.14833734	
504.2	0.13757838	0.14826768	
504.4	0.13686665	0.14819805	
504.6	0.1369636	0.14812845	
504.8	0.13677865	0.14805889	
505	0.13651976	0.14798936	
505.2	0.13633941	0.14791986	
505.4	0.13640182	0.14785039	
505.6	0.13674413	0.14778096	
505.8	0.13677789	0.14771156	
506	0.13713722	0.14764219	
506.2	0.13725574	0.14757286	
506.4	0.13686449	0.14750356	
506.6	0.13649706	0.14743429	
506.8	0.13580674	0.14736505	
507	0.13539207	0.14729584	
507.2	0.13482779	0.14722667	
507.4	0.13474325	0.14715753	
507.6	0.13433899	0.14708842	
507.8	0.13402343	0.14701935	
508	0.13404524	0.14695031	
508.2	0.13397404	0.1468813	
508.4	0.13370974	0.14681232	
508.6	0.13385112	0.14674337	
508.8	0.13410192	0.14667446	
509	0.13450291	0.14660558	
509.2	0.13456224	0.14653673	
509.4	0.13528156	0.14646792	
509.6	0.13533505	0.14639913	
509.8	0.13541371	0.14633038	
510	0.13577496	0.14626166	
510.2	0.13533901	0.14619298	
510.4	0.13491355	0.14612432	
510.6	0.13451116	0.1460557	
510.8	0.13420928	0.14598711	
511	0.13389356	0.14591855	
511.2	0.13357967	0.14585003	
511.4	0.13330362	0.14578153	
511.6	0.13256032	0.14571307	
511.8	0.13218134	0.14564464	
512	0.13158855	0.14557625	
512.2	0.13057	0.14550788	
512.4	0.13047615	0.14543955	
512.6	0.13057548	0.14537125	
512.8	0.13074281	0.14530298	
513	0.13089442	0.14523474	
513.2	0.131094	0.14516654	
513.4	0.13106876	0.14509837	
513.6	0.13080544	0.14503023	
513.8	0.13105192	0.14496212	
514	0.13138574	0.14489404	
514.2	0.13152543	0.144826	
514.4	0.13182938	0.14475799	
514.6	0.13191545	0.14469	
514.8	0.13186542	0.14462206	
515	0.13165001	0.14455414	
515.2	0.13158823	0.14448625	
515.4	0.13119504	0.1444184	
515.6	0.13091902	0.14435058	
515.8	0.1305838	0.14428279	
516	0.13010905	0.14421503	
516.2	0.12970288	0.14414731	
516.4	0.12992707	0.14407962	
516.6	0.12956122	0.14401195	
516.8	0.12937487	0.14394432	
517	0.12946721	0.14387672	
517.2	0.1295968	0.14380916	
517.4	0.12919363	0.14374162	
517.6	0.12930051	0.14367412	
517.8	0.12928914	0.14360665	
518	0.12963673	0.14353921	
518.2	0.12954452	0.1434718	
518.4	0.12947695	0.14340442	
518.6	0.12943884	0.14333708	
518.8	0.1295241	0.14326977	
519	0.12984867	0.14320248	
519.2	0.13022339	0.14313523	
519.4	0.13008118	0.14306802	
519.6	0.13033842	0.14300083	
519.8	0.1298581	0.14293367	
520	0.12981063	0.14286655	
520.2	0.12942402	0.14279946	
520.4	0.12919702	0.1427324	
520.6	0.12897738	0.14266537	
520.8	0.12903836	0.14259837	
521	0.12930927	0.1425314	
521.2	0.12905464	0.14246447	
521.4	0.12860869	0.14239757	
521.6	0.12815434	0.14233069	
521.8	0.12801735	0.14226385	
522	0.12770144	0.14219704	
522.2	0.12694101	0.14213027	
522.4	0.12665243	0.14206352	
522.6	0.12703641	0.1419968	
522.8	0.12718449	0.14193012	
523	0.12732297	0.14186347	
523.2	0.12711835	0.14179685	
523.4	0.1265129	0.14173026	
523.6	0.12653087	0.1416637	
523.8	0.12585638	0.14159717	
524	0.12601743	0.14153067	
524.2	0.12597815	0.14146421	
524.4	0.12574398	0.14139778	
524.6	0.12597574	0.14133137	
524.8	0.12578277	0.141265	
525	0.12558672	0.14119866	
525.2	0.12504569	0.14113235	
525.4	0.12476102	0.14106608	
525.6	0.12484779	0.14099983	
525.8	0.12476027	0.14093361	
526	0.12473728	0.14086743	
526.2	0.1251257	0.14080128	
526.4	0.12509503	0.14073515	
526.6	0.12567087	0.14066906	
526.8	0.12604218	0.140603	
527	0.12621086	0.14053697	
527.2	0.12633761	0.14047097	
527.4	0.1260834	0.14040501	
527.6	0.12612326	0.14033907	
527.8	0.12589142	0.14027316	
528	0.12636059	0.14020729	
528.2	0.12605309	0.14014145	
528.4	0.12581822	0.14007563	
528.6	0.1254811	0.14000985	
528.8	0.12491875	0.1399441	
529	0.12418716	0.13987838	
529.2	0.12389738	0.13981269	
529.4	0.12360172	0.13974704	
529.6	0.12369404	0.13968141	
529.8	0.1231265	0.13961581	
530	0.1229491	0.13955025	
530.2	0.12268952	0.13948471	
530.4	0.12250694	0.13941921	
530.6	0.12297354	0.13935373	
530.8	0.12288592	0.13928829	
531	0.12270005	0.13922288	
531.2	0.12229637	0.1391575	
531.4	0.12184646	0.13909215	
531.6	0.12151103	0.13902683	
531.8	0.12130189	0.13896154	
532	0.12080864	0.13889628	
532.2	0.12099368	0.13883105	
532.4	0.12049987	0.13876586	
532.6	0.12052918	0.13870069	
532.8	0.12016341	0.13863555	
533	0.11972151	0.13857045	
533.2	0.11961299	0.13850537	
533.4	0.11930025	0.13844033	
533.6	0.11955111	0.13837532	
533.8	0.11943238	0.13831033	
534	0.11981378	0.13824538	
534.2	0.12018095	0.13818046	
534.4	0.12076108	0.13811557	
534.6	0.12031622	0.1380507	
534.8	0.12003238	0.13798587	
535	0.1204368	0.13792107	
535.2	0.11999816	0.1378563	
535.4	0.1201744	0.13779156	
535.6	0.11997005	0.13772686	
535.8	0.11962455	0.13766218	
536	0.11926435	0.13759753	
536.2	0.11976575	0.13753291	
536.4	0.11934709	0.13746832	
536.6	0.11949868	0.13740377	
536.8	0.11892643	0.13733924	
537	0.11911342	0.13727474	
537.2	0.11903844	0.13721028	
537.4	0.11954174	0.13714584	
537.6	0.12001087	0.13708144	
537.8	0.12001753	0.13701706	
538	0.12037587	0.13695271	
538.2	0.12006206	0.1368884	
538.4	0.11969564	0.13682411	
538.6	0.11879247	0.13675986	
538.8	0.11857295	0.13669564	
539	0.11882208	0.13663144	
539.2	0.11854755	0.13656728	
539.4	0.11819646	0.13650314	
539.6	0.11763672	0.13643904	
539.8	0.11740451	0.13637497	
540	0.11709057	0.13631092	
540.2	0.11712864	0.13624691	
540.4	0.11724912	0.13618292	
540.6	0.11758761	0.13611897	
540.8	0.11808391	0.13605505	
541	0.11878226	0.13599115	
541.2	0.11902726	0.13592729	
541.4	0.11944856	0.13586346	
541.6	0.11976047	0.13579965	
541.8	0.1196767	0.13573588	
542	0.11979619	0.13567214	
542.2	0.11962423	0.13560842	
542.4	0.11951149	0.13554474	
542.6	0.11924087	0.13548109	
542.8	0.11918153	0.13541746	
543	0.11914464	0.13535387	
543.2	0.11901245	0.1352903	
543.4	0.11788856	0.13522677	
543.6	0.11749575	0.13516326	
543.8	0.11709512	0.13509979	
544	0.11688495	0.13503635	
544.2	0.11690136	0.13497293	
544.4	0.11688731	0.13490954	
544.6	0.11717886	0.13484619	
544.8	0.11689951	0.13478286	
545	0.11712672	0.13471957	
545.2	0.11691939	0.1346563	
545.4	0.11695445	0.13459306	
545.6	0.11736941	0.13452986	
545.8	0.11695383	0.13446668	
546	0.11731298	0.13440353	
546.2	0.11745952	0.13434041	
546.4	0.11720817	0.13427733	
546.6	0.11685936	0.13421427	
546.8	0.11677363	0.13415124	
547	0.11621554	0.13408824	
547.2	0.11609376	0.13402527	
547.4	0.11528491	0.13396233	
547.6	0.11492262	0.13389942	
547.8	0.11454213	0.13383654	
548	0.11444553	0.13377369	
548.2	0.11402683	0.13371086	
548.4	0.1137064	0.13364807	
548.6	0.11356804	0.13358531	
548.8	0.11329475	0.13352257	
549	0.11365326	0.13345987	
549.2	0.11401576	0.1333972	
549.4	0.11434634	0.13333455	
549.6	0.11452915	0.13327193	
549.8	0.11446906	0.13320935	
550	0.1149872	0.13314679	
550.2	0.11533916	0.13308426	
550.4	0.11541163	0.13302176	
550.6	0.11528877	0.1329593	
550.8	0.11598968	0.13289686	
551	0.11577254	0.13283445	
551.2	0.11576875	0.13277206	
551.4	0.1150605	0.13270971	
551.6	0.11435365	0.13264739	
551.8	0.11440827	0.1325851	
552	0.11404571	0.13252283	
552.2	0.11360643	0.1324606	
552.4	0.11321941	0.13239839	
552.6	0.11285236	0.13233622	
552.8	0.1124217	0.13227407	
553	0.11265596	0.13221195	
553.2	0.11264638	0.13214986	
553.4	0.11225161	0.1320878	
553.6	0.11197695	0.13202577	
553.8	0.11191231	0.13196377	
554	0.11221959	0.1319018	
554.2	0.11222851	0.13183986	
554.4	0.11201731	0.13177794	
554.6	0.11214093	0.13171606	
554.8	0.11275545	0.1316542	
555	0.1123031	0.13159238	
555.2	0.11217374	0.13153058	
555.4	0.11219052	0.13146881	
555.6	0.11208428	0.13140707	
555.8	0.11264036	0.13134536	
556	0.11215748	0.13128368	
556.2	0.11221972	0.13122202	
556.4	0.11232222	0.1311604	
556.6	0.11235133	0.13109881	
556.8	0.11217465	0.13103724	
557	0.11268267	0.1309757	
557.2	0.11259768	0.13091419	
557.4	0.11200156	0.13085272	
557.6	0.11207585	0.13079127	
557.8	0.11206537	0.13072984	
558	0.11225172	0.13066845	
558.2	0.11230184	0.13060709	
558.4	0.11235613	0.13054575	
558.6	0.1124978	0.13048445	
558.8	0.11215256	0.13042317	
559	0.11163041	0.13036192	
559.2	0.11145383	0.1303007	
559.4	0.11124737	0.13023951	
559.6	0.11099582	0.13017835	
559.8	0.11089519	0.13011721	
560	0.11094841	0.13005611	
560.2	0.11100013	0.12999503	
560.4	0.1111241	0.12993398	
560.6	0.11097496	0.12987297	
560.8	0.11102146	0.12981197	
561	0.11102334	0.12975101	
561.2	0.11058594	0.12969008	
561.4	0.11028035	0.12962918	
561.6	0.11076229	0.1295683	
561.8	0.11037735	0.12950745	
562	0.11060714	0.12944663	
562.2	0.11069452	0.12938584	
562.4	0.11009164	0.12932508	
562.6	0.10973312	0.12926435	
562.8	0.10928637	0.12920365	
563	0.10900867	0.12914297	
563.2	0.10940011	0.12908232	
563.4	0.10933781	0.1290217	
563.6	0.10958059	0.12896111	
563.8	0.10926708	0.12890055	
564	0.1093287	0.12884002	
564.2	0.10915368	0.12877951	
564.4	0.1092978	0.12871903	
564.6	0.10897526	0.12865859	
564.8	0.10937214	0.12859817	
565	0.10911923	0.12853777	
565.2	0.10910201	0.12847741	
565.4	0.10966345	0.12841708	
565.6	0.1096809	0.12835677	
565.8	0.10958815	0.12829649	
566	0.10962728	0.12823624	
566.2	0.10950866	0.12817602	
566.4	0.10961917	0.12811583	
566.6	0.10966248	0.12805566	
566.8	0.10949842	0.12799552	
567	0.10957396	0.12793542	
567.2	0.10967684	0.12787534	
567.4	0.10976693	0.12781528	
567.6	0.10974491	0.12775526	
567.8	0.10953622	0.12769526	
568	0.10928965	0.1276353	
568.2	0.109131	0.12757536	
568.4	0.10875872	0.12751545	
568.6	0.10850804	0.12745556	
568.8	0.10858327	0.12739571	
569	0.1080812	0.12733588	
569.2	0.10819435	0.12727608	
569.4	0.10826266	0.12721631	
569.6	0.10796468	0.12715657	
569.8	0.10764469	0.12709685	
570	0.10767847	0.12703717	
570.2	0.10746209	0.12697751	
570.4	0.10781357	0.12691788	
570.6	0.10740279	0.12685828	
570.8	0.10744999	0.1267987	
571	0.10781954	0.12673915	
571.2	0.10792214	0.12667964	
571.4	0.10847827	0.12662015	
571.6	0.10856811	0.12656068	
571.8	0.10879518	0.12650125	
572	0.10866474	0.12644184	
572.2	0.10860714	0.12638246	
572.4	0.10843909	0.12632311	
572.6	0.10834563	0.12626379	
572.8	0.10817803	0.12620449	
573	0.10799619	0.12614523	
573.2	0.10801218	0.12608599	
573.4	0.10799124	0.12602677	
573.6	0.10814798	0.12596759	
573.8	0.1076249	0.12590843	
574	0.10727238	0.1258493	
574.2	0.10664675	0.1257902	
574.4	0.1064059	0.12573113	
574.6	0.1058747	0.12567209	
574.8	0.1053014	0.12561307	
575	0.1055447	0.12555408	
575.2	0.10587299	0.12549512	
575.4	0.1060421	0.12543618	
575.6	0.10640297	0.12537728	
575.8	0.10651425	0.1253184	
576	0.10695711	0.12525955	
576.2	0.10713674	0.12520072	
576.4	0.10728777	0.12514193	
576.6	0.10742827	0.12508316	
576.8	0.10761078	0.12502442	
577	0.10775087	0.1249657	
577.2	0.1077328	0.12490702	
577.4	0.10770285	0.12484836	
577.6	0.10719503	0.12478973	
577.8	0.10621265	0.12473113	
578	0.10518257	0.12467255	
578.2	0.10461921	0.124614	
578.4	0.1039292	0.12455548	
578.6	0.10384181	0.12449699	
578.8	0.10313096	0.12443852	
579	0.10328003	0.12438008	
579.2	0.10280762	0.12432167	
579.4	0.1022723	0.12426329	
579.6	0.10259567	0.12420493	
579.8	0.10335084	0.12414661	
580	0.10399163	0.1240883	
580.2	0.10418168	0.12403003	
580.4	0.10496857	0.12397178	
580.6	0.10540273	0.12391357	
580.8	0.10586581	0.12385537	
581	0.10622201	0.12379721	
581.2	0.10685043	0.12373907	
581.4	0.10713378	0.12368096	
581.6	0.10735659	0.12362288	
581.8	0.10767456	0.12356483	
582	0.10786449	0.1235068	
582.2	0.1085888	0.1234488	
582.4	0.10855736	0.12339082	
582.6	0.10844605	0.12333288	
582.8	0.10771854	0.12327496	
583	0.10717846	0.12321707	
583.2	0.10675341	0.1231592	
583.4	0.10644445	0.12310136	
583.6	0.10600387	0.12304355	
583.8	0.10560223	0.12298577	
584	0.10488453	0.12292802	
584.2	0.1039796	0.12287029	
584.4	0.10357138	0.12281258	
584.6	0.1029561	0.12275491	
584.8	0.10241003	0.12269726	
585	0.10219449	0.12263964	
585.2	0.1026204	0.12258205	
585.4	0.10279995	0.12252448	
585.6	0.10302796	0.12246694	
585.8	0.10331065	0.12240943	
586	0.10405284	0.12235195	
586.2	0.10452736	0.12229449	
586.4	0.1047824	0.12223706	
586.6	0.10518522	0.12217965	
586.8	0.10520409	0.12212227	
587	0.10510242	0.12206492	
587.2	0.10536002	0.1220076	
587.4	0.10544602	0.1219503	
587.6	0.10546922	0.12189303	
587.8	0.10577137	0.12183579	
588	0.10558994	0.12177858	
588.2	0.10510846	0.12172139	
588.4	0.10550047	0.12166422	
588.6	0.10509014	0.12160709	
588.8	0.1042318	0.12154998	
589	0.10427066	0.1214929	
589.2	0.10450363	0.12143584	
589.4	0.1040566	0.12137882	
589.6	0.10340708	0.12132181	
589.8	0.10320787	0.12126484	
590	0.10295143	0.12120789	
590.2	0.10274433	0.12115097	
590.4	0.10257046	0.12109408	
590.6	0.10155464	0.12103721	
590.8	0.10115292	0.12098037	
591	0.10156644	0.12092355	
591.2	0.10215253	0.12086677	
591.4	0.10253503	0.12081001	
591.6	0.10308859	0.12075327	
591.8	0.10330268	0.12069656	
592	0.10359973	0.12063988	
592.2	0.1042216	0.12058323	
592.4	0.10480795	0.1205266	
592.6	0.10451848	0.12047	
592.8	0.10483633	0.12041343	
593	0.10529544	0.12035688	
593.2	0.10561273	0.12030036	
593.4	0.10511837	0.12024386	
593.6	0.10514303	0.12018739	
593.8	0.10518424	0.12013095	
594	0.10460509	0.12007454	
594.2	0.10455968	0.12001815	
594.4	0.10386247	0.11996179	
594.6	0.10295801	0.11990545	
594.8	0.10316087	0.11984914	
595	0.10320809	0.11979286	
595.2	0.10304005	0.1197366	
595.4	0.10253153	0.11968037	
595.6	0.1025227	0.11962417	
595.8	0.10235936	0.11956799	
596	0.10258404	0.11951184	
596.2	0.10305268	0.11945571	
596.4	0.1032243	0.11939962	
596.6	0.10287048	0.11934354	
596.8	0.10323373	0.1192875	
597	0.10318047	0.11923148	
597.2	0.10331471	0.11917549	
597.4	0.1029305	0.11911952	
597.6	0.10320894	0.11906358	
597.8	0.10255814	0.11900767	
598	0.10209427	0.11895178	
598.2	0.10188612	0.11889592	
598.4	0.1012117	0.11884008	
598.6	0.10128224	0.11878427	
598.8	0.10158803	0.11872849	
599	0.10199069	0.11867273	
599.2	0.10197178	0.118617	
599.4	0.10187402	0.1185613	
599.6	0.10216546	0.11850562	
599.8	0.10221619	0.11844997	
600	0.10249041	0.11839434	
600.2	0.10277695	0.11833874	
600.4	0.10267463	0.11828317	
600.6	0.10215374	0.11822762	
600.8	0.10175789	0.1181721	
601	0.10151236	0.1181166	
601.2	0.10142399	0.11806113	
601.4	0.10144219	0.11800569	
601.6	0.10119889	0.11795027	
601.8	0.10099026	0.11789488	
602	0.10115321	0.11783952	
602.2	0.10104862	0.11778418	
602.4	0.10100367	0.11772887	
602.6	0.10161864	0.11767358	
602.8	0.10182383	0.11761832	
603	0.10240629	0.11756308	
603.2	0.10241206	0.11750787	
603.4	0.10248931	0.11745269	
603.6	0.10259088	0.11739753	
603.8	0.10231064	0.1173424	
604	0.10202857	0.11728729	
604.2	0.10190648	0.11723221	
604.4	0.10131395	0.11717716	
604.6	0.10019679	0.11712213	
604.8	0.09947872	0.11706713	
605	0.09979504	0.11701215	
605.2	0.10004492	0.1169572	
605.4	0.09947809	0.11690228	
605.6	0.09893222	0.11684738	
605.8	0.09924582	0.11679251	
606	0.0989004	0.11673766	
606.2	0.09860342	0.11668284	
606.4	0.09830798	0.11662804	
606.6	0.09866288	0.11657327	
606.8	0.09909398	0.11651853	
607	0.09947482	0.11646381	
607.2	0.09958985	0.11640911	
607.4	0.0996844	0.11635445	
607.6	0.09989204	0.1162998	
607.8	0.09978559	0.11624519	
608	0.09972033	0.1161906	
608.2	0.10002618	0.11613603	
608.4	0.10001945	0.11608149	
608.6	0.100092	0.11602698	
608.8	0.10070643	0.11597249	
609	0.10084442	0.11591803	
609.2	0.10064196	0.11586359	
609.4	0.10010207	0.11580918	
609.6	0.10033897	0.1157548	
609.8	0.10042591	0.11570044	
610	0.10036147	0.1156461	
610.2	0.10020083	0.11559179	
610.4	0.10015814	0.11553751	
610.6	0.10045313	0.11548325	
610.8	0.10030714	0.11542902	
611	0.09982562	0.11537481	
611.2	0.10008107	0.11532063	
611.4	0.10002368	0.11526647	
611.6	0.09978294	0.11521234	
611.8	0.09990373	0.11515824	
612	0.09958487	0.11510416	
612.2	0.09992589	0.1150501	
612.4	0.10016984	0.11499607	
612.6	0.10014402	0.11494207	
612.8	0.09975643	0.11488809	
613	0.09923666	0.11483414	
613.2	0.09887793	0.11478021	
613.4	0.09932883	0.11472631	
613.6	0.09946455	0.11467243	
613.8	0.09965933	0.11461858	
614	0.09971595	0.11456475	
614.2	0.09960821	0.11451095	
614.4	0.09936961	0.11445717	
614.6	0.09930612	0.11440342	
614.8	0.09917404	0.1143497	
615	0.09929385	0.114296	
615.2	0.10008117	0.11424232	
615.4	0.09960618	0.11418867	
615.6	0.09943098	0.11413505	
615.8	0.09949164	0.11408145	
616	0.0994224	0.11402787	
616.2	0.09967686	0.11397432	
616.4	0.09924901	0.1139208	
616.6	0.09838978	0.1138673	
616.8	0.09796718	0.11381383	
617	0.09855915	0.11376038	
617.2	0.09827542	0.11370696	
617.4	0.09862562	0.11365356	
617.6	0.09847738	0.11360018	
617.8	0.09829866	0.11354684	
618	0.09774775	0.11349351	
618.2	0.09741488	0.11344021	
618.4	0.09710796	0.11338694	
618.6	0.09733486	0.11333369	
618.8	0.0972924	0.11328047	
619	0.09729868	0.11322727	
619.2	0.09793636	0.1131741	
619.4	0.09785167	0.11312095	
619.6	0.09782185	0.11306783	
619.8	0.09831258	0.11301473	
620	0.09867758	0.11296165	
620.2	0.09876297	0.11290861	
620.4	0.09915101	0.11285558	
620.6	0.0993866	0.11280258	
620.8	0.10022518	0.11274961	
621	0.10027875	0.11269666	
621.2	0.09979888	0.11264374	
621.4	0.09941955	0.11259084	
621.6	0.09937611	0.11253796	
621.8	0.09887283	0.11248511	
622	0.09842863	0.11243229	
622.2	0.09794047	0.11237949	
622.4	0.09779895	0.11232671	
622.6	0.09799053	0.11227396	
622.8	0.09817548	0.11222124	
623	0.09818041	0.11216854	
623.2	0.0985404	0.11211586	
623.4	0.09897437	0.11206321	
623.6	0.09860147	0.11201058	
623.8	0.09921528	0.11195798	
624	0.09902573	0.11190541	
624.2	0.09895259	0.11185285	
624.4	0.09930623	0.11180033	
624.6	0.09920709	0.11174782	
624.8	0.0990812	0.11169534	
625	0.09859596	0.11164289	
625.2	0.09811783	0.11159046	
625.4	0.09735999	0.11153806	
625.6	0.09702898	0.11148568	
625.8	0.09678063	0.11143332	
626	0.09682881	0.11138099	
626.2	0.09688038	0.11132868	
626.4	0.09745281	0.1112764	
626.6	0.09819358	0.11122415	
626.8	0.09820138	0.11117191	
627	0.09801868	0.1111197	
627.2	0.09829043	0.11106752	
627.4	0.09851363	0.11101536	
627.6	0.0982666	0.11096323	
627.8	0.09862281	0.11091112	
628	0.09840079	0.11085903	
628.2	0.09854274	0.11080697	
628.4	0.09871783	0.11075493	
628.6	0.09906689	0.11070292	
628.8	0.09865623	0.11065094	
629	0.09833496	0.11059897	
629.2	0.09767773	0.11054703	
629.4	0.09706305	0.11049512	
629.6	0.09696191	0.11044323	
629.8	0.09727491	0.11039136	
630	0.09710733	0.11033952	
630.2	0.09700745	0.1102877	
630.4	0.09705107	0.11023591	
630.6	0.09667452	0.11018414	
630.8	0.09581618	0.1101324	
631	0.09566281	0.11008068	
631.2	0.09574462	0.11002898	
631.4	0.09566952	0.10997731	
631.6	0.09593565	0.10992567	
631.8	0.09595016	0.10987404	
632	0.095915	0.10982244	
632.2	0.09595293	0.10977087	
632.4	0.09629122	0.10971932	
632.6	0.09619548	0.10966779	
632.8	0.09592831	0.10961629	
633	0.0959865	0.10956481	
633.2	0.0957916	0.10951336	
633.4	0.09533899	0.10946193	
633.6	0.09564458	0.10941053	
633.8	0.09585265	0.10935915	
634	0.09581916	0.10930779	
634.2	0.09565003	0.10925646	
634.4	0.09571386	0.10920515	
634.6	0.09557298	0.10915386	
634.8	0.09526563	0.1091026	
635	0.09550456	0.10905137	
635.2	0.09542539	0.10900016	
635.4	0.09544058	0.10894897	
635.6	0.09580186	0.1088978	
635.8	0.09586526	0.10884666	
636	0.09608331	0.10879555	
636.2	0.09658725	0.10874446	
636.4	0.09696908	0.10869339	
636.6	0.09668748	0.10864234	
636.8	0.09772797	0.10859132	
637	0.09759666	0.10854033	
637.2	0.09751068	0.10848936	
637.4	0.09756254	0.10843841	
637.6	0.09787979	0.10838748	
637.8	0.09806097	0.10833658	
638	0.09768035	0.10828571	
638.2	0.09738577	0.10823485	
638.4	0.09783617	0.10818402	
638.6	0.09732265	0.10813322	
638.8	0.0968092	0.10808244	
639	0.09618925	0.10803168	
639.2	0.09562024	0.10798095	
639.4	0.09572665	0.10793024	
639.6	0.09573438	0.10787955	
639.8	0.09566731	0.10782889	
640	0.09546144	0.10777825	
640.2	0.09570907	0.10772764	
640.4	0.09607254	0.10767705	
640.6	0.09655126	0.10762648	
640.8	0.09703706	0.10757594	
641	0.09650864	0.10752542	
641.2	0.09665149	0.10747492	
641.4	0.09708669	0.10742445	
641.6	0.09731584	0.107374	
641.8	0.09720064	0.10732358	
642	0.09714709	0.10727318	
642.2	0.09702511	0.1072228	
642.4	0.09675624	0.10717245	
642.6	0.09625811	0.10712212	
642.8	0.09637804	0.10707181	
643	0.09604213	0.10702153	
643.2	0.09615611	0.10697127	
643.4	0.09651763	0.10692104	
643.6	0.09654432	0.10687082	
643.8	0.09625459	0.10682064	
644	0.09597162	0.10677047	
644.2	0.09634864	0.10672033	
644.4	0.09631576	0.10667021	
644.6	0.09577624	0.10662012	
644.8	0.09553251	0.10657005	
645	0.09546483	0.10652	
645.2	0.09576348	0.10646998	
645.4	0.09574555	0.10641998	
645.6	0.0953971	0.10637	
645.8	0.09470357	0.10632005	
646	0.09467129	0.10627012	
646.2	0.09450966	0.10622021	
646.4	0.09449556	0.10617033	
646.6	0.09512545	0.10612047	
646.8	0.0955324	0.10607064	
647	0.09579344	0.10602082	
647.2	0.09605392	0.10597104	
647.4	0.09634123	0.10592127	
647.6	0.09669578	0.10587153	
647.8	0.09657427	0.10582181	
648	0.09715547	0.10577211	
648.2	0.09709367	0.10572244	
648.4	0.09665699	0.10567279	
648.6	0.09660016	0.10562317	
648.8	0.09686771	0.10557356	
649	0.09681395	0.10552399	
649.2	0.09662887	0.10547443	
649.4	0.09644277	0.1054249	
649.6	0.09632724	0.10537539	
649.8	0.09624574	0.1053259	
650	0.09638503	0.10527644	
650.2	0.09588118	0.105227	
650.4	0.09569639	0.10517758	
650.6	0.09600904	0.10512819	
650.8	0.09600699	0.10507882	
651	0.09603275	0.10502948	
651.2	0.09577176	0.10498015	
651.4	0.09587774	0.10493085	
651.6	0.09597565	0.10488157	
651.8	0.09555389	0.10483232	
652	0.0954729	0.10478309	
652.2	0.0950943	0.10473388	
652.4	0.09477416	0.1046847	
652.6	0.09448115	0.10463554	
652.8	0.09416734	0.1045864	
653	0.09346817	0.10453728	
653.2	0.09314197	0.10448819	
653.4	0.09313548	0.10443912	
653.6	0.09284336	0.10439007	
653.8	0.09283946	0.10434105	
654	0.09250205	0.10429205	
654.2	0.09200313	0.10424307	
654.4	0.09226997	0.10419412	
654.6	0.09264912	0.10414519	
654.8	0.09309218	0.10409628	
655	0.09347384	0.1040474	
655.2	0.0939687	0.10399853	
655.4	0.09421157	0.10394969	
655.6	0.09422829	0.10390088	
655.8	0.094671	0.10385209	
656	0.09518837	0.10380331	
656.2	0.09560569	0.10375457	
656.4	0.09587026	0.10370584	
656.6	0.09576333	0.10365714	
656.8	0.09568414	0.10360846	
657	0.0950895	0.10355981	
657.2	0.09503241	0.10351117	
657.4	0.09470062	0.10346256	
657.6	0.09460821	0.10341397	
657.8	0.09449176	0.10336541	
658	0.09399311	0.10331687	
658.2	0.09323692	0.10326835	
658.4	0.09307215	0.10321985	
658.6	0.09315769	0.10317138	
658.8	0.09317442	0.10312293	
659	0.09282872	0.1030745	
659.2	0.09260079	0.10302609	
659.4	0.09258313	0.10297771	
659.6	0.09255903	0.10292935	
659.8	0.09331922	0.10288101	
660	0.09302483	0.1028327	
660.2	0.09335774	0.10278441	
660.4	0.09414123	0.10273614	
660.6	0.09446796	0.10268789	
660.8	0.09465168	0.10263967	
661	0.09480312	0.10259147	
661.2	0.09544399	0.10254329	
661.4	0.09551414	0.10249513	
661.6	0.09598457	0.102447	
661.8	0.09608178	0.10239889	
662	0.09621419	0.1023508	
662.2	0.0960216	0.10230274	
662.4	0.0959583	0.10225469	
662.6	0.09575718	0.10220667	
662.8	0.09555784	0.10215868	
663	0.09509158	0.1021107	
663.2	0.09505351	0.10206275	
663.4	0.09493116	0.10201482	
663.6	0.09448026	0.10196691	
663.8	0.09420167	0.10191902	
664	0.09395559	0.10187116	
664.2	0.09453254	0.10182332	
664.4	0.09485716	0.1017755	
664.6	0.09469794	0.10172771	
664.8	0.09444177	0.10167994	
665	0.09462258	0.10163219	
665.2	0.09445112	0.10158446	
665.4	0.09381896	0.10153675	
665.6	0.09369632	0.10148907	
665.8	0.09354144	0.10144141	
666	0.09341106	0.10139377	
666.2	0.09253161	0.10134615	
666.4	0.09237576	0.10129856	
666.6	0.09255333	0.10125099	
666.8	0.09244311	0.10120344	
667	0.09216681	0.10115591	
667.2	0.09197074	0.10110841	
667.4	0.09171777	0.10106093	
667.6	0.09212462	0.10101347	
667.8	0.09264031	0.10096603	
668	0.09286021	0.10091861	
668.2	0.09305002	0.10087122	
668.4	0.09304888	0.10082385	
668.6	0.09319805	0.1007765	
668.8	0.09369848	0.10072918	
669	0.09390617	0.10068187	
669.2	0.09374259	0.10063459	
669.4	0.0938079	0.10058733	
669.6	0.09323737	0.10054009	
669.8	0.09328343	0.10049288	
670	0.09334953	0.10044569	
670.2	0.09337176	0.10039852	
670.4	0.09384868	0.10035137	
670.6	0.09413855	0.10030424	
670.8	0.09410569	0.10025714	
671	0.09414951	0.10021005	
671.2	0.09365185	0.10016299	
671.4	0.09373443	0.10011596	
671.6	0.09382505	0.10006894	
671.8	0.09346407	0.10002195	
672	0.0926416	0.09997497	
672.2	0.09248148	0.09992802	
672.4	0.09212766	0.0998811	
672.6	0.09251852	0.09983419	
672.8	0.09245631	0.09978731	
673	0.09191606	0.09974045	
673.2	0.09191784	0.09969361	
673.4	0.09176936	0.09964679	
673.6	0.09186538	0.09959999	
673.8	0.09209676	0.09955322	
674	0.09250642	0.09950647	
674.2	0.09307127	0.09945974	
674.4	0.09294488	0.09941303	
674.6	0.09274277	0.09936634	
674.8	0.09303284	0.09931968	
675	0.0927834	0.09927304	
675.2	0.09230843	0.09922642	
675.4	0.09240369	0.09917982	
675.6	0.09227797	0.09913324	
675.8	0.09195717	0.09908669	
676	0.09189363	0.09904016	
676.2	0.09170638	0.09899365	
676.4	0.09147077	0.09894716	
676.6	0.09150283	0.09890069	
676.8	0.09121913	0.09885424	
677	0.09125636	0.09880782	
677.2	0.09184565	0.09876142	
677.4	0.09190149	0.09871504	
677.6	0.09195806	0.09866868	
677.8	0.09201191	0.09862235	
678	0.09258128	0.09857603	
678.2	0.09275055	0.09852974	
678.4	0.09255909	0.09848347	
678.6	0.09250965	0.09843722	
678.8	0.09301402	0.09839099	
679	0.0928374	0.09834478	
679.2	0.09273108	0.0982986	
679.4	0.09284763	0.09825244	
679.6	0.09271495	0.0982063	
679.8	0.09259842	0.09816018	
680	0.09300047	0.09811408	
680.2	0.09212807	0.098068	
680.4	0.09169093	0.09802195	
680.6	0.09161371	0.09797592	
680.8	0.09135156	0.09792991	
681	0.09152215	0.09788392	
681.2	0.09142424	0.09783795	
681.4	0.09141494	0.097792	
681.6	0.0914114	0.09774608	
681.8	0.09223878	0.09770018	
682	0.09253486	0.09765429	
682.2	0.0924243	0.09760843	
682.4	0.0925342	0.0975626	
682.6	0.09268228	0.09751678	
682.8	0.09254163	0.09747098	
683	0.09283606	0.09742521	
683.2	0.09258456	0.09737946	
683.4	0.09279513	0.09733373	
683.6	0.09306325	0.09728802	
683.8	0.09321879	0.09724233	
684	0.09308698	0.09719666	
684.2	0.09211569	0.09715102	
684.4	0.09210769	0.0971054	
684.6	0.09186889	0.09705979	
684.8	0.09146961	0.09701421	
685	0.09129527	0.09696865	
685.2	0.09082914	0.09692312	
685.4	0.09055702	0.0968776	
685.6	0.09030527	0.0968321	
685.8	0.09071912	0.09678663	
686	0.09070318	0.09674118	
686.2	0.09059257	0.09669575	
686.4	0.09065437	0.09665034	
686.6	0.09089094	0.09660495	
686.8	0.09046752	0.09655958	
687	0.09052643	0.09651423	
687.2	0.09052653	0.09646891	
687.4	0.09114935	0.09642361	
687.6	0.09155642	0.09637833	
687.8	0.09151588	0.09633306	
688	0.091287	0.09628783	
688.2	0.09122596	0.09624261	
688.4	0.09137807	0.09619741	
688.6	0.09094965	0.09615223	
688.8	0.09106918	0.09610708	
689	0.09117918	0.09606195	
689.2	0.09140281	0.09601683	
689.4	0.09178131	0.09597174	
689.6	0.09215594	0.09592667	
689.8	0.09258476	0.09588163	
690	0.09295281	0.0958366	
690.2	0.09271219	0.09579159	
690.4	0.09234116	0.09574661	
690.6	0.0921341	0.09570164	
690.8	0.09220316	0.0956567	
691	0.0921911	0.09561178	
691.2	0.09255502	0.09556688	
691.4	0.09269698	0.095522	
691.6	0.09269239	0.09547714	
691.8	0.09246987	0.0954323	
692	0.0925191	0.09538748	
692.2	0.09264557	0.09534269	
692.4	0.09275697	0.09529791	
692.6	0.09292633	0.09525316	
692.8	0.09317453	0.09520843	
693	0.09347268	0.09516372	
693.2	0.09339371	0.09511903	
693.4	0.09310049	0.09507436	
693.6	0.09278238	0.09502971	
693.8	0.0926133	0.09498508	
694	0.09245308	0.09494048	
694.2	0.09198067	0.09489589	
694.4	0.09209221	0.09485133	
694.6	0.09213786	0.09480678	
694.8	0.09263918	0.09476226	
695	0.09278417	0.09471776	
695.2	0.09256128	0.09467328	
695.4	0.09225315	0.09462882	
695.6	0.0923934	0.09458438	
695.8	0.09265208	0.09453996	
696	0.09297513	0.09449556	
696.2	0.09284323	0.09445119	
696.4	0.09267825	0.09440683	
696.6	0.09251095	0.0943625	
696.8	0.09206671	0.09431818	
697	0.09134647	0.09427389	
697.2	0.0906475	0.09422962	
697.4	0.09030648	0.09418536	
697.6	0.08980519	0.09414113	
697.8	0.08916198	0.09409692	
698	0.08883319	0.09405273	
698.2	0.08878066	0.09400857	
698.4	0.08876484	0.09396442	
698.6	0.0890823	0.09392029	
698.8	0.08924064	0.09387618	
699	0.08921496	0.0938321	
699.2	0.08902118	0.09378803	
699.4	0.08946327	0.09374399	
699.6	0.09051431	0.09369997	
699.8	0.09096063	0.09365596	
700	0.09122479	0.09361198	
700.2	0.09146939	0.09356802	
700.4	0.09185085	0.09352408	
700.6	0.09195612	0.09348016	
700.8	0.09215904	0.09343626	
701	0.09239359	0.09339238	
701.2	0.09260751	0.09334852	
701.4	0.09271036	0.09330468	
701.6	0.09232287	0.09326087	
701.8	0.09185993	0.09321707	
702	0.09164833	0.09317329	
702.2	0.09198667	0.09312954	
702.4	0.09207406	0.0930858	
702.6	0.09168794	0.09304209	
702.8	0.09122554	0.09299839	
703	0.09092687	0.09295472	
703.2	0.09070719	0.09291107	
703.4	0.09069907	0.09286744	
703.6	0.09064383	0.09282382	
703.8	0.08999854	0.09278023	
704	0.09043991	0.09273666	
704.2	0.09048161	0.09269311	
704.4	0.0905203	0.09264958	
704.6	0.09029335	0.09260607	
704.8	0.09033001	0.09256258	
705	0.09055319	0.09251911	
705.2	0.09039265	0.09247566	
705.4	0.09027594	0.09243224	
705.6	0.09007102	0.09238883	
705.8	0.0902716	0.09234544	
706	0.09056531	0.09230208	
706.2	0.09069455	0.09225873	
706.4	0.09040628	0.0922154	
706.6	0.08989753	0.0921721	
706.8	0.08958299	0.09212881	
707	0.08931722	0.09208555	
707.2	0.08946632	0.0920423	
707.4	0.08980923	0.09199908	
707.6	0.08993728	0.09195587	
707.8	0.09020449	0.09191269	
708	0.0904363	0.09186953	
708.2	0.09034194	0.09182638	
708.4	0.0905563	0.09178326	
708.6	0.09040616	0.09174016	
708.8	0.09056175	0.09169707	
709	0.09082376	0.09165401	
709.2	0.09048816	0.09161097	
709.4	0.09034706	0.09156795	
709.6	0.09013191	0.09152495	
709.8	0.09033637	0.09148196	
710	0.0899195	0.091439	
710.2	0.08957593	0.09139606	
710.4	0.08971574	0.09135314	
710.6	0.08926344	0.09131024	
710.8	0.08905448	0.09126736	
711	0.08955477	0.0912245	
711.2	0.08963379	0.09118166	
711.4	0.08969154	0.09113884	
711.6	0.08928175	0.09109604	
711.8	0.08901199	0.09105326	
712	0.08909941	0.0910105	
712.2	0.08964261	0.09096776	
712.4	0.09002678	0.09092504	
712.6	0.09021079	0.09088234	
712.8	0.09013649	0.09083966	
713	0.08942255	0.090797	
713.2	0.08898167	0.09075436	
713.4	0.08912817	0.09071174	
713.6	0.08874103	0.09066914	
713.8	0.08910461	0.09062656	
714	0.08875497	0.090584	
714.2	0.08857492	0.09054146	
714.4	0.08887583	0.09049894	
714.6	0.08824846	0.09045644	
714.8	0.08841196	0.09041396	
715	0.08836698	0.0903715	
715.2	0.08826098	0.09032906	
715.4	0.08837666	0.09028664	
715.6	0.08837152	0.09024424	
715.8	0.08907317	0.09020186	
716	0.0900305	0.0901595	
716.2	0.09045937	0.09011716	
716.4	0.09083758	0.09007484	
716.6	0.09116032	0.09003254	
716.8	0.0911798	0.08999026	
717	0.09144541	0.089948	
717.2	0.09175268	0.08990576	
717.4	0.09192871	0.08986354	
717.6	0.09178484	0.08982134	
717.8	0.09171285	0.08977916	
718	0.09124162	0.089737	
718.2	0.09105667	0.08969485	
718.4	0.09081175	0.08965273	
718.6	0.09004655	0.08961063	
718.8	0.08988474	0.08956855	
719	0.0895776	0.08952648	
719.2	0.08949971	0.08948444	
719.4	0.08926056	0.08944242	
719.6	0.08911621	0.08940041	
719.8	0.08904285	0.08935843	
