# Supplementary material for: Molecular basis for DNA recognition by the maternal pioneer transcription factor FoxH1
Source: Nat Commun. 2022 Nov 26;13:7279. doi: 10.1038/s41467-022-34925-y (PMC9701222; doi:10.1038/s41467-022-34925-y)
Supplement: Supplementary file 4 — Source Data [file 41467_2022_34925_MOESM4_ESM.zip › Sourcedata/BLIS/FoxH1/K33N/GSC/DNA/G9Results.txt]

Conc1	7.813E-09	
Start1	270	
Stop1	719.8	
Kobs	0.00234862555675124	
Error Kobs	2.86635156612264E-05	
Koff	0	
Error Koff	0	
Time1	Data1	Fit1	
270	0.00263582	0	
270.2	0.0026285	0.00011763	
270.4	0.00305765	0.00023519	
270.6	0.00339239	0.00035267	
270.8	0.00393285	0.00047008	
271	0.0044677	0.00058741	
271.2	0.004657	0.00070467	
271.4	0.0050264	0.00082185	
271.6	0.00497657	0.00093896	
271.8	0.00522416	0.001056	
272	0.005089	0.00117296	
272.2	0.00484383	0.00128984	
272.4	0.0049261	0.00140665	
272.6	0.00535013	0.00152339	
272.8	0.00583781	0.00164005	
273	0.00556863	0.00175664	
273.2	0.00553374	0.00187315	
273.4	0.00600118	0.00198959	
273.6	0.00670953	0.00210596	
273.8	0.00719612	0.00222225	
274	0.00775952	0.00233847	
274.2	0.00809298	0.00245461	
274.4	0.00861926	0.00257068	
274.6	0.00926627	0.00268667	
274.8	0.00985765	0.0028026	
275	0.01015269	0.00291844	
275.2	0.0102202	0.00303422	
275.4	0.01013047	0.00314992	
275.6	0.00993969	0.00326554	
275.8	0.00959016	0.0033811	
276	0.00949654	0.00349658	
276.2	0.00960929	0.00361198	
276.4	0.00986978	0.00372732	
276.6	0.00988165	0.00384257	
276.8	0.0097899	0.00395776	
277	0.01003243	0.00407287	
277.2	0.01035645	0.00418791	
277.4	0.01097707	0.00430288	
277.6	0.01126756	0.00441777	
277.8	0.0116659	0.00453259	
278	0.01213446	0.00464734	
278.2	0.0133661	0.00476201	
278.4	0.01345813	0.00487661	
278.6	0.01387425	0.00499114	
278.8	0.01412219	0.00510559	
279	0.01441035	0.00521997	
279.2	0.01423691	0.00533428	
279.4	0.01363409	0.00544852	
279.6	0.01364475	0.00556268	
279.8	0.01344037	0.00567677	
280	0.01382449	0.00579079	
280.2	0.01351409	0.00590473	
280.4	0.01335285	0.00601861	
280.6	0.01330633	0.00613241	
280.8	0.01356869	0.00624613	
281	0.01391062	0.00635979	
281.2	0.01368868	0.00647337	
281.4	0.01391468	0.00658688	
281.6	0.01447304	0.00670032	
281.8	0.01523424	0.00681369	
282	0.01513331	0.00692698	
282.2	0.01592992	0.0070402	
282.4	0.01575067	0.00715335	
282.6	0.01602079	0.00726643	
282.8	0.01659934	0.00737944	
283	0.01683422	0.00749237	
283.2	0.01698799	0.00760523	
283.4	0.01706722	0.00771802	
283.6	0.01737034	0.00783074	
283.8	0.01726871	0.00794339	
284	0.01713329	0.00805596	
284.2	0.01705886	0.00816847	
284.4	0.01732462	0.0082809	
284.6	0.01718126	0.00839326	
284.8	0.01747104	0.00850554	
285	0.01755176	0.00861776	
285.2	0.01775364	0.00872991	
285.4	0.01798785	0.00884198	
285.6	0.01841884	0.00895398	
285.8	0.01897221	0.00906592	
286	0.01898204	0.00917778	
286.2	0.01961315	0.00928956	
286.4	0.01974586	0.00940128	
286.6	0.02029579	0.00951293	
286.8	0.0210641	0.0096245	
287	0.02155385	0.00973601	
287.2	0.02175939	0.00984744	
287.4	0.02197759	0.0099588	
287.6	0.02213894	0.0100701	
287.8	0.02248295	0.01018132	
288	0.02237113	0.01029247	
288.2	0.02213954	0.01040355	
288.4	0.02214168	0.01051455	
288.6	0.02216983	0.01062549	
288.8	0.02217143	0.01073636	
289	0.02206993	0.01084716	
289.2	0.02183111	0.01095788	
289.4	0.02208039	0.01106854	
289.6	0.02228607	0.01117912	
289.8	0.02253208	0.01128964	
290	0.02235664	0.01140008	
290.2	0.02260938	0.01151045	
290.4	0.02300893	0.01162076	
290.6	0.02370854	0.01173099	
290.8	0.02446769	0.01184115	
291	0.02489724	0.01195125	
291.2	0.02544098	0.01206127	
291.4	0.02615205	0.01217122	
291.6	0.02645856	0.01228111	
291.8	0.02700408	0.01239092	
292	0.02693924	0.01250066	
292.2	0.02728863	0.01261034	
292.4	0.02753597	0.01271994	
292.6	0.02735998	0.01282947	
292.8	0.02714598	0.01293894	
293	0.02698057	0.01304833	
293.2	0.02681588	0.01315766	
293.4	0.02712131	0.01326691	
293.6	0.0268314	0.0133761	
293.8	0.02665817	0.01348521	
294	0.02667762	0.01359426	
294.2	0.02688128	0.01370324	
294.4	0.02711104	0.01381214	
294.6	0.02707423	0.01392098	
294.8	0.02721666	0.01402975	
295	0.02710591	0.01413845	
295.2	0.02720411	0.01424708	
295.4	0.0268884	0.01435564	
295.6	0.02658361	0.01446413	
295.8	0.02718897	0.01457256	
296	0.02776083	0.01468091	
296.2	0.0279966	0.0147892	
296.4	0.02830265	0.01489741	
296.6	0.02840403	0.01500556	
296.8	0.02893987	0.01511364	
297	0.02873705	0.01522165	
297.2	0.02907123	0.01532959	
297.4	0.02886047	0.01543746	
297.6	0.02850074	0.01554526	
297.8	0.02854459	0.015653	
298	0.02884737	0.01576067	
298.2	0.0285007	0.01586826	
298.4	0.02872469	0.01597579	
298.6	0.02888772	0.01608325	
298.8	0.02875374	0.01619065	
299	0.0286423	0.01629797	
299.2	0.0287124	0.01640522	
299.4	0.02863618	0.01651241	
299.6	0.02900976	0.01661953	
299.8	0.02977267	0.01672658	
300	0.03027742	0.01683356	
300.2	0.03081935	0.01694048	
300.4	0.03132469	0.01704733	
300.6	0.03156339	0.0171541	
300.8	0.03183499	0.01726082	
301	0.0316875	0.01736746	
301.2	0.0320104	0.01747403	
301.4	0.03187987	0.01758054	
301.6	0.03225711	0.01768698	
301.8	0.03223918	0.01779335	
302	0.03231599	0.01789965	
302.2	0.03227211	0.01800589	
302.4	0.03248781	0.01811206	
302.6	0.03255526	0.01821816	
302.8	0.03234021	0.01832419	
303	0.0321547	0.01843016	
303.2	0.0321039	0.01853605	
303.4	0.03229377	0.01864188	
303.6	0.03245884	0.01874765	
303.8	0.03256484	0.01885334	
304	0.03277821	0.01895897	
304.2	0.03348788	0.01906453	
304.4	0.03357507	0.01917003	
304.6	0.03385198	0.01927546	
304.8	0.03397458	0.01938082	
305	0.03435514	0.01948611	
305.2	0.03467172	0.01959133	
305.4	0.03469356	0.01969649	
305.6	0.03525486	0.01980158	
305.8	0.03518857	0.01990661	
306	0.03589788	0.02001157	
306.2	0.03626461	0.02011646	
306.4	0.0367412	0.02022128	
306.6	0.03760808	0.02032604	
306.8	0.03775213	0.02043073	
307	0.03832679	0.02053536	
307.2	0.03891424	0.02063991	
307.4	0.03899466	0.0207444	
307.6	0.03901863	0.02084883	
307.8	0.03896215	0.02095319	
308	0.03897014	0.02105748	
308.2	0.03929528	0.0211617	
308.4	0.03906569	0.02126586	
308.6	0.03857639	0.02136996	
308.8	0.03790316	0.02147398	
309	0.03782181	0.02157794	
309.2	0.03722207	0.02168184	
309.4	0.03687208	0.02178566	
309.6	0.03714509	0.02188943	
309.8	0.03705451	0.02199312	
310	0.03756192	0.02209675	
310.2	0.03768688	0.02220032	
310.4	0.0381619	0.02230381	
310.6	0.0384565	0.02240724	
310.8	0.03871914	0.02251061	
311	0.03952546	0.02261391	
311.2	0.03967841	0.02271715	
311.4	0.03914686	0.02282031	
311.6	0.03924187	0.02292342	
311.8	0.03926286	0.02302645	
312	0.03949054	0.02312943	
312.2	0.03999627	0.02323233	
312.4	0.04009405	0.02333517	
312.6	0.03978417	0.02343795	
312.8	0.03962224	0.02354066	
313	0.04010083	0.0236433	
313.2	0.04015464	0.02374588	
313.4	0.04048282	0.02384839	
313.6	0.04090002	0.02395084	
313.8	0.0408865	0.02405323	
314	0.04087954	0.02415554	
314.2	0.04088507	0.0242578	
314.4	0.04138242	0.02435999	
314.6	0.04139219	0.02446211	
314.8	0.04186113	0.02456417	
315	0.04195587	0.02466616	
315.2	0.04182878	0.02476809	
315.4	0.04128259	0.02486995	
315.6	0.04133919	0.02497175	
315.8	0.04132407	0.02507348	
316	0.04158292	0.02517515	
316.2	0.04201261	0.02527675	
316.4	0.04216139	0.02537829	
316.6	0.04202121	0.02547977	
316.8	0.04216031	0.02558118	
317	0.0424313	0.02568252	
317.2	0.04249286	0.0257838	
317.4	0.04286417	0.02588502	
317.6	0.04280323	0.02598617	
317.8	0.04307696	0.02608726	
318	0.04321491	0.02618828	
318.2	0.04431372	0.02628924	
318.4	0.04443529	0.02639013	
318.6	0.04503573	0.02649096	
318.8	0.04528987	0.02659173	
319	0.04555781	0.02669243	
319.2	0.04554427	0.02679307	
319.4	0.04570797	0.02689364	
319.6	0.04565911	0.02699415	
319.8	0.04570265	0.0270946	
320	0.04576857	0.02719498	
320.2	0.04593215	0.0272953	
320.4	0.04537757	0.02739555	
320.6	0.04499268	0.02749574	
320.8	0.0449413	0.02759587	
321	0.04494469	0.02769593	
321.2	0.04533226	0.02779593	
321.4	0.04555204	0.02789586	
321.6	0.04572607	0.02799573	
321.8	0.04634515	0.02809554	
322	0.04629697	0.02819529	
322.2	0.04694131	0.02829497	
322.4	0.04662526	0.02839458	
322.6	0.04660269	0.02849414	
322.8	0.04683145	0.02859363	
323	0.04764369	0.02869306	
323.2	0.04753527	0.02879242	
323.4	0.04796111	0.02889172	
323.6	0.04762988	0.02899096	
323.8	0.04790716	0.02909013	
324	0.04804847	0.02918924	
324.2	0.0479568	0.02928829	
324.4	0.04760066	0.02938728	
324.6	0.04785304	0.0294862	
324.8	0.04788511	0.02958506	
325	0.04762242	0.02968385	
325.2	0.04778664	0.02978259	
325.4	0.04753522	0.02988126	
325.6	0.04805019	0.02997986	
325.8	0.04783965	0.03007841	
326	0.04766729	0.03017689	
326.2	0.04734562	0.03027531	
326.4	0.04695646	0.03037367	
326.6	0.04728187	0.03047196	
326.8	0.04841425	0.03057019	
327	0.04823267	0.03066836	
327.2	0.04827563	0.03076647	
327.4	0.04879953	0.03086451	
327.6	0.04868547	0.03096249	
327.8	0.04903609	0.03106041	
328	0.04965049	0.03115827	
328.2	0.04964759	0.03125606	
328.4	0.04998558	0.0313538	
328.6	0.05003714	0.03145147	
328.8	0.04997114	0.03154907	
329	0.04969947	0.03164662	
329.2	0.04987516	0.0317441	
329.4	0.04970533	0.03184152	
329.6	0.04978394	0.03193888	
329.8	0.04949549	0.03203618	
330	0.04950598	0.03213342	
330.2	0.0491334	0.03223059	
330.4	0.04951014	0.0323277	
330.6	0.04996883	0.03242475	
330.8	0.04993338	0.03252174	
331	0.05005729	0.03261866	
331.2	0.0504549	0.03271553	
331.4	0.05088885	0.03281233	
331.6	0.05058731	0.03290907	
331.8	0.05122749	0.03300575	
332	0.05193028	0.03310237	
332.2	0.05206433	0.03319893	
332.4	0.05239077	0.03329542	
332.6	0.05255236	0.03339186	
332.8	0.0523991	0.03348823	
333	0.0522613	0.03358454	
333.2	0.0520544	0.03368079	
333.4	0.05152838	0.03377698	
333.6	0.05158398	0.03387311	
333.8	0.05139303	0.03396917	
334	0.05162071	0.03406518	
334.2	0.05201746	0.03416112	
334.4	0.05208714	0.034257	
334.6	0.05193351	0.03435282	
334.8	0.05227948	0.03444858	
335	0.05260772	0.03454428	
335.2	0.05243278	0.03463992	
335.4	0.05244979	0.0347355	
335.6	0.05246697	0.03483102	
335.8	0.05268197	0.03492647	
336	0.05251419	0.03502187	
336.2	0.05245209	0.0351172	
336.4	0.05236974	0.03521248	
336.6	0.05203246	0.03530769	
336.8	0.05181817	0.03540284	
337	0.05138686	0.03549793	
337.2	0.05090932	0.03559297	
337.4	0.05066124	0.03568794	
337.6	0.05113512	0.03578285	
337.8	0.0514221	0.0358777	
338	0.05250454	0.03597249	
338.2	0.05284804	0.03606722	
338.4	0.05304737	0.03616189	
338.6	0.05335353	0.03625649	
338.8	0.05401988	0.03635104	
339	0.05442998	0.03644553	
339.2	0.05454395	0.03653996	
339.4	0.05505239	0.03663433	
339.6	0.05513854	0.03672864	
339.8	0.05522826	0.03682288	
340	0.0557013	0.03691707	
340.2	0.05553358	0.0370112	
340.4	0.05560176	0.03710527	
340.6	0.05559504	0.03719927	
340.8	0.05590857	0.03729322	
341	0.05593701	0.03738711	
341.2	0.05636386	0.03748094	
341.4	0.05664156	0.03757471	
341.6	0.05690738	0.03766842	
341.8	0.05722734	0.03776207	
342	0.05724926	0.03785566	
342.2	0.05679233	0.03794919	
342.4	0.05673258	0.03804266	
342.6	0.05652359	0.03813607	
342.8	0.0565299	0.03822942	
343	0.05698705	0.03832271	
343.2	0.05725555	0.03841595	
343.4	0.05771046	0.03850912	
343.6	0.05761186	0.03860224	
343.8	0.05743509	0.03869529	
344	0.05764053	0.03878829	
344.2	0.05738167	0.03888122	
344.4	0.05792845	0.0389741	
344.6	0.05803041	0.03906692	
344.8	0.05819281	0.03915968	
345	0.0582198	0.03925238	
345.2	0.05864409	0.03934502	
345.4	0.05861017	0.0394376	
345.6	0.05837271	0.03953012	
345.8	0.05822294	0.03962259	
346	0.05798538	0.03971499	
346.2	0.05788103	0.03980734	
346.4	0.05789833	0.03989963	
346.6	0.05803503	0.03999186	
346.8	0.05856644	0.04008403	
347	0.05943554	0.04017614	
347.2	0.05943482	0.04026819	
347.4	0.05951284	0.04036019	
347.6	0.05906922	0.04045212	
347.8	0.05899996	0.040544	
348	0.05941109	0.04063582	
348.2	0.05946608	0.04072758	
348.4	0.05972214	0.04081928	
348.6	0.05991535	0.04091092	
348.8	0.05990094	0.04100251	
349	0.05969527	0.04109403	
349.2	0.05960339	0.0411855	
349.4	0.05958235	0.04127691	
349.6	0.05942362	0.04136827	
349.8	0.05951554	0.04145956	
350	0.05955476	0.0415508	
350.2	0.05959846	0.04164197	
350.4	0.05933957	0.04173309	
350.6	0.0597256	0.04182415	
350.8	0.05992028	0.04191516	
351	0.06043835	0.0420061	
351.2	0.06037211	0.04209699	
351.4	0.06107582	0.04218782	
351.6	0.06098159	0.04227859	
351.8	0.06136182	0.04236931	
352	0.0617146	0.04245997	
352.2	0.06188701	0.04255056	
352.4	0.06174134	0.04264111	
352.6	0.06165641	0.04273159	
352.8	0.06111023	0.04282201	
353	0.06093051	0.04291238	
353.2	0.06095713	0.04300269	
353.4	0.06100197	0.04309295	
353.6	0.06078943	0.04318314	
353.8	0.06070247	0.04327328	
354	0.06066121	0.04336336	
354.2	0.06093723	0.04345339	
354.4	0.06064197	0.04354335	
354.6	0.06118945	0.04363326	
354.8	0.06115445	0.04372311	
355	0.06165503	0.04381291	
355.2	0.0617145	0.04390265	
355.4	0.06195413	0.04399233	
355.6	0.06174113	0.04408195	
355.8	0.06143567	0.04417152	
356	0.06118468	0.04426103	
356.2	0.06131656	0.04435048	
356.4	0.06087582	0.04443987	
356.6	0.06096768	0.04452921	
356.8	0.06108153	0.04461849	
357	0.06100852	0.04470772	
357.2	0.06093786	0.04479688	
357.4	0.06052135	0.044886	
357.6	0.0608354	0.04497505	
357.8	0.06116021	0.04506405	
358	0.0617803	0.04515299	
358.2	0.06220633	0.04524187	
358.4	0.06239212	0.0453307	
358.6	0.06317086	0.04541947	
358.8	0.06347904	0.04550819	
359	0.0632366	0.04559684	
359.2	0.06347096	0.04568545	
359.4	0.0633846	0.04577399	
359.6	0.06335315	0.04586248	
359.8	0.06336315	0.04595091	
360	0.06345068	0.04603929	
360.2	0.06397858	0.04612761	
360.4	0.06400722	0.04621587	
360.6	0.06432316	0.04630408	
360.8	0.06409391	0.04639223	
361	0.06400235	0.04648033	
361.2	0.0640727	0.04656837	
361.4	0.06404293	0.04665635	
361.6	0.06437683	0.04674428	
361.8	0.06405374	0.04683215	
362	0.06422477	0.04691996	
362.2	0.06443501	0.04700772	
362.4	0.06524013	0.04709543	
362.6	0.06580368	0.04718307	
362.8	0.06524515	0.04727067	
363	0.06456939	0.0473582	
363.2	0.06499598	0.04744568	
363.4	0.064745	0.04753311	
363.6	0.06496706	0.04762048	
363.8	0.06516436	0.04770779	
364	0.06507862	0.04779505	
364.2	0.06527014	0.04788225	
364.4	0.0655875	0.0479694	
364.6	0.06570768	0.04805649	
364.8	0.06574377	0.04814352	
365	0.06582288	0.0482305	
365.2	0.0658209	0.04831743	
365.4	0.06586692	0.0484043	
365.6	0.0655005	0.04849111	
365.8	0.06511877	0.04857787	
366	0.06562362	0.04866457	
366.2	0.06593739	0.04875122	
366.4	0.06633132	0.04883782	
366.6	0.06652711	0.04892435	
366.8	0.06615041	0.04901084	
367	0.06574958	0.04909727	
367.2	0.06582989	0.04918364	
367.4	0.06576152	0.04926996	
367.6	0.06647017	0.04935622	
367.8	0.06621531	0.04944243	
368	0.06590005	0.04952858	
368.2	0.06565655	0.04961468	
368.4	0.06557317	0.04970072	
368.6	0.06534858	0.04978671	
368.8	0.06527448	0.04987265	
369	0.06522331	0.04995853	
369.2	0.06563556	0.05004435	
369.4	0.06639304	0.05013012	
369.6	0.06616255	0.05021584	
369.8	0.06672833	0.0503015	
370	0.06734777	0.0503871	
370.2	0.06772994	0.05047266	
370.4	0.06835008	0.05055815	
370.6	0.06840274	0.0506436	
370.8	0.06839462	0.05072898	
371	0.06833554	0.05081432	
371.2	0.06860058	0.0508996	
371.4	0.06894404	0.05098482	
371.6	0.06872836	0.05107	
371.8	0.06831984	0.05115511	
372	0.06802999	0.05124018	
372.2	0.06810135	0.05132518	
372.4	0.0677649	0.05141014	
372.6	0.06759472	0.05149504	
372.8	0.06832517	0.05157989	
373	0.06847583	0.05166468	
373.2	0.06879655	0.05174942	
373.4	0.06912973	0.0518341	
373.6	0.06870749	0.05191873	
373.8	0.06918546	0.05200331	
374	0.06962334	0.05208783	
374.2	0.06940562	0.0521723	
374.4	0.06951375	0.05225672	
374.6	0.06904518	0.05234108	
374.8	0.06942499	0.05242538	
375	0.06913933	0.05250964	
375.2	0.06859479	0.05259384	
375.4	0.06840961	0.05267799	
375.6	0.06800962	0.05276208	
375.8	0.06794709	0.05284612	
376	0.0679867	0.05293011	
376.2	0.06830303	0.05301404	
376.4	0.06853008	0.05309792	
376.6	0.06910759	0.05318174	
376.8	0.07006709	0.05326552	
377	0.07006006	0.05334924	
377.2	0.07028602	0.0534329	
377.4	0.07040413	0.05351651	
377.6	0.07065426	0.05360007	
377.8	0.0711797	0.05368358	
378	0.07144065	0.05376703	
378.2	0.07142417	0.05385043	
378.4	0.07161466	0.05393378	
378.6	0.07111045	0.05401707	
378.8	0.07104338	0.05410031	
379	0.07041166	0.0541835	
379.2	0.06988202	0.05426664	
379.4	0.06953549	0.05434972	
379.6	0.06911814	0.05443275	
379.8	0.06873108	0.05451572	
380	0.0688528	0.05459865	
380.2	0.06877908	0.05468152	
380.4	0.0691731	0.05476434	
380.6	0.06907245	0.0548471	
380.8	0.06912799	0.05492981	
381	0.06898479	0.05501247	
381.2	0.06886169	0.05509508	
381.4	0.06930264	0.05517763	
381.6	0.06979845	0.05526014	
381.8	0.07004485	0.05534259	
382	0.07024653	0.05542498	
382.2	0.07023533	0.05550733	
382.4	0.07024924	0.05558962	
382.6	0.07005092	0.05567186	
382.8	0.07032496	0.05575405	
383	0.07040113	0.05583618	
383.2	0.07056686	0.05591826	
383.4	0.07043722	0.05600029	
383.6	0.07044611	0.05608227	
383.8	0.07032697	0.0561642	
384	0.07035961	0.05624607	
384.2	0.07066161	0.05632789	
384.4	0.0706363	0.05640966	
384.6	0.07069227	0.05649138	
384.8	0.07065174	0.05657304	
385	0.07061804	0.05665466	
385.2	0.07107424	0.05673622	
385.4	0.07146623	0.05681773	
385.6	0.07174314	0.05689919	
385.8	0.07158702	0.05698059	
386	0.07111336	0.05706195	
386.2	0.07120282	0.05714325	
386.4	0.07159825	0.0572245	
386.6	0.07161838	0.0573057	
386.8	0.07269006	0.05738684	
387	0.07312953	0.05746794	
387.2	0.07351753	0.05754898	
387.4	0.07398796	0.05762998	
387.6	0.07423255	0.05771092	
387.8	0.07445288	0.05779181	
388	0.07456661	0.05787264	
388.2	0.07500544	0.05795343	
388.4	0.07492686	0.05803416	
388.6	0.0746035	0.05811485	
388.8	0.07407462	0.05819548	
389	0.07375962	0.05827606	
389.2	0.07380824	0.05835659	
389.4	0.07350737	0.05843707	
389.6	0.07322165	0.05851749	
389.8	0.07286897	0.05859787	
390	0.07273678	0.05867819	
390.2	0.07342102	0.05875847	
390.4	0.07368711	0.05883869	
390.6	0.07358947	0.05891886	
390.8	0.07442646	0.05899898	
391	0.07417885	0.05907905	
391.2	0.07433216	0.05915906	
391.4	0.07434025	0.05923903	
391.6	0.07393079	0.05931895	
391.8	0.07392572	0.05939881	
392	0.07355607	0.05947863	
392.2	0.07364715	0.05955839	
392.4	0.073509	0.0596381	
392.6	0.07272318	0.05971777	
392.8	0.07253968	0.05979738	
393	0.0721673	0.05987694	
393.2	0.07228038	0.05995645	
393.4	0.0725312	0.06003591	
393.6	0.07252408	0.06011532	
393.8	0.07270454	0.06019467	
394	0.07282121	0.06027398	
394.2	0.0728474	0.06035324	
394.4	0.07310734	0.06043245	
394.6	0.0729939	0.0605116	
394.8	0.07377732	0.06059071	
395	0.07322876	0.06066976	
395.2	0.07359247	0.06074877	
395.4	0.07435056	0.06082772	
395.6	0.07476709	0.06090663	
395.8	0.07552093	0.06098548	
396	0.07569116	0.06106429	
396.2	0.07609942	0.06114304	
396.4	0.07605166	0.06122174	
396.6	0.07601592	0.0613004	
396.8	0.0758465	0.061379	
397	0.07603023	0.06145755	
397.2	0.07565454	0.06153606	
397.4	0.07536061	0.06161451	
397.6	0.07504205	0.06169292	
397.8	0.07496053	0.06177127	
398	0.07495443	0.06184957	
398.2	0.07458766	0.06192783	
398.4	0.07494067	0.06200603	
398.6	0.07502993	0.06208419	
398.8	0.0749816	0.06216229	
399	0.07459408	0.06224035	
399.2	0.07549902	0.06231835	
399.4	0.07581497	0.06239631	
399.6	0.07598804	0.06247421	
399.8	0.0761302	0.06255207	
400	0.07558258	0.06262987	
400.2	0.07540338	0.06270763	
400.4	0.07508054	0.06278534	
400.6	0.07521555	0.062863	
400.8	0.07493336	0.06294061	
401	0.07508151	0.06301817	
401.2	0.07476294	0.06309568	
401.4	0.07486529	0.06317314	
401.6	0.07558789	0.06325055	
401.8	0.07637966	0.06332791	
402	0.07642475	0.06340522	
402.2	0.07640752	0.06348249	
402.4	0.07727085	0.0635597	
402.6	0.07742017	0.06363687	
402.8	0.07740869	0.06371398	
403	0.07799757	0.06379105	
403.2	0.07837032	0.06386807	
403.4	0.07829697	0.06394504	
403.6	0.078602	0.06402196	
403.8	0.07829752	0.06409883	
404	0.07765601	0.06417565	
404.2	0.07762051	0.06425242	
404.4	0.07757422	0.06432915	
404.6	0.07777405	0.06440582	
404.8	0.07846154	0.06448245	
405	0.0785979	0.06455903	
405.2	0.07859654	0.06463555	
405.4	0.07836242	0.06471203	
405.6	0.07858672	0.06478847	
405.8	0.07853646	0.06486485	
406	0.07832071	0.06494118	
406.2	0.07816359	0.06501747	
406.4	0.07836481	0.06509371	
406.6	0.07857833	0.06516989	
406.8	0.07896243	0.06524603	
407	0.07960967	0.06532213	
407.2	0.07946538	0.06539817	
407.4	0.07935477	0.06547416	
407.6	0.07903657	0.06555011	
407.8	0.07881058	0.06562601	
408	0.07878797	0.06570186	
408.2	0.07862198	0.06577766	
408.4	0.07883192	0.06585341	
408.6	0.07869764	0.06592912	
408.8	0.0788121	0.06600477	
409	0.07855425	0.06608038	
409.2	0.07849344	0.06615594	
409.4	0.0779089	0.06623145	
409.6	0.07797589	0.06630692	
409.8	0.07770127	0.06638233	
410	0.07699026	0.0664577	
410.2	0.07685715	0.06653302	
410.4	0.07685588	0.0666083	
410.6	0.07739353	0.06668352	
410.8	0.07722741	0.0667587	
411	0.07747852	0.06683382	
411.2	0.07706702	0.0669089	
411.4	0.07685571	0.06698394	
411.6	0.07686094	0.06705892	
411.8	0.0770653	0.06713386	
412	0.07757573	0.06720875	
412.2	0.07775913	0.06728359	
412.4	0.07796267	0.06735839	
412.6	0.07805275	0.06743313	
412.8	0.07873966	0.06750783	
413	0.07961673	0.06758248	
413.2	0.07959684	0.06765709	
413.4	0.07962885	0.06773164	
413.6	0.07979691	0.06780615	
413.8	0.07951641	0.06788061	
414	0.07942728	0.06795503	
414.2	0.07987422	0.0680294	
414.4	0.07976122	0.06810371	
414.6	0.07977434	0.06817799	
414.8	0.07963886	0.06825221	
415	0.07945385	0.06832639	
415.2	0.0793169	0.06840052	
415.4	0.07937242	0.0684746	
415.6	0.07984693	0.06854864	
415.8	0.07970529	0.06862263	
416	0.08020058	0.06869657	
416.2	0.08049884	0.06877046	
416.4	0.08063381	0.06884431	
416.6	0.08148549	0.06891811	
416.8	0.08199232	0.06899187	
417	0.08245459	0.06906557	
417.2	0.08215639	0.06913923	
417.4	0.08208206	0.06921285	
417.6	0.08200855	0.06928641	
417.8	0.08217615	0.06935993	
418	0.0821014	0.0694334	
418.2	0.08168638	0.06950683	
418.4	0.08149116	0.06958021	
418.6	0.08156451	0.06965354	
418.8	0.08143106	0.06972682	
419	0.08065984	0.06980006	
419.2	0.08051773	0.06987326	
419.4	0.08022299	0.0699464	
419.6	0.08019575	0.0700195	
419.8	0.07971381	0.07009255	
420	0.07999397	0.07016556	
420.2	0.08040837	0.07023852	
420.4	0.08063293	0.07031143	
420.6	0.08070757	0.0703843	
420.8	0.08091569	0.07045712	
421	0.08108252	0.07052989	
421.2	0.08106556	0.07060262	
421.4	0.08133342	0.0706753	
421.6	0.08164496	0.07074793	
421.8	0.082055	0.07082052	
422	0.08211279	0.07089307	
422.2	0.08223764	0.07096556	
422.4	0.08243428	0.07103801	
422.6	0.08269555	0.07111042	
422.8	0.08252935	0.07118277	
423	0.08191735	0.07125509	
423.2	0.08195943	0.07132735	
423.4	0.08172687	0.07139957	
423.6	0.08213936	0.07147174	
423.8	0.08200196	0.07154387	
424	0.08182931	0.07161595	
424.2	0.08224338	0.07168799	
424.4	0.08234172	0.07175998	
424.6	0.08266635	0.07183192	
424.8	0.08301957	0.07190382	
425	0.08316774	0.07197568	
425.2	0.08328095	0.07204748	
425.4	0.08294001	0.07211924	
425.6	0.08195739	0.07219096	
425.8	0.08191839	0.07226263	
426	0.08164866	0.07233425	
426.2	0.08151921	0.07240583	
426.4	0.0814272	0.07247737	
426.6	0.08140105	0.07254885	
426.8	0.08157124	0.0726203	
427	0.0811391	0.07269169	
427.2	0.08102464	0.07276304	
427.4	0.08077549	0.07283435	
427.6	0.08119216	0.07290561	
427.8	0.081244	0.07297682	
428	0.08163959	0.07304799	
428.2	0.0823121	0.07311912	
428.4	0.0825558	0.0731902	
428.6	0.08303069	0.07326123	
428.8	0.08342514	0.07333222	
429	0.08394634	0.07340316	
429.2	0.08379406	0.07347406	
429.4	0.08338036	0.07354491	
429.6	0.083028	0.07361572	
429.8	0.08314681	0.07368648	
430	0.08335219	0.0737572	
430.2	0.08361301	0.07382787	
430.4	0.08365262	0.0738985	
430.6	0.08416301	0.07396908	
430.8	0.08419891	0.07403962	
431	0.08400071	0.07411012	
431.2	0.0838094	0.07418056	
431.4	0.08381541	0.07425097	
431.6	0.08389788	0.07432132	
431.8	0.08446193	0.07439164	
432	0.08491454	0.07446191	
432.2	0.08496211	0.07453213	
432.4	0.08563603	0.07460231	
432.6	0.0861923	0.07467244	
432.8	0.08651316	0.07474253	
433	0.08647242	0.07481258	
433.2	0.08595304	0.07488258	
433.4	0.08533725	0.07495254	
433.6	0.08524602	0.07502245	
433.8	0.08510818	0.07509232	
434	0.08511953	0.07516214	
434.2	0.08488609	0.07523192	
434.4	0.08479958	0.07530165	
434.6	0.08527481	0.07537134	
434.8	0.08477759	0.07544099	
435	0.08484818	0.07551059	
435.2	0.0852014	0.07558014	
435.4	0.0855373	0.07564965	
435.6	0.08538371	0.07571912	
435.8	0.08596125	0.07578855	
436	0.08623366	0.07585793	
436.2	0.08649163	0.07592726	
436.4	0.08671959	0.07599655	
436.6	0.08623526	0.0760658	
436.8	0.08633722	0.076135	
437	0.08613372	0.07620416	
437.2	0.08565405	0.07627327	
437.4	0.08545089	0.07634235	
437.6	0.08572351	0.07641137	
437.8	0.0855597	0.07648036	
438	0.08502435	0.07654929	
438.2	0.08447462	0.07661819	
438.4	0.08404428	0.07668704	
438.6	0.08398081	0.07675585	
438.8	0.08365368	0.07682461	
439	0.08383599	0.07689333	
439.2	0.08424606	0.07696201	
439.4	0.08413313	0.07703064	
439.6	0.08403201	0.07709923	
439.8	0.08445298	0.07716777	
440	0.08487279	0.07723627	
440.2	0.08505326	0.07730473	
440.4	0.08494606	0.07737315	
440.6	0.08530535	0.07744152	
440.8	0.08595255	0.07750984	
441	0.08597176	0.07757813	
441.2	0.08572359	0.07764637	
441.4	0.08670467	0.07771456	
441.6	0.08677742	0.07778272	
441.8	0.0869567	0.07785083	
442	0.08619863	0.07791889	
442.2	0.08613672	0.07798692	
442.4	0.08631311	0.0780549	
442.6	0.08643157	0.07812283	
442.8	0.08637101	0.07819073	
443	0.08638996	0.07825858	
443.2	0.08625522	0.07832638	
443.4	0.08623579	0.07839415	
443.6	0.08650564	0.07846187	
443.8	0.0865638	0.07852954	
444	0.08656454	0.07859718	
444.2	0.08632289	0.07866477	
444.4	0.08647004	0.07873232	
444.6	0.08670017	0.07879982	
444.8	0.08634321	0.07886728	
445	0.08633155	0.0789347	
445.2	0.08627971	0.07900208	
445.4	0.08709921	0.07906941	
445.6	0.08710033	0.0791367	
445.8	0.08765264	0.07920395	
446	0.08746084	0.07927116	
446.2	0.08809157	0.07933832	
446.4	0.08819303	0.07940544	
446.6	0.0875564	0.07947251	
446.8	0.08740604	0.07953955	
447	0.08762519	0.07960654	
447.2	0.08761614	0.07967349	
447.4	0.08765838	0.07974039	
447.6	0.08814554	0.07980726	
447.8	0.08816747	0.07987408	
448	0.08780146	0.07994086	
448.2	0.0880493	0.08000759	
448.4	0.08834462	0.08007429	
448.6	0.08801096	0.08014094	
448.8	0.0880999	0.08020754	
449	0.08850798	0.08027411	
449.2	0.08861899	0.08034063	
449.4	0.08903434	0.08040712	
449.6	0.08923283	0.08047355	
449.8	0.08954489	0.08053995	
450	0.08941325	0.08060631	
450.2	0.08922298	0.08067262	
450.4	0.08857488	0.08073889	
450.6	0.08796235	0.08080511	
450.8	0.08795004	0.0808713	
451	0.08784768	0.08093744	
451.2	0.08707945	0.08100354	
451.4	0.08711	0.0810696	
451.6	0.08773611	0.08113562	
451.8	0.08734518	0.0812016	
452	0.08782451	0.08126753	
452.2	0.08825518	0.08133342	
452.4	0.08847884	0.08139927	
452.6	0.08853333	0.08146508	
452.8	0.08869792	0.08153084	
453	0.08867006	0.08159656	
453.2	0.08899851	0.08166225	
453.4	0.0893436	0.08172789	
453.6	0.08950065	0.08179348	
453.8	0.08980376	0.08185904	
454	0.08989047	0.08192455	
454.2	0.08995423	0.08199003	
454.4	0.08990539	0.08205546	
454.6	0.08993514	0.08212085	
454.8	0.08997757	0.0821862	
455	0.08951976	0.0822515	
455.2	0.08918382	0.08231677	
455.4	0.0893861	0.08238199	
455.6	0.08928809	0.08244717	
455.8	0.08871305	0.08251231	
456	0.08888548	0.08257741	
456.2	0.08830587	0.08264247	
456.4	0.08822906	0.08270748	
456.6	0.08804619	0.08277246	
456.8	0.08757329	0.08283739	
457	0.08765004	0.08290228	
457.2	0.08775126	0.08296713	
457.4	0.08753809	0.08303194	
457.6	0.08722272	0.08309671	
457.8	0.08763897	0.08316143	
458	0.08803132	0.08322612	
458.2	0.08856636	0.08329076	
458.4	0.08903792	0.08335537	
458.6	0.08953073	0.08341993	
458.8	0.08937944	0.08348445	
459	0.08931523	0.08354893	
459.2	0.08955893	0.08361337	
459.4	0.08979105	0.08367777	
459.6	0.08955767	0.08374212	
459.8	0.08988859	0.08380644	
460	0.09014482	0.08387071	
460.2	0.09022656	0.08393495	
460.4	0.09016344	0.08399914	
460.6	0.08995248	0.08406329	
460.8	0.08986134	0.0841274	
461	0.08988764	0.08419147	
461.2	0.08948684	0.0842555	
461.4	0.08935572	0.08431949	
461.6	0.08938887	0.08438344	
461.8	0.08990773	0.08444734	
462	0.09000514	0.08451121	
462.2	0.09035676	0.08457504	
462.4	0.09021497	0.08463882	
462.6	0.09035342	0.08470257	
462.8	0.0901458	0.08476627	
463	0.09085985	0.08482993	
463.2	0.09101183	0.08489356	
463.4	0.09087846	0.08495714	
463.6	0.09106933	0.08502068	
463.8	0.09141465	0.08508418	
464	0.09109919	0.08514764	
464.2	0.09120784	0.08521107	
464.4	0.09092514	0.08527445	
464.6	0.09085918	0.08533779	
464.8	0.09097612	0.08540109	
465	0.09110802	0.08546434	
465.2	0.09069424	0.08552756	
465.4	0.09083603	0.08559074	
465.6	0.09097841	0.08565388	
465.8	0.09117004	0.08571698	
466	0.09070729	0.08578004	
466.2	0.0904608	0.08584306	
466.4	0.09026843	0.08590603	
466.6	0.09087167	0.08596897	
466.8	0.09093559	0.08603187	
467	0.09155635	0.08609473	
467.2	0.09131489	0.08615754	
467.4	0.09107156	0.08622032	
467.6	0.09147004	0.08628306	
467.8	0.0912247	0.08634576	
468	0.09132891	0.08640842	
468.2	0.09141093	0.08647103	
468.4	0.09122185	0.08653361	
468.6	0.09111956	0.08659615	
468.8	0.0913099	0.08665865	
469	0.09143648	0.08672111	
469.2	0.09082339	0.08678353	
469.4	0.09098983	0.08684591	
469.6	0.09116524	0.08690824	
469.8	0.09112497	0.08697054	
470	0.09116217	0.0870328	
470.2	0.09138029	0.08709502	
470.4	0.09160567	0.08715721	
470.6	0.09180416	0.08721935	
470.8	0.09193404	0.08728145	
471	0.09213692	0.08734351	
471.2	0.09198475	0.08740553	
471.4	0.09211772	0.08746752	
471.6	0.09283417	0.08752946	
471.8	0.09278194	0.08759136	
472	0.09288373	0.08765323	
472.2	0.09268518	0.08771505	
472.4	0.09286819	0.08777684	
472.6	0.09260726	0.08783859	
472.8	0.09270061	0.0879003	
473	0.09261732	0.08796196	
473.2	0.09206483	0.08802359	
473.4	0.09238675	0.08808518	
473.6	0.09221593	0.08814673	
473.8	0.09257509	0.08820824	
474	0.09283572	0.08826972	
474.2	0.09299989	0.08833115	
474.4	0.09293378	0.08839254	
474.6	0.09316418	0.0884539	
474.8	0.09361864	0.08851521	
475	0.09356488	0.08857649	
475.2	0.09382618	0.08863773	
475.4	0.09409616	0.08869893	
475.6	0.09460312	0.08876009	
475.8	0.09439954	0.08882121	
476	0.09392331	0.08888229	
476.2	0.09373155	0.08894333	
476.4	0.09342524	0.08900433	
476.6	0.09327362	0.0890653	
476.8	0.09330307	0.08912623	
477	0.09283159	0.08918711	
477.2	0.09304099	0.08924796	
477.4	0.09330375	0.08930877	
477.6	0.09329884	0.08936954	
477.8	0.09366266	0.08943028	
478	0.09346882	0.08949097	
478.2	0.09353297	0.08955163	
478.4	0.09320322	0.08961224	
478.6	0.09313755	0.08967282	
478.8	0.09283036	0.08973336	
479	0.09234509	0.08979386	
479.2	0.09224042	0.08985432	
479.4	0.09220879	0.08991475	
479.6	0.0920902	0.08997513	
479.8	0.09161018	0.09003548	
480	0.09161018	0.09009549	
480.2	0.09128867	0.09005318	
480.4	0.0910475	0.09001089	
480.6	0.09049602	0.08996862	
480.8	0.09010397	0.08992637	
481	0.09017758	0.08988413	
481.2	0.08979738	0.08984192	
481.4	0.08957832	0.08979973	
481.6	0.08951165	0.08975756	
481.8	0.08956536	0.08971541	
482	0.08915991	0.08967328	
482.2	0.08933907	0.08963117	
482.4	0.0888711	0.08958907	
482.6	0.08909647	0.089547	
482.8	0.08887924	0.08950495	
483	0.08805625	0.08946292	
483.2	0.08783721	0.0894209	
483.4	0.08800796	0.08937891	
483.6	0.08777215	0.08933694	
483.8	0.08771725	0.08929498	
484	0.08726881	0.08925305	
484.2	0.08763088	0.08921113	
484.4	0.08750992	0.08916924	
484.6	0.08710835	0.08912736	
484.8	0.08709224	0.08908551	
485	0.08778248	0.08904367	
485.2	0.0877032	0.08900186	
485.4	0.08810926	0.08896006	
485.6	0.08788503	0.08891828	
485.8	0.08825516	0.08887652	
486	0.0877504	0.08883479	
486.2	0.08808222	0.08879307	
486.4	0.08751808	0.08875137	
486.6	0.0871172	0.08870969	
486.8	0.08656684	0.08866803	
487	0.08608634	0.08862639	
487.2	0.08565269	0.08858477	
487.4	0.08566878	0.08854317	
487.6	0.08539219	0.08850159	
487.8	0.08556807	0.08846003	
488	0.08515916	0.08841849	
488.2	0.08592766	0.08837696	
488.4	0.08579196	0.08833546	
488.6	0.08573372	0.08829398	
488.8	0.08641794	0.08825251	
489	0.0866912	0.08821107	
489.2	0.08653842	0.08816964	
489.4	0.08692908	0.08812824	
489.6	0.08710613	0.08808685	
489.8	0.08779093	0.08804548	
490	0.08724716	0.08800414	
490.2	0.0871236	0.08796281	
490.4	0.08651002	0.0879215	
490.6	0.08638092	0.08788021	
490.8	0.08591612	0.08783894	
491	0.08557049	0.08779769	
491.2	0.08559673	0.08775646	
491.4	0.08527719	0.08771525	
491.6	0.08519631	0.08767405	
491.8	0.08489952	0.08763288	
492	0.08414586	0.08759173	
492.2	0.08456538	0.08755059	
492.4	0.08386717	0.08750948	
492.6	0.08341542	0.08746838	
492.8	0.08324541	0.08742731	
493	0.08258388	0.08738625	
493.2	0.08270762	0.08734521	
493.4	0.08263222	0.08730419	
493.6	0.08264253	0.08726319	
493.8	0.08226242	0.08722221	
494	0.08154496	0.08718125	
494.2	0.08093257	0.08714031	
494.4	0.08064595	0.08709939	
494.6	0.08083119	0.08705849	
494.8	0.08089742	0.0870176	
495	0.08164728	0.08697674	
495.2	0.08186557	0.08693589	
495.4	0.08154034	0.08689506	
495.6	0.08169353	0.08685426	
495.8	0.08139106	0.08681347	
496	0.08143715	0.0867727	
496.2	0.08180014	0.08673195	
496.4	0.08197012	0.08669122	
496.6	0.08219298	0.08665051	
496.8	0.08249581	0.08660982	
497	0.08220925	0.08656914	
497.2	0.08185202	0.08652849	
497.4	0.08192529	0.08648785	
497.6	0.08222016	0.08644724	
497.8	0.08198161	0.08640664	
498	0.08135849	0.08636606	
498.2	0.08148724	0.0863255	
498.4	0.08182006	0.08628496	
498.6	0.08248204	0.08624444	
498.8	0.08244571	0.08620394	
499	0.082522	0.08616346	
499.2	0.08203124	0.086123	
499.4	0.08209159	0.08608255	
499.6	0.08195442	0.08604213	
499.8	0.08167392	0.08600172	
500	0.08157094	0.08596133	
500.2	0.08142357	0.08592096	
500.4	0.08092121	0.08588061	
500.6	0.08034123	0.08584028	
500.8	0.07933033	0.08579997	
501	0.07836317	0.08575968	
501.2	0.07802698	0.0857194	
501.4	0.07820442	0.08567915	
501.6	0.07791941	0.08563891	
501.8	0.07775979	0.08559869	
502	0.07765954	0.0855585	
502.2	0.07797788	0.08551832	
502.4	0.0779093	0.08547816	
502.6	0.07807533	0.08543801	
502.8	0.07780002	0.08539789	
503	0.07832298	0.08535779	
503.2	0.07855831	0.0853177	
503.4	0.07906872	0.08527764	
503.6	0.07895411	0.08523759	
503.8	0.07869671	0.08519756	
504	0.07843555	0.08515755	
504.2	0.07854297	0.08511756	
504.4	0.07816744	0.08507759	
504.6	0.07834514	0.08503763	
504.8	0.07787389	0.0849977	
505	0.07806497	0.08495778	
505.2	0.07821115	0.08491788	
505.4	0.07818813	0.084878	
505.6	0.07807946	0.08483814	
505.8	0.07814792	0.0847983	
506	0.07789676	0.08475848	
506.2	0.07793422	0.08471868	
506.4	0.07755035	0.08467889	
506.6	0.07721868	0.08463913	
506.8	0.07673437	0.08459938	
507	0.07656653	0.08455965	
507.2	0.07640414	0.08451994	
507.4	0.07629045	0.08448025	
507.6	0.07604621	0.08444057	
507.8	0.07567084	0.08440092	
508	0.07555353	0.08436128	
508.2	0.07556852	0.08432166	
508.4	0.07520466	0.08428207	
508.6	0.07526144	0.08424249	
508.8	0.075197	0.08420292	
509	0.07546094	0.08416338	
509.2	0.07589886	0.08412386	
509.4	0.07619295	0.08408435	
509.6	0.07630662	0.08404486	
509.8	0.07636237	0.0840054	
510	0.07626388	0.08396595	
510.2	0.0765129	0.08392651	
510.4	0.07609935	0.0838871	
510.6	0.07595421	0.08384771	
510.8	0.07607262	0.08380833	
511	0.0761234	0.08376897	
511.2	0.07649127	0.08372963	
511.4	0.07666087	0.08369031	
511.6	0.07631515	0.08365101	
511.8	0.07574946	0.08361173	
512	0.07541064	0.08357246	
512.2	0.0752115	0.08353321	
512.4	0.07560947	0.08349399	
512.6	0.07585282	0.08345478	
512.8	0.07606499	0.08341558	
513	0.07637611	0.08337641	
513.2	0.07672526	0.08333726	
513.4	0.07642087	0.08329812	
513.6	0.07591901	0.083259	
513.8	0.07607282	0.0832199	
514	0.07609523	0.08318082	
514.2	0.0761147	0.08314176	
514.4	0.07578026	0.08310271	
514.6	0.07544262	0.08306369	
514.8	0.07566717	0.08302468	
515	0.07524815	0.08298569	
515.2	0.07543499	0.08294672	
515.4	0.07520809	0.08290777	
515.6	0.07462757	0.08286883	
515.8	0.07445494	0.08282991	
516	0.07435399	0.08279102	
516.2	0.07448538	0.08275214	
516.4	0.07466829	0.08271327	
516.6	0.07401359	0.08267443	
516.8	0.07430765	0.08263561	
517	0.07427072	0.0825968	
517.2	0.07448256	0.08255801	
517.4	0.07428211	0.08251924	
517.6	0.07429188	0.08248049	
517.8	0.07437407	0.08244175	
518	0.07452474	0.08240304	
518.2	0.07431228	0.08236434	
518.4	0.07400399	0.08232566	
518.6	0.07403518	0.082287	
518.8	0.07442479	0.08224836	
519	0.07425554	0.08220973	
519.2	0.07466484	0.08217112	
519.4	0.07454009	0.08213254	
519.6	0.07430158	0.08209396	
519.8	0.07374093	0.08205541	
520	0.07364278	0.08201688	
520.2	0.07306576	0.08197836	
520.4	0.07303274	0.08193986	
520.6	0.07343113	0.08190138	
520.8	0.07408006	0.08186292	
521	0.0739961	0.08182448	
521.2	0.07421338	0.08178605	
521.4	0.07392028	0.08174764	
521.6	0.0737093	0.08170925	
521.8	0.0735774	0.08167088	
522	0.07345881	0.08163253	
522.2	0.07263421	0.08159419	
522.4	0.07226102	0.08155587	
522.6	0.07252312	0.08151757	
522.8	0.07262543	0.08147929	
523	0.07264928	0.08144103	
523.2	0.07236725	0.08140278	
523.4	0.07172773	0.08136455	
523.6	0.07174488	0.08132634	
523.8	0.07163406	0.08128815	
524	0.07175078	0.08124998	
524.2	0.07183925	0.08121182	
524.4	0.07193685	0.08117368	
524.6	0.07236344	0.08113556	
524.8	0.07229643	0.08109746	
525	0.07217344	0.08105938	
525.2	0.07242108	0.08102131	
525.4	0.07202347	0.08098326	
525.6	0.07215098	0.08094523	
525.8	0.0718506	0.08090722	
526	0.07182746	0.08086922	
526.2	0.07180863	0.08083124	
526.4	0.07158902	0.08079328	
526.6	0.07200633	0.08075534	
526.8	0.07218155	0.08071742	
527	0.07221537	0.08067951	
527.2	0.07187231	0.08064162	
527.4	0.07189318	0.08060375	
527.6	0.07215831	0.0805659	
527.8	0.07203127	0.08052807	
528	0.07186016	0.08049025	
528.2	0.07147799	0.08045245	
528.4	0.07067022	0.08041467	
528.6	0.07041677	0.0803769	
528.8	0.07012799	0.08033916	
529	0.06965271	0.08030143	
529.2	0.069653	0.08026372	
529.4	0.0690185	0.08022603	
529.6	0.06915606	0.08018835	
529.8	0.06890922	0.08015069	
530	0.06916127	0.08011305	
530.2	0.06876115	0.08007543	
530.4	0.06858716	0.08003783	
530.6	0.06881473	0.08000024	
530.8	0.06910304	0.07996267	
531	0.06919105	0.07992512	
531.2	0.06889113	0.07988758	
531.4	0.06906607	0.07985007	
531.6	0.06907503	0.07981257	
531.8	0.06888851	0.07977509	
532	0.06843768	0.07973762	
532.2	0.0683186	0.07970018	
532.4	0.06786401	0.07966275	
532.6	0.06804974	0.07962534	
532.8	0.06774363	0.07958795	
533	0.06783239	0.07955057	
533.2	0.06775456	0.07951321	
533.4	0.06738758	0.07947587	
533.6	0.06813079	0.07943855	
533.8	0.06810668	0.07940124	
534	0.06835797	0.07936395	
534.2	0.06806643	0.07932668	
534.4	0.06812566	0.07928943	
534.6	0.06798541	0.0792522	
534.8	0.06777509	0.07921498	
535	0.06812688	0.07917778	
535.2	0.067967	0.07914059	
535.4	0.0683172	0.07910343	
535.6	0.06809581	0.07906628	
535.8	0.06775715	0.07902915	
536	0.06739858	0.07899204	
536.2	0.06773429	0.07895494	
536.4	0.06757802	0.07891786	
536.6	0.06805847	0.0788808	
536.8	0.06772142	0.07884376	
537	0.06801484	0.07880673	
537.2	0.06784112	0.07876972	
537.4	0.06814946	0.07873273	
537.6	0.06902438	0.07869576	
537.8	0.06897181	0.0786588	
538	0.06924078	0.07862186	
538.2	0.06863792	0.07858494	
538.4	0.06862961	0.07854803	
538.6	0.06836652	0.07851115	
538.8	0.06803298	0.07847428	
539	0.06884003	0.07843742	
539.2	0.0688038	0.07840059	
539.4	0.068349	0.07836377	
539.6	0.06774548	0.07832697	
539.8	0.06756273	0.07829019	
540	0.06735844	0.07825342	
540.2	0.06768865	0.07821667	
540.4	0.06747559	0.07817994	
540.6	0.06772704	0.07814323	
540.8	0.06781917	0.07810653	
541	0.06764331	0.07806985	
541.2	0.06789902	0.07803319	
541.4	0.06809587	0.07799654	
541.6	0.06835262	0.07795991	
541.8	0.06822612	0.0779233	
542	0.06785159	0.07788671	
542.2	0.06753882	0.07785013	
542.4	0.06773663	0.07781357	
542.6	0.06769897	0.07777703	
542.8	0.06771189	0.0777405	
543	0.06767611	0.07770399	
543.2	0.06708771	0.0776675	
543.4	0.06617438	0.07763103	
543.6	0.06582018	0.07759457	
543.8	0.06557589	0.07755813	
544	0.06549222	0.07752171	
544.2	0.06527509	0.07748531	
544.4	0.06493682	0.07744892	
544.6	0.06515449	0.07741255	
544.8	0.06502231	0.07737619	
545	0.06510594	0.07733985	
545.2	0.06540605	0.07730353	
545.4	0.06539551	0.07726723	
545.6	0.06567196	0.07723095	
545.8	0.06563875	0.07719468	
546	0.06625389	0.07715843	
546.2	0.06694148	0.07712219	
546.4	0.06707625	0.07708597	
546.6	0.06699187	0.07704977	
546.8	0.06706708	0.07701359	
547	0.06660506	0.07697742	
547.2	0.0663246	0.07694127	
547.4	0.06602555	0.07690514	
547.6	0.0657807	0.07686902	
547.8	0.06550788	0.07683292	
548	0.06501153	0.07679684	
548.2	0.06455602	0.07676078	
548.4	0.06415132	0.07672473	
548.6	0.06430202	0.0766887	
548.8	0.06423908	0.07665268	
549	0.06483591	0.07661669	
549.2	0.06486978	0.07658071	
549.4	0.06511664	0.07654474	
549.6	0.06573199	0.0765088	
549.8	0.06599934	0.07647287	
550	0.06667499	0.07643695	
550.2	0.06691913	0.07640106	
550.4	0.06688413	0.07636518	
550.6	0.06686861	0.07632932	
550.8	0.06765691	0.07629347	
551	0.06757479	0.07625764	
551.2	0.06760087	0.07622183	
551.4	0.06714592	0.07618604	
551.6	0.06669081	0.07615026	
551.8	0.06650022	0.0761145	
552	0.06594614	0.07607875	
552.2	0.06570199	0.07604303	
552.4	0.06524502	0.07600731	
552.6	0.06530085	0.07597162	
552.8	0.06510925	0.07593594	
553	0.06571094	0.07590028	
553.2	0.06570263	0.07586464	
553.4	0.06579881	0.07582901	
553.6	0.06563783	0.0757934	
553.8	0.06513335	0.07575781	
554	0.06499315	0.07572223	
554.2	0.06465049	0.07568667	
554.4	0.06411656	0.07565113	
554.6	0.06390048	0.0756156	
554.8	0.06443299	0.07558009	
555	0.06368607	0.0755446	
555.2	0.06340009	0.07550912	
555.4	0.06331567	0.07547366	
555.6	0.06319492	0.07543822	
555.8	0.06311756	0.07540279	
556	0.06307982	0.07536738	
556.2	0.06347952	0.07533198	
556.4	0.0641566	0.07529661	
556.6	0.06470568	0.07526125	
556.8	0.06517089	0.0752259	
557	0.06599832	0.07519058	
557.2	0.06604109	0.07515527	
557.4	0.06554147	0.07511997	
557.6	0.06515268	0.07508469	
557.8	0.06490224	0.07504943	
558	0.06442955	0.07501419	
558.2	0.06380321	0.07497896	
558.4	0.06322817	0.07494375	
558.6	0.06265255	0.07490855	
558.8	0.0621467	0.07487338	
559	0.06115467	0.07483822	
559.2	0.06128324	0.07480307	
559.4	0.06136353	0.07476794	
559.6	0.06081363	0.07473283	
559.8	0.06098968	0.07469773	
560	0.06173485	0.07466265	
560.2	0.06245521	0.07462759	
560.4	0.06275254	0.07459255	
560.6	0.06279128	0.07455752	
560.8	0.06332922	0.0745225	
561	0.06358064	0.07448751	
561.2	0.06318026	0.07445253	
561.4	0.06334371	0.07441756	
561.6	0.06383774	0.07438261	
561.8	0.06380555	0.07434768	
562	0.0636259	0.07431277	
562.2	0.06322843	0.07427787	
562.4	0.06284331	0.07424299	
562.6	0.06233706	0.07420812	
562.8	0.06186929	0.07417327	
563	0.06188475	0.07413844	
563.2	0.06240707	0.07410362	
563.4	0.06226695	0.07406882	
563.6	0.06222467	0.07403404	
563.8	0.06178356	0.07399927	
564	0.06204319	0.07396452	
564.2	0.06215407	0.07392979	
564.4	0.06196645	0.07389507	
564.6	0.06195865	0.07386036	
564.8	0.06252428	0.07382568	
565	0.06225621	0.07379101	
565.2	0.06268667	0.07375636	
565.4	0.06338204	0.07372172	
565.6	0.06360452	0.0736871	
565.8	0.06356369	0.07365249	
566	0.06366384	0.07361791	
566.2	0.0635997	0.07358333	
566.4	0.06382331	0.07354878	
566.6	0.06386527	0.07351424	
566.8	0.06366961	0.07347971	
567	0.06376828	0.07344521	
567.2	0.06360388	0.07341072	
567.4	0.06315199	0.07337624	
567.6	0.06292371	0.07334178	
567.8	0.0623216	0.07330734	
568	0.06220238	0.07327291	
568.2	0.06136797	0.0732385	
568.4	0.06120092	0.07320411	
568.6	0.0608716	0.07316973	
568.8	0.06086549	0.07313537	
569	0.06034879	0.07310103	
569.2	0.06087572	0.0730667	
569.4	0.06081554	0.07303238	
569.6	0.06066889	0.07299809	
569.8	0.06070814	0.07296381	
570	0.06082835	0.07292954	
570.2	0.06095389	0.07289529	
570.4	0.06120484	0.07286106	
570.6	0.06114321	0.07282684	
570.8	0.06093001	0.07279264	
571	0.0611127	0.07275846	
571.2	0.06118896	0.07272429	
571.4	0.06177831	0.07269014	
571.6	0.06196628	0.072656	
571.8	0.06188135	0.07262188	
572	0.06202822	0.07258778	
572.2	0.06242687	0.07255369	
572.4	0.0631864	0.07251961	
572.6	0.0632988	0.07248556	
572.8	0.06362756	0.07245152	
573	0.06369442	0.07241749	
573.2	0.06399579	0.07238349	
573.4	0.0634324	0.07234949	
573.6	0.06329364	0.07231552	
573.8	0.06279584	0.07228156	
574	0.06196315	0.07224761	
574.2	0.06159026	0.07221368	
574.4	0.06136392	0.07217977	
574.6	0.06097555	0.07214587	
574.8	0.06029981	0.07211199	
575	0.05984236	0.07207813	
575.2	0.05925725	0.07204428	
575.4	0.05887865	0.07201045	
575.6	0.05874614	0.07197663	
575.8	0.05876406	0.07194283	
576	0.05929456	0.07190904	
576.2	0.05988034	0.07187527	
576.4	0.06016122	0.07184152	
576.6	0.06043	0.07180778	
576.8	0.06050982	0.07177406	
577	0.06086169	0.07174035	
577.2	0.06087614	0.07170666	
577.4	0.06084544	0.07167299	
577.6	0.0605597	0.07163933	
577.8	0.05996023	0.07160569	
578	0.05973643	0.07157206	
578.2	0.06019744	0.07153845	
578.4	0.06060881	0.07150485	
578.6	0.06060448	0.07147127	
578.8	0.0597828	0.07143771	
579	0.0593556	0.07140416	
579.2	0.05907199	0.07137063	
579.4	0.05867169	0.07133711	
579.6	0.05894144	0.07130361	
579.8	0.05959348	0.07127013	
580	0.06028042	0.07123666	
580.2	0.06112629	0.0712032	
580.4	0.06150143	0.07116976	
580.6	0.06184197	0.07113634	
580.8	0.06194763	0.07110293	
581	0.0623979	0.07106954	
581.2	0.06231143	0.07103617	
581.4	0.06229562	0.07100281	
581.6	0.06180438	0.07096947	
581.8	0.06196358	0.07093614	
582	0.06205533	0.07090282	
582.2	0.06252638	0.07086953	
582.4	0.06230137	0.07083625	
582.6	0.0617126	0.07080298	
582.8	0.06097291	0.07076973	
583	0.06074656	0.0707365	
583.2	0.06046631	0.07070328	
583.4	0.06000256	0.07067007	
583.6	0.059872	0.07063689	
583.8	0.06021136	0.07060371	
584	0.05995205	0.07057056	
584.2	0.05961007	0.07053742	
584.4	0.05930097	0.07050429	
584.6	0.05857872	0.07047118	
584.8	0.05810572	0.07043809	
585	0.05779756	0.07040501	
585.2	0.05769916	0.07037194	
585.4	0.05800127	0.0703389	
585.6	0.05813822	0.07030586	
585.8	0.05853037	0.07027285	
586	0.05879338	0.07023985	
586.2	0.05903625	0.07020686	
586.4	0.05891841	0.07017389	
586.6	0.05920856	0.07014094	
586.8	0.05959808	0.070108	
587	0.059443	0.07007507	
587.2	0.059516	0.07004216	
587.4	0.05979285	0.07000927	
587.6	0.05999464	0.06997639	
587.8	0.06023291	0.06994353	
588	0.06048077	0.06991069	
588.2	0.06033158	0.06987785	
588.4	0.06026604	0.06984504	
588.6	0.05979304	0.06981224	
588.8	0.05955625	0.06977945	
589	0.05950483	0.06974668	
589.2	0.05991579	0.06971393	
589.4	0.06006827	0.06968119	
589.6	0.05974074	0.06964847	
589.8	0.05968292	0.06961576	
590	0.05906809	0.06958307	
590.2	0.05896208	0.06955039	
590.4	0.05890281	0.06951773	
590.6	0.05836078	0.06948508	
590.8	0.05804731	0.06945245	
591	0.05779747	0.06941984	
591.2	0.05835448	0.06938723	
591.4	0.05837601	0.06935465	
591.6	0.05809384	0.06932208	
591.8	0.05814632	0.06928952	
592	0.05829603	0.06925699	
592.2	0.05825882	0.06922446	
592.4	0.05832434	0.06919195	
592.6	0.0584101	0.06915946	
592.8	0.05887783	0.06912698	
593	0.05899618	0.06909452	
593.2	0.05957073	0.06906207	
593.4	0.05936962	0.06902964	
593.6	0.05941891	0.06899722	
593.8	0.05974058	0.06896482	
594	0.0596913	0.06893243	
594.2	0.06031805	0.06890006	
594.4	0.06007619	0.0688677	
594.6	0.05980057	0.06883536	
594.8	0.05990898	0.06880304	
595	0.06029889	0.06877072	
595.2	0.06004011	0.06873843	
595.4	0.05949958	0.06870615	
595.6	0.05946487	0.06867388	
595.8	0.05970755	0.06864163	
596	0.05950513	0.0686094	
596.2	0.05995046	0.06857718	
596.4	0.0599444	0.06854497	
596.6	0.05933418	0.06851278	
596.8	0.05900455	0.06848061	
597	0.0587469	0.06844845	
597.2	0.05926435	0.0684163	
597.4	0.0585755	0.06838417	
597.6	0.05847018	0.06835206	
597.8	0.05844926	0.06831996	
598	0.05840634	0.06828788	
598.2	0.05827981	0.06825581	
598.4	0.0579821	0.06822375	
598.6	0.05821592	0.06819172	
598.8	0.05814205	0.06815969	
599	0.05860443	0.06812768	
599.2	0.05833789	0.06809569	
599.4	0.0584723	0.06806371	
599.6	0.05857406	0.06803175	
599.8	0.05870653	0.0679998	
600	0.05860561	0.06796786	
600.2	0.05927398	0.06793595	
600.4	0.05915014	0.06790404	
600.6	0.05839687	0.06787215	
600.8	0.05853863	0.06784028	
601	0.05920784	0.06780842	
601.2	0.05898333	0.06777658	
601.4	0.05874977	0.06774475	
601.6	0.05842114	0.06771293	
601.8	0.05885974	0.06768113	
602	0.05941739	0.06764935	
602.2	0.05950949	0.06761758	
602.4	0.05952259	0.06758583	
602.6	0.05930716	0.06755409	
602.8	0.05930398	0.06752236	
603	0.05990919	0.06749065	
603.2	0.05985222	0.06745896	
603.4	0.05970195	0.06742728	
603.6	0.05952024	0.06739561	
603.8	0.05956183	0.06736396	
604	0.05927478	0.06733233	
604.2	0.0595868	0.06730071	
604.4	0.05916869	0.0672691	
604.6	0.05806693	0.06723751	
604.8	0.05790657	0.06720594	
605	0.05774279	0.06717438	
605.2	0.0574633	0.06714283	
605.4	0.05707765	0.0671113	
605.6	0.05691215	0.06707978	
605.8	0.05724256	0.06704828	
606	0.05705366	0.06701679	
606.2	0.05660352	0.06698532	
606.4	0.05599252	0.06695387	
606.6	0.05581154	0.06692242	
606.8	0.05599877	0.06689099	
607	0.05610834	0.06685958	
607.2	0.05610619	0.06682818	
607.4	0.05605795	0.0667968	
607.6	0.05580731	0.06676543	
607.8	0.05580978	0.06673408	
608	0.05558031	0.06670274	
608.2	0.0557462	0.06667141	
608.4	0.05603986	0.0666401	
608.6	0.05623088	0.06660881	
608.8	0.05685554	0.06657753	
609	0.05688016	0.06654626	
609.2	0.05722892	0.06651501	
609.4	0.05711259	0.06648377	
609.6	0.05795417	0.06645255	
609.8	0.05797575	0.06642135	
610	0.05779226	0.06639015	
610.2	0.05782893	0.06635898	
610.4	0.05767649	0.06632781	
610.6	0.05805198	0.06629666	
610.8	0.0578174	0.06626553	
611	0.05790316	0.06623441	
611.2	0.05824967	0.06620331	
611.4	0.05814309	0.06617222	
611.6	0.05783857	0.06614114	
611.8	0.05797388	0.06611008	
612	0.05745628	0.06607903	
612.2	0.0575793	0.066048	
612.4	0.05809369	0.06601698	
612.6	0.05788235	0.06598598	
612.8	0.05722149	0.06595499	
613	0.05639197	0.06592402	
613.2	0.05640787	0.06589306	
613.4	0.05654399	0.06586212	
613.6	0.05677277	0.06583119	
613.8	0.05673421	0.06580027	
614	0.05630228	0.06576937	
614.2	0.05631561	0.06573848	
614.4	0.05647028	0.06570761	
614.6	0.0569422	0.06567676	
614.8	0.05691634	0.06564591	
615	0.05711963	0.06561508	
615.2	0.05744471	0.06558427	
615.4	0.05711716	0.06555347	
615.6	0.05684936	0.06552269	
615.8	0.05656982	0.06549192	
616	0.05604391	0.06546116	
616.2	0.05642499	0.06543042	
616.4	0.05652119	0.06539969	
616.6	0.05604904	0.06536898	
616.8	0.05557115	0.06533828	
617	0.05588293	0.0653076	
617.2	0.05604403	0.06527693	
617.4	0.05588544	0.06524627	
617.6	0.05563728	0.06521563	
617.8	0.05550122	0.06518501	
618	0.05481748	0.06515439	
618.2	0.05483314	0.0651238	
618.4	0.05535468	0.06509321	
618.6	0.05589102	0.06506264	
618.8	0.05581154	0.06503209	
619	0.0556684	0.06500155	
619.2	0.05613023	0.06497102	
619.4	0.0561165	0.06494051	
619.6	0.05618398	0.06491002	
619.8	0.05636503	0.06487953	
620	0.05666254	0.06484907	
620.2	0.05745423	0.06481861	
620.4	0.05809942	0.06478817	
620.6	0.05823386	0.06475775	
620.8	0.05870306	0.06472733	
621	0.05873629	0.06469694	
621.2	0.05800294	0.06466655	
621.4	0.05737219	0.06463619	
621.6	0.05710895	0.06460583	
621.8	0.05688698	0.06457549	
622	0.05652307	0.06454517	
622.2	0.05622512	0.06451486	
622.4	0.05626142	0.06448456	
622.6	0.0564705	0.06445428	
622.8	0.05631178	0.06442401	
623	0.05626966	0.06439375	
623.2	0.05612792	0.06436351	
623.4	0.0565208	0.06433329	
623.6	0.05625221	0.06430307	
623.8	0.05676357	0.06427288	
624	0.05704991	0.06424269	
624.2	0.05723971	0.06421252	
624.4	0.05742712	0.06418237	
624.6	0.05733039	0.06415223	
624.8	0.05759965	0.0641221	
625	0.05721386	0.06409199	
625.2	0.05703501	0.06406189	
625.4	0.05657728	0.06403181	
625.6	0.05601735	0.06400173	
625.8	0.05557943	0.06397168	
626	0.05533002	0.06394164	
626.2	0.05463308	0.06391161	
626.4	0.05520842	0.06388159	
626.6	0.05537127	0.0638516	
626.8	0.05499592	0.06382161	
627	0.05471034	0.06379164	
627.2	0.05461931	0.06376168	
627.4	0.05482401	0.06373174	
627.6	0.05495331	0.06370181	
627.8	0.05552766	0.06367189	
628	0.05561656	0.06364199	
628.2	0.05605862	0.0636121	
628.4	0.05651628	0.06358223	
628.6	0.05731152	0.06355237	
628.8	0.05774023	0.06352253	
629	0.05766979	0.0634927	
629.2	0.0574141	0.06346288	
629.4	0.05673664	0.06343308	
629.6	0.0563087	0.06340329	
629.8	0.05644288	0.06337351	
630	0.05602793	0.06334375	
630.2	0.05593759	0.063314	
630.4	0.05614292	0.06328427	
630.6	0.05590587	0.06325455	
630.8	0.05525995	0.06322484	
631	0.05493139	0.06319515	
631.2	0.05502965	0.06316548	
631.4	0.05479485	0.06313581	
631.6	0.05512687	0.06310616	
631.8	0.05437877	0.06307653	
632	0.05500875	0.06304691	
632.2	0.05544068	0.0630173	
632.4	0.05600494	0.0629877	
632.6	0.05626143	0.06295812	
632.8	0.05612799	0.06292856	
633	0.05581088	0.06289901	
633.2	0.05541926	0.06286947	
633.4	0.0553675	0.06283994	
633.6	0.05546348	0.06281043	
633.8	0.05520999	0.06278094	
634	0.05491461	0.06275145	
634.2	0.05492077	0.06272198	
634.4	0.05462923	0.06269253	
634.6	0.05432665	0.06266309	
634.8	0.0537343	0.06263366	
635	0.05385499	0.06260425	
635.2	0.05364762	0.06257485	
635.4	0.05315619	0.06254546	
635.6	0.05306705	0.06251609	
635.8	0.05303812	0.06248673	
636	0.05368227	0.06245739	
636.2	0.05357181	0.06242805	
636.4	0.05347649	0.06239874	
636.6	0.05279001	0.06236943	
636.8	0.05299275	0.06234014	
637	0.05281669	0.06231087	
637.2	0.05271282	0.06228161	
637.4	0.05284536	0.06225236	
637.6	0.05284821	0.06222312	
637.8	0.05284896	0.0621939	
638	0.05288116	0.06216469	
638.2	0.05269236	0.0621355	
638.4	0.05303344	0.06210632	
638.6	0.05282199	0.06207716	
638.8	0.05301363	0.062048	
639	0.05335395	0.06201886	
639.2	0.05356484	0.06198974	
639.4	0.05381307	0.06196063	
639.6	0.05393947	0.06193153	
639.8	0.05442329	0.06190245	
640	0.05416311	0.06187338	
640.2	0.05449097	0.06184432	
640.4	0.05495506	0.06181528	
640.6	0.05538942	0.06178625	
640.8	0.05561593	0.06175723	
641	0.05531841	0.06172823	
641.2	0.05519745	0.06169924	
641.4	0.05537673	0.06167027	
641.6	0.05557627	0.0616413	
641.8	0.05542283	0.06161236	
642	0.05546562	0.06158342	
642.2	0.05512203	0.0615545	
642.4	0.0549142	0.0615256	
642.6	0.05467751	0.0614967	
642.8	0.05476629	0.06146782	
643	0.05481216	0.06143896	
643.2	0.05487784	0.0614101	
643.4	0.05507641	0.06138126	
643.6	0.05551574	0.06135244	
643.8	0.05576331	0.06132363	
644	0.05573293	0.06129483	
644.2	0.05600761	0.06126604	
644.4	0.05601938	0.06123727	
644.6	0.05555335	0.06120851	
644.8	0.05517042	0.06117977	
645	0.05530331	0.06115104	
645.2	0.05522734	0.06112232	
645.4	0.05539842	0.06109362	
645.6	0.05505033	0.06106493	
645.8	0.05452912	0.06103625	
646	0.05408337	0.06100759	
646.2	0.05322709	0.06097894	
646.4	0.05318372	0.0609503	
646.6	0.05283843	0.06092168	
646.8	0.05250501	0.06089307	
647	0.05248059	0.06086447	
647.2	0.05270055	0.06083589	
647.4	0.05307549	0.06080732	
647.6	0.0535456	0.06077876	
647.8	0.05353944	0.06075022	
648	0.05361365	0.06072169	
648.2	0.05375335	0.06069317	
648.4	0.05390346	0.06066467	
648.6	0.05408551	0.06063618	
648.8	0.05473104	0.06060771	
649	0.05535258	0.06057925	
649.2	0.05589845	0.0605508	
649.4	0.05665544	0.06052236	
649.6	0.05659506	0.06049394	
649.8	0.05641416	0.06046553	
650	0.05623682	0.06043713	
650.2	0.05581023	0.06040875	
650.4	0.05538213	0.06038038	
650.6	0.05473351	0.06035203	
650.8	0.05440385	0.06032369	
651	0.05415826	0.06029536	
651.2	0.05387994	0.06026704	
651.4	0.05395058	0.06023874	
651.6	0.05408636	0.06021045	
651.8	0.05334387	0.06018217	
652	0.05264536	0.06015391	
652.2	0.0527322	0.06012566	
652.4	0.05234576	0.06009743	
652.6	0.05231339	0.0600692	
652.8	0.05259724	0.06004099	
653	0.05295472	0.0600128	
653.2	0.05347409	0.05998462	
653.4	0.05337199	0.05995645	
653.6	0.0529103	0.05992829	
653.8	0.05247591	0.05990015	
654	0.05224571	0.05987202	
654.2	0.05171222	0.0598439	
654.4	0.05157913	0.0598158	
654.6	0.05186912	0.05978771	
654.8	0.05168408	0.05975963	
655	0.05196704	0.05973156	
655.2	0.0520785	0.05970351	
655.4	0.05222111	0.05967548	
655.6	0.05182802	0.05964745	
655.8	0.05172959	0.05961944	
656	0.05189977	0.05959144	
656.2	0.05250177	0.05956346	
656.4	0.05324323	0.05953549	
656.6	0.05354536	0.05950753	
656.8	0.05382036	0.05947958	
657	0.05394743	0.05945165	
657.2	0.05408926	0.05942373	
657.4	0.0538684	0.05939582	
657.6	0.05356737	0.05936793	
657.8	0.05309539	0.05934005	
658	0.05306239	0.05931218	
658.2	0.05247221	0.05928433	
658.4	0.05248705	0.05925649	
658.6	0.05262035	0.05922866	
658.8	0.05214898	0.05920085	
659	0.05215823	0.05917304	
659.2	0.05188626	0.05914526	
659.4	0.05175579	0.05911748	
659.6	0.05140923	0.05908972	
659.8	0.05260713	0.05906197	
660	0.05255663	0.05903423	
660.2	0.05312806	0.05900651	
660.4	0.05381917	0.0589788	
660.6	0.05399951	0.0589511	
660.8	0.0540929	0.05892342	
661	0.05476297	0.05889574	
661.2	0.05555515	0.05886809	
661.4	0.05537605	0.05884044	
661.6	0.05527619	0.05881281	
661.8	0.05517527	0.05878519	
662	0.05489881	0.05875758	
662.2	0.05445317	0.05872999	
662.4	0.05461979	0.05870241	
662.6	0.05443973	0.05867484	
662.8	0.05387262	0.05864729	
663	0.05350515	0.05861975	
663.2	0.05343958	0.05859222	
663.4	0.05366473	0.0585647	
663.6	0.05352209	0.0585372	
663.8	0.05381394	0.05850971	
664	0.05310373	0.05848223	
664.2	0.05345698	0.05845477	
664.4	0.05354411	0.05842732	
664.6	0.05378969	0.05839988	
664.8	0.05379272	0.05837245	
665	0.05425499	0.05834504	
665.2	0.05429903	0.05831764	
665.4	0.05379544	0.05829025	
665.6	0.05383925	0.05826288	
665.8	0.05356926	0.05823552	
666	0.05298012	0.05820817	
666.2	0.05261019	0.05818083	
666.4	0.05238367	0.05815351	
666.6	0.05183418	0.0581262	
666.8	0.05127923	0.05809891	
667	0.05136401	0.05807162	
667.2	0.05165321	0.05804435	
667.4	0.05170345	0.05801709	
667.6	0.05147033	0.05798985	
667.8	0.05132058	0.05796261	
668	0.05129059	0.05793539	
668.2	0.05155766	0.05790819	
668.4	0.0514746	0.05788099	
668.6	0.05219342	0.05785381	
668.8	0.05257216	0.05782664	
669	0.05258199	0.05779948	
669.2	0.05282251	0.05777234	
669.4	0.05284815	0.05774521	
669.6	0.05272494	0.05771809	
669.8	0.0530146	0.05769099	
670	0.05300071	0.05766389	
670.2	0.05320271	0.05763681	
670.4	0.05359569	0.05760975	
670.6	0.05384734	0.05758269	
670.8	0.05408057	0.05755565	
671	0.05417757	0.05752862	
671.2	0.05409016	0.05750161	
671.4	0.05418231	0.0574746	
671.6	0.05427621	0.05744761	
671.8	0.05364217	0.05742063	
672	0.05326597	0.05739367	
672.2	0.05321022	0.05736671	
672.4	0.0529912	0.05733977	
672.6	0.05347597	0.05731285	
672.8	0.05326166	0.05728593	
673	0.05291955	0.05725903	
673.2	0.05312595	0.05723214	
673.4	0.05306379	0.05720526	
673.6	0.05337646	0.0571784	
673.8	0.0534607	0.05715155	
674	0.05342646	0.05712471	
674.2	0.05345733	0.05709788	
674.4	0.05368669	0.05707107	
674.6	0.05336541	0.05704426	
674.8	0.05318871	0.05701748	
675	0.05289826	0.0569907	
675.2	0.05274574	0.05696394	
675.4	0.05271306	0.05693718	
675.6	0.0523003	0.05691045	
675.8	0.05186643	0.05688372	
676	0.05194207	0.05685701	
676.2	0.05203519	0.05683031	
676.4	0.05199854	0.05680362	
676.6	0.05199362	0.05677694	
676.8	0.05181396	0.05675028	
677	0.05239263	0.05672363	
677.2	0.05300568	0.05669699	
677.4	0.05311896	0.05667036	
677.6	0.05322839	0.05664375	
677.8	0.05309198	0.05661715	
678	0.0535255	0.05659056	
678.2	0.05342445	0.05656399	
678.4	0.05356761	0.05653742	
678.6	0.05303004	0.05651087	
678.8	0.05282352	0.05648433	
679	0.05242705	0.05645781	
679.2	0.05207452	0.05643129	
679.4	0.05186695	0.05640479	
679.6	0.05185631	0.0563783	
679.8	0.05196553	0.05635183	
680	0.0519388	0.05632536	
680.2	0.05139573	0.05629891	
680.4	0.05118111	0.05627247	
680.6	0.05116538	0.05624605	
680.8	0.05136088	0.05621963	
681	0.05188993	0.05619323	
681.2	0.05180061	0.05616684	
681.4	0.05194472	0.05614047	
681.6	0.0519538	0.0561141	
681.8	0.05241973	0.05608775	
682	0.0525022	0.05606141	
682.2	0.05235254	0.05603508	
682.4	0.05236716	0.05600877	
682.6	0.05230452	0.05598247	
682.8	0.05234629	0.05595618	
683	0.05259795	0.0559299	
683.2	0.05251963	0.05590363	
683.4	0.05283953	0.05587738	
683.6	0.05336212	0.05585114	
683.8	0.0532148	0.05582491	
684	0.05352142	0.05579869	
684.2	0.05279688	0.05577249	
684.4	0.05311057	0.0557463	
684.6	0.052872	0.05572012	
684.8	0.0523675	0.05569395	
685	0.05208869	0.0556678	
685.2	0.05189033	0.05564165	
685.4	0.05115142	0.05561552	
685.6	0.05083512	0.05558941	
685.8	0.05091692	0.0555633	
686	0.05116383	0.05553721	
686.2	0.05134164	0.05551113	
686.4	0.05157333	0.05548506	
686.6	0.05193028	0.055459	
686.8	0.05190174	0.05543296	
687	0.05187302	0.05540692	
687.2	0.05176302	0.0553809	
687.4	0.05191052	0.0553549	
687.6	0.0517274	0.0553289	
687.8	0.05133572	0.05530292	
688	0.05092459	0.05527695	
688.2	0.05023258	0.05525099	
688.4	0.05038652	0.05522504	
688.6	0.04982058	0.05519911	
688.8	0.05009402	0.05517318	
689	0.05039577	0.05514727	
689.2	0.05055197	0.05512138	
689.4	0.05063593	0.05509549	
689.6	0.05154019	0.05506962	
689.8	0.05215021	0.05504376	
690	0.0529875	0.05501791	
690.2	0.05316599	0.05499207	
690.4	0.05326086	0.05496624	
690.6	0.05318991	0.05494043	
690.8	0.05314473	0.05491463	
691	0.05275568	0.05488884	
691.2	0.05254774	0.05486307	
691.4	0.05219375	0.0548373	
691.6	0.05234936	0.05481155	
691.8	0.05202414	0.05478581	
692	0.05151219	0.05476008	
692.2	0.05198765	0.05473436	
692.4	0.05217159	0.05470866	
692.6	0.05238763	0.05468297	
692.8	0.05265205	0.05465729	
693	0.05240989	0.05463162	
693.2	0.05215442	0.05460596	
693.4	0.05227462	0.05458032	
693.6	0.05198228	0.05455469	
693.8	0.05212529	0.05452907	
694	0.05206573	0.05450346	
694.2	0.0516229	0.05447787	
694.4	0.05149258	0.05445228	
694.6	0.05151635	0.05442671	
694.8	0.05145273	0.05440115	
695	0.05138217	0.0543756	
695.2	0.05137591	0.05435007	
695.4	0.05136889	0.05432454	
695.6	0.05231403	0.05429903	
695.8	0.05260205	0.05427353	
696	0.05299063	0.05424804	
696.2	0.05329553	0.05422257	
696.4	0.05286633	0.05419711	
696.6	0.05249001	0.05417165	
696.8	0.05184069	0.05414621	
697	0.05132048	0.05412079	
697.2	0.05145953	0.05409537	
697.4	0.05194024	0.05406997	
697.6	0.05155659	0.05404457	
697.8	0.05185298	0.05401919	
698	0.05151492	0.05399383	
698.2	0.05126867	0.05396847	
698.4	0.05104199	0.05394312	
698.6	0.05090879	0.05391779	
698.8	0.05065553	0.05389247	
699	0.05033078	0.05386716	
699.2	0.05005654	0.05384187	
699.4	0.05015784	0.05381658	
699.6	0.05084402	0.05379131	
699.8	0.05073525	0.05376605	
700	0.05041971	0.0537408	
700.2	0.05018	0.05371556	
700.4	0.05027106	0.05369033	
700.6	0.050058	0.05366512	
700.8	0.05012329	0.05363992	
701	0.05091137	0.05361473	
701.2	0.05190786	0.05358955	
701.4	0.05227651	0.05356438	
701.6	0.05232576	0.05353923	
701.8	0.05213052	0.05351409	
702	0.05180424	0.05348896	
702.2	0.05205785	0.05346384	
702.4	0.05228407	0.05343873	
702.6	0.05224659	0.05341363	
702.8	0.05238312	0.05338855	
703	0.05203964	0.05336348	
703.2	0.05177723	0.05333842	
703.4	0.05141266	0.05331337	
703.6	0.05155367	0.05328833	
703.8	0.0512311	0.05326331	
704	0.0515478	0.05323829	
704.2	0.0516006	0.05321329	
704.4	0.05212757	0.0531883	
704.6	0.0521606	0.05316332	
704.8	0.05249079	0.05313836	
705	0.05283564	0.0531134	
705.2	0.05275377	0.05308846	
705.4	0.05259322	0.05306353	
705.6	0.05206495	0.05303861	
705.8	0.05184003	0.0530137	
706	0.05172515	0.05298881	
706.2	0.05149648	0.05296392	
706.4	0.05131606	0.05293905	
706.6	0.05102323	0.05291419	
706.8	0.05070372	0.05288934	
707	0.05008248	0.0528645	
707.2	0.04990442	0.05283968	
707.4	0.04990819	0.05281486	
707.6	0.05005366	0.05279006	
707.8	0.05027213	0.05276527	
708	0.05063533	0.05274049	
708.2	0.05093335	0.05271572	
708.4	0.051655	0.05269096	
708.6	0.05157127	0.05266622	
708.8	0.05186709	0.05264149	
709	0.05182226	0.05261677	
709.2	0.05181366	0.05259206	
709.4	0.05174595	0.05256736	
709.6	0.05120874	0.05254267	
709.8	0.0513649	0.052518	
710	0.05066203	0.05249333	
710.2	0.05085019	0.05246868	
710.4	0.05081021	0.05244404	
710.6	0.05045759	0.05241941	
710.8	0.05057833	0.0523948	
711	0.05073345	0.05237019	
711.2	0.05093541	0.0523456	
711.4	0.05101371	0.05232102	
711.6	0.05086272	0.05229644	
711.8	0.05087961	0.05227189	
712	0.05107567	0.05224734	
712.2	0.05151166	0.0522228	
712.4	0.05168327	0.05219828	
712.6	0.05223771	0.05217376	
712.8	0.05240649	0.05214926	
713	0.05164681	0.05212477	
713.2	0.05188974	0.05210029	
713.4	0.05188295	0.05207583	
713.6	0.0514667	0.05205137	
713.8	0.05137633	0.05202693	
714	0.05129188	0.05200249	
714.2	0.05117689	0.05197807	
714.4	0.05039404	0.05195366	
714.6	0.05030285	0.05192927	
714.8	0.05076383	0.05190488	
715	0.05063644	0.0518805	
715.2	0.05067311	0.05185614	
715.4	0.05045678	0.05183179	
715.6	0.05033996	0.05180745	
715.8	0.05045212	0.05178312	
716	0.05103547	0.0517588	
716.2	0.0513961	0.05173449	
716.4	0.05169455	0.0517102	
716.6	0.05170866	0.05168591	
716.8	0.0519955	0.05166164	
717	0.05234437	0.05163738	
717.2	0.05322547	0.05161313	
717.4	0.05274832	0.05158889	
717.6	0.05235898	0.05156466	
717.8	0.05254177	0.05154045	
718	0.05271706	0.05151624	
718.2	0.05250095	0.05149205	
718.4	0.05224577	0.05146787	
718.6	0.0521865	0.0514437	
718.8	0.05206608	0.05141954	
719	0.05171068	0.05139539	
719.2	0.05127718	0.05137126	
719.4	0.05078916	0.05134713	
719.6	0.05050891	0.05132302	
719.8	0.05004714	0.05129892	
