# Supplementary material for: Molecular basis for DNA recognition by the maternal pioneer transcription factor FoxH1
Source: Nat Commun. 2022 Nov 26;13:7279. doi: 10.1038/s41467-022-34925-y (PMC9701222; doi:10.1038/s41467-022-34925-y)
Supplement: Supplementary file 4 — Source Data [file 41467_2022_34925_MOESM4_ESM.zip › Sourcedata/BLIS/FoxH1/K33N/GSC/NCP/A10Results.txt]

Conc1	5E-07	
Start1	170.4	
Stop1	620.2	
Kobs		
Error Kobs		
Koff		
Error Koff		
Time1	Data1	Fit1	
170.4	0.06954885		
170.6	0.07910736		
170.8	0.08972399		
171	0.1019762		
171.2	0.11428069		
171.4	0.12699389		
171.6	0.13914887		
171.8	0.15090313		
172	0.16169741		
172.2	0.17107205		
172.4	0.17873026		
172.6	0.18398231		
172.8	0.18908124		
173	0.19385492		
173.2	0.19827343		
173.4	0.20246129		
173.6	0.20694918		
173.8	0.21095946		
174	0.21495919		
174.2	0.21876277		
174.4	0.22282919		
174.6	0.22692845		
174.8	0.23110271		
175	0.23582362		
175.2	0.23943621		
175.4	0.24371553		
175.6	0.24751885		
175.8	0.25119527		
176	0.25511747		
176.2	0.25878032		
176.4	0.26272317		
176.6	0.26640232		
176.8	0.27029055		
177	0.27416271		
177.2	0.27830257		
177.4	0.28231344		
177.6	0.2859751		
177.8	0.2898701		
178	0.29373276		
178.2	0.29746		
178.4	0.30165318		
178.6	0.30527196		
178.8	0.30866656		
179	0.31247747		
179.2	0.31592441		
179.4	0.32003499		
179.6	0.32348664		
179.8	0.32669211		
180	0.33056531		
180.2	0.33396996		
180.4	0.33762215		
180.6	0.3416423		
180.8	0.34568033		
181	0.34921585		
181.2	0.35303023		
181.4	0.3563991		
181.6	0.35994639		
181.8	0.3642778		
182	0.36783364		
182.2	0.37118969		
182.4	0.37499758		
182.6	0.37839703		
182.8	0.38135762		
183	0.38513026		
183.2	0.38834697		
183.4	0.39150665		
183.6	0.39466734		
183.8	0.39779972		
184	0.40124043		
184.2	0.40440249		
184.4	0.40812967		
184.6	0.41216021		
184.8	0.41567166		
185	0.41886211		
185.2	0.42271416		
185.4	0.4267428		
185.6	0.43033712		
185.8	0.43392569		
186	0.43723957		
186.2	0.44060191		
186.4	0.44407044		
186.6	0.44758117		
186.8	0.45061159		
187	0.4546572		
187.2	0.45750397		
187.4	0.46090426		
187.6	0.46430714		
187.8	0.46740779		
188	0.4707608		
188.2	0.473931		
188.4	0.47753355		
188.6	0.48091248		
188.8	0.48410731		
189	0.48720561		
189.2	0.49029683		
189.4	0.49356113		
189.6	0.49618997		
189.8	0.49895861		
190	0.50213279		
190.2	0.50498045		
190.4	0.50833626		
190.6	0.51181577		
190.8	0.51467743		
191	0.51816147		
191.2	0.52095435		
191.4	0.52420996		
191.6	0.52719017		
191.8	0.53080604		
192	0.53370891		
192.2	0.5365825		
192.4	0.53967347		
192.6	0.54253728		
192.8	0.5452194		
193	0.54797551		
193.2	0.55087381		
193.4	0.55369093		
193.6	0.55658487		
193.8	0.55959395		
194	0.5623249		
194.2	0.56528981		
194.4	0.56853751		
194.6	0.57100562		
194.8	0.57371979		
195	0.57673833		
195.2	0.57947819		
195.4	0.58227419		
195.6	0.58552668		
195.8	0.58824089		
196	0.59090304		
196.2	0.59392292		
196.4	0.59719104		
196.6	0.60004286		
196.8	0.6030646		
197	0.6061638		
197.2	0.60900235		
197.4	0.61216682		
197.6	0.61515067		
197.8	0.61789395		
198	0.62028309		
198.2	0.6228594		
198.4	0.62488538		
198.6	0.62679709		
198.8	0.62916294		
199	0.63091651		
199.2	0.63340037		
199.4	0.63581208		
199.6	0.63848832		
199.8	0.64056381		
200	0.64347154		
200.2	0.64636068		
200.4	0.64943615		
200.6	0.65237956		
200.8	0.65565861		
201	0.65830324		
201.2	0.66157058		
201.4	0.66510611		
201.6	0.66749803		
201.8	0.67029565		
202	0.67310898		
202.2	0.67547163		
202.4	0.67793448		
202.6	0.68060633		
202.8	0.68351071		
203	0.68589138		
203.2	0.68812237		
203.4	0.69018907		
203.6	0.69247065		
203.8	0.69447097		
204	0.69680731		
204.2	0.69891232		
204.4	0.70150212		
204.6	0.70414007		
204.8	0.70643925		
205	0.70861463		
205.2	0.71171538		
205.4	0.71421932		
205.6	0.7163392		
205.8	0.71929545		
206	0.72230662		
206.2	0.72512954		
206.4	0.7280611		
206.6	0.73077336		
206.8	0.73345933		
207	0.73621093		
207.2	0.73807081		
207.4	0.74047069		
207.6	0.74259751		
207.8	0.74438903		
208	0.74646331		
208.2	0.74863708		
208.4	0.75169036		
208.6	0.75375352		
208.8	0.75608315		
209	0.75842555		
209.2	0.76143326		
209.4	0.76386235		
209.6	0.76659685		
209.8	0.76929104		
210	0.77218568		
210.2	0.77484591		
210.4	0.77740166		
210.6	0.77981425		
210.8	0.78246663		
211	0.78526821		
211.2	0.78687345		
211.4	0.78904146		
211.6	0.7908268		
211.8	0.79314277		
212	0.79563445		
212.2	0.79776243		
212.4	0.79969251		
212.6	0.80148404		
212.8	0.80369792		
213	0.80547721		
213.2	0.80736436		
213.4	0.80913311		
213.6	0.81151962		
213.8	0.81368517		
214	0.81632404		
214.2	0.81870939		
214.4	0.82071338		
214.6	0.8228209		
214.8	0.82511804		
215	0.82717344		
215.2	0.82918506		
215.4	0.83086364		
215.6	0.83318375		
215.8	0.83580007		
216	0.83804639		
216.2	0.84019474		
216.4	0.84250173		
216.6	0.84436564		
216.8	0.84686392		
217	0.84875181		
217.2	0.8513268		
217.4	0.85400278		
217.6	0.85657755		
217.8	0.85911373		
218	0.86150538		
218.2	0.86369207		
218.4	0.86552171		
218.6	0.86736528		
218.8	0.86917883		
219	0.87096896		
219.2	0.87293834		
219.4	0.87441012		
219.6	0.87726015		
219.8	0.87945296		
220	0.88179494		
220.2	0.88409737		
220.4	0.88625198		
220.6	0.88844472		
220.8	0.8912067		
221	0.89323593		
221.2	0.89620547		
221.4	0.89847824		
221.6	0.90094921		
221.8	0.90297991		
222	0.90500991		
222.2	0.90651617		
222.4	0.90856968		
222.6	0.91054466		
222.8	0.91276327		
223	0.91478779		
223.2	0.91661111		
223.4	0.91823551		
223.6	0.92051902		
223.8	0.92209818		
224	0.92414869		
224.2	0.92595559		
224.4	0.92783651		
224.6	0.93007709		
224.8	0.93191424		
225	0.9338995		
225.2	0.9359978		
225.4	0.93792107		
225.6	0.94011431		
225.8	0.9419121		
226	0.94434147		
226.2	0.94629144		
226.4	0.94929179		
226.6	0.95152514		
226.8	0.95394284		
227	0.95614057		
227.2	0.95853213		
227.4	0.96049838		
227.6	0.96241428		
227.8	0.96415406		
228	0.96629715		
228.2	0.9681661		
228.4	0.97051355		
228.6	0.97213746		
228.8	0.97372836		
229	0.97499893		
229.2	0.97670919		
229.4	0.97900328		
229.6	0.98116234		
229.8	0.98312626		
230	0.98520108		
230.2	0.98713552		
230.4	0.98969706		
230.6	0.99218841		
230.8	0.99442153		
231	0.99671082		
231.2	0.99895159		
231.4	1.0003094		
231.6	1.00239596		
231.8	1.00461754		
232	1.00678373		
232.2	1.00882181		
232.4	1.01050418		
232.6	1.01187092		
232.8	1.01409118		
233	1.01589642		
233.2	1.0179925		
233.4	1.02008311		
233.6	1.02192808		
233.8	1.02366098		
234	1.02565075		
234.2	1.02766178		
234.4	1.02965826		
234.6	1.03146903		
234.8	1.03297413		
235	1.03498318		
235.2	1.03665842		
235.4	1.03843266		
235.6	1.04079457		
235.8	1.04270523		
236	1.04454195		
236.2	1.04636086		
236.4	1.04764159		
236.6	1.05016845		
236.8	1.05242401		
237	1.05425239		
237.2	1.05605937		
237.4	1.05827242		
237.6	1.05997574		
237.8	1.06172567		
238	1.06370205		
238.2	1.0654741		
238.4	1.06702361		
238.6	1.06868379		
238.8	1.07030996		
239	1.07192011		
239.2	1.07364343		
239.4	1.075948		
239.6	1.07772416		
239.8	1.07987914		
240	1.08212944		
240.2	1.08388481		
240.4	1.08540141		
240.6	1.08801484		
240.8	1.08974891		
241	1.09139146		
241.2	1.09350456		
241.4	1.09568324		
241.6	1.0972239		
241.8	1.09932948		
242	1.10103456		
242.2	1.10284802		
242.4	1.1045258		
242.6	1.10612708		
242.8	1.10790233		
243	1.11008698		
243.2	1.11204417		
243.4	1.11398154		
243.6	1.11534215		
243.8	1.11770772		
244	1.11963509		
244.2	1.12124984		
244.4	1.12337203		
244.6	1.12519716		
244.8	1.12681497		
245	1.12868125		
245.2	1.13065983		
245.4	1.13266959		
245.6	1.13454538		
245.8	1.13635026		
246	1.13814932		
246.2	1.14032205		
246.4	1.14236539		
246.6	1.14440896		
246.8	1.14694002		
247	1.14882201		
247.2	1.15052697		
247.4	1.15202566		
247.6	1.15383601		
247.8	1.15585687		
248	1.15741977		
248.2	1.15910935		
248.4	1.16088845		
248.6	1.16185795		
248.8	1.16376135		
249	1.16511136		
249.2	1.16654303		
249.4	1.16829589		
249.6	1.17022116		
249.8	1.17185806		
250	1.17356956		
250.2	1.1756823		
250.4	1.1776263		
250.6	1.17970739		
250.8	1.18151269		
251	1.18358685		
251.2	1.18538174		
251.4	1.18665172		
251.6	1.1884208		
251.8	1.18970008		
252	1.19125268		
252.2	1.19321519		
252.4	1.1947055		
252.6	1.19622986		
252.8	1.1980895		
253	1.19971915		
253.2	1.20148495		
253.4	1.2034644		
253.6	1.20550224		
253.8	1.20688245		
254	1.20893763		
254.2	1.21114973		
254.4	1.21271627		
254.6	1.21471715		
254.8	1.21613667		
255	1.21817485		
255.2	1.21998672		
255.4	1.2217637		
255.6	1.22375244		
255.8	1.22562145		
256	1.2279393		
256.2	1.22992001		
256.4	1.23171391		
256.6	1.23411148		
256.8	1.23582778		
257	1.23726854		
257.2	1.23887962		
257.4	1.24065757		
257.6	1.24236379		
257.8	1.24431186		
258	1.24648682		
258.2	1.24764711		
258.4	1.24904754		
258.6	1.25026909		
258.8	1.25140612		
259	1.25318683		
259.2	1.25487539		
259.4	1.25617348		
259.6	1.25765079		
259.8	1.25938643		
260	1.26129315		
260.2	1.26272466		
260.4	1.26498121		
260.6	1.26667823		
260.8	1.26799762		
261	1.26959153		
261.2	1.27120029		
261.4	1.27316605		
261.6	1.2752971		
261.8	1.27748512		
262	1.27894881		
262.2	1.28024431		
262.4	1.28206267		
262.6	1.28311448		
262.8	1.28457725		
263	1.28602501		
263.2	1.28756778		
263.4	1.28949219		
263.6	1.29103307		
263.8	1.29327576		
264	1.29509066		
264.2	1.29665263		
264.4	1.29861943		
264.6	1.29970484		
264.8	1.30138985		
265	1.30293745		
265.2	1.30450858		
265.4	1.30691988		
265.6	1.30919929		
265.8	1.31092722		
266	1.31263093		
266.2	1.3141939		
266.4	1.31568897		
266.6	1.31744659		
266.8	1.31929534		
267	1.32114067		
267.2	1.32293849		
267.4	1.32459669		
267.6	1.32595575		
267.8	1.32772654		
268	1.32895793		
268.2	1.3303343		
268.4	1.33224342		
268.6	1.33423045		
268.8	1.33602473		
269	1.33778409		
269.2	1.3398343		
269.4	1.34173365		
269.6	1.34362026		
269.8	1.34451114		
270	1.34601662		
270.2	1.34682692		
270.4	1.34846527		
270.6	1.35051433		
270.8	1.35239214		
271	1.35329208		
271.2	1.35461062		
271.4	1.35586261		
271.6	1.35709135		
271.8	1.35865259		
272	1.36044854		
272.2	1.3623032		
272.4	1.36440395		
272.6	1.3662206		
272.8	1.36725762		
273	1.36896519		
273.2	1.37048347		
273.4	1.37211972		
273.6	1.37348352		
273.8	1.37448163		
274	1.37617556		
274.2	1.37782479		
274.4	1.37973817		
274.6	1.38145999		
274.8	1.38336995		
275	1.38450109		
275.2	1.38634175		
275.4	1.38804856		
275.6	1.39018771		
275.8	1.39191225		
276	1.39335063		
276.2	1.39469715		
276.4	1.39644273		
276.6	1.39785744		
276.8	1.3992451		
277	1.40031982		
277.2	1.40169974		
277.4	1.40330327		
277.6	1.40500445		
277.8	1.40640662		
278	1.40801856		
278.2	1.40932523		
278.4	1.41074763		
278.6	1.41254158		
278.8	1.41486257		
279	1.41668537		
279.2	1.41850558		
279.4	1.41997121		
279.6	1.42154106		
279.8	1.42290974		
280	1.42498076		
280.2	1.42672822		
280.4	1.42837082		
280.6	1.42960141		
280.8	1.43071415		
281	1.43192797		
281.2	1.43337481		
281.4	1.43473062		
281.6	1.43624666		
281.8	1.43725218		
282	1.43850474		
282.2	1.43980318		
282.4	1.44150642		
282.6	1.4433291		
282.8	1.44487802		
283	1.44619244		
283.2	1.44748164		
283.4	1.44864214		
283.6	1.4502207		
283.8	1.45235758		
284	1.45382914		
284.2	1.45493615		
284.4	1.45657173		
284.6	1.45809806		
284.8	1.45933248		
285	1.46127082		
285.2	1.46252586		
285.4	1.46396762		
285.6	1.46560582		
285.8	1.46684002		
286	1.46791446		
286.2	1.46923338		
286.4	1.47089224		
286.6	1.4725781		
286.8	1.47386953		
287	1.4755101		
287.2	1.47654307		
287.4	1.4776443		
287.6	1.47890544		
287.8	1.48031517		
288	1.48141653		
288.2	1.48311714		
288.4	1.48478831		
288.6	1.48629112		
288.8	1.48749776		
289	1.4892514		
289.2	1.49061547		
289.4	1.49232643		
289.6	1.49394442		
289.8	1.49475317		
290	1.49666602		
290.2	1.49850599		
290.4	1.50030808		
290.6	1.50201755		
290.8	1.5032776		
291	1.50432644		
291.2	1.50559432		
291.4	1.50708481		
291.6	1.50885096		
291.8	1.51033331		
292	1.51178208		
292.2	1.51327184		
292.4	1.51461986		
292.6	1.51620847		
292.8	1.51732607		
293	1.51939671		
293.2	1.52096282		
293.4	1.52282578		
293.6	1.52431652		
293.8	1.52563419		
294	1.52733456		
294.2	1.52829068		
294.4	1.52965204		
294.6	1.53118028		
294.8	1.53254096		
295	1.53340242		
295.2	1.53578565		
295.4	1.53687583		
295.6	1.53837038		
295.8	1.53949342		
296	1.54082797		
296.2	1.54201904		
296.4	1.54336234		
296.6	1.54496566		
296.8	1.54643875		
297	1.54821633		
297.2	1.54958443		
297.4	1.55131393		
297.6	1.55232111		
297.8	1.5534783		
298	1.55430425		
298.2	1.55512541		
298.4	1.55629887		
298.6	1.55746113		
298.8	1.55819916		
299	1.55885008		
299.2	1.56023003		
299.4	1.56069185		
299.6	1.56177714		
299.8	1.56273982		
300	1.56370959		
300.2	1.56498211		
300.4	1.56674072		
300.6	1.5686512		
300.8	1.57066117		
301	1.57289525		
301.2	1.57488219		
301.4	1.5767105		
301.6	1.57798867		
301.8	1.57979097		
302	1.58095634		
302.2	1.58229702		
302.4	1.58387315		
302.6	1.58521734		
302.8	1.58656405		
303	1.58822798		
303.2	1.58925993		
303.4	1.59071534		
303.6	1.59167363		
303.8	1.59307364		
304	1.59399174		
304.2	1.59586191		
304.4	1.59749125		
304.6	1.59869263		
304.8	1.60054162		
305	1.60189814		
305.2	1.60273361		
305.4	1.60423593		
305.6	1.60566826		
305.8	1.60708472		
306	1.6080174		
306.2	1.60953206		
306.4	1.61081366		
306.6	1.61261089		
306.8	1.61435183		
307	1.6154219		
307.2	1.61655893		
307.4	1.61822681		
307.6	1.61931002		
307.8	1.62063415		
308	1.62164892		
308.2	1.62336122		
308.4	1.62468167		
308.6	1.62599441		
308.8	1.62763956		
309	1.62882386		
309.2	1.63044928		
309.4	1.63204264		
309.6	1.63374809		
309.8	1.63505458		
310	1.63578537		
310.2	1.63780291		
310.4	1.63892598		
310.6	1.64049586		
310.8	1.64107336		
311	1.64174217		
311.2	1.64271128		
311.4	1.64417387		
311.6	1.64505115		
311.8	1.64597736		
312	1.64704103		
312.2	1.64829491		
312.4	1.64979193		
312.6	1.65113333		
312.8	1.65231901		
313	1.65377285		
313.2	1.65524718		
313.4	1.65641307		
313.6	1.65822577		
313.8	1.65930304		
314	1.65999183		
314.2	1.66173816		
314.4	1.66261958		
314.6	1.66371239		
314.8	1.66458735		
315	1.66600152		
315.2	1.66706785		
315.4	1.66870476		
315.6	1.66968349		
315.8	1.67074161		
316	1.67197984		
316.2	1.67319755		
316.4	1.67445915		
316.6	1.675564		
316.8	1.67697904		
317	1.67808256		
317.2	1.67941663		
317.4	1.68072671		
317.6	1.68193661		
317.8	1.68316419		
318	1.6842942		
318.2	1.68560947		
318.4	1.6869715		
318.6	1.68843389		
318.8	1.69013356		
319	1.69129634		
319.2	1.69267378		
319.4	1.69405202		
319.6	1.69476042		
319.8	1.69578206		
320	1.69719545		
320.2	1.69834882		
320.4	1.69950915		
320.6	1.70066863		
320.8	1.70211922		
321	1.70292472		
321.2	1.70472115		
321.4	1.70574649		
321.6	1.70710157		
321.8	1.70859479		
322	1.70976463		
322.2	1.71106916		
322.4	1.71291834		
322.6	1.71434402		
322.8	1.71563056		
323	1.71708192		
323.2	1.7182461		
323.4	1.71904139		
323.6	1.71976277		
323.8	1.72085868		
324	1.72222867		
324.2	1.72293066		
324.4	1.72350573		
324.6	1.72461451		
324.8	1.72561788		
325	1.72667784		
325.2	1.72793537		
325.4	1.72865408		
325.6	1.73001735		
325.8	1.73122556		
326	1.73236647		
326.2	1.73358163		
326.4	1.73520228		
326.6	1.73639681		
326.8	1.73796228		
327	1.7393182		
327.2	1.74015436		
327.4	1.74177652		
327.6	1.74269636		
327.8	1.74390594		
328	1.7451494		
328.2	1.74642126		
328.4	1.74786391		
328.6	1.7491612		
328.8	1.75020504		
329	1.75162428		
329.2	1.75330696		
329.4	1.75429893		
329.6	1.75528505		
329.8	1.7567274		
330	1.75815424		
330.2	1.75965148		
330.4	1.76079473		
330.6	1.76172316		
330.8	1.76288477		
331	1.76358965		
331.2	1.76495854		
331.4	1.76618212		
331.6	1.76668989		
331.8	1.76762334		
332	1.76821922		
332.2	1.76920234		
332.4	1.77017473		
332.6	1.77033293		
332.8	1.77175504		
333	1.77298779		
333.2	1.77416023		
333.4	1.77511634		
333.6	1.77644646		
333.8	1.77794599		
334	1.77910443		
334.2	1.78020496		
334.4	1.78113239		
334.6	1.78236773		
334.8	1.78364578		
335	1.78524754		
335.2	1.78681555		
335.4	1.78804428		
335.6	1.78920182		
335.8	1.7900258		
336	1.7909683		
336.2	1.79195078		
336.4	1.79340384		
336.6	1.7939915		
336.8	1.79525302		
337	1.79651721		
337.2	1.79773928		
337.4	1.79903072		
337.6	1.80025418		
337.8	1.80131863		
338	1.80237152		
338.2	1.80376674		
338.4	1.80510265		
338.6	1.8058696		
338.8	1.80677594		
339	1.80839506		
339.2	1.80917058		
339.4	1.81058695		
339.6	1.81136078		
339.8	1.8119168		
340	1.81335317		
340.2	1.81448427		
340.4	1.81567421		
340.6	1.81641469		
340.8	1.81713855		
341	1.81849189		
341.2	1.81962494		
341.4	1.82092955		
341.6	1.82259561		
341.8	1.82331345		
342	1.82491341		
342.2	1.82644078		
342.4	1.82715234		
342.6	1.82717649		
342.8	1.82869507		
343	1.83013852		
343.2	1.83128882		
343.4	1.83225187		
343.6	1.83286137		
343.8	1.83397601		
344	1.83567961		
344.2	1.83727069		
344.4	1.83845318		
344.6	1.83971805		
344.8	1.84068594		
345	1.84188793		
345.2	1.84320564		
345.4	1.84435606		
345.6	1.84569072		
345.8	1.84675196		
346	1.84763464		
346.2	1.84773168		
346.4	1.8480114		
346.6	1.84896732		
346.8	1.85064062		
347	1.85123111		
347.2	1.85223278		
347.4	1.85268502		
347.6	1.85380674		
347.8	1.85483293		
348	1.85641121		
348.2	1.85738225		
348.4	1.85832936		
348.6	1.85954409		
348.8	1.86081753		
349	1.86187943		
349.2	1.8635196		
349.4	1.86479916		
349.6	1.86607015		
349.8	1.86671371		
350	1.86743192		
350.2	1.86882859		
350.4	1.86996134		
350.6	1.8712597		
350.8	1.87248118		
351	1.87358888		
351.2	1.87489307		
351.4	1.87589543		
351.6	1.87663278		
351.8	1.87707145		
352	1.87795482		
352.2	1.87841728		
352.4	1.87959896		
352.6	1.88018773		
352.8	1.88146339		
353	1.88229762		
353.2	1.88340751		
353.4	1.884635		
353.6	1.88606721		
353.8	1.88696214		
354	1.88827471		
354.2	1.88926176		
354.4	1.89023309		
354.6	1.89153279		
354.8	1.89317778		
355	1.89460312		
355.2	1.89569021		
355.4	1.89661009		
355.6	1.8977596		
355.8	1.89853789		
356	1.89970315		
356.2	1.900199		
356.4	1.90071025		
356.6	1.90147566		
356.8	1.90290896		
357	1.90340813		
357.2	1.90439641		
357.4	1.90615836		
357.6	1.90722144		
357.8	1.90779108		
358	1.90919193		
358.2	1.91028789		
358.4	1.91158759		
358.6	1.9125277		
358.8	1.91378835		
359	1.91454181		
359.2	1.91555148		
359.4	1.91644386		
359.6	1.91721392		
359.8	1.91782245		
360	1.91834351		
360.2	1.91836993		
360.4	1.91925261		
360.6	1.92059091		
360.8	1.9215759		
361	1.92225808		
361.2	1.9232127		
361.4	1.9245281		
361.6	1.92555062		
361.8	1.92652503		
362	1.92853106		
362.2	1.9296601		
362.4	1.93118242		
362.6	1.9320308		
362.8	1.93327891		
363	1.93455148		
363.2	1.93581609		
363.4	1.93646025		
363.6	1.93720136		
363.8	1.93820977		
364	1.93860969		
364.2	1.93969904		
364.4	1.94084734		
364.6	1.94192317		
364.8	1.94272782		
365	1.94341791		
365.2	1.94434269		
365.4	1.94554387		
365.6	1.94727175		
365.8	1.94806958		
366	1.94965477		
366.2	1.95059473		
366.4	1.95180725		
366.6	1.95266668		
366.8	1.95420543		
367	1.95541215		
367.2	1.9560479		
367.4	1.95679348		
367.6	1.95775233		
367.8	1.95856617		
368	1.95950985		
368.2	1.96085966		
368.4	1.96147043		
368.6	1.96200928		
368.8	1.96284815		
369	1.9633859		
369.2	1.96449256		
369.4	1.96513197		
369.6	1.96563633		
369.8	1.96582066		
370	1.96711369		
370.2	1.96811516		
370.4	1.96889985		
370.6	1.97006332		
370.8	1.97126917		
371	1.97229907		
371.2	1.97309645		
371.4	1.97485662		
371.6	1.97592274		
371.8	1.97692847		
372	1.97864204		
372.2	1.97999155		
372.4	1.98035352		
372.6	1.98094998		
372.8	1.9820881		
373	1.98295088		
373.2	1.98448631		
373.4	1.98528665		
373.6	1.98606986		
373.8	1.98785041		
374	1.98923703		
374.2	1.98985474		
374.4	1.99102618		
374.6	1.99221382		
374.8	1.99283815		
375	1.99380997		
375.2	1.99471505		
375.4	1.99595887		
375.6	1.99668872		
375.8	1.99795979		
376	1.99904535		
376.2	1.99997913		
376.4	2.00048482		
376.6	2.00136089		
376.8	2.00264583		
377	2.00395887		
377.2	2.00524997		
377.4	2.00585028		
377.6	2.00655256		
377.8	2.00741407		
378	2.00760087		
378.2	2.00823016		
378.4	2.00929981		
378.6	2.00988267		
378.8	2.01045223		
379	2.011455		
379.2	2.01218582		
379.4	2.01304233		
379.6	2.01380176		
379.8	2.0143757		
380	2.01483561		
380.2	2.0155011		
380.4	2.0155011		
380.6	2.0134298		
380.8	2.01106486		
381	2.00856368		
381.2	2.00619688		
381.4	2.0042917		
381.6	2.00202115		
381.8	1.99973454		
382	1.99773974		
382.2	1.9961759		
382.4	1.9948852		
382.6	1.99434128		
382.8	1.99381811		
383	1.99317362		
383.2	1.99267616		
383.4	1.99202821		
383.6	1.99114293		
383.8	1.99037242		
384	1.98979531		
384.2	1.98924318		
384.4	1.98897554		
384.6	1.98832873		
384.8	1.987468		
385	1.98697027		
385.2	1.98636152		
385.4	1.98591853		
385.6	1.98468936		
385.8	1.98331778		
386	1.98192986		
386.2	1.98058192		
386.4	1.97962511		
386.6	1.97881099		
386.8	1.97791673		
387	1.97674516		
387.2	1.97614731		
387.4	1.97518625		
387.6	1.97429697		
387.8	1.97430053		
388	1.97402944		
388.2	1.9738691		
388.4	1.97351158		
388.6	1.97252294		
388.8	1.97187675		
389	1.97130157		
389.2	1.97079434		
389.4	1.97053799		
389.6	1.96984998		
389.8	1.9685475		
390	1.96768989		
390.2	1.96710395		
390.4	1.96690441		
390.6	1.96608687		
390.8	1.96587375		
391	1.9652854		
391.2	1.96494597		
391.4	1.96427699		
391.6	1.96408777		
391.8	1.96387844		
392	1.96288096		
392.2	1.96210118		
392.4	1.96123422		
392.6	1.96046816		
392.8	1.95995977		
393	1.95939658		
393.2	1.95888356		
393.4	1.95832483		
393.6	1.95766099		
393.8	1.95733493		
394	1.95686114		
394.2	1.9563756		
394.4	1.95579319		
394.6	1.95494011		
394.8	1.95488279		
395	1.95405096		
395.2	1.95356727		
395.4	1.95364826		
395.6	1.95273882		
395.8	1.95198845		
396	1.95138416		
396.2	1.95154285		
396.4	1.95131451		
396.6	1.95128094		
396.8	1.9509894		
397	1.95067314		
397.2	1.95065717		
397.4	1.95084313		
397.6	1.95056915		
397.8	1.95006039		
398	1.94883503		
398.2	1.94827234		
398.4	1.94782378		
398.6	1.94756304		
398.8	1.94686442		
399	1.94624195		
399.2	1.94573011		
399.4	1.94511305		
399.6	1.94407559		
399.8	1.94416883		
400	1.94407557		
400.2	1.94418879		
400.4	1.94374949		
400.6	1.94346079		
400.8	1.94312245		
401	1.94294924		
401.2	1.94296878		
401.4	1.94267186		
401.6	1.9416695		
401.8	1.94101927		
402	1.94104827		
402.2	1.94105261		
402.4	1.94077039		
402.6	1.94037175		
402.8	1.93979906		
403	1.93955381		
403.2	1.93862209		
403.4	1.93832512		
403.6	1.93813723		
403.8	1.9377323		
404	1.93718725		
404.2	1.93657212		
404.4	1.93610325		
404.6	1.93557469		
404.8	1.93514415		
405	1.93462324		
405.2	1.93387512		
405.4	1.93353036		
405.6	1.93306219		
405.8	1.93322847		
406	1.93327713		
406.2	1.93317971		
406.4	1.93299014		
406.6	1.93287105		
406.8	1.93305395		
407	1.93205547		
407.2	1.93136054		
407.4	1.9309285		
407.6	1.93060825		
407.8	1.9299		
408	1.92987525		
408.2	1.92947387		
408.4	1.92940712		
408.6	1.92891526		
408.8	1.92875497		
409	1.92827498		
409.2	1.92784431		
409.4	1.92774192		
409.6	1.92743498		
409.8	1.92721287		
410	1.92689219		
410.2	1.92708936		
410.4	1.92650404		
410.6	1.92598164		
410.8	1.92588788		
411	1.92487492		
411.2	1.92438183		
411.4	1.92396086		
411.6	1.92366633		
411.8	1.92365273		
412	1.92353619		
412.2	1.92325414		
412.4	1.92332839		
412.6	1.92323172		
412.8	1.92343556		
413	1.92310299		
413.2	1.92300927		
413.4	1.92244794		
413.6	1.9220371		
413.8	1.92167516		
414	1.92142157		
414.2	1.92110366		
414.4	1.92063769		
414.6	1.92027875		
414.8	1.91994696		
415	1.9194378		
415.2	1.91896279		
415.4	1.91855002		
415.6	1.91824106		
415.8	1.91827586		
416	1.91759068		
416.2	1.91777976		
416.4	1.91717307		
416.6	1.91714956		
416.8	1.91702279		
417	1.916913		
417.2	1.91653581		
417.4	1.91607115		
417.6	1.91588023		
417.8	1.91578711		
418	1.91555257		
418.2	1.91582353		
418.4	1.91573155		
418.6	1.91535008		
418.8	1.91524228		
419	1.91494541		
419.2	1.9147295		
419.4	1.91449674		
419.6	1.91430861		
419.8	1.91453571		
420	1.91385818		
420.2	1.91387047		
420.4	1.91292741		
420.6	1.91293219		
420.8	1.91235072		
421	1.91192498		
421.2	1.91120055		
421.4	1.91092984		
421.6	1.91086264		
421.8	1.91088921		
422	1.91031152		
422.2	1.91055818		
422.4	1.90982426		
422.6	1.90963142		
422.8	1.90979842		
423	1.90911693		
423.2	1.90931818		
423.4	1.9093834		
423.6	1.90893293		
423.8	1.90950741		
424	1.90905226		
424.2	1.90921318		
424.4	1.90883981		
424.6	1.90867808		
424.8	1.9080176		
425	1.90739224		
425.2	1.9066315		
425.4	1.90617201		
425.6	1.90575106		
425.8	1.90546246		
426	1.90458284		
426.2	1.90445192		
426.4	1.90395021		
426.6	1.90372701		
426.8	1.90395909		
427	1.90371281		
427.2	1.90408889		
427.4	1.90401592		
427.6	1.90382724		
427.8	1.90434548		
428	1.90425365		
428.2	1.90446432		
428.4	1.90429698		
428.6	1.9037405		
428.8	1.90320673		
429	1.90231719		
429.2	1.9018098		
429.4	1.90174959		
429.6	1.90152223		
429.8	1.90164437		
430	1.90079248		
430.2	1.90042131		
430.4	1.9003558		
430.6	1.90010997		
430.8	1.90041014		
431	1.90024996		
431.2	1.89961755		
431.4	1.89936564		
431.6	1.89953854		
431.8	1.89915707		
432	1.89906192		
432.2	1.89912576		
432.4	1.89862958		
432.6	1.89804602		
432.8	1.89806756		
433	1.89782376		
433.2	1.89865019		
433.4	1.89886603		
433.6	1.89853051		
433.8	1.89885537		
434	1.89870721		
434.2	1.89862469		
434.4	1.8986838		
434.6	1.89872895		
434.8	1.89866042		
435	1.89838025		
435.2	1.89745864		
435.4	1.89744211		
435.6	1.89709719		
435.8	1.89610442		
436	1.89596239		
436.2	1.89553606		
436.4	1.8947248		
436.6	1.89416224		
436.8	1.89430788		
437	1.89401092		
437.2	1.89381528		
437.4	1.89357774		
437.6	1.89277846		
437.8	1.89300547		
438	1.89265045		
438.2	1.89250131		
438.4	1.89279436		
438.6	1.89308682		
438.8	1.89311049		
439	1.89314923		
439.2	1.89290026		
439.4	1.89302171		
439.6	1.89275777		
439.8	1.89276288		
440	1.89300393		
440.2	1.89251822		
440.4	1.8921078		
440.6	1.8921218		
440.8	1.89220523		
441	1.89170013		
441.2	1.89175928		
441.4	1.89167799		
441.6	1.89070376		
441.8	1.8904428		
442	1.89036031		
442.2	1.89056142		
442.4	1.89023136		
442.6	1.89017899		
442.8	1.89038532		
443	1.89001985		
443.2	1.88988085		
443.4	1.88974113		
443.6	1.88940338		
443.8	1.88944866		
444	1.88894696		
444.2	1.88845814		
444.4	1.88824962		
444.6	1.88818818		
444.8	1.88773715		
445	1.88733622		
445.2	1.88759146		
445.4	1.88717667		
445.6	1.88693035		
445.8	1.88652958		
446	1.88691483		
446.2	1.88656561		
446.4	1.88612635		
446.6	1.88666903		
446.8	1.88708328		
447	1.8865018		
447.2	1.88624491		
447.4	1.88587216		
447.6	1.88515258		
447.8	1.8852438		
448	1.88518545		
448.2	1.88479909		
448.4	1.88439184		
448.6	1.88396617		
448.8	1.88358318		
449	1.88354719		
449.2	1.8837085		
449.4	1.88357452		
449.6	1.88365637		
449.8	1.88373643		
450	1.8839123		
450.2	1.88312669		
450.4	1.88306464		
450.6	1.88288223		
450.8	1.88255569		
451	1.88171549		
451.2	1.88139851		
451.4	1.88130132		
451.6	1.88100365		
451.8	1.88189108		
452	1.88177834		
452.2	1.88154085		
452.4	1.88135776		
452.6	1.88100618		
452.8	1.8810401		
453	1.88142419		
453.2	1.88140571		
453.4	1.88137108		
453.6	1.88143958		
453.8	1.88136128		
454	1.88078511		
454.2	1.88010795		
454.4	1.88035645		
454.6	1.87984793		
454.8	1.87995133		
455	1.87964174		
455.2	1.8792689		
455.4	1.87955916		
455.6	1.87923284		
455.8	1.87937692		
456	1.87848365		
456.2	1.87811822		
456.4	1.87764332		
456.6	1.87739025		
456.8	1.8775781		
457	1.87739474		
457.2	1.87674688		
457.4	1.87653869		
457.6	1.8766533		
457.8	1.87662295		
458	1.87646759		
458.2	1.87705958		
458.4	1.87729623		
458.6	1.8765498		
458.8	1.87647406		
459	1.8764541		
459.2	1.87642438		
459.4	1.87670398		
459.6	1.87642648		
459.8	1.87646753		
460	1.87623734		
460.2	1.87674855		
460.4	1.87720438		
460.6	1.87735824		
460.8	1.87720336		
461	1.87692431		
461.2	1.87673291		
461.4	1.87693054		
461.6	1.87714979		
461.8	1.87728674		
462	1.87687287		
462.2	1.87680588		
462.4	1.87554454		
462.6	1.87472945		
462.8	1.87442866		
463	1.87439711		
463.2	1.87401193		
463.4	1.87413383		
463.6	1.87360289		
463.8	1.87347806		
464	1.87322484		
464.2	1.87385569		
464.4	1.87387352		
464.6	1.87387572		
464.8	1.87357951		
465	1.87316546		
465.2	1.8733905		
465.4	1.87353444		
465.6	1.87332606		
465.8	1.872807		
466	1.87178125		
466.2	1.87135875		
466.4	1.87032179		
466.6	1.86985882		
466.8	1.86985561		
467	1.86974902		
467.2	1.86931699		
467.4	1.86912982		
467.6	1.86824251		
467.8	1.86882142		
468	1.86918239		
468.2	1.86986865		
468.4	1.87016768		
468.6	1.87044616		
468.8	1.87038646		
469	1.8707085		
469.2	1.8713412		
469.4	1.87088996		
469.6	1.87040653		
469.8	1.87034703		
470	1.86996629		
470.2	1.86992443		
470.4	1.86944047		
470.6	1.8690811		
470.8	1.86918199		
471	1.86839815		
471.2	1.8678079		
471.4	1.86771564		
471.6	1.86760665		
471.8	1.86804234		
472	1.8676165		
472.2	1.86728117		
472.4	1.86715538		
472.6	1.86742438		
472.8	1.86702126		
473	1.86714654		
473.2	1.86659543		
473.4	1.86614609		
473.6	1.86598893		
473.8	1.86613766		
474	1.86543644		
474.2	1.86565974		
474.4	1.86525195		
474.6	1.86519503		
474.8	1.86552782		
475	1.86515736		
475.2	1.86517496		
475.4	1.86477081		
475.6	1.86441141		
475.8	1.86387626		
476	1.86320126		
476.2	1.86307102		
476.4	1.86289103		
476.6	1.86284044		
476.8	1.86221552		
477	1.86235044		
477.2	1.86251533		
477.4	1.86264996		
477.6	1.86346484		
477.8	1.86379833		
478	1.86410346		
478.2	1.86522486		
478.4	1.86577216		
478.6	1.86620497		
478.8	1.86643582		
479	1.86629252		
479.2	1.86624028		
479.4	1.86590796		
479.6	1.86539802		
479.8	1.86516711		
480	1.86457177		
480.2	1.8638461		
480.4	1.86249624		
480.6	1.86193603		
480.8	1.86167206		
481	1.86136043		
481.2	1.86096662		
481.4	1.86068738		
481.6	1.86100321		
481.8	1.86078542		
482	1.86151166		
482.2	1.86193535		
482.4	1.86164374		
482.6	1.86154422		
482.8	1.86196186		
483	1.86211185		
483.2	1.86235096		
483.4	1.86244762		
483.6	1.86154061		
483.8	1.86189004		
484	1.86141081		
484.2	1.86118345		
484.4	1.86059413		
484.6	1.86061785		
484.8	1.86024893		
485	1.85960817		
485.2	1.85940375		
485.4	1.85973583		
485.6	1.85957937		
485.8	1.85981941		
486	1.86025144		
486.2	1.86004081		
486.4	1.85999173		
486.6	1.86025937		
486.8	1.86005211		
487	1.85995903		
487.2	1.85976827		
487.4	1.85963907		
487.6	1.85900268		
487.8	1.85962673		
488	1.85966538		
488.2	1.85963458		
488.4	1.8592296		
488.6	1.85889105		
488.8	1.85838886		
489	1.85814863		
489.2	1.85855925		
489.4	1.85866471		
489.6	1.85823314		
489.8	1.85852129		
490	1.8587778		
490.2	1.85878223		
490.4	1.8585914		
490.6	1.85845488		
490.8	1.85812939		
491	1.85842249		
491.2	1.8578157		
491.4	1.8575868		
491.6	1.8571816		
491.8	1.85719059		
492	1.85682439		
492.2	1.85633392		
492.4	1.85601062		
492.6	1.85558913		
492.8	1.85501457		
493	1.85452371		
493.2	1.85472733		
493.4	1.85421936		
493.6	1.85398447		
493.8	1.85415992		
494	1.85404291		
494.2	1.85384339		
494.4	1.85328891		
494.6	1.85326924		
494.8	1.85303107		
495	1.85314708		
495.2	1.85247271		
495.4	1.85255842		
495.6	1.85280858		
495.8	1.85258331		
496	1.85256632		
496.2	1.85276985		
496.4	1.85266301		
496.6	1.85256127		
496.8	1.85266817		
497	1.85227195		
497.2	1.85264133		
497.4	1.85235468		
497.6	1.85300897		
497.8	1.85293931		
498	1.85266776		
498.2	1.8526086		
498.4	1.85248914		
498.6	1.85299536		
498.8	1.85310375		
499	1.85342149		
499.2	1.85292297		
499.4	1.85246965		
499.6	1.8523143		
499.8	1.8514156		
500	1.85100818		
500.2	1.85076457		
500.4	1.85030289		
500.6	1.85019363		
500.8	1.84986672		
501	1.84935842		
501.2	1.84954191		
501.4	1.84933836		
501.6	1.84965635		
501.8	1.84954896		
502	1.84897606		
502.2	1.84912447		
502.4	1.84952021		
502.6	1.84961938		
502.8	1.84970617		
503	1.84965571		
503.2	1.84929965		
503.4	1.84904088		
503.6	1.84925525		
503.8	1.84938412		
504	1.85002176		
504.2	1.84997001		
504.4	1.85003505		
504.6	1.85060567		
504.8	1.85082326		
505	1.85103989		
505.2	1.85177141		
505.4	1.85144131		
505.6	1.85136266		
505.8	1.85066707		
506	1.84963029		
506.2	1.8496314		
506.4	1.84937747		
506.6	1.84907875		
506.8	1.84891103		
507	1.84861336		
507.2	1.84852987		
507.4	1.84841644		
507.6	1.84845485		
507.8	1.84856357		
508	1.84856546		
508.2	1.8481618		
508.4	1.84847855		
508.6	1.84837822		
508.8	1.84788642		
509	1.84763366		
509.2	1.84763398		
509.4	1.84652538		
509.6	1.84612382		
509.8	1.84584193		
510	1.84633178		
510.2	1.84647837		
510.4	1.84635166		
510.6	1.84645512		
510.8	1.84629639		
511	1.84667443		
511.2	1.84698231		
511.4	1.84673882		
511.6	1.84650672		
511.8	1.84633968		
512	1.84658127		
512.2	1.84607736		
512.4	1.84593052		
512.6	1.84561065		
512.8	1.8454279		
513	1.84545643		
513.2	1.84526671		
513.4	1.84531279		
513.6	1.84601027		
513.8	1.84688581		
514	1.84702386		
514.2	1.84654554		
514.4	1.84626075		
514.6	1.84653701		
514.8	1.84658059		
515	1.84665098		
515.2	1.8464011		
515.4	1.84550971		
515.6	1.84507441		
515.8	1.84461469		
516	1.84411173		
516.2	1.84349552		
516.4	1.84377907		
516.6	1.84387086		
516.8	1.84327371		
517	1.84323051		
517.2	1.84300309		
517.4	1.84325643		
517.6	1.84329267		
517.8	1.84302923		
518	1.84242938		
518.2	1.84205849		
518.4	1.8421234		
518.6	1.84200787		
518.8	1.84227793		
519	1.84219605		
519.2	1.84238221		
519.4	1.84207332		
519.6	1.84212156		
519.8	1.84221689		
520	1.84271426		
520.2	1.84353557		
520.4	1.84411071		
520.6	1.84434965		
520.8	1.84365505		
521	1.84371315		
521.2	1.84349993		
521.4	1.84270917		
521.6	1.84230128		
521.8	1.84184252		
522	1.84171515		
522.2	1.84137534		
522.4	1.84127827		
522.6	1.84116784		
522.8	1.84146651		
523	1.84125957		
523.2	1.84131068		
523.4	1.84064204		
523.6	1.84062285		
523.8	1.84056369		
524	1.84116959		
524.2	1.84148321		
524.4	1.84142721		
524.6	1.84119043		
524.8	1.84068855		
525	1.84069131		
525.2	1.84038864		
525.4	1.84025485		
525.6	1.84074005		
525.8	1.84067122		
526	1.84096865		
526.2	1.84083676		
526.4	1.841103		
526.6	1.84141186		
526.8	1.84140024		
527	1.840949		
527.2	1.84083182		
527.4	1.84022148		
527.6	1.84002097		
527.8	1.84042318		
528	1.84084987		
528.2	1.84078616		
528.4	1.84038891		
528.6	1.84018418		
528.8	1.83989239		
529	1.83978713		
529.2	1.83938517		
529.4	1.8393955		
529.6	1.83882411		
529.8	1.83878048		
530	1.83868392		
530.2	1.83812967		
530.4	1.83853279		
530.6	1.83797699		
530.8	1.83772121		
531	1.83745257		
531.2	1.8376706		
531.4	1.83791948		
531.6	1.8385437		
531.8	1.83921066		
532	1.83910569		
532.2	1.83917123		
532.4	1.83946275		
532.6	1.83930959		
532.8	1.83924449		
533	1.83896781		
533.2	1.83866513		
533.4	1.83890112		
533.6	1.83854589		
533.8	1.83838631		
534	1.83805318		
534.2	1.8372257		
534.4	1.83672351		
534.6	1.83582674		
534.8	1.83576948		
535	1.83562408		
535.2	1.83582307		
535.4	1.83635293		
535.6	1.836443		
535.8	1.83635385		
536	1.83631309		
536.2	1.83640116		
536.4	1.83661881		
536.6	1.83629987		
536.8	1.83635938		
537	1.83639731		
537.2	1.83636866		
537.4	1.83636505		
537.6	1.83627913		
537.8	1.83638803		
538	1.83649717		
538.2	1.83597327		
538.4	1.83550895		
538.6	1.83612171		
538.8	1.83611051		
539	1.83620245		
539.2	1.8367558		
539.4	1.83688236		
539.6	1.8363325		
539.8	1.83630854		
540	1.83612613		
540.2	1.83603984		
540.4	1.83579461		
540.6	1.83547925		
540.8	1.8350789		
541	1.83483855		
541.2	1.83444579		
541.4	1.83386821		
541.6	1.83399475		
541.8	1.8339971		
542	1.83312494		
542.2	1.83297173		
542.4	1.83249128		
542.6	1.83271508		
542.8	1.83195272		
543	1.83212283		
543.2	1.83244691		
543.4	1.83248049		
543.6	1.83247123		
543.8	1.83265079		
544	1.83268424		
544.2	1.83294677		
544.4	1.83289942		
544.6	1.83270299		
544.8	1.83260322		
545	1.83211981		
545.2	1.83178048		
545.4	1.83187601		
545.6	1.83237773		
545.8	1.83232234		
546	1.83183838		
546.2	1.83203508		
546.4	1.83189955		
546.6	1.83191335		
546.8	1.83155544		
547	1.83227323		
547.2	1.83235826		
547.4	1.83280338		
547.6	1.83308659		
547.8	1.83305487		
548	1.83340633		
548.2	1.83329996		
548.4	1.8329854		
548.6	1.83260916		
548.8	1.83216993		
549	1.8320148		
549.2	1.83163433		
549.4	1.83203122		
549.6	1.83181204		
549.8	1.83167087		
550	1.83171024		
550.2	1.83160689		
550.4	1.8315141		
550.6	1.8307281		
550.8	1.83019275		
551	1.83007003		
551.2	1.82982127		
551.4	1.83015355		
551.6	1.82979849		
551.8	1.8296577		
552	1.82976797		
552.2	1.82964803		
552.4	1.83005866		
552.6	1.8299383		
552.8	1.82934548		
553	1.82957706		
553.2	1.82942262		
553.4	1.82991001		
553.6	1.8297584		
553.8	1.83015954		
554	1.8302745		
554.2	1.8302794		
554.4	1.83006792		
554.6	1.82964906		
554.8	1.82951622		
555	1.829493		
555.2	1.82959989		
555.4	1.82969791		
555.6	1.82936334		
555.8	1.82969715		
556	1.82965826		
556.2	1.82939219		
556.4	1.82936448		
556.6	1.82877268		
556.8	1.82863976		
557	1.82906487		
557.2	1.82870419		
557.4	1.82821664		
557.6	1.82818677		
557.8	1.82815157		
558	1.82836853		
558.2	1.82846438		
558.4	1.82795131		
558.6	1.82759002		
558.8	1.82803202		
559	1.82825288		
559.2	1.82835565		
559.4	1.82820721		
559.6	1.8280922		
559.8	1.82768195		
560	1.82756435		
560.2	1.82744935		
560.4	1.82725127		
560.6	1.82693629		
560.8	1.82713178		
561	1.82678578		
561.2	1.82607092		
561.4	1.82610052		
561.6	1.82597218		
561.8	1.82606394		
562	1.82625571		
562.2	1.82582138		
562.4	1.8258307		
562.6	1.82604289		
562.8	1.82683326		
563	1.82638943		
563.2	1.82647816		
563.4	1.82614708		
563.6	1.82595761		
563.8	1.82585568		
564	1.82591943		
564.2	1.82597385		
564.4	1.82572622		
564.6	1.82577896		
564.8	1.82604375		
565	1.82599541		
565.2	1.82605982		
565.4	1.82608639		
565.6	1.82605545		
565.8	1.82621563		
566	1.8257486		
566.2	1.82562397		
566.4	1.82570558		
566.6	1.82540684		
566.8	1.82536928		
567	1.8251465		
567.2	1.82518047		
567.4	1.82471724		
567.6	1.82453556		
567.8	1.82469023		
568	1.82472498		
568.2	1.82501481		
568.4	1.82513671		
568.6	1.82499156		
568.8	1.82484025		
569	1.82471502		
569.2	1.82454523		
569.4	1.8241549		
569.6	1.82371312		
569.8	1.82337381		
570	1.82319447		
570.2	1.82340262		
570.4	1.82353067		
570.6	1.82330191		
570.8	1.82331718		
571	1.82343639		
571.2	1.82337978		
571.4	1.82357283		
571.6	1.82389945		
571.8	1.8243879		
572	1.8242405		
572.2	1.82454838		
572.4	1.82419363		
572.6	1.82428368		
572.8	1.82409929		
573	1.82428901		
573.2	1.82396928		
573.4	1.82409091		
573.6	1.82407055		
573.8	1.82393853		
574	1.82428477		
574.2	1.82461017		
574.4	1.82429055		
574.6	1.82375345		
574.8	1.82348868		
575	1.82333879		
575.2	1.82297866		
575.4	1.82284345		
575.6	1.8229474		
575.8	1.82237572		
576	1.82199505		
576.2	1.82233432		
576.4	1.82223454		
576.6	1.82256827		
576.8	1.82245052		
577	1.82247189		
577.2	1.8222133		
577.4	1.82231056		
577.6	1.82212302		
577.8	1.82187371		
578	1.82221933		
578.2	1.82210567		
578.4	1.82220964		
578.6	1.82213366		
578.8	1.82231548		
579	1.82212644		
579.2	1.82214811		
579.4	1.82219155		
579.6	1.82248448		
579.8	1.82241797		
580	1.82241602		
580.2	1.82260486		
580.4	1.82257033		
580.6	1.82245493		
580.8	1.82284664		
581	1.82297351		
581.2	1.82301005		
581.4	1.82251786		
581.6	1.82244568		
581.8	1.82182598		
582	1.82147053		
582.2	1.82089838		
582.4	1.82028089		
582.6	1.8198428		
582.8	1.8193328		
583	1.81859622		
583.2	1.81830684		
583.4	1.81814833		
583.6	1.81819735		
583.8	1.81835732		
584	1.81786519		
584.2	1.81806889		
584.4	1.81826924		
584.6	1.81860931		
584.8	1.81944642		
585	1.82007449		
585.2	1.82015423		
585.4	1.82036207		
585.6	1.82038126		
585.8	1.82017235		
586	1.82024697		
586.2	1.82009403		
586.4	1.81977378		
586.6	1.82009194		
586.8	1.81982954		
587	1.81967112		
587.2	1.81976175		
587.4	1.82010461		
587.6	1.8200336		
587.8	1.82038237		
588	1.81968222		
588.2	1.81943512		
588.4	1.8192124		
588.6	1.81885222		
588.8	1.81859222		
589	1.8183059		
589.2	1.81799023		
589.4	1.817714		
589.6	1.81715822		
589.8	1.81714658		
590	1.81679994		
590.2	1.81704134		
590.4	1.81734048		
590.6	1.81765664		
590.8	1.81736286		
591	1.81743558		
591.2	1.81780579		
591.4	1.81845803		
591.6	1.81846865		
591.8	1.81885207		
592	1.81821238		
592.2	1.81828044		
592.4	1.81790641		
592.6	1.81810517		
592.8	1.81756196		
593	1.81728602		
593.2	1.81671226		
593.4	1.81617908		
593.6	1.81630554		
593.8	1.81634235		
594	1.81614581		
594.2	1.81679039		
594.4	1.81694694		
594.6	1.81673203		
594.8	1.81648007		
595	1.81678259		
595.2	1.8165016		
595.4	1.81663306		
595.6	1.8162662		
595.8	1.8160917		
596	1.81578479		
596.2	1.81603543		
596.4	1.81582761		
596.6	1.81589665		
596.8	1.81502656		
597	1.81525833		
597.2	1.81490791		
597.4	1.81506364		
597.6	1.81581774		
597.8	1.81576828		
598	1.8155668		
598.2	1.81565916		
598.4	1.81536671		
598.6	1.81546433		
598.8	1.81537559		
599	1.81513989		
599.2	1.81484623		
599.4	1.81482652		
599.6	1.81454018		
599.8	1.81427974		
600	1.81398628		
600.2	1.81365439		
600.4	1.81314188		
600.6	1.813075		
600.8	1.81257701		
601	1.81236128		
601.2	1.8117292		
601.4	1.81195165		
601.6	1.81211957		
601.8	1.81193981		
602	1.811685		
602.2	1.81189504		
602.4	1.81214221		
602.6	1.81271079		
602.8	1.81272863		
603	1.8128584		
603.2	1.81339309		
603.4	1.81337714		
603.6	1.8136403		
603.8	1.81391666		
604	1.81374712		
604.2	1.81399879		
604.4	1.81390752		
604.6	1.81413144		
604.8	1.81363986		
605	1.81329768		
605.2	1.81371105		
605.4	1.813974		
605.6	1.81371272		
605.8	1.81332322		
606	1.81319877		
606.2	1.81300306		
606.4	1.81257469		
606.6	1.81237225		
606.8	1.81241301		
607	1.81305813		
607.2	1.81307757		
607.4	1.8131931		
607.6	1.81352538		
607.8	1.8139578		
608	1.81438704		
608.2	1.81483979		
608.4	1.81475604		
608.6	1.81471457		
608.8	1.81459168		
609	1.81474654		
609.2	1.81512659		
609.4	1.81448806		
609.6	1.81382185		
609.8	1.81315436		
610	1.81285162		
610.2	1.81186724		
610.4	1.81165983		
610.6	1.81136566		
610.8	1.81117816		
611	1.81176195		
611.2	1.81110063		
611.4	1.81152513		
611.6	1.81195293		
611.8	1.81254043		
612	1.8132115		
612.2	1.81339194		
612.4	1.81306413		
612.6	1.81350044		
612.8	1.81439203		
613	1.81463589		
613.2	1.8147681		
613.4	1.81447852		
613.6	1.81386977		
613.8	1.81310416		
614	1.81225071		
614.2	1.81107421		
614.4	1.81051067		
614.6	1.80946332		
614.8	1.80887037		
615	1.80890817		
615.2	1.80812217		
615.4	1.80902124		
615.6	1.80936928		
615.8	1.80956226		
616	1.8097038		
616.2	1.81005989		
616.4	1.8105183		
616.6	1.81173393		
616.8	1.81203271		
617	1.81213487		
617.2	1.81228254		
617.4	1.81207021		
617.6	1.81147155		
617.8	1.81125454		
618	1.81081594		
618.2	1.81040093		
618.4	1.81010549		
618.6	1.80965431		
618.8	1.80939295		
619	1.80934628		
619.2	1.80926381		
619.4	1.80947544		
619.6	1.80889568		
619.8	1.80857892		
620	1.80842814		
620.2	1.80863878		
