# Supplementary material for: Molecular basis for DNA recognition by the maternal pioneer transcription factor FoxH1
Source: Nat Commun. 2022 Nov 26;13:7279. doi: 10.1038/s41467-022-34925-y (PMC9701222; doi:10.1038/s41467-022-34925-y)
Supplement: Supplementary file 4 — Source Data [file 41467_2022_34925_MOESM4_ESM.zip › Sourcedata/BLIS/FoxH1/K33N/GSC/NCP/B10Results.txt]

Conc1	2.5E-07	
Start1	170.4	
Stop1	620.2	
Kobs		
Error Kobs		
Koff		
Error Koff		
Time1	Data1	Fit1	
170.4	0.02851197		
170.6	0.03414948		
170.8	0.04026169		
171	0.04775507		
171.2	0.05569736		
171.4	0.06377126		
171.6	0.0719902		
171.8	0.07987273		
172	0.08770542		
172.2	0.09460332		
172.4	0.10125777		
172.6	0.10605013		
172.8	0.1106323		
173	0.11474418		
173.2	0.11890647		
173.4	0.12264883		
173.6	0.12626509		
173.8	0.12895667		
174	0.13197487		
174.2	0.13465393		
174.4	0.1373505		
174.6	0.1397879		
174.8	0.1420882		
175	0.14476863		
175.2	0.1467481		
175.4	0.14829815		
175.6	0.15022599		
175.8	0.15183352		
176	0.15399551		
176.2	0.15562209		
176.4	0.15774515		
176.6	0.15936253		
176.8	0.16169941		
177	0.16365593		
177.2	0.16541323		
177.4	0.1673783		
177.6	0.16929779		
177.8	0.171149		
178	0.17294206		
178.2	0.17504531		
178.4	0.17736564		
178.6	0.17916396		
178.8	0.18043972		
179	0.18207209		
179.2	0.18354725		
179.4	0.18521522		
179.6	0.1871637		
179.8	0.18868419		
180	0.19042581		
180.2	0.19189004		
180.4	0.19367377		
180.6	0.19591024		
180.8	0.19773505		
181	0.19969384		
181.2	0.20171574		
181.4	0.20389532		
181.6	0.20574946		
181.8	0.20770864		
182	0.20967452		
182.2	0.2114141		
182.4	0.21309646		
182.6	0.21518325		
182.8	0.21661043		
183	0.21845526		
183.2	0.22002808		
183.4	0.22169371		
183.6	0.22330417		
183.8	0.22449954		
184	0.22606957		
184.2	0.22745998		
184.4	0.22900289		
184.6	0.23061834		
184.8	0.23201992		
185	0.23410441		
185.2	0.23596528		
185.4	0.23781717		
185.6	0.23944418		
185.8	0.24098136		
186	0.24292843		
186.2	0.24439678		
186.4	0.24652646		
186.6	0.24909911		
186.8	0.2505693		
187	0.2526276		
187.2	0.25457662		
187.4	0.2565308		
187.6	0.25859845		
187.8	0.2602081		
188	0.2620114		
188.2	0.26360734		
188.4	0.26529704		
188.6	0.26705111		
188.8	0.26862806		
189	0.27028113		
189.2	0.27153419		
189.4	0.27273578		
189.6	0.27453708		
189.8	0.27587691		
190	0.27720915		
190.2	0.27850037		
190.4	0.28033865		
190.6	0.28230313		
190.8	0.2836435		
191	0.28555304		
191.2	0.28730306		
191.4	0.28888192		
191.6	0.29069116		
191.8	0.29259618		
192	0.29406259		
192.2	0.29613231		
192.4	0.29827695		
192.6	0.29997095		
192.8	0.30162165		
193	0.30331385		
193.2	0.30517125		
193.4	0.30680858		
193.6	0.30879868		
193.8	0.31007655		
194	0.31173748		
194.2	0.31398929		
194.4	0.31598072		
194.6	0.31796262		
194.8	0.31956202		
195	0.32113283		
195.2	0.32274143		
195.4	0.32405952		
195.6	0.32588973		
195.8	0.32737892		
196	0.32901423		
196.2	0.33101411		
196.4	0.33326449		
196.6	0.33466393		
196.8	0.33662247		
197	0.3384645		
197.2	0.34016185		
197.4	0.341577		
197.6	0.34309837		
197.8	0.34476513		
198	0.34649282		
198.2	0.34833095		
198.4	0.34943515		
198.6	0.35067872		
198.8	0.35210164		
199	0.35275552		
199.2	0.35391215		
199.4	0.35503166		
199.6	0.35658659		
199.8	0.3581234		
200	0.35987634		
200.2	0.36133449		
200.4	0.36346905		
200.6	0.36457084		
200.8	0.36649693		
201	0.36827615		
201.2	0.37013532		
201.4	0.37208523		
201.6	0.37393816		
201.8	0.37585757		
202	0.37763957		
202.2	0.37952724		
202.4	0.38103647		
202.6	0.38285919		
202.8	0.38467515		
203	0.3856267		
203.2	0.38642547		
203.4	0.38766745		
203.6	0.38907289		
203.8	0.39035981		
204	0.3912368		
204.2	0.3921548		
204.4	0.39349138		
204.6	0.39472693		
204.8	0.39632189		
205	0.39775768		
205.2	0.39956196		
205.4	0.40135131		
205.6	0.40268271		
205.8	0.40412183		
206	0.40647806		
206.2	0.40838375		
206.4	0.41012649		
206.6	0.41192584		
206.8	0.41343941		
207	0.41530023		
207.2	0.41644955		
207.4	0.41790341		
207.6	0.41975179		
207.8	0.42112551		
208	0.4222628		
208.2	0.42359556		
208.4	0.42548992		
208.6	0.42684884		
208.8	0.42799698		
209	0.42926899		
209.2	0.43083011		
209.4	0.43201554		
209.6	0.43348693		
209.8	0.43486735		
210	0.43660173		
210.2	0.43779414		
210.4	0.43977823		
210.6	0.4411798		
210.8	0.44284032		
211	0.44480331		
211.2	0.44574828		
211.4	0.44706938		
211.6	0.44853972		
211.8	0.4499952		
212	0.45136084		
212.2	0.45255731		
212.4	0.45405954		
212.6	0.45503489		
212.8	0.45663312		
213	0.45813523		
213.2	0.45890407		
213.4	0.4599787		
213.6	0.46144364		
213.8	0.46250838		
214	0.46398317		
214.2	0.46582942		
214.4	0.46747485		
214.6	0.4683875		
214.8	0.46985815		
215	0.47162256		
215.2	0.47283383		
215.4	0.47396352		
215.6	0.47517949		
215.8	0.47699924		
216	0.47815868		
216.2	0.47937119		
216.4	0.48086166		
216.6	0.48197222		
216.8	0.48372448		
217	0.48433012		
217.2	0.4852631		
217.4	0.48713685		
217.6	0.48862533		
217.8	0.49003293		
218	0.49118388		
218.2	0.49274303		
218.4	0.49368015		
218.6	0.49505244		
218.8	0.49635176		
219	0.49776152		
219.2	0.49850508		
219.4	0.49931834		
219.6	0.50081594		
219.8	0.50270836		
220	0.50411665		
220.2	0.50531007		
220.4	0.50639972		
220.6	0.50765182		
220.8	0.50897173		
221	0.51012568		
221.2	0.51230141		
221.4	0.51332987		
221.6	0.51486334		
221.8	0.51628884		
222	0.51723714		
222.2	0.51838457		
222.4	0.51974448		
222.6	0.52166063		
222.8	0.52281024		
223	0.52398048		
223.2	0.52517602		
223.4	0.5263964		
223.6	0.52781042		
223.8	0.52942881		
224	0.53004631		
224.2	0.53082636		
224.4	0.53165232		
224.6	0.53296086		
224.8	0.53398784		
225	0.53553187		
225.2	0.5366385		
225.4	0.53739797		
225.6	0.53897335		
225.8	0.53987281		
226	0.54092856		
226.2	0.54244242		
226.4	0.54447332		
226.6	0.54633911		
226.8	0.54777243		
227	0.54919508		
227.2	0.55096566		
227.4	0.55159759		
227.6	0.55273537		
227.8	0.5539881		
228	0.5547489		
228.2	0.55579582		
228.4	0.556909		
228.6	0.55785835		
228.8	0.55843789		
229	0.55944366		
229.2	0.56010435		
229.4	0.56121347		
229.6	0.56249194		
229.8	0.56327759		
230	0.56470418		
230.2	0.5662844		
230.4	0.56748419		
230.6	0.5695639		
230.8	0.57075566		
231	0.57233285		
231.2	0.57369157		
231.4	0.57442126		
231.6	0.57600936		
231.8	0.57714959		
232	0.57817463		
232.2	0.57971412		
232.4	0.58076476		
232.6	0.5817651		
232.8	0.58299663		
233	0.58415035		
233.2	0.58504483		
233.4	0.58624884		
233.6	0.58741299		
233.8	0.58808077		
234	0.58924735		
234.2	0.59047958		
234.4	0.59144939		
234.6	0.59286167		
234.8	0.59350412		
235	0.59495317		
235.2	0.59578839		
235.4	0.59709176		
235.6	0.59814268		
235.8	0.5994103		
236	0.60102376		
236.2	0.60260191		
236.4	0.60358098		
236.6	0.60501413		
236.8	0.60622821		
237	0.60663266		
237.2	0.60790379		
237.4	0.60921117		
237.6	0.61042987		
237.8	0.61113116		
238	0.61207487		
238.2	0.61307414		
238.4	0.61361027		
238.6	0.61437137		
238.8	0.61522563		
239	0.61640534		
239.2	0.61690188		
239.4	0.61828731		
239.6	0.61934692		
239.8	0.62125632		
240	0.62250433		
240.2	0.62341517		
240.4	0.62434811		
240.6	0.62578881		
240.8	0.62681165		
241	0.62780352		
241.2	0.62940975		
241.4	0.63058392		
241.6	0.63128313		
241.8	0.63241031		
242	0.6333388		
242.2	0.63361843		
242.4	0.63428183		
242.6	0.63539039		
242.8	0.63646387		
243	0.63763489		
243.2	0.63828085		
243.4	0.63980605		
243.6	0.64099389		
243.8	0.64266186		
244	0.64376301		
244.2	0.64493912		
244.4	0.64655526		
244.6	0.64778412		
244.8	0.64897373		
245	0.65031583		
245.2	0.65104826		
245.4	0.65213674		
245.6	0.65333461		
245.8	0.65461657		
246	0.65548165		
246.2	0.65638953		
246.4	0.65788352		
246.6	0.65919074		
246.8	0.6604853		
247	0.6614996		
247.2	0.66277586		
247.4	0.66387934		
247.6	0.66480374		
247.8	0.66590895		
248	0.66693211		
248.2	0.66736976		
248.4	0.66822071		
248.6	0.66846238		
248.8	0.66957945		
249	0.6703225		
249.2	0.67111411		
249.4	0.67249698		
249.6	0.67429349		
249.8	0.67470267		
250	0.67550284		
250.2	0.67648607		
250.4	0.67756723		
250.6	0.67861481		
250.8	0.67948343		
251	0.68108357		
251.2	0.68205928		
251.4	0.68249692		
251.6	0.68312527		
251.8	0.68336707		
252	0.6843917		
252.2	0.68508713		
252.4	0.68608635		
252.6	0.68738868		
252.8	0.68890195		
253	0.69025261		
253.2	0.69151005		
253.4	0.69277824		
253.6	0.69433828		
253.8	0.69485428		
254	0.69633778		
254.2	0.69788137		
254.4	0.69883732		
254.6	0.69970418		
254.8	0.70046445		
255	0.70176947		
255.2	0.70244701		
255.4	0.70315582		
255.6	0.70404825		
255.8	0.70464982		
256	0.70639491		
256.2	0.70749085		
256.4	0.70871283		
256.6	0.71033423		
256.8	0.71097682		
257	0.71175088		
257.2	0.71251372		
257.4	0.71341949		
257.6	0.71468727		
257.8	0.71565253		
258	0.71693595		
258.2	0.7172826		
258.4	0.71794087		
258.6	0.71858562		
258.8	0.71950082		
259	0.72048851		
259.2	0.72162261		
259.4	0.72260871		
259.6	0.72375748		
259.8	0.72520278		
260	0.72676878		
260.2	0.72778348		
260.4	0.72962553		
260.6	0.73133984		
260.8	0.73223926		
261	0.73349269		
261.2	0.73401749		
261.4	0.73497655		
261.6	0.73593322		
261.8	0.73653783		
262	0.73670879		
262.2	0.73692019		
262.4	0.7382469		
262.6	0.73876573		
262.8	0.73968554		
263	0.7403186		
263.2	0.74136146		
263.4	0.74264723		
263.6	0.74355114		
263.8	0.74471093		
264	0.74514576		
264.2	0.74632027		
264.4	0.74781234		
264.6	0.74872894		
264.8	0.7491521		
265	0.74983774		
265.2	0.7503781		
265.4	0.75150399		
265.6	0.75250695		
265.8	0.75304295		
266	0.75399692		
266.2	0.75541333		
266.4	0.75655759		
266.6	0.75763542		
266.8	0.75940258		
267	0.7608494		
267.2	0.76203753		
267.4	0.76295569		
267.6	0.7635361		
267.8	0.76451556		
268	0.76531703		
268.2	0.76646131		
268.4	0.76726373		
268.6	0.76830482		
268.8	0.76960762		
269	0.77097567		
269.2	0.77238809		
269.4	0.77371751		
269.6	0.77483685		
269.8	0.77476799		
270	0.77554701		
270.2	0.77588235		
270.4	0.77645791		
270.6	0.77761192		
270.8	0.77904392		
271	0.77899642		
271.2	0.77920221		
271.4	0.77980774		
271.6	0.78075646		
271.8	0.7816407		
272	0.78238527		
272.2	0.78329657		
272.4	0.78452287		
272.6	0.78585224		
272.8	0.78702869		
273	0.78801671		
273.2	0.78933114		
273.4	0.79043824		
273.6	0.79115792		
273.8	0.79140083		
274	0.79255495		
274.2	0.79347971		
274.4	0.79424063		
274.6	0.79543108		
274.8	0.79653971		
275	0.79697077		
275.2	0.79823571		
275.4	0.79939754		
275.6	0.80055942		
275.8	0.80139112		
276	0.80231977		
276.2	0.80367776		
276.4	0.8047531		
276.6	0.80530929		
276.8	0.80594252		
277	0.80647912		
277.2	0.80756229		
277.4	0.80830638		
277.6	0.80911362		
277.8	0.81015407		
278	0.81100071		
278.2	0.81186751		
278.4	0.81266059		
278.6	0.81396726		
278.8	0.81532136		
279	0.81697446		
279.2	0.81815395		
279.4	0.81913797		
279.6	0.82003883		
279.8	0.82092495		
280	0.82224112		
280.2	0.82325128		
280.4	0.82387635		
280.6	0.8242966		
280.8	0.82464996		
281	0.82482834		
281.2	0.82559679		
281.4	0.82601024		
281.6	0.82693999		
281.8	0.82814624		
282	0.82857055		
282.2	0.82899565		
282.4	0.82978357		
282.6	0.83074944		
282.8	0.83166076		
283	0.83256811		
283.2	0.83326141		
283.4	0.83402545		
283.6	0.83528214		
283.8	0.83672158		
284	0.83791603		
284.2	0.83886508		
284.4	0.84016864		
284.6	0.841456		
284.8	0.84209682		
285	0.84348812		
285.2	0.84465006		
285.4	0.84561647		
285.6	0.8466776		
285.8	0.84734479		
286	0.84753375		
286.2	0.84816126		
286.4	0.84923548		
286.6	0.84960553		
286.8	0.85028351		
287	0.85127219		
287.2	0.85231025		
287.4	0.85286866		
287.6	0.8539923		
287.8	0.85479299		
288	0.85536413		
288.2	0.85604169		
288.4	0.85667113		
288.6	0.85759546		
288.8	0.85801418		
289	0.85949787		
289.2	0.85987987		
289.4	0.86047131		
289.6	0.86134363		
289.8	0.86230917		
290	0.86359425		
290.2	0.86482415		
290.4	0.86615624		
290.6	0.86723055		
290.8	0.8687215		
291	0.86962394		
291.2	0.87069593		
291.4	0.87142511		
291.6	0.87254543		
291.8	0.87323253		
292	0.87360876		
292.2	0.8738746		
292.4	0.87465762		
292.6	0.87539486		
292.8	0.8761836		
293	0.8776278		
293.2	0.87799312		
293.4	0.87862338		
293.6	0.87959512		
293.8	0.8805047		
294	0.8812353		
294.2	0.88198597		
294.4	0.88272213		
294.6	0.88358866		
294.8	0.8845255		
295	0.88495935		
295.2	0.88635578		
295.4	0.88681923		
295.6	0.88797023		
295.8	0.88878025		
296	0.88949976		
296.2	0.89008478		
296.4	0.89137736		
296.6	0.89239408		
296.8	0.89389698		
297	0.89481454		
297.2	0.89534827		
297.4	0.89626776		
297.6	0.89721878		
297.8	0.89800872		
298	0.89858139		
298.2	0.89930585		
298.4	0.89996873		
298.6	0.90128475		
298.8	0.90191767		
299	0.90229462		
299.2	0.9032252		
299.4	0.90340924		
299.6	0.9042496		
299.8	0.90446348		
300	0.9050603		
300.2	0.90602837		
300.4	0.90741255		
300.6	0.90861276		
300.8	0.91020126		
301	0.91138035		
301.2	0.91249976		
301.4	0.9133318		
301.6	0.91407558		
301.8	0.9152746		
302	0.9160121		
302.2	0.9167508		
302.4	0.91763435		
302.6	0.91881007		
302.8	0.91946121		
303	0.92040836		
303.2	0.92119598		
303.4	0.92232628		
303.6	0.92257291		
303.8	0.92353372		
304	0.92447543		
304.2	0.92574136		
304.4	0.926614		
304.6	0.9275948		
304.8	0.92861595		
305	0.92887412		
305.2	0.92901936		
305.4	0.92931028		
305.6	0.92980566		
305.8	0.93030598		
306	0.93055276		
306.2	0.93132009		
306.4	0.93240203		
306.6	0.93375916		
306.8	0.93460129		
307	0.93556449		
307.2	0.93658498		
307.4	0.93774173		
307.6	0.93835594		
307.8	0.93944238		
308	0.94000819		
308.2	0.94135528		
308.4	0.94259428		
308.6	0.94352834		
308.8	0.94469618		
309	0.94565305		
309.2	0.94658563		
309.4	0.94741813		
309.6	0.94832098		
309.8	0.94939449		
310	0.95029597		
310.2	0.95176608		
310.4	0.95266766		
310.6	0.95417263		
310.8	0.95431876		
311	0.95456345		
311.2	0.9551299		
311.4	0.95574197		
311.6	0.95626398		
311.8	0.95667732		
312	0.95671603		
312.2	0.957234		
312.4	0.95784332		
312.6	0.9582449		
312.8	0.95912642		
313	0.95968227		
313.2	0.96014986		
313.4	0.96098981		
313.6	0.96200946		
313.8	0.96260663		
314	0.96322005		
314.2	0.96445169		
314.4	0.96500284		
314.6	0.9663578		
314.8	0.96696749		
315	0.96848969		
315.2	0.96977637		
315.4	0.97108623		
315.6	0.97238412		
315.8	0.97347615		
316	0.97402478		
316.2	0.97510742		
316.4	0.9765465		
316.6	0.9771764		
316.8	0.97796127		
317	0.97866405		
317.2	0.97930635		
317.4	0.98016203		
317.6	0.98076788		
317.8	0.98135151		
318	0.98194533		
318.2	0.98283822		
318.4	0.98372436		
318.6	0.98512708		
318.8	0.9860827		
319	0.98675095		
319.2	0.98756649		
319.4	0.98859158		
319.6	0.98919345		
319.8	0.98965775		
320	0.99020972		
320.2	0.99088853		
320.4	0.99168744		
320.6	0.99214449		
320.8	0.99294067		
321	0.99366906		
321.2	0.99490071		
321.4	0.99600318		
321.6	0.99685854		
321.8	0.99763617		
322	0.99826271		
322.2	0.99941522		
322.4	1.00034637		
322.6	1.0015166		
322.8	1.00241289		
323	1.00328507		
323.2	1.00445151		
323.4	1.00508484		
323.6	1.00529431		
323.8	1.00608608		
324	1.00706247		
324.2	1.00772777		
324.4	1.00830497		
324.6	1.00911441		
324.8	1.00934247		
325	1.00988872		
325.2	1.01087514		
325.4	1.01091795		
325.6	1.01119848		
325.8	1.01188161		
326	1.01282806		
326.2	1.0136779		
326.4	1.01449821		
326.6	1.01550196		
326.8	1.01654156		
327	1.01744485		
327.2	1.01856215		
327.4	1.01961891		
327.6	1.02016033		
327.8	1.0210305		
328	1.02188687		
328.2	1.02239113		
328.4	1.02348313		
328.6	1.0242413		
328.8	1.02454806		
329	1.02573192		
329.2	1.02661434		
329.4	1.02686318		
329.6	1.02770428		
329.8	1.02882281		
330	1.02958031		
330.2	1.03028121		
330.4	1.03085132		
330.6	1.03145964		
330.8	1.03262082		
331	1.03333035		
331.2	1.03438607		
331.4	1.03540713		
331.6	1.03582175		
331.8	1.03667206		
332	1.03749094		
332.2	1.03833224		
332.4	1.03963875		
332.6	1.04005627		
332.8	1.040775		
333	1.0419962		
333.2	1.04205273		
333.4	1.04248069		
333.6	1.04352552		
333.8	1.04420685		
334	1.04449462		
334.2	1.04508089		
334.4	1.04526428		
334.6	1.04594595		
334.8	1.04682984		
335	1.04770908		
335.2	1.04853608		
335.4	1.04903491		
335.6	1.04931765		
335.8	1.04947393		
336	1.05053361		
336.2	1.05115801		
336.4	1.05225967		
336.6	1.05272639		
336.8	1.05372698		
337	1.05481534		
337.2	1.05517679		
337.4	1.05629225		
337.6	1.05766264		
337.8	1.05886879		
338	1.05984399		
338.2	1.06139356		
338.4	1.06250306		
338.6	1.063748		
338.8	1.06496007		
339	1.06608816		
339.2	1.06675053		
339.4	1.06745349		
339.6	1.06740907		
339.8	1.06774323		
340	1.0687796		
340.2	1.06939263		
340.4	1.070276		
340.6	1.07073712		
340.8	1.07105583		
341	1.07145968		
341.2	1.07191363		
341.4	1.0725001		
341.6	1.07362081		
341.8	1.07460589		
342	1.07507225		
342.2	1.07573113		
342.4	1.07605545		
342.6	1.07613007		
342.8	1.07725317		
343	1.07785374		
343.2	1.07863064		
343.4	1.07906631		
343.6	1.07996377		
343.8	1.08118253		
344	1.08258149		
344.2	1.08457532		
344.4	1.08548508		
344.6	1.0864518		
344.8	1.08759242		
345	1.08919618		
345.2	1.09035846		
345.4	1.0910214		
345.6	1.09208638		
345.8	1.09274392		
346	1.0927776		
346.2	1.09280214		
346.4	1.09287017		
346.6	1.09316388		
346.8	1.09405233		
347	1.09379954		
347.2	1.09463302		
347.4	1.09510852		
347.6	1.09613751		
347.8	1.09665092		
348	1.09787926		
348.2	1.09890825		
348.4	1.09971618		
348.6	1.10059734		
348.8	1.10191021		
349	1.10257458		
349.2	1.10362353		
349.4	1.10418472		
349.6	1.10510844		
349.8	1.10552037		
350	1.10639463		
350.2	1.10736835		
350.4	1.10759392		
350.6	1.10849746		
350.8	1.10941556		
351	1.1096114		
351.2	1.11053558		
351.4	1.1108592		
351.6	1.11183264		
351.8	1.11257191		
352	1.11347361		
352.2	1.11438622		
352.4	1.11555791		
352.6	1.11609781		
352.8	1.11705426		
353	1.1177715		
353.2	1.1189733		
353.4	1.11996178		
353.6	1.12113948		
353.8	1.12179109		
354	1.12248351		
354.2	1.1228638		
354.4	1.12330728		
354.6	1.1241865		
354.8	1.12500275		
355	1.12521535		
355.2	1.12572193		
355.4	1.12624414		
355.6	1.12726998		
355.8	1.12720107		
356	1.12859867		
356.2	1.12952617		
356.4	1.12985373		
356.6	1.13025818		
356.8	1.13119904		
357	1.13152897		
357.2	1.13242397		
357.4	1.13368401		
357.6	1.13458351		
357.8	1.13506861		
358	1.13591733		
358.2	1.13716384		
358.4	1.13819133		
358.6	1.13875546		
358.8	1.13922266		
359	1.13971089		
359.2	1.14031671		
359.4	1.14092203		
359.6	1.14174177		
359.8	1.14185832		
360	1.14316392		
360.2	1.14314366		
360.4	1.1432		
360.6	1.14415521		
360.8	1.14504601		
361	1.14557755		
361.2	1.14634241		
361.4	1.14727774		
361.6	1.14817415		
361.8	1.14849228		
362	1.14978505		
362.2	1.15061209		
362.4	1.15105428		
362.6	1.15147792		
362.8	1.15211186		
363	1.15324818		
363.2	1.15413336		
363.4	1.15500847		
363.6	1.15619849		
363.8	1.15677761		
364	1.15774218		
364.2	1.15844757		
364.4	1.15923863		
364.6	1.16022126		
364.8	1.16086506		
365	1.161263		
365.2	1.16187557		
365.4	1.16286818		
365.6	1.16374273		
365.8	1.1643158		
366	1.16567599		
366.2	1.16607452		
366.4	1.16666512		
366.6	1.16724516		
366.8	1.16829844		
367	1.16906493		
367.2	1.16982359		
367.4	1.1707035		
367.6	1.17150264		
367.8	1.17193905		
368	1.17277169		
368.2	1.17331913		
368.4	1.17365268		
368.6	1.17364717		
368.8	1.17444398		
369	1.17516093		
369.2	1.17626449		
369.4	1.17684745		
369.6	1.17768584		
369.8	1.17810076		
370	1.17881127		
370.2	1.17917961		
370.4	1.17962131		
370.6	1.18017297		
370.8	1.18114903		
371	1.18194094		
371.2	1.18235434		
371.4	1.18370589		
371.6	1.18421595		
371.8	1.18506653		
372	1.18621262		
372.2	1.18689422		
372.4	1.1873286		
372.6	1.18741716		
372.8	1.18887967		
373	1.18990362		
373.2	1.19105704		
373.4	1.19229735		
373.6	1.1932661		
373.8	1.19434149		
374	1.19517983		
374.2	1.1957749		
374.4	1.19651324		
374.6	1.19729873		
374.8	1.1974791		
375	1.1983391		
375.2	1.19889429		
375.4	1.20002482		
375.6	1.19987148		
375.8	1.20053182		
376	1.20104258		
376.2	1.20117776		
376.4	1.20125447		
376.6	1.20172068		
376.8	1.20283058		
377	1.20340215		
377.2	1.20421183		
377.4	1.20492403		
377.6	1.20540796		
377.8	1.20637566		
378	1.20672296		
378.2	1.20769208		
378.4	1.20878343		
378.6	1.20954846		
378.8	1.21038256		
379	1.21189788		
379.2	1.2126759		
379.4	1.21328004		
379.6	1.2136816		
379.8	1.2141934		
380	1.21465052		
380.2	1.21490183		
380.4	1.21490183		
380.6	1.21296998		
380.8	1.21055623		
381	1.20809601		
381.2	1.20582906		
381.4	1.20351242		
381.6	1.20096268		
381.8	1.19832409		
382	1.19609828		
382.2	1.19402577		
382.4	1.1923115		
382.6	1.19116532		
382.8	1.19031332		
383	1.18953515		
383.2	1.18910359		
383.4	1.1883078		
383.6	1.18784932		
383.8	1.1871917		
384	1.18657224		
384.2	1.18585961		
384.4	1.1851716		
384.6	1.18503327		
384.8	1.1842625		
385	1.18411122		
385.2	1.18391682		
385.4	1.18291798		
385.6	1.18190448		
385.8	1.18076925		
386	1.18009486		
386.2	1.1792427		
386.4	1.1786179		
386.6	1.17842448		
386.8	1.1779876		
387	1.17783544		
387.2	1.17799937		
387.4	1.17786171		
387.6	1.17744839		
387.8	1.17689693		
388	1.17641835		
388.2	1.17634017		
388.4	1.17620124		
388.6	1.17578195		
388.8	1.1749044		
389	1.17496803		
389.2	1.17423531		
389.4	1.17369149		
389.6	1.17369852		
389.8	1.17306401		
390	1.17292298		
390.2	1.17302322		
390.4	1.17298024		
390.6	1.1728525		
390.8	1.17261235		
391	1.17259661		
391.2	1.17244808		
391.4	1.17245386		
391.6	1.17214833		
391.8	1.17145075		
392	1.17073998		
392.2	1.17016169		
392.4	1.16960797		
392.6	1.16891704		
392.8	1.16832191		
393	1.16825152		
393.2	1.16755901		
393.4	1.16762649		
393.6	1.16764112		
393.8	1.16748439		
394	1.16743642		
394.2	1.1677974		
394.4	1.16735141		
394.6	1.16678095		
394.8	1.1664096		
395	1.16612286		
395.2	1.16588869		
395.4	1.16574093		
395.6	1.16441202		
395.8	1.16358368		
396	1.16305235		
396.2	1.16247082		
396.4	1.16221421		
396.6	1.1623481		
396.8	1.1623055		
397	1.16263401		
397.2	1.16274973		
397.4	1.16341929		
397.6	1.16375242		
397.8	1.16383727		
398	1.16342626		
398.2	1.16343545		
398.4	1.16299592		
398.6	1.16264346		
398.8	1.16193996		
399	1.16185744		
399.2	1.16154715		
399.4	1.16098581		
399.6	1.16021076		
399.8	1.16001839		
400	1.1598705		
400.2	1.16005332		
400.4	1.1603633		
400.6	1.16086668		
400.8	1.16065484		
401	1.16046991		
401.2	1.16029262		
401.4	1.16030356		
401.6	1.1594448		
401.8	1.15888043		
402	1.15866065		
402.2	1.15856063		
402.4	1.15788892		
402.6	1.15756712		
402.8	1.15746637		
403	1.15761435		
403.2	1.15715574		
403.4	1.15737111		
403.6	1.15686143		
403.8	1.15652946		
404	1.1565365		
404.2	1.15670275		
404.4	1.15652856		
404.6	1.15610564		
404.8	1.15537447		
405	1.15494056		
405.2	1.15473147		
405.4	1.15440134		
405.6	1.15446363		
405.8	1.1549593		
406	1.15537631		
406.2	1.15519916		
406.4	1.15522666		
406.6	1.1557454		
406.8	1.15613456		
407	1.15548059		
407.2	1.15523052		
407.4	1.15514977		
407.6	1.15459376		
407.8	1.15447735		
408	1.15421851		
408.2	1.15421375		
408.4	1.15397395		
408.6	1.15351352		
408.8	1.15316898		
409	1.1529943		
409.2	1.15270633		
409.4	1.15238826		
409.6	1.15212393		
409.8	1.15167707		
410	1.15138717		
410.2	1.15097582		
410.4	1.15098958		
410.6	1.15054966		
410.8	1.15064246		
411	1.14949047		
411.2	1.14903007		
411.4	1.14881793		
411.6	1.14907853		
411.8	1.14935031		
412	1.14927583		
412.2	1.14960552		
412.4	1.14995553		
412.6	1.15032225		
412.8	1.15072794		
413	1.15047436		
413.2	1.1502848		
413.4	1.14990593		
413.6	1.14986558		
413.8	1.15012969		
414	1.15038506		
414.2	1.14983243		
414.4	1.14926536		
414.6	1.14860066		
414.8	1.1481757		
415	1.14707572		
415.2	1.14677421		
415.4	1.14662115		
415.6	1.14648691		
415.8	1.14629624		
416	1.14608691		
416.2	1.1466011		
416.4	1.14637681		
416.6	1.14658779		
416.8	1.14648904		
417	1.1464296		
417.2	1.14673344		
417.4	1.14684213		
417.6	1.14728233		
417.8	1.14758735		
418	1.14745602		
418.2	1.1468763		
418.4	1.14640219		
418.6	1.14686887		
418.8	1.14674567		
419	1.14648115		
419.2	1.14641562		
419.4	1.14638227		
419.6	1.14642555		
419.8	1.14681968		
420	1.14670216		
420.2	1.14674079		
420.4	1.14583527		
420.6	1.14544211		
420.8	1.14483044		
421	1.14467903		
421.2	1.14457887		
421.4	1.14448819		
421.6	1.14433784		
421.8	1.14472345		
422	1.14427948		
422.2	1.14418415		
422.4	1.14392626		
422.6	1.14396867		
422.8	1.14376913		
423	1.14358787		
423.2	1.14398817		
423.4	1.14410881		
423.6	1.14405439		
423.8	1.14438629		
424	1.14426187		
424.2	1.14442805		
424.4	1.14381669		
424.6	1.14373858		
424.8	1.14336815		
425	1.14338214		
425.2	1.14331116		
425.4	1.14237127		
425.6	1.1416147		
425.8	1.14126308		
426	1.14083828		
426.2	1.14078445		
426.4	1.13986389		
426.6	1.13959023		
426.8	1.13960191		
427	1.13930539		
427.2	1.13945757		
427.4	1.13910135		
427.6	1.1389652		
427.8	1.13928894		
428	1.13960559		
428.2	1.13995935		
428.4	1.14014065		
428.6	1.14027388		
428.8	1.1400822		
429	1.13985803		
429.2	1.13961327		
429.4	1.13925327		
429.6	1.13921084		
429.8	1.13938819		
430	1.13938383		
430.2	1.13909217		
430.4	1.1388871		
430.6	1.13900795		
430.8	1.13868233		
431	1.13834781		
431.2	1.13800694		
431.4	1.13733487		
431.6	1.13730342		
431.8	1.13698613		
432	1.13721415		
432.2	1.13714144		
432.4	1.13674715		
432.6	1.13571923		
432.8	1.13580551		
433	1.13576322		
433.2	1.13631874		
433.4	1.13623067		
433.6	1.13606497		
433.8	1.13653805		
434	1.13672551		
434.2	1.13712592		
434.4	1.13713824		
434.6	1.13743661		
434.8	1.13746718		
435	1.13745331		
435.2	1.13754323		
435.4	1.13747031		
435.6	1.13779877		
435.8	1.13732439		
436	1.13735856		
436.2	1.13727362		
436.4	1.13674712		
436.6	1.13630637		
436.8	1.13654165		
437	1.13620252		
437.2	1.13598457		
437.4	1.13567425		
437.6	1.13584191		
437.8	1.13554396		
438	1.13506783		
438.2	1.13502059		
438.4	1.13477468		
438.6	1.13502366		
438.8	1.13469879		
439	1.13488597		
439.2	1.13496974		
439.4	1.13478796		
439.6	1.13467177		
439.8	1.13408791		
440	1.1343503		
440.2	1.13456783		
440.4	1.13420065		
440.6	1.13406562		
440.8	1.13385911		
441	1.13361696		
441.2	1.13390833		
441.4	1.13395008		
441.6	1.13373451		
441.8	1.13336024		
442	1.13386183		
442.2	1.13424459		
442.4	1.13403929		
442.6	1.1343338		
442.8	1.13445631		
443	1.13485852		
443.2	1.13426534		
443.4	1.13389653		
443.6	1.1335304		
443.8	1.13335612		
444	1.13304459		
444.2	1.13291909		
444.4	1.13262535		
444.6	1.1322918		
444.8	1.13185262		
445	1.1313059		
445.2	1.13134958		
445.4	1.13092529		
445.6	1.13089534		
445.8	1.13014997		
446	1.13055987		
446.2	1.13030913		
446.4	1.13013226		
446.6	1.1305213		
446.8	1.13055583		
447	1.13035958		
447.2	1.12987118		
447.4	1.12976732		
447.6	1.12948938		
447.8	1.12942264		
448	1.12883715		
448.2	1.12928659		
448.4	1.1287568		
448.6	1.12822926		
448.8	1.12803162		
449	1.1279839		
449.2	1.12875017		
449.4	1.12912517		
449.6	1.12959804		
449.8	1.12918765		
450	1.13012898		
450.2	1.12957659		
450.4	1.12953416		
450.6	1.12968521		
450.8	1.12938889		
451	1.12896933		
451.2	1.12860368		
451.4	1.12801138		
451.6	1.12775802		
451.8	1.12777531		
452	1.12772396		
452.2	1.1277126		
452.4	1.12716986		
452.6	1.1271905		
452.8	1.1276006		
453	1.12816932		
453.2	1.1290462		
453.4	1.12925496		
453.6	1.12945582		
453.8	1.12934517		
454	1.12973451		
454.2	1.12934045		
454.4	1.13005562		
454.6	1.13003025		
454.8	1.13043918		
455	1.13002909		
455.2	1.12945677		
455.4	1.1294181		
455.6	1.12902967		
455.8	1.1287906		
456	1.12802735		
456.2	1.12705212		
456.4	1.12652496		
456.6	1.12646732		
456.8	1.12574672		
457	1.12521696		
457.2	1.12433464		
457.4	1.12393403		
457.6	1.12392132		
457.8	1.12417924		
458	1.12453842		
458.2	1.12563803		
458.4	1.12653007		
458.6	1.12633755		
458.8	1.12695344		
459	1.12726555		
459.2	1.12759418		
459.4	1.12797307		
459.6	1.12811179		
459.8	1.12833019		
460	1.1277935		
460.2	1.12810232		
460.4	1.12803954		
460.6	1.12829112		
460.8	1.12776473		
461	1.12733513		
461.2	1.12668969		
461.4	1.12711071		
461.6	1.12710682		
461.8	1.1275892		
462	1.12755741		
462.2	1.12785455		
462.4	1.12696467		
462.6	1.12657743		
462.8	1.12656318		
463	1.12643805		
463.2	1.12592151		
463.4	1.12600353		
463.6	1.12562978		
463.8	1.12521137		
464	1.12488085		
464.2	1.12523407		
464.4	1.12478238		
464.6	1.12515035		
464.8	1.12524805		
465	1.12481559		
465.2	1.12513726		
465.4	1.12554857		
465.6	1.12496983		
465.8	1.12446649		
466	1.12368009		
466.2	1.12328323		
466.4	1.12297341		
466.6	1.12293841		
466.8	1.12244483		
467	1.12234215		
467.2	1.12254727		
467.4	1.1224916		
467.6	1.12247504		
467.8	1.12293562		
468	1.12326639		
468.2	1.12352815		
468.4	1.1237805		
468.6	1.12443614		
468.8	1.12505653		
469	1.12493465		
469.2	1.12524999		
469.4	1.12487978		
469.6	1.12428952		
469.8	1.12392116		
470	1.12377417		
470.2	1.12350219		
470.4	1.1234445		
470.6	1.12297512		
470.8	1.12289922		
471	1.12290146		
471.2	1.1228838		
471.4	1.12287172		
471.6	1.12307865		
471.8	1.1229209		
472	1.12284715		
472.2	1.1230771		
472.4	1.12323443		
472.6	1.12324009		
472.8	1.12300945		
473	1.12255925		
473.2	1.12264602		
473.4	1.12261834		
473.6	1.12274201		
473.8	1.12231567		
474	1.12191249		
474.2	1.1220359		
474.4	1.12200801		
474.6	1.12189749		
474.8	1.12206159		
475	1.12193749		
475.2	1.12169574		
475.4	1.12149595		
475.6	1.12146463		
475.8	1.12116393		
476	1.12104378		
476.2	1.12098829		
476.4	1.12073671		
476.6	1.12074327		
476.8	1.12076636		
477	1.12088199		
477.2	1.12166057		
477.4	1.12188755		
477.6	1.12234214		
477.8	1.12242441		
478	1.12316328		
478.2	1.12421271		
478.4	1.12437922		
478.6	1.12474257		
478.8	1.12444782		
479	1.12430194		
479.2	1.12395829		
479.4	1.12338946		
479.6	1.12281344		
479.8	1.12199579		
480	1.12097451		
480.2	1.12038444		
480.4	1.11953453		
480.6	1.11918252		
480.8	1.11891819		
481	1.11880142		
481.2	1.11842013		
481.4	1.11759328		
481.6	1.11775307		
481.8	1.11815975		
482	1.1187353		
482.2	1.11908564		
482.4	1.11880211		
482.6	1.11854209		
482.8	1.11841676		
483	1.11873606		
483.2	1.11898789		
483.4	1.1188372		
483.6	1.11833223		
483.8	1.11887496		
484	1.11869488		
484.2	1.11874221		
484.4	1.11868626		
484.6	1.11925951		
484.8	1.1191722		
485	1.11925668		
485.2	1.11884031		
485.4	1.11888395		
485.6	1.11927741		
485.8	1.11958273		
486	1.11955584		
486.2	1.11939903		
486.4	1.11932011		
486.6	1.1193727		
486.8	1.11933396		
487	1.11919666		
487.2	1.11908058		
487.4	1.11870087		
487.6	1.11849913		
487.8	1.11877251		
488	1.11825658		
488.2	1.11811595		
488.4	1.11842741		
488.6	1.11842908		
488.8	1.11805094		
489	1.11845582		
489.2	1.11826022		
489.4	1.11840333		
489.6	1.1184464		
489.8	1.11869305		
490	1.11849638		
490.2	1.11877815		
490.4	1.11881583		
490.6	1.11861043		
490.8	1.11843351		
491	1.11884026		
491.2	1.11862058		
491.4	1.11855143		
491.6	1.11876742		
491.8	1.11830286		
492	1.11827506		
492.2	1.11786886		
492.4	1.11793593		
492.6	1.11740167		
492.8	1.11705224		
493	1.11670044		
493.2	1.11635946		
493.4	1.1158756		
493.6	1.11584277		
493.8	1.11577922		
494	1.11514591		
494.2	1.11495332		
494.4	1.11437982		
494.6	1.1143536		
494.8	1.11494645		
495	1.11536233		
495.2	1.11491757		
495.4	1.11484338		
495.6	1.11509211		
495.8	1.11490439		
496	1.11495276		
496.2	1.11462737		
496.4	1.11510369		
496.6	1.11506865		
496.8	1.11526708		
497	1.11488659		
497.2	1.11508157		
497.4	1.11462981		
497.6	1.11482288		
497.8	1.11424752		
498	1.11408131		
498.2	1.11384102		
498.4	1.11364694		
498.6	1.11351544		
498.8	1.11363803		
499	1.11377618		
499.2	1.1133156		
499.4	1.11309692		
499.6	1.11296459		
499.8	1.11273253		
500	1.11234328		
500.2	1.11227567		
500.4	1.11282972		
500.6	1.11314925		
500.8	1.11312565		
501	1.1129098		
501.2	1.11347552		
501.4	1.11360931		
501.6	1.11396498		
501.8	1.11485806		
502	1.11529978		
502.2	1.11505312		
502.4	1.11540953		
502.6	1.11546891		
502.8	1.1158766		
503	1.11587244		
503.2	1.11537353		
503.4	1.11459223		
503.6	1.11375734		
503.8	1.11349023		
504	1.1132199		
504.2	1.11310418		
504.4	1.11332499		
504.6	1.11348097		
504.8	1.11306135		
505	1.1130702		
505.2	1.11361569		
505.4	1.11376662		
505.6	1.11396375		
505.8	1.11436642		
506	1.11357208		
506.2	1.1136853		
506.4	1.11382068		
506.6	1.11344154		
506.8	1.11359474		
507	1.11332006		
507.2	1.11316178		
507.4	1.1130725		
507.6	1.1126252		
507.8	1.11236655		
508	1.11233056		
508.2	1.11233536		
508.4	1.1124001		
508.6	1.11196136		
508.8	1.1114943		
509	1.11178647		
509.2	1.1115127		
509.4	1.11112242		
509.6	1.11105852		
509.8	1.11124264		
510	1.11125247		
510.2	1.11175817		
510.4	1.11191108		
510.6	1.11259924		
510.8	1.11328546		
511	1.11341948		
511.2	1.11366003		
511.4	1.1133679		
511.6	1.11278513		
511.8	1.11245607		
512	1.11261354		
512.2	1.11262576		
512.4	1.11233134		
512.6	1.1121595		
512.8	1.11210268		
513	1.11185699		
513.2	1.11122216		
513.4	1.11133486		
513.6	1.11162489		
513.8	1.11194968		
514	1.11185952		
514.2	1.11152412		
514.4	1.11186434		
514.6	1.11207568		
514.8	1.11175944		
515	1.11164276		
515.2	1.11160788		
515.4	1.110731		
515.6	1.11104739		
515.8	1.11108048		
516	1.11134366		
516.2	1.11172429		
516.4	1.1116054		
516.6	1.1121808		
516.8	1.11202962		
517	1.11185279		
517.2	1.11203447		
517.4	1.11173562		
517.6	1.11163487		
517.8	1.11145574		
518	1.11111693		
518.2	1.11070308		
518.4	1.11108446		
518.6	1.11069793		
518.8	1.11072843		
519	1.11079804		
519.2	1.11123279		
519.4	1.11080734		
519.6	1.11127587		
519.8	1.11145609		
520	1.11210269		
520.2	1.11283668		
520.4	1.11310808		
520.6	1.11368996		
520.8	1.11288383		
521	1.11274538		
521.2	1.11241784		
521.4	1.11133493		
521.6	1.11115073		
521.8	1.11066858		
522	1.11023874		
522.2	1.10943982		
522.4	1.10965998		
522.6	1.10947153		
522.8	1.10986165		
523	1.10977431		
523.2	1.10991371		
523.4	1.10963411		
523.6	1.109778		
523.8	1.11022156		
524	1.11082673		
524.2	1.11129158		
524.4	1.11147271		
524.6	1.11120799		
524.8	1.1106459		
525	1.11058623		
525.2	1.10983		
525.4	1.10962249		
525.6	1.1096345		
525.8	1.10946591		
526	1.10924912		
526.2	1.10963055		
526.4	1.11011707		
526.6	1.10996007		
526.8	1.11011485		
527	1.10966253		
527.2	1.10937579		
527.4	1.10934618		
527.6	1.1091407		
527.8	1.1096825		
528	1.10986416		
528.2	1.11013363		
528.4	1.10992241		
528.6	1.10947226		
528.8	1.10910718		
529	1.10889326		
529.2	1.10849759		
529.4	1.10872089		
529.6	1.10817251		
529.8	1.1079585		
530	1.10830434		
530.2	1.10872599		
530.4	1.108727		
530.6	1.10842698		
530.8	1.10867468		
531	1.10837004		
531.2	1.10834462		
531.4	1.10880071		
531.6	1.10928857		
531.8	1.1098789		
532	1.10991119		
532.2	1.11010632		
532.4	1.11009538		
532.6	1.11005747		
532.8	1.10969882		
533	1.10908541		
533.2	1.10871505		
533.4	1.10859261		
533.6	1.10852794		
533.8	1.10842966		
534	1.10873178		
534.2	1.10849524		
534.4	1.10818792		
534.6	1.10758462		
534.8	1.10763787		
535	1.10745269		
535.2	1.1077276		
535.4	1.10780968		
535.6	1.10830218		
535.8	1.10855205		
536	1.10902244		
536.2	1.10901815		
536.4	1.10894522		
536.6	1.1085731		
536.8	1.10846511		
537	1.10819747		
537.2	1.1085484		
537.4	1.10855147		
537.6	1.10907618		
537.8	1.10873609		
538	1.10868255		
538.2	1.10852367		
538.4	1.10830219		
538.6	1.1081342		
538.8	1.10786325		
539	1.10781168		
539.2	1.10790125		
539.4	1.10777378		
539.6	1.10784361		
539.8	1.10791967		
540	1.10794061		
540.2	1.10790537		
540.4	1.10776929		
540.6	1.10748743		
540.8	1.10803076		
541	1.10756975		
541.2	1.10811172		
541.4	1.10808703		
541.6	1.10820343		
541.8	1.10812329		
542	1.1077787		
542.2	1.1074471		
542.4	1.10687339		
542.6	1.10651813		
542.8	1.10613591		
543	1.10607535		
543.2	1.10645554		
543.4	1.10651775		
543.6	1.10648443		
543.8	1.10682823		
544	1.10694275		
544.2	1.10742095		
544.4	1.10752869		
544.6	1.10700189		
544.8	1.10743287		
545	1.10687739		
545.2	1.10716235		
545.4	1.10734791		
545.6	1.10751222		
545.8	1.10757815		
546	1.1069772		
546.2	1.10635096		
546.4	1.10633043		
546.6	1.1067794		
546.8	1.10681461		
547	1.10704471		
547.2	1.10727454		
547.4	1.10719705		
547.6	1.10728699		
547.8	1.10670037		
548	1.10657452		
548.2	1.1059408		
548.4	1.10551113		
548.6	1.10437384		
548.8	1.10414638		
549	1.10401975		
549.2	1.1036255		
549.4	1.10395705		
549.6	1.10349415		
549.8	1.10363098		
550	1.10355014		
550.2	1.10390676		
550.4	1.10491158		
550.6	1.1055311		
550.8	1.10572822		
551	1.10596038		
551.2	1.10594462		
551.4	1.1062717		
551.6	1.10606796		
551.8	1.10543254		
552	1.10555584		
552.2	1.10541834		
552.4	1.10541539		
552.6	1.10491889		
552.8	1.1045736		
553	1.10483066		
553.2	1.10443115		
553.4	1.10444869		
553.6	1.1042381		
553.8	1.10480536		
554	1.10474999		
554.2	1.10498143		
554.4	1.10475509		
554.6	1.10461991		
554.8	1.1043783		
555	1.10446898		
555.2	1.10469485		
555.4	1.10518971		
555.6	1.10485312		
555.8	1.10496246		
556	1.10489925		
556.2	1.10480917		
556.4	1.10457645		
556.6	1.10451397		
556.8	1.1043928		
557	1.10507214		
557.2	1.10483618		
557.4	1.10452062		
557.6	1.10457671		
557.8	1.10489059		
558	1.1048038		
558.2	1.10454474		
558.4	1.10422397		
558.6	1.10416523		
558.8	1.10425959		
559	1.10488976		
559.2	1.10509143		
559.4	1.10497859		
559.6	1.10437187		
559.8	1.10431066		
560	1.10363577		
560.2	1.10334989		
560.4	1.10317949		
560.6	1.10284139		
560.8	1.10253386		
561	1.10230491		
561.2	1.10182047		
561.4	1.10183417		
561.6	1.10190294		
561.8	1.10232618		
562	1.10241006		
562.2	1.10235946		
562.4	1.10219232		
562.6	1.10215803		
562.8	1.10265538		
563	1.10302016		
563.2	1.10313446		
563.4	1.10263252		
563.6	1.10224735		
563.8	1.10228784		
564	1.10194926		
564.2	1.10191629		
564.4	1.10143389		
564.6	1.10101088		
564.8	1.1010918		
565	1.10114162		
565.2	1.10119965		
565.4	1.10188564		
565.6	1.10246779		
565.8	1.1025187		
566	1.10253484		
566.2	1.10248604		
566.4	1.10266727		
566.6	1.10281969		
566.8	1.10325122		
567	1.10319905		
567.2	1.10267125		
567.4	1.10205075		
567.6	1.10195361		
567.8	1.10176697		
568	1.10151601		
568.2	1.10144387		
568.4	1.10122859		
568.6	1.10163997		
568.8	1.10221224		
569	1.10207613		
569.2	1.10209307		
569.4	1.10223835		
569.6	1.10144637		
569.8	1.10112123		
570	1.10135996		
570.2	1.10139771		
570.4	1.10165618		
570.6	1.10149782		
570.8	1.10160211		
571	1.10131865		
571.2	1.10070556		
571.4	1.10059125		
571.6	1.10035007		
571.8	1.10001587		
572	1.10023489		
572.2	1.10060434		
572.4	1.10091912		
572.6	1.1011943		
572.8	1.10126226		
573	1.10118745		
573.2	1.1011602		
573.4	1.10070575		
573.6	1.10035128		
573.8	1.10062394		
574	1.10090976		
574.2	1.10152172		
574.4	1.10163038		
574.6	1.10153696		
574.8	1.10145143		
575	1.1014307		
575.2	1.10083579		
575.4	1.10072584		
575.6	1.10063181		
575.8	1.10022828		
576	1.10035907		
576.2	1.10040249		
576.4	1.1005511		
576.6	1.10086516		
576.8	1.10135889		
577	1.10106968		
577.2	1.10111082		
577.4	1.10071816		
577.6	1.10074487		
577.8	1.10110079		
578	1.10137646		
578.2	1.10170813		
578.4	1.10168509		
578.6	1.10176115		
578.8	1.10164157		
579	1.10100884		
579.2	1.10082044		
579.4	1.1005665		
579.6	1.10039603		
579.8	1.10002236		
580	1.09968301		
580.2	1.09961669		
580.4	1.09991401		
580.6	1.09986632		
580.8	1.09946677		
581	1.09882262		
581.2	1.09943959		
581.4	1.09899915		
581.6	1.09915449		
581.8	1.09906134		
582	1.09908801		
582.2	1.09885006		
582.4	1.09860744		
582.6	1.09849371		
582.8	1.09810289		
583	1.09797506		
583.2	1.09828364		
583.4	1.09842948		
583.6	1.09841409		
583.8	1.09859407		
584	1.09836371		
584.2	1.09853712		
584.4	1.0988388		
584.6	1.09890339		
584.8	1.09923547		
585	1.09968052		
585.2	1.09999827		
585.4	1.10036332		
585.6	1.10061516		
585.8	1.10032204		
586	1.10034868		
586.2	1.09988811		
586.4	1.09964833		
586.6	1.09985343		
586.8	1.0995302		
587	1.0994998		
587.2	1.09930502		
587.4	1.09948523		
587.6	1.09922354		
587.8	1.09948101		
588	1.09871397		
588.2	1.09888867		
588.4	1.09900491		
588.6	1.09916377		
588.8	1.0988063		
589	1.09915347		
589.2	1.09907807		
589.4	1.09934638		
589.6	1.09906248		
589.8	1.09894627		
590	1.09908924		
590.2	1.0989483		
590.4	1.09915771		
590.6	1.09925491		
590.8	1.09894727		
591	1.09922917		
591.2	1.09929628		
591.4	1.0993006		
591.6	1.0992985		
591.8	1.09922723		
592	1.09851705		
592.2	1.0987546		
592.4	1.09849845		
592.6	1.09856695		
592.8	1.09834466		
593	1.09869431		
593.2	1.09792456		
593.4	1.09778013		
593.6	1.09786266		
593.8	1.09780226		
594	1.09782548		
594.2	1.09803742		
594.4	1.09838558		
594.6	1.09854741		
594.8	1.0987033		
595	1.0991226		
595.2	1.09894141		
595.4	1.09902947		
595.6	1.0988585		
595.8	1.09893726		
596	1.09875133		
596.2	1.09923445		
596.4	1.09928075		
596.6	1.09941393		
596.8	1.09898425		
597	1.0986634		
597.2	1.09785928		
597.4	1.09774493		
597.6	1.09803628		
597.8	1.09782011		
598	1.09761145		
598.2	1.09738825		
598.4	1.09716536		
598.6	1.09746814		
598.8	1.09756976		
599	1.09766451		
599.2	1.09762552		
599.4	1.09758675		
599.6	1.09743707		
599.8	1.09759684		
600	1.09697739		
600.2	1.09677839		
600.4	1.09647263		
600.6	1.09662398		
600.8	1.09618241		
601	1.0959429		
601.2	1.09573938		
601.4	1.09608665		
601.6	1.09653873		
601.8	1.09643428		
602	1.09602331		
602.2	1.09597492		
602.4	1.09636732		
602.6	1.09720004		
602.8	1.09725725		
603	1.09734053		
603.2	1.09722698		
603.4	1.09747532		
603.6	1.09756709		
603.8	1.09742367		
604	1.096927		
604.2	1.09692062		
604.4	1.09694589		
604.6	1.09721896		
604.8	1.09712953		
605	1.09706436		
605.2	1.09737912		
605.4	1.09751712		
605.6	1.09743425		
605.8	1.09676136		
606	1.09625019		
606.2	1.09607165		
606.4	1.09629539		
606.6	1.0959537		
606.8	1.09576759		
607	1.09589444		
607.2	1.09547815		
607.4	1.09560086		
607.6	1.09553521		
607.8	1.09577998		
608	1.09649173		
608.2	1.09699024		
608.4	1.09698655		
608.6	1.09733257		
608.8	1.09724318		
609	1.0972402		
609.2	1.09748552		
609.4	1.0971419		
609.6	1.09687494		
609.8	1.09633848		
610	1.09676546		
610.2	1.09633765		
610.4	1.09633265		
610.6	1.09563721		
610.8	1.09534095		
611	1.0955181		
611.2	1.09516764		
611.4	1.09570958		
611.6	1.09639201		
611.8	1.09717428		
612	1.09781577		
612.2	1.09785474		
612.4	1.09722554		
612.6	1.09737499		
612.8	1.0978344		
613	1.098055		
613.2	1.0983258		
613.4	1.09788686		
613.6	1.09745883		
613.8	1.09723412		
614	1.09698857		
614.2	1.09621719		
614.4	1.09570108		
614.6	1.09500866		
614.8	1.09478147		
615	1.09512514		
615.2	1.09473325		
615.4	1.09529658		
615.6	1.09533098		
615.8	1.09523614		
616	1.09508451		
616.2	1.09565644		
616.4	1.09558735		
616.6	1.09660152		
616.8	1.09692453		
617	1.09734685		
617.2	1.09745304		
617.4	1.09765509		
617.6	1.09770232		
617.8	1.09783379		
618	1.09720245		
618.2	1.09697458		
618.4	1.09654848		
618.6	1.09609764		
618.8	1.09577437		
619	1.09553043		
619.2	1.09520068		
619.4	1.09498008		
619.6	1.09433786		
619.8	1.09388843		
620	1.09374103		
620.2	1.09392983		
