# Supplementary material for: Molecular basis for DNA recognition by the maternal pioneer transcription factor FoxH1
Source: Nat Commun. 2022 Nov 26;13:7279. doi: 10.1038/s41467-022-34925-y (PMC9701222; doi:10.1038/s41467-022-34925-y)
Supplement: Supplementary file 4 — Source Data [file 41467_2022_34925_MOESM4_ESM.zip › Sourcedata/BLIS/FoxH1/K33N/GSC/NCP/C10Results.txt]

Conc1	1.25E-07	
Start1	170.4	
Stop1	620.2	
Kobs	0.000600962850371393	
Error Kobs	1.64261297331102E-05	
Koff	0	
Error Koff	0	
Time1	Data1	Fit1	
170.4	0.00874864	0	
170.6	0.01121557	0.00139444	
170.8	0.01411766	0.0027863	
171	0.01830375	0.00417559	
171.2	0.02252546	0.00556231	
171.4	0.0269166	0.00694647	
171.6	0.03124405	0.00832807	
171.8	0.03580099	0.00970712	
172	0.04012711	0.01108363	
172.2	0.04443216	0.01245759	
172.4	0.04904078	0.01382901	
172.6	0.05272131	0.0151979	
172.8	0.05665932	0.01656426	
173	0.06005073	0.0179281	
173.2	0.06298635	0.01928941	
173.4	0.06582244	0.02064821	
173.6	0.0683787	0.02200451	
173.8	0.07060728	0.02335829	
174	0.07304153	0.02470958	
174.2	0.07475489	0.02605837	
174.4	0.0768737	0.02740466	
174.6	0.07892586	0.02874847	
174.8	0.08090254	0.0300898	
175	0.08344079	0.03142865	
175.2	0.0847392	0.03276503	
175.4	0.08608934	0.03409894	
175.6	0.08724853	0.03543038	
175.8	0.08852689	0.03675936	
176	0.08982953	0.03808589	
176.2	0.09117042	0.03940997	
176.4	0.09290198	0.0407316	
176.6	0.09393583	0.04205079	
176.8	0.09544277	0.04336755	
177	0.09668331	0.04468187	
177.2	0.09769181	0.04599376	
177.4	0.09873404	0.04730323	
177.6	0.09968822	0.04861028	
177.8	0.10118725	0.04991492	
178	0.10215382	0.05121714	
178.2	0.10238671	0.05251696	
178.4	0.10403531	0.05381438	
178.6	0.1052511	0.0551094	
178.8	0.10612277	0.05640203	
179	0.10745404	0.05769227	
179.2	0.10837002	0.05898013	
179.4	0.10951253	0.06026561	
179.6	0.11070641	0.06154872	
179.8	0.11168992	0.06282945	
180	0.11234628	0.06410782	
180.2	0.11276915	0.06538383	
180.4	0.1133945	0.06665747	
180.6	0.11441557	0.06792877	
180.8	0.11575987	0.06919772	
181	0.11649766	0.07046432	
181.2	0.11731992	0.07172859	
181.4	0.11769798	0.07299052	
181.6	0.11833026	0.07425011	
181.8	0.11931291	0.07550738	
182	0.12006045	0.07676233	
182.2	0.12054695	0.07801496	
182.4	0.12246144	0.07926527	
182.6	0.12311761	0.08051328	
182.8	0.12372393	0.08175898	
183	0.12470902	0.08300238	
183.2	0.12526908	0.08424348	
183.4	0.1258821	0.08548229	
183.6	0.12657168	0.08671881	
183.8	0.12722356	0.08795305	
184	0.1275569	0.089185	
184.2	0.12836929	0.09041468	
184.4	0.12938012	0.09164209	
184.6	0.13083055	0.09286723	
184.8	0.13211218	0.09409011	
185	0.1327589	0.09531073	
185.2	0.13387726	0.09652909	
185.4	0.13505728	0.0977452	
185.6	0.13636086	0.09895907	
185.8	0.13756483	0.1001707	
186	0.13890753	0.10138008	
186.2	0.13984899	0.10258723	
186.4	0.14128942	0.10379215	
186.6	0.14214961	0.10499485	
186.8	0.14290513	0.10619532	
187	0.1439445	0.10739358	
187.2	0.14454424	0.10858962	
187.4	0.14532918	0.10978346	
187.6	0.14621033	0.11097508	
187.8	0.14703531	0.11216451	
188	0.147693	0.11335174	
188.2	0.14858132	0.11453677	
188.4	0.14919919	0.11571962	
188.6	0.15009972	0.11690028	
188.8	0.15111519	0.11807876	
189	0.15160286	0.11925507	
189.2	0.15230066	0.1204292	
189.4	0.15278307	0.12160116	
189.6	0.15337195	0.12277095	
189.8	0.15397675	0.12393859	
190	0.15471577	0.12510407	
190.2	0.15497467	0.12626739	
190.4	0.1557381	0.12742857	
190.6	0.15634282	0.1285876	
190.8	0.15682848	0.12974449	
191	0.15757327	0.13089924	
191.2	0.15823002	0.13205186	
191.4	0.15907121	0.13320235	
191.6	0.16013864	0.13435072	
191.8	0.16143572	0.13549696	
192	0.16246025	0.13664108	
192.2	0.16324097	0.1377831	
192.4	0.16422046	0.138923	
192.6	0.16548823	0.1400608	
192.8	0.16640329	0.14119649	
193	0.16712548	0.14233009	
193.2	0.16808128	0.14346159	
193.4	0.16881985	0.144591	
193.6	0.16989992	0.14571833	
193.8	0.17086955	0.14684357	
194	0.17146412	0.14796674	
194.2	0.17221977	0.14908783	
194.4	0.17302033	0.15020684	
194.6	0.17362667	0.1513238	
194.8	0.17435623	0.15243868	
195	0.17520416	0.15355151	
195.2	0.17621004	0.15466229	
195.4	0.17649453	0.15577101	
195.6	0.17760749	0.15687768	
195.8	0.17851044	0.15798231	
196	0.17916053	0.15908489	
196.2	0.17969327	0.16018544	
196.4	0.18098838	0.16128396	
196.6	0.181823	0.16238045	
196.8	0.18316294	0.16347491	
197	0.18466477	0.16456735	
197.2	0.18535938	0.16565778	
197.4	0.18619381	0.16674618	
197.6	0.18715832	0.16783258	
197.8	0.18791163	0.16891697	
198	0.18827059	0.16999936	
198.2	0.18872759	0.17107975	
198.4	0.18886908	0.17215814	
198.6	0.18889404	0.17323454	
198.8	0.18928732	0.17430895	
199	0.18935087	0.17538138	
199.2	0.18966264	0.17645182	
199.4	0.19008801	0.17752029	
199.6	0.19157536	0.17858678	
199.8	0.19233161	0.17965131	
200	0.19328312	0.18071386	
200.2	0.19422581	0.18177446	
200.4	0.19551435	0.18283309	
200.6	0.19675014	0.18388977	
200.8	0.19829167	0.1849445	
201	0.1989842	0.18599728	
201.2	0.19942559	0.18704811	
201.4	0.20070126	0.18809701	
201.6	0.20141776	0.18914396	
201.8	0.2022262	0.19018898	
202	0.20299603	0.19123207	
202.2	0.20362794	0.19227324	
202.4	0.2044606	0.19331248	
202.6	0.20529035	0.1943498	
202.8	0.20649448	0.1953852	
203	0.20764751	0.19641869	
203.2	0.20844338	0.19745027	
203.4	0.20944966	0.19847995	
203.6	0.21020319	0.19950772	
203.8	0.21097949	0.2005336	
204	0.21195321	0.20155758	
204.2	0.21226455	0.20257967	
204.4	0.21296535	0.20359987	
204.6	0.21386326	0.20461818	
204.8	0.2142208	0.20563462	
205	0.21441108	0.20664918	
205.2	0.21532663	0.20766186	
205.4	0.21622162	0.20867267	
205.6	0.21680956	0.20968162	
205.8	0.2175644	0.2106887	
206	0.21885967	0.21169392	
206.2	0.21994304	0.21269728	
206.4	0.22113968	0.21369879	
206.6	0.2220516	0.21469845	
206.8	0.22342237	0.21569626	
207	0.22486212	0.21669223	
207.2	0.22514433	0.21768636	
207.4	0.22579312	0.21867865	
207.6	0.22683344	0.21966911	
207.8	0.22819099	0.22065774	
208	0.22886428	0.22164455	
208.2	0.22914065	0.22262953	
208.4	0.23022018	0.22361269	
208.6	0.23074702	0.22459404	
208.8	0.23136593	0.22557357	
209	0.23170222	0.22655129	
209.2	0.23246963	0.22752721	
209.4	0.23320648	0.22850132	
209.6	0.23387055	0.22947363	
209.8	0.23452103	0.23044415	
210	0.23569539	0.23141288	
210.2	0.23643654	0.23237981	
210.4	0.2375349	0.23334496	
210.6	0.23833611	0.23430833	
210.8	0.23960505	0.23526992	
211	0.24069898	0.23622973	
211.2	0.24091261	0.23718776	
211.4	0.24170344	0.23814403	
211.6	0.24267129	0.23909853	
211.8	0.24360485	0.24005127	
212	0.24412414	0.24100224	
212.2	0.24470625	0.24195147	
212.4	0.24555283	0.24289893	
212.6	0.2461352	0.24384465	
212.8	0.24716202	0.24478862	
213	0.24776629	0.24573084	
213.2	0.24841687	0.24667133	
213.4	0.24911255	0.24761008	
213.6	0.24957151	0.24854709	
213.8	0.25001835	0.24948237	
214	0.25081045	0.25041593	
214.2	0.25184073	0.25134776	
214.4	0.25242919	0.25227787	
214.6	0.25242841	0.25320626	
214.8	0.25318514	0.25413293	
215	0.25419181	0.2550579	
215.2	0.25451205	0.25598115	
215.4	0.25487967	0.2569027	
215.6	0.25558311	0.25782255	
215.8	0.25638421	0.25874069	
216	0.25720196	0.25965715	
216.2	0.25791238	0.2605719	
216.4	0.2591141	0.26148497	
216.6	0.25961751	0.26239635	
216.8	0.2609265	0.26330605	
217	0.2614963	0.26421407	
217.2	0.26218238	0.26512041	
217.4	0.26314428	0.26602508	
217.6	0.26417639	0.26692807	
217.8	0.26473744	0.2678294	
218	0.26540954	0.26872906	
218.2	0.26584544	0.26962706	
218.4	0.26608976	0.2705234	
218.6	0.26715666	0.27141808	
218.8	0.26837623	0.27231111	
219	0.2690176	0.2732025	
219.2	0.26963942	0.27409223	
219.4	0.26999677	0.27498032	
219.6	0.27111152	0.27586677	
219.8	0.27212844	0.27675159	
220	0.27288296	0.27763477	
220.2	0.273453	0.27851631	
220.4	0.27457889	0.27939623	
220.6	0.27508763	0.28027453	
220.8	0.27596704	0.2811512	
221	0.27641405	0.28202625	
221.2	0.27790626	0.28289968	
221.4	0.27828657	0.28377151	
221.6	0.27922773	0.28464172	
221.8	0.27956272	0.28551032	
222	0.27983763	0.28637732	
222.2	0.28038828	0.28724271	
222.4	0.28172821	0.28810651	
222.6	0.28291141	0.28896871	
222.8	0.28302466	0.28982932	
223	0.28339951	0.29068834	
223.2	0.28414009	0.29154578	
223.4	0.28481644	0.29240163	
223.6	0.28591017	0.29325589	
223.8	0.28647787	0.29410858	
224	0.28717223	0.2949597	
224.2	0.28796629	0.29580924	
224.4	0.28882308	0.29665721	
224.6	0.28942988	0.29750362	
224.8	0.29019561	0.29834846	
225	0.29108336	0.29919174	
225.2	0.29187739	0.30003347	
225.4	0.29210539	0.30087364	
225.6	0.29292518	0.30171225	
225.8	0.29328603	0.30254932	
226	0.29377778	0.30338484	
226.2	0.29469644	0.30421882	
226.4	0.29547271	0.30505126	
226.6	0.29578555	0.30588216	
226.8	0.29618509	0.30671152	
227	0.29672715	0.30753936	
227.2	0.29761665	0.30836566	
227.4	0.29838841	0.30919044	
227.6	0.29871889	0.31001369	
227.8	0.29914785	0.31083542	
228	0.29998457	0.31165563	
228.2	0.30060257	0.31247433	
228.4	0.30164678	0.31329152	
228.6	0.30257128	0.3141072	
228.8	0.30333683	0.31492137	
229	0.30369014	0.31573403	
229.2	0.30427861	0.3165452	
229.4	0.30517589	0.31735486	
229.6	0.30563318	0.31816303	
229.8	0.306236	0.31896971	
230	0.3067525	0.3197749	
230.2	0.30705153	0.3205786	
230.4	0.30748782	0.32138081	
230.6	0.30816068	0.32218155	
230.8	0.30857367	0.3229808	
231	0.30908117	0.32377858	
231.2	0.310277	0.32457488	
231.4	0.31070392	0.32536971	
231.6	0.3110983	0.32616308	
231.8	0.31228687	0.32695498	
232	0.31328141	0.32774541	
232.2	0.3144734	0.32853439	
232.4	0.31566949	0.32932191	
232.6	0.31680663	0.33010797	
232.8	0.31744141	0.33089258	
233	0.31831993	0.33167574	
233.2	0.31915983	0.33245746	
233.4	0.31962033	0.33323773	
233.6	0.3199258	0.33401656	
233.8	0.32009619	0.33479395	
234	0.32047016	0.3355699	
234.2	0.32097204	0.33634442	
234.4	0.32158356	0.33711751	
234.6	0.32209211	0.33788917	
234.8	0.32231678	0.33865941	
235	0.3232413	0.33942822	
235.2	0.32422078	0.34019562	
235.4	0.32486661	0.34096159	
235.6	0.32562416	0.34172615	
235.8	0.32710654	0.3424893	
236	0.32816983	0.34325104	
236.2	0.32896472	0.34401137	
236.4	0.32961562	0.3447703	
236.6	0.3303342	0.34552782	
236.8	0.33051778	0.34628395	
237	0.33112272	0.34703868	
237.2	0.33119215	0.34779201	
237.4	0.33149428	0.34854395	
237.6	0.33209019	0.34929451	
237.8	0.3324314	0.35004367	
238	0.33315014	0.35079145	
238.2	0.33339937	0.35153786	
238.4	0.33380877	0.35228288	
238.6	0.33425237	0.35302652	
238.8	0.33434132	0.3537688	
239	0.3349442	0.3545097	
239.2	0.33551107	0.35524923	
239.4	0.33672929	0.3559874	
239.6	0.33756867	0.3567242	
239.8	0.33888769	0.35745964	
240	0.33964446	0.35819372	
240.2	0.34018762	0.35892645	
240.4	0.34086408	0.35965782	
240.6	0.34193454	0.36038785	
240.8	0.34253023	0.36111652	
241	0.34291284	0.36184385	
241.2	0.34358141	0.36256983	
241.4	0.34511267	0.36329447	
241.6	0.34553791	0.36401778	
241.8	0.34593651	0.36473974	
242	0.34655509	0.36546038	
242.2	0.34685781	0.36617968	
242.4	0.34736637	0.36689766	
242.6	0.34746768	0.3676143	
242.8	0.34735799	0.36832963	
243	0.34820618	0.36904363	
243.2	0.3488775	0.36975631	
243.4	0.34935425	0.37046768	
243.6	0.34984965	0.37117773	
243.8	0.35113975	0.37188647	
244	0.35182642	0.3725939	
244.2	0.35276082	0.37330003	
244.4	0.35386129	0.37400485	
244.6	0.35477437	0.37470837	
244.8	0.35523164	0.37541058	
245	0.35615709	0.37611151	
245.2	0.35759945	0.37681113	
245.4	0.35841159	0.37750947	
245.6	0.35894566	0.37820651	
245.8	0.35953859	0.37890227	
246	0.36050603	0.37959674	
246.2	0.36098491	0.38028992	
246.4	0.3614165	0.38098183	
246.6	0.36225078	0.38167246	
246.8	0.36262161	0.38236181	
247	0.36322236	0.38304989	
247.2	0.36347116	0.3837367	
247.4	0.36345853	0.38442224	
247.6	0.36427201	0.38510652	
247.8	0.36490154	0.38578953	
248	0.36533093	0.38647127	
248.2	0.36568003	0.38715176	
248.4	0.36642288	0.38783099	
248.6	0.36644641	0.38850897	
248.8	0.36727931	0.38918569	
249	0.36779375	0.38986117	
249.2	0.36820885	0.39053539	
249.4	0.36874685	0.39120837	
249.6	0.37016665	0.39188011	
249.8	0.37026062	0.39255061	
250	0.3711256	0.39321986	
250.2	0.37207154	0.39388788	
250.4	0.37302556	0.39455467	
250.6	0.37380077	0.39522023	
250.8	0.37408885	0.39588455	
251	0.37531653	0.39654765	
251.2	0.37561244	0.39720953	
251.4	0.37573445	0.39787018	
251.6	0.37620143	0.39852961	
251.8	0.37617243	0.39918782	
252	0.37697336	0.39984482	
252.2	0.37767202	0.4005006	
252.4	0.37794156	0.40115517	
252.6	0.37844892	0.40180853	
252.8	0.37927302	0.40246069	
253	0.37977173	0.40311164	
253.2	0.38033149	0.40376138	
253.4	0.38130149	0.40440993	
253.6	0.38227887	0.40505728	
253.8	0.38259514	0.40570343	
254	0.38370643	0.40634839	
254.2	0.38486656	0.40699216	
254.4	0.3856736	0.40763474	
254.6	0.38655632	0.40827613	
254.8	0.38734738	0.40891634	
255	0.38787376	0.40955536	
255.2	0.38808827	0.41019321	
255.4	0.38915526	0.41082987	
255.6	0.38966921	0.41146536	
255.8	0.39025346	0.41209968	
256	0.39142528	0.41273282	
256.2	0.391745	0.41336479	
256.4	0.39193817	0.4139956	
256.6	0.39291674	0.41462524	
256.8	0.39306004	0.41525372	
257	0.39321501	0.41588104	
257.2	0.3934155	0.4165072	
257.4	0.39365183	0.4171322	
257.6	0.39421868	0.41775604	
257.8	0.39484075	0.41837874	
258	0.39573727	0.41900028	
258.2	0.39597063	0.41962068	
258.4	0.39691012	0.42023993	
258.6	0.39713735	0.42085803	
258.8	0.39747257	0.421475	
259	0.39825633	0.42209082	
259.2	0.39941745	0.42270551	
259.4	0.40008854	0.42331906	
259.6	0.40045629	0.42393148	
259.8	0.40142832	0.42454276	
260	0.40188007	0.42515292	
260.2	0.40255296	0.42576195	
260.4	0.40388554	0.42636985	
260.6	0.40442796	0.42697663	
260.8	0.40475135	0.42758229	
261	0.40582513	0.42818684	
261.2	0.40606722	0.42879026	
261.4	0.40653917	0.42939257	
261.6	0.40760838	0.42999377	
261.8	0.40837732	0.43059386	
262	0.40874025	0.43119283	
262.2	0.4087091	0.43179071	
262.4	0.40966158	0.43238747	
262.6	0.40993316	0.43298314	
262.8	0.41043803	0.4335777	
263	0.41081525	0.43417117	
263.2	0.41105566	0.43476354	
263.4	0.41168026	0.43535481	
263.6	0.41212092	0.435945	
263.8	0.41306036	0.43653409	
264	0.41316274	0.43712209	
264.2	0.41365971	0.43770901	
264.4	0.41413274	0.43829485	
264.6	0.41409119	0.4388796	
264.8	0.41450433	0.43946327	
265	0.41497826	0.44004586	
265.2	0.41453007	0.44062738	
265.4	0.4153424	0.44120782	
265.6	0.41633606	0.44178719	
265.8	0.4165782	0.44236549	
266	0.4172698	0.44294273	
266.2	0.41779708	0.44351889	
266.4	0.41874377	0.44409399	
266.6	0.41975284	0.44466803	
266.8	0.42040642	0.44524101	
267	0.4212478	0.44581293	
267.2	0.42199051	0.44638379	
267.4	0.42306501	0.4469536	
267.6	0.42357445	0.44752236	
267.8	0.42465402	0.44809006	
268	0.42511171	0.44865672	
268.2	0.42561923	0.44922233	
268.4	0.42653362	0.4497869	
268.6	0.42733157	0.45035042	
268.8	0.4280965	0.4509129	
269	0.42883972	0.45147434	
269.2	0.42967593	0.45203475	
269.4	0.43068601	0.45259412	
269.6	0.43122424	0.45315245	
269.8	0.43090902	0.45370976	
270	0.43136188	0.45426603	
270.2	0.43127937	0.45482128	
270.4	0.43156453	0.4553755	
270.6	0.43215292	0.4559287	
270.8	0.43253995	0.45648087	
271	0.43228825	0.45703203	
271.2	0.43242407	0.45758217	
271.4	0.43277279	0.45813129	
271.6	0.43295974	0.4586794	
271.8	0.4336157	0.45922649	
272	0.43390117	0.45977258	
272.2	0.43483621	0.46031765	
272.4	0.43587673	0.46086172	
272.6	0.43668185	0.46140478	
272.8	0.43691016	0.46194684	
273	0.43777967	0.4624879	
273.2	0.43822101	0.46302796	
273.4	0.43886324	0.46356702	
273.6	0.43929915	0.46410508	
273.8	0.43983168	0.46464216	
274	0.44097834	0.46517824	
274.2	0.44180231	0.46571332	
274.4	0.4425959	0.46624742	
274.6	0.44343887	0.46678054	
274.8	0.44410667	0.46731267	
275	0.44402597	0.46784381	
275.2	0.44471713	0.46837398	
275.4	0.44542295	0.46890316	
275.6	0.44609199	0.46943137	
275.8	0.44659178	0.4699586	
276	0.44683894	0.47048486	
276.2	0.44769041	0.47101015	
276.4	0.44807158	0.47153446	
276.6	0.44782771	0.47205781	
276.8	0.44782693	0.47258019	
277	0.44757652	0.4731016	
277.2	0.44804344	0.47362205	
277.4	0.44827193	0.47414154	
277.6	0.44883611	0.47466007	
277.8	0.44966665	0.47517765	
278	0.45050002	0.47569426	
278.2	0.45143516	0.47620993	
278.4	0.45197635	0.47672463	
278.6	0.45253512	0.47723839	
278.8	0.45360681	0.4777512	
279	0.45434354	0.47826307	
279.2	0.45570786	0.47877398	
279.4	0.45669246	0.47928395	
279.6	0.45733198	0.47979299	
279.8	0.45795017	0.48030108	
280	0.45913308	0.48080823	
280.2	0.45993652	0.48131444	
280.4	0.46016251	0.48181972	
280.6	0.45984454	0.48232407	
280.8	0.45962339	0.48282748	
281	0.45920555	0.48332997	
281.2	0.46003777	0.48383152	
281.4	0.45976187	0.48433215	
281.6	0.4603609	0.48483186	
281.8	0.46103985	0.48533064	
282	0.46122638	0.4858285	
282.2	0.46145498	0.48632544	
282.4	0.46182071	0.48682146	
282.6	0.46235211	0.48731657	
282.8	0.46272817	0.48781076	
283	0.46316776	0.48830404	
283.2	0.46373917	0.48879641	
283.4	0.46400009	0.48928786	
283.6	0.46483747	0.48977841	
283.8	0.46560051	0.49026806	
284	0.46628772	0.4907568	
284.2	0.46642963	0.49124463	
284.4	0.46673851	0.49173157	
284.6	0.46712655	0.4922176	
284.8	0.46722574	0.49270274	
285	0.46795093	0.49318698	
285.2	0.4688422	0.49367033	
285.4	0.46937341	0.49415278	
285.6	0.4700854	0.49463435	
285.8	0.47101409	0.49511502	
286	0.47087583	0.4955948	
286.2	0.47159048	0.4960737	
286.4	0.47248884	0.49655172	
286.6	0.47249417	0.49702885	
286.8	0.47267179	0.4975051	
287	0.47335337	0.49798047	
287.2	0.47362849	0.49845496	
287.4	0.47390897	0.49892857	
287.6	0.47423607	0.49940131	
287.8	0.47451849	0.49987318	
288	0.47499602	0.50034418	
288.2	0.47580855	0.5008143	
288.4	0.47645718	0.50128356	
288.6	0.47705294	0.50175195	
288.8	0.47703544	0.50221947	
289	0.47818107	0.50268613	
289.2	0.47934323	0.50315193	
289.4	0.47974603	0.50361687	
289.6	0.48020798	0.50408095	
289.8	0.48054036	0.50454417	
290	0.48089711	0.50500654	
290.2	0.48163841	0.50546805	
290.4	0.4818582	0.50592871	
290.6	0.48221536	0.50638852	
290.8	0.48301739	0.50684748	
291	0.48339169	0.50730559	
291.2	0.48375583	0.50776285	
291.4	0.48408636	0.50821927	
291.6	0.48483317	0.50867485	
291.8	0.48576334	0.50912958	
292	0.48642254	0.50958348	
292.2	0.4870741	0.51003654	
292.4	0.48741032	0.51048876	
292.6	0.48729545	0.51094014	
292.8	0.48741213	0.51139069	
293	0.48828382	0.51184041	
293.2	0.48868376	0.5122893	
293.4	0.48883978	0.51273736	
293.6	0.48941615	0.51318459	
293.8	0.49004734	0.51363099	
294	0.49089524	0.51407657	
294.2	0.49147995	0.51452133	
294.4	0.49219661	0.51496526	
294.6	0.49319227	0.51540838	
294.8	0.49458556	0.51585067	
295	0.49504229	0.51629215	
295.2	0.49602664	0.51673281	
295.4	0.49623249	0.51717266	
295.6	0.49664515	0.5176117	
295.8	0.4969798	0.51804993	
296	0.49680591	0.51848734	
296.2	0.49662557	0.51892395	
296.4	0.4969144	0.51935975	
296.6	0.49735524	0.51979475	
296.8	0.49841463	0.52022894	
297	0.49865734	0.52066233	
297.2	0.4994223	0.52109492	
297.4	0.50004011	0.52152672	
297.6	0.50093384	0.52195771	
297.8	0.50163794	0.52238791	
298	0.50194877	0.52281731	
298.2	0.50210822	0.52324592	
298.4	0.50259334	0.52367374	
298.6	0.50316178	0.52410076	
298.8	0.50334569	0.524527	
299	0.50295883	0.52495245	
299.2	0.50285746	0.52537712	
299.4	0.50230259	0.525801	
299.6	0.50244717	0.52622409	
299.8	0.50258171	0.52664641	
300	0.50285285	0.52706795	
300.2	0.50336637	0.5274887	
300.4	0.50456315	0.52790868	
300.6	0.50557628	0.52832789	
300.8	0.50681138	0.52874631	
301	0.50768237	0.52916397	
301.2	0.5090196	0.52958086	
301.4	0.50976605	0.52999697	
301.6	0.51058944	0.53041232	
301.8	0.51090524	0.5308269	
302	0.51111081	0.53124071	
302.2	0.51144385	0.53165376	
302.4	0.5119441	0.53206604	
302.6	0.51218111	0.53247757	
302.8	0.51230479	0.53288833	
303	0.51289454	0.53329833	
303.2	0.51288987	0.53370758	
303.4	0.5134157	0.53411607	
303.6	0.51377257	0.53452381	
303.8	0.51408397	0.53493079	
304	0.51453676	0.53533702	
304.2	0.51521685	0.5357425	
304.4	0.5157841	0.53614724	
304.6	0.51612222	0.53655122	
304.8	0.51684101	0.53695446	
305	0.51699462	0.53735695	
305.2	0.51685922	0.5377587	
305.4	0.51712486	0.53815971	
305.6	0.51758842	0.53855997	
305.8	0.5178995	0.5389595	
306	0.51838351	0.53935829	
306.2	0.5189172	0.53975634	
306.4	0.51962214	0.54015366	
306.6	0.52071685	0.54055024	
306.8	0.52160602	0.54094609	
307	0.52212196	0.54134121	
307.2	0.52256904	0.5417356	
307.4	0.5233571	0.54212926	
307.6	0.52393539	0.54252219	
307.8	0.52463031	0.5429144	
308	0.52517509	0.54330588	
308.2	0.52547667	0.54369664	
308.4	0.52564776	0.54408668	
308.6	0.52549912	0.544476	
308.8	0.52613873	0.5448646	
309	0.52616026	0.54525248	
309.2	0.52670033	0.54563964	
309.4	0.52731914	0.54602609	
309.6	0.52810332	0.54641182	
309.8	0.52879143	0.54679685	
310	0.52927594	0.54718116	
310.2	0.53018294	0.54756476	
310.4	0.53068227	0.54794765	
310.6	0.5315418	0.54832983	
310.8	0.53144928	0.54871131	
311	0.5312896	0.54909209	
311.2	0.53190984	0.54947216	
311.4	0.53228717	0.54985153	
311.6	0.5325313	0.55023019	
311.8	0.53293456	0.55060816	
312	0.53261921	0.55098543	
312.2	0.53258474	0.551362	
312.4	0.53323134	0.55173788	
312.6	0.53359287	0.55211306	
312.8	0.53407407	0.55248755	
313	0.53396115	0.55286135	
313.2	0.5347002	0.55323446	
313.4	0.53487833	0.55360688	
313.6	0.53565322	0.55397861	
313.8	0.53595301	0.55434965	
314	0.53600878	0.55472001	
314.2	0.53693321	0.55508968	
314.4	0.53712132	0.55545867	
314.6	0.53765421	0.55582698	
314.8	0.53799285	0.55619461	
315	0.53910362	0.55656156	
315.2	0.54006779	0.55692783	
315.4	0.5407652	0.55729343	
315.6	0.54168179	0.55765835	
315.8	0.54246194	0.55802259	
316	0.54292396	0.55838617	
316.2	0.54397778	0.55874907	
316.4	0.54486891	0.5591113	
316.6	0.54521836	0.55947286	
316.8	0.54536315	0.55983375	
317	0.54552024	0.56019398	
317.2	0.54599718	0.56055354	
317.4	0.54614963	0.56091244	
317.6	0.54612826	0.56127067	
317.8	0.54650768	0.56162825	
318	0.54677762	0.56198516	
318.2	0.54737361	0.56234141	
318.4	0.54731679	0.562697	
318.6	0.54799461	0.56305194	
318.8	0.54877506	0.56340622	
319	0.54932363	0.56375985	
319.2	0.54989334	0.56411283	
319.4	0.55068702	0.56446515	
319.6	0.55126845	0.56481682	
319.8	0.55144842	0.56516784	
320	0.55213149	0.56551821	
320.2	0.55232343	0.56586794	
320.4	0.55248976	0.56621702	
320.6	0.55284786	0.56656545	
320.8	0.55317056	0.56691324	
321	0.55333266	0.56726039	
321.2	0.55373388	0.5676069	
321.4	0.55388585	0.56795277	
321.6	0.55401536	0.568298	
321.8	0.55449091	0.56864259	
322	0.55467267	0.56898654	
322.2	0.55518308	0.56932986	
322.4	0.555745	0.56967254	
322.6	0.55663078	0.57001459	
322.8	0.55689601	0.57035601	
323	0.55786882	0.5706968	
323.2	0.55841506	0.57103696	
323.4	0.55859629	0.57137649	
323.6	0.55899957	0.5717154	
323.8	0.55972172	0.57205367	
324	0.56011405	0.57239132	
324.2	0.5599812	0.57272835	
324.4	0.56054302	0.57306476	
324.6	0.56117491	0.57340054	
324.8	0.56135211	0.57373571	
325	0.5618531	0.57407025	
325.2	0.56258131	0.57440418	
325.4	0.56258971	0.57473749	
325.6	0.56304671	0.57507019	
325.8	0.56329332	0.57540227	
326	0.5637895	0.57573373	
326.2	0.56469398	0.57606459	
326.4	0.56539768	0.57639483	
326.6	0.56544678	0.57672446	
326.8	0.56622209	0.57705349	
327	0.56735118	0.5773819	
327.2	0.56742551	0.57770971	
327.4	0.56844122	0.57803691	
327.6	0.56916408	0.57836351	
327.8	0.5694444	0.57868951	
328	0.56968899	0.5790149	
328.2	0.5702588	0.5793397	
328.4	0.57132447	0.57966389	
328.6	0.57152005	0.57998748	
328.8	0.57172033	0.58031048	
329	0.57251637	0.58063288	
329.2	0.57314656	0.58095468	
329.4	0.57289599	0.58127589	
329.6	0.57315391	0.58159651	
329.8	0.5737535	0.58191653	
330	0.57430252	0.58223596	
330.2	0.5749733	0.5825548	
330.4	0.57523789	0.58287306	
330.6	0.57559038	0.58319072	
330.8	0.57680575	0.5835078	
331	0.57713067	0.58382429	
331.2	0.57757915	0.5841402	
331.4	0.57854519	0.58445553	
331.6	0.57871281	0.58477027	
331.8	0.57893609	0.58508443	
332	0.57936836	0.58539801	
332.2	0.57967115	0.58571101	
332.4	0.57999388	0.58602343	
332.6	0.57937555	0.58633528	
332.8	0.57990629	0.58664655	
333	0.58036941	0.58695724	
333.2	0.58024089	0.58726736	
333.4	0.5802957	0.58757691	
333.6	0.58028859	0.58788588	
333.8	0.58064722	0.58819429	
334	0.58066779	0.58850212	
334.2	0.58104371	0.58880939	
334.4	0.58101605	0.58911609	
334.6	0.58180893	0.58942222	
334.8	0.5822277	0.58972779	
335	0.58245823	0.59003279	
335.2	0.58336283	0.59033723	
335.4	0.58440718	0.59064111	
335.6	0.58489924	0.59094442	
335.8	0.58479078	0.59124717	
336	0.58536465	0.59154937	
336.2	0.58585576	0.59185101	
336.4	0.58694815	0.59215209	
336.6	0.58718398	0.59245261	
336.8	0.5880757	0.59275258	
337	0.58867665	0.59305199	
337.2	0.58913163	0.59335085	
337.4	0.5897575	0.59364916	
337.6	0.59000374	0.59394692	
337.8	0.59081123	0.59424413	
338	0.5912374	0.59454079	
338.2	0.59206624	0.5948369	
338.4	0.59229577	0.59513246	
338.6	0.59285271	0.59542748	
338.8	0.59287488	0.59572195	
339	0.59349939	0.59601588	
339.2	0.59399595	0.59630927	
339.4	0.59463712	0.59660211	
339.6	0.59460445	0.59689442	
339.8	0.59436603	0.59718618	
340	0.59481904	0.5974774	
340.2	0.59523529	0.59776809	
340.4	0.59583953	0.59805824	
340.6	0.59620542	0.59834785	
340.8	0.59657767	0.59863693	
341	0.59748601	0.59892547	
341.2	0.59794208	0.59921348	
341.4	0.59883851	0.59950096	
341.6	0.59954844	0.59978791	
341.8	0.59990877	0.60007433	
342	0.60058297	0.60036021	
342.2	0.60117653	0.60064557	
342.4	0.60146111	0.60093041	
342.6	0.60135445	0.60121472	
342.8	0.60172139	0.6014985	
343	0.60199594	0.60178175	
343.2	0.60210267	0.60206449	
343.4	0.60213636	0.6023467	
343.6	0.60205116	0.60262839	
343.8	0.60210493	0.60290956	
344	0.60250108	0.60319021	
344.2	0.60361242	0.60347034	
344.4	0.60379358	0.60374996	
344.6	0.60421824	0.60402906	
344.8	0.60481015	0.60430764	
345	0.60535363	0.60458571	
345.2	0.6056547	0.60486326	
345.4	0.60663492	0.6051403	
345.6	0.60708767	0.60541683	
345.8	0.6076133	0.60569285	
346	0.6080827	0.60596836	
346.2	0.60789347	0.60624336	
346.4	0.60817031	0.60651785	
346.6	0.60865013	0.60679184	
346.8	0.6090167	0.60706532	
347	0.60908508	0.60733829	
347.2	0.60957214	0.60761076	
347.4	0.60949213	0.60788273	
347.6	0.61023378	0.60815419	
347.8	0.61083012	0.60842515	
348	0.61167739	0.60869561	
348.2	0.61197188	0.60896558	
348.4	0.61175549	0.60923504	
348.6	0.6120336	0.60950401	
348.8	0.61275222	0.60977247	
349	0.61268357	0.61004045	
349.2	0.61357827	0.61030792	
349.4	0.61430726	0.61057491	
349.6	0.61450737	0.6108414	
349.8	0.61457008	0.6111074	
350	0.61488747	0.6113729	
350.2	0.61550165	0.61163792	
350.4	0.61573077	0.61190244	
350.6	0.61618003	0.61216648	
350.8	0.61614914	0.61243003	
351	0.61627887	0.6126931	
351.2	0.6168149	0.61295567	
351.4	0.61663892	0.61321776	
351.6	0.6172502	0.61347937	
351.8	0.61718862	0.6137405	
352	0.61725285	0.61400114	
352.2	0.61699446	0.6142613	
352.4	0.61723353	0.61452098	
352.6	0.61729491	0.61478018	
352.8	0.61813793	0.6150389	
353	0.61876451	0.61529715	
353.2	0.61982839	0.61555491	
353.4	0.6209355	0.6158122	
353.6	0.62188381	0.61606902	
353.8	0.62249309	0.61632536	
354	0.62314627	0.61658123	
354.2	0.62360882	0.61683662	
354.4	0.62383159	0.61709154	
354.6	0.62428603	0.61734599	
354.8	0.62523456	0.61759998	
355	0.62569417	0.61785349	
355.2	0.62619785	0.61810653	
355.4	0.62610203	0.61835911	
355.6	0.62660672	0.61861122	
355.8	0.62630451	0.61886286	
356	0.62670677	0.61911404	
356.2	0.62690664	0.61936476	
356.4	0.62681106	0.61961501	
356.6	0.62759003	0.6198648	
356.8	0.6286177	0.62011413	
357	0.62928713	0.620363	
357.2	0.62991789	0.62061141	
357.4	0.63112131	0.62085936	
357.6	0.63136852	0.62110685	
357.8	0.63172836	0.62135388	
358	0.63242796	0.62160046	
358.2	0.63321121	0.62184658	
358.4	0.63361483	0.62209225	
358.6	0.63397829	0.62233746	
358.8	0.63455891	0.62258222	
359	0.63455969	0.62282653	
359.2	0.63489635	0.62307039	
359.4	0.63495665	0.62331379	
359.6	0.63506944	0.62355675	
359.8	0.63513711	0.62379926	
360	0.63549826	0.62404132	
360.2	0.63551769	0.62428293	
360.4	0.63577794	0.6245241	
360.6	0.63649284	0.62476482	
360.8	0.636418	0.6250051	
361	0.63676216	0.62524493	
361.2	0.63693881	0.62548432	
361.4	0.63767895	0.62572327	
361.6	0.63778031	0.62596177	
361.8	0.63813778	0.62619984	
362	0.63919666	0.62643746	
362.2	0.63947367	0.62667465	
362.4	0.6399452	0.6269114	
362.6	0.64040229	0.62714771	
362.8	0.64109055	0.62738358	
363	0.64162754	0.62761902	
363.2	0.64240594	0.62785403	
363.4	0.64285298	0.6280886	
363.6	0.64326981	0.62832273	
363.8	0.64399879	0.62855644	
364	0.64395077	0.62878971	
364.2	0.64416844	0.62902255	
364.4	0.64436157	0.62925496	
364.6	0.64463687	0.62948694	
364.8	0.64460125	0.62971849	
365	0.64512614	0.62994962	
365.2	0.6451048	0.63018032	
365.4	0.64546696	0.63041059	
365.6	0.64607739	0.63064044	
365.8	0.64664395	0.63086986	
366	0.6474589	0.63109886	
366.2	0.647409	0.63132743	
366.4	0.64817995	0.63155559	
366.6	0.64859567	0.63178332	
366.8	0.64938569	0.63201063	
367	0.6498578	0.63223752	
367.2	0.6504107	0.63246399	
367.4	0.65101268	0.63269004	
367.6	0.65132022	0.63291568	
367.8	0.65155844	0.6331409	
368	0.6517047	0.6333657	
368.2	0.65240855	0.63359009	
368.4	0.65265121	0.63381406	
368.6	0.65314493	0.63403762	
368.8	0.65324431	0.63426077	
369	0.65374358	0.6344835	
369.2	0.65425088	0.63470583	
369.4	0.65482918	0.63492774	
369.6	0.65506833	0.63514924	
369.8	0.65522328	0.63537033	
370	0.65592671	0.63559102	
370.2	0.65644637	0.63581129	
370.4	0.65678909	0.63603116	
370.6	0.65699429	0.63625063	
370.8	0.65739173	0.63646968	
371	0.65764708	0.63668834	
371.2	0.6574623	0.63690659	
371.4	0.65823799	0.63712443	
371.6	0.65843645	0.63734188	
371.8	0.65892122	0.63755892	
372	0.65938367	0.63777556	
372.2	0.65980603	0.6379918	
372.4	0.65985702	0.63820764	
372.6	0.66003952	0.63842309	
372.8	0.66024137	0.63863813	
373	0.66063881	0.63885278	
373.2	0.66178704	0.63906703	
373.4	0.66211726	0.63928089	
373.6	0.66259784	0.63949435	
373.8	0.66346199	0.63970741	
374	0.66440536	0.63992008	
374.2	0.66455309	0.64013236	
374.4	0.66502944	0.64034425	
374.6	0.66560871	0.64055575	
374.8	0.66556566	0.64076685	
375	0.66603553	0.64097757	
375.2	0.66640023	0.64118789	
375.4	0.66700316	0.64139783	
375.6	0.66736631	0.64160738	
375.8	0.66759423	0.64181654	
376	0.66770146	0.64202532	
376.2	0.66819618	0.64223371	
376.4	0.66844141	0.64244171	
376.6	0.66855501	0.64264933	
376.8	0.66895643	0.64285657	
377	0.66964482	0.64306343	
377.2	0.67072231	0.6432699	
377.4	0.67083682	0.64347599	
377.6	0.67115539	0.6436817	
377.8	0.67188013	0.64388703	
378	0.67233419	0.64409198	
378.2	0.67283679	0.64429655	
378.4	0.67356384	0.64450075	
378.6	0.67388167	0.64470457	
378.8	0.67410554	0.64490801	
379	0.67486323	0.64511107	
379.2	0.67507571	0.64531376	
379.4	0.67515251	0.64551608	
379.6	0.6755327	0.64571802	
379.8	0.67551005	0.64591959	
380	0.67575113	0.64612078	
380.2	0.6759359	0.64632161	
380.4	0.6759359	0.64652305	
380.6	0.67505404	0.64644535	
380.8	0.67363604	0.64636766	
381	0.67201545	0.64628997	
381.2	0.67059535	0.6462123	
381.4	0.66930631	0.64613463	
381.6	0.6675426	0.64605698	
381.8	0.66562448	0.64597933	
382	0.66362592	0.6459017	
382.2	0.66171865	0.64582407	
382.4	0.65998141	0.64574645	
382.6	0.65870924	0.64566884	
382.8	0.65740857	0.64559124	
383	0.65624295	0.64551365	
383.2	0.65525549	0.64543607	
383.4	0.65419902	0.6453585	
383.6	0.65312462	0.64528093	
383.8	0.65183124	0.64520338	
384	0.65080902	0.64512584	
384.2	0.65034088	0.6450483	
384.4	0.64908175	0.64497078	
384.6	0.64844124	0.64489326	
384.8	0.64770706	0.64481575	
385	0.64725436	0.64473826	
385.2	0.64738651	0.64466077	
385.4	0.64673486	0.64458329	
385.6	0.64576555	0.64450582	
385.8	0.64489453	0.64442836	
386	0.64418591	0.64435091	
386.2	0.64355936	0.64427347	
386.4	0.64329005	0.64419603	
386.6	0.64323488	0.64411861	
386.8	0.64311143	0.6440412	
387	0.64285584	0.64396379	
387.2	0.64288563	0.6438864	
387.4	0.64234121	0.64380901	
387.6	0.64172172	0.64373164	
387.8	0.64131212	0.64365427	
388	0.64120046	0.64357691	
388.2	0.6411576	0.64349956	
388.4	0.64018306	0.64342222	
388.6	0.63968149	0.64334489	
388.8	0.63931782	0.64326757	
389	0.63865966	0.64319026	
389.2	0.63838498	0.64311296	
389.4	0.63762995	0.64303567	
389.6	0.63724102	0.64295838	
389.8	0.63657879	0.64288111	
390	0.6363502	0.64280384	
390.2	0.63639168	0.64272659	
390.4	0.63675464	0.64264934	
390.6	0.63661526	0.64257211	
390.8	0.6372367	0.64249488	
391	0.63763756	0.64241766	
391.2	0.63746863	0.64234045	
391.4	0.63736154	0.64226325	
391.6	0.63740286	0.64218606	
391.8	0.63774069	0.64210888	
392	0.63691392	0.64203171	
392.2	0.63661336	0.64195454	
392.4	0.63536645	0.64187739	
392.6	0.63453486	0.64180025	
392.8	0.63405971	0.64172311	
393	0.63399741	0.64164598	
393.2	0.63378942	0.64156887	
393.4	0.63296165	0.64149176	
393.6	0.63240372	0.64141466	
393.8	0.63237354	0.64133757	
394	0.63263166	0.6412605	
394.2	0.63269198	0.64118343	
394.4	0.63210762	0.64110636	
394.6	0.63164379	0.64102931	
394.8	0.63192626	0.64095227	
395	0.63157297	0.64087524	
395.2	0.6312018	0.64079821	
395.4	0.63136149	0.6407212	
395.6	0.63056441	0.64064419	
395.8	0.63005198	0.6405672	
396	0.62938153	0.64049021	
396.2	0.62927557	0.64041323	
396.4	0.62856808	0.64033626	
396.6	0.62908601	0.64025931	
396.8	0.62986494	0.64018236	
397	0.63033377	0.64010542	
397.2	0.63022841	0.64002848	
397.4	0.63057847	0.63995156	
397.6	0.6308437	0.63987465	
397.8	0.63115527	0.63979775	
398	0.63074642	0.63972085	
398.2	0.63022455	0.63964397	
398.4	0.63003272	0.63956709	
398.6	0.6300717	0.63949022	
398.8	0.62964032	0.63941337	
399	0.6293584	0.63933652	
399.2	0.62938196	0.63925968	
399.4	0.6288388	0.63918285	
399.6	0.62803825	0.63910603	
399.8	0.62779	0.63902922	
400	0.62761773	0.63895242	
400.2	0.62823448	0.63887562	
400.4	0.62857676	0.63879884	
400.6	0.62915857	0.63872207	
400.8	0.62888713	0.6386453	
401	0.62832522	0.63856855	
401.2	0.62816773	0.6384918	
401.4	0.62808366	0.63841506	
401.6	0.62686319	0.63833833	
401.8	0.62650986	0.63826161	
402	0.62631114	0.6381849	
402.2	0.62606741	0.6381082	
402.4	0.62598882	0.63803151	
402.6	0.62530265	0.63795483	
402.8	0.6253513	0.63787816	
403	0.62470283	0.63780149	
403.2	0.62462057	0.63772484	
403.4	0.62440012	0.63764819	
403.6	0.62429586	0.63757156	
403.8	0.62470041	0.63749493	
404	0.62525906	0.63741831	
404.2	0.62591216	0.63734171	
404.4	0.62578528	0.63726511	
404.6	0.62532627	0.63718852	
404.8	0.62495581	0.63711194	
405	0.62466969	0.63703536	
405.2	0.6246571	0.6369588	
405.4	0.62468924	0.63688225	
405.6	0.62482586	0.63680571	
405.8	0.62563259	0.63672917	
406	0.62584904	0.63665265	
406.2	0.62579959	0.63657613	
406.4	0.62594587	0.63649962	
406.6	0.62595928	0.63642312	
406.8	0.62621631	0.63634664	
407	0.62493998	0.63627016	
407.2	0.62520197	0.63619369	
407.4	0.62532141	0.63611722	
407.6	0.62533877	0.63604077	
407.8	0.6251459	0.63596433	
408	0.62482576	0.6358879	
408.2	0.62462941	0.63581147	
408.4	0.62428448	0.63573506	
408.6	0.62365648	0.63565865	
408.8	0.62361939	0.63558225	
409	0.62296597	0.63550587	
409.2	0.62267655	0.63542949	
409.4	0.6225351	0.63535312	
409.6	0.6227036	0.63527676	
409.8	0.62236763	0.63520041	
410	0.62201353	0.63512406	
410.2	0.62209895	0.63504773	
410.4	0.62210101	0.63497141	
410.6	0.62197769	0.63489509	
410.8	0.62217744	0.63481879	
411	0.62188532	0.63474249	
411.2	0.62215713	0.63466621	
411.4	0.62248892	0.63458993	
411.6	0.62295567	0.63451366	
411.8	0.62339372	0.6344374	
412	0.62408252	0.63436115	
412.2	0.62414726	0.63428491	
412.4	0.62403692	0.63420868	
412.6	0.62406229	0.63413246	
412.8	0.62355363	0.63405624	
413	0.622638	0.63398004	
413.2	0.62261357	0.63390384	
413.4	0.6220082	0.63382766	
413.6	0.6214707	0.63375148	
413.8	0.62071487	0.63367531	
414	0.62079072	0.63359915	
414.2	0.62054832	0.63352301	
414.4	0.62038294	0.63344687	
414.6	0.62034947	0.63337073	
414.8	0.6205513	0.63329461	
415	0.62016722	0.6332185	
415.2	0.62008488	0.6331424	
415.4	0.62064541	0.6330663	
415.6	0.62119277	0.63299022	
415.8	0.62147884	0.63291414	
416	0.62127837	0.63283807	
416.2	0.62108637	0.63276202	
416.4	0.62080049	0.63268597	
416.6	0.62103621	0.63260993	
416.8	0.62107986	0.6325339	
417	0.62152279	0.63245788	
417.2	0.62198785	0.63238186	
417.4	0.6217467	0.63230586	
417.6	0.62202108	0.63222987	
417.8	0.62235777	0.63215388	
418	0.62270588	0.63207791	
418.2	0.62278859	0.63200194	
418.4	0.62265156	0.63192598	
418.6	0.62268031	0.63185003	
418.8	0.62241803	0.63177409	
419	0.6215579	0.63169816	
419.2	0.62088608	0.63162224	
419.4	0.62066906	0.63154633	
419.6	0.62018532	0.63147043	
419.8	0.62008339	0.63139454	
420	0.61990341	0.63131865	
420.2	0.61990776	0.63124278	
420.4	0.61950279	0.63116691	
420.6	0.61991777	0.63109105	
420.8	0.61974202	0.6310152	
421	0.61974906	0.63093937	
421.2	0.61945456	0.63086354	
421.4	0.61931987	0.63078772	
421.6	0.61991543	0.6307119	
421.8	0.62039784	0.6306361	
422	0.62024913	0.63056031	
422.2	0.62040247	0.63048452	
422.4	0.61994623	0.63040875	
422.6	0.62005706	0.63033298	
422.8	0.6199306	0.63025723	
423	0.61896897	0.63018148	
423.2	0.61893629	0.63010574	
423.4	0.61935404	0.63003001	
423.6	0.61903286	0.62995429	
423.8	0.61937381	0.62987858	
424	0.61954645	0.62980288	
424.2	0.6194183	0.62972718	
424.4	0.61911312	0.6296515	
424.6	0.61900189	0.62957583	
424.8	0.61857001	0.62950016	
425	0.61796813	0.6294245	
425.2	0.61723395	0.62934886	
425.4	0.61689397	0.62927322	
425.6	0.61698117	0.62919759	
425.8	0.61683007	0.62912197	
426	0.61657098	0.62904636	
426.2	0.616521	0.62897075	
426.4	0.61611501	0.62889516	
426.6	0.61612501	0.62881958	
426.8	0.61679699	0.628744	
427	0.61660909	0.62866844	
427.2	0.6177135	0.62859288	
427.4	0.61811505	0.62851733	
427.6	0.61808212	0.62844179	
427.8	0.61836374	0.62836626	
428	0.61861924	0.62829074	
428.2	0.61875202	0.62821523	
428.4	0.61891319	0.62813973	
428.6	0.61864961	0.62806424	
428.8	0.61804757	0.62798875	
429	0.61721883	0.62791328	
429.2	0.61663069	0.62783781	
429.4	0.61615245	0.62776235	
429.6	0.61586032	0.62768691	
429.8	0.61569239	0.62761147	
430	0.61503126	0.62753604	
430.2	0.61453369	0.62746062	
430.4	0.61446988	0.62738521	
430.6	0.61484015	0.6273098	
430.8	0.61576118	0.62723441	
431	0.61539222	0.62715903	
431.2	0.6155935	0.62708365	
431.4	0.61521949	0.62700828	
431.6	0.61542381	0.62693293	
431.8	0.61474226	0.62685758	
432	0.61503569	0.62678224	
432.2	0.61528281	0.62670691	
432.4	0.6151748	0.62663159	
432.6	0.61476909	0.62655628	
432.8	0.61492997	0.62648097	
433	0.61478247	0.62640568	
433.2	0.61491399	0.6263304	
433.4	0.61500532	0.62625512	
433.6	0.61481818	0.62617985	
433.8	0.6150916	0.62610459	
434	0.61529502	0.62602935	
434.2	0.61545846	0.62595411	
434.4	0.61563542	0.62587888	
434.6	0.61597136	0.62580365	
434.8	0.61622373	0.62572844	
435	0.61596052	0.62565324	
435.2	0.6156122	0.62557804	
435.4	0.61568666	0.62550286	
435.6	0.61556204	0.62542768	
435.8	0.61504803	0.62535252	
436	0.61528366	0.62527736	
436.2	0.61536792	0.62520221	
436.4	0.61491323	0.62512707	
436.6	0.61493819	0.62505194	
436.8	0.61524204	0.62497682	
437	0.61496028	0.6249017	
437.2	0.61494894	0.6248266	
437.4	0.6152889	0.6247515	
437.6	0.61499168	0.62467642	
437.8	0.61502037	0.62460134	
438	0.6149066	0.62452627	
438.2	0.61474116	0.62445121	
438.4	0.61491403	0.62437616	
438.6	0.61524476	0.62430112	
438.8	0.61511932	0.62422609	
439	0.61504923	0.62415107	
439.2	0.6148671	0.62407605	
439.4	0.61493521	0.62400105	
439.6	0.61469557	0.62392605	
439.8	0.61452687	0.62385107	
440	0.61438982	0.62377609	
440.2	0.61459032	0.62370112	
440.4	0.61465861	0.62362616	
440.6	0.61531023	0.62355121	
440.8	0.61547105	0.62347627	
441	0.61514281	0.62340134	
441.2	0.61526742	0.62332641	
441.4	0.61575435	0.6232515	
441.6	0.61535277	0.62317659	
441.8	0.61508248	0.62310169	
442	0.61546648	0.62302681	
442.2	0.61547117	0.62295193	
442.4	0.61515511	0.62287706	
442.6	0.61476529	0.6228022	
442.8	0.61444354	0.62272735	
443	0.61428317	0.6226525	
443.2	0.61417655	0.62257767	
443.4	0.61344023	0.62250284	
443.6	0.61255078	0.62242803	
443.8	0.61186006	0.62235322	
444	0.61121728	0.62227842	
444.2	0.61110351	0.62220364	
444.4	0.61071591	0.62212886	
444.6	0.61048884	0.62205409	
444.8	0.6102544	0.62197932	
445	0.61009615	0.62190457	
445.2	0.61075167	0.62182983	
445.4	0.61106895	0.62175509	
445.6	0.61089694	0.62168037	
445.8	0.61081364	0.62160565	
446	0.611427	0.62153094	
446.2	0.61137026	0.62145624	
446.4	0.61139758	0.62138155	
446.6	0.61160035	0.62130687	
446.8	0.61188548	0.6212322	
447	0.61190794	0.62115754	
447.2	0.61209974	0.62108288	
447.4	0.61160523	0.62100824	
447.6	0.61128239	0.6209336	
447.8	0.61151266	0.62085897	
448	0.61174289	0.62078436	
448.2	0.61204309	0.62070975	
448.4	0.6117844	0.62063515	
448.6	0.6117269	0.62056056	
448.8	0.61196895	0.62048597	
449	0.61240753	0.6204114	
449.2	0.6129269	0.62033684	
449.4	0.61289956	0.62026228	
449.6	0.61278658	0.62018773	
449.8	0.61306973	0.6201132	
450	0.61295086	0.62003867	
450.2	0.61175666	0.61996415	
450.4	0.61108002	0.61988964	
450.6	0.61045082	0.61981514	
450.8	0.60971136	0.61974064	
451	0.60900556	0.61966616	
451.2	0.60907312	0.61959168	
451.4	0.60853522	0.61951722	
451.6	0.60850208	0.61944276	
451.8	0.60912637	0.61936831	
452	0.60901733	0.61929388	
452.2	0.60877487	0.61921945	
452.4	0.60847586	0.61914502	
452.6	0.60860403	0.61907061	
452.8	0.6090298	0.61899621	
453	0.60957518	0.61892181	
453.2	0.61011713	0.61884743	
453.4	0.61081214	0.61877305	
453.6	0.6110972	0.61869869	
453.8	0.61129121	0.61862433	
454	0.61079759	0.61854998	
454.2	0.61035018	0.61847564	
454.4	0.61092033	0.6184013	
454.6	0.61084598	0.61832698	
454.8	0.610978	0.61825267	
455	0.61081522	0.61817836	
455.2	0.61088726	0.61810407	
455.4	0.61074606	0.61802978	
455.6	0.61043714	0.6179555	
455.8	0.61050537	0.61788123	
456	0.61006382	0.61780697	
456.2	0.61007107	0.61773272	
456.4	0.6098579	0.61765848	
456.6	0.61002833	0.61758425	
456.8	0.60960777	0.61751002	
457	0.60950891	0.61743581	
457.2	0.60940607	0.6173616	
457.4	0.60912204	0.6172874	
457.6	0.60902999	0.61721321	
457.8	0.60894353	0.61713903	
458	0.60868861	0.61706486	
458.2	0.60903162	0.6169907	
458.4	0.60934463	0.61691655	
458.6	0.6092777	0.6168424	
458.8	0.60939909	0.61676827	
459	0.60964116	0.61669414	
459.2	0.60933477	0.61662002	
459.4	0.6100559	0.61654591	
459.6	0.61008384	0.61647181	
459.8	0.61039246	0.61639772	
460	0.61009459	0.61632364	
460.2	0.61042423	0.61624957	
460.4	0.61013604	0.6161755	
460.6	0.61015985	0.61610145	
460.8	0.6099996	0.6160274	
461	0.60974247	0.61595336	
461.2	0.60938796	0.61587934	
461.4	0.60948773	0.61580532	
461.6	0.60983614	0.6157313	
461.8	0.60986967	0.6156573	
462	0.60964855	0.61558331	
462.2	0.61011933	0.61550933	
462.4	0.60973808	0.61543535	
462.6	0.60984304	0.61536138	
462.8	0.60988668	0.61528743	
463	0.61019181	0.61521348	
463.2	0.60983565	0.61513954	
463.4	0.61023394	0.61506561	
463.6	0.60924731	0.61499169	
463.8	0.60870114	0.61491777	
464	0.60796098	0.61484387	
464.2	0.60823404	0.61476997	
464.4	0.60788789	0.61469609	
464.6	0.60804809	0.61462221	
464.8	0.60824188	0.61454834	
465	0.60820128	0.61447448	
465.2	0.60861532	0.61440063	
465.4	0.60904198	0.61432679	
465.6	0.60892863	0.61425296	
465.8	0.60873468	0.61417913	
466	0.60876721	0.61410532	
466.2	0.60907476	0.61403151	
466.4	0.60864716	0.61395771	
466.6	0.60836499	0.61388392	
466.8	0.60795939	0.61381014	
467	0.60763313	0.61373637	
467.2	0.60734688	0.61366261	
467.4	0.60750027	0.61358886	
467.6	0.60756465	0.61351511	
467.8	0.60801804	0.61344138	
468	0.60794373	0.61336765	
468.2	0.60823878	0.61329393	
468.4	0.60845198	0.61322022	
468.6	0.60887698	0.61314652	
468.8	0.60917068	0.61307283	
469	0.60983442	0.61299915	
469.2	0.61007202	0.61292548	
469.4	0.60992347	0.61285181	
469.6	0.60929244	0.61277816	
469.8	0.60923154	0.61270451	
470	0.60940142	0.61263087	
470.2	0.60897558	0.61255724	
470.4	0.60847202	0.61248362	
470.6	0.60768378	0.61241001	
470.8	0.6075936	0.61233641	
471	0.60719329	0.61226281	
471.2	0.60745103	0.61218923	
471.4	0.60757422	0.61211565	
471.6	0.60742701	0.61204208	
471.8	0.60730751	0.61196853	
472	0.60685955	0.61189498	
472.2	0.60644619	0.61182144	
472.4	0.60631072	0.6117479	
472.6	0.60628903	0.61167438	
472.8	0.60586162	0.61160087	
473	0.60593046	0.61152736	
473.2	0.60544467	0.61145386	
473.4	0.60512085	0.61138038	
473.6	0.60493592	0.6113069	
473.8	0.60544716	0.61123343	
474	0.60570446	0.61115997	
474.2	0.60599572	0.61108651	
474.4	0.60603509	0.61101307	
474.6	0.60642091	0.61093964	
474.8	0.6070152	0.61086621	
475	0.60680326	0.61079279	
475.2	0.60726222	0.61071938	
475.4	0.60706312	0.61064598	
475.6	0.60730357	0.61057259	
475.8	0.60726138	0.61049921	
476	0.60648887	0.61042584	
476.2	0.60610135	0.61035247	
476.4	0.60602656	0.61027912	
476.6	0.60562986	0.61020577	
476.8	0.60527392	0.61013243	
477	0.60496217	0.61005911	
477.2	0.60542243	0.60998579	
477.4	0.60523463	0.60991247	
477.6	0.60547901	0.60983917	
477.8	0.60560655	0.60976588	
478	0.60561666	0.60969259	
478.2	0.60589185	0.60961932	
478.4	0.60629555	0.60954605	
478.6	0.60686159	0.60947279	
478.8	0.60654347	0.60939954	
479	0.60639998	0.6093263	
479.2	0.60628631	0.60925307	
479.4	0.60587322	0.60917984	
479.6	0.60568372	0.60910663	
479.8	0.60554249	0.60903342	
480	0.60486746	0.60896023	
480.2	0.60462813	0.60888704	
480.4	0.60454769	0.60881386	
480.6	0.60448256	0.60874069	
480.8	0.60467492	0.60866753	
481	0.60478381	0.60859438	
481.2	0.60471525	0.60852123	
481.4	0.60385836	0.6084481	
481.6	0.60396789	0.60837497	
481.8	0.60409403	0.60830185	
482	0.60476789	0.60822874	
482.2	0.60495928	0.60815564	
482.4	0.60432544	0.60808255	
482.6	0.60411842	0.60800947	
482.8	0.60410053	0.60793639	
483	0.6044697	0.60786333	
483.2	0.60428001	0.60779027	
483.4	0.60421702	0.60771723	
483.6	0.60377908	0.60764419	
483.8	0.60433645	0.60757116	
484	0.60427204	0.60749814	
484.2	0.60378919	0.60742512	
484.4	0.60407021	0.60735212	
484.6	0.60419302	0.60727913	
484.8	0.6039383	0.60720614	
485	0.60382694	0.60713316	
485.2	0.60325458	0.60706019	
485.4	0.60336183	0.60698723	
485.6	0.60352744	0.60691428	
485.8	0.60390955	0.60684134	
486	0.60407374	0.60676841	
486.2	0.60363039	0.60669548	
486.4	0.60373354	0.60662257	
486.6	0.60419941	0.60654966	
486.8	0.60423655	0.60647676	
487	0.6042102	0.60640387	
487.2	0.60401413	0.60633099	
487.4	0.60397732	0.60625812	
487.6	0.60376273	0.60618525	
487.8	0.60382255	0.6061124	
488	0.60373004	0.60603955	
488.2	0.60358478	0.60596672	
488.4	0.60430333	0.60589389	
488.6	0.60424313	0.60582107	
488.8	0.60378493	0.60574826	
489	0.60385754	0.60567546	
489.2	0.6035506	0.60560266	
489.4	0.60366084	0.60552988	
489.6	0.60414933	0.6054571	
489.8	0.60438801	0.60538434	
490	0.60439289	0.60531158	
490.2	0.60515623	0.60523883	
490.4	0.60518019	0.60516609	
490.6	0.60509443	0.60509335	
490.8	0.60491586	0.60502063	
491	0.60505545	0.60494792	
491.2	0.60492108	0.60487521	
491.4	0.60506576	0.60480251	
491.6	0.60500243	0.60472983	
491.8	0.60493487	0.60465715	
492	0.60527628	0.60458448	
492.2	0.60534534	0.60451181	
492.4	0.60536075	0.60443916	
492.6	0.60501325	0.60436651	
492.8	0.6045343	0.60429388	
493	0.60440546	0.60422125	
493.2	0.60419594	0.60414863	
493.4	0.60419516	0.60407602	
493.6	0.6043981	0.60400342	
493.8	0.60414715	0.60393083	
494	0.60415542	0.60385825	
494.2	0.60412152	0.60378567	
494.4	0.6033918	0.6037131	
494.6	0.6036347	0.60364055	
494.8	0.60352875	0.603568	
495	0.60356936	0.60349546	
495.2	0.60321331	0.60342293	
495.4	0.60360822	0.6033504	
495.6	0.60374279	0.60327789	
495.8	0.60309618	0.60320539	
496	0.60274083	0.60313289	
496.2	0.60297642	0.6030604	
496.4	0.6029206	0.60298792	
496.6	0.60294387	0.60291545	
496.8	0.60279943	0.60284299	
497	0.60251111	0.60277054	
497.2	0.60246958	0.60269809	
497.4	0.60251211	0.60262566	
497.6	0.60282727	0.60255323	
497.8	0.60264456	0.60248081	
498	0.60271734	0.6024084	
498.2	0.60254374	0.602336	
498.4	0.60305491	0.60226361	
498.6	0.60323889	0.60219123	
498.8	0.60315582	0.60211885	
499	0.60292494	0.60204649	
499.2	0.60300553	0.60197413	
499.4	0.60295831	0.60190178	
499.6	0.60268405	0.60182944	
499.8	0.60194567	0.60175711	
500	0.60184635	0.60168479	
500.2	0.60219471	0.60161247	
500.4	0.60207092	0.60154017	
500.6	0.60243715	0.60146787	
500.8	0.60252475	0.60139559	
501	0.60227551	0.60132331	
501.2	0.60234507	0.60125104	
501.4	0.60235787	0.60117878	
501.6	0.60244489	0.60110652	
501.8	0.60257032	0.60103428	
502	0.60260047	0.60096204	
502.2	0.6022064	0.60088982	
502.4	0.60256547	0.6008176	
502.6	0.60232556	0.60074539	
502.8	0.60215746	0.60067319	
503	0.60185377	0.600601	
503.2	0.60191005	0.60052881	
503.4	0.60135315	0.60045664	
503.6	0.60139076	0.60038447	
503.8	0.60158108	0.60031231	
504	0.60195369	0.60024016	
504.2	0.60210955	0.60016802	
504.4	0.60235886	0.60009589	
504.6	0.60270196	0.60002377	
504.8	0.60246194	0.59995166	
505	0.60230426	0.59987955	
505.2	0.60241649	0.59980745	
505.4	0.60208183	0.59973537	
505.6	0.6021152	0.59966329	
505.8	0.60196658	0.59959122	
506	0.60110254	0.59951915	
506.2	0.60092993	0.5994471	
506.4	0.60120638	0.59937506	
506.6	0.60084325	0.59930302	
506.8	0.60074015	0.59923099	
507	0.60055577	0.59915897	
507.2	0.60089262	0.59908696	
507.4	0.60066611	0.59901496	
507.6	0.60104761	0.59894297	
507.8	0.60129476	0.59887098	
508	0.60100173	0.59879901	
508.2	0.60089211	0.59872704	
508.4	0.60139354	0.59865508	
508.6	0.60114271	0.59858313	
508.8	0.60117193	0.59851119	
509	0.60129106	0.59843926	
509.2	0.60100017	0.59836734	
509.4	0.60048425	0.59829542	
509.6	0.60044215	0.59822352	
509.8	0.60059862	0.59815162	
510	0.60070052	0.59807973	
510.2	0.60125967	0.59800785	
510.4	0.60164753	0.59793598	
510.6	0.60181135	0.59786411	
510.8	0.60216991	0.59779226	
511	0.60218779	0.59772041	
511.2	0.60245088	0.59764858	
511.4	0.6017671	0.59757675	
511.6	0.60156022	0.59750493	
511.8	0.60109929	0.59743312	
512	0.60074066	0.59736131	
512.2	0.60071228	0.59728952	
512.4	0.60077024	0.59721773	
512.6	0.6003968	0.59714596	
512.8	0.60022265	0.59707419	
513	0.59984087	0.59700243	
513.2	0.59921707	0.59693068	
513.4	0.59944102	0.59685894	
513.6	0.59996266	0.5967872	
513.8	0.60060325	0.59671548	
514	0.60088175	0.59664376	
514.2	0.60093462	0.59657205	
514.4	0.60084873	0.59650035	
514.6	0.60126283	0.59642866	
514.8	0.60157944	0.59635698	
515	0.60154114	0.59628531	
515.2	0.60175322	0.59621364	
515.4	0.60140489	0.59614199	
515.6	0.60164224	0.59607034	
515.8	0.60163799	0.5959987	
516	0.60152426	0.59592707	
516.2	0.60130914	0.59585545	
516.4	0.60129533	0.59578384	
516.6	0.60115411	0.59571223	
516.8	0.60060912	0.59564064	
517	0.60038352	0.59556905	
517.2	0.59985895	0.59549747	
517.4	0.59998608	0.5954259	
517.6	0.59957025	0.59535434	
517.8	0.59915129	0.59528279	
518	0.59859576	0.59521124	
518.2	0.59798537	0.59513971	
518.4	0.59818398	0.59506818	
518.6	0.59839798	0.59499666	
518.8	0.59914737	0.59492515	
519	0.59953426	0.59485365	
519.2	0.60051407	0.59478216	
519.4	0.6003991	0.59471067	
519.6	0.60062469	0.5946392	
519.8	0.60076963	0.59456773	
520	0.60110991	0.59449627	
520.2	0.60152628	0.59442482	
520.4	0.60231268	0.59435338	
520.6	0.60218097	0.59428195	
520.8	0.60150022	0.59421052	
521	0.60101577	0.59413911	
521.2	0.60056014	0.5940677	
521.4	0.60003263	0.5939963	
521.6	0.59981016	0.59392491	
521.8	0.59913737	0.59385353	
522	0.59886094	0.59378216	
522.2	0.59861651	0.5937108	
522.4	0.59872795	0.59363944	
522.6	0.59881812	0.59356809	
522.8	0.59918273	0.59349676	
523	0.59864277	0.59342543	
523.2	0.59879065	0.59335411	
523.4	0.59811783	0.59328279	
523.6	0.59865863	0.59321149	
523.8	0.59879801	0.59314019	
524	0.59937155	0.59306891	
524.2	0.59960142	0.59299763	
524.4	0.59949957	0.59292636	
524.6	0.59902904	0.5928551	
524.8	0.59871814	0.59278385	
525	0.5986014	0.5927126	
525.2	0.59872103	0.59264137	
525.4	0.59888663	0.59257014	
525.6	0.5990146	0.59249892	
525.8	0.59818296	0.59242771	
526	0.59857459	0.59235651	
526.2	0.59852396	0.59228532	
526.4	0.59873841	0.59221413	
526.6	0.59893737	0.59214296	
526.8	0.59856879	0.59207179	
527	0.59858044	0.59200063	
527.2	0.59882382	0.59192948	
527.4	0.59886614	0.59185834	
527.6	0.59908125	0.59178721	
527.8	0.59923596	0.59171609	
528	0.59972483	0.59164497	
528.2	0.59956462	0.59157386	
528.4	0.59940029	0.59150276	
528.6	0.59979478	0.59143167	
528.8	0.59983136	0.59136059	
529	0.60007831	0.59128952	
529.2	0.59989391	0.59121846	
529.4	0.59971995	0.5911474	
529.6	0.59886355	0.59107635	
529.8	0.59855412	0.59100531	
530	0.59889742	0.59093428	
530.2	0.59884272	0.59086326	
530.4	0.59895457	0.59079225	
530.6	0.59841683	0.59072124	
530.8	0.5982706	0.59065025	
531	0.59837333	0.59057926	
531.2	0.59819885	0.59050828	
531.4	0.59837495	0.59043731	
531.6	0.59835269	0.59036635	
531.8	0.59849794	0.5902954	
532	0.59859006	0.59022445	
532.2	0.59865663	0.59015351	
532.4	0.59888569	0.59008259	
532.6	0.5991029	0.59001167	
532.8	0.59869211	0.58994076	
533	0.59794695	0.58986985	
533.2	0.59714639	0.58979896	
533.4	0.59671209	0.58972808	
533.6	0.59654911	0.5896572	
533.8	0.59666505	0.58958633	
534	0.59659188	0.58951547	
534.2	0.59632389	0.58944462	
534.4	0.59590562	0.58937378	
534.6	0.59586179	0.58930294	
534.8	0.59613077	0.58923212	
535	0.59655381	0.5891613	
535.2	0.59687928	0.58909049	
535.4	0.59746433	0.58901969	
535.6	0.59800597	0.5889489	
535.8	0.59813004	0.58887812	
536	0.59920743	0.58880734	
536.2	0.59985089	0.58873658	
536.4	0.59980103	0.58866582	
536.6	0.5996706	0.58859507	
536.8	0.59917462	0.58852433	
537	0.59868773	0.5884536	
537.2	0.5989879	0.58838287	
537.4	0.59892192	0.58831216	
537.6	0.59933004	0.58824145	
537.8	0.5989707	0.58817075	
538	0.59873433	0.58810007	
538.2	0.59845157	0.58802938	
538.4	0.59806893	0.58795871	
538.6	0.59823304	0.58788805	
538.8	0.59785988	0.58781739	
539	0.59838126	0.58774675	
539.2	0.59864018	0.58767611	
539.4	0.5990423	0.58760548	
539.6	0.59857796	0.58753486	
539.8	0.59868563	0.58746424	
540	0.5990229	0.58739364	
540.2	0.59899347	0.58732304	
540.4	0.59872958	0.58725245	
540.6	0.59822011	0.58718187	
540.8	0.59796292	0.5871113	
541	0.5971261	0.58704074	
541.2	0.59686816	0.58697019	
541.4	0.59630009	0.58689964	
541.6	0.59611525	0.58682911	
541.8	0.59588884	0.58675858	
542	0.59546003	0.58668806	
542.2	0.59545377	0.58661755	
542.4	0.59532923	0.58654704	
542.6	0.59568917	0.58647655	
542.8	0.59555809	0.58640606	
543	0.5961506	0.58633559	
543.2	0.59665262	0.58626512	
543.4	0.59671302	0.58619466	
543.6	0.59641407	0.5861242	
543.8	0.59739058	0.58605376	
544	0.59773841	0.58598333	
544.2	0.59823216	0.5859129	
544.4	0.59837331	0.58584248	
544.6	0.59801365	0.58577207	
544.8	0.59807693	0.58570167	
545	0.59704754	0.58563128	
545.2	0.59687093	0.58556089	
545.4	0.59741281	0.58549052	
545.6	0.59748469	0.58542015	
545.8	0.59736617	0.58534979	
546	0.5968207	0.58527944	
546.2	0.59669778	0.5852091	
546.4	0.59624266	0.58513877	
546.6	0.59609621	0.58506844	
546.8	0.59572399	0.58499812	
547	0.59606128	0.58492782	
547.2	0.59584881	0.58485752	
547.4	0.59573075	0.58478722	
547.6	0.59552432	0.58471694	
547.8	0.59570649	0.58464667	
548	0.59582643	0.5845764	
548.2	0.59601029	0.58450614	
548.4	0.59626421	0.58443589	
548.6	0.59613592	0.58436565	
548.8	0.59599344	0.58429542	
549	0.59609685	0.5842252	
549.2	0.59635632	0.58415498	
549.4	0.59721804	0.58408478	
549.6	0.59685547	0.58401458	
549.8	0.59709574	0.58394439	
550	0.59745483	0.58387421	
550.2	0.59760875	0.58380403	
550.4	0.59806073	0.58373387	
550.6	0.5984178	0.58366371	
550.8	0.59835786	0.58359356	
551	0.59812884	0.58352342	
551.2	0.59751562	0.58345329	
551.4	0.5977485	0.58338317	
551.6	0.59704824	0.58331306	
551.8	0.5968427	0.58324295	
552	0.59685498	0.58317285	
552.2	0.5966317	0.58310277	
552.4	0.59643394	0.58303268	
552.6	0.59591317	0.58296261	
552.8	0.59541631	0.58289255	
553	0.59551267	0.58282249	
553.2	0.59521786	0.58275245	
553.4	0.59559317	0.58268241	
553.6	0.59576171	0.58261238	
553.8	0.59637542	0.58254236	
554	0.59678455	0.58247234	
554.2	0.5970937	0.58240234	
554.4	0.59697395	0.58233234	
554.6	0.59685104	0.58226236	
554.8	0.59620332	0.58219238	
555	0.59614369	0.58212241	
555.2	0.59632325	0.58205244	
555.4	0.59699656	0.58198249	
555.6	0.59661741	0.58191254	
555.8	0.59674716	0.58184261	
556	0.59701802	0.58177268	
556.2	0.59674148	0.58170276	
556.4	0.59679088	0.58163284	
556.6	0.59636779	0.58156294	
556.8	0.59677567	0.58149304	
557	0.59754106	0.58142316	
557.2	0.59723326	0.58135328	
557.4	0.59729026	0.58128341	
557.6	0.59749812	0.58121355	
557.8	0.59728597	0.58114369	
558	0.59745532	0.58107385	
558.2	0.59702981	0.58100401	
558.4	0.5964986	0.58093418	
558.6	0.59631305	0.58086436	
558.8	0.59623821	0.58079455	
559	0.59668129	0.58072475	
559.2	0.59689148	0.58065496	
559.4	0.59672378	0.58058517	
559.6	0.59647632	0.58051539	
559.8	0.59628358	0.58044562	
560	0.59613255	0.58037586	
560.2	0.59563066	0.58030611	
560.4	0.59566916	0.58023636	
560.6	0.59565621	0.58016663	
560.8	0.59610686	0.5800969	
561	0.5957864	0.58002718	
561.2	0.59514434	0.57995747	
561.4	0.59537419	0.57988777	
561.6	0.59518069	0.57981807	
561.8	0.59517514	0.57974839	
562	0.59512491	0.57967871	
562.2	0.59503019	0.57960904	
562.4	0.59527683	0.57953938	
562.6	0.59553651	0.57946973	
562.8	0.59588727	0.57940009	
563	0.59571332	0.57933045	
563.2	0.59554699	0.57926082	
563.4	0.59493691	0.57919121	
563.6	0.59510645	0.57912159	
563.8	0.59469819	0.57905199	
564	0.59485119	0.5789824	
564.2	0.59488554	0.57891281	
564.4	0.59475387	0.57884324	
564.6	0.59494062	0.57877367	
564.8	0.5948935	0.57870411	
565	0.59475885	0.57863456	
565.2	0.59526517	0.57856501	
565.4	0.59569942	0.57849548	
565.6	0.59559828	0.57842595	
565.8	0.59579404	0.57835643	
566	0.59592702	0.57828692	
566.2	0.5964322	0.57821742	
566.4	0.59683812	0.57814793	
566.6	0.59694594	0.57807844	
566.8	0.59683126	0.57800897	
567	0.59663357	0.5779395	
567.2	0.59625631	0.57787004	
567.4	0.59596525	0.57780059	
567.6	0.59629879	0.57773114	
567.8	0.59652829	0.57766171	
568	0.596685	0.57759228	
568.2	0.59655425	0.57752286	
568.4	0.59644463	0.57745346	
568.6	0.59665758	0.57738405	
568.8	0.59632676	0.57731466	
569	0.59633374	0.57724528	
569.2	0.5964155	0.5771759	
569.4	0.5956568	0.57710653	
569.6	0.59505371	0.57703717	
569.8	0.59464387	0.57696782	
570	0.59481446	0.57689848	
570.2	0.59498702	0.57682914	
570.4	0.59476188	0.57675982	
570.6	0.59425711	0.5766905	
570.8	0.59410548	0.57662119	
571	0.59405572	0.57655189	
571.2	0.5938218	0.57648259	
571.4	0.5942197	0.57641331	
571.6	0.59496646	0.57634403	
571.8	0.59550914	0.57627476	
572	0.59561754	0.5762055	
572.2	0.59520146	0.57613625	
572.4	0.59565385	0.57606701	
572.6	0.59576305	0.57599778	
572.8	0.59549138	0.57592855	
573	0.59553454	0.57585933	
573.2	0.59492717	0.57579012	
573.4	0.59445416	0.57572092	
573.6	0.59464616	0.57565173	
573.8	0.59429269	0.57558254	
574	0.5946858	0.57551336	
574.2	0.59502816	0.5754442	
574.4	0.59442012	0.57537504	
574.6	0.59431257	0.57530588	
574.8	0.59431724	0.57523674	
575	0.59446403	0.57516761	
575.2	0.59430115	0.57509848	
575.4	0.59472363	0.57502936	
575.6	0.5950831	0.57496025	
575.8	0.5950382	0.57489115	
576	0.59528789	0.57482206	
576.2	0.59546954	0.57475297	
576.4	0.59602302	0.57468389	
576.6	0.59604871	0.57461482	
576.8	0.59642782	0.57454576	
577	0.59626003	0.57447671	
577.2	0.59609225	0.57440767	
577.4	0.59563372	0.57433863	
577.6	0.5955418	0.57426961	
577.8	0.59532196	0.57420059	
578	0.59524621	0.57413158	
578.2	0.59497556	0.57406258	
578.4	0.59496208	0.57399358	
578.6	0.59490454	0.5739246	
578.8	0.59449546	0.57385562	
579	0.59388597	0.57378665	
579.2	0.59357601	0.57371769	
579.4	0.59350676	0.57364874	
579.6	0.5935547	0.57357979	
579.8	0.5936235	0.57351086	
580	0.59403778	0.57344193	
580.2	0.5940805	0.57337301	
580.4	0.59360429	0.5733041	
580.6	0.5938357	0.5732352	
580.8	0.59416525	0.5731663	
581	0.59376716	0.57309741	
581.2	0.59384656	0.57302854	
581.4	0.59315898	0.57295967	
581.6	0.59342265	0.57289081	
581.8	0.59320307	0.57282195	
582	0.59299624	0.57275311	
582.2	0.59338944	0.57268427	
582.4	0.59386282	0.57261544	
582.6	0.59353443	0.57254662	
582.8	0.59314702	0.57247781	
583	0.59280469	0.57240901	
583.2	0.59294743	0.57234021	
583.4	0.59310489	0.57227143	
583.6	0.59282597	0.57220265	
583.8	0.59285742	0.57213388	
584	0.59282663	0.57206511	
584.2	0.59278962	0.57199636	
584.4	0.5930161	0.57192762	
584.6	0.59374059	0.57185888	
584.8	0.59415994	0.57179015	
585	0.59430732	0.57172143	
585.2	0.59420276	0.57165272	
585.4	0.59420054	0.57158401	
585.6	0.59409816	0.57151532	
585.8	0.59389313	0.57144663	
586	0.5942175	0.57137795	
586.2	0.59476464	0.57130928	
586.4	0.5948045	0.57124061	
586.6	0.59475338	0.57117196	
586.8	0.59462219	0.57110331	
587	0.59452246	0.57103467	
587.2	0.59453354	0.57096604	
587.4	0.59491595	0.57089742	
587.6	0.59465327	0.57082881	
587.8	0.59515519	0.5707602	
588	0.59485022	0.57069161	
588.2	0.59501605	0.57062302	
588.4	0.59501015	0.57055444	
588.6	0.59487055	0.57048587	
588.8	0.59455316	0.5704173	
589	0.59454774	0.57034875	
589.2	0.59431764	0.5702802	
589.4	0.59412878	0.57021166	
589.6	0.59354749	0.57014313	
589.8	0.59314924	0.5700746	
590	0.59291623	0.57000609	
590.2	0.59275795	0.56993758	
590.4	0.5927228	0.56986909	
590.6	0.59285475	0.5698006	
590.8	0.59239854	0.56973211	
591	0.5925024	0.56966364	
591.2	0.59253904	0.56959517	
591.4	0.5930502	0.56952672	
591.6	0.5931301	0.56945827	
591.8	0.59351443	0.56938983	
592	0.5931685	0.5693214	
592.2	0.59343242	0.56925297	
592.4	0.59313807	0.56918456	
592.6	0.59357191	0.56911615	
592.8	0.59346516	0.56904775	
593	0.59405169	0.56897936	
593.2	0.59366493	0.56891098	
593.4	0.59365412	0.5688426	
593.6	0.59386484	0.56877423	
593.8	0.59376311	0.56870588	
594	0.59403633	0.56863753	
594.2	0.59442368	0.56856918	
594.4	0.59487938	0.56850085	
594.6	0.59486436	0.56843252	
594.8	0.59459604	0.56836421	
595	0.59496038	0.5682959	
595.2	0.59448935	0.5682276	
595.4	0.59464871	0.5681593	
595.6	0.59462445	0.56809102	
595.8	0.59493552	0.56802274	
596	0.59444205	0.56795448	
596.2	0.59433223	0.56788622	
596.4	0.59351488	0.56781796	
596.6	0.59300395	0.56774972	
596.8	0.59234592	0.56768149	
597	0.59250974	0.56761326	
597.2	0.59137665	0.56754504	
597.4	0.59131927	0.56747683	
597.6	0.59133362	0.56740863	
597.8	0.59098616	0.56734043	
598	0.59063796	0.56727225	
598.2	0.59094919	0.56720407	
598.4	0.59080245	0.5671359	
598.6	0.59102932	0.56706774	
598.8	0.5914239	0.56699958	
599	0.59175714	0.56693144	
599.2	0.59195795	0.5668633	
599.4	0.59239596	0.56679517	
599.6	0.59273159	0.56672705	
599.8	0.59278788	0.56665894	
600	0.59192317	0.56659084	
600.2	0.59153277	0.56652274	
600.4	0.59061557	0.56645465	
600.6	0.59063263	0.56638657	
600.8	0.59041836	0.5663185	
601	0.58993194	0.56625044	
601.2	0.589106	0.56618238	
601.4	0.58901364	0.56611434	
601.6	0.58915118	0.5660463	
601.8	0.58910206	0.56597827	
602	0.58924509	0.56591025	
602.2	0.58969739	0.56584223	
602.4	0.58965067	0.56577423	
602.6	0.59035035	0.56570623	
602.8	0.59095306	0.56563824	
603	0.59100733	0.56557026	
603.2	0.5913993	0.56550228	
603.4	0.5918264	0.56543432	
603.6	0.59191359	0.56536636	
603.8	0.59169278	0.56529841	
604	0.59127168	0.56523047	
604.2	0.59161222	0.56516254	
604.4	0.59149465	0.56509462	
604.6	0.59168769	0.5650267	
604.8	0.59164204	0.56495879	
605	0.59176659	0.56489089	
605.2	0.59190767	0.564823	
605.4	0.5922954	0.56475512	
605.6	0.59217933	0.56468724	
605.8	0.59185936	0.56461937	
606	0.59154414	0.56455152	
606.2	0.59112552	0.56448367	
606.4	0.59093312	0.56441582	
606.6	0.59042213	0.56434799	
606.8	0.59036792	0.56428016	
607	0.59030633	0.56421234	
607.2	0.59067816	0.56414453	
607.4	0.59117165	0.56407673	
607.6	0.59131369	0.56400894	
607.8	0.59120579	0.56394115	
608	0.59166747	0.56387337	
608.2	0.59196804	0.56380561	
608.4	0.59134064	0.56373784	
608.6	0.59128967	0.56367009	
608.8	0.59165937	0.56360235	
609	0.59198187	0.56353461	
609.2	0.59215038	0.56346688	
609.4	0.59216245	0.56339916	
609.6	0.59210098	0.56333145	
609.8	0.59152594	0.56326374	
610	0.59158364	0.56319605	
610.2	0.59142996	0.56312836	
610.4	0.59156987	0.56306068	
610.6	0.59117253	0.56299301	
610.8	0.59141496	0.56292535	
611	0.59151186	0.56285769	
611.2	0.59144928	0.56279004	
611.4	0.5922617	0.5627224	
611.6	0.59240725	0.56265477	
611.8	0.5923361	0.56258715	
612	0.59249886	0.56251953	
612.2	0.59235096	0.56245193	
612.4	0.59168024	0.56238433	
612.6	0.59199442	0.56231674	
612.8	0.59268155	0.56224916	
613	0.59298869	0.56218158	
613.2	0.59343302	0.56211402	
613.4	0.59347918	0.56204646	
613.6	0.59343287	0.56197891	
613.8	0.59270533	0.56191137	
614	0.59257517	0.56184383	
614.2	0.59208416	0.56177631	
614.4	0.59166467	0.56170879	
614.6	0.59082773	0.56164128	
614.8	0.59015328	0.56157378	
615	0.58981009	0.56150629	
615.2	0.58973149	0.5614388	
615.4	0.5904501	0.56137133	
615.6	0.59009009	0.56130386	
615.8	0.59014045	0.5612364	
616	0.59012911	0.56116895	
616.2	0.59038505	0.5611015	
616.4	0.59037431	0.56103406	
616.6	0.59107264	0.56096664	
616.8	0.59134901	0.56089922	
617	0.59150482	0.5608318	
617.2	0.59203581	0.5607644	
617.4	0.59212517	0.56069701	
617.6	0.59190124	0.56062962	
617.8	0.59123586	0.56056224	
618	0.59062924	0.56049487	
618.2	0.59030914	0.5604275	
618.4	0.58986125	0.56036015	
618.6	0.58950902	0.5602928	
618.8	0.58932394	0.56022546	
619	0.58957691	0.56015813	
619.2	0.58979858	0.56009081	
619.4	0.58997574	0.56002349	
619.6	0.58969239	0.55995619	
619.8	0.58980634	0.55988889	
620	0.58985896	0.5598216	
620.2	0.59006617	0.55975432	
