# Supplementary material for: Molecular basis for DNA recognition by the maternal pioneer transcription factor FoxH1
Source: Nat Commun. 2022 Nov 26;13:7279. doi: 10.1038/s41467-022-34925-y (PMC9701222; doi:10.1038/s41467-022-34925-y)
Supplement: Supplementary file 4 — Source Data [file 41467_2022_34925_MOESM4_ESM.zip › Sourcedata/BLIS/FoxH1/K33N/GSC/NCP/D10Results.txt]

Conc1	6.25E-08	
Start1	170.4	
Stop1	620.2	
Kobs	0.000600962850371393	
Error Kobs	1.64261297331102E-05	
Koff	0	
Error Koff	0	
Time1	Data1	Fit1	
170.4	0.00544876	0	
170.6	0.00733516	0.00059549	
170.8	0.00950266	0.00119039	
171	0.01239181	0.0017847	
171.2	0.01521087	0.00237843	
171.4	0.01829032	0.00297158	
171.6	0.0212674	0.00356414	
171.8	0.0242421	0.00415612	
172	0.02708489	0.00474751	
172.2	0.02940045	0.00533833	
172.4	0.0318267	0.00592856	
172.6	0.03347261	0.00651821	
172.8	0.03559094	0.00710728	
173	0.03736949	0.00769577	
173.2	0.03898127	0.00828369	
173.4	0.04065592	0.00887102	
173.6	0.04277372	0.00945778	
173.8	0.04388304	0.01004396	
174	0.04514554	0.01062956	
174.2	0.04640292	0.01121458	
174.4	0.04804584	0.01179903	
174.6	0.04910705	0.01238291	
174.8	0.05041226	0.01296621	
175	0.05189134	0.01354893	
175.2	0.05260851	0.01413108	
175.4	0.05370424	0.01471266	
175.6	0.05465229	0.01529367	
175.8	0.05556555	0.0158741	
176	0.05660089	0.01645397	
176.2	0.0570546	0.01703326	
176.4	0.0578666	0.01761198	
176.6	0.0584449	0.01819014	
176.8	0.05956817	0.01876772	
177	0.06008516	0.01934474	
177.2	0.06094687	0.01992119	
177.4	0.06234503	0.02049707	
177.6	0.06349317	0.02107238	
177.8	0.0647597	0.02164713	
178	0.06584539	0.02222131	
178.2	0.06662333	0.02279493	
178.4	0.06819447	0.02336798	
178.6	0.06849649	0.02394047	
178.8	0.06923701	0.0245124	
179	0.07017201	0.02508376	
179.2	0.07055842	0.02565456	
179.4	0.07129062	0.0262248	
179.6	0.07190761	0.02679448	
179.8	0.07222395	0.02736359	
180	0.07260475	0.02793215	
180.2	0.07243296	0.02850015	
180.4	0.07259826	0.02906758	
180.6	0.07343502	0.02963446	
180.8	0.07446487	0.03020079	
181	0.07463084	0.03076655	
181.2	0.07567977	0.03133176	
181.4	0.07640057	0.03189641	
181.6	0.07681753	0.03246051	
181.8	0.07725008	0.03302405	
182	0.07804173	0.03358703	
182.2	0.07827212	0.03414946	
182.4	0.07870407	0.03471134	
182.6	0.07856769	0.03527267	
182.8	0.07923487	0.03583344	
183	0.07969163	0.03639366	
183.2	0.07957243	0.03695333	
183.4	0.07959058	0.03751245	
183.6	0.07999238	0.03807102	
183.8	0.08002383	0.03862904	
184	0.08045411	0.03918651	
184.2	0.08107829	0.03974343	
184.4	0.08193822	0.0402998	
184.6	0.08314454	0.04085563	
184.8	0.08394211	0.04141091	
185	0.08425678	0.04196564	
185.2	0.08531955	0.04251982	
185.4	0.08565958	0.04307346	
185.6	0.08622277	0.04362656	
185.8	0.08652751	0.04417911	
186	0.08717627	0.04473112	
186.2	0.08686226	0.04528258	
186.4	0.08719982	0.04583351	
186.6	0.08758847	0.04638389	
186.8	0.0878155	0.04693372	
187	0.08841607	0.04748302	
187.2	0.08883409	0.04803178	
187.4	0.08905251	0.04857999	
187.6	0.08994446	0.04912767	
187.8	0.09055627	0.04967481	
188	0.09120922	0.05022141	
188.2	0.09202886	0.05076747	
188.4	0.09283551	0.05131299	
188.6	0.09377305	0.05185798	
188.8	0.09458953	0.05240243	
189	0.09551165	0.05294634	
189.2	0.09626695	0.05348972	
189.4	0.09678429	0.05403257	
189.6	0.09750876	0.05457488	
189.8	0.09771609	0.05511666	
190	0.09812516	0.0556579	
190.2	0.09830655	0.05619861	
190.4	0.09912914	0.05673879	
190.6	0.09964299	0.05727844	
190.8	0.09988105	0.05781755	
191	0.10035473	0.05835614	
191.2	0.1004932	0.05889419	
191.4	0.10057962	0.05943172	
191.6	0.10097993	0.05996872	
191.8	0.10148605	0.06050519	
192	0.10122487	0.06104113	
192.2	0.10140069	0.06157654	
192.4	0.10160348	0.06211143	
192.6	0.10212511	0.06264579	
192.8	0.10233085	0.06317962	
193	0.10261356	0.06371293	
193.2	0.10297929	0.06424571	
193.4	0.10347184	0.06477797	
193.6	0.10414812	0.06530971	
193.8	0.10468202	0.06584092	
194	0.10537364	0.06637161	
194.2	0.10625533	0.06690178	
194.4	0.10707302	0.06743142	
194.6	0.1074617	0.06796055	
194.8	0.10773771	0.06848915	
195	0.10817941	0.06901723	
195.2	0.10859683	0.0695448	
195.4	0.10905737	0.07007184	
195.6	0.10976025	0.07059837	
195.8	0.1101272	0.07112437	
196	0.11009771	0.07164986	
196.2	0.11046847	0.07217484	
196.4	0.1115722	0.07269929	
196.6	0.1120235	0.07322323	
196.8	0.11242856	0.07374666	
197	0.11337689	0.07426956	
197.2	0.11407912	0.07479196	
197.4	0.11472639	0.07531384	
197.6	0.11529856	0.07583521	
197.8	0.11595538	0.07635606	
198	0.11659298	0.0768764	
198.2	0.11706682	0.07739623	
198.4	0.11685746	0.07791555	
198.6	0.11654406	0.07843435	
198.8	0.11662898	0.07895265	
199	0.11615823	0.07947044	
199.2	0.11629942	0.07998771	
199.4	0.11675617	0.08050448	
199.6	0.11710749	0.08102074	
199.8	0.11714157	0.08153649	
200	0.11745515	0.08205173	
200.2	0.11814741	0.08256647	
200.4	0.11887646	0.0830807	
200.6	0.11883615	0.08359442	
200.8	0.11961745	0.08410764	
201	0.12010734	0.08462035	
201.2	0.12033154	0.08513256	
201.4	0.12144705	0.08564426	
201.6	0.12223522	0.08615546	
201.8	0.12298696	0.08666616	
202	0.12327125	0.08717635	
202.2	0.12347321	0.08768604	
202.4	0.12380576	0.08819523	
202.6	0.12419965	0.08870392	
202.8	0.12494222	0.08921211	
203	0.12516898	0.0897198	
203.2	0.12536095	0.09022699	
203.4	0.12586477	0.09073368	
203.6	0.12576288	0.09123987	
203.8	0.12578745	0.09174557	
204	0.12598004	0.09225076	
204.2	0.12628731	0.09275546	
204.4	0.12648796	0.09325966	
204.6	0.12689073	0.09376337	
204.8	0.12760074	0.09426658	
205	0.12812091	0.09476929	
205.2	0.12901953	0.09527151	
205.4	0.13012464	0.09577324	
205.6	0.13032326	0.09627447	
205.8	0.13064966	0.09677521	
206	0.13149438	0.09727545	
206.2	0.13260243	0.09777521	
206.4	0.13339576	0.09827447	
206.6	0.13389679	0.09877324	
206.8	0.13429054	0.09927152	
207	0.1348547	0.09976931	
207.2	0.13463641	0.10026661	
207.4	0.13476381	0.10076342	
207.6	0.13468991	0.10125974	
207.8	0.13517235	0.10175557	
208	0.13540972	0.10225091	
208.2	0.13564147	0.10274577	
208.4	0.13626341	0.10324014	
208.6	0.13660853	0.10373402	
208.8	0.1373476	0.10422742	
209	0.13744099	0.10472033	
209.2	0.13795031	0.10521276	
209.4	0.1385059	0.1057047	
209.6	0.13921032	0.10619616	
209.8	0.13951938	0.10668713	
210	0.14071897	0.10717763	
210.2	0.14113502	0.10766763	
210.4	0.14198235	0.10815716	
210.6	0.14255606	0.1086462	
210.8	0.14336398	0.10913477	
211	0.14436915	0.10962285	
211.2	0.14455963	0.11011045	
211.4	0.14507854	0.11059757	
211.6	0.14549899	0.11108422	
211.8	0.14619085	0.11157038	
212	0.14624562	0.11205606	
212.2	0.14631491	0.11254127	
212.4	0.14659582	0.113026	
212.6	0.14675889	0.11351025	
212.8	0.14719541	0.11399403	
213	0.1472508	0.11447733	
213.2	0.14743908	0.11496015	
213.4	0.14782796	0.1154425	
213.6	0.14794908	0.11592438	
213.8	0.14779227	0.11640578	
214	0.14858082	0.11688671	
214.2	0.14915062	0.11736716	
214.4	0.14957592	0.11784714	
214.6	0.15001478	0.11832665	
214.8	0.15080726	0.11880568	
215	0.15173454	0.11928425	
215.2	0.15205709	0.11976234	
215.4	0.15206895	0.12023996	
215.6	0.1525644	0.12071712	
215.8	0.15336578	0.1211938	
216	0.15371153	0.12167002	
216.2	0.15388402	0.12214576	
216.4	0.15456735	0.12262104	
216.6	0.15447834	0.12309585	
216.8	0.15481613	0.12357019	
217	0.15480053	0.12404407	
217.2	0.15486455	0.12451748	
217.4	0.15566731	0.12499042	
217.6	0.15561637	0.1254629	
217.8	0.15615168	0.12593491	
218	0.15645746	0.12640646	
218.2	0.15667421	0.12687754	
218.4	0.15628028	0.12734816	
218.6	0.15707921	0.12781832	
218.8	0.1575221	0.12828802	
219	0.15761762	0.12875725	
219.2	0.15760527	0.12922602	
219.4	0.15734979	0.12969433	
219.6	0.15828793	0.13016218	
219.8	0.159075	0.13062957	
220	0.15960884	0.1310965	
220.2	0.16001408	0.13156296	
220.4	0.16078528	0.13202897	
220.6	0.16134963	0.13249453	
220.8	0.1618025	0.13295962	
221	0.16233369	0.13342425	
221.2	0.1634502	0.13388843	
221.4	0.16375782	0.13435215	
221.6	0.16409751	0.13481542	
221.8	0.16507269	0.13527823	
222	0.16546556	0.13574058	
222.2	0.16581133	0.13620248	
222.4	0.16629409	0.13666392	
222.6	0.16724049	0.13712491	
222.8	0.16725485	0.13758545	
223	0.16752078	0.13804553	
223.2	0.16778472	0.13850516	
223.4	0.16778952	0.13896434	
223.6	0.16873244	0.13942306	
223.8	0.16919961	0.13988134	
224	0.16925976	0.14033916	
224.2	0.16960417	0.14079653	
224.4	0.1700984	0.14125346	
224.6	0.17054093	0.14170993	
224.8	0.17049872	0.14216595	
225	0.17097759	0.14262153	
225.2	0.17079539	0.14307665	
225.4	0.17040163	0.14353133	
225.6	0.17064339	0.14398556	
225.8	0.17096595	0.14443935	
226	0.17128113	0.14489269	
226.2	0.17189042	0.14534558	
226.4	0.17268448	0.14579802	
226.6	0.17327307	0.14625002	
226.8	0.17389838	0.14670158	
227	0.17460878	0.14715269	
227.2	0.17520165	0.14760336	
227.4	0.17550887	0.14805358	
227.6	0.17558322	0.14850336	
227.8	0.17589626	0.1489527	
228	0.17600764	0.14940159	
228.2	0.1768906	0.14985005	
228.4	0.17809205	0.15029806	
228.6	0.1787273	0.15074563	
228.8	0.17878315	0.15119276	
229	0.17867761	0.15163946	
229.2	0.17840349	0.15208571	
229.4	0.17869887	0.15253152	
229.6	0.17880747	0.15297689	
229.8	0.17943517	0.15342183	
230	0.17982379	0.15386633	
230.2	0.18077153	0.15431039	
230.4	0.18131705	0.15475401	
230.6	0.18210058	0.1551972	
230.8	0.18304783	0.15563995	
231	0.18343172	0.15608226	
231.2	0.18395085	0.15652414	
231.4	0.18383541	0.15696558	
231.6	0.18381395	0.15740659	
231.8	0.18444744	0.15784717	
232	0.1845646	0.15828731	
232.2	0.18579213	0.15872702	
232.4	0.18640539	0.1591663	
232.6	0.18662861	0.15960514	
232.8	0.18712356	0.16004355	
233	0.18764012	0.16048153	
233.2	0.1878534	0.16091908	
233.4	0.1883146	0.1613562	
233.6	0.18839221	0.16179289	
233.8	0.18877086	0.16222915	
234	0.18863745	0.16266498	
234.2	0.18930128	0.16310038	
234.4	0.18926766	0.16353536	
234.6	0.18982233	0.1639699	
234.8	0.18998381	0.16440402	
235	0.19013339	0.16483771	
235.2	0.19038359	0.16527097	
235.4	0.19065908	0.1657038	
235.6	0.19104075	0.16613621	
235.8	0.1912443	0.1665682	
236	0.19173214	0.16699976	
236.2	0.19241999	0.16743089	
236.4	0.1924905	0.1678616	
236.6	0.19337106	0.16829189	
236.8	0.19394448	0.16872175	
237	0.19386749	0.16915119	
237.2	0.19396009	0.16958021	
237.4	0.19417741	0.17000881	
237.6	0.19428541	0.17043698	
237.8	0.19449037	0.17086473	
238	0.19461221	0.17129206	
238.2	0.19483053	0.17171898	
238.4	0.19475536	0.17214547	
238.6	0.19522405	0.17257154	
238.8	0.19518707	0.17299719	
239	0.19577248	0.17342242	
239.2	0.19628093	0.17384723	
239.4	0.19705038	0.17427163	
239.6	0.1975776	0.17469561	
239.8	0.19844819	0.17511917	
240	0.19926612	0.17554231	
240.2	0.1996972	0.17596504	
240.4	0.20051142	0.17638735	
240.6	0.20139974	0.17680925	
240.8	0.20139948	0.17723073	
241	0.20136214	0.1776518	
241.2	0.20218584	0.17807245	
241.4	0.20294874	0.17849269	
241.6	0.20280738	0.17891251	
241.8	0.20323437	0.17933192	
242	0.20343384	0.17975092	
242.2	0.20370745	0.18016951	
242.4	0.20401774	0.18058768	
242.6	0.20417806	0.18100544	
242.8	0.20458134	0.18142279	
243	0.20547043	0.18183973	
243.2	0.20591861	0.18225627	
243.4	0.20639724	0.18267239	
243.6	0.20682208	0.1830881	
243.8	0.20774846	0.1835034	
244	0.20794872	0.18391829	
244.2	0.20843803	0.18433278	
244.4	0.20884187	0.18474685	
244.6	0.20874949	0.18516052	
244.8	0.20881722	0.18557378	
245	0.20953516	0.18598664	
245.2	0.20995293	0.18639909	
245.4	0.2098876	0.18681113	
245.6	0.20977219	0.18722277	
245.8	0.20985516	0.187634	
246	0.21018636	0.18804483	
246.2	0.21073182	0.18845525	
246.4	0.21096867	0.18886527	
246.6	0.21156115	0.18927489	
246.8	0.2123507	0.1896841	
247	0.21282686	0.19009291	
247.2	0.21326485	0.19050132	
247.4	0.21309644	0.19090933	
247.6	0.21317464	0.19131693	
247.8	0.21367933	0.19172413	
248	0.21381988	0.19213094	
248.2	0.21408884	0.19253734	
248.4	0.21432912	0.19294334	
248.6	0.21436803	0.19334894	
248.8	0.21523293	0.19375415	
249	0.21564516	0.19415895	
249.2	0.21574469	0.19456336	
249.4	0.21609608	0.19496737	
249.6	0.21659167	0.19537098	
249.8	0.21611422	0.19577419	
250	0.21682716	0.19617701	
250.2	0.21716517	0.19657943	
250.4	0.21777253	0.19698145	
250.6	0.21849394	0.19738308	
250.8	0.21895556	0.19778432	
251	0.21999332	0.19818515	
251.2	0.22027384	0.1985856	
251.4	0.21993668	0.19898565	
251.6	0.22033932	0.1993853	
251.8	0.22053874	0.19978457	
252	0.22102221	0.20018344	
252.2	0.22123207	0.20058191	
252.4	0.22160758	0.20098	
252.6	0.22199453	0.20137769	
252.8	0.22259893	0.201775	
253	0.22323674	0.20217191	
253.2	0.22358762	0.20256843	
253.4	0.22393873	0.20296456	
253.6	0.22412509	0.2033603	
253.8	0.22429593	0.20375565	
254	0.22498504	0.20415061	
254.2	0.22581813	0.20454518	
254.4	0.22629272	0.20493937	
254.6	0.22689807	0.20533317	
254.8	0.22680643	0.20572658	
255	0.22727343	0.2061196	
255.2	0.2270251	0.20651223	
255.4	0.22717482	0.20690448	
255.6	0.22746137	0.20729634	
255.8	0.22742833	0.20768782	
256	0.22807005	0.20807891	
256.2	0.22809388	0.20846962	
256.4	0.22845657	0.20885994	
256.6	0.22893676	0.20924988	
256.8	0.2289286	0.20963944	
257	0.22950342	0.21002861	
257.2	0.22957627	0.2104174	
257.4	0.23027112	0.2108058	
257.6	0.23091374	0.21119383	
257.8	0.23183656	0.21158147	
258	0.23266905	0.21196873	
258.2	0.23315386	0.21235561	
258.4	0.2334746	0.21274211	
258.6	0.23333761	0.21312822	
258.8	0.23313449	0.21351396	
259	0.23407115	0.21389932	
259.2	0.23443314	0.2142843	
259.4	0.23474606	0.2146689	
259.6	0.23475106	0.21505312	
259.8	0.23519293	0.21543696	
260	0.23571357	0.21582043	
260.2	0.2357319	0.21620352	
260.4	0.23645155	0.21658623	
260.6	0.23692491	0.21696857	
260.8	0.23719613	0.21735052	
261	0.23789654	0.21773211	
261.2	0.23814427	0.21811331	
261.4	0.23882928	0.21849415	
261.6	0.23941693	0.2188746	
261.8	0.23976947	0.21925469	
262	0.24022695	0.21963439	
262.2	0.24058308	0.22001373	
262.4	0.24145324	0.22039269	
262.6	0.24147366	0.22077128	
262.8	0.24177937	0.2211495	
263	0.24222034	0.22152734	
263.2	0.24216676	0.22190481	
263.4	0.24235603	0.22228191	
263.6	0.24221468	0.22265864	
263.8	0.24298577	0.223035	
264	0.24276428	0.22341099	
264.2	0.24258488	0.22378661	
264.4	0.24305321	0.22416186	
264.6	0.24303078	0.22453673	
264.8	0.24312252	0.22491125	
265	0.24308527	0.22528539	
265.2	0.24312544	0.22565916	
265.4	0.24395059	0.22603257	
265.6	0.24453133	0.2264056	
265.8	0.24515941	0.22677828	
266	0.24603817	0.22715058	
266.2	0.24645807	0.22752252	
266.4	0.24684995	0.22789409	
266.6	0.24702748	0.2282653	
266.8	0.24739629	0.22863614	
267	0.24812082	0.22900661	
267.2	0.24838828	0.22937672	
267.4	0.24880038	0.22974647	
267.6	0.24866016	0.23011585	
267.8	0.24886844	0.23048487	
268	0.2487691	0.23085353	
268.2	0.24873698	0.23122182	
268.4	0.24927023	0.23158976	
268.6	0.25013878	0.23195733	
268.8	0.25080267	0.23232453	
269	0.25155254	0.23269138	
269.2	0.25233915	0.23305786	
269.4	0.25325724	0.23342399	
269.6	0.25378601	0.23378975	
269.8	0.25374019	0.23415516	
270	0.25373872	0.2345202	
270.2	0.25319241	0.23488489	
270.4	0.25339354	0.23524921	
270.6	0.25399795	0.23561318	
270.8	0.25462155	0.23597679	
271	0.25458843	0.23634004	
271.2	0.25453878	0.23670294	
271.4	0.25455474	0.23706547	
271.6	0.25453963	0.23742765	
271.8	0.2547249	0.23778948	
272	0.25518381	0.23815095	
272.2	0.2553345	0.23851206	
272.4	0.25625513	0.23887281	
272.6	0.25672444	0.23923322	
272.8	0.25702932	0.23959326	
273	0.2572933	0.23995296	
273.2	0.25789305	0.24031229	
273.4	0.25848833	0.24067128	
273.6	0.25855187	0.24102991	
273.8	0.25863947	0.24138819	
274	0.25943271	0.24174612	
274.2	0.25956601	0.24210369	
274.4	0.26049199	0.24246091	
274.6	0.26157792	0.24281778	
274.8	0.26228598	0.2431743	
275	0.26251533	0.24353047	
275.2	0.26311631	0.24388629	
275.4	0.26351056	0.24424176	
275.6	0.26438933	0.24459687	
275.8	0.26471983	0.24495164	
276	0.26482026	0.24530606	
276.2	0.2655861	0.24566013	
276.4	0.26641724	0.24601385	
276.6	0.26613921	0.24636723	
276.8	0.26655637	0.24672025	
277	0.26628243	0.24707293	
277.2	0.26632203	0.24742526	
277.4	0.26611771	0.24777725	
277.6	0.26631972	0.24812889	
277.8	0.26683006	0.24848018	
278	0.26687521	0.24883113	
278.2	0.26656367	0.24918173	
278.4	0.26693082	0.24953198	
278.6	0.26747491	0.24988189	
278.8	0.26784665	0.25023146	
279	0.26849159	0.25058068	
279.2	0.26903808	0.25092956	
279.4	0.26979445	0.2512781	
279.6	0.27013877	0.25162629	
279.8	0.27066024	0.25197414	
280	0.27170733	0.25232165	
280.2	0.27311085	0.25266882	
280.4	0.27340778	0.25301564	
280.6	0.27341235	0.25336213	
280.8	0.27367366	0.25370827	
281	0.2736196	0.25405407	
281.2	0.27378235	0.25439953	
281.4	0.27412312	0.25474465	
281.6	0.27438296	0.25508943	
281.8	0.27425502	0.25543388	
282	0.27356948	0.25577798	
282.2	0.27319128	0.25612174	
282.4	0.27355155	0.25646517	
282.6	0.27395576	0.25680826	
282.8	0.27422363	0.25715101	
283	0.274682	0.25749342	
283.2	0.27467781	0.2578355	
283.4	0.27483693	0.25817724	
283.6	0.27464962	0.25851864	
283.8	0.27560403	0.25885971	
284	0.27621752	0.25920044	
284.2	0.27645773	0.25954084	
284.4	0.27680989	0.2598809	
284.6	0.27755734	0.26022062	
284.8	0.27739244	0.26056002	
285	0.27818884	0.26089908	
285.2	0.27850772	0.2612378	
285.4	0.27874863	0.26157619	
285.6	0.27899091	0.26191425	
285.8	0.278938	0.26225198	
286	0.27848963	0.26258937	
286.2	0.27865453	0.26292643	
286.4	0.27938926	0.26326316	
286.6	0.27934658	0.26359956	
286.8	0.27967316	0.26393562	
287	0.28018347	0.26427136	
287.2	0.28025467	0.26460677	
287.4	0.28040853	0.26494184	
287.6	0.28048765	0.26527659	
287.8	0.28080492	0.26561101	
288	0.2810157	0.26594509	
288.2	0.2814693	0.26627885	
288.4	0.28187988	0.26661228	
288.6	0.28211851	0.26694538	
288.8	0.28195949	0.26727816	
289	0.2828578	0.2676106	
289.2	0.28315919	0.26794272	
289.4	0.28314746	0.26827452	
289.6	0.28296803	0.26860598	
289.8	0.28319207	0.26893712	
290	0.28378019	0.26926794	
290.2	0.28448106	0.26959843	
290.4	0.28479208	0.26992859	
290.6	0.28528215	0.27025843	
290.8	0.28636214	0.27058794	
291	0.28639593	0.27091713	
291.2	0.28674393	0.271246	
291.4	0.28688679	0.27157454	
291.6	0.28703243	0.27190276	
291.8	0.28743377	0.27223065	
292	0.28769627	0.27255823	
292.2	0.28810768	0.27288548	
292.4	0.28830428	0.2732124	
292.6	0.28818113	0.27353901	
292.8	0.28840596	0.2738653	
293	0.28900834	0.27419126	
293.2	0.28935553	0.2745169	
293.4	0.28954145	0.27484223	
293.6	0.29025731	0.27516723	
293.8	0.2914778	0.27549191	
294	0.29219609	0.27581627	
294.2	0.29251152	0.27614032	
294.4	0.29284373	0.27646404	
294.6	0.29344087	0.27678745	
294.8	0.29397096	0.27711054	
295	0.29351117	0.27743331	
295.2	0.29444701	0.27775576	
295.4	0.29406047	0.2780779	
295.6	0.29419558	0.27839972	
295.8	0.29429166	0.27872122	
296	0.29431956	0.2790424	
296.2	0.29415715	0.27936327	
296.4	0.29443125	0.27968382	
296.6	0.29468657	0.28000406	
296.8	0.2952371	0.28032399	
297	0.29551321	0.28064359	
297.2	0.29616446	0.28096289	
297.4	0.29670552	0.28128187	
297.6	0.2975446	0.28160053	
297.8	0.29781671	0.28191888	
298	0.29793226	0.28223692	
298.2	0.29748746	0.28255465	
298.4	0.297768	0.28287206	
298.6	0.29790121	0.28318916	
298.8	0.29787379	0.28350595	
299	0.29759344	0.28382242	
299.2	0.29811264	0.28413859	
299.4	0.29778107	0.28445444	
299.6	0.29792436	0.28476998	
299.8	0.29804391	0.28508522	
300	0.29808455	0.28540014	
300.2	0.29807758	0.28571475	
300.4	0.29881038	0.28602905	
300.6	0.2996568	0.28634305	
300.8	0.30032154	0.28665673	
301	0.30105958	0.28697011	
301.2	0.30236245	0.28728317	
301.4	0.30301612	0.28759593	
301.6	0.30355937	0.28790838	
301.8	0.30376736	0.28822053	
302	0.30431247	0.28853236	
302.2	0.3045297	0.28884389	
302.4	0.30502108	0.28915512	
302.6	0.30518769	0.28946603	
302.8	0.3056615	0.28977664	
303	0.3063224	0.29008695	
303.2	0.30667353	0.29039695	
303.4	0.30664606	0.29070664	
303.6	0.3063387	0.29101603	
303.8	0.30655371	0.29132512	
304	0.30632859	0.2916339	
304.2	0.30646709	0.29194238	
304.4	0.30707282	0.29225055	
304.6	0.30732485	0.29255842	
304.8	0.30764257	0.29286599	
305	0.30783327	0.29317325	
305.2	0.30801295	0.29348022	
305.4	0.30810154	0.29378688	
305.6	0.30846864	0.29409323	
305.8	0.30894287	0.29439929	
306	0.3092251	0.29470505	
306.2	0.30958817	0.2950105	
306.4	0.30984637	0.29531566	
306.6	0.31071972	0.29562051	
306.8	0.31123079	0.29592506	
307	0.31129576	0.29622932	
307.2	0.31142164	0.29653327	
307.4	0.31174228	0.29683693	
307.6	0.31197047	0.29714029	
307.8	0.31221853	0.29744334	
308	0.31246319	0.2977461	
308.2	0.31273082	0.29804857	
308.4	0.3132436	0.29835073	
308.6	0.31312281	0.2986526	
308.8	0.31375222	0.29895417	
309	0.31388836	0.29925544	
309.2	0.31432173	0.29955642	
309.4	0.31477779	0.2998571	
309.6	0.31540266	0.30015748	
309.8	0.31568125	0.30045757	
310	0.31596453	0.30075736	
310.2	0.31676861	0.30105686	
310.4	0.31700873	0.30135607	
310.6	0.31762791	0.30165498	
310.8	0.31768582	0.30195359	
311	0.31762767	0.30225191	
311.2	0.3178928	0.30254994	
311.4	0.31848164	0.30284767	
311.6	0.31870179	0.30314512	
311.8	0.31874218	0.30344226	
312	0.31882174	0.30373912	
312.2	0.31902263	0.30403568	
312.4	0.31955449	0.30433196	
312.6	0.32003128	0.30462794	
312.8	0.32039506	0.30492363	
313	0.32038977	0.30521903	
313.2	0.32054905	0.30551413	
313.4	0.32061129	0.30580895	
313.6	0.3207752	0.30610348	
313.8	0.3205604	0.30639771	
314	0.32024851	0.30669166	
314.2	0.32087288	0.30698532	
314.4	0.3210054	0.30727869	
314.6	0.32118381	0.30757177	
314.8	0.3212624	0.30786456	
315	0.32192076	0.30815707	
315.2	0.32255168	0.30844928	
315.4	0.32311634	0.30874121	
315.6	0.32309392	0.30903285	
315.8	0.32314359	0.30932421	
316	0.32362155	0.30961527	
316.2	0.32468671	0.30990605	
316.4	0.32560875	0.31019655	
316.6	0.3260268	0.31048676	
316.8	0.32661022	0.31077668	
317	0.32702976	0.31106632	
317.2	0.32745516	0.31135567	
317.4	0.32799955	0.31164474	
317.6	0.32814861	0.31193353	
317.8	0.32856569	0.31222203	
318	0.32873595	0.31251024	
318.2	0.32953179	0.31279817	
318.4	0.3293968	0.31308582	
318.6	0.32976537	0.31337319	
318.8	0.33068599	0.31366027	
319	0.33083866	0.31394707	
319.2	0.33072472	0.31423359	
319.4	0.3307043	0.31451982	
319.6	0.33030112	0.31480578	
319.8	0.3302419	0.31509145	
320	0.33075655	0.31537684	
320.2	0.33119155	0.31566195	
320.4	0.33134808	0.31594678	
320.6	0.33155031	0.31623133	
320.8	0.33196124	0.3165156	
321	0.33183593	0.31679959	
321.2	0.33216533	0.3170833	
321.4	0.3323581	0.31736674	
321.6	0.33224062	0.31764989	
321.8	0.33236532	0.31793276	
322	0.33205011	0.31821536	
322.2	0.33259172	0.31849768	
322.4	0.33297349	0.31877972	
322.6	0.33361215	0.31906148	
322.8	0.33408747	0.31934296	
323	0.33428849	0.31962417	
323.2	0.33466569	0.3199051	
323.4	0.33486948	0.32018575	
323.6	0.33475065	0.32046613	
323.8	0.33535216	0.32074624	
324	0.33589729	0.32102606	
324.2	0.33600223	0.32130561	
324.4	0.33608417	0.32158489	
324.6	0.33628646	0.32186389	
324.8	0.33617125	0.32214262	
325	0.33603466	0.32242107	
325.2	0.3366126	0.32269925	
325.4	0.33669504	0.32297715	
325.6	0.33673163	0.32325478	
325.8	0.33738646	0.32353214	
326	0.33760475	0.32380923	
326.2	0.33870499	0.32408604	
326.4	0.33928716	0.32436258	
326.6	0.33962735	0.32463885	
326.8	0.34013052	0.32491484	
327	0.34101115	0.32519057	
327.2	0.34143758	0.32546602	
327.4	0.34231608	0.3257412	
327.6	0.34269979	0.32601611	
327.8	0.34317639	0.32629075	
328	0.34321211	0.32656512	
328.2	0.34304787	0.32683922	
328.4	0.34367052	0.32711305	
328.6	0.34375033	0.32738661	
328.8	0.34361985	0.3276599	
329	0.34368333	0.32793293	
329.2	0.34438305	0.32820568	
329.4	0.34402739	0.32847817	
329.6	0.34377303	0.32875038	
329.8	0.34426493	0.32902233	
330	0.34443235	0.32929402	
330.2	0.34483105	0.32956543	
330.4	0.34439931	0.32983658	
330.6	0.34417013	0.33010746	
330.8	0.344624	0.33037807	
331	0.3449602	0.33064842	
331.2	0.34547427	0.3309185	
331.4	0.34582979	0.33118832	
331.6	0.34563408	0.33145787	
331.8	0.34561973	0.33172715	
332	0.34558402	0.33199617	
332.2	0.34573958	0.33226493	
332.4	0.34675565	0.33253342	
332.6	0.34643883	0.33280164	
332.8	0.34661747	0.33306961	
333	0.34706005	0.3333373	
333.2	0.34736209	0.33360474	
333.4	0.34726648	0.33387191	
333.6	0.34773177	0.33413882	
333.8	0.34811326	0.33440547	
334	0.34823829	0.33467185	
334.2	0.34808993	0.33493797	
334.4	0.34767427	0.33520383	
334.6	0.34804783	0.33546943	
334.8	0.34852462	0.33573477	
335	0.34894348	0.33599984	
335.2	0.34989267	0.33626466	
335.4	0.35032763	0.33652921	
335.6	0.35073185	0.33679351	
335.8	0.35078626	0.33705754	
336	0.35164821	0.33732132	
336.2	0.35227597	0.33758483	
336.4	0.35351968	0.33784808	
336.6	0.35326276	0.33811108	
336.8	0.35377544	0.33837382	
337	0.35433013	0.3386363	
337.2	0.35472227	0.33889852	
337.4	0.35513329	0.33916048	
337.6	0.35560004	0.33942218	
337.8	0.35569932	0.33968363	
338	0.35605699	0.33994482	
338.2	0.35648398	0.34020575	
338.4	0.35621799	0.34046643	
338.6	0.35650022	0.34072685	
338.8	0.35626198	0.34098701	
339	0.35678069	0.34124692	
339.2	0.35700453	0.34150657	
339.4	0.35688675	0.34176596	
339.6	0.35650836	0.3420251	
339.8	0.35665223	0.34228399	
340	0.3572722	0.34254262	
340.2	0.35721344	0.342801	
340.4	0.35790423	0.34305912	
340.6	0.35769551	0.34331698	
340.8	0.35823105	0.3435746	
341	0.3585783	0.34383196	
341.2	0.35882638	0.34408907	
341.4	0.35920286	0.34434592	
341.6	0.35999436	0.34460252	
341.8	0.36032048	0.34485887	
342	0.36091566	0.34511497	
342.2	0.36103768	0.34537081	
342.4	0.36088087	0.3456264	
342.6	0.36060409	0.34588174	
342.8	0.36050169	0.34613683	
343	0.36070637	0.34639167	
343.2	0.36096999	0.34664626	
343.4	0.36095968	0.3469006	
343.6	0.36108887	0.34715468	
343.8	0.36174606	0.34740852	
344	0.36180887	0.34766211	
344.2	0.36257822	0.34791545	
344.4	0.36300061	0.34816853	
344.6	0.36308498	0.34842137	
344.8	0.36338319	0.34867396	
345	0.36366053	0.34892631	
345.2	0.36397194	0.3491784	
345.4	0.36418654	0.34943025	
345.6	0.36488202	0.34968184	
345.8	0.36499528	0.34993319	
346	0.36481798	0.3501843	
346.2	0.36423985	0.35043515	
346.4	0.36403494	0.35068576	
346.6	0.36394363	0.35093612	
346.8	0.36458066	0.35118624	
347	0.36469013	0.35143611	
347.2	0.36567833	0.35168573	
347.4	0.36573735	0.35193511	
347.6	0.36596705	0.35218424	
347.8	0.36645591	0.35243313	
348	0.3667439	0.35268177	
348.2	0.36729362	0.35293017	
348.4	0.36741799	0.35317832	
348.6	0.36795614	0.35342623	
348.8	0.36856612	0.35367389	
349	0.36918105	0.35392131	
349.2	0.37004707	0.35416849	
349.4	0.37066185	0.35441543	
349.6	0.37126938	0.35466212	
349.8	0.37086504	0.35490857	
350	0.37084673	0.35515477	
350.2	0.37096228	0.35540074	
350.4	0.37117348	0.35564646	
350.6	0.37185558	0.35589194	
350.8	0.37225677	0.35613718	
351	0.37269343	0.35638217	
351.2	0.37321717	0.35662693	
351.4	0.37292668	0.35687144	
351.6	0.37265568	0.35711572	
351.8	0.37254956	0.35735975	
352	0.37251487	0.35760355	
352.2	0.37273161	0.3578471	
352.4	0.37329348	0.35809041	
352.6	0.37313066	0.35833349	
352.8	0.37370217	0.35857632	
353	0.3743577	0.35881892	
353.2	0.37506125	0.35906128	
353.4	0.37531477	0.3593034	
353.6	0.37533898	0.35954528	
353.8	0.37522864	0.35978692	
354	0.37539407	0.36002833	
354.2	0.37546354	0.36026949	
354.4	0.37576746	0.36051042	
354.6	0.37627201	0.36075112	
354.8	0.37718376	0.36099157	
355	0.37747336	0.36123179	
355.2	0.3776147	0.36147178	
355.4	0.37778746	0.36171152	
355.6	0.37810623	0.36195103	
355.8	0.37798925	0.36219031	
356	0.3786842	0.36242935	
356.2	0.37915583	0.36266815	
356.4	0.37921163	0.36290672	
356.6	0.37901769	0.36314506	
356.8	0.37991069	0.36338316	
357	0.37987121	0.36362102	
357.2	0.37974064	0.36385866	
357.4	0.38000736	0.36409605	
357.6	0.3797891	0.36433322	
357.8	0.37981952	0.36457015	
358	0.38008548	0.36480685	
358.2	0.38096273	0.36504331	
358.4	0.38138807	0.36527954	
358.6	0.38174954	0.36551554	
358.8	0.3822979	0.36575131	
359	0.38234058	0.36598685	
359.2	0.38340434	0.36622215	
359.4	0.38398181	0.36645722	
359.6	0.38424568	0.36669206	
359.8	0.38457574	0.36692667	
360	0.3851873	0.36716105	
360.2	0.38530641	0.3673952	
360.4	0.38537664	0.36762912	
360.6	0.38587343	0.3678628	
360.8	0.38618302	0.36809626	
361	0.38592258	0.36832949	
361.2	0.38602891	0.36856249	
361.4	0.38654898	0.36879525	
361.6	0.38671028	0.36902779	
361.8	0.38695185	0.3692601	
362	0.38742566	0.36949219	
362.2	0.38727323	0.36972404	
362.4	0.38729849	0.36995567	
362.6	0.3869098	0.37018706	
362.8	0.38717957	0.37041823	
363	0.38762438	0.37064918	
363.2	0.38821136	0.37087989	
363.4	0.38824789	0.37111038	
363.6	0.38841972	0.37134064	
363.8	0.38873865	0.37157067	
364	0.38838418	0.37180048	
364.2	0.38906895	0.37203007	
364.4	0.38942157	0.37225942	
364.6	0.38991563	0.37248855	
364.8	0.38980592	0.37271746	
365	0.38983743	0.37294614	
365.2	0.3904956	0.37317459	
365.4	0.3908362	0.37340282	
365.6	0.39142788	0.37363083	
365.8	0.39115002	0.37385861	
366	0.3916437	0.37408616	
366.2	0.39156919	0.3743135	
366.4	0.3918627	0.3745406	
366.6	0.39168895	0.37476749	
366.8	0.39234547	0.37499415	
367	0.39295048	0.37522059	
367.2	0.39343393	0.37544681	
367.4	0.39396338	0.3756728	
367.6	0.39439461	0.37589857	
367.8	0.39455123	0.37612412	
368	0.39485427	0.37634945	
368.2	0.39565562	0.37657455	
368.4	0.39562035	0.37679944	
368.6	0.39542082	0.3770241	
368.8	0.39533255	0.37724854	
369	0.3953785	0.37747276	
369.2	0.39582016	0.37769676	
369.4	0.39561391	0.37792054	
369.6	0.39585806	0.3781441	
369.8	0.3951016	0.37836744	
370	0.39581976	0.37859056	
370.2	0.39574719	0.37881346	
370.4	0.39591851	0.37903614	
370.6	0.39633975	0.3792586	
370.8	0.39672155	0.37948084	
371	0.3976138	0.37970286	
371.2	0.39787892	0.37992467	
371.4	0.39854452	0.38014626	
371.6	0.39895176	0.38036762	
371.8	0.39915784	0.38058877	
372	0.39962558	0.38080971	
372.2	0.39959501	0.38103042	
372.4	0.39949172	0.38125092	
372.6	0.39921488	0.3814712	
372.8	0.39928951	0.38169127	
373	0.3994114	0.38191112	
373.2	0.39978905	0.38213075	
373.4	0.4002284	0.38235016	
373.6	0.40041045	0.38256936	
373.8	0.40082588	0.38278835	
374	0.40179287	0.38300712	
374.2	0.40191376	0.38322567	
374.4	0.40227985	0.38344401	
374.6	0.40268543	0.38366213	
374.8	0.40281987	0.38388004	
375	0.40359138	0.38409773	
375.2	0.40375624	0.38431521	
375.4	0.40439053	0.38453248	
375.6	0.40452531	0.38474953	
375.8	0.40478234	0.38496637	
376	0.40498303	0.38518299	
376.2	0.40517773	0.38539941	
376.4	0.40527496	0.3856156	
376.6	0.40542776	0.38583159	
376.8	0.40583954	0.38604736	
377	0.40625531	0.38626292	
377.2	0.40685663	0.38647827	
377.4	0.40732276	0.38669341	
377.6	0.40743017	0.38690834	
377.8	0.40787387	0.38712305	
378	0.40780606	0.38733755	
378.2	0.40802597	0.38755184	
378.4	0.4082349	0.38776592	
378.6	0.40839006	0.38797979	
378.8	0.40835628	0.38819345	
379	0.40859559	0.3884069	
379.2	0.40841626	0.38862014	
379.4	0.40833931	0.38883317	
379.6	0.40803571	0.38904599	
379.8	0.4079832	0.3892586	
380	0.40776571	0.389471	
380.2	0.40760892	0.38968319	
380.4	0.40760892	0.38989623	
380.6	0.40695447	0.38984937	
380.8	0.40544617	0.38980251	
381	0.40416313	0.38975566	
381.2	0.40307627	0.38970882	
381.4	0.40198866	0.38966198	
381.6	0.40056347	0.38961515	
381.8	0.39943241	0.38956833	
382	0.39832705	0.38952151	
382.2	0.39736791	0.38947469	
382.4	0.39610276	0.38942788	
382.6	0.39499708	0.38938108	
382.8	0.39406672	0.38933428	
383	0.39339711	0.38928749	
383.2	0.39272385	0.3892407	
383.4	0.39193768	0.38919392	
383.6	0.39086003	0.38914714	
383.8	0.38995763	0.38910037	
384	0.38907707	0.38905361	
384.2	0.3888323	0.38900685	
384.4	0.38857035	0.3889601	
384.6	0.38835762	0.38891335	
384.8	0.38753078	0.38886661	
385	0.38721092	0.38881987	
385.2	0.38700589	0.38877314	
385.4	0.38672106	0.38872642	
385.6	0.38597596	0.3886797	
385.8	0.38564794	0.38863299	
386	0.38487277	0.38858628	
386.2	0.38418728	0.38853958	
386.4	0.38285658	0.38849288	
386.6	0.38251686	0.38844619	
386.8	0.38214455	0.3883995	
387	0.3819106	0.38835282	
387.2	0.38120641	0.38830615	
387.4	0.3805987	0.38825948	
387.6	0.37988794	0.38821282	
387.8	0.37951738	0.38816616	
388	0.37966061	0.38811951	
388.2	0.37985024	0.38807286	
388.4	0.37937458	0.38802622	
388.6	0.37888877	0.38797958	
388.8	0.37853447	0.38793296	
389	0.37835111	0.38788633	
389.2	0.37837138	0.38783971	
389.4	0.37827113	0.3877931	
389.6	0.37800235	0.38774649	
389.8	0.37747925	0.38769989	
390	0.37685322	0.3876533	
390.2	0.37665322	0.38760671	
390.4	0.37641443	0.38756012	
390.6	0.37640473	0.38751354	
390.8	0.37645962	0.38746697	
391	0.37638648	0.3874204	
391.2	0.3757734	0.38737384	
391.4	0.37583102	0.38732728	
391.6	0.37528175	0.38728073	
391.8	0.37512048	0.38723419	
392	0.37452985	0.38718765	
392.2	0.37411739	0.38714111	
392.4	0.37369303	0.38709458	
392.6	0.37346013	0.38704806	
392.8	0.37334806	0.38700154	
393	0.37339817	0.38695503	
393.2	0.37315593	0.38690852	
393.4	0.3730831	0.38686202	
393.6	0.37286642	0.38681553	
393.8	0.37287426	0.38676904	
394	0.37260635	0.38672255	
394.2	0.37298777	0.38667608	
394.4	0.37246363	0.3866296	
394.6	0.37186078	0.38658314	
394.8	0.37166426	0.38653667	
395	0.37105378	0.38649022	
395.2	0.37045489	0.38644377	
395.4	0.37034968	0.38639732	
395.6	0.36956998	0.38635088	
395.8	0.36950329	0.38630445	
396	0.36902714	0.38625802	
396.2	0.36899718	0.3862116	
396.4	0.36874562	0.38616518	
396.6	0.36910284	0.38611877	
396.8	0.36936849	0.38607237	
397	0.36968923	0.38602596	
397.2	0.37002431	0.38597957	
397.4	0.37070404	0.38593318	
397.6	0.37108403	0.3858868	
397.8	0.37159714	0.38584042	
398	0.37130221	0.38579405	
398.2	0.37135037	0.38574768	
398.4	0.37045957	0.38570132	
398.6	0.37044971	0.38565496	
398.8	0.37002209	0.38560861	
399	0.36973449	0.38556227	
399.2	0.36922099	0.38551593	
399.4	0.3687597	0.3854696	
399.6	0.3686668	0.38542327	
399.8	0.36877684	0.38537695	
400	0.36863438	0.38533063	
400.2	0.36882354	0.38528432	
400.4	0.36890478	0.38523801	
400.6	0.36932176	0.38519171	
400.8	0.36877531	0.38514542	
401	0.36858691	0.38509913	
401.2	0.36896192	0.38505285	
401.4	0.36890651	0.38500657	
401.6	0.36836787	0.3849603	
401.8	0.3678795	0.38491403	
402	0.36788141	0.38486777	
402.2	0.36756223	0.38482151	
402.4	0.36740078	0.38477526	
402.6	0.36731142	0.38472902	
402.8	0.36726012	0.38468278	
403	0.36681362	0.38463655	
403.2	0.36645977	0.38459032	
403.4	0.36699882	0.3845441	
403.6	0.36741791	0.38449788	
403.8	0.3675088	0.38445167	
404	0.36784419	0.38440547	
404.2	0.36780876	0.38435927	
404.4	0.36765227	0.38431307	
404.6	0.36760202	0.38426688	
404.8	0.36757655	0.3842207	
405	0.36749909	0.38417452	
405.2	0.36763142	0.38412835	
405.4	0.36714517	0.38408218	
405.6	0.36708279	0.38403602	
405.8	0.36766748	0.38398987	
406	0.36813125	0.38394372	
406.2	0.36771139	0.38389757	
406.4	0.36779147	0.38385143	
406.6	0.36807407	0.3838053	
406.8	0.36831583	0.38375917	
407	0.36736854	0.38371305	
407.2	0.36751628	0.38366693	
407.4	0.36779061	0.38362082	
407.6	0.36737557	0.38357472	
407.8	0.36686568	0.38352862	
408	0.36719448	0.38348252	
408.2	0.36695776	0.38343643	
408.4	0.36693982	0.38339035	
408.6	0.36651798	0.38334427	
408.8	0.36650956	0.3832982	
409	0.36576729	0.38325213	
409.2	0.36556841	0.38320607	
409.4	0.3654017	0.38316001	
409.6	0.36542093	0.38311396	
409.8	0.36528759	0.38306792	
410	0.36508865	0.38302188	
410.2	0.36496779	0.38297585	
410.4	0.36499245	0.38292982	
410.6	0.36489262	0.3828838	
410.8	0.36475354	0.38283778	
411	0.3639319	0.38279177	
411.2	0.36407318	0.38274576	
411.4	0.36396228	0.38269976	
411.6	0.36399593	0.38265377	
411.8	0.36415675	0.38260778	
412	0.36444262	0.38256179	
412.2	0.36411267	0.38251581	
412.4	0.36418617	0.38246984	
412.6	0.36427744	0.38242387	
412.8	0.36407684	0.38237791	
413	0.36366136	0.38233196	
413.2	0.364084	0.38228601	
413.4	0.36399545	0.38224006	
413.6	0.36350055	0.38219412	
413.8	0.36365243	0.38214819	
414	0.36398637	0.38210226	
414.2	0.36385119	0.38205634	
414.4	0.36373985	0.38201042	
414.6	0.36356605	0.38196451	
414.8	0.36377079	0.3819186	
415	0.36316948	0.3818727	
415.2	0.36314587	0.3818268	
415.4	0.36311922	0.38178091	
415.6	0.36299628	0.38173503	
415.8	0.36289905	0.38168915	
416	0.36266436	0.38164328	
416.2	0.36276756	0.38159741	
416.4	0.36230329	0.38155155	
416.6	0.36228198	0.38150569	
416.8	0.36202282	0.38145984	
417	0.36244873	0.38141399	
417.2	0.36260915	0.38136815	
417.4	0.36224135	0.38132232	
417.6	0.36230068	0.38127649	
417.8	0.36297415	0.38123066	
418	0.36329757	0.38118484	
418.2	0.36335656	0.38113903	
418.4	0.36348663	0.38109322	
418.6	0.36383466	0.38104742	
418.8	0.36411612	0.38100163	
419	0.3637427	0.38095584	
419.2	0.3638811	0.38091005	
419.4	0.36399839	0.38086427	
419.6	0.36399777	0.3808185	
419.8	0.36410409	0.38077273	
420	0.36365241	0.38072696	
420.2	0.36325345	0.38068121	
420.4	0.36244287	0.38063545	
420.6	0.36236291	0.38058971	
420.8	0.36201783	0.38054397	
421	0.36187747	0.38049823	
421.2	0.36121227	0.3804525	
421.4	0.36115323	0.38040677	
421.6	0.36103637	0.38036106	
421.8	0.36149983	0.38031534	
422	0.36137426	0.38026963	
422.2	0.36121762	0.38022393	
422.4	0.36123096	0.38017823	
422.6	0.36149543	0.38013254	
422.8	0.36134651	0.38008686	
423	0.36131023	0.38004117	
423.2	0.36171329	0.3799955	
423.4	0.36185416	0.37994983	
423.6	0.36162737	0.37990416	
423.8	0.36167602	0.37985851	
424	0.36187904	0.37981285	
424.2	0.36238865	0.3797672	
424.4	0.36244482	0.37972156	
424.6	0.36259293	0.37967592	
424.8	0.36225504	0.37963029	
425	0.36205947	0.37958467	
425.2	0.36143459	0.37953905	
425.4	0.36088693	0.37949343	
425.6	0.36042946	0.37944782	
425.8	0.36055613	0.37940222	
426	0.3602309	0.37935662	
426.2	0.36004825	0.37931103	
426.4	0.35967984	0.37926544	
426.6	0.35962928	0.37921986	
426.8	0.35963502	0.37917428	
427	0.35974358	0.37912871	
427.2	0.35982117	0.37908314	
427.4	0.35957855	0.37903758	
427.6	0.35966747	0.37899203	
427.8	0.36044932	0.37894648	
428	0.36119727	0.37890093	
428.2	0.36173229	0.3788554	
428.4	0.36187728	0.37880986	
428.6	0.36190906	0.37876434	
428.8	0.36151074	0.37871881	
429	0.36126207	0.3786733	
429.2	0.36061613	0.37862779	
429.4	0.36032311	0.37858228	
429.6	0.36055766	0.37853678	
429.8	0.36079441	0.37849129	
430	0.36052743	0.3784458	
430.2	0.36022519	0.37840031	
430.4	0.36011852	0.37835484	
430.6	0.36024664	0.37830936	
430.8	0.36021559	0.3782639	
431	0.3600696	0.37821843	
431.2	0.35966372	0.37817298	
431.4	0.35942106	0.37812753	
431.6	0.35996812	0.37808208	
431.8	0.35989066	0.37803664	
432	0.35988821	0.37799121	
432.2	0.35983574	0.37794578	
432.4	0.35944083	0.37790035	
432.6	0.35888822	0.37785494	
432.8	0.3589294	0.37780952	
433	0.35894975	0.37776412	
433.2	0.35928865	0.37771872	
433.4	0.35952348	0.37767332	
433.6	0.35933095	0.37762793	
433.8	0.35934283	0.37758254	
434	0.35923994	0.37753716	
434.2	0.35915831	0.37749179	
434.4	0.35902802	0.37744642	
434.6	0.35930466	0.37740106	
434.8	0.35920466	0.3773557	
435	0.35893475	0.37731035	
435.2	0.35855205	0.377265	
435.4	0.35864394	0.37721966	
435.6	0.35896779	0.37717432	
435.8	0.3584285	0.37712899	
436	0.35825695	0.37708366	
436.2	0.35821969	0.37703834	
436.4	0.35778369	0.37699303	
436.6	0.35752098	0.37694772	
436.8	0.35799793	0.37690242	
437	0.35813526	0.37685712	
437.2	0.35822696	0.37681183	
437.4	0.3583033	0.37676654	
437.6	0.35812987	0.37672126	
437.8	0.35821531	0.37667598	
438	0.358195	0.37663071	
438.2	0.35805575	0.37658544	
438.4	0.35805267	0.37654018	
438.6	0.35863898	0.37649493	
438.8	0.35855597	0.37644968	
439	0.35828403	0.37640444	
439.2	0.35833461	0.3763592	
439.4	0.35874667	0.37631397	
439.6	0.35849295	0.37626874	
439.8	0.35810402	0.37622352	
440	0.35794325	0.3761783	
440.2	0.35786152	0.37613309	
440.4	0.35734184	0.37608788	
440.6	0.35722735	0.37604268	
440.8	0.35741513	0.37599749	
441	0.35707314	0.3759523	
441.2	0.35730499	0.37590711	
441.4	0.35767664	0.37586194	
441.6	0.35734183	0.37581676	
441.8	0.35745241	0.37577159	
442	0.35770775	0.37572643	
442.2	0.35767963	0.37568128	
442.4	0.35772876	0.37563612	
442.6	0.35809723	0.37559098	
442.8	0.35797575	0.37554584	
443	0.35783316	0.3755007	
443.2	0.35777523	0.37545557	
443.4	0.35742458	0.37541045	
443.6	0.35691832	0.37536533	
443.8	0.35682802	0.37532022	
444	0.35647374	0.37527511	
444.2	0.35661461	0.37523001	
444.4	0.35685664	0.37518491	
444.6	0.35656061	0.37513982	
444.8	0.35646874	0.37509473	
445	0.35628295	0.37504965	
445.2	0.35672803	0.37500457	
445.4	0.35695344	0.3749595	
445.6	0.35630337	0.37491444	
445.8	0.35588962	0.37486938	
446	0.35575711	0.37482433	
446.2	0.35547206	0.37477928	
446.4	0.35569388	0.37473424	
446.6	0.35592299	0.3746892	
446.8	0.35589778	0.37464417	
447	0.35557597	0.37459914	
447.2	0.35538563	0.37455412	
447.4	0.35571019	0.3745091	
447.6	0.35575265	0.37446409	
447.8	0.35588847	0.37441909	
448	0.35611089	0.37437409	
448.2	0.35657617	0.37432909	
448.4	0.35665367	0.3742841	
448.6	0.35593526	0.37423912	
448.8	0.35628529	0.37419414	
449	0.35657917	0.37414917	
449.2	0.35691056	0.3741042	
449.4	0.35685371	0.37405924	
449.6	0.35656295	0.37401428	
449.8	0.3568742	0.37396933	
450	0.35733769	0.37392439	
450.2	0.35675771	0.37387945	
450.4	0.35690687	0.37383451	
450.6	0.35657817	0.37378958	
450.8	0.35586979	0.37374466	
451	0.35528544	0.37369974	
451.2	0.35506339	0.37365483	
451.4	0.35489897	0.37360992	
451.6	0.35426187	0.37356502	
451.8	0.35445229	0.37352012	
452	0.35403454	0.37347523	
452.2	0.35402567	0.37343034	
452.4	0.35394909	0.37338546	
452.6	0.35402249	0.37334058	
452.8	0.35462877	0.37329571	
453	0.35466436	0.37325085	
453.2	0.35520161	0.37320599	
453.4	0.35562981	0.37316114	
453.6	0.35605898	0.37311629	
453.8	0.35604594	0.37307145	
454	0.35607817	0.37302661	
454.2	0.35568886	0.37298178	
454.4	0.3565182	0.37293695	
454.6	0.35650377	0.37289213	
454.8	0.35664711	0.37284731	
455	0.35660574	0.3728025	
455.2	0.3561155	0.37275769	
455.4	0.3563735	0.37271289	
455.6	0.3560796	0.3726681	
455.8	0.3562864	0.37262331	
456	0.35598131	0.37257853	
456.2	0.35593057	0.37253375	
456.4	0.35574794	0.37248898	
456.6	0.35552067	0.37244421	
456.8	0.35497863	0.37239945	
457	0.35440004	0.37235469	
457.2	0.35430456	0.37230994	
457.4	0.35375552	0.37226519	
457.6	0.35344507	0.37222045	
457.8	0.35327694	0.37217571	
458	0.35359849	0.37213098	
458.2	0.35421169	0.37208626	
458.4	0.3546365	0.37204154	
458.6	0.35434801	0.37199683	
458.8	0.35455713	0.37195212	
459	0.35456862	0.37190741	
459.2	0.35453351	0.37186272	
459.4	0.35511269	0.37181802	
459.6	0.35522683	0.37177334	
459.8	0.35574883	0.37172866	
460	0.35564564	0.37168398	
460.2	0.35562656	0.37163931	
460.4	0.35577533	0.37159464	
460.6	0.35588583	0.37154998	
460.8	0.35629836	0.37150533	
461	0.35609515	0.37146068	
461.2	0.35609688	0.37141603	
461.4	0.35596177	0.37137139	
461.6	0.35606805	0.37132676	
461.8	0.35624393	0.37128213	
462	0.35582029	0.37123751	
462.2	0.356008	0.37119289	
462.4	0.35514903	0.37114828	
462.6	0.35466542	0.37110367	
462.8	0.35455399	0.37105907	
463	0.35423078	0.37101448	
463.2	0.35386692	0.37096989	
463.4	0.35346908	0.3709253	
463.6	0.35268719	0.37088072	
463.8	0.35238738	0.37083615	
464	0.35226784	0.37079158	
464.2	0.35273635	0.37074702	
464.4	0.35312913	0.37070246	
464.6	0.35383101	0.3706579	
464.8	0.35450647	0.37061336	
465	0.35432897	0.37056881	
465.2	0.35503069	0.37052428	
465.4	0.35496641	0.37047975	
465.6	0.35510285	0.37043522	
465.8	0.3549526	0.3703907	
466	0.35478071	0.37034618	
466.2	0.35498532	0.37030167	
466.4	0.35418636	0.37025717	
466.6	0.35382625	0.37021267	
466.8	0.35327156	0.37016817	
467	0.35257471	0.37012369	
467.2	0.3522805	0.3700792	
467.4	0.35184108	0.37003472	
467.6	0.35173362	0.36999025	
467.8	0.35240813	0.36994578	
468	0.35271632	0.36990132	
468.2	0.35287308	0.36985686	
468.4	0.35299983	0.36981241	
468.6	0.35360253	0.36976797	
468.8	0.3538489	0.36972353	
469	0.35393676	0.36967909	
469.2	0.35443891	0.36963466	
469.4	0.35424534	0.36959024	
469.6	0.35415045	0.36954582	
469.8	0.35436329	0.3695014	
470	0.35465168	0.36945699	
470.2	0.35446254	0.36941259	
470.4	0.35424178	0.36936819	
470.6	0.35392722	0.3693238	
470.8	0.35362885	0.36927941	
471	0.35318464	0.36923503	
471.2	0.35342736	0.36919065	
471.4	0.35364312	0.36914628	
471.6	0.35347399	0.36910192	
471.8	0.35339166	0.36905756	
472	0.35293696	0.3690132	
472.2	0.35270705	0.36896885	
472.4	0.35270795	0.36892451	
472.6	0.35305992	0.36888017	
472.8	0.35282616	0.36883583	
473	0.35239453	0.36879151	
473.2	0.35258027	0.36874718	
473.4	0.35275594	0.36870286	
473.6	0.35315742	0.36865855	
473.8	0.35362068	0.36861424	
474	0.35364558	0.36856994	
474.2	0.35429128	0.36852564	
474.4	0.35456474	0.36848135	
474.6	0.35471535	0.36843707	
474.8	0.35513889	0.36839279	
475	0.35527947	0.36834851	
475.2	0.35529357	0.36830424	
475.4	0.3546107	0.36825998	
475.6	0.35438104	0.36821572	
475.8	0.35416302	0.36817146	
476	0.35388285	0.36812721	
476.2	0.35350565	0.36808297	
476.4	0.35314813	0.36803873	
476.6	0.35311011	0.3679945	
476.8	0.35238114	0.36795027	
477	0.35163793	0.36790605	
477.2	0.35244923	0.36786183	
477.4	0.35265331	0.36781762	
477.6	0.35297511	0.36777341	
477.8	0.35297621	0.36772921	
478	0.35346535	0.36768502	
478.2	0.35451067	0.36764083	
478.4	0.3552048	0.36759664	
478.6	0.3556551	0.36755246	
478.8	0.3556747	0.36750829	
479	0.35521206	0.36746412	
479.2	0.35468739	0.36741996	
479.4	0.35408413	0.3673758	
479.6	0.35399554	0.36733164	
479.8	0.35347973	0.3672875	
480	0.35287886	0.36724335	
480.2	0.35214368	0.36719922	
480.4	0.35150675	0.36715508	
480.6	0.35155689	0.36711096	
480.8	0.35101264	0.36706684	
481	0.3509777	0.36702272	
481.2	0.35099573	0.36697861	
481.4	0.35040431	0.3669345	
481.6	0.3504649	0.3668904	
481.8	0.35087914	0.36684631	
482	0.35181017	0.36680222	
482.2	0.35219339	0.36675814	
482.4	0.35196538	0.36671406	
482.6	0.35160721	0.36666998	
482.8	0.35114229	0.36662591	
483	0.35117651	0.36658185	
483.2	0.35126746	0.36653779	
483.4	0.35103404	0.36649374	
483.6	0.3502651	0.36644969	
483.8	0.35040833	0.36640565	
484	0.35042975	0.36636162	
484.2	0.35032359	0.36631758	
484.4	0.35036211	0.36627356	
484.6	0.35114615	0.36622954	
484.8	0.35075262	0.36618552	
485	0.35101758	0.36614151	
485.2	0.3510926	0.36609751	
485.4	0.3512381	0.36605351	
485.6	0.35169104	0.36600951	
485.8	0.35258592	0.36596552	
486	0.35298881	0.36592154	
486.2	0.35266679	0.36587756	
486.4	0.35252179	0.36583359	
486.6	0.35258641	0.36578962	
486.8	0.35254933	0.36574566	
487	0.35241474	0.3657017	
487.2	0.35252671	0.36565775	
487.4	0.35203305	0.3656138	
487.6	0.35117257	0.36556986	
487.8	0.35154185	0.36552593	
488	0.35154698	0.36548199	
488.2	0.35137721	0.36543807	
488.4	0.35153224	0.36539415	
488.6	0.35182079	0.36535023	
488.8	0.35164496	0.36530632	
489	0.35194048	0.36526242	
489.2	0.35175652	0.36521852	
489.4	0.35153739	0.36517463	
489.6	0.35200291	0.36513074	
489.8	0.35232828	0.36508685	
490	0.35207853	0.36504298	
490.2	0.35230199	0.3649991	
490.4	0.35217192	0.36495524	
490.6	0.3523292	0.36491137	
490.8	0.35221531	0.36486752	
491	0.35202841	0.36482366	
491.2	0.35215575	0.36477982	
491.4	0.35146123	0.36473598	
491.6	0.35138424	0.36469214	
491.8	0.35137928	0.36464831	
492	0.35130012	0.36460448	
492.2	0.35094147	0.36456066	
492.4	0.3507416	0.36451685	
492.6	0.35038883	0.36447304	
492.8	0.35019642	0.36442924	
493	0.34969319	0.36438544	
493.2	0.34960115	0.36434164	
493.4	0.34924405	0.36429785	
493.6	0.3489789	0.36425407	
493.8	0.34852168	0.36421029	
494	0.3484414	0.36416652	
494.2	0.34878582	0.36412275	
494.4	0.34820728	0.36407899	
494.6	0.34871829	0.36403523	
494.8	0.34853721	0.36399148	
495	0.34892421	0.36394774	
495.2	0.34882477	0.36390399	
495.4	0.3490315	0.36386026	
495.6	0.34940202	0.36381653	
495.8	0.34919488	0.3637728	
496	0.34919387	0.36372908	
496.2	0.34902748	0.36368537	
496.4	0.34934716	0.36364166	
496.6	0.34982677	0.36359795	
496.8	0.35040164	0.36355425	
497	0.3501459	0.36351056	
497.2	0.35029351	0.36346687	
497.4	0.3503759	0.36342319	
497.6	0.35084286	0.36337951	
497.8	0.35090745	0.36333584	
498	0.35103917	0.36329217	
498.2	0.35107968	0.36324851	
498.4	0.35114115	0.36320485	
498.6	0.35153338	0.3631612	
498.8	0.35166024	0.36311755	
499	0.35179737	0.36307391	
499.2	0.35134261	0.36303027	
499.4	0.35106158	0.36298664	
499.6	0.35078275	0.36294302	
499.8	0.35023303	0.3628994	
500	0.34976055	0.36285578	
500.2	0.34976336	0.36281217	
500.4	0.35020185	0.36276857	
500.6	0.35023936	0.36272497	
500.8	0.34992567	0.36268137	
501	0.34942519	0.36263778	
501.2	0.34960833	0.3625942	
501.4	0.34978823	0.36255062	
501.6	0.34972877	0.36250705	
501.8	0.34966633	0.36246348	
502	0.34918375	0.36241992	
502.2	0.34895418	0.36237636	
502.4	0.3487581	0.36233281	
502.6	0.34845441	0.36228926	
502.8	0.34850838	0.36224572	
503	0.34803874	0.36220218	
503.2	0.34777538	0.36215865	
503.4	0.347532	0.36211513	
503.6	0.3474629	0.3620716	
503.8	0.34775243	0.36202809	
504	0.34820174	0.36198458	
504.2	0.34880639	0.36194107	
504.4	0.3494094	0.36189757	
504.6	0.3496206	0.36185408	
504.8	0.34981536	0.36181059	
505	0.34994069	0.3617671	
505.2	0.35062666	0.36172363	
505.4	0.35057592	0.36168015	
505.6	0.35053387	0.36163668	
505.8	0.35045423	0.36159322	
506	0.35012171	0.36154976	
506.2	0.34987983	0.36150631	
506.4	0.3494994	0.36146286	
506.6	0.34948066	0.36141942	
506.8	0.34945594	0.36137598	
507	0.34928211	0.36133255	
507.2	0.34876468	0.36128912	
507.4	0.34857021	0.3612457	
507.6	0.34831698	0.36120228	
507.8	0.34849149	0.36115887	
508	0.3485157	0.36111547	
508.2	0.34867209	0.36107207	
508.4	0.3488909	0.36102867	
508.6	0.34823917	0.36098528	
508.8	0.3481771	0.36094189	
509	0.34814184	0.36089851	
509.2	0.34824062	0.36085514	
509.4	0.34758928	0.36081177	
509.6	0.34788344	0.36076841	
509.8	0.34883962	0.36072505	
510	0.34906821	0.36068169	
510.2	0.34909204	0.36063834	
510.4	0.34886028	0.360595	
510.6	0.34896087	0.36055166	
510.8	0.34861969	0.36050833	
511	0.34869057	0.360465	
511.2	0.34849385	0.36042168	
511.4	0.34816961	0.36037836	
511.6	0.34777317	0.36033505	
511.8	0.34771481	0.36029174	
512	0.34780188	0.36024844	
512.2	0.34743342	0.36020514	
512.4	0.34668722	0.36016185	
512.6	0.3464467	0.36011857	
512.8	0.34676769	0.36007529	
513	0.34672383	0.36003201	
513.2	0.34684881	0.35998874	
513.4	0.34749619	0.35994547	
513.6	0.3485822	0.35990221	
513.8	0.34932917	0.35985896	
514	0.34902363	0.35981571	
514.2	0.34912016	0.35977246	
514.4	0.34885353	0.35972922	
514.6	0.34926499	0.35968599	
514.8	0.34925691	0.35964276	
515	0.34966543	0.35959954	
515.2	0.34963676	0.35955632	
515.4	0.34876874	0.35951311	
515.6	0.34898903	0.3594699	
515.8	0.34879794	0.35942669	
516	0.34850975	0.3593835	
516.2	0.34796646	0.3593403	
516.4	0.34803336	0.35929712	
516.6	0.34858671	0.35925393	
516.8	0.34824149	0.35921076	
517	0.34833159	0.35916759	
517.2	0.34821998	0.35912442	
517.4	0.34804285	0.35908126	
517.6	0.34782727	0.3590381	
517.8	0.34768368	0.35899495	
518	0.34774889	0.3589518	
518.2	0.34743627	0.35890866	
518.4	0.3478614	0.35886553	
518.6	0.34785721	0.3588224	
518.8	0.34840486	0.35877927	
519	0.34887602	0.35873615	
519.2	0.3492606	0.35869304	
519.4	0.34880354	0.35864993	
519.6	0.34910337	0.35860682	
519.8	0.34948791	0.35856372	
520	0.34988521	0.35852063	
520.2	0.35019903	0.35847754	
520.4	0.35083404	0.35843446	
520.6	0.35070158	0.35839138	
520.8	0.34965228	0.35834831	
521	0.34938366	0.35830524	
521.2	0.34859277	0.35826217	
521.4	0.34770704	0.35821912	
521.6	0.34768	0.35817606	
521.8	0.34732242	0.35813302	
522	0.34727445	0.35808997	
522.2	0.34661282	0.35804694	
522.4	0.34701933	0.3580039	
522.6	0.34711421	0.35796088	
522.8	0.34728213	0.35791786	
523	0.347108	0.35787484	
523.2	0.34710349	0.35783183	
523.4	0.34708213	0.35778882	
523.6	0.3474868	0.35774582	
523.8	0.34810229	0.35770283	
524	0.34824296	0.35765983	
524.2	0.34880018	0.35761685	
524.4	0.34890764	0.35757387	
524.6	0.34860983	0.35753089	
524.8	0.34808066	0.35748792	
525	0.34807291	0.35744496	
525.2	0.34774643	0.357402	
525.4	0.34731063	0.35735904	
525.6	0.34781726	0.3573161	
525.8	0.34754211	0.35727315	
526	0.34776825	0.35723021	
526.2	0.34765963	0.35718728	
526.4	0.34785012	0.35714435	
526.6	0.34770827	0.35710143	
526.8	0.34737579	0.35705851	
527	0.34728985	0.35701559	
527.2	0.34741814	0.35697269	
527.4	0.3475793	0.35692978	
527.6	0.34715705	0.35688689	
527.8	0.34729441	0.35684399	
528	0.34733846	0.35680111	
528.2	0.34747171	0.35675822	
528.4	0.34714178	0.35671535	
528.6	0.34719896	0.35667247	
528.8	0.34716507	0.35662961	
529	0.34704638	0.35658675	
529.2	0.34676769	0.35654389	
529.4	0.34679121	0.35650104	
529.6	0.34626475	0.35645819	
529.8	0.34578223	0.35641535	
530	0.3461489	0.35637252	
530.2	0.34610387	0.35632968	
530.4	0.3462428	0.35628686	
530.6	0.34574649	0.35624404	
530.8	0.34582286	0.35620122	
531	0.34542176	0.35615841	
531.2	0.34569283	0.35611561	
531.4	0.34586615	0.35607281	
531.6	0.3460479	0.35603001	
531.8	0.3463027	0.35598722	
532	0.34661518	0.35594444	
532.2	0.34687444	0.35590166	
532.4	0.34718516	0.35585889	
532.6	0.34737774	0.35581612	
532.8	0.34727962	0.35577335	
533	0.34637868	0.35573059	
533.2	0.34614027	0.35568784	
533.4	0.34631025	0.35564509	
533.6	0.34587092	0.35560235	
533.8	0.34597372	0.35555961	
534	0.34613259	0.35551688	
534.2	0.34623262	0.35547415	
534.4	0.34612651	0.35543143	
534.6	0.34546393	0.35538871	
534.8	0.34553843	0.355346	
535	0.34547763	0.35530329	
535.2	0.34609695	0.35526059	
535.4	0.34657941	0.35521789	
535.6	0.34717012	0.3551752	
535.8	0.34754717	0.35513251	
536	0.34781535	0.35508983	
536.2	0.34781736	0.35504715	
536.4	0.34760729	0.35500448	
536.6	0.34713572	0.35496181	
536.8	0.34658864	0.35491915	
537	0.34605877	0.3548765	
537.2	0.34641525	0.35483385	
537.4	0.34659087	0.3547912	
537.6	0.3463734	0.35474856	
537.8	0.34613326	0.35470592	
538	0.34658344	0.35466329	
538.2	0.34654704	0.35462067	
538.4	0.34604491	0.35457805	
538.6	0.3458188	0.35453543	
538.8	0.34595039	0.35449282	
539	0.34651736	0.35445022	
539.2	0.34700589	0.35440762	
539.4	0.34716372	0.35436502	
539.6	0.34732657	0.35432243	
539.8	0.34763947	0.35427985	
540	0.34747925	0.35423727	
540.2	0.3474739	0.3541947	
540.4	0.34693872	0.35415213	
540.6	0.34629058	0.35410956	
540.8	0.34599359	0.35406701	
541	0.34567564	0.35402445	
541.2	0.34593012	0.3539819	
541.4	0.34598995	0.35393936	
541.6	0.34594294	0.35389682	
541.8	0.346274	0.35385429	
542	0.34632347	0.35381176	
542.2	0.34602954	0.35376924	
542.4	0.34570581	0.35372672	
542.6	0.34585788	0.35368421	
542.8	0.34576603	0.3536417	
543	0.34586788	0.3535992	
543.2	0.34562178	0.3535567	
543.4	0.34564704	0.35351421	
543.6	0.34567214	0.35347172	
543.8	0.34557921	0.35342924	
544	0.34538197	0.35338676	
544.2	0.34517745	0.35334429	
544.4	0.34507035	0.35330182	
544.6	0.34510647	0.35325936	
544.8	0.34544969	0.3532169	
545	0.34515562	0.35317445	
545.2	0.34505487	0.35313201	
545.4	0.34542616	0.35308956	
545.6	0.34579116	0.35304713	
545.8	0.34584889	0.3530047	
546	0.34567235	0.35296227	
546.2	0.34529388	0.35291985	
546.4	0.34481856	0.35287743	
546.6	0.34516812	0.35283502	
546.8	0.34480601	0.35279262	
547	0.34523884	0.35275022	
547.2	0.34494797	0.35270782	
547.4	0.3451839	0.35266543	
547.6	0.34536075	0.35262305	
547.8	0.34509218	0.35258067	
548	0.34545111	0.35253829	
548.2	0.34558564	0.35249592	
548.4	0.34584494	0.35245356	
548.6	0.34565051	0.3524112	
548.8	0.34527821	0.35236884	
549	0.34498513	0.35232649	
549.2	0.3443951	0.35228415	
549.4	0.34502457	0.35224181	
549.6	0.34449008	0.35219947	
549.8	0.34425176	0.35215714	
550	0.34393692	0.35211482	
550.2	0.34394752	0.3520725	
550.4	0.34445772	0.35203019	
550.6	0.34489884	0.35198788	
550.8	0.34527385	0.35194558	
551	0.34578092	0.35190328	
551.2	0.34543694	0.35186098	
551.4	0.346144	0.35181869	
551.6	0.3462005	0.35177641	
551.8	0.34604401	0.35173413	
552	0.34649532	0.35169186	
552.2	0.3466263	0.35164959	
552.4	0.34632887	0.35160733	
552.6	0.34583565	0.35156507	
552.8	0.34557423	0.35152282	
553	0.3457603	0.35148057	
553.2	0.34568707	0.35143833	
553.4	0.34603773	0.35139609	
553.6	0.34547454	0.35135386	
553.8	0.34587457	0.35131163	
554	0.34581767	0.35126941	
554.2	0.34639111	0.35122719	
554.4	0.34652619	0.35118498	
554.6	0.34613639	0.35114277	
554.8	0.34573045	0.35110057	
555	0.34536706	0.35105837	
555.2	0.3453472	0.35101618	
555.4	0.34569774	0.35097399	
555.6	0.34510015	0.35093181	
555.8	0.34540231	0.35088963	
556	0.34549846	0.35084746	
556.2	0.34517181	0.35080529	
556.4	0.34500347	0.35076313	
556.6	0.34497053	0.35072097	
556.8	0.34547419	0.35067882	
557	0.34598867	0.35063668	
557.2	0.3460312	0.35059454	
557.4	0.34595105	0.3505524	
557.6	0.34595653	0.35051027	
557.8	0.34640568	0.35046814	
558	0.34670217	0.35042602	
558.2	0.346849	0.3503839	
558.4	0.34672048	0.35034179	
558.6	0.34646953	0.35029969	
558.8	0.34667209	0.35025759	
559	0.3470596	0.35021549	
559.2	0.34717266	0.3501734	
559.4	0.34716032	0.35013131	
559.6	0.34689759	0.35008923	
559.8	0.34682729	0.35004716	
560	0.34655822	0.35000509	
560.2	0.34627672	0.34996302	
560.4	0.34630132	0.34992096	
560.6	0.34573696	0.34987891	
560.8	0.34583706	0.34983686	
561	0.34513962	0.34979481	
561.2	0.34455086	0.34975277	
561.4	0.3442593	0.34971074	
561.6	0.34400316	0.3496687	
561.8	0.34417753	0.34962668	
562	0.34397575	0.34958466	
562.2	0.34388026	0.34954264	
562.4	0.34385852	0.34950063	
562.6	0.34411785	0.34945863	
562.8	0.34443852	0.34941663	
563	0.34432057	0.34937464	
563.2	0.34438595	0.34933265	
563.4	0.34448823	0.34929066	
563.6	0.34416468	0.34924868	
563.8	0.34443505	0.34920671	
564	0.34467625	0.34916474	
564.2	0.34466827	0.34912277	
564.4	0.34464126	0.34908081	
564.6	0.34449838	0.34903886	
564.8	0.34486779	0.34899691	
565	0.34482515	0.34895497	
565.2	0.34487303	0.34891303	
565.4	0.3447686	0.34887109	
565.6	0.34470298	0.34882916	
565.8	0.34458068	0.34878724	
566	0.34420013	0.34874532	
566.2	0.34414303	0.34870341	
566.4	0.34392216	0.3486615	
566.6	0.34377344	0.34861959	
566.8	0.34362656	0.34857769	
567	0.34361241	0.3485358	
567.2	0.34344615	0.34849391	
567.4	0.34340916	0.34845203	
567.6	0.34351733	0.34841015	
567.8	0.34404825	0.34836827	
568	0.34421239	0.34832641	
568.2	0.34434839	0.34828454	
568.4	0.34448649	0.34824268	
568.6	0.34440861	0.34820083	
568.8	0.34490014	0.34815898	
569	0.34492006	0.34811714	
569.2	0.34471342	0.3480753	
569.4	0.34470139	0.34803346	
569.6	0.34420756	0.34799164	
569.8	0.34393761	0.34794981	
570	0.34376762	0.34790799	
570.2	0.34355093	0.34786618	
570.4	0.34346106	0.34782437	
570.6	0.343237	0.34778257	
570.8	0.3432403	0.34774077	
571	0.34338363	0.34769898	
571.2	0.34312046	0.34765719	
571.4	0.34338254	0.34761541	
571.6	0.34360589	0.34757363	
571.8	0.34371023	0.34753185	
572	0.34378009	0.34749009	
572.2	0.3436082	0.34744832	
572.4	0.34345074	0.34740656	
572.6	0.34333046	0.34736481	
572.8	0.34377313	0.34732306	
573	0.34372289	0.34728132	
573.2	0.34367621	0.34723958	
573.4	0.34353816	0.34719785	
573.6	0.34314778	0.34715612	
573.8	0.34300797	0.3471144	
574	0.3434891	0.34707268	
574.2	0.34345633	0.34703097	
574.4	0.34322094	0.34698926	
574.6	0.34270954	0.34694756	
574.8	0.34232661	0.34690586	
575	0.34273686	0.34686416	
575.2	0.34246959	0.34682248	
575.4	0.34259406	0.34678079	
575.6	0.34295348	0.34673912	
575.8	0.34292601	0.34669744	
576	0.34284153	0.34665577	
576.2	0.34332879	0.34661411	
576.4	0.34326018	0.34657245	
576.6	0.34342411	0.3465308	
576.8	0.3439564	0.34648915	
577	0.34359368	0.34644751	
577.2	0.34347787	0.34640587	
577.4	0.34313436	0.34636424	
577.6	0.34314657	0.34632261	
577.8	0.34300561	0.34628099	
578	0.34344427	0.34623937	
578.2	0.34349791	0.34619776	
578.4	0.34368121	0.34615615	
578.6	0.34389077	0.34611455	
578.8	0.34444628	0.34607295	
579	0.34473135	0.34603136	
579.2	0.34466913	0.34598977	
579.4	0.34464009	0.34594819	
579.6	0.34499693	0.34590661	
579.8	0.34490489	0.34586503	
580	0.344622	0.34582347	
580.2	0.34470365	0.3457819	
580.4	0.34419699	0.34574035	
580.6	0.3437618	0.34569879	
580.8	0.34357155	0.34565724	
581	0.34283561	0.3456157	
581.2	0.34300716	0.34557416	
581.4	0.34270884	0.34553263	
581.6	0.34315927	0.3454911	
581.8	0.34320939	0.34544958	
582	0.3434803	0.34540806	
582.2	0.34388624	0.34536655	
582.4	0.34392337	0.34532504	
582.6	0.34415454	0.34528354	
582.8	0.34413834	0.34524204	
583	0.3437623	0.34520055	
583.2	0.34375264	0.34515906	
583.4	0.34385703	0.34511758	
583.6	0.34401487	0.3450761	
583.8	0.34398926	0.34503462	
584	0.34317449	0.34499316	
584.2	0.34298305	0.34495169	
584.4	0.34283671	0.34491024	
584.6	0.34267903	0.34486878	
584.8	0.34276767	0.34482733	
585	0.34310006	0.34478589	
585.2	0.34327493	0.34474445	
585.4	0.34368177	0.34470302	
585.6	0.34363279	0.34466159	
585.8	0.34368135	0.34462017	
586	0.34351147	0.34457875	
586.2	0.34391567	0.34453734	
586.4	0.34335835	0.34449593	
586.6	0.34362961	0.34445452	
586.8	0.34366734	0.34441313	
587	0.34387755	0.34437173	
587.2	0.34418841	0.34433034	
587.4	0.34460228	0.34428896	
587.6	0.34436576	0.34424758	
587.8	0.34472327	0.34420621	
588	0.34407721	0.34416484	
588.2	0.34422956	0.34412348	
588.4	0.34421901	0.34408212	
588.6	0.34396809	0.34404076	
588.8	0.34373725	0.34399942	
589	0.34368694	0.34395807	
589.2	0.3436715	0.34391673	
589.4	0.34360326	0.3438754	
589.6	0.34297939	0.34383407	
589.8	0.34279772	0.34379275	
590	0.34212839	0.34375143	
590.2	0.34241218	0.34371011	
590.4	0.34209447	0.34366881	
590.6	0.34253653	0.3436275	
590.8	0.34225594	0.3435862	
591	0.34252992	0.34354491	
591.2	0.34259118	0.34350362	
591.4	0.34271325	0.34346234	
591.6	0.34290013	0.34342106	
591.8	0.34312041	0.34337978	
592	0.3426076	0.34333851	
592.2	0.34286926	0.34329725	
592.4	0.34268937	0.34325599	
592.6	0.34306741	0.34321473	
592.8	0.34333399	0.34317349	
593	0.34375156	0.34313224	
593.2	0.34356345	0.343091	
593.4	0.34327313	0.34304977	
593.6	0.3434875	0.34300854	
593.8	0.34354141	0.34296731	
594	0.34380521	0.34292609	
594.2	0.34437962	0.34288488	
594.4	0.34474955	0.34284367	
594.6	0.34433668	0.34280246	
594.8	0.34399008	0.34276126	
595	0.34383353	0.34272007	
595.2	0.34351873	0.34267888	
595.4	0.34324703	0.34263769	
595.6	0.34250905	0.34259651	
595.8	0.34229997	0.34255534	
596	0.34282405	0.34251417	
596.2	0.34312115	0.342473	
596.4	0.3433563	0.34243184	
596.6	0.34375096	0.34239069	
596.8	0.34348606	0.34234954	
597	0.34363276	0.34230839	
597.2	0.34288223	0.34226725	
597.4	0.34292752	0.34222612	
597.6	0.34303013	0.34218499	
597.8	0.34273565	0.34214386	
598	0.34233181	0.34210274	
598.2	0.34260047	0.34206162	
598.4	0.34212501	0.34202051	
598.6	0.34152192	0.34197941	
598.8	0.34150876	0.34193831	
599	0.34112676	0.34189721	
599.2	0.34116218	0.34185612	
599.4	0.3408509	0.34181503	
599.6	0.34078252	0.34177395	
599.8	0.34137268	0.34173288	
600	0.34174697	0.3416918	
600.2	0.3412736	0.34165074	
600.4	0.34118759	0.34160968	
600.6	0.34102288	0.34156862	
600.8	0.34060364	0.34152757	
601	0.34014618	0.34148652	
601.2	0.33967083	0.34144548	
601.4	0.33959022	0.34140444	
601.6	0.33981528	0.34136341	
601.8	0.33986284	0.34132239	
602	0.33999152	0.34128136	
602.2	0.3403528	0.34124035	
602.4	0.34038198	0.34119933	
602.6	0.34117874	0.34115833	
602.8	0.34125478	0.34111732	
603	0.34169937	0.34107633	
603.2	0.34207168	0.34103534	
603.4	0.34211774	0.34099435	
603.6	0.34259785	0.34095337	
603.8	0.34251608	0.34091239	
604	0.3421156	0.34087141	
604.2	0.34229478	0.34083045	
604.4	0.34235104	0.34078948	
604.6	0.34238824	0.34074853	
604.8	0.34177854	0.34070757	
605	0.34163475	0.34066663	
605.2	0.34244869	0.34062568	
605.4	0.34267032	0.34058474	
605.6	0.34276292	0.34054381	
605.8	0.3425431	0.34050288	
606	0.34235232	0.34046196	
606.2	0.34210452	0.34042104	
606.4	0.34199583	0.34038013	
606.6	0.34147967	0.34033922	
606.8	0.34144311	0.34029831	
607	0.3421868	0.34025742	
607.2	0.34208284	0.34021652	
607.4	0.34208165	0.34017563	
607.6	0.34209695	0.34013475	
607.8	0.34187199	0.34009387	
608	0.3419717	0.34005299	
608.2	0.34242312	0.34001213	
608.4	0.34198371	0.33997126	
608.6	0.34159239	0.3399304	
608.8	0.34138293	0.33988955	
609	0.3416771	0.3398487	
609.2	0.34210095	0.33980785	
609.4	0.3416919	0.33976701	
609.6	0.34156932	0.33972618	
609.8	0.34111273	0.33968535	
610	0.34073128	0.33964452	
610.2	0.34003894	0.3396037	
610.4	0.33994424	0.33956289	
610.6	0.33989018	0.33952208	
610.8	0.34008868	0.33948127	
611	0.34070629	0.33944047	
611.2	0.34080384	0.33939967	
611.4	0.34110213	0.33935888	
611.6	0.34140954	0.3393181	
611.8	0.34215948	0.33927732	
612	0.34236003	0.33923654	
612.2	0.34250774	0.33919577	
612.4	0.34227681	0.339155	
612.6	0.34253768	0.33911424	
612.8	0.34317814	0.33907348	
613	0.34341069	0.33903273	
613.2	0.34350525	0.33899199	
613.4	0.34308069	0.33895124	
613.6	0.34241208	0.33891051	
613.8	0.34192132	0.33886977	
614	0.34120836	0.33882905	
614.2	0.34033686	0.33878833	
614.4	0.34001851	0.33874761	
614.6	0.3395912	0.3387069	
614.8	0.33942243	0.33866619	
615	0.3397419	0.33862548	
615.2	0.33950988	0.33858479	
615.4	0.33963776	0.33854409	
615.6	0.3400129	0.33850341	
615.8	0.34050382	0.33846272	
616	0.34048851	0.33842204	
616.2	0.34146175	0.33838137	
616.4	0.34171009	0.3383407	
616.6	0.3423657	0.33830004	
616.8	0.34255593	0.33825938	
617	0.34251829	0.33821873	
617.2	0.34223161	0.33817808	
617.4	0.34228534	0.33813743	
617.6	0.3420725	0.33809679	
617.8	0.34194118	0.33805616	
618	0.34122131	0.33801553	
618.2	0.34118632	0.33797491	
618.4	0.34124207	0.33793429	
618.6	0.34129461	0.33789367	
618.8	0.34119214	0.33785306	
619	0.34101345	0.33781246	
619.2	0.34095508	0.33777186	
619.4	0.34092226	0.33773126	
619.6	0.34089231	0.33769067	
619.8	0.34076908	0.33765009	
620	0.34069136	0.33760951	
620.2	0.34089383	0.33756893	
