# Supplementary material for: Molecular basis for DNA recognition by the maternal pioneer transcription factor FoxH1
Source: Nat Commun. 2022 Nov 26;13:7279. doi: 10.1038/s41467-022-34925-y (PMC9701222; doi:10.1038/s41467-022-34925-y)
Supplement: Supplementary file 4 — Source Data [file 41467_2022_34925_MOESM4_ESM.zip › Sourcedata/BLIS/FoxH1/K33N/GSC/NCP/E10Results.txt]

Conc1	3.125E-08	
Start1	170.4	
Stop1	620.2	
Kobs	0.000600962850371393	
Error Kobs	1.64261297331102E-05	
Koff	0	
Error Koff	0	
Time1	Data1	Fit1	
170.4	0.00760895	0	
170.6	0.00778642	0.00023948	
170.8	0.00796454	0.00047883	
171	0.00881882	0.00071805	
171.2	0.00956261	0.00095714	
171.4	0.01023379	0.00119609	
171.6	0.01092117	0.00143491	
171.8	0.01210989	0.0016736	
172	0.01306504	0.00191216	
172.2	0.01410703	0.00215059	
172.4	0.01559905	0.00238889	
172.6	0.01736646	0.00262705	
172.8	0.01902231	0.00286508	
173	0.02028355	0.00310298	
173.2	0.02145581	0.00334075	
173.4	0.02285278	0.00357839	
173.6	0.02451356	0.00381589	
173.8	0.02548466	0.00405327	
174	0.02634817	0.00429051	
174.2	0.02730164	0.00452763	
174.4	0.0276957	0.00476461	
174.6	0.02827913	0.00500146	
174.8	0.0287012	0.00523818	
175	0.02938435	0.00547477	
175.2	0.02973884	0.00571123	
175.4	0.0298989	0.00594756	
175.6	0.02985347	0.00618376	
175.8	0.02988168	0.00641983	
176	0.03012014	0.00665576	
176.2	0.03079591	0.00689157	
176.4	0.03148211	0.00712725	
176.6	0.03216036	0.00736279	
176.8	0.0327968	0.00759821	
177	0.03302023	0.0078335	
177.2	0.03349494	0.00806865	
177.4	0.03451744	0.00830368	
177.6	0.03532851	0.00853858	
177.8	0.03639245	0.00877335	
178	0.03702882	0.00900798	
178.2	0.03742341	0.00924249	
178.4	0.03814437	0.00947687	
178.6	0.03865752	0.00971112	
178.8	0.0389273	0.00994524	
179	0.03978896	0.01017923	
179.2	0.04022204	0.01041309	
179.4	0.04026762	0.01064682	
179.6	0.04016431	0.01088043	
179.8	0.04047236	0.0111139	
180	0.04111406	0.01134724	
180.2	0.04107062	0.01158046	
180.4	0.04078791	0.01181355	
180.6	0.04137536	0.01204651	
180.8	0.04178209	0.01227934	
181	0.04189117	0.01251204	
181.2	0.04268812	0.01274461	
181.4	0.04318286	0.01297706	
181.6	0.04327823	0.01320937	
181.8	0.04426307	0.01344156	
182	0.04504336	0.01367362	
182.2	0.04511627	0.01390555	
182.4	0.04561806	0.01413735	
182.6	0.04600185	0.01436903	
182.8	0.04638012	0.01460058	
183	0.04668867	0.014832	
183.2	0.04636266	0.01506329	
183.4	0.04651613	0.01529445	
183.6	0.04664555	0.01552549	
183.8	0.04675762	0.0157564	
184	0.04657696	0.01598718	
184.2	0.04630228	0.01621783	
184.4	0.04657987	0.01644836	
184.6	0.04710379	0.01667876	
184.8	0.04741637	0.01690903	
185	0.04790177	0.01713917	
185.2	0.04846974	0.01736919	
185.4	0.04893749	0.01759908	
185.6	0.04913604	0.01782885	
185.8	0.05001302	0.01805848	
186	0.05018639	0.01828799	
186.2	0.04993851	0.01851738	
186.4	0.05028885	0.01874663	
186.6	0.05105742	0.01897576	
186.8	0.05102815	0.01920476	
187	0.05109953	0.01943364	
187.2	0.05147391	0.01966239	
187.4	0.05219287	0.01989102	
187.6	0.05248517	0.02011951	
187.8	0.0527367	0.02034789	
188	0.05270367	0.02057613	
188.2	0.05314197	0.02080425	
188.4	0.05340967	0.02103224	
188.6	0.05385177	0.02126011	
188.8	0.05418751	0.02148785	
189	0.05465287	0.02171547	
189.2	0.05464934	0.02194296	
189.4	0.05464821	0.02217032	
189.6	0.05448668	0.02239756	
189.8	0.0545943	0.02262468	
190	0.05455773	0.02285167	
190.2	0.05442785	0.02307853	
190.4	0.05469268	0.02330527	
190.6	0.05488316	0.02353188	
190.8	0.05475933	0.02375836	
191	0.05521823	0.02398473	
191.2	0.05568221	0.02421096	
191.4	0.05628456	0.02443708	
191.6	0.05655373	0.02466306	
191.8	0.05733039	0.02488893	
192	0.05730462	0.02511466	
192.2	0.05763906	0.02534028	
192.4	0.05767601	0.02556577	
192.6	0.05840392	0.02579113	
192.8	0.05855591	0.02601637	
193	0.05899444	0.02624148	
193.2	0.05901883	0.02646647	
193.4	0.05897153	0.02669134	
193.6	0.05923413	0.02691608	
193.8	0.05980421	0.0271407	
194	0.06004799	0.0273652	
194.2	0.0600701	0.02758957	
194.4	0.0605055	0.02781381	
194.6	0.06080292	0.02803793	
194.8	0.06093975	0.02826193	
195	0.06123943	0.02848581	
195.2	0.06181634	0.02870956	
195.4	0.06232934	0.02893319	
195.6	0.06272873	0.02915669	
195.8	0.06293867	0.02938007	
196	0.06329159	0.02960333	
196.2	0.06359747	0.02982646	
196.4	0.064305	0.03004947	
196.6	0.06460332	0.03027236	
196.8	0.06479627	0.03049513	
197	0.06494068	0.03071777	
197.2	0.06520724	0.03094029	
197.4	0.06569822	0.03116268	
197.6	0.06564501	0.03138496	
197.8	0.06568326	0.03160711	
198	0.06565556	0.03182913	
198.2	0.06628252	0.03205104	
198.4	0.06623736	0.03227282	
198.6	0.06590309	0.03249448	
198.8	0.06536574	0.03271602	
199	0.0652899	0.03293743	
199.2	0.06592076	0.03315873	
199.4	0.06578227	0.0333799	
199.6	0.06592786	0.03360095	
199.8	0.06611781	0.03382187	
200	0.0668065	0.03404268	
200.2	0.06635171	0.03426336	
200.4	0.06668319	0.03448392	
200.6	0.06644853	0.03470436	
200.8	0.06698316	0.03492468	
201	0.06703623	0.03514487	
201.2	0.06736362	0.03536494	
201.4	0.06737727	0.0355849	
201.6	0.06705362	0.03580473	
201.8	0.06747997	0.03602444	
202	0.06800516	0.03624403	
202.2	0.06838205	0.03646349	
202.4	0.06831554	0.03668284	
202.6	0.06866055	0.03690206	
202.8	0.06921933	0.03712117	
203	0.06992256	0.03734015	
203.2	0.07021932	0.03755901	
203.4	0.07000256	0.03777775	
203.6	0.07028657	0.03799637	
203.8	0.07043829	0.03821487	
204	0.07042057	0.03843325	
204.2	0.06992783	0.0386515	
204.4	0.070358	0.03886964	
204.6	0.07048038	0.03908766	
204.8	0.07084208	0.03930556	
205	0.07061975	0.03952333	
205.2	0.07086165	0.03974099	
205.4	0.07152368	0.03995852	
205.6	0.07196127	0.04017594	
205.8	0.07189108	0.04039323	
206	0.07236352	0.04061041	
206.2	0.07319864	0.04082746	
206.4	0.07392237	0.0410444	
206.6	0.07476223	0.04126122	
206.8	0.0754408	0.04147791	
207	0.07589206	0.04169449	
207.2	0.0755516	0.04191094	
207.4	0.07540792	0.04212728	
207.6	0.07529048	0.0423435	
207.8	0.07520421	0.0425596	
208	0.07507626	0.04277558	
208.2	0.07467764	0.04299144	
208.4	0.07519477	0.04320718	
208.6	0.07474018	0.0434228	
208.8	0.07453827	0.0436383	
209	0.07419701	0.04385368	
209.2	0.07463516	0.04406895	
209.4	0.07503467	0.04428409	
209.6	0.074806	0.04449912	
209.8	0.0747677	0.04471403	
210	0.0754944	0.04492882	
210.2	0.07633847	0.04514349	
210.4	0.07707824	0.04535804	
210.6	0.07800237	0.04557247	
210.8	0.07893268	0.04578679	
211	0.07932329	0.04600098	
211.2	0.07936704	0.04621506	
211.4	0.07995796	0.04642902	
211.6	0.07981182	0.04664287	
211.8	0.08071558	0.04685659	
212	0.08109167	0.0470702	
212.2	0.08100827	0.04728368	
212.4	0.0809146	0.04749705	
212.6	0.08017226	0.04771031	
212.8	0.08052281	0.04792344	
213	0.08036984	0.04813646	
213.2	0.08041317	0.04834936	
213.4	0.08023994	0.04856214	
213.6	0.08023521	0.0487748	
213.8	0.08031125	0.04898735	
214	0.08063495	0.04919978	
214.2	0.08088873	0.04941209	
214.4	0.08125593	0.04962428	
214.6	0.08136299	0.04983636	
214.8	0.08167459	0.05004832	
215	0.08198518	0.05026016	
215.2	0.08245818	0.05047189	
215.4	0.08238004	0.0506835	
215.6	0.08206475	0.05089499	
215.8	0.08279241	0.05110637	
216	0.08249842	0.05131763	
216.2	0.08239592	0.05152877	
216.4	0.08224025	0.0517398	
216.6	0.08224149	0.0519507	
216.8	0.08275386	0.0521615	
217	0.08254416	0.05237217	
217.2	0.08327235	0.05258273	
217.4	0.08389244	0.05279318	
217.6	0.08443499	0.0530035	
217.8	0.08482557	0.05321372	
218	0.08486758	0.05342381	
218.2	0.08486783	0.05363379	
218.4	0.08539998	0.05384365	
218.6	0.08591424	0.0540534	
218.8	0.08636253	0.05426303	
219	0.08679151	0.05447255	
219.2	0.08690614	0.05468195	
219.4	0.08685776	0.05489123	
219.6	0.08716921	0.0551004	
219.8	0.08728567	0.05530945	
220	0.0872275	0.05551839	
220.2	0.08754852	0.05572721	
220.4	0.08775679	0.05593592	
220.6	0.08800462	0.05614451	
220.8	0.08829964	0.05635299	
221	0.08861166	0.05656135	
221.2	0.08944533	0.0567696	
221.4	0.08901797	0.05697773	
221.6	0.08920019	0.05718575	
221.8	0.08883383	0.05739365	
222	0.08827704	0.05760143	
222.2	0.08790091	0.05780911	
222.4	0.08834294	0.05801666	
222.6	0.08862271	0.05822411	
222.8	0.08859679	0.05843143	
223	0.08879937	0.05863865	
223.2	0.08885807	0.05884575	
223.4	0.0891641	0.05905273	
223.6	0.08949023	0.0592596	
223.8	0.08960187	0.05946636	
224	0.0899581	0.059673	
224.2	0.09061962	0.05987953	
224.4	0.09097346	0.06008594	
224.6	0.09149597	0.06029224	
224.8	0.09216086	0.06049843	
225	0.0923858	0.0607045	
225.2	0.09261381	0.06091046	
225.4	0.09213284	0.0611163	
225.6	0.092393	0.06132203	
225.8	0.09203301	0.06152765	
226	0.09212927	0.06173315	
226.2	0.0921209	0.06193855	
226.4	0.0927463	0.06214382	
226.6	0.09288933	0.06234899	
226.8	0.09294122	0.06255404	
227	0.09283058	0.06275897	
227.2	0.09325275	0.0629638	
227.4	0.09334815	0.06316851	
227.6	0.09375874	0.0633731	
227.8	0.09380241	0.06357759	
228	0.09380178	0.06378196	
228.2	0.09403605	0.06398622	
228.4	0.09476115	0.06419037	
228.6	0.09532966	0.0643944	
228.8	0.09543285	0.06459832	
229	0.09511858	0.06480213	
229.2	0.0954194	0.06500582	
229.4	0.09554754	0.06520941	
229.6	0.09620593	0.06541288	
229.8	0.09607035	0.06561623	
230	0.09641878	0.06581948	
230.2	0.09663576	0.06602261	
230.4	0.09718346	0.06622563	
230.6	0.09747326	0.06642854	
230.8	0.09753058	0.06663134	
231	0.09787993	0.06683403	
231.2	0.09819451	0.0670366	
231.4	0.09807041	0.06723906	
231.6	0.0984678	0.06744141	
231.8	0.09872612	0.06764365	
232	0.09857751	0.06784577	
232.2	0.09914252	0.06804779	
232.4	0.09950818	0.06824969	
232.6	0.09955741	0.06845148	
232.8	0.09945964	0.06865316	
233	0.09964782	0.06885473	
233.2	0.09967192	0.06905619	
233.4	0.09994408	0.06925754	
233.6	0.09987973	0.06945877	
233.8	0.09915329	0.06965989	
234	0.09955467	0.06986091	
234.2	0.09948187	0.07006181	
234.4	0.09938689	0.0702626	
234.6	0.09944488	0.07046328	
234.8	0.09943812	0.07066385	
235	0.09988504	0.07086431	
235.2	0.10021777	0.07106465	
235.4	0.10050961	0.07126489	
235.6	0.10087692	0.07146502	
235.8	0.10125488	0.07166503	
236	0.10166401	0.07186494	
236.2	0.10204813	0.07206473	
236.4	0.10195068	0.07226442	
236.6	0.10281904	0.07246399	
236.8	0.10260257	0.07266346	
237	0.10270364	0.07286281	
237.2	0.10258001	0.07306205	
237.4	0.10276012	0.07326119	
237.6	0.10250075	0.07346021	
237.8	0.10232576	0.07365912	
238	0.10249625	0.07385793	
238.2	0.10195223	0.07405662	
238.4	0.10193124	0.07425521	
238.6	0.10217716	0.07445368	
238.8	0.10203136	0.07465205	
239	0.10240506	0.0748503	
239.2	0.10280653	0.07504845	
239.4	0.10330333	0.07524649	
239.6	0.10386598	0.07544441	
239.8	0.10469824	0.07564223	
240	0.10534357	0.07583994	
240.2	0.10533109	0.07603754	
240.4	0.1056054	0.07623503	
240.6	0.10692123	0.07643241	
240.8	0.1064967	0.07662968	
241	0.10650825	0.07682685	
241.2	0.106707	0.0770239	
241.4	0.10696268	0.07722085	
241.6	0.10724454	0.07741769	
241.8	0.10725676	0.07761441	
242	0.10708235	0.07781103	
242.2	0.10680591	0.07800754	
242.4	0.10695379	0.07820395	
242.6	0.10685472	0.07840024	
242.8	0.10677152	0.07859643	
243	0.10723674	0.0787925	
243.2	0.10764262	0.07898847	
243.4	0.10778524	0.07918433	
243.6	0.10798446	0.07938009	
243.8	0.10862352	0.07957573	
244	0.10868931	0.07977127	
244.2	0.10897532	0.0799667	
244.4	0.10940582	0.08016202	
244.6	0.10996899	0.08035723	
244.8	0.10953371	0.08055234	
245	0.10989805	0.08074733	
245.2	0.11026273	0.08094222	
245.4	0.11040876	0.081137	
245.6	0.11069973	0.08133168	
245.8	0.11016421	0.08152625	
246	0.11056025	0.0817207	
246.2	0.11082058	0.08191506	
246.4	0.111367	0.0821093	
246.6	0.1118309	0.08230344	
246.8	0.11195362	0.08249747	
247	0.1119742	0.08269139	
247.2	0.11231128	0.08288521	
247.4	0.1123638	0.08307892	
247.6	0.11263016	0.08327252	
247.8	0.11267048	0.08346601	
248	0.11245802	0.0836594	
248.2	0.1125227	0.08385268	
248.4	0.1127135	0.08404586	
248.6	0.11263803	0.08423893	
248.8	0.11274552	0.08443189	
249	0.11279938	0.08462474	
249.2	0.11294304	0.08481749	
249.4	0.1130201	0.08501013	
249.6	0.11358453	0.08520267	
249.8	0.11321768	0.0853951	
250	0.11386295	0.08558742	
250.2	0.11424636	0.08577964	
250.4	0.11454824	0.08597175	
250.6	0.11456086	0.08616375	
250.8	0.11420184	0.08635565	
251	0.11472019	0.08654744	
251.2	0.1148843	0.08673913	
251.4	0.11457552	0.08693071	
251.6	0.11444269	0.08712218	
251.8	0.11380325	0.08731355	
252	0.11383366	0.08750481	
252.2	0.11377422	0.08769597	
252.4	0.11411672	0.08788702	
252.6	0.11439021	0.08807797	
252.8	0.11472642	0.08826881	
253	0.11496656	0.08845955	
253.2	0.1155869	0.08865018	
253.4	0.11595919	0.0888407	
253.6	0.11665517	0.08903112	
253.8	0.11664321	0.08922144	
254	0.11757823	0.08941165	
254.2	0.11801473	0.08960175	
254.4	0.11782464	0.08979175	
254.6	0.1182256	0.08998165	
254.8	0.11800856	0.09017144	
255	0.11797641	0.09036112	
255.2	0.11766404	0.0905507	
255.4	0.11801138	0.09074018	
255.6	0.11804212	0.09092955	
255.8	0.11803083	0.09111881	
256	0.11829461	0.09130798	
256.2	0.11850834	0.09149703	
256.4	0.11935599	0.09168599	
256.6	0.11964572	0.09187484	
256.8	0.11961811	0.09206358	
257	0.11960177	0.09225222	
257.2	0.11996033	0.09244076	
257.4	0.12052409	0.09262919	
257.6	0.12116031	0.09281751	
257.8	0.12178157	0.09300574	
258	0.12259421	0.09319386	
258.2	0.12252848	0.09338187	
258.4	0.12251063	0.09356979	
258.6	0.12249837	0.09375759	
258.8	0.12186827	0.0939453	
259	0.12207303	0.0941329	
259.2	0.12235455	0.0943204	
259.4	0.12258288	0.09450779	
259.6	0.12218047	0.09469508	
259.8	0.12255766	0.09488227	
260	0.12235099	0.09506935	
260.2	0.12269249	0.09525633	
260.4	0.12322676	0.09544321	
260.6	0.12333105	0.09562998	
260.8	0.12301955	0.09581665	
261	0.12320587	0.09600322	
261.2	0.12338045	0.09618968	
261.4	0.12346966	0.09637605	
261.6	0.12374673	0.0965623	
261.8	0.12415043	0.09674846	
262	0.12406592	0.09693451	
262.2	0.12419805	0.09712046	
262.4	0.1245625	0.09730631	
262.6	0.12481462	0.09749205	
262.8	0.12485808	0.0976777	
263	0.12478362	0.09786324	
263.2	0.12482444	0.09804867	
263.4	0.12488151	0.09823401	
263.6	0.1247102	0.09841924	
263.8	0.12528045	0.09860437	
264	0.12522864	0.0987894	
264.2	0.12520201	0.09897432	
264.4	0.12552795	0.09915915	
264.6	0.12529989	0.09934387	
264.8	0.12539924	0.09952849	
265	0.12568472	0.09971301	
265.2	0.12541592	0.09989742	
265.4	0.12572564	0.10008174	
265.6	0.12657792	0.10026595	
265.8	0.12708798	0.10045006	
266	0.12753676	0.10063407	
266.2	0.12814465	0.10081797	
266.4	0.1284407	0.10100178	
266.6	0.12880538	0.10118548	
266.8	0.12891461	0.10136909	
267	0.12927831	0.10155259	
267.2	0.1295716	0.10173599	
267.4	0.12945333	0.10191928	
267.6	0.12946381	0.10210248	
267.8	0.12992775	0.10228558	
268	0.12966735	0.10246857	
268.2	0.1300999	0.10265147	
268.4	0.13042413	0.10283426	
268.6	0.13105474	0.10301695	
268.8	0.13165515	0.10319954	
269	0.13226009	0.10338203	
269.2	0.13262304	0.10356442	
269.4	0.13336626	0.10374671	
269.6	0.13361224	0.1039289	
269.8	0.13282894	0.10411099	
270	0.13259006	0.10429297	
270.2	0.13182733	0.10447486	
270.4	0.13194733	0.10465664	
270.6	0.13196349	0.10483833	
270.8	0.13234243	0.10501991	
271	0.13206639	0.1052014	
271.2	0.13184962	0.10538278	
271.4	0.13184825	0.10556407	
271.6	0.13203905	0.10574525	
271.8	0.13233998	0.10592634	
272	0.13207069	0.10610732	
272.2	0.13292774	0.10628821	
272.4	0.13293167	0.10646899	
272.6	0.13352484	0.10664967	
272.8	0.13363766	0.10683026	
273	0.13404316	0.10701074	
273.2	0.13395992	0.10719113	
273.4	0.13410217	0.10737142	
273.6	0.13396836	0.1075516	
273.8	0.13351464	0.10773169	
274	0.13437779	0.10791168	
274.2	0.13445983	0.10809156	
274.4	0.13495047	0.10827135	
274.6	0.13519753	0.10845104	
274.8	0.13572945	0.10863063	
275	0.13547255	0.10881012	
275.2	0.13600252	0.10898951	
275.4	0.13623639	0.10916881	
275.6	0.13711595	0.109348	
275.8	0.13692965	0.10952709	
276	0.13683353	0.10970609	
276.2	0.13747103	0.10988499	
276.4	0.13750729	0.11006379	
276.6	0.13738407	0.11024248	
276.8	0.13763136	0.11042109	
277	0.13718659	0.11059959	
277.2	0.13720242	0.11077799	
277.4	0.13701414	0.1109563	
277.6	0.13722555	0.1111345	
277.8	0.13715342	0.11131261	
278	0.13734399	0.11149062	
278.2	0.13714175	0.11166853	
278.4	0.13683239	0.11184634	
278.6	0.13686288	0.11202406	
278.8	0.13714539	0.11220168	
279	0.1377349	0.11237919	
279.2	0.13866432	0.11255662	
279.4	0.13913276	0.11273394	
279.6	0.13944631	0.11291116	
279.8	0.1398896	0.11308829	
280	0.14067324	0.11326532	
280.2	0.14160883	0.11344225	
280.4	0.14186133	0.11361908	
280.6	0.14175562	0.11379582	
280.8	0.14141658	0.11397246	
281	0.14102637	0.114149	
281.2	0.14112153	0.11432544	
281.4	0.14080209	0.11450179	
281.6	0.14100996	0.11467804	
281.8	0.14099846	0.11485419	
282	0.14082618	0.11503024	
282.2	0.14048547	0.1152062	
282.4	0.14008834	0.11538206	
282.6	0.14071995	0.11555782	
282.8	0.14093103	0.11573348	
283	0.14120988	0.11590905	
283.2	0.14142233	0.11608452	
283.4	0.14121759	0.1162599	
283.6	0.14205376	0.11643518	
283.8	0.1432295	0.11661036	
284	0.14330176	0.11678544	
284.2	0.14392481	0.11696043	
284.4	0.14393874	0.11713532	
284.6	0.14428548	0.11731011	
284.8	0.14365221	0.11748481	
285	0.1439126	0.11765941	
285.2	0.1439011	0.11783391	
285.4	0.14375743	0.11800832	
285.6	0.14373999	0.11818264	
285.8	0.14337002	0.11835685	
286	0.14275826	0.11853097	
286.2	0.14259781	0.11870499	
286.4	0.14305205	0.11887892	
286.6	0.14301828	0.11905275	
286.8	0.14266258	0.11922649	
287	0.14286071	0.11940013	
287.2	0.14280542	0.11957367	
287.4	0.14266647	0.11974712	
287.6	0.14318379	0.11992047	
287.8	0.14314401	0.12009372	
288	0.1433285	0.12026688	
288.2	0.14413728	0.12043995	
288.4	0.1441424	0.12061292	
288.6	0.14469769	0.12078579	
288.8	0.14417896	0.12095857	
289	0.14478931	0.12113125	
289.2	0.14519809	0.12130384	
289.4	0.14484551	0.12147633	
289.6	0.14459106	0.12164873	
289.8	0.14448537	0.12182103	
290	0.14503319	0.12199324	
290.2	0.14526212	0.12216535	
290.4	0.1455551	0.12233736	
290.6	0.14564948	0.12250928	
290.8	0.14634308	0.12268111	
291	0.1463559	0.12285284	
291.2	0.14652539	0.12302448	
291.4	0.14658153	0.12319602	
291.6	0.14714242	0.12336747	
291.8	0.14705669	0.12353882	
292	0.14742834	0.12371008	
292.2	0.14804528	0.12388124	
292.4	0.1482978	0.12405231	
292.6	0.14864579	0.12422328	
292.8	0.14863955	0.12439416	
293	0.14907662	0.12456495	
293.2	0.14883523	0.12473564	
293.4	0.1485798	0.12490624	
293.6	0.1485564	0.12507674	
293.8	0.14865582	0.12524715	
294	0.14855629	0.12541746	
294.2	0.14842749	0.12558768	
294.4	0.14845267	0.12575781	
294.6	0.14889507	0.12592784	
294.8	0.14918181	0.12609778	
295	0.1485621	0.12626762	
295.2	0.14952126	0.12643737	
295.4	0.14922395	0.12660703	
295.6	0.14946818	0.12677659	
295.8	0.14938314	0.12694606	
296	0.14988591	0.12711544	
296.2	0.15012504	0.12728472	
296.4	0.15056101	0.12745391	
296.6	0.15066016	0.127623	
296.8	0.15116639	0.12779201	
297	0.15128401	0.12796092	
297.2	0.15164932	0.12812973	
297.4	0.15230299	0.12829845	
297.6	0.15237914	0.12846708	
297.8	0.15284326	0.12863562	
298	0.15262811	0.12880406	
298.2	0.15282839	0.12897241	
298.4	0.1527052	0.12914067	
298.6	0.15316294	0.12930883	
298.8	0.15238147	0.1294769	
299	0.15198511	0.12964488	
299.2	0.15236689	0.12981277	
299.4	0.15140127	0.12998056	
299.6	0.15153099	0.13014826	
299.8	0.1514408	0.13031587	
300	0.15126116	0.13048338	
300.2	0.15149726	0.13065081	
300.4	0.1520866	0.13081814	
300.6	0.1523671	0.13098537	
300.8	0.15298059	0.13115252	
301	0.15386936	0.13131957	
301.2	0.15471817	0.13148653	
301.4	0.15534707	0.1316534	
301.6	0.15536174	0.13182018	
301.8	0.15597936	0.13198686	
302	0.15592385	0.13215345	
302.2	0.15604843	0.13231995	
302.4	0.1561291	0.13248636	
302.6	0.15602043	0.13265268	
302.8	0.15546735	0.1328189	
303	0.15632539	0.13298503	
303.2	0.15622601	0.13315108	
303.4	0.15648382	0.13331702	
303.6	0.15660078	0.13348288	
303.8	0.1570007	0.13364865	
304	0.15690577	0.13381432	
304.2	0.15737607	0.13397991	
304.4	0.15784498	0.1341454	
304.6	0.1579965	0.1343108	
304.8	0.15846546	0.13447611	
305	0.15854598	0.13464132	
305.2	0.15798265	0.13480645	
305.4	0.15791467	0.13497148	
305.6	0.15763669	0.13513643	
305.8	0.15755812	0.13530128	
306	0.15707987	0.13546604	
306.2	0.15698016	0.13563071	
306.4	0.1569924	0.13579529	
306.6	0.15691455	0.13595978	
306.8	0.15691985	0.13612418	
307	0.156813	0.13628849	
307.2	0.15665411	0.1364527	
307.4	0.1574584	0.13661683	
307.6	0.15772054	0.13678087	
307.8	0.15810194	0.13694481	
308	0.15798588	0.13710866	
308.2	0.15854852	0.13727243	
308.4	0.15893662	0.1374361	
308.6	0.15914848	0.13759968	
308.8	0.15955316	0.13776318	
309	0.15954945	0.13792658	
309.2	0.15971347	0.13808989	
309.4	0.16040503	0.13825311	
309.6	0.16094005	0.13841624	
309.8	0.16121127	0.13857929	
310	0.16135495	0.13874224	
310.2	0.16220143	0.1389051	
310.4	0.16252111	0.13906787	
310.6	0.16287404	0.13923055	
310.8	0.16264507	0.13939314	
311	0.16248673	0.13955565	
311.2	0.16335058	0.13971806	
311.4	0.16384307	0.13988038	
311.6	0.16351521	0.14004261	
311.8	0.16327102	0.14020476	
312	0.16295784	0.14036681	
312.2	0.16306574	0.14052877	
312.4	0.16326559	0.14069065	
312.6	0.1634938	0.14085243	
312.8	0.16332005	0.14101413	
313	0.1631271	0.14117574	
313.2	0.16334099	0.14133725	
313.4	0.16350783	0.14149868	
313.6	0.16357614	0.14166002	
313.8	0.16305289	0.14182127	
314	0.16300889	0.14198243	
314.2	0.16363754	0.14214351	
314.4	0.16364014	0.14230449	
314.6	0.16356669	0.14246538	
314.8	0.16297321	0.14262619	
315	0.16337985	0.1427869	
315.2	0.16358019	0.14294753	
315.4	0.16340682	0.14310807	
315.6	0.16327385	0.14326852	
315.8	0.16321071	0.14342888	
316	0.16334191	0.14358916	
316.2	0.16393444	0.14374934	
316.4	0.16432055	0.14390944	
316.6	0.16440505	0.14406945	
316.8	0.16396122	0.14422937	
317	0.16424858	0.1443892	
317.2	0.16427392	0.14454894	
317.4	0.16442655	0.14470859	
317.6	0.16462677	0.14486816	
317.8	0.16480499	0.14502764	
318	0.16495002	0.14518703	
318.2	0.16541121	0.14534633	
318.4	0.16536908	0.14550555	
318.6	0.16581377	0.14566467	
318.8	0.16615424	0.14582371	
319	0.16681631	0.14598266	
319.2	0.1673394	0.14614152	
319.4	0.16776054	0.1463003	
319.6	0.16775445	0.14645899	
319.8	0.16820453	0.14661759	
320	0.16861153	0.1467761	
320.2	0.16911715	0.14693452	
320.4	0.16910653	0.14709286	
320.6	0.16895071	0.14725111	
320.8	0.16909106	0.14740927	
321	0.16945444	0.14756735	
321.2	0.16982259	0.14772534	
321.4	0.17027545	0.14788324	
321.6	0.17025637	0.14804105	
321.8	0.16996135	0.14819878	
322	0.16979276	0.14835641	
322.2	0.17007276	0.14851397	
322.4	0.17011855	0.14867143	
322.6	0.17064819	0.14882881	
322.8	0.17083245	0.1489861	
323	0.17125218	0.14914331	
323.2	0.1713319	0.14930042	
323.4	0.1709596	0.14945745	
323.6	0.17076431	0.1496144	
323.8	0.17113483	0.14977125	
324	0.1706672	0.14992802	
324.2	0.17073913	0.15008471	
324.4	0.17049144	0.15024131	
324.6	0.17097206	0.15039782	
324.8	0.17086965	0.15055424	
325	0.1706063	0.15071058	
325.2	0.17105714	0.15086683	
325.4	0.17075139	0.151023	
325.6	0.17030044	0.15117908	
325.8	0.17055882	0.15133507	
326	0.17087609	0.15149098	
326.2	0.1709043	0.1516468	
326.4	0.1712593	0.15180253	
326.6	0.17126401	0.15195818	
326.8	0.17153974	0.15211374	
327	0.17181631	0.15226922	
327.2	0.17166649	0.15242461	
327.4	0.17208353	0.15257992	
327.6	0.17211187	0.15273514	
327.8	0.17186646	0.15289027	
328	0.17173876	0.15304532	
328.2	0.17224827	0.15320028	
328.4	0.17285395	0.15335516	
328.6	0.17332521	0.15350995	
328.8	0.17290144	0.15366466	
329	0.17323977	0.15381928	
329.2	0.17394744	0.15397381	
329.4	0.17383711	0.15412826	
329.6	0.1737849	0.15428263	
329.8	0.1745816	0.1544369	
330	0.17472411	0.1545911	
330.2	0.17500237	0.15474521	
330.4	0.17510063	0.15489923	
330.6	0.17522741	0.15505317	
330.8	0.17579036	0.15520702	
331	0.17596444	0.15536079	
331.2	0.17626275	0.15551448	
331.4	0.1764762	0.15566807	
331.6	0.17611199	0.15582159	
331.8	0.17590042	0.15597502	
332	0.17592174	0.15612836	
332.2	0.17635083	0.15628162	
332.4	0.17707225	0.1564348	
332.6	0.17649344	0.15658789	
332.8	0.17652625	0.15674089	
333	0.17660971	0.15689382	
333.2	0.17625581	0.15704665	
333.4	0.17594147	0.15719941	
333.6	0.17579091	0.15735207	
333.8	0.17592667	0.15750466	
334	0.17584851	0.15765716	
334.2	0.17593525	0.15780957	
334.4	0.17554846	0.15796191	
334.6	0.1759704	0.15811415	
334.8	0.17630331	0.15826632	
335	0.17637797	0.15841839	
335.2	0.17685238	0.15857039	
335.4	0.17720644	0.1587223	
335.6	0.17753526	0.15887413	
335.8	0.17741861	0.15902587	
336	0.17800895	0.15917753	
336.2	0.17834842	0.15932911	
336.4	0.17916732	0.1594806	
336.6	0.17850286	0.15963201	
336.8	0.17872874	0.15978333	
337	0.17856267	0.15993457	
337.2	0.17846465	0.16008573	
337.4	0.17865236	0.16023681	
337.6	0.17866276	0.1603878	
337.8	0.17856567	0.16053871	
338	0.17882315	0.16068953	
338.2	0.17933302	0.16084027	
338.4	0.17910355	0.16099093	
338.6	0.17957071	0.1611415	
338.8	0.17954767	0.16129199	
339	0.17975619	0.1614424	
339.2	0.18012835	0.16159273	
339.4	0.18046622	0.16174297	
339.6	0.18023402	0.16189313	
339.8	0.18015954	0.1620432	
340	0.18098734	0.1621932	
340.2	0.18101038	0.16234311	
340.4	0.18156545	0.16249294	
340.6	0.181405	0.16264268	
340.8	0.18146857	0.16279234	
341	0.18206575	0.16294192	
341.2	0.18214544	0.16309142	
341.4	0.18222224	0.16324083	
341.6	0.18231358	0.16339017	
341.8	0.18250516	0.16353942	
342	0.18305623	0.16368858	
342.2	0.18303167	0.16383767	
342.4	0.18254994	0.16398667	
342.6	0.18207621	0.16413559	
342.8	0.18221628	0.16428443	
343	0.18259783	0.16443318	
343.2	0.18291249	0.16458186	
343.4	0.18243898	0.16473045	
343.6	0.1823657	0.16487896	
343.8	0.18259662	0.16502739	
344	0.18321057	0.16517573	
344.2	0.18381762	0.16532399	
344.4	0.18395649	0.16547218	
344.6	0.18426079	0.16562028	
344.8	0.18457942	0.16576829	
345	0.18526281	0.16591623	
345.2	0.18543623	0.16606408	
345.4	0.18576459	0.16621186	
345.6	0.18620929	0.16635955	
345.8	0.18668655	0.16650716	
346	0.1866928	0.16665469	
346.2	0.18608475	0.16680213	
346.4	0.18606528	0.1669495	
346.6	0.1861014	0.16709678	
346.8	0.18671658	0.16724398	
347	0.18654466	0.1673911	
347.2	0.18640947	0.16753814	
347.4	0.1859151	0.1676851	
347.6	0.18565973	0.16783198	
347.8	0.18568038	0.16797878	
348	0.18592191	0.16812549	
348.2	0.1857403	0.16827213	
348.4	0.18536507	0.16841868	
348.6	0.18542279	0.16856515	
348.8	0.18581694	0.16871154	
349	0.18585598	0.16885786	
349.2	0.18594192	0.16900409	
349.4	0.18639835	0.16915023	
349.6	0.18671446	0.1692963	
349.8	0.18703185	0.16944229	
350	0.18725263	0.1695882	
350.2	0.18750582	0.16973402	
350.4	0.18765376	0.16987977	
350.6	0.18783955	0.17002544	
350.8	0.18821303	0.17017102	
351	0.18802943	0.17031653	
351.2	0.18829423	0.17046195	
351.4	0.18833364	0.17060729	
351.6	0.18802128	0.17075256	
351.8	0.18826174	0.17089774	
352	0.18804961	0.17104284	
352.2	0.18797683	0.17118787	
352.4	0.18837746	0.17133281	
352.6	0.18845359	0.17147767	
352.8	0.18881334	0.17162246	
353	0.18890207	0.17176716	
353.2	0.18926557	0.17191178	
353.4	0.19015422	0.17205633	
353.6	0.1903097	0.17220079	
353.8	0.19062266	0.17234517	
354	0.19078862	0.17248948	
354.2	0.19107503	0.1726337	
354.4	0.19125421	0.17277785	
354.6	0.19136925	0.17292191	
354.8	0.19180821	0.1730659	
355	0.19180352	0.1732098	
355.2	0.19215097	0.17335363	
355.4	0.19219934	0.17349738	
355.6	0.19217311	0.17364105	
355.8	0.1914668	0.17378463	
356	0.19144651	0.17392814	
356.2	0.19136459	0.17407157	
356.4	0.19138356	0.17421492	
356.6	0.19108148	0.17435819	
356.8	0.19151437	0.17450139	
357	0.19108703	0.1746445	
357.2	0.19123937	0.17478753	
357.4	0.19185108	0.17493049	
357.6	0.19166663	0.17507337	
357.8	0.19194099	0.17521616	
358	0.19268352	0.17535888	
358.2	0.19331838	0.17550152	
358.4	0.19337652	0.17564408	
358.6	0.19317263	0.17578656	
358.8	0.1935324	0.17592897	
359	0.19358859	0.17607129	
359.2	0.19407057	0.17621354	
359.4	0.19428034	0.17635571	
359.6	0.19438852	0.1764978	
359.8	0.19422728	0.17663981	
360	0.19446309	0.17678174	
360.2	0.19412911	0.17692359	
360.4	0.19392273	0.17706537	
360.6	0.1938591	0.17720707	
360.8	0.19383765	0.17734868	
361	0.19380855	0.17749023	
361.2	0.1942472	0.17763169	
361.4	0.1947233	0.17777307	
361.6	0.19449318	0.17791438	
361.8	0.19454951	0.17805561	
362	0.19522868	0.17819676	
362.2	0.19511097	0.17833783	
362.4	0.19490372	0.17847882	
362.6	0.19517603	0.17861974	
362.8	0.19559585	0.17876058	
363	0.19593319	0.17890134	
363.2	0.1969691	0.17904202	
363.4	0.19735087	0.17918263	
363.6	0.19771647	0.17932316	
363.8	0.19769077	0.17946361	
364	0.19706125	0.17960398	
364.2	0.19667839	0.17974428	
364.4	0.19633331	0.17988449	
364.6	0.19613657	0.18002463	
364.8	0.19585002	0.1801647	
365	0.1960424	0.18030468	
365.2	0.19578868	0.18044459	
365.4	0.19601737	0.18058442	
365.6	0.19609569	0.18072418	
365.8	0.19623216	0.18086385	
366	0.19716904	0.18100345	
366.2	0.19719845	0.18114298	
366.4	0.19772241	0.18128242	
366.6	0.19828815	0.18142179	
366.8	0.19877721	0.18156108	
367	0.19917362	0.18170029	
367.2	0.19959176	0.18183943	
367.4	0.19943897	0.18197849	
367.6	0.19942059	0.18211748	
367.8	0.19927694	0.18225638	
368	0.19917794	0.18239521	
368.2	0.19934005	0.18253397	
368.4	0.19965612	0.18267265	
368.6	0.19924117	0.18281125	
368.8	0.19939948	0.18294977	
369	0.19892991	0.18308822	
369.2	0.199394	0.18322659	
369.4	0.19940431	0.18336488	
369.6	0.19916095	0.1835031	
369.8	0.19863897	0.18364124	
370	0.1993055	0.18377931	
370.2	0.19918739	0.1839173	
370.4	0.19920035	0.18405521	
370.6	0.19912442	0.18419305	
370.8	0.19890144	0.18433081	
371	0.19918806	0.1844685	
371.2	0.19874348	0.1846061	
371.4	0.19931564	0.18474364	
371.6	0.19983771	0.18488109	
371.8	0.20051029	0.18501847	
372	0.20108242	0.18515578	
372.2	0.20170414	0.18529301	
372.4	0.20187103	0.18543016	
372.6	0.201102	0.18556724	
372.8	0.20127192	0.18570424	
373	0.20151644	0.18584117	
373.2	0.20223709	0.18597802	
373.4	0.20231019	0.18611479	
373.6	0.20219981	0.18625149	
373.8	0.20263317	0.18638812	
374	0.20352652	0.18652467	
374.2	0.20373806	0.18666114	
374.4	0.20381124	0.18679754	
374.6	0.20433727	0.18693386	
374.8	0.2039889	0.18707011	
375	0.2045383	0.18720628	
375.2	0.20437523	0.18734238	
375.4	0.20477402	0.1874784	
375.6	0.2047591	0.18761435	
375.8	0.2046375	0.18775022	
376	0.20460695	0.18788601	
376.2	0.20473601	0.18802174	
376.4	0.20426923	0.18815738	
376.6	0.20400549	0.18829295	
376.8	0.20430417	0.18842845	
377	0.20490699	0.18856387	
377.2	0.20498763	0.18869922	
377.4	0.20502157	0.18883449	
377.6	0.20505057	0.18896969	
377.8	0.20534472	0.18910481	
378	0.20552337	0.18923986	
378.2	0.20567187	0.18937483	
378.4	0.20561087	0.18950973	
378.6	0.20572362	0.18964456	
378.8	0.20526245	0.18977931	
379	0.20557592	0.18991398	
379.2	0.20532816	0.19004859	
379.4	0.20523234	0.19018311	
379.6	0.20525869	0.19031757	
379.8	0.20512151	0.19045194	
380	0.20531943	0.19058625	
380.2	0.20535339	0.19072048	
380.4	0.20535339	0.1908553	
380.6	0.20513221	0.19083236	
380.8	0.20415645	0.19080943	
381	0.203232	0.1907865	
381.2	0.20254782	0.19076357	
381.4	0.20185473	0.19074064	
381.6	0.20095872	0.19071771	
381.8	0.2001299	0.19069479	
382	0.19918188	0.19067187	
382.2	0.19851429	0.19064896	
382.4	0.19778668	0.19062604	
382.6	0.19740656	0.19060313	
382.8	0.19708069	0.19058023	
383	0.19673928	0.19055732	
383.2	0.19581805	0.19053442	
383.4	0.19506265	0.19051152	
383.6	0.19456864	0.19048862	
383.8	0.19359428	0.19046573	
384	0.19324013	0.19044284	
384.2	0.1923918	0.19041995	
384.4	0.19180799	0.19039706	
384.6	0.19155166	0.19037418	
384.8	0.19054714	0.1903513	
385	0.19051828	0.19032842	
385.2	0.19033621	0.19030555	
385.4	0.19008059	0.19028268	
385.6	0.18963727	0.19025981	
385.8	0.18895075	0.19023694	
386	0.18828609	0.19021408	
386.2	0.18743512	0.19019122	
386.4	0.1868906	0.19016836	
386.6	0.18698448	0.1901455	
386.8	0.18702816	0.19012265	
387	0.18655672	0.1900998	
387.2	0.18647542	0.19007695	
387.4	0.18640841	0.19005411	
387.6	0.18596259	0.19003127	
387.8	0.18563975	0.19000843	
388	0.1855046	0.18998559	
388.2	0.18510454	0.18996276	
388.4	0.18508712	0.18993993	
388.6	0.18501354	0.1899171	
388.8	0.18477604	0.18989427	
389	0.18498703	0.18987145	
389.2	0.18503835	0.18984863	
389.4	0.18507483	0.18982581	
389.6	0.18497632	0.189803	
389.8	0.18471049	0.18978019	
390	0.18441116	0.18975738	
390.2	0.18408632	0.18973457	
390.4	0.18435208	0.18971177	
390.6	0.18435852	0.18968897	
390.8	0.18456506	0.18966617	
391	0.18456028	0.18964338	
391.2	0.18456505	0.18962059	
391.4	0.18411702	0.1895978	
391.6	0.18371368	0.18957501	
391.8	0.18388306	0.18955222	
392	0.18329115	0.18952944	
392.2	0.18238087	0.18950666	
392.4	0.18216639	0.18948389	
392.6	0.18174115	0.18946112	
392.8	0.18104445	0.18943834	
393	0.18087306	0.18941558	
393.2	0.18051693	0.18939281	
393.4	0.1800526	0.18937005	
393.6	0.18014932	0.18934729	
393.8	0.1802953	0.18932453	
394	0.17971664	0.18930178	
394.2	0.17968848	0.18927903	
394.4	0.17921736	0.18925628	
394.6	0.17893313	0.18923353	
394.8	0.17907278	0.18921079	
395	0.17856242	0.18918805	
395.2	0.17846212	0.18916531	
395.4	0.17844792	0.18914258	
395.6	0.17797862	0.18911985	
395.8	0.17806707	0.18909712	
396	0.17790011	0.18907439	
396.2	0.17775937	0.18905167	
396.4	0.1780915	0.18902894	
396.6	0.17800813	0.18900623	
396.8	0.17817324	0.18898351	
397	0.17810321	0.1889608	
397.2	0.17813777	0.18893809	
397.4	0.17882612	0.18891538	
397.6	0.17923037	0.18889267	
397.8	0.17926314	0.18886997	
398	0.178578	0.18884727	
398.2	0.1786663	0.18882458	
398.4	0.17848433	0.18880188	
398.6	0.17834936	0.18877919	
398.8	0.17788027	0.1887565	
399	0.17745687	0.18873382	
399.2	0.17771694	0.18871113	
399.4	0.1771263	0.18868845	
399.6	0.17650468	0.18866578	
399.8	0.17674924	0.1886431	
400	0.17698558	0.18862043	
400.2	0.17722252	0.18859776	
400.4	0.17703888	0.18857509	
400.6	0.17707248	0.18855243	
400.8	0.1767353	0.18852977	
401	0.17627756	0.18850711	
401.2	0.17638041	0.18848445	
401.4	0.17669874	0.1884618	
401.6	0.17603611	0.18843915	
401.8	0.17600328	0.1884165	
402	0.17610473	0.18839386	
402.2	0.17645505	0.18837121	
402.4	0.17620232	0.18834858	
402.6	0.1759086	0.18832594	
402.8	0.17631191	0.1883033	
403	0.17641492	0.18828067	
403.2	0.17620932	0.18825804	
403.4	0.17626508	0.18823542	
403.6	0.1765262	0.1882128	
403.8	0.17700825	0.18819018	
404	0.17746344	0.18816756	
404.2	0.17727121	0.18814494	
404.4	0.1769821	0.18812233	
404.6	0.17688235	0.18809972	
404.8	0.17638183	0.18807711	
405	0.17611191	0.18805451	
405.2	0.17604011	0.18803191	
405.4	0.17620049	0.18800931	
405.6	0.17623212	0.18798671	
405.8	0.17692637	0.18796412	
406	0.17712812	0.18794153	
406.2	0.17700247	0.18791894	
406.4	0.17724978	0.18789636	
406.6	0.17759051	0.18787377	
406.8	0.17750154	0.1878512	
407	0.17642051	0.18782862	
407.2	0.17602821	0.18780604	
407.4	0.17630467	0.18778347	
407.6	0.17593868	0.1877609	
407.8	0.17573497	0.18773834	
408	0.17558839	0.18771577	
408.2	0.17530507	0.18769321	
408.4	0.17540361	0.18767066	
408.6	0.17539823	0.1876481	
408.8	0.17510606	0.18762555	
409	0.17497469	0.187603	
409.2	0.17506688	0.18758045	
409.4	0.17535457	0.18755791	
409.6	0.17558292	0.18753536	
409.8	0.17539104	0.18751283	
410	0.17482779	0.18749029	
410.2	0.17458942	0.18746776	
410.4	0.17458994	0.18744522	
410.6	0.17414864	0.1874227	
410.8	0.17374272	0.18740017	
411	0.17312986	0.18737765	
411.2	0.17278598	0.18735513	
411.4	0.1729107	0.18733261	
411.6	0.172866	0.1873101	
411.8	0.17308444	0.18728758	
412	0.17318434	0.18726508	
412.2	0.17319715	0.18724257	
412.4	0.17341233	0.18722006	
412.6	0.17377424	0.18719756	
412.8	0.17399359	0.18717507	
413	0.17377125	0.18715257	
413.2	0.17400811	0.18713008	
413.4	0.17384005	0.18710759	
413.6	0.17335987	0.1870851	
413.8	0.17315781	0.18706261	
414	0.17308614	0.18704013	
414.2	0.17308699	0.18701765	
414.4	0.17325049	0.18699518	
414.6	0.17327268	0.1869727	
414.8	0.17311923	0.18695023	
415	0.17308952	0.18692776	
415.2	0.17314222	0.1869053	
415.4	0.17398722	0.18688283	
415.6	0.17385201	0.18686037	
415.8	0.17412221	0.18683791	
416	0.17420213	0.18681546	
416.2	0.17446304	0.18679301	
416.4	0.17423247	0.18677056	
416.6	0.17453014	0.18674811	
416.8	0.17457094	0.18672566	
417	0.17458796	0.18670322	
417.2	0.17466087	0.18668078	
417.4	0.17426587	0.18665835	
417.6	0.17437828	0.18663591	
417.8	0.17500864	0.18661348	
418	0.17475771	0.18659105	
418.2	0.17465461	0.18656863	
418.4	0.17468385	0.18654621	
418.6	0.17448206	0.18652379	
418.8	0.17472289	0.18650137	
419	0.17460449	0.18647895	
419.2	0.17447166	0.18645654	
419.4	0.17428241	0.18643413	
419.6	0.17411984	0.18641173	
419.8	0.17465972	0.18638932	
420	0.17435076	0.18636692	
420.2	0.17426893	0.18634452	
420.4	0.17377418	0.18632213	
420.6	0.17352592	0.18629973	
420.8	0.17353691	0.18627734	
421	0.173444	0.18625496	
421.2	0.1731044	0.18623257	
421.4	0.17282321	0.18621019	
421.6	0.17309905	0.18618781	
421.8	0.17340151	0.18616543	
422	0.17290728	0.18614306	
422.2	0.17288074	0.18612068	
422.4	0.17276009	0.18609832	
422.6	0.17253754	0.18607595	
422.8	0.17259355	0.18605359	
423	0.17219168	0.18603123	
423.2	0.17246987	0.18600887	
423.4	0.17262683	0.18598651	
423.6	0.172835	0.18596416	
423.8	0.17319782	0.18594181	
424	0.17323836	0.18591946	
424.2	0.17331357	0.18589712	
424.4	0.17312407	0.18587477	
424.6	0.17280322	0.18585243	
424.8	0.17278424	0.1858301	
425	0.17246396	0.18580776	
425.2	0.17226391	0.18578543	
425.4	0.17182457	0.1857631	
425.6	0.17187247	0.18574078	
425.8	0.17156276	0.18571845	
426	0.17138549	0.18569613	
426.2	0.17172753	0.18567382	
426.4	0.17179519	0.1856515	
426.6	0.17198287	0.18562919	
426.8	0.17218579	0.18560688	
427	0.17198927	0.18558457	
427.2	0.17220335	0.18556227	
427.4	0.17231506	0.18553996	
427.6	0.17195286	0.18551767	
427.8	0.17242631	0.18549537	
428	0.17260567	0.18547307	
428.2	0.17248188	0.18545078	
428.4	0.17274975	0.1854285	
428.6	0.17221522	0.18540621	
428.8	0.17183712	0.18538393	
429	0.17166838	0.18536165	
429.2	0.17123026	0.18533937	
429.4	0.17083379	0.18531709	
429.6	0.1708149	0.18529482	
429.8	0.17065139	0.18527255	
430	0.17081827	0.18525028	
430.2	0.1706353	0.18522802	
430.4	0.17068849	0.18520576	
430.6	0.17075221	0.1851835	
430.8	0.17060719	0.18516124	
431	0.17008301	0.18513899	
431.2	0.17002481	0.18511674	
431.4	0.17005527	0.18509449	
431.6	0.17015603	0.18507224	
431.8	0.17015699	0.18505	
432	0.17024179	0.18502776	
432.2	0.17023215	0.18500552	
432.4	0.17033615	0.18498329	
432.6	0.16945147	0.18496106	
432.8	0.17009615	0.18493883	
433	0.17036204	0.1849166	
433.2	0.17087054	0.18489437	
433.4	0.17094496	0.18487215	
433.6	0.17118545	0.18484993	
433.8	0.17147647	0.18482772	
434	0.17156455	0.1848055	
434.2	0.17167805	0.18478329	
434.4	0.17210689	0.18476109	
434.6	0.17196019	0.18473888	
434.8	0.17184774	0.18471668	
435	0.17148227	0.18469448	
435.2	0.17138704	0.18467228	
435.4	0.17158718	0.18465008	
435.6	0.17141177	0.18462789	
435.8	0.17045968	0.1846057	
436	0.17034283	0.18458352	
436.2	0.16967898	0.18456133	
436.4	0.16906923	0.18453915	
436.6	0.16843952	0.18451697	
436.8	0.1693944	0.18449479	
437	0.16919468	0.18447262	
437.2	0.16943013	0.18445045	
437.4	0.16981725	0.18442828	
437.6	0.1700907	0.18440612	
437.8	0.17040678	0.18438395	
438	0.17026112	0.18436179	
438.2	0.1705048	0.18433964	
438.4	0.17057123	0.18431748	
438.6	0.17054898	0.18429533	
438.8	0.1706759	0.18427318	
439	0.17078502	0.18425103	
439.2	0.17121775	0.18422889	
439.4	0.17134779	0.18420675	
439.6	0.17094617	0.18418461	
439.8	0.17030943	0.18416247	
440	0.1702104	0.18414034	
440.2	0.16962636	0.18411821	
440.4	0.16939323	0.18409608	
440.6	0.16971096	0.18407395	
440.8	0.17034792	0.18405183	
441	0.17000193	0.18402971	
441.2	0.17028252	0.18400759	
441.4	0.17076951	0.18398548	
441.6	0.17037484	0.18396336	
441.8	0.1703741	0.18394125	
442	0.1703836	0.18391915	
442.2	0.17071758	0.18389704	
442.4	0.17055098	0.18387494	
442.6	0.17079686	0.18385284	
442.8	0.17100626	0.18383075	
443	0.17099318	0.18380865	
443.2	0.17108075	0.18378656	
443.4	0.17072574	0.18376447	
443.6	0.17039441	0.18374239	
443.8	0.17012568	0.1837203	
444	0.16939473	0.18369822	
444.2	0.16896626	0.18367614	
444.4	0.16847513	0.18365407	
444.6	0.16842684	0.183632	
444.8	0.16758539	0.18360993	
445	0.16691609	0.18358786	
445.2	0.1671017	0.1835658	
445.4	0.1670245	0.18354373	
445.6	0.16661835	0.18352167	
445.8	0.16622946	0.18349962	
446	0.1665196	0.18347756	
446.2	0.16661018	0.18345551	
446.4	0.16645411	0.18343346	
446.6	0.16731526	0.18341142	
446.8	0.16759063	0.18338937	
447	0.16743383	0.18336733	
447.2	0.16785959	0.1833453	
447.4	0.16810762	0.18332326	
447.6	0.16799945	0.18330123	
447.8	0.16829812	0.1832792	
448	0.16803932	0.18325717	
448.2	0.16841799	0.18323514	
448.4	0.16828411	0.18321312	
448.6	0.16838928	0.1831911	
448.8	0.16842504	0.18316909	
449	0.16866269	0.18314707	
449.2	0.16889176	0.18312506	
449.4	0.16887904	0.18310305	
449.6	0.16886482	0.18308105	
449.8	0.16867811	0.18305904	
450	0.16889038	0.18303704	
450.2	0.16842368	0.18301504	
450.4	0.16844454	0.18299305	
450.6	0.16829276	0.18297105	
450.8	0.16770465	0.18294906	
451	0.16737665	0.18292708	
451.2	0.16764208	0.18290509	
451.4	0.16742389	0.18288311	
451.6	0.16739273	0.18286113	
451.8	0.16790379	0.18283915	
452	0.16758098	0.18281718	
452.2	0.16768739	0.1827952	
452.4	0.16731317	0.18277323	
452.6	0.16728325	0.18275127	
452.8	0.16754486	0.1827293	
453	0.16772251	0.18270734	
453.2	0.16828775	0.18268538	
453.4	0.16927669	0.18266343	
453.6	0.16923751	0.18264147	
453.8	0.16900864	0.18261952	
454	0.16926787	0.18259757	
454.2	0.16895551	0.18257563	
454.4	0.16932225	0.18255369	
454.6	0.16888953	0.18253175	
454.8	0.16917919	0.18250981	
455	0.16918808	0.18248787	
455.2	0.16903064	0.18246594	
455.4	0.16901084	0.18244401	
455.6	0.16846269	0.18242208	
455.8	0.16804749	0.18240016	
456	0.16740149	0.18237824	
456.2	0.1670775	0.18235632	
456.4	0.16668625	0.1823344	
456.6	0.16691334	0.18231249	
456.8	0.16683823	0.18229058	
457	0.1672161	0.18226867	
457.2	0.16715827	0.18224676	
457.4	0.16707169	0.18222486	
457.6	0.1667766	0.18220296	
457.8	0.16696711	0.18218106	
458	0.16720244	0.18215916	
458.2	0.16780955	0.18213727	
458.4	0.16822593	0.18211538	
458.6	0.16785957	0.18209349	
458.8	0.16793297	0.18207161	
459	0.16807238	0.18204973	
459.2	0.16811429	0.18202785	
459.4	0.16816452	0.18200597	
459.6	0.16791257	0.1819841	
459.8	0.16790219	0.18196222	
460	0.16774272	0.18194035	
460.2	0.1680515	0.18191849	
460.4	0.1680611	0.18189662	
460.6	0.16831256	0.18187476	
460.8	0.16824711	0.1818529	
461	0.16830484	0.18183105	
461.2	0.16821499	0.18180919	
461.4	0.16861112	0.18178734	
461.6	0.16878425	0.1817655	
461.8	0.16935449	0.18174365	
462	0.16964564	0.18172181	
462.2	0.16982396	0.18169997	
462.4	0.16864431	0.18167813	
462.6	0.16786979	0.18165629	
462.8	0.1679974	0.18163446	
463	0.16799674	0.18161263	
463.2	0.16754409	0.1815908	
463.4	0.1674391	0.18156898	
463.6	0.16668971	0.18154716	
463.8	0.16641239	0.18152534	
464	0.16611508	0.18150352	
464.2	0.16660264	0.18148171	
464.4	0.16661795	0.1814599	
464.6	0.16678039	0.18143809	
464.8	0.16679505	0.18141628	
465	0.16665002	0.18139448	
465.2	0.16697644	0.18137268	
465.4	0.1669655	0.18135088	
465.6	0.16702391	0.18132908	
465.8	0.16716625	0.18130729	
466	0.16698692	0.1812855	
466.2	0.16642585	0.18126371	
466.4	0.16580557	0.18124193	
466.6	0.16576087	0.18122014	
466.8	0.16593715	0.18119836	
467	0.16576713	0.18117659	
467.2	0.16593624	0.18115481	
467.4	0.16621657	0.18113304	
467.6	0.1660078	0.18111127	
467.8	0.16704589	0.1810895	
468	0.1673196	0.18106774	
468.2	0.16789036	0.18104598	
468.4	0.16790657	0.18102422	
468.6	0.16793557	0.18100246	
468.8	0.16808051	0.18098071	
469	0.16834345	0.18095896	
469.2	0.1683539	0.18093721	
469.4	0.16799418	0.18091546	
469.6	0.16766266	0.18089372	
469.8	0.16749363	0.18087198	
470	0.16772744	0.18085024	
470.2	0.167718	0.1808285	
470.4	0.16736885	0.18080677	
470.6	0.16692676	0.18078504	
470.8	0.16693813	0.18076331	
471	0.16659678	0.18074159	
471.2	0.16671599	0.18071987	
471.4	0.16672759	0.18069815	
471.6	0.16668937	0.18067643	
471.8	0.167263	0.18065471	
472	0.1669391	0.180633	
472.2	0.16703193	0.18061129	
472.4	0.16699016	0.18058959	
472.6	0.16729378	0.18056788	
472.8	0.16711046	0.18054618	
473	0.16706865	0.18052448	
473.2	0.16660441	0.18050278	
473.4	0.16613692	0.18048109	
473.6	0.16620263	0.1804594	
473.8	0.16649531	0.18043771	
474	0.16626473	0.18041602	
474.2	0.16655914	0.18039434	
474.4	0.16613861	0.18037266	
474.6	0.16590635	0.18035098	
474.8	0.16638377	0.18032931	
475	0.16610438	0.18030763	
475.2	0.16653781	0.18028596	
475.4	0.16625863	0.1802643	
475.6	0.16631852	0.18024263	
475.8	0.16586769	0.18022097	
476	0.16528476	0.18019931	
476.2	0.16542615	0.18017765	
476.4	0.16509707	0.180156	
476.6	0.16499744	0.18013434	
476.8	0.16449561	0.18011269	
477	0.16433045	0.18009105	
477.2	0.16480433	0.1800694	
477.4	0.16503617	0.18004776	
477.6	0.16537031	0.18002612	
477.8	0.16547406	0.18000449	
478	0.16600991	0.17998285	
478.2	0.16673083	0.17996122	
478.4	0.16693131	0.17993959	
478.6	0.16736206	0.17991797	
478.8	0.16772359	0.17989634	
479	0.16770595	0.17987472	
479.2	0.16770848	0.1798531	
479.4	0.16685332	0.17983149	
479.6	0.1666022	0.17980987	
479.8	0.165994	0.17978826	
480	0.16571406	0.17976666	
480.2	0.1655785	0.17974505	
480.4	0.16509153	0.17972345	
480.6	0.1649349	0.17970185	
480.8	0.16497482	0.17968025	
481	0.16525747	0.17965866	
481.2	0.1652956	0.17963706	
481.4	0.16463444	0.17961547	
481.6	0.16484635	0.17959389	
481.8	0.16549667	0.1795723	
482	0.16606703	0.17955072	
482.2	0.16623039	0.17952914	
482.4	0.16601499	0.17950756	
482.6	0.16603994	0.17948599	
482.8	0.16602778	0.17946442	
483	0.16614459	0.17944285	
483.2	0.16618681	0.17942128	
483.4	0.16607031	0.17939972	
483.6	0.16603835	0.17937816	
483.8	0.16613925	0.1793566	
484	0.16619838	0.17933504	
484.2	0.16606525	0.17931349	
484.4	0.16608814	0.17929194	
484.6	0.16602202	0.17927039	
484.8	0.16560532	0.17924884	
485	0.16525877	0.1792273	
485.2	0.16483463	0.17920576	
485.4	0.16464162	0.17918422	
485.6	0.16512901	0.17916269	
485.8	0.16526728	0.17914115	
486	0.16531316	0.17911962	
486.2	0.16512482	0.1790981	
486.4	0.16491202	0.17907657	
486.6	0.1651812	0.17905505	
486.8	0.16516522	0.17903353	
487	0.16529886	0.17901201	
487.2	0.16543487	0.1789905	
487.4	0.16553026	0.17896899	
487.6	0.16532148	0.17894748	
487.8	0.16575659	0.17892597	
488	0.16606661	0.17890447	
488.2	0.16606416	0.17888296	
488.4	0.16638017	0.17886146	
488.6	0.16618755	0.17883997	
488.8	0.16590187	0.17881847	
489	0.16598208	0.17879698	
489.2	0.1661471	0.17877549	
489.4	0.16585555	0.17875401	
489.6	0.16602351	0.17873252	
489.8	0.16600529	0.17871104	
490	0.16626465	0.17868956	
490.2	0.16624843	0.17866809	
490.4	0.16631469	0.17864662	
490.6	0.16644108	0.17862514	
490.8	0.16605378	0.17860368	
491	0.16633219	0.17858221	
491.2	0.16604179	0.17856075	
491.4	0.16602056	0.17853929	
491.6	0.16569721	0.17851783	
491.8	0.16590794	0.17849637	
492	0.1657325	0.17847492	
492.2	0.16543259	0.17845347	
492.4	0.16549414	0.17843202	
492.6	0.16515043	0.17841058	
492.8	0.16505691	0.17838914	
493	0.16485657	0.1783677	
493.2	0.16486044	0.17834626	
493.4	0.16452158	0.17832483	
493.6	0.16446096	0.17830339	
493.8	0.16433386	0.17828196	
494	0.16424163	0.17826054	
494.2	0.1637907	0.17823911	
494.4	0.163242	0.17821769	
494.6	0.16312944	0.17819627	
494.8	0.16264154	0.17817486	
495	0.16283371	0.17815344	
495.2	0.16220639	0.17813203	
495.4	0.16231697	0.17811062	
495.6	0.16224476	0.17808922	
495.8	0.16228241	0.17806781	
496	0.16226185	0.17804641	
496.2	0.16260462	0.17802501	
496.4	0.16334977	0.17800362	
496.6	0.16372495	0.17798222	
496.8	0.16436624	0.17796083	
497	0.16425695	0.17793944	
497.2	0.16461454	0.17791806	
497.4	0.16470793	0.17789667	
497.6	0.1650924	0.17787529	
497.8	0.16504723	0.17785392	
498	0.1650828	0.17783254	
498.2	0.16478582	0.17781117	
498.4	0.16462778	0.1777898	
498.6	0.16473696	0.17776843	
498.8	0.16455486	0.17774706	
499	0.16476598	0.1777257	
499.2	0.16424548	0.17770434	
499.4	0.16377458	0.17768298	
499.6	0.1635375	0.17766163	
499.8	0.16276723	0.17764028	
500	0.16237644	0.17761893	
500.2	0.16246102	0.17759758	
500.4	0.16244509	0.17757624	
500.6	0.16224351	0.17755489	
500.8	0.16219851	0.17753355	
501	0.16217264	0.17751222	
501.2	0.16273755	0.17749088	
501.4	0.16263118	0.17746955	
501.6	0.1629685	0.17744822	
501.8	0.16320544	0.17742689	
502	0.16337904	0.17740557	
502.2	0.16354865	0.17738425	
502.4	0.1639883	0.17736293	
502.6	0.16417287	0.17734161	
502.8	0.16433134	0.1773203	
503	0.16412528	0.17729899	
503.2	0.16374928	0.17727768	
503.4	0.16320134	0.17725637	
503.6	0.16268891	0.17723507	
503.8	0.16232795	0.17721377	
504	0.16208873	0.17719247	
504.2	0.16195979	0.17717117	
504.4	0.16188249	0.17714988	
504.6	0.16190669	0.17712859	
504.8	0.16185005	0.1771073	
505	0.16179482	0.17708602	
505.2	0.16218158	0.17706473	
505.4	0.1618097	0.17704345	
505.6	0.16210547	0.17702217	
505.8	0.16220535	0.1770009	
506	0.16200219	0.17697963	
506.2	0.16267887	0.17695836	
506.4	0.16294228	0.17693709	
506.6	0.16270912	0.17691582	
506.8	0.16272958	0.17689456	
507	0.16283688	0.1768733	
507.2	0.16344141	0.17685204	
507.4	0.16346093	0.17683079	
507.6	0.16333945	0.17680953	
507.8	0.16343948	0.17678828	
508	0.16326316	0.17676704	
508.2	0.16347591	0.17674579	
508.4	0.16369649	0.17672455	
508.6	0.16332759	0.17670331	
508.8	0.16282115	0.17668207	
509	0.16279679	0.17666084	
509.2	0.16274059	0.17663961	
509.4	0.16248176	0.17661838	
509.6	0.16234842	0.17659715	
509.8	0.16224354	0.17657593	
510	0.16255929	0.1765547	
510.2	0.16325013	0.17653349	
510.4	0.16310585	0.17651227	
510.6	0.16335428	0.17649105	
510.8	0.16339201	0.17646984	
511	0.16370055	0.17644863	
511.2	0.16403202	0.17642743	
511.4	0.16361637	0.17640622	
511.6	0.16326377	0.17638502	
511.8	0.16340178	0.17636382	
512	0.16390041	0.17634263	
512.2	0.16353434	0.17632143	
512.4	0.16332687	0.17630024	
512.6	0.16352281	0.17627905	
512.8	0.16327839	0.17625787	
513	0.16338611	0.17623668	
513.2	0.1632021	0.1762155	
513.4	0.16335303	0.17619432	
513.6	0.16360034	0.17617315	
513.8	0.16413559	0.17615197	
514	0.16423352	0.1761308	
514.2	0.16402347	0.17610963	
514.4	0.16362223	0.17608847	
514.6	0.16372247	0.17606731	
514.8	0.16338995	0.17604614	
515	0.16316863	0.17602499	
515.2	0.16301275	0.17600383	
515.4	0.16256251	0.17598268	
515.6	0.16282383	0.17596153	
515.8	0.1629288	0.17594038	
516	0.16269321	0.17591923	
516.2	0.16213957	0.17589809	
516.4	0.16217289	0.17587695	
516.6	0.16249081	0.17585581	
516.8	0.16197039	0.17583468	
517	0.1619794	0.17581354	
517.2	0.16167903	0.17579241	
517.4	0.16179767	0.17577129	
517.6	0.16205528	0.17575016	
517.8	0.16175539	0.17572904	
518	0.16160466	0.17570792	
518.2	0.16166698	0.1756868	
518.4	0.16225764	0.17566569	
518.6	0.16213818	0.17564457	
518.8	0.16248558	0.17562346	
519	0.16282281	0.17560236	
519.2	0.16343451	0.17558125	
519.4	0.16355621	0.17556015	
519.6	0.16349783	0.17553905	
519.8	0.16344708	0.17551795	
520	0.16353305	0.17549686	
520.2	0.16352725	0.17547577	
520.4	0.16399166	0.17545468	
520.6	0.16418719	0.17543359	
520.8	0.16369531	0.1754125	
521	0.1633568	0.17539142	
521.2	0.16305802	0.17537034	
521.4	0.16253382	0.17534927	
521.6	0.16235831	0.17532819	
521.8	0.16235745	0.17530712	
522	0.16275025	0.17528605	
522.2	0.16234731	0.17526498	
522.4	0.16270719	0.17524392	
522.6	0.16237159	0.17522286	
522.8	0.16273871	0.1752018	
523	0.16284255	0.17518074	
523.2	0.16276753	0.17515969	
523.4	0.1622905	0.17513864	
523.6	0.1620128	0.17511759	
523.8	0.1621591	0.17509654	
524	0.16239003	0.1750755	
524.2	0.16272735	0.17505445	
524.4	0.16289625	0.17503342	
524.6	0.16221577	0.17501238	
524.8	0.16132849	0.17499135	
525	0.16107019	0.17497031	
525.2	0.16040538	0.17494929	
525.4	0.16044614	0.17492826	
525.6	0.16089407	0.17490723	
525.8	0.16113845	0.17488621	
526	0.1614259	0.17486519	
526.2	0.16152706	0.17484418	
526.4	0.16253293	0.17482316	
526.6	0.16262267	0.17480215	
526.8	0.16257112	0.17478115	
527	0.16256955	0.17476014	
527.2	0.16292604	0.17473914	
527.4	0.1630391	0.17471813	
527.6	0.16295793	0.17469714	
527.8	0.16329215	0.17467614	
528	0.16380693	0.17465515	
528.2	0.16377016	0.17463416	
528.4	0.16319969	0.17461317	
528.6	0.16275665	0.17459218	
528.8	0.16229243	0.1745712	
529	0.16215854	0.17455022	
529.2	0.16138441	0.17452924	
529.4	0.16160211	0.17450826	
529.6	0.16082421	0.17448729	
529.8	0.16108215	0.17446632	
530	0.16137477	0.17444535	
530.2	0.16145466	0.17442438	
530.4	0.1617467	0.17440342	
530.6	0.16141366	0.17438246	
530.8	0.16150983	0.1743615	
531	0.16174941	0.17434055	
531.2	0.16225143	0.17431959	
531.4	0.16248542	0.17429864	
531.6	0.16271004	0.17427769	
531.8	0.16303465	0.17425675	
532	0.16327752	0.17423581	
532.2	0.16330733	0.17421486	
532.4	0.16353754	0.17419393	
532.6	0.16301425	0.17417299	
532.8	0.1624322	0.17415206	
533	0.16158847	0.17413113	
533.2	0.16077924	0.1741102	
533.4	0.16056055	0.17408927	
533.6	0.16040975	0.17406835	
533.8	0.16070864	0.17404743	
534	0.16026144	0.17402651	
534.2	0.16001467	0.1740056	
534.4	0.1598946	0.17398468	
534.6	0.15974297	0.17396377	
534.8	0.15992953	0.17394287	
535	0.1601536	0.17392196	
535.2	0.16058252	0.17390106	
535.4	0.16086159	0.17388016	
535.6	0.16127607	0.17385926	
535.8	0.16172655	0.17383836	
536	0.16239242	0.17381747	
536.2	0.16271763	0.17379658	
536.4	0.16268319	0.17377569	
536.6	0.16218518	0.17375481	
536.8	0.16207153	0.17373393	
537	0.1617843	0.17371304	
537.2	0.16202702	0.17369217	
537.4	0.16241156	0.17367129	
537.6	0.16276424	0.17365042	
537.8	0.1623926	0.17362955	
538	0.1623872	0.17360868	
538.2	0.16183954	0.17358782	
538.4	0.16157718	0.17356695	
538.6	0.16143332	0.17354609	
538.8	0.16097925	0.17352524	
539	0.16116963	0.17350438	
539.2	0.16139342	0.17348353	
539.4	0.16148246	0.17346268	
539.6	0.16109518	0.17344183	
539.8	0.16132414	0.17342098	
540	0.16114537	0.17340014	
540.2	0.16118313	0.1733793	
540.4	0.16110537	0.17335846	
540.6	0.16088454	0.17333763	
540.8	0.16074889	0.1733168	
541	0.16072626	0.17329597	
541.2	0.16139488	0.17327514	
541.4	0.16166648	0.17325431	
541.6	0.16190878	0.17323349	
541.8	0.1620238	0.17321267	
542	0.16208335	0.17319185	
542.2	0.16211156	0.17317104	
542.4	0.16210299	0.17315023	
542.6	0.16187995	0.17312942	
542.8	0.16160959	0.17310861	
543	0.16179476	0.1730878	
543.2	0.16207796	0.173067	
543.4	0.16224673	0.1730462	
543.6	0.16225203	0.1730254	
543.8	0.16251613	0.17300461	
544	0.16252355	0.17298381	
544.2	0.16287809	0.17296302	
544.4	0.16302664	0.17294224	
544.6	0.16271823	0.17292145	
544.8	0.16277544	0.17290067	
545	0.16242554	0.17287989	
545.2	0.16256559	0.17285911	
545.4	0.16261795	0.17283834	
545.6	0.16274923	0.17281756	
545.8	0.1625796	0.17279679	
546	0.16185529	0.17277603	
546.2	0.16165072	0.17275526	
546.4	0.16097903	0.1727345	
546.6	0.16082873	0.17271374	
546.8	0.16079133	0.17269298	
547	0.16080988	0.17267222	
547.2	0.16071611	0.17265147	
547.4	0.16085515	0.17263072	
547.6	0.16079299	0.17260997	
547.8	0.1603306	0.17258923	
548	0.16074492	0.17256849	
548.2	0.16060078	0.17254775	
548.4	0.16062792	0.17252701	
548.6	0.16062045	0.17250627	
548.8	0.16030079	0.17248554	
549	0.16053647	0.17246481	
549.2	0.16076586	0.17244408	
549.4	0.16118252	0.17242336	
549.6	0.16102642	0.17240263	
549.8	0.160869	0.17238191	
550	0.1611159	0.1723612	
550.2	0.16144774	0.17234048	
550.4	0.16190067	0.17231977	
550.6	0.16219136	0.17229906	
550.8	0.1622337	0.17227835	
551	0.16194457	0.17225764	
551.2	0.16156646	0.17223694	
551.4	0.16195721	0.17221624	
551.6	0.16151395	0.17219554	
551.8	0.16134884	0.17217485	
552	0.16147807	0.17215416	
552.2	0.16148173	0.17213347	
552.4	0.16175114	0.17211278	
552.6	0.16158298	0.17209209	
552.8	0.1612121	0.17207141	
553	0.16162535	0.17205073	
553.2	0.1615921	0.17203005	
553.4	0.16150071	0.17200937	
553.6	0.16121001	0.1719887	
553.8	0.16118023	0.17196803	
554	0.16109139	0.17194736	
554.2	0.16096454	0.1719267	
554.4	0.16090009	0.17190603	
554.6	0.16035853	0.17188537	
554.8	0.15966092	0.17186472	
555	0.15935371	0.17184406	
555.2	0.15917697	0.17182341	
555.4	0.15963084	0.17180276	
555.6	0.15931749	0.17178211	
555.8	0.15977814	0.17176146	
556	0.15992622	0.17174082	
556.2	0.15998185	0.17172018	
556.4	0.16009865	0.17169954	
556.6	0.16031362	0.1716789	
556.8	0.16132543	0.17165827	
557	0.16200824	0.17163764	
557.2	0.16201575	0.17161701	
557.4	0.16178525	0.17159639	
557.6	0.16168723	0.17157576	
557.8	0.16125186	0.17155514	
558	0.16101781	0.17153452	
558.2	0.16073589	0.17151391	
558.4	0.16011136	0.17149329	
558.6	0.15950406	0.17147268	
558.8	0.15940287	0.17145207	
559	0.15972948	0.17143147	
559.2	0.15962812	0.17141087	
559.4	0.16004922	0.17139026	
559.6	0.15957386	0.17136967	
559.8	0.15947429	0.17134907	
560	0.15915226	0.17132848	
560.2	0.15906929	0.17130788	
560.4	0.15934685	0.1712873	
560.6	0.15935171	0.17126671	
560.8	0.15971434	0.17124613	
561	0.15955923	0.17122554	
561.2	0.15891174	0.17120497	
561.4	0.15888734	0.17118439	
561.6	0.15854092	0.17116382	
561.8	0.15853697	0.17114324	
562	0.15851948	0.17112268	
562.2	0.15852937	0.17110211	
562.4	0.15852114	0.17108155	
562.6	0.15866045	0.17106098	
562.8	0.15907393	0.17104042	
563	0.15944271	0.17101987	
563.2	0.15949809	0.17099931	
563.4	0.15928405	0.17097876	
563.6	0.15903529	0.17095821	
563.8	0.1588375	0.17093767	
564	0.15864067	0.17091712	
564.2	0.15852827	0.17089658	
564.4	0.15867445	0.17087604	
564.6	0.15832221	0.1708555	
564.8	0.15885976	0.17083497	
565	0.15912456	0.17081444	
565.2	0.15879309	0.17079391	
565.4	0.15936591	0.17077338	
565.6	0.15977381	0.17075286	
565.8	0.1599696	0.17073234	
566	0.15966887	0.17071182	
566.2	0.15982219	0.1706913	
566.4	0.15977249	0.17067078	
566.6	0.15998861	0.17065027	
566.8	0.16014782	0.17062976	
567	0.15992757	0.17060926	
567.2	0.15995286	0.17058875	
567.4	0.15965212	0.17056825	
567.6	0.1597125	0.17054775	
567.8	0.15957366	0.17052725	
568	0.15967226	0.17050676	
568.2	0.15963558	0.17048626	
568.4	0.15979861	0.17046577	
568.6	0.15941665	0.17044529	
568.8	0.15991324	0.1704248	
569	0.15975168	0.17040432	
569.2	0.15945175	0.17038384	
569.4	0.15987174	0.17036336	
569.6	0.15958473	0.17034289	
569.8	0.15906856	0.17032241	
570	0.15896341	0.17030194	
570.2	0.15912077	0.17028148	
570.4	0.15907931	0.17026101	
570.6	0.15872208	0.17024055	
570.8	0.15838522	0.17022009	
571	0.15806534	0.17019963	
571.2	0.15791697	0.17017917	
571.4	0.15812059	0.17015872	
571.6	0.15817184	0.17013827	
571.8	0.1584631	0.17011782	
572	0.15860558	0.17009738	
572.2	0.15835449	0.17007693	
572.4	0.15876971	0.17005649	
572.6	0.15893713	0.17003605	
572.8	0.15939182	0.17001562	
573	0.15936308	0.16999518	
573.2	0.15936848	0.16997475	
573.4	0.1597216	0.16995432	
573.6	0.15972832	0.1699339	
573.8	0.15955576	0.16991348	
574	0.15976946	0.16989305	
574.2	0.1598173	0.16987264	
574.4	0.15954929	0.16985222	
574.6	0.15917949	0.16983181	
574.8	0.15869267	0.16981139	
575	0.15831458	0.16979099	
575.2	0.15780769	0.16977058	
575.4	0.15807975	0.16975018	
575.6	0.15800974	0.16972977	
575.8	0.15798598	0.16970937	
576	0.15777447	0.16968898	
576.2	0.15760475	0.16966858	
576.4	0.15805156	0.16964819	
576.6	0.15819695	0.1696278	
576.8	0.15870182	0.16960742	
577	0.15860977	0.16958703	
577.2	0.15897896	0.16956665	
577.4	0.15903819	0.16954627	
577.6	0.15917595	0.16952589	
577.8	0.1592558	0.16950552	
578	0.15948173	0.16948515	
578.2	0.16010081	0.16946478	
578.4	0.16053591	0.16944441	
578.6	0.16065655	0.16942405	
578.8	0.16043782	0.16940368	
579	0.16005588	0.16938332	
579.2	0.15987748	0.16936297	
579.4	0.15979132	0.16934261	
579.6	0.15956668	0.16932226	
579.8	0.15900412	0.16930191	
580	0.1584617	0.16928156	
580.2	0.15833868	0.16926122	
580.4	0.15818374	0.16924087	
580.6	0.15808675	0.16922053	
580.8	0.1578802	0.16920019	
581	0.15776369	0.16917986	
581.2	0.15822221	0.16915953	
581.4	0.15769979	0.1691392	
581.6	0.1580206	0.16911887	
581.8	0.15809813	0.16909854	
582	0.15826418	0.16907822	
582.2	0.15893187	0.1690579	
582.4	0.15906468	0.16903758	
582.6	0.15923263	0.16901726	
582.8	0.15866008	0.16899695	
583	0.15845715	0.16897664	
583.2	0.1585894	0.16895633	
583.4	0.15846493	0.16893603	
583.6	0.15808559	0.16891572	
583.8	0.15790605	0.16889542	
584	0.15785172	0.16887512	
584.2	0.15789427	0.16885483	
584.4	0.15814451	0.16883453	
584.6	0.1584246	0.16881424	
584.8	0.15886554	0.16879395	
585	0.15961443	0.16877366	
585.2	0.15960712	0.16875338	
585.4	0.15933726	0.1687331	
585.6	0.15971942	0.16871282	
585.8	0.16002677	0.16869254	
586	0.16042071	0.16867227	
586.2	0.16097137	0.168652	
586.4	0.16096182	0.16863173	
586.6	0.16082554	0.16861146	
586.8	0.16021466	0.1685912	
587	0.16025763	0.16857093	
587.2	0.16041779	0.16855067	
587.4	0.16037243	0.16853042	
587.6	0.15994292	0.16851016	
587.8	0.15989767	0.16848991	
588	0.15939433	0.16846966	
588.2	0.15943916	0.16844941	
588.4	0.15931431	0.16842917	
588.6	0.15903317	0.16840892	
588.8	0.15895702	0.16838868	
589	0.15896021	0.16836844	
589.2	0.15878283	0.16834821	
589.4	0.15880135	0.16832798	
589.6	0.15886451	0.16830775	
589.8	0.15887879	0.16828752	
590	0.1588133	0.16826729	
590.2	0.15904809	0.16824707	
590.4	0.15896467	0.16822685	
590.6	0.15902503	0.16820663	
590.8	0.1588822	0.16818641	
591	0.15922892	0.1681662	
591.2	0.15941345	0.16814599	
591.4	0.15953364	0.16812578	
591.6	0.15907374	0.16810557	
591.8	0.1591582	0.16808537	
592	0.15881501	0.16806517	
592.2	0.15908932	0.16804497	
592.4	0.15864133	0.16802477	
592.6	0.15891741	0.16800458	
592.8	0.15868838	0.16798439	
593	0.15891462	0.1679642	
593.2	0.15861231	0.16794401	
593.4	0.15809449	0.16792383	
593.6	0.158247	0.16790365	
593.8	0.15841732	0.16788347	
594	0.15884706	0.16786329	
594.2	0.15964793	0.16784311	
594.4	0.15977557	0.16782294	
594.6	0.15987772	0.16780277	
594.8	0.16014728	0.1677826	
595	0.16061387	0.16776244	
595.2	0.16038398	0.16774228	
595.4	0.16036457	0.16772212	
595.6	0.15989111	0.16770196	
595.8	0.16014025	0.1676818	
596	0.15986758	0.16766165	
596.2	0.15973178	0.1676415	
596.4	0.15952788	0.16762135	
596.6	0.15941994	0.16760121	
596.8	0.15863293	0.16758106	
597	0.15873947	0.16756092	
597.2	0.15806649	0.16754078	
597.4	0.15757081	0.16752065	
597.6	0.15758611	0.16750051	
597.8	0.15762031	0.16748038	
598	0.15759163	0.16746025	
598.2	0.15773939	0.16744013	
598.4	0.15716178	0.16742	
598.6	0.15763524	0.16739988	
598.8	0.15795126	0.16737976	
599	0.15800985	0.16735965	
599.2	0.15790598	0.16733953	
599.4	0.15789184	0.16731942	
599.6	0.15817258	0.16729931	
599.8	0.15830529	0.16727921	
600	0.15800075	0.1672591	
600.2	0.15782056	0.167239	
600.4	0.15785453	0.1672189	
600.6	0.15782518	0.1671988	
600.8	0.1573241	0.16717871	
601	0.15691581	0.16715861	
601.2	0.15622413	0.16713852	
601.4	0.15598438	0.16711844	
601.6	0.15642871	0.16709835	
601.8	0.1567652	0.16707827	
602	0.15672032	0.16705819	
602.2	0.15680891	0.16703811	
602.4	0.15694171	0.16701804	
602.6	0.15760173	0.16699796	
602.8	0.1575997	0.16697789	
603	0.15780477	0.16695782	
603.2	0.15796082	0.16693776	
603.4	0.15804537	0.16691769	
603.6	0.15824496	0.16689763	
603.8	0.15816584	0.16687757	
604	0.15769991	0.16685752	
604.2	0.15805622	0.16683746	
604.4	0.15804525	0.16681741	
604.6	0.15823922	0.16679736	
604.8	0.15800424	0.16677732	
605	0.15793589	0.16675727	
605.2	0.15859519	0.16673723	
605.4	0.15926878	0.16671719	
605.6	0.159296	0.16669715	
605.8	0.15896645	0.16667712	
606	0.159053	0.16665709	
606.2	0.15897415	0.16663706	
606.4	0.15909087	0.16661703	
606.6	0.15867086	0.16659701	
606.8	0.15859544	0.16657698	
607	0.15860295	0.16655696	
607.2	0.15847872	0.16653695	
607.4	0.15844779	0.16651693	
607.6	0.15820842	0.16649692	
607.8	0.15815129	0.16647691	
608	0.1579083	0.1664569	
608.2	0.15808046	0.16643689	
608.4	0.15758111	0.16641689	
608.6	0.15743775	0.16639689	
608.8	0.15725071	0.16637689	
609	0.15738332	0.16635689	
609.2	0.15776046	0.1663369	
609.4	0.15753961	0.16631691	
609.6	0.15714978	0.16629692	
609.8	0.15703836	0.16627693	
610	0.15731898	0.16625695	
610.2	0.15689168	0.16623697	
610.4	0.15703022	0.16621699	
610.6	0.15669405	0.16619701	
610.8	0.15671753	0.16617704	
611	0.15679192	0.16615707	
611.2	0.15681469	0.1661371	
611.4	0.15705607	0.16611713	
611.6	0.15670577	0.16609716	
611.8	0.15717107	0.1660772	
612	0.15733229	0.16605724	
612.2	0.15731533	0.16603728	
612.4	0.15709746	0.16601733	
612.6	0.15739842	0.16599738	
612.8	0.15790146	0.16597743	
613	0.15847815	0.16595748	
613.2	0.15879783	0.16593753	
613.4	0.15877753	0.16591759	
613.6	0.15855812	0.16589765	
613.8	0.15795256	0.16587771	
614	0.15743304	0.16585777	
614.2	0.15702368	0.16583784	
614.4	0.15706983	0.16581791	
614.6	0.15633213	0.16579798	
614.8	0.15625428	0.16577805	
615	0.15599482	0.16575813	
615.2	0.15587539	0.16573821	
615.4	0.15581165	0.16571829	
615.6	0.15542233	0.16569837	
615.8	0.15594844	0.16567846	
616	0.15600223	0.16565854	
616.2	0.15635355	0.16563863	
616.4	0.15681759	0.16561873	
616.6	0.15769339	0.16559882	
616.8	0.15806287	0.16557892	
617	0.15838488	0.16555902	
617.2	0.15802649	0.16553912	
617.4	0.158071	0.16551923	
617.6	0.15785366	0.16549933	
617.8	0.15773759	0.16547944	
618	0.15785903	0.16545955	
618.2	0.15827116	0.16543967	
618.4	0.15821829	0.16541979	
618.6	0.15789685	0.1653999	
618.8	0.15796324	0.16538003	
619	0.15763208	0.16536015	
619.2	0.15761919	0.16534028	
619.4	0.15728509	0.1653204	
619.6	0.1570501	0.16530053	
619.8	0.15699646	0.16528067	
620	0.15689553	0.1652608	
620.2	0.15704198	0.16524094	
