# Supplementary material for: Molecular basis for DNA recognition by the maternal pioneer transcription factor FoxH1
Source: Nat Commun. 2022 Nov 26;13:7279. doi: 10.1038/s41467-022-34925-y (PMC9701222; doi:10.1038/s41467-022-34925-y)
Supplement: Supplementary file 4 — Source Data [file 41467_2022_34925_MOESM4_ESM.zip › Sourcedata/BLIS/FoxH1/K33N/GSC/NCP/F10Results.txt]

Conc1	1.563E-08	
Start1	170.4	
Stop1	620.2	
Kobs	0.000600962850371393	
Error Kobs	1.64261297331102E-05	
Koff	0	
Error Koff	0	
Time1	Data1	Fit1	
170.4	0.00283756	0	
170.6	0.00315231	0.00009924	
170.8	0.0032952	0.00019844	
171	0.0041499	0.00029761	
171.2	0.00483889	0.00039675	
171.4	0.0056657	0.00049585	
171.6	0.00633887	0.00059492	
171.8	0.00693196	0.00069395	
172	0.00775743	0.00079296	
172.2	0.0080899	0.00089193	
172.4	0.00886158	0.00099086	
172.6	0.00926817	0.00108977	
172.8	0.00995881	0.00118864	
173	0.01032494	0.00128747	
173.2	0.01064187	0.00138628	
173.4	0.01092885	0.00148505	
173.6	0.01144648	0.00158378	
173.8	0.01172645	0.00168249	
174	0.01192926	0.00178116	
174.2	0.01223218	0.0018798	
174.4	0.01278992	0.0019784	
174.6	0.01347179	0.00207697	
174.8	0.01384712	0.00217551	
175	0.01482247	0.00227401	
175.2	0.01539916	0.00237248	
175.4	0.01567644	0.00247092	
175.6	0.01606515	0.00256933	
175.8	0.0161402	0.0026677	
176	0.016571	0.00276604	
176.2	0.01675078	0.00286435	
176.4	0.01736675	0.00296262	
176.6	0.01747061	0.00306086	
176.8	0.01809021	0.00315907	
177	0.01838653	0.00325724	
177.2	0.01822181	0.00335538	
177.4	0.0181976	0.00345349	
177.6	0.01859189	0.00355156	
177.8	0.01896817	0.00364961	
178	0.01920709	0.00374762	
178.2	0.0194845	0.00384559	
178.4	0.02027788	0.00394353	
178.6	0.0205617	0.00404144	
178.8	0.01989291	0.00413932	
179	0.02052364	0.00423717	
179.2	0.02055133	0.00433498	
179.4	0.02059577	0.00443276	
179.6	0.02058222	0.0045305	
179.8	0.02028928	0.00462821	
180	0.02075879	0.00472589	
180.2	0.02063067	0.00482354	
180.4	0.02029573	0.00492116	
180.6	0.0203856	0.00501874	
180.8	0.02086141	0.00511629	
181	0.02064905	0.0052138	
181.2	0.02077522	0.00531128	
181.4	0.02127682	0.00540873	
181.6	0.02172763	0.00550615	
181.8	0.02207277	0.00560354	
182	0.0226572	0.00570089	
182.2	0.0222073	0.00579821	
182.4	0.02264742	0.00589549	
182.6	0.02199627	0.00599275	
182.8	0.02207996	0.00608997	
183	0.02328011	0.00618716	
183.2	0.02321354	0.00628431	
183.4	0.02339827	0.00638143	
183.6	0.02375723	0.00647852	
183.8	0.02397746	0.00657558	
184	0.02407454	0.00667261	
184.2	0.02358825	0.0067696	
184.4	0.02353219	0.00686656	
184.6	0.0236875	0.00696349	
184.8	0.02368019	0.00706038	
185	0.02331818	0.00715724	
185.2	0.0235384	0.00725407	
185.4	0.0238658	0.00735087	
185.6	0.02384528	0.00744763	
185.8	0.02391853	0.00754436	
186	0.02408208	0.00764106	
186.2	0.02325009	0.00773773	
186.4	0.02376832	0.00783436	
186.6	0.02408121	0.00793097	
186.8	0.02454961	0.00802754	
187	0.02530757	0.00812407	
187.2	0.02557966	0.00822058	
187.4	0.02596857	0.00831705	
187.6	0.02651893	0.00841349	
187.8	0.02653802	0.00850989	
188	0.02685275	0.00860627	
188.2	0.02669305	0.00870261	
188.4	0.02671065	0.00879892	
188.6	0.0268392	0.0088952	
188.8	0.02697789	0.00899144	
189	0.02724221	0.00908765	
189.2	0.02735698	0.00918383	
189.4	0.02741807	0.00927998	
189.6	0.02776106	0.0093761	
189.8	0.02772159	0.00947218	
190	0.02752952	0.00956823	
190.2	0.02720854	0.00966425	
190.4	0.02755539	0.00976024	
190.6	0.02756693	0.00985619	
190.8	0.02678233	0.00995211	
191	0.02746296	0.010048	
191.2	0.02734292	0.01014386	
191.4	0.02706598	0.01023968	
191.6	0.02749914	0.01033548	
191.8	0.0280357	0.01043124	
192	0.027713	0.01052696	
192.2	0.02751214	0.01062266	
192.4	0.02778749	0.01071832	
192.6	0.0282168	0.01081396	
192.8	0.02804872	0.01090956	
193	0.02827939	0.01100512	
193.2	0.02825632	0.01110066	
193.4	0.02843376	0.01119616	
193.6	0.02852183	0.01129163	
193.8	0.02855103	0.01138707	
194	0.02845152	0.01148248	
194.2	0.02838347	0.01157785	
194.4	0.02850583	0.0116732	
194.6	0.02866607	0.01176851	
194.8	0.02825026	0.01186378	
195	0.02885224	0.01195903	
195.2	0.02892424	0.01205425	
195.4	0.02910452	0.01214943	
195.6	0.02995684	0.01224458	
195.8	0.03002369	0.0123397	
196	0.03006659	0.01243478	
196.2	0.03049702	0.01252984	
196.4	0.03091047	0.01262486	
196.6	0.03106863	0.01271985	
196.8	0.03106024	0.01281481	
197	0.03188108	0.01290974	
197.2	0.03209671	0.01300463	
197.4	0.03213909	0.01309949	
197.6	0.03185714	0.01319432	
197.8	0.03156759	0.01328912	
198	0.03124307	0.01338389	
198.2	0.03075914	0.01347862	
198.4	0.03047064	0.01357333	
198.6	0.03032774	0.013668	
198.8	0.02971258	0.01376264	
199	0.02953396	0.01385725	
199.2	0.02980546	0.01395182	
199.4	0.02933934	0.01404637	
199.6	0.02962208	0.01414088	
199.8	0.02952037	0.01423536	
200	0.02971821	0.01432981	
200.2	0.02979995	0.01442423	
200.4	0.03007213	0.01451861	
200.6	0.03045008	0.01461297	
200.8	0.03118562	0.01470729	
201	0.03133271	0.01480158	
201.2	0.031271	0.01489584	
201.4	0.03144063	0.01499006	
201.6	0.03180108	0.01508426	
201.8	0.0318613	0.01517842	
202	0.03227715	0.01527255	
202.2	0.03242863	0.01536665	
202.4	0.03293321	0.01546072	
202.6	0.03332485	0.01555476	
202.8	0.03374474	0.01564876	
203	0.03387053	0.01574274	
203.2	0.03385086	0.01583668	
203.4	0.03333573	0.01593059	
203.6	0.03319089	0.01602447	
203.8	0.03294391	0.01611831	
204	0.03235957	0.01621213	
204.2	0.03187993	0.01630591	
204.4	0.03158586	0.01639967	
204.6	0.03151711	0.01649339	
204.8	0.03139805	0.01658708	
205	0.03072204	0.01668074	
205.2	0.0309859	0.01677436	
205.4	0.03161705	0.01686796	
205.6	0.03172733	0.01696152	
205.8	0.03169925	0.01705505	
206	0.0325914	0.01714855	
206.2	0.03374906	0.01724202	
206.4	0.03458358	0.01733546	
206.6	0.03503389	0.01742887	
206.8	0.035644	0.01752224	
207	0.03615952	0.01761558	
207.2	0.03618586	0.0177089	
207.4	0.03620427	0.01780218	
207.6	0.03612884	0.01789543	
207.8	0.03611464	0.01798864	
208	0.03569863	0.01808183	
208.2	0.03570205	0.01817499	
208.4	0.03576158	0.01826811	
208.6	0.035322	0.0183612	
208.8	0.03522418	0.01845426	
209	0.03485532	0.01854729	
209.2	0.03511862	0.01864029	
209.4	0.035274	0.01873326	
209.6	0.03510951	0.0188262	
209.8	0.03513141	0.0189191	
210	0.03571338	0.01901197	
210.2	0.03612137	0.01910482	
210.4	0.03612461	0.01919763	
210.6	0.03619262	0.01929041	
210.8	0.03672308	0.01938316	
211	0.03731285	0.01947587	
211.2	0.03726552	0.01956856	
211.4	0.03763187	0.01966122	
211.6	0.03769698	0.01975384	
211.8	0.0385351	0.01984643	
212	0.03895529	0.01993899	
212.2	0.0392555	0.02003153	
212.4	0.0394981	0.02012402	
212.6	0.03934435	0.02021649	
212.8	0.04002465	0.02030893	
213	0.04041585	0.02040134	
213.2	0.0404276	0.02049371	
213.4	0.04007847	0.02058606	
213.6	0.03961847	0.02067837	
213.8	0.03923469	0.02077065	
214	0.03891844	0.0208629	
214.2	0.03882492	0.02095512	
214.4	0.03863431	0.02104731	
214.6	0.03829867	0.02113947	
214.8	0.03824458	0.0212316	
215	0.03827083	0.02132369	
215.2	0.03783671	0.02141576	
215.4	0.03777776	0.02150779	
215.6	0.03743069	0.02159979	
215.8	0.03828714	0.02169177	
216	0.03851885	0.02178371	
216.2	0.03865439	0.02187562	
216.4	0.03915603	0.0219675	
216.6	0.03909324	0.02205934	
216.8	0.0398542	0.02215116	
217	0.03964403	0.02224295	
217.2	0.03965946	0.0223347	
217.4	0.03994503	0.02242643	
217.6	0.03983557	0.02251812	
217.8	0.03973745	0.02260979	
218	0.03936277	0.02270142	
218.2	0.03979324	0.02279302	
218.4	0.03951915	0.02288459	
218.6	0.03929324	0.02297613	
218.8	0.03936045	0.02306764	
219	0.03918607	0.02315912	
219.2	0.03878579	0.02325057	
219.4	0.03843962	0.02334198	
219.6	0.03858435	0.02343337	
219.8	0.03933456	0.02352473	
220	0.03982057	0.02361605	
220.2	0.04006548	0.02370734	
220.4	0.04055561	0.02379861	
220.6	0.040875	0.02388984	
220.8	0.04134837	0.02398104	
221	0.04129324	0.02407221	
221.2	0.04232137	0.02416335	
221.4	0.04200195	0.02425446	
221.6	0.04214636	0.02434554	
221.8	0.04227296	0.02443659	
222	0.04215431	0.02452761	
222.2	0.04167238	0.0246186	
222.4	0.04140343	0.02470955	
222.6	0.04162825	0.02480048	
222.8	0.04166289	0.02489138	
223	0.0414914	0.02498224	
223.2	0.04124528	0.02507308	
223.4	0.04116514	0.02516388	
223.6	0.04152707	0.02525465	
223.8	0.04143827	0.0253454	
224	0.04159502	0.02543611	
224.2	0.04187284	0.02552679	
224.4	0.04184063	0.02561744	
224.6	0.04205829	0.02570806	
224.8	0.04243074	0.02579865	
225	0.04237901	0.02588921	
225.2	0.04235978	0.02597974	
225.4	0.04189781	0.02607024	
225.6	0.04243523	0.02616071	
225.8	0.04217921	0.02625115	
226	0.04212703	0.02634156	
226.2	0.04196012	0.02643193	
226.4	0.04259272	0.02652228	
226.6	0.04294684	0.0266126	
226.8	0.04325415	0.02670288	
227	0.04354816	0.02679314	
227.2	0.0438375	0.02688336	
227.4	0.04379584	0.02697356	
227.6	0.04375379	0.02706372	
227.8	0.04373518	0.02715386	
228	0.04419597	0.02724396	
228.2	0.04464378	0.02733404	
228.4	0.04503908	0.02742408	
228.6	0.04516604	0.02751409	
228.8	0.04529491	0.02760408	
229	0.04492008	0.02769403	
229.2	0.04491839	0.02778395	
229.4	0.04534179	0.02787384	
229.6	0.04580034	0.02796371	
229.8	0.04575192	0.02805354	
230	0.04566967	0.02814334	
230.2	0.04550615	0.02823311	
230.4	0.04553051	0.02832285	
230.6	0.04601543	0.02841256	
230.8	0.04596935	0.02850224	
231	0.04620341	0.0285919	
231.2	0.04611229	0.02868152	
231.4	0.04580533	0.02877111	
231.6	0.0456965	0.02886067	
231.8	0.04576513	0.0289502	
232	0.04582945	0.0290397	
232.2	0.04610582	0.02912917	
232.4	0.04595501	0.02921861	
232.6	0.04555614	0.02930802	
232.8	0.04594948	0.0293974	
233	0.04640779	0.02948675	
233.2	0.04638319	0.02957607	
233.4	0.04634515	0.02966536	
233.6	0.04636151	0.02975461	
233.8	0.04612827	0.02984384	
234	0.04637889	0.02993304	
234.2	0.04686598	0.03002221	
234.4	0.04697798	0.03011135	
234.6	0.04732682	0.03020046	
234.8	0.04718324	0.03028954	
235	0.04723966	0.03037859	
235.2	0.04709495	0.03046761	
235.4	0.04700546	0.0305566	
235.6	0.0468859	0.03064556	
235.8	0.0470469	0.03073449	
236	0.04721166	0.03082339	
236.2	0.04730745	0.03091226	
236.4	0.04717965	0.0310011	
236.6	0.04768733	0.03108991	
236.8	0.04779295	0.03117869	
237	0.04766385	0.03126744	
237.2	0.04682339	0.03135616	
237.4	0.04671457	0.03144485	
237.6	0.04689972	0.03153352	
237.8	0.04714745	0.03162215	
238	0.04738354	0.03171075	
238.2	0.04716537	0.03179932	
238.4	0.04675337	0.03188786	
238.6	0.04687449	0.03197637	
238.8	0.04640856	0.03206486	
239	0.04651156	0.03215331	
239.2	0.04630142	0.03224173	
239.4	0.04688849	0.03233012	
239.6	0.0471271	0.03241849	
239.8	0.0477966	0.03250682	
240	0.04842314	0.03259513	
240.2	0.04872335	0.0326834	
240.4	0.0492476	0.03277164	
240.6	0.05010894	0.03285986	
240.8	0.04983526	0.03294804	
241	0.04970448	0.0330362	
241.2	0.04938985	0.03312433	
241.4	0.04990278	0.03321242	
241.6	0.04975992	0.03330049	
241.8	0.04986696	0.03338853	
242	0.04968822	0.03347653	
242.2	0.04942272	0.03356451	
242.4	0.04937785	0.03365246	
242.6	0.04916011	0.03374038	
242.8	0.04900305	0.03382827	
243	0.04966987	0.03391613	
243.2	0.04931945	0.03400396	
243.4	0.0498635	0.03409176	
243.6	0.04965956	0.03417953	
243.8	0.05026843	0.03426727	
244	0.05063504	0.03435498	
244.2	0.05106029	0.03444266	
244.4	0.05189989	0.03453032	
244.6	0.05208215	0.03461794	
244.8	0.05163961	0.03470553	
245	0.05164675	0.0347931	
245.2	0.05176099	0.03488063	
245.4	0.05176453	0.03496814	
245.6	0.05189626	0.03505561	
245.8	0.0516018	0.03514306	
246	0.05158331	0.03523048	
246.2	0.0513505	0.03531787	
246.4	0.05119581	0.03540522	
246.6	0.05122029	0.03549255	
246.8	0.05129758	0.03557985	
247	0.05129382	0.03566712	
247.2	0.05098838	0.03575436	
247.4	0.05084676	0.03584158	
247.6	0.05072281	0.03592876	
247.8	0.05114298	0.03601591	
248	0.05116987	0.03610304	
248.2	0.05115697	0.03619013	
248.4	0.05161376	0.0362772	
248.6	0.05097113	0.03636423	
248.8	0.05102367	0.03645124	
249	0.0510205	0.03653822	
249.2	0.05132891	0.03662516	
249.4	0.05178941	0.03671208	
249.6	0.05263734	0.03679897	
249.8	0.05228948	0.03688583	
250	0.05265065	0.03697266	
250.2	0.05298578	0.03705947	
250.4	0.05321431	0.03714624	
250.6	0.05332537	0.03723298	
250.8	0.05293493	0.0373197	
251	0.05348849	0.03740638	
251.2	0.05307544	0.03749304	
251.4	0.05270889	0.03757966	
251.6	0.05242875	0.03766626	
251.8	0.05192285	0.03775283	
252	0.05162183	0.03783937	
252.2	0.05134003	0.03792588	
252.4	0.05135997	0.03801236	
252.6	0.05095278	0.03809882	
252.8	0.05112144	0.03818524	
253	0.05126103	0.03827163	
253.2	0.05211851	0.038358	
253.4	0.05278473	0.03844433	
253.6	0.05349856	0.03853064	
253.8	0.05343003	0.03861692	
254	0.05408526	0.03870317	
254.2	0.0548767	0.03878939	
254.4	0.05465824	0.03887558	
254.6	0.05489708	0.03896174	
254.8	0.05480004	0.03904787	
255	0.05514076	0.03913398	
255.2	0.05513877	0.03922005	
255.4	0.05532492	0.0393061	
255.6	0.05522473	0.03939212	
255.8	0.05515515	0.0394781	
256	0.05528202	0.03956406	
256.2	0.05535736	0.03964999	
256.4	0.05542516	0.0397359	
256.6	0.05610694	0.03982177	
256.8	0.05600982	0.03990761	
257	0.05569335	0.03999343	
257.2	0.0555765	0.04007921	
257.4	0.05579181	0.04016497	
257.6	0.05628438	0.0402507	
257.8	0.05637998	0.0403364	
258	0.05721004	0.04042207	
258.2	0.05731384	0.04050771	
258.4	0.05689986	0.04059332	
258.6	0.05652881	0.04067891	
258.8	0.05605243	0.04076446	
259	0.05617694	0.04084999	
259.2	0.05620847	0.04093549	
259.4	0.05599177	0.04102096	
259.6	0.05554569	0.0411064	
259.8	0.05557411	0.04119181	
260	0.0558735	0.04127719	
260.2	0.05615286	0.04136255	
260.4	0.0564127	0.04144787	
260.6	0.05680486	0.04153317	
260.8	0.05648015	0.04161844	
261	0.05666136	0.04170368	
261.2	0.05680407	0.04178889	
261.4	0.0576558	0.04187407	
261.6	0.05816194	0.04195923	
261.8	0.0585054	0.04204435	
262	0.0587742	0.04212945	
262.2	0.0588854	0.04221451	
262.4	0.05889809	0.04229955	
262.6	0.05850628	0.04238456	
262.8	0.05856439	0.04246955	
263	0.05862463	0.0425545	
263.2	0.05873466	0.04263942	
263.4	0.05869497	0.04272432	
263.6	0.05828142	0.04280919	
263.8	0.05861279	0.04289403	
264	0.0587261	0.04297884	
264.2	0.05862884	0.04306362	
264.4	0.05873981	0.04314837	
264.6	0.05841782	0.0432331	
264.8	0.05835818	0.04331779	
265	0.05798388	0.04340246	
265.2	0.0574952	0.0434871	
265.4	0.05785317	0.04357171	
265.6	0.05822385	0.0436563	
265.8	0.05871371	0.04374085	
266	0.05942014	0.04382538	
266.2	0.05995223	0.04390987	
266.4	0.05994595	0.04399434	
266.6	0.05995904	0.04407878	
266.8	0.06014251	0.04416319	
267	0.06082478	0.04424758	
267.2	0.06069073	0.04433193	
267.4	0.06046828	0.04441626	
267.6	0.0602382	0.04450056	
267.8	0.06029818	0.04458483	
268	0.06037501	0.04466907	
268.2	0.06042875	0.04475328	
268.4	0.06050748	0.04483747	
268.6	0.06046348	0.04492163	
268.8	0.06061938	0.04500576	
269	0.06088198	0.04508986	
269.2	0.06118243	0.04517393	
269.4	0.06140403	0.04525797	
269.6	0.06181693	0.04534199	
269.8	0.06184608	0.04542597	
270	0.06172207	0.04550993	
270.2	0.06118363	0.04559386	
270.4	0.06100485	0.04567777	
270.6	0.06128152	0.04576164	
270.8	0.06147222	0.04584549	
271	0.06153338	0.04592931	
271.2	0.06105232	0.0460131	
271.4	0.06089607	0.04609686	
271.6	0.06081774	0.04618059	
271.8	0.06107102	0.0462643	
272	0.06128084	0.04634797	
272.2	0.06159141	0.04643162	
272.4	0.06202137	0.04651524	
272.6	0.06210224	0.04659884	
272.8	0.06190673	0.0466824	
273	0.06199876	0.04676594	
273.2	0.06167653	0.04684944	
273.4	0.06176955	0.04693292	
273.6	0.06192875	0.04701638	
273.8	0.06186616	0.0470998	
274	0.06208783	0.0471832	
274.2	0.06234415	0.04726657	
274.4	0.06234424	0.04734991	
274.6	0.06271557	0.04743322	
274.8	0.06307317	0.0475165	
275	0.06294127	0.04759976	
275.2	0.06310776	0.04768299	
275.4	0.06330757	0.04776619	
275.6	0.06380987	0.04784936	
275.8	0.06389368	0.0479325	
276	0.06384944	0.04801562	
276.2	0.06392206	0.04809871	
276.4	0.06428967	0.04818177	
276.6	0.06412531	0.0482648	
276.8	0.06392608	0.0483478	
277	0.06381418	0.04843078	
277.2	0.06370647	0.04851373	
277.4	0.06356208	0.04859665	
277.6	0.06342046	0.04867954	
277.8	0.06365318	0.04876241	
278	0.06351248	0.04884524	
278.2	0.06349688	0.04892805	
278.4	0.0631117	0.04901083	
278.6	0.06344013	0.04909359	
278.8	0.06407334	0.04917631	
279	0.06435391	0.04925901	
279.2	0.06467623	0.04934168	
279.4	0.06508084	0.04942432	
279.6	0.06522339	0.04950694	
279.8	0.06528208	0.04958952	
280	0.06618124	0.04967208	
280.2	0.06667201	0.04975461	
280.4	0.06689006	0.04983712	
280.6	0.06635356	0.04991959	
280.8	0.06612482	0.05000204	
281	0.0655245	0.05008446	
281.2	0.06543922	0.05016685	
281.4	0.06481657	0.05024922	
281.6	0.06469284	0.05033155	
281.8	0.0647932	0.05041386	
282	0.0644182	0.05049614	
282.2	0.06403129	0.0505784	
282.4	0.06339579	0.05066062	
282.6	0.06372702	0.05074282	
282.8	0.06367612	0.05082499	
283	0.06336906	0.05090714	
283.2	0.06345794	0.05098925	
283.4	0.06360253	0.05107134	
283.6	0.06391063	0.0511534	
283.8	0.06441245	0.05123543	
284	0.06480932	0.05131744	
284.2	0.06465625	0.05139942	
284.4	0.0648538	0.05148137	
284.6	0.06520977	0.05156329	
284.8	0.06535829	0.05164518	
285	0.06578049	0.05172705	
285.2	0.06621951	0.05180889	
285.4	0.06609842	0.0518907	
285.6	0.06623205	0.05197249	
285.8	0.06620802	0.05205425	
286	0.06576629	0.05213597	
286.2	0.06548173	0.05221768	
286.4	0.06578804	0.05229935	
286.6	0.06576283	0.052381	
286.8	0.06592373	0.05246262	
287	0.06587678	0.05254421	
287.2	0.06620066	0.05262578	
287.4	0.06554395	0.05270731	
287.6	0.06520843	0.05278883	
287.8	0.06508374	0.05287031	
288	0.06486547	0.05295176	
288.2	0.06529397	0.05303319	
288.4	0.06549967	0.05311459	
288.6	0.06585205	0.05319597	
288.8	0.0657248	0.05327731	
289	0.06613753	0.05335863	
289.2	0.06609986	0.05343992	
289.4	0.06609345	0.05352118	
289.6	0.06600589	0.05360242	
289.8	0.06606762	0.05368363	
290	0.06670434	0.05376481	
290.2	0.06684867	0.05384597	
290.4	0.06742499	0.05392709	
290.6	0.06767492	0.05400819	
290.8	0.06843655	0.05408927	
291	0.06818309	0.05417031	
291.2	0.0681168	0.05425133	
291.4	0.06742276	0.05433232	
291.6	0.06769235	0.05441328	
291.8	0.06771827	0.05449422	
292	0.06733114	0.05457513	
292.2	0.06757947	0.05465601	
292.4	0.06741821	0.05473687	
292.6	0.06744932	0.0548177	
292.8	0.06724977	0.0548985	
293	0.06767075	0.05497927	
293.2	0.06768647	0.05506002	
293.4	0.06763565	0.05514073	
293.6	0.06767841	0.05522143	
293.8	0.06784988	0.05530209	
294	0.06805434	0.05538273	
294.2	0.06805825	0.05546334	
294.4	0.06858685	0.05554392	
294.6	0.06900769	0.05562448	
294.8	0.06948515	0.05570501	
295	0.06911549	0.05578551	
295.2	0.06919833	0.05586598	
295.4	0.06879729	0.05594643	
295.6	0.06898645	0.05602685	
295.8	0.06873707	0.05610725	
296	0.06864683	0.05618761	
296.2	0.06880627	0.05626795	
296.4	0.06892612	0.05634827	
296.6	0.06911637	0.05642855	
296.8	0.06935001	0.05650881	
297	0.06938471	0.05658904	
297.2	0.06968678	0.05666925	
297.4	0.06984238	0.05674942	
297.6	0.07014517	0.05682958	
297.8	0.07043352	0.0569097	
298	0.07035486	0.0569898	
298.2	0.07027814	0.05706987	
298.4	0.07036423	0.05714991	
298.6	0.07038798	0.05722993	
298.8	0.06967193	0.05730991	
299	0.06892288	0.05738988	
299.2	0.06849449	0.05746981	
299.4	0.06781002	0.05754972	
299.6	0.06768522	0.0576296	
299.8	0.06748148	0.05770946	
300	0.06704042	0.05778929	
300.2	0.06715082	0.05786909	
300.4	0.06771229	0.05794886	
300.6	0.06787831	0.05802861	
300.8	0.06850017	0.05810833	
301	0.06946074	0.05818802	
301.2	0.07066227	0.05826769	
301.4	0.07104824	0.05834733	
301.6	0.07161927	0.05842694	
301.8	0.07220585	0.05850653	
302	0.07194593	0.05858609	
302.2	0.07214963	0.05866562	
302.4	0.07230288	0.05874513	
302.6	0.0720625	0.05882461	
302.8	0.07150378	0.05890406	
303	0.07203189	0.05898349	
303.2	0.07155708	0.05906289	
303.4	0.07168202	0.05914226	
303.6	0.07142079	0.05922161	
303.8	0.07141301	0.05930093	
304	0.07095092	0.05938022	
304.2	0.07186537	0.05945948	
304.4	0.07222882	0.05953872	
304.6	0.07213525	0.05961794	
304.8	0.07274026	0.05969712	
305	0.07263967	0.05977628	
305.2	0.07233883	0.05985541	
305.4	0.07217836	0.05993452	
305.6	0.07254547	0.0600136	
305.8	0.07266534	0.06009265	
306	0.07262522	0.06017168	
306.2	0.07313481	0.06025068	
306.4	0.07325211	0.06032965	
306.6	0.07361086	0.0604086	
306.8	0.07354671	0.06048752	
307	0.07391238	0.06056641	
307.2	0.07389386	0.06064528	
307.4	0.07419874	0.06072412	
307.6	0.07423307	0.06080294	
307.8	0.07400143	0.06088172	
308	0.07364543	0.06096048	
308.2	0.0739451	0.06103922	
308.4	0.07350307	0.06111793	
308.6	0.07280093	0.06119661	
308.8	0.07291555	0.06127526	
309	0.07245212	0.06135389	
309.2	0.07235909	0.06143249	
309.4	0.07251377	0.06151107	
309.6	0.07291339	0.06158962	
309.8	0.073158	0.06166814	
310	0.07311315	0.06174664	
310.2	0.07370219	0.06182511	
310.4	0.07379972	0.06190355	
310.6	0.07410472	0.06198197	
310.8	0.07393442	0.06206036	
311	0.073863	0.06213873	
311.2	0.07411516	0.06221706	
311.4	0.07408692	0.06229538	
311.6	0.07389153	0.06237366	
311.8	0.07372882	0.06245192	
312	0.07318532	0.06253015	
312.2	0.07321967	0.06260836	
312.4	0.07346618	0.06268654	
312.6	0.07347295	0.0627647	
312.8	0.0738196	0.06284282	
313	0.07370152	0.06292092	
313.2	0.0738144	0.062999	
313.4	0.07427829	0.06307705	
313.6	0.07451158	0.06315507	
313.8	0.07445396	0.06323307	
314	0.07438031	0.06331104	
314.2	0.07507342	0.06338898	
314.4	0.07519333	0.0634669	
314.6	0.07525129	0.06354479	
314.8	0.07511375	0.06362266	
315	0.07510895	0.0637005	
315.2	0.07520525	0.06377831	
315.4	0.07563788	0.0638561	
315.6	0.0757178	0.06393386	
315.8	0.07566175	0.06401159	
316	0.07533669	0.0640893	
316.2	0.07597465	0.06416698	
316.4	0.0766486	0.06424464	
316.6	0.07667743	0.06432227	
316.8	0.07662238	0.06439987	
317	0.07665107	0.06447745	
317.2	0.07676155	0.064555	
317.4	0.07706849	0.06463253	
317.6	0.0768098	0.06471003	
317.8	0.07669927	0.0647875	
318	0.07673854	0.06486495	
318.2	0.0768441	0.06494237	
318.4	0.07693211	0.06501977	
318.6	0.07695569	0.06509713	
318.8	0.07709366	0.06517448	
319	0.07700884	0.0652518	
319.2	0.077507	0.06532909	
319.4	0.07773129	0.06540635	
319.6	0.07720173	0.06548359	
319.8	0.0769131	0.06556081	
320	0.07727395	0.06563799	
320.2	0.07768216	0.06571515	
320.4	0.07777716	0.06579229	
320.6	0.07756964	0.0658694	
320.8	0.07710967	0.06594648	
321	0.07692094	0.06602354	
321.2	0.07709617	0.06610057	
321.4	0.07738045	0.06617758	
321.6	0.07744398	0.06625456	
321.8	0.07730196	0.06633151	
322	0.07725814	0.06640844	
322.2	0.07805768	0.06648534	
322.4	0.07860164	0.06656222	
322.6	0.07876711	0.06663907	
322.8	0.0789092	0.06671589	
323	0.07904473	0.06679269	
323.2	0.07925196	0.06686947	
323.4	0.07874409	0.06694621	
323.6	0.07845867	0.06702294	
323.8	0.07838035	0.06709963	
324	0.07817897	0.0671763	
324.2	0.07759883	0.06725295	
324.4	0.07723916	0.06732956	
324.6	0.07702596	0.06740616	
324.8	0.07659991	0.06748272	
325	0.07661293	0.06755926	
325.2	0.07729834	0.06763578	
325.4	0.07715664	0.06771227	
325.6	0.07726211	0.06778873	
325.8	0.07748518	0.06786517	
326	0.07846851	0.06794158	
326.2	0.07934304	0.06801797	
326.4	0.07940655	0.06809433	
326.6	0.07930503	0.06817067	
326.8	0.07966701	0.06824698	
327	0.07960693	0.06832326	
327.2	0.07969395	0.06839952	
327.4	0.08001317	0.06847575	
327.6	0.07998341	0.06855196	
327.8	0.07984852	0.06862814	
328	0.07968781	0.0687043	
328.2	0.07959844	0.06878043	
328.4	0.08020694	0.06885653	
328.6	0.08000964	0.06893261	
328.8	0.07988421	0.06900866	
329	0.08005805	0.06908469	
329.2	0.08071225	0.06916069	
329.4	0.0800141	0.06923667	
329.6	0.08016512	0.06931262	
329.8	0.08098675	0.06938855	
330	0.08171335	0.06946445	
330.2	0.08152843	0.06954032	
330.4	0.08093322	0.06961617	
330.6	0.0807618	0.06969199	
330.8	0.08086533	0.06976779	
331	0.08046287	0.06984356	
331.2	0.08097002	0.06991931	
331.4	0.08114354	0.06999503	
331.6	0.08080839	0.07007073	
331.8	0.08076133	0.0701464	
332	0.08048973	0.07022204	
332.2	0.08053846	0.07029766	
332.4	0.08070599	0.07037326	
332.6	0.07971477	0.07044883	
332.8	0.07946458	0.07052437	
333	0.0795233	0.07059989	
333.2	0.07917634	0.07067538	
333.4	0.07863925	0.07075085	
333.6	0.07893623	0.07082629	
333.8	0.07918152	0.07090171	
334	0.07924384	0.0709771	
334.2	0.07910457	0.07105247	
334.4	0.07830896	0.07112781	
334.6	0.07874686	0.07120312	
334.8	0.07949069	0.07127841	
335	0.07968748	0.07135368	
335.2	0.08020665	0.07142891	
335.4	0.08060936	0.07150413	
335.6	0.08121355	0.07157932	
335.8	0.08123451	0.07165448	
336	0.08165294	0.07172962	
336.2	0.0818933	0.07180473	
336.4	0.08223325	0.07187982	
336.6	0.08184798	0.07195488	
336.8	0.08184799	0.07202992	
337	0.08221659	0.07210493	
337.2	0.08193246	0.07217992	
337.4	0.08223283	0.07225488	
337.6	0.08267174	0.07232981	
337.8	0.08271465	0.07240472	
338	0.08320019	0.07247961	
338.2	0.08351641	0.07255447	
338.4	0.08309897	0.07262931	
338.6	0.08379864	0.07270412	
338.8	0.08374188	0.0727789	
339	0.0834199	0.07285366	
339.2	0.08338293	0.0729284	
339.4	0.08356778	0.07300311	
339.6	0.0829245	0.07307779	
339.8	0.08249532	0.07315245	
340	0.08251663	0.07322708	
340.2	0.08251338	0.07330169	
340.4	0.08285087	0.07337628	
340.6	0.08282694	0.07345084	
340.8	0.08262409	0.07352537	
341	0.08292046	0.07359988	
341.2	0.08305319	0.07367436	
341.4	0.08349517	0.07374882	
341.6	0.08400072	0.07382325	
341.8	0.08413711	0.07389766	
342	0.08468083	0.07397205	
342.2	0.08457289	0.07404641	
342.4	0.0845391	0.07412074	
342.6	0.08429293	0.07419505	
342.8	0.08423535	0.07426933	
343	0.0842234	0.07434359	
343.2	0.08398942	0.07441782	
343.4	0.08345095	0.07449203	
343.6	0.0834112	0.07456622	
343.8	0.08384838	0.07464037	
344	0.0839931	0.07471451	
344.2	0.08484635	0.07478862	
344.4	0.08483636	0.0748627	
344.6	0.08462606	0.07493676	
344.8	0.08469927	0.07501079	
345	0.08512202	0.0750848	
345.2	0.08552623	0.07515879	
345.4	0.08551067	0.07523275	
345.6	0.08584459	0.07530668	
345.8	0.08598081	0.07538059	
346	0.085738	0.07545448	
346.2	0.08485867	0.07552834	
346.4	0.08487601	0.07560217	
346.6	0.08480032	0.07567598	
346.8	0.08513319	0.07574977	
347	0.08442964	0.07582353	
347.2	0.08447005	0.07589726	
347.4	0.08438071	0.07597098	
347.6	0.08467549	0.07604466	
347.8	0.08474111	0.07611832	
348	0.08481483	0.07619196	
348.2	0.08491974	0.07626557	
348.4	0.08520352	0.07633916	
348.6	0.08541731	0.07641272	
348.8	0.08637271	0.07648626	
349	0.08673979	0.07655977	
349.2	0.08688973	0.07663326	
349.4	0.08692129	0.07670673	
349.6	0.08716538	0.07678016	
349.8	0.08697792	0.07685358	
350	0.08661934	0.07692697	
350.2	0.08677275	0.07700033	
350.4	0.08670459	0.07707367	
350.6	0.08683412	0.07714699	
350.8	0.08665563	0.07722028	
351	0.08643473	0.07729355	
351.2	0.08681899	0.07736679	
351.4	0.08664033	0.07744	
351.6	0.08605178	0.0775132	
351.8	0.08578584	0.07758636	
352	0.08539862	0.07765951	
352.2	0.08527073	0.07773263	
352.4	0.08572852	0.07780572	
352.6	0.08529751	0.07787879	
352.8	0.08573154	0.07795183	
353	0.085801	0.07802485	
353.2	0.08590659	0.07809785	
353.4	0.08623106	0.07817082	
353.6	0.08643088	0.07824377	
353.8	0.08639607	0.07831669	
354	0.08658341	0.07838959	
354.2	0.08673476	0.07846246	
354.4	0.08659172	0.07853531	
354.6	0.08681843	0.07860813	
354.8	0.08753951	0.07868093	
355	0.08795137	0.07875371	
355.2	0.08808411	0.07882646	
355.4	0.08797371	0.07889918	
355.6	0.08772392	0.07897188	
355.8	0.08731028	0.07904456	
356	0.08766997	0.07911721	
356.2	0.08782273	0.07918984	
356.4	0.0878502	0.07926244	
356.6	0.08786617	0.07933502	
356.8	0.08836026	0.07940758	
357	0.08810537	0.07948011	
357.2	0.08795524	0.07955262	
357.4	0.08818823	0.0796251	
357.6	0.08809549	0.07969756	
357.8	0.08798104	0.07976999	
358	0.08801163	0.0798424	
358.2	0.08813568	0.07991478	
358.4	0.08819926	0.07998714	
358.6	0.08746092	0.08005948	
358.8	0.0871714	0.08013179	
359	0.08674612	0.08020408	
359.2	0.08665689	0.08027634	
359.4	0.08664621	0.08034858	
359.6	0.08692763	0.08042079	
359.8	0.08677381	0.08049298	
360	0.08727701	0.08056515	
360.2	0.08725669	0.08063729	
360.4	0.08741751	0.0807094	
360.6	0.08781546	0.0807815	
360.8	0.08804922	0.08085357	
361	0.08822742	0.08092561	
361.2	0.08842386	0.08099763	
361.4	0.08866762	0.08106963	
361.6	0.08877575	0.0811416	
361.8	0.08889836	0.08121354	
362	0.08932883	0.08128547	
362.2	0.08944045	0.08135737	
362.4	0.08908364	0.08142924	
362.6	0.08819748	0.08150109	
362.8	0.08824852	0.08157292	
363	0.0885284	0.08164472	
363.2	0.08893441	0.0817165	
363.4	0.08904535	0.08178825	
363.6	0.08938362	0.08185998	
363.8	0.08937712	0.08193169	
364	0.08938645	0.08200337	
364.2	0.08959018	0.08207503	
364.4	0.08948713	0.08214666	
364.6	0.08968755	0.08221827	
364.8	0.08945485	0.08228986	
365	0.0890516	0.08236142	
365.2	0.08874613	0.08243295	
365.4	0.08863574	0.08250447	
365.6	0.08899335	0.08257596	
365.8	0.0889856	0.08264742	
366	0.08932141	0.08271886	
366.2	0.08894691	0.08279028	
366.4	0.08912059	0.08286167	
366.6	0.08927753	0.08293304	
366.8	0.08984225	0.08300439	
367	0.08992212	0.08307571	
367.2	0.09031502	0.083147	
367.4	0.09030765	0.08321828	
367.6	0.09075615	0.08328953	
367.8	0.09098984	0.08336075	
368	0.09110681	0.08343195	
368.2	0.09097436	0.08350313	
368.4	0.09090594	0.08357428	
368.6	0.09065174	0.08364541	
368.8	0.09025402	0.08371652	
369	0.0902421	0.0837876	
369.2	0.09049543	0.08385866	
369.4	0.09010897	0.08392969	
369.6	0.09006705	0.0840007	
369.8	0.08966956	0.08407168	
370	0.09016082	0.08414265	
370.2	0.08996417	0.08421358	
370.4	0.09041467	0.0842845	
370.6	0.09045527	0.08435539	
370.8	0.09066676	0.08442626	
371	0.09081273	0.0844971	
371.2	0.09068327	0.08456792	
371.4	0.091199	0.08463871	
371.6	0.09137825	0.08470948	
371.8	0.09142866	0.08478023	
372	0.09146811	0.08485096	
372.2	0.09146927	0.08492165	
372.4	0.09138176	0.08499233	
372.6	0.0905411	0.08506298	
372.8	0.09081532	0.08513361	
373	0.09109038	0.08520422	
373.2	0.09140534	0.0852748	
373.4	0.09168201	0.08534536	
373.6	0.09187229	0.08541589	
373.8	0.09237628	0.0854864	
374	0.09279353	0.08555688	
374.2	0.09260035	0.08562735	
374.4	0.09283938	0.08569779	
374.6	0.09290751	0.0857682	
374.8	0.09281251	0.08583859	
375	0.09286372	0.08590896	
375.2	0.09268297	0.0859793	
375.4	0.09304796	0.08604962	
375.6	0.09270598	0.08611992	
375.8	0.09266785	0.08619019	
376	0.09308884	0.08626044	
376.2	0.09317107	0.08633067	
376.4	0.09280233	0.08640087	
376.6	0.09270265	0.08647105	
376.8	0.09321835	0.08654121	
377	0.09336439	0.08661134	
377.2	0.09361459	0.08668145	
377.4	0.09358818	0.08675153	
377.6	0.0936022	0.08682159	
377.8	0.09384943	0.08689163	
378	0.09340518	0.08696164	
378.2	0.09327786	0.08703163	
378.4	0.09319222	0.0871016	
378.6	0.09302791	0.08717154	
378.8	0.09288693	0.08724146	
379	0.09313079	0.08731136	
379.2	0.093104	0.08738123	
379.4	0.09316895	0.08745108	
379.6	0.09333761	0.0875209	
379.8	0.09353655	0.0875907	
380	0.09399017	0.08766048	
380.2	0.09393068	0.08773024	
380.4	0.09393068	0.08780032	
380.6	0.0941514	0.08778976	
380.8	0.09399199	0.08777921	
381	0.09393602	0.08776866	
381.2	0.09396884	0.08775811	
381.4	0.09411634	0.08774757	
381.6	0.09381773	0.08773702	
381.8	0.09334377	0.08772648	
382	0.09265339	0.08771593	
382.2	0.09238947	0.08770539	
382.4	0.09146162	0.08769485	
382.6	0.09086784	0.08768431	
382.8	0.09072805	0.08767377	
383	0.09064657	0.08766323	
383.2	0.09024121	0.0876527	
383.4	0.08943531	0.08764216	
383.6	0.08888557	0.08763163	
383.8	0.08890453	0.0876211	
384	0.08872942	0.08761057	
384.2	0.08886256	0.08760004	
384.4	0.08855005	0.08758951	
384.6	0.08838156	0.08757898	
384.8	0.08793632	0.08756846	
385	0.08799403	0.08755793	
385.2	0.08789174	0.08754741	
385.4	0.08741714	0.08753689	
385.6	0.08664148	0.08752637	
385.8	0.08615964	0.08751585	
386	0.08570478	0.08750533	
386.2	0.08559466	0.08749481	
386.4	0.08510514	0.0874843	
386.6	0.08543927	0.08747378	
386.8	0.08546198	0.08746327	
387	0.08539634	0.08745276	
387.2	0.08542747	0.08744225	
387.4	0.085052	0.08743174	
387.6	0.08479064	0.08742123	
387.8	0.08512742	0.08741072	
388	0.08522334	0.08740022	
388.2	0.08536353	0.08738971	
388.4	0.08515873	0.08737921	
388.6	0.08484969	0.08736871	
388.8	0.0841818	0.08735821	
389	0.08408116	0.08734771	
389.2	0.08359917	0.08733721	
389.4	0.08320133	0.08732671	
389.6	0.0831096	0.08731622	
389.8	0.08270796	0.08730572	
390	0.08221779	0.08729523	
390.2	0.08222053	0.08728474	
390.4	0.08250901	0.08727425	
390.6	0.08256282	0.08726376	
390.8	0.08282866	0.08725327	
391	0.08322103	0.08724279	
391.2	0.08321859	0.0872323	
391.4	0.08286596	0.08722182	
391.6	0.08303143	0.08721133	
391.8	0.08339052	0.08720085	
392	0.08328158	0.08719037	
392.2	0.08296251	0.08717989	
392.4	0.08308017	0.08716942	
392.6	0.08276013	0.08715894	
392.8	0.08239113	0.08714846	
393	0.08267976	0.08713799	
393.2	0.08211506	0.08712752	
393.4	0.08211488	0.08711705	
393.6	0.08238911	0.08710658	
393.8	0.08221354	0.08709611	
394	0.08195416	0.08708564	
394.2	0.08227493	0.08707517	
394.4	0.08207574	0.08706471	
394.6	0.0815216	0.08705424	
394.8	0.08170968	0.08704378	
395	0.08095665	0.08703332	
395.2	0.08055208	0.08702286	
395.4	0.08064257	0.0870124	
395.6	0.08017625	0.08700194	
395.8	0.07999297	0.08699149	
396	0.07963398	0.08698103	
396.2	0.07935501	0.08697058	
396.4	0.07941334	0.08696013	
396.6	0.07934303	0.08694967	
396.8	0.07970495	0.08693922	
397	0.07986188	0.08692878	
397.2	0.08019841	0.08691833	
397.4	0.08132472	0.08690788	
397.6	0.08169735	0.08689744	
397.8	0.08175225	0.08688699	
398	0.08129386	0.08687655	
398.2	0.08137613	0.08686611	
398.4	0.08130553	0.08685567	
398.6	0.0813493	0.08684523	
398.8	0.08133417	0.08683479	
399	0.08090206	0.08682436	
399.2	0.08098979	0.08681392	
399.4	0.0808694	0.08680349	
399.6	0.08028156	0.08679305	
399.8	0.08052181	0.08678262	
400	0.08046902	0.08677219	
400.2	0.0806646	0.08676176	
400.4	0.08087503	0.08675134	
400.6	0.08096112	0.08674091	
400.8	0.08081049	0.08673049	
401	0.08050447	0.08672006	
401.2	0.08100035	0.08670964	
401.4	0.08101026	0.08669922	
401.6	0.08026344	0.0866888	
401.8	0.07994143	0.08667838	
402	0.07958319	0.08666796	
402.2	0.07979735	0.08665755	
402.4	0.07964028	0.08664713	
402.6	0.07913554	0.08663672	
402.8	0.07903577	0.0866263	
403	0.07909759	0.08661589	
403.2	0.07907073	0.08660548	
403.4	0.07946512	0.08659507	
403.6	0.07958779	0.08658467	
403.8	0.08019091	0.08657426	
404	0.0805013	0.08656386	
404.2	0.08061246	0.08655345	
404.4	0.08055504	0.08654305	
404.6	0.08010372	0.08653265	
404.8	0.07989794	0.08652225	
405	0.07969941	0.08651185	
405.2	0.07975699	0.08650145	
405.4	0.07948699	0.08649106	
405.6	0.07932945	0.08648066	
405.8	0.07963119	0.08647027	
406	0.08004802	0.08645988	
406.2	0.08002229	0.08644948	
406.4	0.08003497	0.08643909	
406.6	0.08027672	0.08642871	
406.8	0.08081653	0.08641832	
407	0.08063146	0.08640793	
407.2	0.08066524	0.08639755	
407.4	0.08100994	0.08638716	
407.6	0.08111515	0.08637678	
407.8	0.08166889	0.0863664	
408	0.08159332	0.08635602	
408.2	0.08121704	0.08634564	
408.4	0.08097975	0.08633526	
408.6	0.08039353	0.08632489	
408.8	0.0801232	0.08631451	
409	0.07963215	0.08630414	
409.2	0.07938366	0.08629377	
409.4	0.07925888	0.08628339	
409.6	0.07911473	0.08627302	
409.8	0.0787828	0.08626266	
410	0.07842186	0.08625229	
410.2	0.07811629	0.08624192	
410.4	0.07811842	0.08623156	
410.6	0.07783092	0.08622119	
410.8	0.07765879	0.08621083	
411	0.07717706	0.08620047	
411.2	0.07736043	0.08619011	
411.4	0.07788015	0.08617975	
411.6	0.07825243	0.08616939	
411.8	0.07866046	0.08615904	
412	0.07871538	0.08614868	
412.2	0.07874521	0.08613833	
412.4	0.07890981	0.08612798	
412.6	0.07950633	0.08611762	
412.8	0.07964975	0.08610727	
413	0.07965124	0.08609693	
413.2	0.08017342	0.08608658	
413.4	0.08005919	0.08607623	
413.6	0.080055	0.08606589	
413.8	0.07976125	0.08605554	
414	0.07990369	0.0860452	
414.2	0.07957998	0.08603486	
414.4	0.07965512	0.08602452	
414.6	0.0792369	0.08601418	
414.8	0.0794271	0.08600384	
415	0.07929541	0.08599351	
415.2	0.0793063	0.08598317	
415.4	0.07933468	0.08597284	
415.6	0.07911041	0.0859625	
415.8	0.07929847	0.08595217	
416	0.07918844	0.08594184	
416.2	0.07924969	0.08593151	
416.4	0.07899493	0.08592119	
416.6	0.07930754	0.08591086	
416.8	0.07933996	0.08590053	
417	0.0796456	0.08589021	
417.2	0.07962527	0.08587989	
417.4	0.07937202	0.08586957	
417.6	0.07956441	0.08585925	
417.8	0.07984024	0.08584893	
418	0.08001216	0.08583861	
418.2	0.07992851	0.08582829	
418.4	0.08000415	0.08581798	
418.6	0.07979473	0.08580766	
418.8	0.07987998	0.08579735	
419	0.07912892	0.08578704	
419.2	0.07911637	0.08577673	
419.4	0.07889932	0.08576642	
419.6	0.07894011	0.08575611	
419.8	0.07929344	0.0857458	
420	0.07874382	0.0857355	
420.2	0.07907642	0.08572519	
420.4	0.0789271	0.08571489	
420.6	0.07908461	0.08570459	
420.8	0.07931856	0.08569429	
421	0.0790706	0.08568399	
421.2	0.07866873	0.08567369	
421.4	0.07916578	0.0856634	
421.6	0.07941959	0.0856531	
421.8	0.07987904	0.08564281	
422	0.07949579	0.08563251	
422.2	0.07941962	0.08562222	
422.4	0.07902431	0.08561193	
422.6	0.07917694	0.08560164	
422.8	0.07898407	0.08559135	
423	0.07844739	0.08558107	
423.2	0.07898665	0.08557078	
423.4	0.07900919	0.0855605	
423.6	0.07891138	0.08555021	
423.8	0.07907248	0.08553993	
424	0.07878137	0.08552965	
424.2	0.0791608	0.08551937	
424.4	0.07907473	0.08550909	
424.6	0.07870613	0.08549882	
424.8	0.07870544	0.08548854	
425	0.07862911	0.08547827	
425.2	0.07868705	0.08546799	
425.4	0.07838599	0.08545772	
425.6	0.07796911	0.08544745	
425.8	0.07803752	0.08543718	
426	0.07794223	0.08542691	
426.2	0.07789052	0.08541665	
426.4	0.07769756	0.08540638	
426.6	0.07787004	0.08539611	
426.8	0.07805931	0.08538585	
427	0.07814642	0.08537559	
427.2	0.07855213	0.08536533	
427.4	0.0785155	0.08535507	
427.6	0.07814182	0.08534481	
427.8	0.0782321	0.08533455	
428	0.07826953	0.0853243	
428.2	0.07879076	0.08531404	
428.4	0.07926127	0.08530379	
428.6	0.07900759	0.08529354	
428.8	0.07895292	0.08528329	
429	0.07866125	0.08527304	
429.2	0.07830181	0.08526279	
429.4	0.07781971	0.08525254	
429.6	0.0781426	0.08524229	
429.8	0.07877558	0.08523205	
430	0.07834992	0.08522181	
430.2	0.07796052	0.08521156	
430.4	0.07811754	0.08520132	
430.6	0.07850976	0.08519108	
430.8	0.07891798	0.08518084	
431	0.07858312	0.08517061	
431.2	0.07841988	0.08516037	
431.4	0.07817131	0.08515013	
431.6	0.07842219	0.0851399	
431.8	0.07838134	0.08512967	
432	0.07882847	0.08511944	
432.2	0.07893114	0.08510921	
432.4	0.07875421	0.08509898	
432.6	0.07810811	0.08508875	
432.8	0.07827889	0.08507852	
433	0.07812164	0.0850683	
433.2	0.07834853	0.08505807	
433.4	0.07828783	0.08504785	
433.6	0.07839594	0.08503763	
433.8	0.0787402	0.08502741	
434	0.0783004	0.08501719	
434.2	0.07850628	0.08500697	
434.4	0.07870477	0.08499676	
434.6	0.078812	0.08498654	
434.8	0.07897205	0.08497633	
435	0.07892447	0.08496611	
435.2	0.07890197	0.0849559	
435.4	0.07895608	0.08494569	
435.6	0.0789093	0.08493548	
435.8	0.07828668	0.08492527	
436	0.07826278	0.08491507	
436.2	0.07812549	0.08490486	
436.4	0.07799343	0.08489466	
436.6	0.0777981	0.08488445	
436.8	0.07817029	0.08487425	
437	0.07779384	0.08486405	
437.2	0.07774628	0.08485385	
437.4	0.07806062	0.08484365	
437.6	0.07842323	0.08483346	
437.8	0.07847498	0.08482326	
438	0.07819066	0.08481307	
438.2	0.07842025	0.08480287	
438.4	0.07822625	0.08479268	
438.6	0.07824614	0.08478249	
438.8	0.07850841	0.0847723	
439	0.07869163	0.08476211	
439.2	0.07890716	0.08475193	
439.4	0.07889536	0.08474174	
439.6	0.07839977	0.08473156	
439.8	0.07812617	0.08472137	
440	0.0781192	0.08471119	
440.2	0.07821962	0.08470101	
440.4	0.07777327	0.08469083	
440.6	0.07778735	0.08468065	
440.8	0.07803308	0.08467047	
441	0.07784634	0.0846603	
441.2	0.07813795	0.08465012	
441.4	0.07853278	0.08463995	
441.6	0.07834066	0.08462978	
441.8	0.07823903	0.0846196	
442	0.07866797	0.08460943	
442.2	0.07899508	0.08459927	
442.4	0.07870463	0.0845891	
442.6	0.07929045	0.08457893	
442.8	0.07986307	0.08456877	
443	0.08039955	0.0845586	
443.2	0.08051437	0.08454844	
443.4	0.07991689	0.08453828	
443.6	0.07960712	0.08452812	
443.8	0.07935436	0.08451796	
444	0.07897745	0.0845078	
444.2	0.07865182	0.08449764	
444.4	0.07802254	0.08448749	
444.6	0.0776459	0.08447734	
444.8	0.07736833	0.08446718	
445	0.07692564	0.08445703	
445.2	0.07686507	0.08444688	
445.4	0.07681036	0.08443673	
445.6	0.07679051	0.08442658	
445.8	0.0764974	0.08441644	
446	0.07711268	0.08440629	
446.2	0.07723942	0.08439615	
446.4	0.0775068	0.084386	
446.6	0.07834168	0.08437586	
446.8	0.07855635	0.08436572	
447	0.07843502	0.08435558	
447.2	0.07820792	0.08434544	
447.4	0.07808827	0.0843353	
447.6	0.07760115	0.08432517	
447.8	0.0776622	0.08431503	
448	0.0773432	0.0843049	
448.2	0.07755664	0.08429477	
448.4	0.0771071	0.08428464	
448.6	0.07637234	0.08427451	
448.8	0.07631892	0.08426438	
449	0.07642535	0.08425425	
449.2	0.07679607	0.08424413	
449.4	0.07678271	0.084234	
449.6	0.0767195	0.08422388	
449.8	0.07674751	0.08421375	
450	0.07718458	0.08420363	
450.2	0.07677973	0.08419351	
450.4	0.07695064	0.08418339	
450.6	0.07703106	0.08417328	
450.8	0.07659004	0.08416316	
451	0.07633146	0.08415305	
451.2	0.07644639	0.08414293	
451.4	0.07646585	0.08413282	
451.6	0.07619106	0.08412271	
451.8	0.07710138	0.0841126	
452	0.07712293	0.08410249	
452.2	0.07739982	0.08409238	
452.4	0.0770669	0.08408227	
452.6	0.07744529	0.08407217	
452.8	0.07816659	0.08406206	
453	0.07875368	0.08405196	
453.2	0.07914684	0.08404186	
453.4	0.07938483	0.08403176	
453.6	0.07941214	0.08402166	
453.8	0.07912472	0.08401156	
454	0.07890418	0.08400146	
454.2	0.07882059	0.08399137	
454.4	0.0792081	0.08398127	
454.6	0.07912539	0.08397118	
454.8	0.07908695	0.08396109	
455	0.07911892	0.083951	
455.2	0.07883425	0.08394091	
455.4	0.07907298	0.08393082	
455.6	0.0785665	0.08392073	
455.8	0.07885144	0.08391065	
456	0.07843523	0.08390056	
456.2	0.07821039	0.08389048	
456.4	0.07826026	0.08388039	
456.6	0.07852065	0.08387031	
456.8	0.07807254	0.08386023	
457	0.07772569	0.08385015	
457.2	0.07749511	0.08384008	
457.4	0.07741075	0.08383	
457.6	0.07707973	0.08381993	
457.8	0.07673076	0.08380985	
458	0.07694644	0.08379978	
458.2	0.07740607	0.08378971	
458.4	0.07759757	0.08377964	
458.6	0.0773932	0.08376957	
458.8	0.07720815	0.0837595	
459	0.07729892	0.08374943	
459.2	0.07715678	0.08373937	
459.4	0.07767314	0.0837293	
459.6	0.07746698	0.08371924	
459.8	0.07789088	0.08370918	
460	0.07804174	0.08369912	
460.2	0.07863885	0.08368906	
460.4	0.07909516	0.083679	
460.6	0.07942394	0.08366894	
460.8	0.07932014	0.08365889	
461	0.07947103	0.08364883	
461.2	0.07982188	0.08363878	
461.4	0.08019335	0.08362873	
461.6	0.08042507	0.08361868	
461.8	0.08024625	0.08360863	
462	0.07991863	0.08359858	
462.2	0.07958504	0.08358853	
462.4	0.07840605	0.08357849	
462.6	0.07734634	0.08356844	
462.8	0.07678624	0.0835584	
463	0.07658308	0.08354835	
463.2	0.07596319	0.08353831	
463.4	0.07581017	0.08352827	
463.6	0.0748589	0.08351823	
463.8	0.07485422	0.0835082	
464	0.07486094	0.08349816	
464.2	0.07521374	0.08348812	
464.4	0.07514327	0.08347809	
464.6	0.07561533	0.08346806	
464.8	0.07606451	0.08345803	
465	0.07655753	0.083448	
465.2	0.07740356	0.08343797	
465.4	0.07766082	0.08342794	
465.6	0.07742278	0.08341791	
465.8	0.07687413	0.08340789	
466	0.07638503	0.08339786	
466.2	0.07624237	0.08338784	
466.4	0.07577955	0.08337782	
466.6	0.07561289	0.0833678	
466.8	0.07553571	0.08335778	
467	0.07573289	0.08334776	
467.2	0.07569143	0.08333774	
467.4	0.0756113	0.08332772	
467.6	0.07584907	0.08331771	
467.8	0.07661757	0.0833077	
468	0.07676522	0.08329768	
468.2	0.07750174	0.08328767	
468.4	0.07796538	0.08327766	
468.6	0.07878748	0.08326765	
468.8	0.07907446	0.08325765	
469	0.07960343	0.08324764	
469.2	0.07969615	0.08323763	
469.4	0.0788076	0.08322763	
469.6	0.07811308	0.08321763	
469.8	0.07818496	0.08320763	
470	0.07827524	0.08319763	
470.2	0.07853064	0.08318763	
470.4	0.07834211	0.08317763	
470.6	0.07797921	0.08316763	
470.8	0.0781075	0.08315764	
471	0.0779127	0.08314764	
471.2	0.07778191	0.08313765	
471.4	0.07754858	0.08312766	
471.6	0.07780865	0.08311767	
471.8	0.07780781	0.08310768	
472	0.07769813	0.08309769	
472.2	0.07816486	0.0830877	
472.4	0.07809267	0.08307772	
472.6	0.07831905	0.08306773	
472.8	0.07795077	0.08305775	
473	0.07799576	0.08304777	
473.2	0.0771701	0.08303778	
473.4	0.07665545	0.0830278	
473.6	0.07688696	0.08301783	
473.8	0.07730786	0.08300785	
474	0.07727455	0.08299787	
474.2	0.07742165	0.0829879	
474.4	0.07740875	0.08297792	
474.6	0.0772824	0.08296795	
474.8	0.07723574	0.08295798	
475	0.0767447	0.08294801	
475.2	0.07669452	0.08293804	
475.4	0.07580574	0.08292807	
475.6	0.07605939	0.0829181	
475.8	0.07587157	0.08290814	
476	0.07557817	0.08289817	
476.2	0.07576854	0.08288821	
476.4	0.07537996	0.08287825	
476.6	0.07559998	0.08286829	
476.8	0.07532107	0.08285833	
477	0.07545188	0.08284837	
477.2	0.0759947	0.08283841	
477.4	0.07642401	0.08282846	
477.6	0.07728575	0.0828185	
477.8	0.07783066	0.08280855	
478	0.078388	0.0827986	
478.2	0.07906135	0.08278865	
478.4	0.07965495	0.0827787	
478.6	0.07987742	0.08276875	
478.8	0.07984285	0.0827588	
479	0.07974402	0.08274885	
479.2	0.07937358	0.08273891	
479.4	0.07846331	0.08272896	
479.6	0.07824398	0.08271902	
479.8	0.07787664	0.08270908	
480	0.07697189	0.08269914	
480.2	0.07628231	0.0826892	
480.4	0.07540605	0.08267926	
480.6	0.07521865	0.08266932	
480.8	0.07488748	0.08265939	
481	0.07496103	0.08264945	
481.2	0.07469288	0.08263952	
481.4	0.0740043	0.08262959	
481.6	0.07419295	0.08261966	
481.8	0.07467934	0.08260973	
482	0.07515625	0.0825998	
482.2	0.07553429	0.08258987	
482.4	0.07555658	0.08257995	
482.6	0.07559712	0.08257002	
482.8	0.07579035	0.0825601	
483	0.07615048	0.08255018	
483.2	0.07640437	0.08254025	
483.4	0.07647179	0.08253033	
483.6	0.076211	0.08252042	
483.8	0.07698217	0.0825105	
484	0.0770225	0.08250058	
484.2	0.07714903	0.08249067	
484.4	0.077251	0.08248075	
484.6	0.07722207	0.08247084	
484.8	0.07724822	0.08246093	
485	0.07713156	0.08245102	
485.2	0.07678342	0.08244111	
485.4	0.07677156	0.0824312	
485.6	0.07716546	0.08242129	
485.8	0.07752102	0.08241139	
486	0.0772885	0.08240148	
486.2	0.07673712	0.08239158	
486.4	0.07644149	0.08238168	
486.6	0.07627868	0.08237177	
486.8	0.07619348	0.08236187	
487	0.07587389	0.08235198	
487.2	0.07561529	0.08234208	
487.4	0.0752678	0.08233218	
487.6	0.07482603	0.08232229	
487.8	0.07528455	0.08231239	
488	0.07498364	0.0823025	
488.2	0.07464313	0.08229261	
488.4	0.07464137	0.08228272	
488.6	0.07447672	0.08227283	
488.8	0.07484682	0.08226294	
489	0.07496258	0.08225305	
489.2	0.07544361	0.08224317	
489.4	0.07546861	0.08223328	
489.6	0.07579766	0.0822234	
489.8	0.07594942	0.08221352	
490	0.07620199	0.08220364	
490.2	0.07679734	0.08219376	
490.4	0.07705858	0.08218388	
490.6	0.07702975	0.082174	
490.8	0.07686834	0.08216413	
491	0.07728856	0.08215425	
491.2	0.07723953	0.08214438	
491.4	0.07700805	0.08213451	
491.6	0.07703446	0.08212463	
491.8	0.07683499	0.08211476	
492	0.07637497	0.08210489	
492.2	0.07634205	0.08209503	
492.4	0.07645	0.08208516	
492.6	0.07629245	0.08207529	
492.8	0.076073	0.08206543	
493	0.07576042	0.08205557	
493.2	0.07562468	0.08204571	
493.4	0.07510785	0.08203585	
493.6	0.07517722	0.08202599	
493.8	0.0753589	0.08201613	
494	0.07546373	0.08200627	
494.2	0.07534178	0.08199641	
494.4	0.07456671	0.08198656	
494.6	0.0747079	0.08197671	
494.8	0.07463469	0.08196685	
495	0.07481082	0.081957	
495.2	0.07415007	0.08194715	
495.4	0.07407468	0.0819373	
495.6	0.07420544	0.08192746	
495.8	0.07393969	0.08191761	
496	0.07387471	0.08190776	
496.2	0.07437084	0.08189792	
496.4	0.07470958	0.08188808	
496.6	0.07487523	0.08187824	
496.8	0.07519664	0.08186839	
497	0.07492104	0.08185856	
497.2	0.07480531	0.08184872	
497.4	0.07508313	0.08183888	
497.6	0.07551995	0.08182904	
497.8	0.07541249	0.08181921	
498	0.07550693	0.08180938	
498.2	0.07557066	0.08179954	
498.4	0.07557302	0.08178971	
498.6	0.07572303	0.08177988	
498.8	0.07561687	0.08177005	
499	0.07545435	0.08176023	
499.2	0.07518895	0.0817504	
499.4	0.07511471	0.08174057	
499.6	0.0748479	0.08173075	
499.8	0.07457827	0.08172093	
500	0.07446777	0.08171111	
500.2	0.07453396	0.08170129	
500.4	0.07461397	0.08169147	
500.6	0.07488334	0.08168165	
500.8	0.07433723	0.08167183	
501	0.07398392	0.08166202	
501.2	0.07426003	0.0816522	
501.4	0.07416199	0.08164239	
501.6	0.07400503	0.08163258	
501.8	0.07384969	0.08162276	
502	0.07384131	0.08161295	
502.2	0.07401711	0.08160315	
502.4	0.07404176	0.08159334	
502.6	0.07430602	0.08158353	
502.8	0.07485748	0.08157373	
503	0.07483323	0.08156392	
503.2	0.07509242	0.08155412	
503.4	0.07523879	0.08154432	
503.6	0.07507234	0.08153452	
503.8	0.07542095	0.08152472	
504	0.07547568	0.08151492	
504.2	0.07540736	0.08150512	
504.4	0.07573958	0.08149533	
504.6	0.07610763	0.08148553	
504.8	0.07604479	0.08147574	
505	0.07642148	0.08146595	
505.2	0.07647108	0.08145616	
505.4	0.07578618	0.08144637	
505.6	0.07575419	0.08143658	
505.8	0.07575904	0.08142679	
506	0.07554831	0.081417	
506.2	0.07580605	0.08140722	
506.4	0.07583871	0.08139744	
506.6	0.07574409	0.08138765	
506.8	0.07555446	0.08137787	
507	0.07533833	0.08136809	
507.2	0.07545531	0.08135831	
507.4	0.07478125	0.08134853	
507.6	0.07452763	0.08133876	
507.8	0.07429829	0.08132898	
508	0.07411861	0.08131921	
508.2	0.07407538	0.08130943	
508.4	0.07439621	0.08129966	
508.6	0.07407538	0.08128989	
508.8	0.07355119	0.08128012	
509	0.07338738	0.08127035	
509.2	0.07329965	0.08126058	
509.4	0.07311046	0.08125082	
509.6	0.07363163	0.08124105	
509.8	0.07410971	0.08123129	
510	0.07452933	0.08122153	
510.2	0.07497041	0.08121176	
510.4	0.07541204	0.081202	
510.6	0.07575545	0.08119224	
510.8	0.07597359	0.08118249	
511	0.07637028	0.08117273	
511.2	0.07658459	0.08116297	
511.4	0.07600641	0.08115322	
511.6	0.07619893	0.08114347	
511.8	0.07585142	0.08113371	
512	0.07618626	0.08112396	
512.2	0.07525385	0.08111421	
512.4	0.07478186	0.08110446	
512.6	0.07406635	0.08109472	
512.8	0.0736393	0.08108497	
513	0.07320155	0.08107522	
513.2	0.0729904	0.08106548	
513.4	0.0733891	0.08105574	
513.6	0.07384408	0.081046	
513.8	0.07430597	0.08103625	
514	0.07460335	0.08102652	
514.2	0.07446064	0.08101678	
514.4	0.0751902	0.08100704	
514.6	0.07585035	0.0809973	
514.8	0.07585641	0.08098757	
515	0.07603204	0.08097784	
515.2	0.07620714	0.0809681	
515.4	0.07558203	0.08095837	
515.6	0.07584757	0.08094864	
515.8	0.07604159	0.08093891	
516	0.07564244	0.08092919	
516.2	0.07488178	0.08091946	
516.4	0.0748998	0.08090973	
516.6	0.07462066	0.08090001	
516.8	0.07389897	0.08089029	
517	0.07359785	0.08088057	
517.2	0.07357301	0.08087084	
517.4	0.07373566	0.08086113	
517.6	0.07365766	0.08085141	
517.8	0.07369393	0.08084169	
518	0.07355705	0.08083197	
518.2	0.07331909	0.08082226	
518.4	0.07413045	0.08081255	
518.6	0.07376296	0.08080283	
518.8	0.07388562	0.08079312	
519	0.07417885	0.08078341	
519.2	0.07475223	0.0807737	
519.4	0.07453413	0.08076399	
519.6	0.07493648	0.08075429	
519.8	0.07530485	0.08074458	
520	0.07539031	0.08073488	
520.2	0.07587495	0.08072517	
520.4	0.07624454	0.08071547	
520.6	0.07587406	0.08070577	
520.8	0.07515191	0.08069607	
521	0.07536264	0.08068637	
521.2	0.07505859	0.08067668	
521.4	0.07468946	0.08066698	
521.6	0.07443017	0.08065729	
521.8	0.07439985	0.08064759	
522	0.07451426	0.0806379	
522.2	0.07413803	0.08062821	
522.4	0.07439721	0.08061852	
522.6	0.07407314	0.08060883	
522.8	0.07470745	0.08059914	
523	0.07447486	0.08058945	
523.2	0.07491164	0.08057977	
523.4	0.07469605	0.08057008	
523.6	0.07498037	0.0805604	
523.8	0.07502718	0.08055072	
524	0.07524355	0.08054104	
524.2	0.07542207	0.08053136	
524.4	0.07509299	0.08052168	
524.6	0.0743268	0.080512	
524.8	0.0737437	0.08050232	
525	0.07362576	0.08049265	
525.2	0.07270119	0.08048297	
525.4	0.07257519	0.0804733	
525.6	0.07267787	0.08046363	
525.8	0.07282092	0.08045396	
526	0.07281696	0.08044429	
526.2	0.07280567	0.08043462	
526.4	0.07317258	0.08042495	
526.6	0.07332615	0.08041529	
526.8	0.07381721	0.08040562	
527	0.0737863	0.08039596	
527.2	0.07424246	0.0803863	
527.4	0.07396736	0.08037664	
527.6	0.07357952	0.08036698	
527.8	0.07395795	0.08035732	
528	0.07456746	0.08034766	
528.2	0.07478828	0.080338	
528.4	0.07466344	0.08032835	
528.6	0.07454425	0.08031869	
528.8	0.07432604	0.08030904	
529	0.07431416	0.08029939	
529.2	0.07379133	0.08028974	
529.4	0.07376227	0.08028009	
529.6	0.0730273	0.08027044	
529.8	0.07311681	0.08026079	
530	0.07315459	0.08025115	
530.2	0.07321856	0.0802415	
530.4	0.0733842	0.08023186	
530.6	0.07295368	0.08022221	
530.8	0.07319312	0.08021257	
531	0.07301681	0.08020293	
531.2	0.07308812	0.08019329	
531.4	0.07305837	0.08018366	
531.6	0.07385476	0.08017402	
531.8	0.07467822	0.08016438	
532	0.0748014	0.08015475	
532.2	0.07495919	0.08014511	
532.4	0.07536167	0.08013548	
532.6	0.07491616	0.08012585	
532.8	0.07465135	0.08011622	
533	0.07392732	0.08010659	
533.2	0.07365638	0.08009697	
533.4	0.07337506	0.08008734	
533.6	0.07345671	0.08007771	
533.8	0.07367965	0.08006809	
534	0.07353867	0.08005847	
534.2	0.07347862	0.08004884	
534.4	0.07348891	0.08003922	
534.6	0.07317583	0.0800296	
534.8	0.07366942	0.08001999	
535	0.07377513	0.08001037	
535.2	0.07441217	0.08000075	
535.4	0.0750273	0.07999114	
535.6	0.07585974	0.07998152	
535.8	0.07569934	0.07997191	
536	0.07580384	0.0799623	
536.2	0.07574224	0.07995269	
536.4	0.07578268	0.07994308	
536.6	0.07508601	0.07993347	
536.8	0.07487115	0.07992387	
537	0.07438686	0.07991426	
537.2	0.07438821	0.07990466	
537.4	0.07421868	0.07989505	
537.6	0.0741926	0.07988545	
537.8	0.07388248	0.07987585	
538	0.07396605	0.07986625	
538.2	0.07349905	0.07985665	
538.4	0.07311517	0.07984705	
538.6	0.07316644	0.07983746	
538.8	0.07295011	0.07982786	
539	0.07330757	0.07981827	
539.2	0.0737966	0.07980867	
539.4	0.07419055	0.07979908	
539.6	0.07376916	0.07978949	
539.8	0.0738925	0.0797799	
540	0.07388177	0.07977031	
540.2	0.07363154	0.07976073	
540.4	0.07387942	0.07975114	
540.6	0.07346852	0.07974155	
540.8	0.07332048	0.07973197	
541	0.07285414	0.07972239	
541.2	0.07297878	0.07971281	
541.4	0.07323941	0.07970323	
541.6	0.07291941	0.07969365	
541.8	0.07327595	0.07968407	
542	0.07317654	0.07967449	
542.2	0.07305945	0.07966492	
542.4	0.07312583	0.07965534	
542.6	0.07340526	0.07964577	
542.8	0.07299003	0.0796362	
543	0.07343417	0.07962663	
543.2	0.07383127	0.07961706	
543.4	0.07412617	0.07960749	
543.6	0.07366089	0.07959792	
543.8	0.07409202	0.07958835	
544	0.07399209	0.07957879	
544.2	0.07415204	0.07956922	
544.4	0.07432435	0.07955966	
544.6	0.07411632	0.0795501	
544.8	0.0740337	0.07954054	
545	0.0733484	0.07953098	
545.2	0.0733465	0.07952142	
545.4	0.07337613	0.07951186	
545.6	0.07334886	0.07950231	
545.8	0.07332564	0.07949275	
546	0.07276266	0.0794832	
546.2	0.07231613	0.07947364	
546.4	0.07205293	0.07946409	
546.6	0.07207492	0.07945454	
546.8	0.07191261	0.07944499	
547	0.07228321	0.07943544	
547.2	0.07216671	0.0794259	
547.4	0.07204542	0.07941635	
547.6	0.07208307	0.07940681	
547.8	0.07254816	0.07939726	
548	0.07314888	0.07938772	
548.2	0.07312172	0.07937818	
548.4	0.07327276	0.07936864	
548.6	0.07327223	0.0793591	
548.8	0.07269613	0.07934956	
549	0.07278592	0.07934003	
549.2	0.07270661	0.07933049	
549.4	0.07294759	0.07932096	
549.6	0.0726696	0.07931142	
549.8	0.07236725	0.07930189	
550	0.07271256	0.07929236	
550.2	0.07266346	0.07928283	
550.4	0.07309999	0.0792733	
550.6	0.07320181	0.07926377	
550.8	0.07340332	0.07925425	
551	0.07327108	0.07924472	
551.2	0.07319431	0.0792352	
551.4	0.07374907	0.07922568	
551.6	0.07393341	0.07921615	
551.8	0.07381849	0.07920663	
552	0.07384555	0.07919711	
552.2	0.07373113	0.0791876	
552.4	0.07394003	0.07917808	
552.6	0.07348991	0.07916856	
552.8	0.07301668	0.07915905	
553	0.07339158	0.07914953	
553.2	0.07313312	0.07914002	
553.4	0.07326042	0.07913051	
553.6	0.07324731	0.079121	
553.8	0.07363993	0.07911149	
554	0.07392107	0.07910198	
554.2	0.0741097	0.07909248	
554.4	0.07421178	0.07908297	
554.6	0.07404891	0.07907347	
554.8	0.07413901	0.07906396	
555	0.07424505	0.07905446	
555.2	0.07444441	0.07904496	
555.4	0.07498984	0.07903546	
555.6	0.07470378	0.07902596	
555.8	0.07477173	0.07901646	
556	0.07488935	0.07900696	
556.2	0.07501755	0.07899747	
556.4	0.0746803	0.07898798	
556.6	0.07431231	0.07897848	
556.8	0.07429054	0.07896899	
557	0.07462426	0.0789595	
557.2	0.07427022	0.07895001	
557.4	0.07387203	0.07894052	
557.6	0.07375602	0.07893103	
557.8	0.073503	0.07892155	
558	0.07317731	0.07891206	
558.2	0.07277797	0.07890258	
558.4	0.07171869	0.07889309	
558.6	0.07135212	0.07888361	
558.8	0.0715901	0.07887413	
559	0.07153128	0.07886465	
559.2	0.0716289	0.07885517	
559.4	0.07169258	0.0788457	
559.6	0.07129925	0.07883622	
559.8	0.0713563	0.07882675	
560	0.07114777	0.07881727	
560.2	0.07110428	0.0788078	
560.4	0.07123525	0.07879833	
560.6	0.07120291	0.07878886	
560.8	0.07150119	0.07877939	
561	0.07167246	0.07876992	
561.2	0.07154867	0.07876045	
561.4	0.07143316	0.07875099	
561.6	0.0716892	0.07874152	
561.8	0.07216624	0.07873206	
562	0.07189026	0.0787226	
562.2	0.072003	0.07871314	
562.4	0.07206175	0.07870367	
562.6	0.07274643	0.07869422	
562.8	0.07345571	0.07868476	
563	0.07310723	0.0786753	
563.2	0.07322286	0.07866585	
563.4	0.07274712	0.07865639	
563.6	0.07261191	0.07864694	
563.8	0.07258298	0.07863749	
564	0.07219801	0.07862803	
564.2	0.07220704	0.07861858	
564.4	0.07222351	0.07860914	
564.6	0.07180792	0.07859969	
564.8	0.07177883	0.07859024	
565	0.07155541	0.0785808	
565.2	0.0713969	0.07857135	
565.4	0.07141773	0.07856191	
565.6	0.07190203	0.07855247	
565.8	0.07204054	0.07854303	
566	0.07181468	0.07853359	
566.2	0.07261365	0.07852415	
566.4	0.07267908	0.07851471	
566.6	0.0732281	0.07850527	
566.8	0.07329389	0.07849584	
567	0.07301462	0.0784864	
567.2	0.07317327	0.07847697	
567.4	0.07323614	0.07846754	
567.6	0.07325957	0.07845811	
567.8	0.07339229	0.07844868	
568	0.07369697	0.07843925	
568.2	0.07390885	0.07842982	
568.4	0.07366489	0.0784204	
568.6	0.07336009	0.07841097	
568.8	0.07297154	0.07840155	
569	0.07273357	0.07839213	
569.2	0.07268674	0.0783827	
569.4	0.07255498	0.07837328	
569.6	0.07218373	0.07836387	
569.8	0.07193663	0.07835445	
570	0.0722626	0.07834503	
570.2	0.07251076	0.07833561	
570.4	0.0723273	0.0783262	
570.6	0.07231347	0.07831679	
570.8	0.07198057	0.07830737	
571	0.0719876	0.07829796	
571.2	0.07205356	0.07828855	
571.4	0.07234496	0.07827914	
571.6	0.07274185	0.07826973	
571.8	0.07306297	0.07826033	
572	0.07325599	0.07825092	
572.2	0.07325589	0.07824152	
572.4	0.0734507	0.07823211	
572.6	0.07380289	0.07822271	
572.8	0.07368754	0.07821331	
573	0.0738361	0.07820391	
573.2	0.07373476	0.07819451	
573.4	0.07358867	0.07818511	
573.6	0.07349345	0.07817572	
573.8	0.07313971	0.07816632	
574	0.07348282	0.07815693	
574.2	0.07352489	0.07814753	
574.4	0.07301334	0.07813814	
574.6	0.07267053	0.07812875	
574.8	0.07227773	0.07811936	
575	0.0723747	0.07810997	
575.2	0.07247377	0.07810058	
575.4	0.07242207	0.0780912	
575.6	0.0725572	0.07808181	
575.8	0.07214785	0.07807243	
576	0.07226544	0.07806304	
576.2	0.07277592	0.07805366	
576.4	0.07280463	0.07804428	
576.6	0.07290978	0.0780349	
576.8	0.07335763	0.07802552	
577	0.07343049	0.07801614	
577.2	0.07347184	0.07800677	
577.4	0.07326916	0.07799739	
577.6	0.07342406	0.07798802	
577.8	0.07337307	0.07797865	
578	0.07361482	0.07796927	
578.2	0.07378772	0.0779599	
578.4	0.07408368	0.07795053	
578.6	0.07431537	0.07794117	
578.8	0.07404202	0.0779318	
579	0.0737503	0.07792243	
579.2	0.07370037	0.07791307	
579.4	0.07342577	0.0779037	
579.6	0.07342869	0.07789434	
579.8	0.07299962	0.07788498	
580	0.07296486	0.07787562	
580.2	0.07277543	0.07786626	
580.4	0.0723561	0.0778569	
580.6	0.07243469	0.07784754	
580.8	0.07262807	0.07783819	
581	0.0720496	0.07782883	
581.2	0.07180271	0.07781948	
581.4	0.07136095	0.07781012	
581.6	0.07140806	0.07780077	
581.8	0.07113071	0.07779142	
582	0.07096847	0.07778207	
582.2	0.07129053	0.07777272	
582.4	0.07117656	0.07776338	
582.6	0.07095014	0.07775403	
582.8	0.07045868	0.07774469	
583	0.07059774	0.07773534	
583.2	0.07119207	0.077726	
583.4	0.07135968	0.07771666	
583.6	0.07144175	0.07770732	
583.8	0.07163731	0.07769798	
584	0.07196502	0.07768864	
584.2	0.07204995	0.0776793	
584.4	0.07221055	0.07766997	
584.6	0.0724158	0.07766063	
584.8	0.07275496	0.0776513	
585	0.07254784	0.07764197	
585.2	0.07254991	0.07763264	
585.4	0.0726903	0.0776233	
585.6	0.07252586	0.07761398	
585.8	0.0724013	0.07760465	
586	0.07225948	0.07759532	
586.2	0.07223553	0.07758599	
586.4	0.07168414	0.07757667	
586.6	0.07193417	0.07756735	
586.8	0.0718529	0.07755802	
587	0.07196962	0.0775487	
587.2	0.07211481	0.07753938	
587.4	0.07236164	0.07753006	
587.6	0.07249299	0.07752075	
587.8	0.07280106	0.07751143	
588	0.07288974	0.07750211	
588.2	0.07304987	0.0774928	
588.4	0.07302884	0.07748348	
588.6	0.07282202	0.07747417	
588.8	0.07244611	0.07746486	
589	0.07230871	0.07745555	
589.2	0.07220508	0.07744624	
589.4	0.0721037	0.07743693	
589.6	0.07122349	0.07742763	
589.8	0.0709166	0.07741832	
590	0.07047166	0.07740902	
590.2	0.07044769	0.07739971	
590.4	0.07002587	0.07739041	
590.6	0.07040384	0.07738111	
590.8	0.07021463	0.07737181	
591	0.07014611	0.07736251	
591.2	0.07048856	0.07735321	
591.4	0.0706714	0.07734392	
591.6	0.0711059	0.07733462	
591.8	0.07141961	0.07732533	
592	0.0716755	0.07731603	
592.2	0.07199121	0.07730674	
592.4	0.0716415	0.07729745	
592.6	0.07174228	0.07728816	
592.8	0.07161398	0.07727887	
593	0.07202051	0.07726958	
593.2	0.07163515	0.0772603	
593.4	0.07124093	0.07725101	
593.6	0.07107662	0.07724173	
593.8	0.07131374	0.07723244	
594	0.07166287	0.07722316	
594.2	0.07229278	0.07721388	
594.4	0.07250696	0.0772046	
594.6	0.0727981	0.07719532	
594.8	0.07286198	0.07718604	
595	0.07315865	0.07717677	
595.2	0.07313623	0.07716749	
595.4	0.07329274	0.07715822	
595.6	0.07350755	0.07714894	
595.8	0.07340082	0.07713967	
596	0.07362944	0.0771304	
596.2	0.0739254	0.07712113	
596.4	0.07367905	0.07711186	
596.6	0.07386289	0.07710259	
596.8	0.07358972	0.07709333	
597	0.07342747	0.07708406	
597.2	0.07268014	0.0770748	
597.4	0.07235277	0.07706553	
597.6	0.07274056	0.07705627	
597.8	0.07261007	0.07704701	
598	0.07255572	0.07703775	
598.2	0.07237996	0.07702849	
598.4	0.07192049	0.07701923	
598.6	0.07180911	0.07700998	
598.8	0.07194949	0.07700072	
599	0.07165327	0.07699147	
599.2	0.07138559	0.07698221	
599.4	0.0713296	0.07697296	
599.6	0.07126568	0.07696371	
599.8	0.07155592	0.07695446	
600	0.07174223	0.07694521	
600.2	0.07161641	0.07693597	
600.4	0.07143227	0.07692672	
600.6	0.07162345	0.07691747	
600.8	0.0714029	0.07690823	
601	0.07070406	0.07689899	
601.2	0.07016393	0.07688974	
601.4	0.07019113	0.0768805	
601.6	0.07013036	0.07687126	
601.8	0.06990926	0.07686202	
602	0.06962405	0.07685279	
602.2	0.06962968	0.07684355	
602.4	0.0695963	0.07683431	
602.6	0.07009556	0.07682508	
602.8	0.07035513	0.07681585	
603	0.07029585	0.07680661	
603.2	0.07058425	0.07679738	
603.4	0.07087837	0.07678815	
603.6	0.07116064	0.07677892	
603.8	0.07111823	0.0767697	
604	0.07077522	0.07676047	
604.2	0.07121425	0.07675124	
604.4	0.07154213	0.07674202	
604.6	0.07165138	0.0767328	
604.8	0.07139733	0.07672357	
605	0.0706689	0.07671435	
605.2	0.07095063	0.07670513	
605.4	0.07123536	0.07669591	
605.6	0.07131285	0.0766867	
605.8	0.07104778	0.07667748	
606	0.0708922	0.07666827	
606.2	0.07094709	0.07665905	
606.4	0.07084087	0.07664984	
606.6	0.07059689	0.07664063	
606.8	0.07089087	0.07663141	
607	0.07098477	0.0766222	
607.2	0.07114414	0.076613	
607.4	0.07161715	0.07660379	
607.6	0.07140527	0.07659458	
607.8	0.07148526	0.07658538	
608	0.07201548	0.07657617	
608.2	0.07259452	0.07656697	
608.4	0.07228463	0.07655777	
608.6	0.07225607	0.07654856	
608.8	0.07234679	0.07653936	
609	0.07203715	0.07653017	
609.2	0.07230721	0.07652097	
609.4	0.07153907	0.07651177	
609.6	0.07103591	0.07650258	
609.8	0.07014674	0.07649338	
610	0.06974722	0.07648419	
610.2	0.06930771	0.076475	
610.4	0.06901023	0.0764658	
610.6	0.06896738	0.07645661	
610.8	0.06947105	0.07644742	
611	0.06968003	0.07643824	
611.2	0.06982591	0.07642905	
611.4	0.07030792	0.07641986	
611.6	0.07007526	0.07641068	
611.8	0.07083326	0.0764015	
612	0.07151764	0.07639231	
612.2	0.07200022	0.07638313	
612.4	0.07186181	0.07637395	
612.6	0.07234404	0.07636477	
612.8	0.07287352	0.0763556	
613	0.07280626	0.07634642	
613.2	0.07229303	0.07633724	
613.4	0.0717409	0.07632807	
613.6	0.07144173	0.0763189	
613.8	0.07104557	0.07630972	
614	0.07023531	0.07630055	
614.2	0.06967903	0.07629138	
614.4	0.06930802	0.07628221	
614.6	0.06905266	0.07627304	
614.8	0.06901273	0.07626388	
615	0.0686394	0.07625471	
615.2	0.06827747	0.07624555	
615.4	0.06874432	0.07623638	
615.6	0.06892111	0.07622722	
615.8	0.06966969	0.07621806	
616	0.07023091	0.0762089	
616.2	0.07072236	0.07619974	
616.4	0.07083048	0.07619058	
616.6	0.07179658	0.07618142	
616.8	0.07237602	0.07617227	
617	0.07255791	0.07616311	
617.2	0.07219526	0.07615396	
617.4	0.07260502	0.07614481	
617.6	0.07230623	0.07613566	
617.8	0.0722845	0.07612651	
618	0.07170535	0.07611736	
618.2	0.07143627	0.07610821	
618.4	0.07118952	0.07609906	
618.6	0.07100951	0.07608992	
618.8	0.07090944	0.07608077	
619	0.07052546	0.07607163	
619.2	0.07064253	0.07606248	
619.4	0.07090601	0.07605334	
619.6	0.07080037	0.0760442	
619.8	0.07088942	0.07603506	
620	0.07097951	0.07602592	
620.2	0.07107539	0.07601679	
