# Supplementary material for: Molecular basis for DNA recognition by the maternal pioneer transcription factor FoxH1
Source: Nat Commun. 2022 Nov 26;13:7279. doi: 10.1038/s41467-022-34925-y (PMC9701222; doi:10.1038/s41467-022-34925-y)
Supplement: Supplementary file 4 — Source Data [file 41467_2022_34925_MOESM4_ESM.zip › Sourcedata/BLIS/FoxH1/K33N/GSC/NCP/G10Results.txt]

Conc1	7.813E-09	
Start1	170.4	
Stop1	620.2	
Kobs	0.000600962850371393	
Error Kobs	1.64261297331102E-05	
Koff	0	
Error Koff	0	
Time1	Data1	Fit1	
170.4	0.00372085	0	
170.6	0.00379611	0.00005523	
170.8	0.00367231	0.00011045	
171	0.00430868	0.00016566	
171.2	0.0047487	0.00022086	
171.4	0.00509656	0.00027604	
171.6	0.00516209	0.00033121	
171.8	0.00551334	0.00038637	
172	0.00583471	0.00044151	
172.2	0.00589357	0.00049664	
172.4	0.00622533	0.00055176	
172.6	0.00632153	0.00060687	
172.8	0.00671645	0.00066197	
173	0.0066257	0.00071705	
173.2	0.00680324	0.00077212	
173.4	0.00690947	0.00082717	
173.6	0.00684918	0.00088222	
173.8	0.00652229	0.00093725	
174	0.00682606	0.00099227	
174.2	0.00704094	0.00104728	
174.4	0.0071808	0.00110227	
174.6	0.00715302	0.00115725	
174.8	0.00740881	0.00121222	
175	0.00832505	0.00126718	
175.2	0.00808471	0.00132212	
175.4	0.00823003	0.00137705	
175.6	0.0086536	0.00143197	
175.8	0.00900784	0.00148688	
176	0.00909911	0.00154177	
176.2	0.00889909	0.00159665	
176.4	0.00933431	0.00165152	
176.6	0.00961975	0.00170638	
176.8	0.01027011	0.00176122	
177	0.01005598	0.00181605	
177.2	0.01016425	0.00187087	
177.4	0.01040109	0.00192568	
177.6	0.01046092	0.00198047	
177.8	0.01086665	0.00203525	
178	0.01143953	0.00209002	
178.2	0.01137196	0.00214478	
178.4	0.01161276	0.00219952	
178.6	0.01153738	0.00225425	
178.8	0.01162204	0.00230897	
179	0.01173935	0.00236368	
179.2	0.01154561	0.00241837	
179.4	0.0116933	0.00247305	
179.6	0.01172383	0.00252772	
179.8	0.01147499	0.00258238	
180	0.01148224	0.00263702	
180.2	0.01149523	0.00269165	
180.4	0.01196012	0.00274627	
180.6	0.01258041	0.00280088	
180.8	0.01309491	0.00285547	
181	0.01286647	0.00291005	
181.2	0.01310624	0.00296462	
181.4	0.01332394	0.00301918	
181.6	0.01338115	0.00307372	
181.8	0.01360551	0.00312825	
182	0.01401154	0.00318277	
182.2	0.01388106	0.00323728	
182.4	0.01419614	0.00329177	
182.6	0.01393222	0.00334625	
182.8	0.01378766	0.00340072	
183	0.01353492	0.00345518	
183.2	0.01300843	0.00350963	
183.4	0.01298517	0.00356406	
183.6	0.01284651	0.00361848	
183.8	0.01257973	0.00367288	
184	0.01257577	0.00372728	
184.2	0.0124601	0.00378166	
184.4	0.01265769	0.00383603	
184.6	0.01311902	0.00389039	
184.8	0.01316098	0.00394473	
185	0.01349563	0.00399907	
185.2	0.01352721	0.00405339	
185.4	0.01397263	0.0041077	
185.6	0.0139988	0.00416199	
185.8	0.01402172	0.00421627	
186	0.01404644	0.00427055	
186.2	0.01395362	0.0043248	
186.4	0.01417386	0.00437905	
186.6	0.0146737	0.00443328	
186.8	0.01442607	0.0044875	
187	0.01470708	0.00454171	
187.2	0.01499504	0.00459591	
187.4	0.01535708	0.00465009	
187.6	0.0152591	0.00470427	
187.8	0.0155364	0.00475843	
188	0.01578737	0.00481257	
188.2	0.01609742	0.00486671	
188.4	0.01655346	0.00492083	
188.6	0.01702372	0.00497494	
188.8	0.01729098	0.00502904	
189	0.01752659	0.00508312	
189.2	0.01718113	0.0051372	
189.4	0.0171094	0.00519126	
189.6	0.01678118	0.00524531	
189.8	0.0164006	0.00529934	
190	0.01636126	0.00535336	
190.2	0.01636933	0.00540738	
190.4	0.01647763	0.00546138	
190.6	0.01656202	0.00551536	
190.8	0.01603675	0.00556934	
191	0.01671761	0.0056233	
191.2	0.01632221	0.00567725	
191.4	0.01635608	0.00573119	
191.6	0.01650869	0.00578511	
191.8	0.01699861	0.00583902	
192	0.01710917	0.00589292	
192.2	0.01746415	0.00594681	
192.4	0.01802187	0.00600069	
192.6	0.01817654	0.00605455	
192.8	0.01825338	0.0061084	
193	0.01837014	0.00616224	
193.2	0.01829134	0.00621607	
193.4	0.01813548	0.00626988	
193.6	0.01845132	0.00632368	
193.8	0.01859923	0.00637747	
194	0.01848685	0.00643125	
194.2	0.01871564	0.00648502	
194.4	0.01890756	0.00653877	
194.6	0.0187519	0.00659251	
194.8	0.01834578	0.00664624	
195	0.01826264	0.00669996	
195.2	0.01788411	0.00675366	
195.4	0.01795144	0.00680735	
195.6	0.01837936	0.00686103	
195.8	0.01897551	0.0069147	
196	0.01930002	0.00696835	
196.2	0.01960845	0.007022	
196.4	0.02016115	0.00707563	
196.6	0.01995578	0.00712925	
196.8	0.02036417	0.00718285	
197	0.02106993	0.00723645	
197.2	0.02113667	0.00729003	
197.4	0.02144615	0.0073436	
197.6	0.02165386	0.00739715	
197.8	0.0214411	0.0074507	
198	0.02127772	0.00750423	
198.2	0.0211788	0.00755775	
198.4	0.02028436	0.00761126	
198.6	0.01922514	0.00766476	
198.8	0.01886439	0.00771824	
199	0.01808755	0.00777171	
199.2	0.0177766	0.00782517	
199.4	0.01703235	0.00787862	
199.6	0.01743589	0.00793205	
199.8	0.01766855	0.00798548	
200	0.01777812	0.00803889	
200.2	0.01782482	0.00809228	
200.4	0.01819867	0.00814567	
200.6	0.01850233	0.00819904	
200.8	0.01940753	0.00825241	
201	0.01969671	0.00830576	
201.2	0.01984763	0.00835909	
201.4	0.02012002	0.00841242	
201.6	0.02002904	0.00846573	
201.8	0.02004891	0.00851903	
202	0.02036899	0.00857232	
202.2	0.02059383	0.0086256	
202.4	0.02111274	0.00867886	
202.6	0.02108933	0.00873212	
202.8	0.02156299	0.00878536	
203	0.02115136	0.00883858	
203.2	0.02093997	0.0088918	
203.4	0.02057371	0.008945	
203.6	0.02092216	0.00899819	
203.8	0.02088885	0.00905137	
204	0.02054093	0.00910454	
204.2	0.02009191	0.0091577	
204.4	0.01980908	0.00921084	
204.6	0.01971593	0.00926397	
204.8	0.0193899	0.00931709	
205	0.01889635	0.0093702	
205.2	0.01899654	0.00942329	
205.4	0.01930129	0.00947637	
205.6	0.01912349	0.00952944	
205.8	0.01905277	0.0095825	
206	0.01989353	0.00963555	
206.2	0.02032431	0.00968858	
206.4	0.02066707	0.0097416	
206.6	0.02039471	0.00979461	
206.8	0.02069429	0.00984761	
207	0.02088427	0.0099006	
207.2	0.02053532	0.00995357	
207.4	0.02024594	0.01000653	
207.6	0.02035205	0.01005948	
207.8	0.02022544	0.01011242	
208	0.02021387	0.01016534	
208.2	0.02024691	0.01021826	
208.4	0.02075661	0.01027116	
208.6	0.0210046	0.01032405	
208.8	0.02121272	0.01037692	
209	0.02160639	0.01042979	
209.2	0.02181951	0.01048264	
209.4	0.02219346	0.01053548	
209.6	0.02194946	0.01058831	
209.8	0.02172529	0.01064113	
210	0.02226204	0.01069393	
210.2	0.02222162	0.01074672	
210.4	0.02271709	0.0107995	
210.6	0.02275625	0.01085227	
210.8	0.0234447	0.01090503	
211	0.02380119	0.01095777	
211.2	0.02373025	0.01101051	
211.4	0.0240146	0.01106323	
211.6	0.02418386	0.01111593	
211.8	0.0245845	0.01116863	
212	0.02515938	0.01122131	
212.2	0.02504455	0.01127399	
212.4	0.0249577	0.01132665	
212.6	0.02464321	0.01137929	
212.8	0.02465101	0.01143193	
213	0.02474719	0.01148455	
213.2	0.02429687	0.01153717	
213.4	0.02423457	0.01158977	
213.6	0.02364501	0.01164235	
213.8	0.02330375	0.01169493	
214	0.02348701	0.01174749	
214.2	0.02368275	0.01180005	
214.4	0.0238981	0.01185259	
214.6	0.02390157	0.01190511	
214.8	0.02462124	0.01195763	
215	0.02486583	0.01201013	
215.2	0.0250189	0.01206263	
215.4	0.02478758	0.01211511	
215.6	0.02473084	0.01216757	
215.8	0.02492298	0.01222003	
216	0.02500337	0.01227248	
216.2	0.02440799	0.01232491	
216.4	0.02464291	0.01237733	
216.6	0.02434582	0.01242974	
216.8	0.02478859	0.01248213	
217	0.02479457	0.01253452	
217.2	0.02477561	0.01258689	
217.4	0.02513237	0.01263925	
217.6	0.0248792	0.0126916	
217.8	0.02477242	0.01274393	
218	0.02452923	0.01279626	
218.2	0.02443392	0.01284857	
218.4	0.02433733	0.01290087	
218.6	0.02443558	0.01295316	
218.8	0.02454481	0.01300544	
219	0.02441542	0.0130577	
219.2	0.02431053	0.01310996	
219.4	0.02389197	0.0131622	
219.6	0.02417131	0.01321443	
219.8	0.02447018	0.01326664	
220	0.0247676	0.01331885	
220.2	0.02455976	0.01337104	
220.4	0.02507472	0.01342322	
220.6	0.02496831	0.01347539	
220.8	0.02520392	0.01352755	
221	0.02522983	0.0135797	
221.2	0.02634347	0.01363183	
221.4	0.02618365	0.01368395	
221.6	0.02624907	0.01373606	
221.8	0.02611344	0.01378816	
222	0.02632849	0.01384025	
222.2	0.02638998	0.01389232	
222.4	0.02649896	0.01394438	
222.6	0.02686573	0.01399643	
222.8	0.02673368	0.01404847	
223	0.02687089	0.0141005	
223.2	0.02685354	0.01415251	
223.4	0.02674204	0.01420452	
223.6	0.02702621	0.01425651	
223.8	0.0266356	0.01430849	
224	0.0262909	0.01436046	
224.2	0.02608847	0.01441241	
224.4	0.02554168	0.01446436	
224.6	0.02503575	0.01451629	
224.8	0.02486985	0.01456821	
225	0.02501393	0.01462012	
225.2	0.02494725	0.01467201	
225.4	0.0247095	0.0147239	
225.6	0.02522351	0.01477577	
225.8	0.02531803	0.01482763	
226	0.02556869	0.01487948	
226.2	0.02574551	0.01493132	
226.4	0.02642291	0.01498314	
226.6	0.02661825	0.01503496	
226.8	0.0268275	0.01508676	
227	0.0271729	0.01513855	
227.2	0.02750644	0.01519033	
227.4	0.0275758	0.01524209	
227.6	0.02744507	0.01529385	
227.8	0.02693443	0.01534559	
228	0.02701636	0.01539732	
228.2	0.02702667	0.01544904	
228.4	0.02685976	0.01550075	
228.6	0.02703729	0.01555244	
228.8	0.0268462	0.01560412	
229	0.02695373	0.0156558	
229.2	0.02699853	0.01570746	
229.4	0.02732127	0.0157591	
229.6	0.02746259	0.01581074	
229.8	0.02696066	0.01586237	
230	0.02730531	0.01591398	
230.2	0.02768862	0.01596558	
230.4	0.02792255	0.01601717	
230.6	0.02816588	0.01606875	
230.8	0.028187	0.01612031	
231	0.02812126	0.01617187	
231.2	0.02843499	0.01622341	
231.4	0.02814833	0.01627494	
231.6	0.02836405	0.01632646	
231.8	0.02846996	0.01637796	
232	0.02872737	0.01642946	
232.2	0.02904305	0.01648094	
232.4	0.02925614	0.01653242	
232.6	0.02917755	0.01658388	
232.8	0.02939498	0.01663532	
233	0.02965266	0.01668676	
233.2	0.02934214	0.01673818	
233.4	0.0293235	0.0167896	
233.6	0.02914874	0.016841	
233.8	0.028917	0.01689239	
234	0.02937152	0.01694377	
234.2	0.02967037	0.01699513	
234.4	0.02980625	0.01704649	
234.6	0.02995954	0.01709783	
234.8	0.02946495	0.01714916	
235	0.02947232	0.01720048	
235.2	0.02978157	0.01725179	
235.4	0.02971981	0.01730308	
235.6	0.03008401	0.01735437	
235.8	0.03042107	0.01740564	
236	0.03089872	0.0174569	
236.2	0.03102427	0.01750815	
236.4	0.0308825	0.01755939	
236.6	0.0310027	0.01761061	
236.8	0.03116732	0.01766183	
237	0.03068992	0.01771303	
237.2	0.03056301	0.01776422	
237.4	0.03039161	0.0178154	
237.6	0.03032048	0.01786656	
237.8	0.03029129	0.01791772	
238	0.03021492	0.01796886	
238.2	0.03027216	0.01802	
238.4	0.02985611	0.01807112	
238.6	0.02933857	0.01812222	
238.8	0.02883578	0.01817332	
239	0.02859979	0.01822441	
239.2	0.02881619	0.01827548	
239.4	0.02904773	0.01832654	
239.6	0.02944745	0.01837759	
239.8	0.03001599	0.01842863	
240	0.03022136	0.01847966	
240.2	0.03015973	0.01853068	
240.4	0.03012131	0.01858168	
240.6	0.03058526	0.01863267	
240.8	0.03071894	0.01868365	
241	0.03056891	0.01873462	
241.2	0.03082023	0.01878558	
241.4	0.03116644	0.01883652	
241.6	0.03126086	0.01888746	
241.8	0.03116576	0.01893838	
242	0.03098605	0.01898929	
242.2	0.03062461	0.01904019	
242.4	0.03039606	0.01909108	
242.6	0.03021383	0.01914195	
242.8	0.03033441	0.01919282	
243	0.03059847	0.01924367	
243.2	0.03054852	0.01929451	
243.4	0.03053741	0.01934534	
243.6	0.03044545	0.01939616	
243.8	0.03104317	0.01944697	
244	0.0312289	0.01949776	
244.2	0.03131998	0.01954854	
244.4	0.03156736	0.01959932	
244.6	0.03197497	0.01965008	
244.8	0.03201994	0.01970082	
245	0.03186996	0.01975156	
245.2	0.031767	0.01980229	
245.4	0.03203627	0.019853	
245.6	0.03211605	0.0199037	
245.8	0.03189209	0.01995439	
246	0.031942	0.02000507	
246.2	0.03183032	0.02005574	
246.4	0.03193763	0.02010639	
246.6	0.03217668	0.02015704	
246.8	0.03216895	0.02020767	
247	0.03193346	0.02025829	
247.2	0.03186311	0.0203089	
247.4	0.03184539	0.0203595	
247.6	0.03201236	0.02041009	
247.8	0.03265436	0.02046066	
248	0.03237525	0.02051123	
248.2	0.03210301	0.02056178	
248.4	0.03212839	0.02061232	
248.6	0.03160729	0.02066285	
248.8	0.03167731	0.02071336	
249	0.03163762	0.02076387	
249.2	0.03199464	0.02081436	
249.4	0.03229675	0.02086485	
249.6	0.03293755	0.02091532	
249.8	0.0325505	0.02096578	
250	0.03271328	0.02101623	
250.2	0.03288522	0.02106666	
250.4	0.03277474	0.02111709	
250.6	0.03298127	0.0211675	
250.8	0.03289352	0.0212179	
251	0.03362214	0.02126829	
251.2	0.03404066	0.02131867	
251.4	0.03377225	0.02136904	
251.6	0.0336941	0.0214194	
251.8	0.03352548	0.02146974	
252	0.03329287	0.02152007	
252.2	0.03299805	0.0215704	
252.4	0.03267451	0.02162071	
252.6	0.03245112	0.021671	
252.8	0.03265754	0.02172129	
253	0.03281243	0.02177157	
253.2	0.03270346	0.02182183	
253.4	0.03258726	0.02187208	
253.6	0.03291111	0.02192233	
253.8	0.03236163	0.02197256	
254	0.03268041	0.02202277	
254.2	0.03289751	0.02207298	
254.4	0.03297628	0.02212318	
254.6	0.0336508	0.02217336	
254.8	0.03414457	0.02222353	
255	0.03461573	0.02227369	
255.2	0.03476255	0.02232384	
255.4	0.03481639	0.02237398	
255.6	0.03487262	0.02242411	
255.8	0.03510922	0.02247422	
256	0.03512448	0.02252433	
256.2	0.03504638	0.02257442	
256.4	0.03489743	0.0226245	
256.6	0.03546975	0.02267457	
256.8	0.03545328	0.02272463	
257	0.03548451	0.02277468	
257.2	0.03503171	0.02282471	
257.4	0.03528683	0.02287473	
257.6	0.03504729	0.02292475	
257.8	0.03523659	0.02297475	
258	0.03556281	0.02302474	
258.2	0.03528778	0.02307472	
258.4	0.03553515	0.02312468	
258.6	0.03531846	0.02317464	
258.8	0.03488277	0.02322458	
259	0.03466235	0.02327452	
259.2	0.03514685	0.02332444	
259.4	0.03480072	0.02337435	
259.6	0.03474965	0.02342424	
259.8	0.0349833	0.02347413	
260	0.0353227	0.02352401	
260.2	0.03543261	0.02357387	
260.4	0.03609816	0.02362372	
260.6	0.0363327	0.02367357	
260.8	0.03611387	0.0237234	
261	0.03637362	0.02377321	
261.2	0.03591162	0.02382302	
261.4	0.0357879	0.02387282	
261.6	0.03572495	0.0239226	
261.8	0.03599001	0.02397238	
262	0.03570869	0.02402214	
262.2	0.03562848	0.02407189	
262.4	0.03606952	0.02412163	
262.6	0.03565619	0.02417136	
262.8	0.03573632	0.02422107	
263	0.03604628	0.02427078	
263.2	0.03636216	0.02432047	
263.4	0.03635775	0.02437015	
263.6	0.03662717	0.02441983	
263.8	0.03728302	0.02446949	
264	0.03734985	0.02451913	
264.2	0.0367352	0.02456877	
264.4	0.0367628	0.0246184	
264.6	0.03632718	0.02466801	
264.8	0.03595505	0.02471761	
265	0.03545298	0.02476721	
265.2	0.03441908	0.02481679	
265.4	0.03448202	0.02486636	
265.6	0.03513923	0.02491591	
265.8	0.03520802	0.02496546	
266	0.03547636	0.025015	
266.2	0.03584193	0.02506452	
266.4	0.0358527	0.02511403	
266.6	0.03605766	0.02516353	
266.8	0.03667631	0.02521302	
267	0.0370545	0.0252625	
267.2	0.03700585	0.02531197	
267.4	0.03722582	0.02536143	
267.6	0.03725429	0.02541087	
267.8	0.03788737	0.02546031	
268	0.03762134	0.02550973	
268.2	0.03733164	0.02555914	
268.4	0.03762575	0.02560854	
268.6	0.03785327	0.02565793	
268.8	0.0373269	0.0257073	
269	0.0375247	0.02575667	
269.2	0.037835	0.02580602	
269.4	0.0381515	0.02585537	
269.6	0.03823611	0.0259047	
269.8	0.03789781	0.02595402	
270	0.03768964	0.02600333	
270.2	0.03691461	0.02605263	
270.4	0.03679665	0.02610192	
270.6	0.03722542	0.02615119	
270.8	0.03712948	0.02620046	
271	0.03646366	0.02624971	
271.2	0.0359058	0.02629895	
271.4	0.03604673	0.02634818	
271.6	0.03643193	0.0263974	
271.8	0.0371068	0.02644661	
272	0.03720824	0.02649581	
272.2	0.03744467	0.026545	
272.4	0.03779573	0.02659417	
272.6	0.03778585	0.02664333	
272.8	0.0378983	0.02669249	
273	0.03835354	0.02674163	
273.2	0.03864445	0.02679076	
273.4	0.03869218	0.02683988	
273.6	0.03868386	0.02688898	
273.8	0.03898449	0.02693808	
274	0.03923744	0.02698716	
274.2	0.039152	0.02703624	
274.4	0.03969913	0.0270853	
274.6	0.03967413	0.02713435	
274.8	0.03977215	0.02718339	
275	0.03921099	0.02723242	
275.2	0.03936516	0.02728144	
275.4	0.03975287	0.02733045	
275.6	0.03997457	0.02737944	
275.8	0.04002501	0.02742843	
276	0.03946433	0.0274774	
276.2	0.03916725	0.02752636	
276.4	0.03903308	0.02757531	
276.6	0.03876918	0.02762425	
276.8	0.03902577	0.02767318	
277	0.03843839	0.0277221	
277.2	0.03870647	0.027771	
277.4	0.03816909	0.0278199	
277.6	0.03836574	0.02786878	
277.8	0.03864743	0.02791766	
278	0.03862966	0.02796652	
278.2	0.0384884	0.02801537	
278.4	0.03834814	0.02806421	
278.6	0.03863201	0.02811304	
278.8	0.03908878	0.02816185	
279	0.0391433	0.02821066	
279.2	0.03956765	0.02825945	
279.4	0.03994867	0.02830824	
279.6	0.03984941	0.02835701	
279.8	0.04031047	0.02840577	
280	0.04063476	0.02845452	
280.2	0.04102254	0.02850326	
280.4	0.04137344	0.02855199	
280.6	0.0413527	0.0286007	
280.8	0.0415476	0.02864941	
281	0.0410958	0.0286981	
281.2	0.04173506	0.02874679	
281.4	0.04111188	0.02879546	
281.6	0.04128816	0.02884412	
281.8	0.04100142	0.02889277	
282	0.04042369	0.02894141	
282.2	0.03985668	0.02899004	
282.4	0.03968196	0.02903865	
282.6	0.03971164	0.02908726	
282.8	0.0393823	0.02913585	
283	0.03931317	0.02918444	
283.2	0.03904303	0.02923301	
283.4	0.03908733	0.02928157	
283.6	0.0391116	0.02933012	
283.8	0.03950542	0.02937866	
284	0.03955797	0.02942719	
284.2	0.03968709	0.02947571	
284.4	0.04005901	0.02952421	
284.6	0.04049351	0.02957271	
284.8	0.0406559	0.02962119	
285	0.0411374	0.02966966	
285.2	0.04127311	0.02971813	
285.4	0.04098385	0.02976658	
285.6	0.04095668	0.02981502	
285.8	0.040945	0.02986344	
286	0.0405985	0.02991186	
286.2	0.04068539	0.02996027	
286.4	0.04096111	0.03000866	
286.6	0.04081264	0.03005705	
286.8	0.04077472	0.03010542	
287	0.04108613	0.03015378	
287.2	0.04106108	0.03020213	
287.4	0.0410683	0.03025047	
287.6	0.04096229	0.0302988	
287.8	0.04102378	0.03034712	
288	0.04076649	0.03039543	
288.2	0.04091357	0.03044372	
288.4	0.04073946	0.03049201	
288.6	0.04053675	0.03054028	
288.8	0.03990064	0.03058855	
289	0.04021665	0.0306368	
289.2	0.03974791	0.03068504	
289.4	0.03984688	0.03073327	
289.6	0.03966877	0.03078149	
289.8	0.03961921	0.0308297	
290	0.04019286	0.03087789	
290.2	0.04074555	0.03092608	
290.4	0.0410253	0.03097425	
290.6	0.04168309	0.03102242	
290.8	0.04227589	0.03107057	
291	0.04266871	0.03111871	
291.2	0.04314995	0.03116684	
291.4	0.0432418	0.03121496	
291.6	0.0433066	0.03126307	
291.8	0.04335604	0.03131117	
292	0.04304428	0.03135926	
292.2	0.04309958	0.03140733	
292.4	0.04277221	0.0314554	
292.6	0.04235658	0.03150345	
292.8	0.0421069	0.0315515	
293	0.04250807	0.03159953	
293.2	0.04232787	0.03164755	
293.4	0.04216301	0.03169556	
293.6	0.04198047	0.03174356	
293.8	0.0421554	0.03179155	
294	0.04270885	0.03183953	
294.2	0.04274728	0.03188749	
294.4	0.04281935	0.03193545	
294.6	0.04324448	0.03198339	
294.8	0.0434104	0.03203133	
295	0.04311685	0.03207925	
295.2	0.04376445	0.03212716	
295.4	0.04318022	0.03217506	
295.6	0.04322267	0.03222295	
295.8	0.0430888	0.03227083	
296	0.0430609	0.0323187	
296.2	0.04290228	0.03236655	
296.4	0.0425839	0.0324144	
296.6	0.04289501	0.03246224	
296.8	0.04305982	0.03251006	
297	0.04320344	0.03255787	
297.2	0.04317532	0.03260568	
297.4	0.04302956	0.03265347	
297.6	0.04330944	0.03270125	
297.8	0.04373899	0.03274902	
298	0.04360531	0.03279678	
298.2	0.04338756	0.03284453	
298.4	0.04301574	0.03289226	
298.6	0.04295512	0.03293999	
298.8	0.0424505	0.0329877	
299	0.04217734	0.03303541	
299.2	0.04221397	0.0330831	
299.4	0.04174027	0.03313078	
299.6	0.04205146	0.03317846	
299.8	0.04206493	0.03322612	
300	0.04241113	0.03327377	
300.2	0.04253557	0.03332141	
300.4	0.04293993	0.03336903	
300.6	0.04373615	0.03341665	
300.8	0.04414959	0.03346426	
301	0.04462907	0.03351185	
301.2	0.04507465	0.03355944	
301.4	0.04560471	0.03360701	
301.6	0.04604293	0.03365458	
301.8	0.04592521	0.03370213	
302	0.04552073	0.03374967	
302.2	0.04524595	0.0337972	
302.4	0.04476467	0.03384472	
302.6	0.04450848	0.03389223	
302.8	0.04407679	0.03393973	
303	0.0444309	0.03398721	
303.2	0.04385762	0.03403469	
303.4	0.04392337	0.03408215	
303.6	0.04383783	0.03412961	
303.8	0.04387886	0.03417705	
304	0.04375501	0.03422449	
304.2	0.04406386	0.03427191	
304.4	0.04442117	0.03431932	
304.6	0.04460606	0.03436672	
304.8	0.04502379	0.03441411	
305	0.04496408	0.03446149	
305.2	0.04485148	0.03450886	
305.4	0.04522974	0.03455621	
305.6	0.04505186	0.03460356	
305.8	0.04471614	0.0346509	
306	0.04489507	0.03469822	
306.2	0.04465899	0.03474553	
306.4	0.0448071	0.03479284	
306.6	0.04537512	0.03484013	
306.8	0.04527903	0.03488741	
307	0.04528728	0.03493468	
307.2	0.04471251	0.03498194	
307.4	0.04513308	0.03502919	
307.6	0.04512889	0.03507643	
307.8	0.04515458	0.03512366	
308	0.04513109	0.03517088	
308.2	0.04544115	0.03521808	
308.4	0.04553939	0.03526528	
308.6	0.04532223	0.03531246	
308.8	0.04598254	0.03535964	
309	0.0459524	0.0354068	
309.2	0.04635139	0.03545395	
309.4	0.04664183	0.03550109	
309.6	0.04657522	0.03554822	
309.8	0.04700185	0.03559534	
310	0.04714567	0.03564245	
310.2	0.04756871	0.03568955	
310.4	0.04783778	0.03573664	
310.6	0.0479696	0.03578372	
310.8	0.04694465	0.03583078	
311	0.04658178	0.03587784	
311.2	0.04637689	0.03592488	
311.4	0.04667182	0.03597192	
311.6	0.04620401	0.03601894	
311.8	0.0458817	0.03606595	
312	0.04531657	0.03611295	
312.2	0.04499715	0.03615995	
312.4	0.04517153	0.03620693	
312.6	0.0455638	0.0362539	
312.8	0.04588597	0.03630085	
313	0.04561222	0.0363478	
313.2	0.04583104	0.03639474	
313.4	0.04564571	0.03644167	
313.6	0.04586932	0.03648858	
313.8	0.04580702	0.03653549	
314	0.0456264	0.03658238	
314.2	0.04589917	0.03662927	
314.4	0.04577026	0.03667614	
314.6	0.04561819	0.036723	
314.8	0.04549979	0.03676985	
315	0.04603946	0.0368167	
315.2	0.04596073	0.03686353	
315.4	0.04631818	0.03691035	
315.6	0.04618533	0.03695716	
315.8	0.04620829	0.03700395	
316	0.04593749	0.03705074	
316.2	0.04662542	0.03709752	
316.4	0.04699709	0.03714429	
316.6	0.04718783	0.03719104	
316.8	0.046938	0.03723779	
317	0.04651288	0.03728452	
317.2	0.04671878	0.03733124	
317.4	0.0467025	0.03737796	
317.6	0.04673794	0.03742466	
317.8	0.04656069	0.03747135	
318	0.04666098	0.03751803	
318.2	0.04697043	0.0375647	
318.4	0.04702396	0.03761136	
318.6	0.04712139	0.03765801	
318.8	0.04755865	0.03770465	
319	0.04743407	0.03775128	
319.2	0.04740971	0.0377979	
319.4	0.04804669	0.0378445	
319.6	0.04780991	0.0378911	
319.8	0.04792354	0.03793768	
320	0.04797911	0.03798426	
320.2	0.04867434	0.03803082	
320.4	0.04834381	0.03807738	
320.6	0.04838435	0.03812392	
320.8	0.04824003	0.03817045	
321	0.04775629	0.03821697	
321.2	0.04842012	0.03826348	
321.4	0.04837154	0.03830998	
321.6	0.04829644	0.03835647	
321.8	0.04800228	0.03840295	
322	0.04818829	0.03844942	
322.2	0.04842794	0.03849588	
322.4	0.04864724	0.03854233	
322.6	0.04912491	0.03858876	
322.8	0.04921024	0.03863519	
323	0.04927397	0.0386816	
323.2	0.04998368	0.03872801	
323.4	0.04997921	0.0387744	
323.6	0.04980167	0.03882079	
323.8	0.05033432	0.03886716	
324	0.05003352	0.03891352	
324.2	0.0500743	0.03895987	
324.4	0.04950925	0.03900622	
324.6	0.04930365	0.03905255	
324.8	0.04908293	0.03909887	
325	0.04918794	0.03914518	
325.2	0.04983359	0.03919148	
325.4	0.04950218	0.03923776	
325.6	0.04954783	0.03928404	
325.8	0.04957921	0.03933031	
326	0.04950242	0.03937657	
326.2	0.04956715	0.03942281	
326.4	0.0495399	0.03946905	
326.6	0.04904581	0.03951527	
326.8	0.04860571	0.03956149	
327	0.04893933	0.03960769	
327.2	0.04947864	0.03965389	
327.4	0.04942048	0.03970007	
327.6	0.04947622	0.03974624	
327.8	0.04944843	0.0397924	
328	0.04911196	0.03983856	
328.2	0.04923348	0.0398847	
328.4	0.04931698	0.03993083	
328.6	0.04952513	0.03997695	
328.8	0.04961838	0.04002306	
329	0.05010566	0.04006915	
329.2	0.05072351	0.04011524	
329.4	0.05039623	0.04016132	
329.6	0.05021593	0.04020739	
329.8	0.05045898	0.04025344	
330	0.05013422	0.04029949	
330.2	0.05009985	0.04034553	
330.4	0.04924387	0.04039155	
330.6	0.04869914	0.04043757	
330.8	0.04913807	0.04048357	
331	0.04935271	0.04052956	
331.2	0.04969519	0.04057555	
331.4	0.04983503	0.04062152	
331.6	0.04967997	0.04066748	
331.8	0.04961454	0.04071343	
332	0.04985696	0.04075937	
332.2	0.04982029	0.0408053	
332.4	0.05021868	0.04085122	
332.6	0.04997611	0.04089713	
332.8	0.0501755	0.04094303	
333	0.05049386	0.04098892	
333.2	0.05045354	0.0410348	
333.4	0.05032141	0.04108067	
333.6	0.0503368	0.04112653	
333.8	0.05042116	0.04117237	
334	0.04985881	0.04121821	
334.2	0.04941911	0.04126404	
334.4	0.04880614	0.04130985	
334.6	0.04876776	0.04135566	
334.8	0.04913231	0.04140145	
335	0.04898008	0.04144723	
335.2	0.04975684	0.04149301	
335.4	0.05001693	0.04153877	
335.6	0.0501166	0.04158452	
335.8	0.04975247	0.04163027	
336	0.0503644	0.041676	
336.2	0.05054859	0.04172172	
336.4	0.0513008	0.04176743	
336.6	0.05106812	0.04181313	
336.8	0.0513077	0.04185882	
337	0.05148406	0.0419045	
337.2	0.05122193	0.04195017	
337.4	0.05125395	0.04199583	
337.6	0.05143728	0.04204148	
337.8	0.05144879	0.04208712	
338	0.05135534	0.04213274	
338.2	0.05161275	0.04217836	
338.4	0.05157821	0.04222397	
338.6	0.05167413	0.04226957	
338.8	0.05187374	0.04231515	
339	0.05176809	0.04236073	
339.2	0.05188927	0.04240629	
339.4	0.05181155	0.04245185	
339.6	0.05149221	0.04249739	
339.8	0.05108119	0.04254293	
340	0.05138624	0.04258845	
340.2	0.05142287	0.04263396	
340.4	0.05145607	0.04267947	
340.6	0.05107668	0.04272496	
340.8	0.05072148	0.04277044	
341	0.05085086	0.04281591	
341.2	0.05060133	0.04286137	
341.4	0.05122387	0.04290682	
341.6	0.052029	0.04295226	
341.8	0.05208586	0.04299769	
342	0.05249463	0.04304311	
342.2	0.05293096	0.04308852	
342.4	0.05280363	0.04313392	
342.6	0.05228838	0.04317931	
342.8	0.0526717	0.04322469	
343	0.0527515	0.04327006	
343.2	0.05291699	0.04331542	
343.4	0.05273526	0.04336076	
343.6	0.05247339	0.0434061	
343.8	0.05253598	0.04345143	
344	0.05268503	0.04349674	
344.2	0.05332327	0.04354205	
344.4	0.05323983	0.04358734	
344.6	0.05328016	0.04363263	
344.8	0.05310124	0.0436779	
345	0.05339032	0.04372317	
345.2	0.05364966	0.04376842	
345.4	0.05363121	0.04381367	
345.6	0.05356755	0.0438589	
345.8	0.05357002	0.04390412	
346	0.05345951	0.04394934	
346.2	0.05242214	0.04399454	
346.4	0.05187925	0.04403973	
346.6	0.05171212	0.04408491	
346.8	0.05204895	0.04413009	
347	0.05182038	0.04417525	
347.2	0.05165333	0.0442204	
347.4	0.05123089	0.04426554	
347.6	0.05171013	0.04431067	
347.8	0.05220782	0.04435579	
348	0.05242853	0.0444009	
348.2	0.05274298	0.044446	
348.4	0.05265626	0.04449109	
348.6	0.05266392	0.04453617	
348.8	0.05284402	0.04458124	
349	0.05294499	0.0446263	
349.2	0.05318889	0.04467134	
349.4	0.05282586	0.04471638	
349.6	0.0531188	0.04476141	
349.8	0.05312598	0.04480643	
350	0.05314396	0.04485143	
350.2	0.05320609	0.04489643	
350.4	0.05363809	0.04494142	
350.6	0.05412712	0.04498639	
350.8	0.05430596	0.04503136	
351	0.05437398	0.04507631	
351.2	0.05460505	0.04512126	
351.4	0.05467908	0.0451662	
351.6	0.05461426	0.04521112	
351.8	0.05417014	0.04525603	
352	0.05391017	0.04530094	
352.2	0.05357243	0.04534583	
352.4	0.05317749	0.04539072	
352.6	0.05284295	0.04543559	
352.8	0.05296982	0.04548045	
353	0.05295101	0.04552531	
353.2	0.05302105	0.04557015	
353.4	0.0530399	0.04561498	
353.6	0.05357442	0.04565981	
353.8	0.05372879	0.04570462	
354	0.05427926	0.04574942	
354.2	0.05411242	0.04579421	
354.4	0.05401611	0.04583899	
354.6	0.05414178	0.04588376	
354.8	0.05433536	0.04592853	
355	0.05469762	0.04597328	
355.2	0.0549339	0.04601802	
355.4	0.05479465	0.04606275	
355.6	0.05413479	0.04610747	
355.8	0.05370262	0.04615218	
356	0.05368377	0.04619688	
356.2	0.05329574	0.04624157	
356.4	0.05318707	0.04628625	
356.6	0.05356183	0.04633092	
356.8	0.05403944	0.04637558	
357	0.05407343	0.04642023	
357.2	0.05414516	0.04646486	
357.4	0.05473995	0.04650949	
357.6	0.05491976	0.04655411	
357.8	0.05489678	0.04659872	
358	0.05539885	0.04664332	
358.2	0.05554522	0.0466879	
358.4	0.05605512	0.04673248	
358.6	0.05601593	0.04677705	
358.8	0.05611067	0.04682161	
359	0.05612786	0.04686615	
359.2	0.05603041	0.04691069	
359.4	0.0559571	0.04695522	
359.6	0.05568605	0.04699973	
359.8	0.0555074	0.04704424	
360	0.05558502	0.04708874	
360.2	0.0555227	0.04713322	
360.4	0.05540899	0.0471777	
360.6	0.05586826	0.04722217	
360.8	0.05569677	0.04726662	
361	0.05554947	0.04731107	
361.2	0.05569271	0.0473555	
361.4	0.05625688	0.04739993	
361.6	0.05621849	0.04744434	
361.8	0.05627846	0.04748875	
362	0.05689074	0.04753314	
362.2	0.05707827	0.04757753	
362.4	0.05693822	0.0476219	
362.6	0.05645857	0.04766627	
362.8	0.05651825	0.04771062	
363	0.05643464	0.04775496	
363.2	0.05662875	0.0477993	
363.4	0.05661138	0.04784362	
363.6	0.0566967	0.04788794	
363.8	0.05667818	0.04793224	
364	0.05642467	0.04797653	
364.2	0.05638164	0.04802082	
364.4	0.05649258	0.04806509	
364.6	0.05665375	0.04810935	
364.8	0.05628783	0.04815361	
365	0.05590379	0.04819785	
365.2	0.05605514	0.04824208	
365.4	0.05622677	0.04828631	
365.6	0.0562559	0.04833052	
365.8	0.05637999	0.04837472	
366	0.0567983	0.04841892	
366.2	0.05667634	0.0484631	
366.4	0.05667419	0.04850727	
366.6	0.05679699	0.04855143	
366.8	0.05704484	0.04859559	
367	0.05699493	0.04863973	
367.2	0.05690788	0.04868386	
367.4	0.05671792	0.04872798	
367.6	0.05659166	0.04877209	
367.8	0.05650925	0.0488162	
368	0.05667359	0.04886029	
368.2	0.05700387	0.04890437	
368.4	0.05710851	0.04894844	
368.6	0.05659279	0.0489925	
368.8	0.05661204	0.04903655	
369	0.05640347	0.0490806	
369.2	0.05673902	0.04912463	
369.4	0.05673024	0.04916865	
369.6	0.05660784	0.04921266	
369.8	0.05642778	0.04925666	
370	0.05665744	0.04930065	
370.2	0.0567849	0.04934463	
370.4	0.0567778	0.04938861	
370.6	0.05690188	0.04943257	
370.8	0.05680701	0.04947652	
371	0.05673712	0.04952046	
371.2	0.05624244	0.04956439	
371.4	0.05657561	0.04960831	
371.6	0.05669319	0.04965222	
371.8	0.05717991	0.04969612	
372	0.05770529	0.04974002	
372.2	0.05774471	0.0497839	
372.4	0.05764705	0.04982777	
372.6	0.05735188	0.04987163	
372.8	0.05774035	0.04991548	
373	0.057879	0.04995932	
373.2	0.05824583	0.05000315	
373.4	0.05838923	0.05004697	
373.6	0.05822107	0.05009078	
373.8	0.05852016	0.05013458	
374	0.05893224	0.05017838	
374.2	0.05887025	0.05022216	
374.4	0.05870818	0.05026593	
374.6	0.05910067	0.05030969	
374.8	0.05844782	0.05035344	
375	0.05857008	0.05039718	
375.2	0.05837103	0.05044091	
375.4	0.05891423	0.05048463	
375.6	0.05875811	0.05052834	
375.8	0.05902175	0.05057205	
376	0.05915262	0.05061574	
376.2	0.05940035	0.05065942	
376.4	0.05926812	0.05070309	
376.6	0.05927172	0.05074675	
376.8	0.05987487	0.0507904	
377	0.06005511	0.05083404	
377.2	0.06015975	0.05087767	
377.4	0.05998659	0.0509213	
377.6	0.05991594	0.05096491	
377.8	0.06009623	0.05100851	
378	0.05954371	0.0510521	
378.2	0.05947343	0.05109568	
378.4	0.05936416	0.05113925	
378.6	0.05914644	0.05118282	
378.8	0.05845525	0.05122637	
379	0.05869	0.05126991	
379.2	0.05851906	0.05131344	
379.4	0.05860832	0.05135696	
379.6	0.05845923	0.05140047	
379.8	0.05845862	0.05144398	
380	0.05854261	0.05148747	
380.2	0.05856454	0.05153095	
380.4	0.05856454	0.05157464	
380.6	0.05837259	0.05156844	
380.8	0.05769976	0.05156224	
381	0.05717364	0.05155605	
381.2	0.05700062	0.05154985	
381.4	0.05644659	0.05154365	
381.6	0.05597088	0.05153746	
381.8	0.05540505	0.05153127	
382	0.05506278	0.05152507	
382.2	0.05521756	0.05151888	
382.4	0.05479334	0.05151269	
382.6	0.05486214	0.0515065	
382.8	0.05482142	0.05150031	
383	0.05470443	0.05149412	
383.2	0.05435371	0.05148793	
383.4	0.05389259	0.05148174	
383.6	0.05316239	0.05147555	
383.8	0.05291696	0.05146937	
384	0.05298741	0.05146318	
384.2	0.05313575	0.05145699	
384.4	0.05329288	0.05145081	
384.6	0.05346585	0.05144463	
384.8	0.05340704	0.05143844	
385	0.05348357	0.05143226	
385.2	0.0537559	0.05142608	
385.4	0.05333041	0.0514199	
385.6	0.05324963	0.05141372	
385.8	0.05268733	0.05140754	
386	0.05281915	0.05140136	
386.2	0.0527272	0.05139518	
386.4	0.05223492	0.05138901	
386.6	0.05223257	0.05138283	
386.8	0.05215472	0.05137666	
387	0.0521546	0.05137048	
387.2	0.0518166	0.05136431	
387.4	0.0511167	0.05135813	
387.6	0.05067412	0.05135196	
387.8	0.050742	0.05134579	
388	0.05094701	0.05133962	
388.2	0.05114241	0.05133345	
388.4	0.05111737	0.05132728	
388.6	0.05107212	0.05132111	
388.8	0.05088799	0.05131494	
389	0.05040292	0.05130877	
389.2	0.05076055	0.05130261	
389.4	0.05069244	0.05129644	
389.6	0.05044313	0.05129028	
389.8	0.05010553	0.05128411	
390	0.0503157	0.05127795	
390.2	0.05040388	0.05127179	
390.4	0.05035833	0.05126562	
390.6	0.04999961	0.05125946	
390.8	0.05018022	0.0512533	
391	0.0503982	0.05124714	
391.2	0.04988568	0.05124098	
391.4	0.04972584	0.05123482	
391.6	0.04959425	0.05122867	
391.8	0.04974633	0.05122251	
392	0.04938051	0.05121635	
392.2	0.04900568	0.0512102	
392.4	0.04889343	0.05120404	
392.6	0.0485831	0.05119789	
392.8	0.04813515	0.05119174	
393	0.04828145	0.05118558	
393.2	0.04872929	0.05117943	
393.4	0.04846426	0.05117328	
393.6	0.04830684	0.05116713	
393.8	0.04863673	0.05116098	
394	0.04865843	0.05115483	
394.2	0.04861107	0.05114868	
394.4	0.04804631	0.05114254	
394.6	0.04755339	0.05113639	
394.8	0.04774275	0.05113024	
395	0.04754708	0.0511241	
395.2	0.04716594	0.05111796	
395.4	0.0475522	0.05111181	
395.6	0.04711494	0.05110567	
395.8	0.04738087	0.05109953	
396	0.04702591	0.05109339	
396.2	0.04700688	0.05108724	
396.4	0.04730981	0.0510811	
396.6	0.04723896	0.05107497	
396.8	0.04739494	0.05106883	
397	0.04804614	0.05106269	
397.2	0.04847046	0.05105655	
397.4	0.04882145	0.05105042	
397.6	0.04930727	0.05104428	
397.8	0.04946831	0.05103815	
398	0.04896672	0.05103201	
398.2	0.04884948	0.05102588	
398.4	0.04885379	0.05101975	
398.6	0.04850925	0.05101361	
398.8	0.04813765	0.05100748	
399	0.04788629	0.05100135	
399.2	0.04792579	0.05099522	
399.4	0.04793368	0.05098909	
399.6	0.04749567	0.05098297	
399.8	0.0475084	0.05097684	
400	0.04741257	0.05097071	
400.2	0.04786339	0.05096459	
400.4	0.04812345	0.05095846	
400.6	0.04838682	0.05095234	
400.8	0.04845559	0.05094621	
401	0.04866756	0.05094009	
401.2	0.0485336	0.05093397	
401.4	0.0486159	0.05092785	
401.6	0.04809453	0.05092172	
401.8	0.0474407	0.0509156	
402	0.04715412	0.05090949	
402.2	0.04729831	0.05090337	
402.4	0.04686201	0.05089725	
402.6	0.04644192	0.05089113	
402.8	0.04666994	0.05088502	
403	0.04655327	0.0508789	
403.2	0.04607535	0.05087279	
403.4	0.04596843	0.05086667	
403.6	0.04578562	0.05086056	
403.8	0.04600041	0.05085444	
404	0.04598469	0.05084833	
404.2	0.04610948	0.05084222	
404.4	0.04640057	0.05083611	
404.6	0.04655143	0.05083	
404.8	0.04646176	0.05082389	
405	0.04626521	0.05081778	
405.2	0.0459531	0.05081168	
405.4	0.04624598	0.05080557	
405.6	0.04645169	0.05079946	
405.8	0.04677824	0.05079336	
406	0.04750411	0.05078725	
406.2	0.04777812	0.05078115	
406.4	0.0478436	0.05077505	
406.6	0.04822574	0.05076894	
406.8	0.04821858	0.05076284	
407	0.04740222	0.05075674	
407.2	0.04705424	0.05075064	
407.4	0.04691312	0.05074454	
407.6	0.04658209	0.05073844	
407.8	0.04620614	0.05073235	
408	0.04634311	0.05072625	
408.2	0.04639871	0.05072015	
408.4	0.04675306	0.05071406	
408.6	0.04665906	0.05070796	
408.8	0.04679509	0.05070187	
409	0.04681535	0.05069577	
409.2	0.0469204	0.05068968	
409.4	0.04746901	0.05068359	
409.6	0.04770333	0.0506775	
409.8	0.04731413	0.05067141	
410	0.04759498	0.05066532	
410.2	0.04746766	0.05065923	
410.4	0.04752357	0.05065314	
410.6	0.04684942	0.05064705	
410.8	0.04663717	0.05064096	
411	0.0459771	0.05063488	
411.2	0.04558654	0.05062879	
411.4	0.04550414	0.05062271	
411.6	0.04580597	0.05061662	
411.8	0.0460351	0.05061054	
412	0.04659022	0.05060446	
412.2	0.04634065	0.05059837	
412.4	0.046868	0.05059229	
412.6	0.04739738	0.05058621	
412.8	0.04766204	0.05058013	
413	0.04753355	0.05057405	
413.2	0.04782708	0.05056798	
413.4	0.04761001	0.0505619	
413.6	0.04711361	0.05055582	
413.8	0.0468022	0.05054975	
414	0.04711527	0.05054367	
414.2	0.04645913	0.0505376	
414.4	0.04612075	0.05053152	
414.6	0.04536689	0.05052545	
414.8	0.04550404	0.05051938	
415	0.0451394	0.0505133	
415.2	0.04533811	0.05050723	
415.4	0.04547519	0.05050116	
415.6	0.04544438	0.05049509	
415.8	0.04571824	0.05048902	
416	0.04587114	0.05048296	
416.2	0.04617526	0.05047689	
416.4	0.04653097	0.05047082	
416.6	0.04685743	0.05046476	
416.8	0.04694382	0.05045869	
417	0.0474719	0.05045263	
417.2	0.04770809	0.05044656	
417.4	0.04747842	0.0504405	
417.6	0.04787634	0.05043444	
417.8	0.04827825	0.05042838	
418	0.0486648	0.05042232	
418.2	0.04836305	0.05041626	
418.4	0.04832465	0.0504102	
418.6	0.04844181	0.05040414	
418.8	0.04820421	0.05039808	
419	0.0477266	0.05039202	
419.2	0.04750966	0.05038597	
419.4	0.04685395	0.05037991	
419.6	0.04640279	0.05037386	
419.8	0.04667279	0.0503678	
420	0.04603765	0.05036175	
420.2	0.04584395	0.0503557	
420.4	0.04531529	0.05034964	
420.6	0.04515876	0.05034359	
420.8	0.04511726	0.05033754	
421	0.04519138	0.05033149	
421.2	0.04480253	0.05032544	
421.4	0.04503674	0.05031939	
421.6	0.04572022	0.05031335	
421.8	0.04611148	0.0503073	
422	0.04601188	0.05030125	
422.2	0.04600733	0.05029521	
422.4	0.04582556	0.05028916	
422.6	0.04589311	0.05028312	
422.8	0.04571382	0.05027708	
423	0.04594092	0.05027103	
423.2	0.04599901	0.05026499	
423.4	0.04586062	0.05025895	
423.6	0.04561155	0.05025291	
423.8	0.04599304	0.05024687	
424	0.04611478	0.05024083	
424.2	0.04652388	0.05023479	
424.4	0.0466832	0.05022876	
424.6	0.04693676	0.05022272	
424.8	0.04725171	0.05021668	
425	0.04720285	0.05021065	
425.2	0.0471218	0.05020461	
425.4	0.04687977	0.05019858	
425.6	0.04695723	0.05019255	
425.8	0.04684312	0.05018651	
426	0.04631028	0.05018048	
426.2	0.04649674	0.05017445	
426.4	0.04592809	0.05016842	
426.6	0.04571716	0.05016239	
426.8	0.04564424	0.05015636	
427	0.04534105	0.05015033	
427.2	0.04488606	0.05014431	
427.4	0.04477259	0.05013828	
427.6	0.0443723	0.05013226	
427.8	0.0445334	0.05012623	
428	0.04478148	0.05012021	
428.2	0.04533213	0.05011418	
428.4	0.04555667	0.05010816	
428.6	0.0453545	0.05010214	
428.8	0.04554505	0.05009611	
429	0.04532232	0.05009009	
429.2	0.04516376	0.05008407	
429.4	0.04502971	0.05007805	
429.6	0.04520104	0.05007204	
429.8	0.04564784	0.05006602	
430	0.04557229	0.05006	
430.2	0.04528824	0.05005398	
430.4	0.04510549	0.05004797	
430.6	0.04505961	0.05004195	
430.8	0.04484455	0.05003594	
431	0.04470957	0.05002993	
431.2	0.04445699	0.05002391	
431.4	0.04440021	0.0500179	
431.6	0.04457161	0.05001189	
431.8	0.04415961	0.05000588	
432	0.04470977	0.04999987	
432.2	0.0449615	0.04999386	
432.4	0.04458451	0.04998785	
432.6	0.04402864	0.04998184	
432.8	0.04469038	0.04997584	
433	0.04477503	0.04996983	
433.2	0.04530681	0.04996382	
433.4	0.04526249	0.04995782	
433.6	0.04514936	0.04995181	
433.8	0.04557463	0.04994581	
434	0.0451929	0.04993981	
434.2	0.04471821	0.04993381	
434.4	0.04503955	0.04992781	
434.6	0.04505968	0.0499218	
434.8	0.04535776	0.0499158	
435	0.04534898	0.04990981	
435.2	0.0449978	0.04990381	
435.4	0.04511431	0.04989781	
435.6	0.04513355	0.04989181	
435.8	0.04442051	0.04988582	
436	0.04462417	0.04987982	
436.2	0.04422473	0.04987383	
436.4	0.04393648	0.04986783	
436.6	0.0438539	0.04986184	
436.8	0.0445525	0.04985585	
437	0.04438928	0.04984985	
437.2	0.04468761	0.04984386	
437.4	0.04463795	0.04983787	
437.6	0.04452336	0.04983188	
437.8	0.04440918	0.04982589	
438	0.0442892	0.0498199	
438.2	0.04454201	0.04981392	
438.4	0.04501346	0.04980793	
438.6	0.04552226	0.04980194	
438.8	0.04586189	0.04979596	
439	0.04582409	0.04978997	
439.2	0.04614758	0.04978399	
439.4	0.04640255	0.04977801	
439.6	0.04659977	0.04977202	
439.8	0.04658672	0.04976604	
440	0.04659185	0.04976006	
440.2	0.04650272	0.04975408	
440.4	0.0463961	0.0497481	
440.6	0.04667176	0.04974212	
440.8	0.04696755	0.04973614	
441	0.04633275	0.04973017	
441.2	0.04627712	0.04972419	
441.4	0.04604991	0.04971821	
441.6	0.0448697	0.04971224	
441.8	0.04433291	0.04970626	
442	0.04434749	0.04970029	
442.2	0.04423026	0.04969432	
442.4	0.04394889	0.04968834	
442.6	0.04395339	0.04968237	
442.8	0.04409286	0.0496764	
443	0.04444546	0.04967043	
443.2	0.04482135	0.04966446	
443.4	0.04478888	0.04965849	
443.6	0.04463105	0.04965252	
443.8	0.04477203	0.04964656	
444	0.04470732	0.04964059	
444.2	0.04498482	0.04963462	
444.4	0.04494656	0.04962866	
444.6	0.045059	0.04962269	
444.8	0.04479837	0.04961673	
445	0.04435929	0.04961077	
445.2	0.04442308	0.0496048	
445.4	0.04432316	0.04959884	
445.6	0.04406457	0.04959288	
445.8	0.0437505	0.04958692	
446	0.04386913	0.04958096	
446.2	0.04390503	0.049575	
446.4	0.04375547	0.04956904	
446.6	0.04433643	0.04956309	
446.8	0.04448593	0.04955713	
447	0.04423838	0.04955117	
447.2	0.04389404	0.04954522	
447.4	0.04344462	0.04953926	
447.6	0.04326127	0.04953331	
447.8	0.04355607	0.04952736	
448	0.04348231	0.0495214	
448.2	0.04349625	0.04951545	
448.4	0.04308835	0.0495095	
448.6	0.04270362	0.04950355	
448.8	0.04265978	0.0494976	
449	0.04293379	0.04949165	
449.2	0.04285482	0.0494857	
449.4	0.04310987	0.04947976	
449.6	0.0430773	0.04947381	
449.8	0.0431823	0.04946786	
450	0.04378075	0.04946192	
450.2	0.04365767	0.04945597	
450.4	0.04350818	0.04945003	
450.6	0.04369236	0.04944409	
450.8	0.04311311	0.04943814	
451	0.04270875	0.0494322	
451.2	0.04289447	0.04942626	
451.4	0.04286177	0.04942032	
451.6	0.04292365	0.04941438	
451.8	0.04364252	0.04940844	
452	0.04392218	0.0494025	
452.2	0.04417914	0.04939657	
452.4	0.04405083	0.04939063	
452.6	0.04387144	0.04938469	
452.8	0.04441005	0.04937876	
453	0.04479183	0.04937282	
453.2	0.04480893	0.04936689	
453.4	0.04522349	0.04936096	
453.6	0.0454588	0.04935502	
453.8	0.04546277	0.04934909	
454	0.0450622	0.04934316	
454.2	0.04430669	0.04933723	
454.4	0.0446898	0.0493313	
454.6	0.04440297	0.04932537	
454.8	0.0441797	0.04931944	
455	0.04405038	0.04931352	
455.2	0.04359967	0.04930759	
455.4	0.04375383	0.04930166	
455.6	0.04367749	0.04929574	
455.8	0.04409428	0.04928981	
456	0.04342219	0.04928389	
456.2	0.04334602	0.04927797	
456.4	0.04299233	0.04927205	
456.6	0.04319291	0.04926612	
456.8	0.04313096	0.0492602	
457	0.04286129	0.04925428	
457.2	0.04239213	0.04924836	
457.4	0.04232615	0.04924244	
457.6	0.04232155	0.04923653	
457.8	0.04215929	0.04923061	
458	0.0420593	0.04922469	
458.2	0.04253436	0.04921877	
458.4	0.04315534	0.04921286	
458.6	0.04295015	0.04920694	
458.8	0.0430308	0.04920103	
459	0.04338219	0.04919512	
459.2	0.04350093	0.0491892	
459.4	0.04426992	0.04918329	
459.6	0.04448098	0.04917738	
459.8	0.04475121	0.04917147	
460	0.0446049	0.04916556	
460.2	0.04531023	0.04915965	
460.4	0.04499632	0.04915374	
460.6	0.04543378	0.04914784	
460.8	0.04551366	0.04914193	
461	0.04541094	0.04913602	
461.2	0.04544551	0.04913012	
461.4	0.04578201	0.04912421	
461.6	0.04618404	0.04911831	
461.8	0.0461553	0.04911241	
462	0.04573081	0.0491065	
462.2	0.04596352	0.0491006	
462.4	0.04527434	0.0490947	
462.6	0.04495168	0.0490888	
462.8	0.04479148	0.0490829	
463	0.04496233	0.049077	
463.2	0.0446737	0.0490711	
463.4	0.04451615	0.04906521	
463.6	0.04381001	0.04905931	
463.8	0.04345856	0.04905341	
464	0.04296457	0.04904752	
464.2	0.04292808	0.04904162	
464.4	0.04234798	0.04903573	
464.6	0.0428118	0.04902983	
464.8	0.04279177	0.04902394	
465	0.04233487	0.04901805	
465.2	0.04272374	0.04901216	
465.4	0.04256556	0.04900627	
465.6	0.04229246	0.04900038	
465.8	0.0414733	0.04899449	
466	0.04142402	0.0489886	
466.2	0.04123629	0.04898271	
466.4	0.04087545	0.04897683	
466.6	0.04093111	0.04897094	
466.8	0.04095656	0.04896505	
467	0.04131102	0.04895917	
467.2	0.04166047	0.04895329	
467.4	0.0420229	0.0489474	
467.6	0.04206371	0.04894152	
467.8	0.0430756	0.04893564	
468	0.04353214	0.04892976	
468.2	0.04407621	0.04892388	
468.4	0.0446105	0.048918	
468.6	0.04524605	0.04891212	
468.8	0.04539412	0.04890624	
469	0.04553302	0.04890036	
469.2	0.04565947	0.04889448	
469.4	0.04492546	0.04888861	
469.6	0.04403144	0.04888273	
469.8	0.04377798	0.04887686	
470	0.0439899	0.04887098	
470.2	0.04359025	0.04886511	
470.4	0.04352903	0.04885923	
470.6	0.04284711	0.04885336	
470.8	0.04301126	0.04884749	
471	0.04278851	0.04884162	
471.2	0.0429932	0.04883575	
471.4	0.0431573	0.04882988	
471.6	0.04317838	0.04882401	
471.8	0.04395359	0.04881814	
472	0.04404881	0.04881228	
472.2	0.04455394	0.04880641	
472.4	0.04451025	0.04880054	
472.6	0.04466738	0.04879468	
472.8	0.04443796	0.04878882	
473	0.04439597	0.04878295	
473.2	0.04367595	0.04877709	
473.4	0.04357103	0.04877123	
473.6	0.04338452	0.04876536	
473.8	0.04396616	0.0487595	
474	0.04361904	0.04875364	
474.2	0.04376115	0.04874778	
474.4	0.04354383	0.04874193	
474.6	0.04326439	0.04873607	
474.8	0.04368176	0.04873021	
475	0.04371247	0.04872435	
475.2	0.04434078	0.0487185	
475.4	0.0438695	0.04871264	
475.6	0.04374637	0.04870679	
475.8	0.0438859	0.04870093	
476	0.04336607	0.04869508	
476.2	0.04339724	0.04868923	
476.4	0.04264939	0.04868338	
476.6	0.04288788	0.04867753	
476.8	0.04275297	0.04867168	
477	0.04214184	0.04866583	
477.2	0.04218625	0.04865998	
477.4	0.04277079	0.04865413	
477.6	0.0430398	0.04864828	
477.8	0.04330529	0.04864243	
478	0.04347185	0.04863659	
478.2	0.04431357	0.04863074	
478.4	0.04460586	0.0486249	
478.6	0.04509427	0.04861905	
478.8	0.04514324	0.04861321	
479	0.0455777	0.04860737	
479.2	0.04542618	0.04860153	
479.4	0.04486674	0.04859568	
479.6	0.04488414	0.04858984	
479.8	0.04495527	0.048584	
480	0.04440648	0.04857817	
480.2	0.04389809	0.04857233	
480.4	0.04325764	0.04856649	
480.6	0.04355377	0.04856065	
480.8	0.04327043	0.04855482	
481	0.04308149	0.04854898	
481.2	0.04335871	0.04854315	
481.4	0.04303251	0.04853731	
481.6	0.04311831	0.04853148	
481.8	0.0433467	0.04852565	
482	0.04374127	0.04851981	
482.2	0.04374843	0.04851398	
482.4	0.04324535	0.04850815	
482.6	0.04312733	0.04850232	
482.8	0.04307364	0.04849649	
483	0.04340613	0.04849066	
483.2	0.04336483	0.04848484	
483.4	0.04308777	0.04847901	
483.6	0.04251242	0.04847318	
483.8	0.0427134	0.04846736	
484	0.04227353	0.04846153	
484.2	0.04209492	0.04845571	
484.4	0.04227463	0.04844988	
484.6	0.04268633	0.04844406	
484.8	0.04232213	0.04843824	
485	0.0424605	0.04843242	
485.2	0.04225421	0.0484266	
485.4	0.04204134	0.04842078	
485.6	0.0424644	0.04841496	
485.8	0.04281927	0.04840914	
486	0.04259327	0.04840332	
486.2	0.04237613	0.0483975	
486.4	0.04246407	0.04839168	
486.6	0.04245305	0.04838587	
486.8	0.04205094	0.04838005	
487	0.04173556	0.04837424	
487.2	0.0417332	0.04836843	
487.4	0.04167712	0.04836261	
487.6	0.04161963	0.0483568	
487.8	0.0422746	0.04835099	
488	0.04232985	0.04834518	
488.2	0.04269702	0.04833937	
488.4	0.04300794	0.04833356	
488.6	0.0430331	0.04832775	
488.8	0.04297186	0.04832194	
489	0.04331326	0.04831613	
489.2	0.04333465	0.04831032	
489.4	0.04324312	0.04830452	
489.6	0.0433284	0.04829871	
489.8	0.04317671	0.04829291	
490	0.04336964	0.0482871	
490.2	0.0438369	0.0482813	
490.4	0.04362719	0.0482755	
490.6	0.04328076	0.0482697	
490.8	0.0432645	0.04826389	
491	0.04397776	0.04825809	
491.2	0.04424323	0.04825229	
491.4	0.04396416	0.0482465	
491.6	0.04385139	0.0482407	
491.8	0.04359339	0.0482349	
492	0.04346566	0.0482291	
492.2	0.04296733	0.04822331	
492.4	0.04279121	0.04821751	
492.6	0.04255819	0.04821171	
492.8	0.04259669	0.04820592	
493	0.04230427	0.04820013	
493.2	0.04218872	0.04819433	
493.4	0.04171886	0.04818854	
493.6	0.04142279	0.04818275	
493.8	0.04160172	0.04817696	
494	0.04189028	0.04817117	
494.2	0.04178841	0.04816538	
494.4	0.04138063	0.04815959	
494.6	0.04185193	0.0481538	
494.8	0.04203346	0.04814801	
495	0.042166	0.04814223	
495.2	0.04162031	0.04813644	
495.4	0.04110686	0.04813066	
495.6	0.04137552	0.04812487	
495.8	0.0410302	0.04811909	
496	0.04102752	0.04811331	
496.2	0.04109574	0.04810752	
496.4	0.04174482	0.04810174	
496.6	0.04193267	0.04809596	
496.8	0.04230001	0.04809018	
497	0.04158866	0.0480844	
497.2	0.0415164	0.04807862	
497.4	0.04122279	0.04807284	
497.6	0.04159769	0.04806706	
497.8	0.04170613	0.04806129	
498	0.04183983	0.04805551	
498.2	0.04207577	0.04804974	
498.4	0.04210485	0.04804396	
498.6	0.04256806	0.04803819	
498.8	0.04242856	0.04803241	
499	0.04276201	0.04802664	
499.2	0.04249444	0.04802087	
499.4	0.04218484	0.0480151	
499.6	0.04229618	0.04800933	
499.8	0.04188361	0.04800356	
500	0.04177047	0.04799779	
500.2	0.04189501	0.04799202	
500.4	0.04169945	0.04798625	
500.6	0.0415491	0.04798048	
500.8	0.04131702	0.04797472	
501	0.04077887	0.04796895	
501.2	0.04095697	0.04796319	
501.4	0.04096446	0.04795742	
501.6	0.04152772	0.04795166	
501.8	0.0420892	0.04794589	
502	0.04234639	0.04794013	
502.2	0.04288831	0.04793437	
502.4	0.04316301	0.04792861	
502.6	0.04343042	0.04792285	
502.8	0.04328812	0.04791709	
503	0.04347491	0.04791133	
503.2	0.0429434	0.04790557	
503.4	0.04274725	0.04789981	
503.6	0.042422	0.04789406	
503.8	0.04260476	0.0478883	
504	0.0425337	0.04788255	
504.2	0.04218164	0.04787679	
504.4	0.04197774	0.04787104	
504.6	0.04203649	0.04786528	
504.8	0.04198651	0.04785953	
505	0.04164092	0.04785378	
505.2	0.04177978	0.04784803	
505.4	0.04180979	0.04784228	
505.6	0.04219376	0.04783653	
505.8	0.04205842	0.04783078	
506	0.04155759	0.04782503	
506.2	0.04180349	0.04781928	
506.4	0.04182809	0.04781353	
506.6	0.04142358	0.04780779	
506.8	0.04115681	0.04780204	
507	0.0412543	0.0477963	
507.2	0.04155666	0.04779055	
507.4	0.04158222	0.04778481	
507.6	0.04177121	0.04777907	
507.8	0.04206712	0.04777332	
508	0.04192069	0.04776758	
508.2	0.04188532	0.04776184	
508.4	0.04188257	0.0477561	
508.6	0.04167468	0.04775036	
508.8	0.04157256	0.04774462	
509	0.04110445	0.04773888	
509.2	0.04118645	0.04773315	
509.4	0.04063721	0.04772741	
509.6	0.04054285	0.04772167	
509.8	0.04085017	0.04771594	
510	0.041234	0.0477102	
510.2	0.04180826	0.04770447	
510.4	0.04192483	0.04769874	
510.6	0.04209434	0.047693	
510.8	0.04182825	0.04768727	
511	0.0421944	0.04768154	
511.2	0.04246799	0.04767581	
511.4	0.04187153	0.04767008	
511.6	0.0417161	0.04766435	
511.8	0.0416059	0.04765862	
512	0.04167809	0.04765289	
512.2	0.04117214	0.04764717	
512.4	0.04052808	0.04764144	
512.6	0.04041322	0.04763571	
512.8	0.04013064	0.04762999	
513	0.03985659	0.04762426	
513.2	0.04006232	0.04761854	
513.4	0.04036065	0.04761282	
513.6	0.04126751	0.0476071	
513.8	0.04216156	0.04760137	
514	0.04252937	0.04759565	
514.2	0.04282401	0.04758993	
514.4	0.0428893	0.04758421	
514.6	0.04290412	0.04757849	
514.8	0.04246764	0.04757278	
515	0.04255866	0.04756706	
515.2	0.04266029	0.04756134	
515.4	0.04227624	0.04755562	
515.6	0.04235763	0.04754991	
515.8	0.04236317	0.04754419	
516	0.04224065	0.04753848	
516.2	0.04181526	0.04753277	
516.4	0.04175561	0.04752705	
516.6	0.04221014	0.04752134	
516.8	0.04175776	0.04751563	
517	0.04162189	0.04750992	
517.2	0.04140785	0.04750421	
517.4	0.0411026	0.0474985	
517.6	0.04080536	0.04749279	
517.8	0.04066781	0.04748708	
518	0.04062956	0.04748138	
518.2	0.04010414	0.04747567	
518.4	0.04031537	0.04746996	
518.6	0.03989023	0.04746426	
518.8	0.0400382	0.04745855	
519	0.04041343	0.04745285	
519.2	0.04105068	0.04744715	
519.4	0.04078999	0.04744145	
519.6	0.04075851	0.04743574	
519.8	0.04110581	0.04743004	
520	0.04161088	0.04742434	
520.2	0.04201282	0.04741864	
520.4	0.04251237	0.04741294	
520.6	0.04295976	0.04740725	
520.8	0.04229985	0.04740155	
521	0.04199287	0.04739585	
521.2	0.04176039	0.04739015	
521.4	0.0413417	0.04738446	
521.6	0.04119524	0.04737876	
521.8	0.04146669	0.04737307	
522	0.04150477	0.04736738	
522.2	0.04083032	0.04736168	
522.4	0.04091604	0.04735599	
522.6	0.04089218	0.0473503	
522.8	0.04094366	0.04734461	
523	0.04105911	0.04733892	
523.2	0.0411253	0.04733323	
523.4	0.04077985	0.04732754	
523.6	0.04082642	0.04732185	
523.8	0.0410972	0.04731616	
524	0.04138562	0.04731048	
524.2	0.04183678	0.04730479	
524.4	0.04227609	0.04729911	
524.6	0.04209539	0.04729342	
524.8	0.041971	0.04728774	
525	0.04196187	0.04728205	
525.2	0.04181833	0.04727637	
525.4	0.04187768	0.04727069	
525.6	0.04218325	0.04726501	
525.8	0.04228838	0.04725933	
526	0.04224313	0.04725365	
526.2	0.04215101	0.04724797	
526.4	0.04239877	0.04724229	
526.6	0.04296137	0.04723661	
526.8	0.04260122	0.04723094	
527	0.04251418	0.04722526	
527.2	0.04242561	0.04721958	
527.4	0.0421916	0.04721391	
527.6	0.0416009	0.04720823	
527.8	0.04180365	0.04720256	
528	0.04212038	0.04719689	
528.2	0.042071	0.04719121	
528.4	0.04186364	0.04718554	
528.6	0.04171113	0.04717987	
528.8	0.04168376	0.0471742	
529	0.04134354	0.04716853	
529.2	0.04110431	0.04716286	
529.4	0.04133141	0.0471572	
529.6	0.04079384	0.04715153	
529.8	0.04074297	0.04714586	
530	0.04100851	0.04714019	
530.2	0.04124572	0.04713453	
530.4	0.04156236	0.04712886	
530.6	0.04138891	0.0471232	
530.8	0.04107278	0.04711754	
531	0.04095203	0.04711187	
531.2	0.04106856	0.04710621	
531.4	0.0411858	0.04710055	
531.6	0.04146466	0.04709489	
531.8	0.04252175	0.04708923	
532	0.04281745	0.04708357	
532.2	0.04288871	0.04707791	
532.4	0.04331246	0.04707225	
532.6	0.04344043	0.0470666	
532.8	0.0429284	0.04706094	
533	0.04233324	0.04705528	
533.2	0.04232242	0.04704963	
533.4	0.04199563	0.04704397	
533.6	0.04133103	0.04703832	
533.8	0.04129217	0.04703266	
534	0.04100941	0.04702701	
534.2	0.0405941	0.04702136	
534.4	0.04020419	0.04701571	
534.6	0.03936999	0.04701006	
534.8	0.03917815	0.04700441	
535	0.03934426	0.04699876	
535.2	0.03952218	0.04699311	
535.4	0.03998744	0.04698746	
535.6	0.04087179	0.04698182	
535.8	0.04172851	0.04697617	
536	0.0422452	0.04697052	
536.2	0.04250167	0.04696488	
536.4	0.04273283	0.04695923	
536.6	0.04247395	0.04695359	
536.8	0.04218882	0.04694795	
537	0.04230851	0.0469423	
537.2	0.04234427	0.04693666	
537.4	0.04215371	0.04693102	
537.6	0.04240627	0.04692538	
537.8	0.04239058	0.04691974	
538	0.0423681	0.0469141	
538.2	0.04195984	0.04690846	
538.4	0.04167269	0.04690283	
538.6	0.04150566	0.04689719	
538.8	0.04127878	0.04689155	
539	0.04179261	0.04688592	
539.2	0.04198482	0.04688028	
539.4	0.04275765	0.04687465	
539.6	0.04281073	0.04686901	
539.8	0.04300777	0.04686338	
540	0.04284825	0.04685775	
540.2	0.04259389	0.04685212	
540.4	0.0423814	0.04684649	
540.6	0.04171484	0.04684086	
540.8	0.04148752	0.04683523	
541	0.04092078	0.0468296	
541.2	0.04090803	0.04682397	
541.4	0.04130619	0.04681834	
541.6	0.04135183	0.04681271	
541.8	0.04126805	0.04680709	
542	0.04090241	0.04680146	
542.2	0.04084437	0.04679584	
542.4	0.04064317	0.04679021	
542.6	0.04091835	0.04678459	
542.8	0.04085378	0.04677897	
543	0.04115392	0.04677335	
543.2	0.04175624	0.04676772	
543.4	0.04229515	0.0467621	
543.6	0.0421441	0.04675648	
543.8	0.042057	0.04675086	
544	0.04222954	0.04674524	
544.2	0.04226943	0.04673963	
544.4	0.04219338	0.04673401	
544.6	0.04200913	0.04672839	
544.8	0.04213917	0.04672278	
545	0.0416225	0.04671716	
545.2	0.04177027	0.04671155	
545.4	0.04205942	0.04670593	
545.6	0.04213363	0.04670032	
545.8	0.04184192	0.04669471	
546	0.0411081	0.04668909	
546.2	0.04086879	0.04668348	
546.4	0.04057814	0.04667787	
546.6	0.0407148	0.04667226	
546.8	0.04072076	0.04666665	
547	0.04085439	0.04666104	
547.2	0.04123966	0.04665544	
547.4	0.04153034	0.04664983	
547.6	0.04148086	0.04664422	
547.8	0.04124534	0.04663862	
548	0.0416187	0.04663301	
548.2	0.04140969	0.04662741	
548.4	0.04120849	0.0466218	
548.6	0.04106573	0.0466162	
548.8	0.04072818	0.0466106	
549	0.04088534	0.04660499	
549.2	0.04093015	0.04659939	
549.4	0.0409868	0.04659379	
549.6	0.04068559	0.04658819	
549.8	0.04020481	0.04658259	
550	0.03982891	0.046577	
550.2	0.03993632	0.0465714	
550.4	0.04018648	0.0465658	
550.6	0.04011011	0.0465602	
550.8	0.04058995	0.04655461	
551	0.04068113	0.04654901	
551.2	0.04081918	0.04654342	
551.4	0.04130152	0.04653782	
551.6	0.04098436	0.04653223	
551.8	0.04066974	0.04652664	
552	0.04067465	0.04652105	
552.2	0.04080589	0.04651546	
552.4	0.04046767	0.04650987	
552.6	0.04048359	0.04650428	
552.8	0.04023776	0.04649869	
553	0.04076391	0.0464931	
553.2	0.0405579	0.04648751	
553.4	0.0406178	0.04648192	
553.6	0.04079214	0.04647634	
553.8	0.04097528	0.04647075	
554	0.04107283	0.04646517	
554.2	0.04150662	0.04645958	
554.4	0.04134808	0.046454	
554.6	0.04131594	0.04644841	
554.8	0.04138278	0.04644283	
555	0.04174401	0.04643725	
555.2	0.04182505	0.04643167	
555.4	0.04218439	0.04642609	
555.6	0.04191655	0.04642051	
555.8	0.04227311	0.04641493	
556	0.04249614	0.04640935	
556.2	0.04255402	0.04640377	
556.4	0.0419054	0.0463982	
556.6	0.04155228	0.04639262	
556.8	0.04138574	0.04638704	
557	0.04176251	0.04638147	
557.2	0.04139694	0.0463759	
557.4	0.04130303	0.04637032	
557.6	0.04127913	0.04636475	
557.8	0.04100724	0.04635918	
558	0.04138321	0.0463536	
558.2	0.04096544	0.04634803	
558.4	0.04034734	0.04634246	
558.6	0.04023076	0.04633689	
558.8	0.04061368	0.04633132	
559	0.04127506	0.04632576	
559.2	0.04144594	0.04632019	
559.4	0.04151671	0.04631462	
559.6	0.0412282	0.04630906	
559.8	0.04116209	0.04630349	
560	0.04099337	0.04629792	
560.2	0.04060137	0.04629236	
560.4	0.04036336	0.0462868	
560.6	0.03974641	0.04628123	
560.8	0.0400897	0.04627567	
561	0.03972138	0.04627011	
561.2	0.03916708	0.04626455	
561.4	0.03919564	0.04625899	
561.6	0.03914318	0.04625343	
561.8	0.03891822	0.04624787	
562	0.039358	0.04624231	
562.2	0.03931021	0.04623675	
562.4	0.0395011	0.0462312	
562.6	0.03987584	0.04622564	
562.8	0.04044174	0.04622008	
563	0.04046144	0.04621453	
563.2	0.04055668	0.04620898	
563.4	0.04002285	0.04620342	
563.6	0.03984747	0.04619787	
563.8	0.0399961	0.04619232	
564	0.04007529	0.04618676	
564.2	0.040064	0.04618121	
564.4	0.04016573	0.04617566	
564.6	0.03995269	0.04617011	
564.8	0.04025964	0.04616456	
565	0.0395035	0.04615902	
565.2	0.03910098	0.04615347	
565.4	0.03954825	0.04614792	
565.6	0.03967681	0.04614238	
565.8	0.03949136	0.04613683	
566	0.0395005	0.04613129	
566.2	0.03972737	0.04612574	
566.4	0.0397156	0.0461202	
566.6	0.03977964	0.04611465	
566.8	0.03983373	0.04610911	
567	0.03974318	0.04610357	
567.2	0.03983931	0.04609803	
567.4	0.03964697	0.04609249	
567.6	0.04001099	0.04608695	
567.8	0.04029442	0.04608141	
568	0.04054228	0.04607587	
568.2	0.04085318	0.04607033	
568.4	0.04093893	0.0460648	
568.6	0.04108153	0.04605926	
568.8	0.04119312	0.04605373	
569	0.04086883	0.04604819	
569.2	0.04106474	0.04604266	
569.4	0.04145382	0.04603712	
569.6	0.04069671	0.04603159	
569.8	0.04019671	0.04602606	
570	0.04041353	0.04602053	
570.2	0.0405394	0.04601499	
570.4	0.040352	0.04600946	
570.6	0.03987782	0.04600393	
570.8	0.03989626	0.04599841	
571	0.03974438	0.04599288	
571.2	0.03953578	0.04598735	
571.4	0.03960388	0.04598182	
571.6	0.0396707	0.0459763	
571.8	0.03967445	0.04597077	
572	0.03970937	0.04596525	
572.2	0.03991009	0.04595972	
572.4	0.04014686	0.0459542	
572.6	0.04065424	0.04594867	
572.8	0.04082688	0.04594315	
573	0.04057555	0.04593763	
573.2	0.04049712	0.04593211	
573.4	0.04048182	0.04592659	
573.6	0.04040703	0.04592107	
573.8	0.04031338	0.04591555	
574	0.04084454	0.04591003	
574.2	0.04077945	0.04590451	
574.4	0.04034401	0.045899	
574.6	0.04030266	0.04589348	
574.8	0.04017599	0.04588797	
575	0.0398478	0.04588245	
575.2	0.0398673	0.04587694	
575.4	0.04011555	0.04587142	
575.6	0.04003851	0.04586591	
575.8	0.03993067	0.0458604	
576	0.04017715	0.04585488	
576.2	0.040581	0.04584937	
576.4	0.04052346	0.04584386	
576.6	0.04108547	0.04583835	
576.8	0.04118267	0.04583284	
577	0.04113725	0.04582734	
577.2	0.0413829	0.04582183	
577.4	0.04144581	0.04581632	
577.6	0.04135422	0.04581081	
577.8	0.04081554	0.04580531	
578	0.0408587	0.0457998	
578.2	0.04070371	0.0457943	
578.4	0.04084649	0.0457888	
578.6	0.04092166	0.04578329	
578.8	0.04051703	0.04577779	
579	0.04004915	0.04577229	
579.2	0.04030206	0.04576679	
579.4	0.04000763	0.04576129	
579.6	0.04006023	0.04575579	
579.8	0.04008999	0.04575029	
580	0.04029227	0.04574479	
580.2	0.04027981	0.04573929	
580.4	0.0402745	0.04573379	
580.6	0.04085045	0.0457283	
580.8	0.04100109	0.0457228	
581	0.04085592	0.04571731	
581.2	0.04118293	0.04571181	
581.4	0.04072538	0.04570632	
581.6	0.04077709	0.04570082	
581.8	0.04057643	0.04569533	
582	0.04065021	0.04568984	
582.2	0.04085391	0.04568435	
582.4	0.0406871	0.04567886	
582.6	0.04048884	0.04567337	
582.8	0.03985188	0.04566788	
583	0.03940739	0.04566239	
583.2	0.0394976	0.0456569	
583.4	0.03941893	0.04565141	
583.6	0.03953183	0.04564593	
583.8	0.0397976	0.04564044	
584	0.0395113	0.04563496	
584.2	0.03932561	0.04562947	
584.4	0.03942706	0.04562399	
584.6	0.03987154	0.04561851	
584.8	0.03987223	0.04561302	
585	0.03987128	0.04560754	
585.2	0.03991071	0.04560206	
585.4	0.03992886	0.04559658	
585.6	0.04005271	0.0455911	
585.8	0.03999775	0.04558562	
586	0.03997824	0.04558014	
586.2	0.03980277	0.04557466	
586.4	0.03951455	0.04556918	
586.6	0.03964416	0.04556371	
586.8	0.03928338	0.04555823	
587	0.039404	0.04555276	
587.2	0.03960401	0.04554728	
587.4	0.04053496	0.04554181	
587.6	0.04055272	0.04553633	
587.8	0.04125449	0.04553086	
588	0.04087206	0.04552539	
588.2	0.04131509	0.04551992	
588.4	0.04165756	0.04551445	
588.6	0.0414735	0.04550898	
588.8	0.04100555	0.04550351	
589	0.04097538	0.04549804	
589.2	0.04095336	0.04549257	
589.4	0.04115321	0.0454871	
589.6	0.04068496	0.04548164	
589.8	0.04046255	0.04547617	
590	0.04029555	0.0454707	
590.2	0.03981824	0.04546524	
590.4	0.03979713	0.04545977	
590.6	0.03958271	0.04545431	
590.8	0.03911954	0.04544885	
591	0.03916081	0.04544339	
591.2	0.0391044	0.04543792	
591.4	0.03965803	0.04543246	
591.6	0.03960675	0.045427	
591.8	0.03995979	0.04542154	
592	0.03959318	0.04541608	
592.2	0.03972561	0.04541063	
592.4	0.03911018	0.04540517	
592.6	0.03914268	0.04539971	
592.8	0.03936829	0.04539425	
593	0.03946296	0.0453888	
593.2	0.03937215	0.04538334	
593.4	0.03922818	0.04537789	
593.6	0.03931344	0.04537244	
593.8	0.03952346	0.04536698	
594	0.03957612	0.04536153	
594.2	0.03994222	0.04535608	
594.4	0.04049121	0.04535063	
594.6	0.04049845	0.04534518	
594.8	0.04068227	0.04533973	
595	0.0411019	0.04533428	
595.2	0.04105461	0.04532883	
595.4	0.04120312	0.04532338	
595.6	0.04095446	0.04531793	
595.8	0.040998	0.04531249	
596	0.04075369	0.04530704	
596.2	0.04103263	0.0453016	
596.4	0.04062398	0.04529615	
596.6	0.04082069	0.04529071	
596.8	0.04067204	0.04528526	
597	0.04044716	0.04527982	
597.2	0.03989745	0.04527438	
597.4	0.03974513	0.04526894	
597.6	0.04016181	0.0452635	
597.8	0.04013448	0.04525806	
598	0.03988935	0.04525262	
598.2	0.04023135	0.04524718	
598.4	0.03991621	0.04524174	
598.6	0.03966095	0.0452363	
598.8	0.03952316	0.04523087	
599	0.03929546	0.04522543	
599.2	0.03919148	0.04522	
599.4	0.03902569	0.04521456	
599.6	0.03933916	0.04520913	
599.8	0.03971649	0.04520369	
600	0.03919213	0.04519826	
600.2	0.03945186	0.04519283	
600.4	0.0390823	0.0451874	
600.6	0.03931401	0.04518197	
600.8	0.03914592	0.04517654	
601	0.0390291	0.04517111	
601.2	0.03848916	0.04516568	
601.4	0.03857068	0.04516025	
601.6	0.03921005	0.04515482	
601.8	0.03905043	0.0451494	
602	0.03899936	0.04514397	
602.2	0.03893058	0.04513854	
602.4	0.03891199	0.04513312	
602.6	0.03906513	0.04512769	
602.8	0.03925619	0.04512227	
603	0.03937336	0.04511685	
603.2	0.03977543	0.04511142	
603.4	0.04008437	0.045106	
603.6	0.04042381	0.04510058	
603.8	0.04010422	0.04509516	
604	0.03979419	0.04508974	
604.2	0.04046578	0.04508432	
604.4	0.04032215	0.0450789	
604.6	0.04024123	0.04507349	
604.8	0.0397499	0.04506807	
605	0.03972573	0.04506265	
605.2	0.03988772	0.04505724	
605.4	0.04043877	0.04505182	
605.6	0.04064732	0.04504641	
605.8	0.03997972	0.04504099	
606	0.03994613	0.04503558	
606.2	0.0395531	0.04503017	
606.4	0.03945755	0.04502476	
606.6	0.03899707	0.04501934	
606.8	0.03888186	0.04501393	
607	0.038824	0.04500852	
607.2	0.03879483	0.04500311	
607.4	0.03907341	0.04499771	
607.6	0.03891066	0.0449923	
607.8	0.03895913	0.04498689	
608	0.03929082	0.04498148	
608.2	0.0397438	0.04497608	
608.4	0.03929535	0.04497067	
608.6	0.03905932	0.04496527	
608.8	0.03895628	0.04495986	
609	0.03954983	0.04495446	
609.2	0.04015863	0.04494906	
609.4	0.03966932	0.04494365	
609.6	0.03932716	0.04493825	
609.8	0.03885139	0.04493285	
610	0.03892326	0.04492745	
610.2	0.03837474	0.04492205	
610.4	0.03823143	0.04491665	
610.6	0.03814814	0.04491125	
610.8	0.03813162	0.04490586	
611	0.03852321	0.04490046	
611.2	0.03844145	0.04489506	
611.4	0.03892067	0.04488967	
611.6	0.03905744	0.04488427	
611.8	0.0392623	0.04487888	
612	0.03964775	0.04487348	
612.2	0.03987786	0.04486809	
612.4	0.03975787	0.0448627	
612.6	0.04011437	0.04485731	
612.8	0.040968	0.04485192	
613	0.04145588	0.04484652	
613.2	0.0415931	0.04484113	
613.4	0.04072419	0.04483575	
613.6	0.04079509	0.04483036	
613.8	0.04013885	0.04482497	
614	0.03973825	0.04481958	
614.2	0.03904336	0.0448142	
614.4	0.0387305	0.04480881	
614.6	0.03777447	0.04480342	
614.8	0.03733252	0.04479804	
615	0.0371934	0.04479266	
615.2	0.0366255	0.04478727	
615.4	0.03710066	0.04478189	
615.6	0.03728962	0.04477651	
615.8	0.03747854	0.04477113	
616	0.03806543	0.04476574	
616.2	0.03882927	0.04476036	
616.4	0.03948618	0.04475498	
616.6	0.04069746	0.04474961	
616.8	0.04127535	0.04474423	
617	0.04164756	0.04473885	
617.2	0.04158591	0.04473347	
617.4	0.04135975	0.0447281	
617.6	0.04167737	0.04472272	
617.8	0.0412875	0.04471735	
618	0.04107721	0.04471197	
618.2	0.04069684	0.0447066	
618.4	0.04023952	0.04470122	
618.6	0.03957093	0.04469585	
618.8	0.03958555	0.04469048	
619	0.03935776	0.04468511	
619.2	0.03926861	0.04467974	
619.4	0.03933024	0.04467437	
619.6	0.03903596	0.044669	
619.8	0.03884921	0.04466363	
620	0.03890023	0.04465826	
620.2	0.03911645	0.0446529	
