# Supplementary material for: Molecular basis for DNA recognition by the maternal pioneer transcription factor FoxH1
Source: Nat Commun. 2022 Nov 26;13:7279. doi: 10.1038/s41467-022-34925-y (PMC9701222; doi:10.1038/s41467-022-34925-y)
Supplement: Supplementary file 4 — Source Data [file 41467_2022_34925_MOESM4_ESM.zip › Sourcedata/BLIS/FoxH1/Y28F/GSC/DNA/A3Results.txt]

Conc1	5E-07	
Start1	270	
Stop1	719.8	
Kobs		
Error Kobs		
Koff		
Error Koff		
Time1	Data1	Fit1	
270	-0.07041247		
270.2	-0.06494162		
270.4	-0.05895074		
270.6	-0.0513475		
270.8	-0.0427854		
271	-0.03305038		
271.2	-0.02242715		
271.4	-0.01084956		
271.6	0.00121836		
271.8	0.01387942		
272	0.02668054		
272.2	0.03917561		
272.4	0.0508067		
272.6	0.06379341		
272.8	0.07640688		
273	0.08943871		
273.2	0.10218498		
273.4	0.11509806		
273.6	0.12804545		
273.8	0.14088415		
274	0.15334061		
274.2	0.16591251		
274.4	0.17834172		
274.6	0.19132594		
274.8	0.20438507		
275	0.21826514		
275.2	0.23150302		
275.4	0.24513586		
275.6	0.25934123		
275.8	0.27363433		
276	0.28800579		
276.2	0.30171881		
276.4	0.31607463		
276.6	0.33070788		
276.8	0.3448868		
277	0.35949499		
277.2	0.37433354		
277.4	0.38906206		
277.6	0.40353148		
277.8	0.41793204		
278	0.43300776		
278.2	0.44837431		
278.4	0.46395634		
278.6	0.48009221		
278.8	0.49607219		
279	0.51227734		
279.2	0.52682481		
279.4	0.54263021		
279.6	0.55841656		
279.8	0.57403499		
280	0.58968653		
280.2	0.6054039		
280.4	0.62171754		
280.6	0.63704896		
280.8	0.65215851		
281	0.66784179		
281.2	0.68326905		
281.4	0.69898088		
281.6	0.71479971		
281.8	0.73077584		
282	0.74679295		
282.2	0.76295308		
282.4	0.77955342		
282.6	0.79573622		
282.8	0.81078112		
283	0.82612922		
283.2	0.84046936		
283.4	0.85641413		
283.6	0.87174435		
283.8	0.88749535		
284	0.90322766		
284.2	0.91895869		
284.4	0.93425671		
284.6	0.9495517		
284.8	0.96447634		
285	0.97981348		
285.2	0.99449764		
285.4	1.01042859		
285.6	1.02546067		
285.8	1.04036376		
286	1.05502047		
286.2	1.06968622		
286.4	1.0842849		
286.6	1.09816554		
286.8	1.11216914		
287	1.12666927		
287.2	1.1404076		
287.4	1.15489415		
287.6	1.16862178		
287.8	1.18276646		
288	1.19686826		
288.2	1.21045867		
288.4	1.22405479		
288.6	1.23797129		
288.8	1.25099123		
289	1.26454458		
289.2	1.27764569		
289.4	1.29113113		
289.6	1.30351317		
289.8	1.31675157		
290	1.32925313		
290.2	1.34170025		
290.4	1.35441252		
290.6	1.36666662		
290.8	1.37892988		
291	1.39129131		
291.2	1.40246842		
291.4	1.41465757		
291.6	1.42641057		
291.8	1.43807342		
292	1.44946087		
292.2	1.46056378		
292.4	1.47237205		
292.6	1.48392474		
292.8	1.49491517		
293	1.50610228		
293.2	1.5167055		
293.4	1.52792338		
293.6	1.53910749		
293.8	1.55048169		
294	1.56099153		
294.2	1.57163294		
294.4	1.58221512		
294.6	1.5926936		
294.8	1.6031664		
295	1.61368701		
295.2	1.62323265		
295.4	1.63337932		
295.6	1.64291128		
295.8	1.65182254		
296	1.66091788		
296.2	1.67052626		
296.4	1.68032891		
296.6	1.68920138		
296.8	1.69819495		
297	1.70708266		
297.2	1.71592333		
297.4	1.72496284		
297.6	1.73368293		
297.8	1.74215231		
298	1.75120029		
298.2	1.75977968		
298.4	1.76828158		
298.6	1.77728486		
298.8	1.78577913		
299	1.79371341		
299.2	1.80193991		
299.4	1.80983893		
299.6	1.81748068		
299.8	1.82508217		
300	1.8327608		
300.2	1.84076115		
300.4	1.84819138		
300.6	1.85533294		
300.8	1.86286293		
301	1.86997025		
301.2	1.87679527		
301.4	1.88386077		
301.6	1.89098096		
301.8	1.89842818		
302	1.90559877		
302.2	1.91249574		
302.4	1.91939608		
302.6	1.92643987		
302.8	1.93313069		
303	1.93943682		
303.2	1.94644749		
303.4	1.95281023		
303.6	1.95898441		
303.8	1.96551774		
304	1.97157558		
304.2	1.97830607		
304.4	1.98451115		
304.6	1.99091961		
304.8	1.99737485		
305	2.00326388		
305.2	2.00935681		
305.4	2.01589252		
305.6	2.0224593		
305.8	2.02853717		
306	2.03433689		
306.2	2.04091056		
306.4	2.04729587		
306.6	2.05336884		
306.8	2.05962913		
307	2.06609737		
307.2	2.07253306		
307.4	2.07889662		
307.6	2.08475357		
307.8	2.09079236		
308	2.09655124		
308.2	2.1027072		
308.4	2.10802088		
308.6	2.11362393		
308.8	2.11948619		
309	2.1248589		
309.2	2.13006179		
309.4	2.13566917		
309.6	2.14045092		
309.8	2.14534125		
310	2.15104211		
310.2	2.15714277		
310.4	2.16270855		
310.6	2.16830587		
310.8	2.1743519		
311	2.18049567		
311.2	2.18626808		
311.4	2.19211198		
311.6	2.19784495		
311.8	2.20372823		
312	2.20948225		
312.2	2.21525478		
312.4	2.22104962		
312.6	2.22677969		
312.8	2.2325191		
313	2.23759261		
313.2	2.24299849		
313.4	2.24872217		
313.6	2.25360725		
313.8	2.25916286		
314	2.26504027		
314.2	2.27054683		
314.4	2.27527943		
314.6	2.28027579		
314.8	2.28508541		
315	2.28985102		
315.2	2.29494006		
315.4	2.30003147		
315.6	2.30515142		
315.8	2.31020313		
316	2.31477772		
316.2	2.31997076		
316.4	2.3249017		
316.6	2.32931642		
316.8	2.33400613		
317	2.33924359		
317.2	2.34489137		
317.4	2.35003985		
317.6	2.35550822		
317.8	2.36125257		
318	2.36695926		
318.2	2.37207507		
318.4	2.37719148		
318.6	2.38264188		
318.8	2.38824518		
319	2.39408216		
319.2	2.39997526		
319.4	2.40564994		
319.6	2.4108489		
319.8	2.41622757		
320	2.42149883		
320.2	2.42677455		
320.4	2.43137426		
320.6	2.43604587		
320.8	2.44072972		
321	2.44591502		
321.2	2.45049233		
321.4	2.45508916		
321.6	2.45996504		
321.8	2.46465477		
322	2.46955345		
322.2	2.47456417		
322.4	2.48010919		
322.6	2.48536349		
322.8	2.49041715		
323	2.49538158		
323.2	2.50110325		
323.4	2.50662571		
323.6	2.51193122		
323.8	2.51735867		
324	2.52196329		
324.2	2.52661506		
324.4	2.53152213		
324.6	2.53619032		
324.8	2.54073653		
325	2.54583719		
325.2	2.55022777		
325.4	2.5551568		
325.6	2.55993537		
325.8	2.56516657		
326	2.5702534		
326.2	2.57500056		
326.4	2.58013807		
326.6	2.58475736		
326.8	2.58977612		
327	2.59479038		
327.2	2.60067614		
327.4	2.6060164		
327.6	2.61077832		
327.8	2.61538601		
328	2.61991595		
328.2	2.62470089		
328.4	2.6294938		
328.6	2.63423058		
328.8	2.63928648		
329	2.64432058		
329.2	2.64858435		
329.4	2.65320123		
329.6	2.65763814		
329.8	2.66251674		
330	2.66690329		
330.2	2.67145075		
330.4	2.67636548		
330.6	2.68136594		
330.8	2.68604924		
331	2.6907113		
331.2	2.69617342		
331.4	2.70095767		
331.6	2.70535473		
331.8	2.71028546		
332	2.71512757		
332.2	2.71977932		
332.4	2.72454775		
332.6	2.7294907		
332.8	2.7342733		
333	2.73913273		
333.2	2.74383031		
333.4	2.74890939		
333.6	2.75418584		
333.8	2.75929279		
334	2.76419098		
334.2	2.76884643		
334.4	2.77381718		
334.6	2.77865104		
334.8	2.78299386		
335	2.78758637		
335.2	2.79254101		
335.4	2.79695288		
335.6	2.80144562		
335.8	2.80589384		
336	2.81069757		
336.2	2.8159041		
336.4	2.82074137		
336.6	2.82568278		
336.8	2.83036535		
337	2.83552312		
337.2	2.8403233		
337.4	2.84538111		
337.6	2.85038019		
337.8	2.85491369		
338	2.85984399		
338.2	2.86440134		
338.4	2.86940292		
338.6	2.87346706		
338.8	2.87814677		
339	2.88237155		
339.2	2.88710917		
339.4	2.8914568		
339.6	2.89598682		
339.8	2.90074949		
340	2.905651		
340.2	2.91061589		
340.4	2.91510878		
340.6	2.91967702		
340.8	2.92398497		
341	2.9291656		
341.2	2.93391254		
341.4	2.93900522		
341.6	2.94355045		
341.8	2.94833662		
342	2.95325503		
342.2	2.95776691		
342.4	2.96222688		
342.6	2.96683303		
342.8	2.97174903		
343	2.97658418		
343.2	2.98113597		
343.4	2.98490033		
343.6	2.9888224		
343.8	2.99306351		
344	2.99713112		
344.2	3.00184706		
344.4	3.00625742		
344.6	3.01109283		
344.8	3.01530474		
345	3.01981045		
345.2	3.02391389		
345.4	3.02840065		
345.6	3.03241049		
345.8	3.03711618		
346	3.04088318		
346.2	3.04523117		
346.4	3.05002631		
346.6	3.05476143		
346.8	3.05936054		
347	3.06408889		
347.2	3.06797767		
347.4	3.07194369		
347.6	3.07695306		
347.8	3.081692		
348	3.08671697		
348.2	3.09199331		
348.4	3.09659768		
348.6	3.10132589		
348.8	3.10561414		
349	3.10992248		
349.2	3.11441935		
349.4	3.11866599		
349.6	3.12268264		
349.8	3.12662796		
350	3.13063334		
350.2	3.13540229		
350.4	3.14008233		
350.6	3.14472416		
350.8	3.1492079		
351	3.15411635		
351.2	3.1588878		
351.4	3.16329768		
351.6	3.16799504		
351.8	3.17245985		
352	3.17737027		
352.2	3.18164489		
352.4	3.1860402		
352.6	3.19062328		
352.8	3.19507321		
353	3.19927111		
353.2	3.20393466		
353.4	3.20829396		
353.6	3.21276885		
353.8	3.21689434		
354	3.22106934		
354.2	3.22563914		
354.4	3.23011723		
354.6	3.23449705		
354.8	3.23872375		
355	3.2429157		
355.2	3.24644986		
355.4	3.2503744		
355.6	3.25436641		
355.8	3.25854633		
356	3.26224077		
356.2	3.26627179		
356.4	3.27068706		
356.6	3.27514022		
356.8	3.2793991		
357	3.28396901		
357.2	3.28883976		
357.4	3.29337049		
357.6	3.29794287		
357.8	3.30197882		
358	3.30603156		
358.2	3.31058482		
358.4	3.31490893		
358.6	3.31921526		
358.8	3.32357294		
359	3.32747288		
359.2	3.33187064		
359.4	3.33647294		
359.6	3.34048458		
359.8	3.34509472		
360	3.34929672		
360.2	3.35342004		
360.4	3.35719297		
360.6	3.36159739		
360.8	3.3656482		
361	3.37025169		
361.2	3.37520492		
361.4	3.37939912		
361.6	3.38346423		
361.8	3.3869505		
362	3.39092146		
362.2	3.39503141		
362.4	3.39884503		
362.6	3.4027137		
362.8	3.4068981		
363	3.4113833		
363.2	3.41601573		
363.4	3.42034481		
363.6	3.42476096		
363.8	3.42986407		
364	3.43353612		
364.2	3.43711031		
364.4	3.44125345		
364.6	3.44591895		
364.8	3.45026422		
365	3.45492124		
365.2	3.45923542		
365.4	3.46348155		
365.6	3.4674216		
365.8	3.47157947		
366	3.47584307		
366.2	3.47974709		
366.4	3.48361423		
366.6	3.4876222		
366.8	3.49190199		
367	3.4967698		
367.2	3.50094596		
367.4	3.50478051		
367.6	3.50883188		
367.8	3.51260961		
368	3.51612112		
368.2	3.52002439		
368.4	3.52428577		
368.6	3.52832957		
368.8	3.5319836		
369	3.53570929		
369.2	3.5395494		
369.4	3.54339038		
369.6	3.5472073		
369.8	3.55145092		
370	3.55580205		
370.2	3.55939849		
370.4	3.56344157		
370.6	3.56744412		
370.8	3.57174443		
371	3.57610503		
371.2	3.5794215		
371.4	3.58289846		
371.6	3.58698465		
371.8	3.59112921		
372	3.59532331		
372.2	3.59905658		
372.4	3.60354722		
372.6	3.60717701		
372.8	3.61086731		
373	3.61417245		
373.2	3.61784734		
373.4	3.62156888		
373.6	3.62575093		
373.8	3.62992462		
374	3.63370733		
374.2	3.63741248		
374.4	3.64205555		
374.6	3.64602284		
374.8	3.64960057		
375	3.65353136		
375.2	3.65750552		
375.4	3.66185623		
375.6	3.66673552		
375.8	3.6710613		
376	3.67541804		
376.2	3.67974204		
376.4	3.68363813		
376.6	3.68703003		
376.8	3.69114415		
377	3.69407509		
377.2	3.69771525		
377.4	3.70175275		
377.6	3.70583117		
377.8	3.70972439		
378	3.71292459		
378.2	3.71709193		
378.4	3.72030108		
378.6	3.72339428		
378.8	3.72688572		
379	3.73133858		
379.2	3.73593862		
379.4	3.74026958		
379.6	3.74474022		
379.8	3.74861543		
380	3.75279229		
380.2	3.75669682		
380.4	3.76021675		
380.6	3.76397871		
380.8	3.76753796		
381	3.77066524		
381.2	3.7745809		
381.4	3.77850695		
381.6	3.78206105		
381.8	3.78526111		
382	3.7890701		
382.2	3.79304249		
382.4	3.79573376		
382.6	3.79974119		
382.8	3.80344099		
383	3.80782526		
383.2	3.8117784		
383.4	3.81595187		
383.6	3.81991823		
383.8	3.82405568		
384	3.8281882		
384.2	3.83195053		
384.4	3.83565249		
384.6	3.83989658		
384.8	3.84324957		
385	3.84666151		
385.2	3.85010698		
385.4	3.85358335		
385.6	3.85699914		
385.8	3.86033951		
386	3.86409985		
386.2	3.86689943		
386.4	3.86990689		
386.6	3.87324458		
386.8	3.87661772		
387	3.88052245		
387.2	3.8844494		
387.4	3.88903646		
387.6	3.89270563		
387.8	3.89666148		
388	3.90055918		
388.2	3.90447386		
388.4	3.90885507		
388.6	3.91269554		
388.8	3.91570881		
389	3.91889204		
389.2	3.9225108		
389.4	3.92603797		
389.6	3.9293946		
389.8	3.93270053		
390	3.93632416		
390.2	3.93992157		
390.4	3.94367043		
390.6	3.94709854		
390.8	3.95151159		
391	3.95488313		
391.2	3.95874649		
391.4	3.96251763		
391.6	3.96585134		
391.8	3.96970326		
392	3.97328641		
392.2	3.97645791		
392.4	3.97988801		
392.6	3.98315743		
392.8	3.9863594		
393	3.98982684		
393.2	3.99360642		
393.4	3.99656582		
393.6	4.00002504		
393.8	4.00357745		
394	4.00751632		
394.2	4.01077639		
394.4	4.01395211		
394.6	4.01692838		
394.8	4.02053021		
395	4.02361776		
395.2	4.02759429		
395.4	4.03113313		
395.6	4.03519317		
395.8	4.03874472		
396	4.04216976		
396.2	4.04606925		
396.4	4.05008943		
396.6	4.0542		
396.8	4.05821355		
397	4.0617501		
397.2	4.06510841		
397.4	4.06858398		
397.6	4.07277736		
397.8	4.07661971		
398	4.08026749		
398.2	4.08362671		
398.4	4.08677659		
398.6	4.0901569		
398.8	4.093828		
399	4.09758141		
399.2	4.10064524		
399.4	4.10379696		
399.6	4.1075545		
399.8	4.110639		
400	4.11352495		
400.2	4.11710777		
400.4	4.1205385		
400.6	4.12378915		
400.8	4.12677321		
401	4.12963804		
401.2	4.13306992		
401.4	4.13650399		
401.6	4.14007629		
401.8	4.14308506		
402	4.14645419		
402.2	4.14997497		
402.4	4.15275452		
402.6	4.15610319		
402.8	4.15971228		
403	4.16326234		
403.2	4.16689252		
403.4	4.17103304		
403.6	4.17509291		
403.8	4.17838759		
404	4.18178592		
404.2	4.18580725		
404.4	4.18957199		
404.6	4.19356626		
404.8	4.19731595		
405	4.20086959		
405.2	4.20434693		
405.4	4.20755133		
405.6	4.21089227		
405.8	4.21393723		
406	4.21731149		
406.2	4.22033367		
406.4	4.22269716		
406.6	4.22585265		
406.8	4.2292102		
407	4.23214523		
407.2	4.23547733		
407.4	4.23824947		
407.6	4.24122831		
407.8	4.24448279		
408	4.24773827		
408.2	4.2507006		
408.4	4.25381738		
408.6	4.25789478		
408.8	4.26120311		
409	4.26454924		
409.2	4.26804012		
409.4	4.2710999		
409.6	4.27490243		
409.8	4.27871996		
410	4.28222639		
410.2	4.28533374		
410.4	4.28834039		
410.6	4.29112833		
410.8	4.2937541		
411	4.29707645		
411.2	4.30055054		
411.4	4.30389673		
411.6	4.30745128		
411.8	4.31096658		
412	4.3138741		
412.2	4.31701764		
412.4	4.31998031		
412.6	4.32374334		
412.8	4.32710553		
413	4.33021211		
413.2	4.33380177		
413.4	4.33739186		
413.6	4.34109894		
413.8	4.34444027		
414	4.34777272		
414.2	4.35097502		
414.4	4.3539265		
414.6	4.35669552		
414.8	4.36007523		
415	4.363615		
415.2	4.36689027		
415.4	4.36952155		
415.6	4.37232014		
415.8	4.37577318		
416	4.37881095		
416.2	4.38194152		
416.4	4.38447212		
416.6	4.38824127		
416.8	4.39191814		
417	4.39481593		
417.2	4.39837113		
417.4	4.40177052		
417.6	4.40501736		
417.8	4.40811572		
418	4.41210879		
418.2	4.41505108		
418.4	4.41816286		
418.6	4.42100244		
418.8	4.42419429		
419	4.42710533		
419.2	4.43026999		
419.4	4.43318421		
419.6	4.43645022		
419.8	4.44001427		
420	4.44283343		
420.2	4.44585325		
420.4	4.44846742		
420.6	4.45195355		
420.8	4.45468419		
421	4.457736		
421.2	4.46138141		
421.4	4.46458218		
421.6	4.46779934		
421.8	4.471416		
422	4.47518345		
422.2	4.47828413		
422.4	4.48199314		
422.6	4.48513731		
422.8	4.48874113		
423	4.49181657		
423.2	4.49464206		
423.4	4.49764272		
423.6	4.50061211		
423.8	4.50422641		
424	4.50673254		
424.2	4.50960701		
424.4	4.51226677		
424.6	4.51493719		
424.8	4.51779288		
425	4.52146659		
425.2	4.5248604		
425.4	4.52804879		
425.6	4.53172871		
425.8	4.53563108		
426	4.53912508		
426.2	4.54257039		
426.4	4.54587547		
426.6	4.54877799		
426.8	4.55176853		
427	4.55483009		
427.2	4.55764205		
427.4	4.56130697		
427.6	4.56404381		
427.8	4.56716567		
428	4.56934245		
428.2	4.57243583		
428.4	4.57516514		
428.6	4.57777792		
428.8	4.58105378		
429	4.58384382		
429.2	4.58678585		
429.4	4.59000388		
429.6	4.59328383		
429.8	4.59660881		
430	4.59999007		
430.2	4.60298298		
430.4	4.60597156		
430.6	4.60896941		
430.8	4.61225952		
431	4.61510694		
431.2	4.61789437		
431.4	4.62061241		
431.6	4.6228674		
431.8	4.62662331		
432	4.63011711		
432.2	4.63348023		
432.4	4.63670885		
432.6	4.63979923		
432.8	4.64324522		
433	4.64636232		
433.2	4.65050419		
433.4	4.65394141		
433.6	4.65681876		
433.8	4.66032933		
434	4.66387858		
434.2	4.66636546		
434.4	4.66968525		
434.6	4.67291207		
434.8	4.67538452		
435	4.6779711		
435.2	4.68069717		
435.4	4.68367273		
435.6	4.68696497		
435.8	4.6904023		
436	4.69330876		
436.2	4.6957807		
436.4	4.69879758		
436.6	4.70196366		
436.8	4.70501405		
437	4.70755185		
437.2	4.71063827		
437.4	4.71304496		
437.6	4.71576555		
437.8	4.7185922		
438	4.72141755		
438.2	4.7235071		
438.4	4.72660394		
438.6	4.72945129		
438.8	4.73236067		
439	4.73614187		
439.2	4.73945669		
439.4	4.74294521		
439.6	4.74623597		
439.8	4.74917048		
440	4.75233866		
440.2	4.75548829		
440.4	4.75836546		
440.6	4.76116589		
440.8	4.76361812		
441	4.76642121		
441.2	4.76969961		
441.4	4.77252849		
441.6	4.77507882		
441.8	4.77783741		
442	4.78081599		
442.2	4.78351386		
442.4	4.78682358		
442.6	4.79006738		
442.8	4.79354698		
443	4.79697383		
443.2	4.80040667		
443.4	4.8036508		
443.6	4.80673157		
443.8	4.80961855		
444	4.81322875		
444.2	4.81612524		
444.4	4.81869645		
444.6	4.82185411		
444.8	4.82460998		
445	4.82772982		
445.2	4.82984215		
445.4	4.83296822		
445.6	4.83568955		
445.8	4.83855546		
446	4.84100672		
446.2	4.84397568		
446.4	4.84699084		
446.6	4.85001554		
446.8	4.85294482		
447	4.85551546		
447.2	4.85857562		
447.4	4.86152742		
447.6	4.86435972		
447.8	4.86779835		
448	4.87132472		
448.2	4.87391979		
448.4	4.87707808		
448.6	4.88022994		
448.8	4.8825251		
449	4.88565296		
449.2	4.88788621		
449.4	4.89135818		
449.6	4.89385417		
449.8	4.89642485		
450	4.89896004		
450.2	4.9025972		
450.4	4.90607246		
450.6	4.90893638		
450.8	4.91135738		
451	4.914625		
451.2	4.91768652		
451.4	4.92078045		
451.6	4.92386855		
451.8	4.92721385		
452	4.93018387		
452.2	4.93310941		
452.4	4.93608577		
452.6	4.93930244		
452.8	4.94179178		
453	4.94495909		
453.2	4.94696209		
453.4	4.94946986		
453.6	4.95186577		
453.8	4.95400159		
454	4.95659186		
454.2	4.9598841		
454.4	4.96257531		
454.6	4.96514921		
454.8	4.96829795		
455	4.97184439		
455.2	4.97440399		
455.4	4.97753259		
455.6	4.98077682		
455.8	4.98381263		
456	4.98706706		
456.2	4.9902494		
456.4	4.99328052		
456.6	4.996602		
456.8	4.99961397		
457	5.00223956		
457.2	5.00514112		
457.4	5.00782921		
457.6	5.01066865		
457.8	5.01317969		
458	5.0161726		
458.2	5.01873823		
458.4	5.02184345		
458.6	5.02476723		
458.8	5.02783902		
459	5.03033932		
459.2	5.03275581		
459.4	5.03506273		
459.6	5.03758963		
459.8	5.04014185		
460	5.04293013		
460.2	5.04523216		
460.4	5.04822032		
460.6	5.05120893		
460.8	5.05410111		
461	5.05725731		
461.2	5.06095701		
461.4	5.06340174		
461.6	5.06631575		
461.8	5.06917392		
462	5.07208106		
462.2	5.07483667		
462.4	5.07812402		
462.6	5.08080954		
462.8	5.08418386		
463	5.08696903		
463.2	5.09007739		
463.4	5.09294109		
463.6	5.09630713		
463.8	5.09865147		
464	5.10140832		
464.2	5.10405938		
464.4	5.1069168		
464.6	5.10955682		
464.8	5.11230428		
465	5.1152397		
465.2	5.11791888		
465.4	5.12024234		
465.6	5.12351448		
465.8	5.12607843		
466	5.12865117		
466.2	5.131663		
466.4	5.13493655		
466.6	5.13837425		
466.8	5.14202029		
467	5.14520398		
467.2	5.14787923		
467.4	5.15100256		
467.6	5.15407752		
467.8	5.1563498		
468	5.15962395		
468.2	5.16238716		
468.4	5.16507922		
468.6	5.16780589		
468.8	5.1705832		
469	5.17329258		
469.2	5.17647532		
469.4	5.17921267		
469.6	5.18204221		
469.8	5.18460016		
470	5.18787889		
470.2	5.1915396		
470.4	5.1944565		
470.6	5.19768565		
470.8	5.20019162		
471	5.2029734		
471.2	5.20535392		
471.4	5.20897194		
471.6	5.21190663		
471.8	5.21430283		
472	5.21691472		
472.2	5.21951476		
472.4	5.22182736		
472.6	5.22435731		
472.8	5.22723728		
473	5.22948404		
473.2	5.23239774		
473.4	5.23495763		
473.6	5.23774239		
473.8	5.24064219		
474	5.24356486		
474.2	5.24676511		
474.4	5.24905299		
474.6	5.25232603		
474.8	5.25527829		
475	5.25852709		
475.2	5.26180968		
475.4	5.26479617		
475.6	5.26732504		
475.8	5.26999266		
476	5.27290711		
476.2	5.27580614		
476.4	5.2784336		
476.6	5.28081393		
476.8	5.28349816		
477	5.28626245		
477.2	5.28899297		
477.4	5.29126204		
477.6	5.29371479		
477.8	5.29646131		
478	5.29947648		
478.2	5.30269154		
478.4	5.30555127		
478.6	5.30879953		
478.8	5.31167453		
479	5.31410544		
479.2	5.31648784		
479.4	5.31822764		
479.6	5.32000838		
479.8	5.32150156		
480	5.32150156		
480.2	5.31347599		
480.4	5.30426471		
480.6	5.29341318		
480.8	5.28192367		
481	5.26930675		
481.2	5.25659224		
481.4	5.24336311		
481.6	5.23025086		
481.8	5.21732436		
482	5.20507304		
482.2	5.19437391		
482.4	5.18342562		
482.6	5.17391634		
482.8	5.16414588		
483	5.15546692		
483.2	5.14668234		
483.4	5.13755378		
483.6	5.1289326		
483.8	5.12115946		
484	5.11267643		
484.2	5.10506008		
484.4	5.09724016		
484.6	5.08939145		
484.8	5.08234548		
485	5.07507364		
485.2	5.06808385		
485.4	5.06150232		
485.6	5.05471308		
485.8	5.04835043		
486	5.04227324		
486.2	5.03654811		
486.4	5.0309153		
486.6	5.02568328		
486.8	5.02060876		
487	5.01608662		
487.2	5.0107683		
487.4	5.00588101		
487.6	5.00150487		
487.8	4.9967793		
488	4.99177043		
488.2	4.98780747		
488.4	4.98342696		
488.6	4.97920981		
488.8	4.97463265		
489	4.97007493		
489.2	4.96495722		
489.4	4.96098672		
489.6	4.95630579		
489.8	4.95237325		
490	4.94826027		
490.2	4.94387006		
490.4	4.93943716		
490.6	4.93573019		
490.8	4.93227913		
491	4.92880934		
491.2	4.92465817		
491.4	4.92124316		
491.6	4.91759281		
491.8	4.91425375		
492	4.91104763		
492.2	4.90838434		
492.4	4.90542845		
492.6	4.90264181		
492.8	4.89937208		
493	4.89682712		
493.2	4.89361099		
493.4	4.89089339		
493.6	4.88759804		
493.8	4.88428614		
494	4.88096685		
494.2	4.8777318		
494.4	4.87513303		
494.6	4.87277986		
494.8	4.86979032		
495	4.86703959		
495.2	4.86375088		
495.4	4.8610637		
495.6	4.85838613		
495.8	4.85600235		
496	4.8533985		
496.2	4.85128723		
496.4	4.84902541		
496.6	4.84711992		
496.8	4.84517075		
497	4.84338323		
497.2	4.84083673		
497.4	4.83827501		
497.6	4.83604432		
497.8	4.83399214		
498	4.83161811		
498.2	4.82968049		
498.4	4.82761407		
498.6	4.82523163		
498.8	4.82315252		
499	4.82135452		
499.2	4.81887247		
499.4	4.81658353		
499.6	4.81436066		
499.8	4.81243389		
500	4.81060384		
500.2	4.8083219		
500.4	4.80635013		
500.6	4.80466535		
500.8	4.80296542		
501	4.80148334		
501.2	4.79944592		
501.4	4.79782915		
501.6	4.79612212		
501.8	4.79435698		
502	4.79203681		
502.2	4.79031984		
502.4	4.78861396		
502.6	4.78729484		
502.8	4.78555797		
503	4.78407505		
503.2	4.78203237		
503.4	4.78003585		
503.6	4.77842855		
503.8	4.7774151		
504	4.7758693		
504.2	4.77394011		
504.4	4.77230981		
504.6	4.77032596		
504.8	4.76852298		
505	4.76714123		
505.2	4.76506537		
505.4	4.76378179		
505.6	4.76217693		
505.8	4.76038405		
506	4.75884942		
506.2	4.75775238		
506.4	4.75689688		
506.6	4.7554722		
506.8	4.75443934		
507	4.75371032		
507.2	4.75229918		
507.4	4.75111525		
507.6	4.75074986		
507.8	4.7493186		
508	4.74737806		
508.2	4.74536702		
508.4	4.74319428		
508.6	4.74158456		
508.8	4.74018005		
509	4.73904099		
509.2	4.73802195		
509.4	4.73675054		
509.6	4.73498085		
509.8	4.73379387		
510	4.73230845		
510.2	4.73160855		
510.4	4.73043831		
510.6	4.72923396		
510.8	4.72848488		
511	4.72721545		
511.2	4.72581807		
511.4	4.72442465		
511.6	4.72310554		
511.8	4.72092332		
512	4.71954621		
512.2	4.71839815		
512.4	4.71719309		
512.6	4.71622286		
512.8	4.71585874		
513	4.71477476		
513.2	4.71405614		
513.4	4.71287154		
513.6	4.71207133		
513.8	4.71119915		
514	4.71005301		
514.2	4.70926298		
514.4	4.70794404		
514.6	4.70648444		
514.8	4.70550302		
515	4.70455506		
515.2	4.70282977		
515.4	4.70151568		
515.6	4.70059377		
515.8	4.69973765		
516	4.6986154		
516.2	4.69738662		
516.4	4.6961988		
516.6	4.69574363		
516.8	4.69552907		
517	4.69456583		
517.2	4.69404366		
517.4	4.69288786		
517.6	4.69184368		
517.8	4.69067128		
518	4.69005483		
518.2	4.68839815		
518.4	4.68777633		
518.6	4.68642217		
518.8	4.68592658		
519	4.68409568		
519.2	4.68281247		
519.4	4.68159381		
519.6	4.68086313		
519.8	4.67972589		
520	4.67880141		
520.2	4.67815988		
520.4	4.67734923		
520.6	4.67723645		
520.8	4.67649397		
521	4.67608305		
521.2	4.67483657		
521.4	4.67445106		
521.6	4.67355368		
521.8	4.67262405		
522	4.67137194		
522.2	4.67001182		
522.4	4.66879881		
522.6	4.66759084		
522.8	4.66692998		
523	4.66569666		
523.2	4.66499987		
523.4	4.6637893		
523.6	4.66297819		
523.8	4.66187991		
524	4.66112948		
524.2	4.66062793		
524.4	4.659822		
524.6	4.65997819		
524.8	4.6594277		
525	4.65901745		
525.2	4.65829144		
525.4	4.65792044		
525.6	4.6564052		
525.8	4.65512188		
526	4.65465022		
526.2	4.65405009		
526.4	4.65327212		
526.6	4.65319602		
526.8	4.65265336		
527	4.65177625		
527.2	4.65104275		
527.4	4.65023972		
527.6	4.64856999		
527.8	4.64829727		
528	4.64777882		
528.2	4.64736443		
528.4	4.64647875		
528.6	4.64616126		
528.8	4.64532184		
529	4.64420538		
529.2	4.64347352		
529.4	4.64249697		
529.6	4.64135997		
529.8	4.64084127		
530	4.64053223		
530.2	4.63958817		
530.4	4.63884025		
530.6	4.63794461		
530.8	4.63725914		
531	4.63683486		
531.2	4.63609589		
531.4	4.63540453		
531.6	4.63428067		
531.8	4.63429569		
532	4.63347482		
532.2	4.63255526		
532.4	4.63215399		
532.6	4.63201221		
532.8	4.63141334		
533	4.63054091		
533.2	4.63006064		
533.4	4.62944646		
533.6	4.6284984		
533.8	4.62799881		
534	4.62725273		
534.2	4.62707871		
534.4	4.62634741		
534.6	4.62559074		
534.8	4.62543515		
535	4.62476012		
535.2	4.62401576		
535.4	4.62349622		
535.6	4.62302985		
535.8	4.62231529		
536	4.62122617		
536.2	4.62018184		
536.4	4.61924436		
536.6	4.61866841		
536.8	4.61795683		
537	4.61717604		
537.2	4.61630267		
537.4	4.61578288		
537.6	4.61487959		
537.8	4.61446781		
538	4.61456301		
538.2	4.61468446		
538.4	4.61440434		
538.6	4.61346629		
538.8	4.61285763		
539	4.61177816		
539.2	4.61128938		
539.4	4.61021367		
539.6	4.6095472		
539.8	4.60871793		
540	4.60757343		
540.2	4.60621429		
540.4	4.6053603		
540.6	4.60537261		
540.8	4.60459943		
541	4.60417678		
541.2	4.60401435		
541.4	4.60382978		
541.6	4.60347415		
541.8	4.6032978		
542	4.6036476		
542.2	4.60339442		
542.4	4.60288386		
542.6	4.60192451		
542.8	4.60201904		
543	4.60148079		
543.2	4.60133319		
543.4	4.60139955		
543.6	4.60132492		
543.8	4.60102759		
544	4.59968358		
544.2	4.59878939		
544.4	4.59890244		
544.6	4.59818492		
544.8	4.59700562		
545	4.59639355		
545.2	4.59578593		
545.4	4.59496245		
545.6	4.59437937		
545.8	4.59374841		
546	4.593121		
546.2	4.59197238		
546.4	4.59182255		
546.6	4.59164422		
546.8	4.59126036		
547	4.59112217		
547.2	4.59070057		
547.4	4.59068363		
547.6	4.5897876		
547.8	4.58883311		
548	4.58875124		
548.2	4.58826085		
548.4	4.58808575		
548.6	4.58730908		
548.8	4.58676289		
549	4.58622457		
549.2	4.58560481		
549.4	4.58503067		
549.6	4.58432027		
549.8	4.58370077		
550	4.58332979		
550.2	4.58313497		
550.4	4.58297333		
550.6	4.58221352		
550.8	4.58128734		
551	4.58119689		
551.2	4.57991438		
551.4	4.57911401		
551.6	4.57837044		
551.8	4.57793985		
552	4.57791142		
552.2	4.57680402		
552.4	4.57659225		
552.6	4.57650013		
552.8	4.57587813		
553	4.57503666		
553.2	4.57478993		
553.4	4.57490856		
553.6	4.57451663		
553.8	4.57471299		
554	4.57517316		
554.2	4.57470431		
554.4	4.57422483		
554.6	4.57384421		
554.8	4.57347402		
555	4.57291468		
555.2	4.57216713		
555.4	4.57270777		
555.6	4.57227373		
555.8	4.57182709		
556	4.5707228		
556.2	4.56987505		
556.4	4.56946672		
556.6	4.56885282		
556.8	4.56777923		
557	4.56733243		
557.2	4.56687615		
557.4	4.56635209		
557.6	4.56584473		
557.8	4.5656569		
558	4.56519348		
558.2	4.56485654		
558.4	4.56455045		
558.6	4.56401406		
558.8	4.56379465		
559	4.56317022		
559.2	4.56282167		
559.4	4.56281165		
559.6	4.56142776		
559.8	4.5608103		
560	4.55946561		
560.2	4.55900483		
560.4	4.55850519		
560.6	4.55785965		
560.8	4.55739903		
561	4.55707843		
561.2	4.55650107		
561.4	4.55658717		
561.6	4.55643662		
561.8	4.55636803		
562	4.55617015		
562.2	4.55632834		
562.4	4.55585034		
562.6	4.55564821		
562.8	4.55566699		
563	4.55519561		
563.2	4.55464307		
563.4	4.55500987		
563.6	4.55448777		
563.8	4.55438657		
564	4.55386384		
564.2	4.55404338		
564.4	4.55370478		
564.6	4.55334895		
564.8	4.55260139		
565	4.55156652		
565.2	4.55135308		
565.4	4.55114985		
565.6	4.55052477		
565.8	4.549846		
566	4.54894316		
566.2	4.54873895		
566.4	4.54838974		
566.6	4.54800977		
566.8	4.54793054		
567	4.54714026		
567.2	4.54691482		
567.4	4.54694189		
567.6	4.54626976		
567.8	4.54662301		
568	4.54634539		
568.2	4.54614156		
568.4	4.54554489		
568.6	4.54508803		
568.8	4.54454222		
569	4.54426032		
569.2	4.54473355		
569.4	4.54448884		
569.6	4.54395156		
569.8	4.54387175		
570	4.54377366		
570.2	4.54361303		
570.4	4.54339108		
570.6	4.54283589		
570.8	4.54232875		
571	4.54197033		
571.2	4.54174601		
571.4	4.54111606		
571.6	4.54067378		
571.8	4.54024638		
572	4.53973138		
572.2	4.53900805		
572.4	4.53762983		
572.6	4.53728683		
572.8	4.53698389		
573	4.53693545		
573.2	4.53652996		
573.4	4.53591359		
573.6	4.53543846		
573.8	4.53523634		
574	4.53455097		
574.2	4.53436832		
574.4	4.53431509		
574.6	4.53415953		
574.8	4.53430487		
575	4.53424642		
575.2	4.53337721		
575.4	4.53340585		
575.6	4.53312487		
575.8	4.53303268		
576	4.53329526		
576.2	4.53299708		
576.4	4.5328		
576.6	4.53305886		
576.8	4.53335843		
577	4.53305719		
577.2	4.53231128		
577.4	4.53201394		
577.6	4.53164391		
577.8	4.53164553		
578	4.53084906		
578.2	4.53028713		
578.4	4.5294181		
578.6	4.52900781		
578.8	4.52824446		
579	4.52662921		
579.2	4.52594068		
579.4	4.52589519		
579.6	4.52531117		
579.8	4.52547741		
580	4.52609554		
580.2	4.5263229		
580.4	4.52684085		
580.6	4.52667332		
580.8	4.52707689		
581	4.52682761		
581.2	4.52679619		
581.4	4.52695565		
581.6	4.52685061		
581.8	4.52645811		
582	4.52549678		
582.2	4.52507842		
582.4	4.52465174		
582.6	4.52429868		
582.8	4.52333173		
583	4.52261001		
583.2	4.52237812		
583.4	4.52164805		
583.6	4.52165243		
583.8	4.52151995		
584	4.52170895		
584.2	4.52147507		
584.4	4.5218814		
584.6	4.52115398		
584.8	4.52074645		
585	4.52092333		
585.2	4.52053742		
585.4	4.52080277		
585.6	4.52024008		
585.8	4.51954008		
586	4.51949471		
586.2	4.5191274		
586.4	4.51825424		
586.6	4.51777416		
586.8	4.51705759		
587	4.51641128		
587.2	4.51557265		
587.4	4.51478467		
587.6	4.51483834		
587.8	4.51416957		
588	4.51394054		
588.2	4.51405983		
588.4	4.51387719		
588.6	4.51331217		
588.8	4.51399575		
589	4.5143628		
589.2	4.51432722		
589.4	4.51490851		
589.6	4.51435761		
589.8	4.51352265		
590	4.51346681		
590.2	4.51332561		
590.4	4.51264535		
590.6	4.51293868		
590.8	4.51231921		
591	4.51190117		
591.2	4.51180345		
591.4	4.51152122		
591.6	4.51128202		
591.8	4.51124656		
592	4.51034421		
592.2	4.51005507		
592.4	4.50994333		
592.6	4.51052448		
592.8	4.51103753		
593	4.51090554		
593.2	4.51104957		
593.4	4.51063835		
593.6	4.50979581		
593.8	4.50884334		
594	4.50944219		
594.2	4.50919752		
594.4	4.50886433		
594.6	4.5087655		
594.8	4.50785135		
595	4.50764619		
595.2	4.50722873		
595.4	4.50677084		
595.6	4.50639244		
595.8	4.50605803		
596	4.50458153		
596.2	4.50445127		
596.4	4.50427212		
596.6	4.50415169		
596.8	4.50413378		
597	4.50359897		
597.2	4.5032434		
597.4	4.5029918		
597.6	4.50312945		
597.8	4.50324663		
598	4.50305975		
598.2	4.50236633		
598.4	4.50206149		
598.6	4.50126712		
598.8	4.50043178		
599	4.50029463		
599.2	4.50000623		
599.4	4.50008232		
599.6	4.50011525		
599.8	4.49992671		
600	4.49982625		
600.2	4.50031261		
600.4	4.50027511		
600.6	4.50021367		
600.8	4.50061404		
601	4.50027255		
601.2	4.5007867		
601.4	4.50096502		
601.6	4.50093125		
601.8	4.50070131		
602	4.49992142		
602.2	4.49938492		
602.4	4.49824632		
602.6	4.49755265		
602.8	4.49651498		
603	4.49660008		
603.2	4.49612344		
603.4	4.49642351		
603.6	4.49594561		
603.8	4.49600352		
604	4.4962483		
604.2	4.49622363		
604.4	4.49578503		
604.6	4.49588002		
604.8	4.4957972		
605	4.49531331		
605.2	4.49535516		
605.4	4.49510303		
605.6	4.49429075		
605.8	4.49412819		
606	4.49376415		
606.2	4.49283765		
606.4	4.49219568		
606.6	4.49219491		
606.8	4.4917099		
607	4.49160553		
607.2	4.49139091		
607.4	4.49160829		
607.6	4.49092956		
607.8	4.49107842		
608	4.49124699		
608.2	4.49090157		
608.4	4.49028606		
608.6	4.49027512		
608.8	4.48978112		
609	4.4896725		
609.2	4.48916829		
609.4	4.48956647		
609.6	4.48890215		
609.8	4.48878776		
610	4.48855373		
610.2	4.48815155		
610.4	4.48795143		
610.6	4.48813494		
610.8	4.4879827		
611	4.48803087		
611.2	4.48834946		
611.4	4.48814469		
611.6	4.48802892		
611.8	4.48819443		
612	4.48846523		
612.2	4.48818281		
612.4	4.48799098		
612.6	4.4883514		
612.8	4.48835464		
613	4.48783366		
613.2	4.4868144		
613.4	4.48735596		
613.6	4.48662193		
613.8	4.48578486		
614	4.48566563		
614.2	4.48513064		
614.4	4.48464235		
614.6	4.48472879		
614.8	4.48457698		
615	4.48446221		
615.2	4.48414366		
615.4	4.48348958		
615.6	4.48378347		
615.8	4.48343825		
616	4.48309524		
616.2	4.4825602		
616.4	4.48176785		
616.6	4.48125911		
616.8	4.48078684		
617	4.4800675		
617.2	4.47943961		
617.4	4.47962291		
617.6	4.47945317		
617.8	4.4790575		
618	4.47937295		
618.2	4.47984225		
618.4	4.47995464		
618.6	4.4802592		
618.8	4.47997471		
619	4.47987104		
619.2	4.4797836		
619.4	4.47975731		
619.6	4.48030532		
619.8	4.47930535		
620	4.47884929		
620.2	4.47837304		
620.4	4.47754669		
620.6	4.47659964		
620.8	4.4760423		
621	4.47542116		
621.2	4.47515031		
621.4	4.47500992		
621.6	4.47522916		
621.8	4.47579293		
622	4.47616268		
622.2	4.47642585		
622.4	4.47615862		
622.6	4.4763365		
622.8	4.47570732		
623	4.47572298		
623.2	4.47563955		
623.4	4.47554583		
623.6	4.47512214		
623.8	4.47380616		
624	4.47324422		
624.2	4.47274981		
624.4	4.47183417		
624.6	4.47145149		
624.8	4.47152989		
625	4.47197935		
625.2	4.47203108		
625.4	4.47188361		
625.6	4.47200148		
625.8	4.47305416		
626	4.47307776		
626.2	4.47373829		
626.4	4.47418286		
626.6	4.47380821		
626.8	4.47295307		
627	4.47225425		
627.2	4.47179103		
627.4	4.47158617		
627.6	4.4711734		
627.8	4.47030667		
628	4.47000798		
628.2	4.47020831		
628.4	4.47036634		
628.6	4.4705669		
628.8	4.47003755		
629	4.46937423		
629.2	4.4686244		
629.4	4.46815413		
629.6	4.46864327		
629.8	4.46929054		
630	4.46939929		
630.2	4.46917594		
630.4	4.46912455		
630.6	4.46845882		
630.8	4.46818236		
631	4.46783689		
631.2	4.467866		
631.4	4.46782544		
631.6	4.46745027		
631.8	4.46736198		
632	4.46759198		
632.2	4.46785279		
632.4	4.46780003		
632.6	4.46685422		
632.8	4.46619293		
633	4.46624568		
633.2	4.46625364		
633.4	4.46629791		
633.6	4.46702171		
633.8	4.46674645		
634	4.46642669		
634.2	4.46624155		
634.4	4.46691609		
634.6	4.46633873		
634.8	4.46589978		
635	4.46544638		
635.2	4.46499667		
635.4	4.4642826		
635.6	4.46432971		
635.8	4.46427522		
636	4.46370865		
636.2	4.46305358		
636.4	4.46313824		
636.6	4.46254858		
636.8	4.46289097		
637	4.46315865		
637.2	4.46253358		
637.4	4.46313173		
637.6	4.4633263		
637.8	4.46258853		
638	4.46212369		
638.2	4.46210003		
638.4	4.46166359		
638.6	4.46142579		
638.8	4.46115212		
639	4.46130035		
639.2	4.46080171		
639.4	4.46028981		
639.6	4.46061206		
639.8	4.46011842		
640	4.45956912		
640.2	4.45969338		
640.4	4.4598104		
640.6	4.45942656		
640.8	4.45968631		
641	4.45925434		
641.2	4.45901985		
641.4	4.4600022		
641.6	4.45952546		
641.8	4.45919625		
642	4.45936061		
642.2	4.45980139		
642.4	4.46019224		
642.6	4.4609661		
642.8	4.46016602		
643	4.4599533		
643.2	4.45918686		
643.4	4.45920437		
643.6	4.45850579		
643.8	4.4583279		
644	4.4577556		
644.2	4.45755305		
644.4	4.45677216		
644.6	4.45627338		
644.8	4.45548768		
645	4.4546081		
645.2	4.45453757		
645.4	4.45461393		
645.6	4.45441712		
645.8	4.45416335		
646	4.45384936		
646.2	4.45393506		
646.4	4.45382178		
646.6	4.45409688		
646.8	4.4530697		
647	4.45303226		
647.2	4.45278346		
647.4	4.4530752		
647.6	4.4526798		
647.8	4.45283183		
648	4.4523225		
648.2	4.45225541		
648.4	4.45216058		
648.6	4.45169941		
648.8	4.45118732		
649	4.45115078		
649.2	4.45108133		
649.4	4.4509919		
649.6	4.45106711		
649.8	4.45038789		
650	4.45043544		
650.2	4.45048409		
650.4	4.45087156		
650.6	4.4509934		
650.8	4.45026934		
651	4.45031932		
651.2	4.45060706		
651.4	4.45041219		
651.6	4.44975528		
651.8	4.44946446		
652	4.44963369		
652.2	4.44976105		
652.4	4.44956255		
652.6	4.44916085		
652.8	4.44907496		
653	4.44936574		
653.2	4.44923673		
653.4	4.44931466		
653.6	4.44935479		
653.8	4.44946026		
654	4.44958756		
654.2	4.44940243		
654.4	4.44982464		
654.6	4.44959315		
654.8	4.44950271		
655	4.44950836		
655.2	4.44863337		
655.4	4.44761506		
655.6	4.44724464		
655.8	4.44744246		
656	4.44739601		
656.2	4.4463942		
656.4	4.44590384		
656.6	4.44564176		
656.8	4.44543585		
657	4.44583718		
657.2	4.44628924		
657.4	4.44647889		
657.6	4.44614204		
657.8	4.44639833		
658	4.44626101		
658.2	4.44608863		
658.4	4.44623145		
658.6	4.44615563		
658.8	4.44564202		
659	4.44476083		
659.2	4.44432157		
659.4	4.44425164		
659.6	4.44432163		
659.8	4.44479512		
660	4.44412506		
660.2	4.4432695		
660.4	4.44384047		
660.6	4.44364043		
660.8	4.4439909		
661	4.44400339		
661.2	4.44391451		
661.4	4.44306884		
661.6	4.44251603		
661.8	4.44236201		
662	4.44164063		
662.2	4.44109753		
662.4	4.44079527		
662.6	4.4403265		
662.8	4.43980756		
663	4.43948703		
663.2	4.43987528		
663.4	4.43987413		
663.6	4.44029972		
663.8	4.44071938		
664	4.44075796		
664.2	4.44080789		
664.4	4.44117772		
664.6	4.44079107		
664.8	4.44096252		
665	4.44062937		
665.2	4.44079653		
665.4	4.44045614		
665.6	4.44021238		
665.8	4.43987281		
666	4.43957967		
666.2	4.43968419		
666.4	4.44008247		
666.6	4.44006572		
666.8	4.43982971		
667	4.4395127		
667.2	4.43934694		
667.4	4.43879895		
667.6	4.43850028		
667.8	4.43814458		
668	4.43876484		
668.2	4.43762174		
668.4	4.43730076		
668.6	4.43693843		
668.8	4.43673477		
669	4.43607853		
669.2	4.43581009		
669.4	4.43494987		
669.6	4.43471329		
669.8	4.43449828		
670	4.43421776		
670.2	4.43447027		
670.4	4.43490263		
670.6	4.43464579		
670.8	4.43465553		
671	4.43474233		
671.2	4.43456712		
671.4	4.43481186		
671.6	4.43532918		
671.8	4.43562658		
672	4.43625036		
672.2	4.43552359		
672.4	4.43594102		
672.6	4.43601608		
672.8	4.43628578		
673	4.4359751		
673.2	4.43621055		
673.4	4.43614311		
673.6	4.43631462		
673.8	4.4362579		
674	4.43621244		
674.2	4.43587617		
674.4	4.43624231		
674.6	4.43586266		
674.8	4.43523893		
675	4.43448555		
675.2	4.43363523		
675.4	4.43371039		
675.6	4.43287106		
675.8	4.43202054		
676	4.43141816		
676.2	4.43144147		
676.4	4.43088397		
676.6	4.43041557		
676.8	4.43024996		
677	4.43015671		
677.2	4.43028417		
677.4	4.43061479		
677.6	4.43103957		
677.8	4.43096298		
678	4.43118101		
678.2	4.43135745		
678.4	4.43186919		
678.6	4.43162909		
678.8	4.43157154		
679	4.43161579		
679.2	4.431675		
679.4	4.43211469		
679.6	4.43121223		
679.8	4.43092261		
680	4.43093666		
680.2	4.43059118		
680.4	4.4293299		
680.6	4.42906569		
680.8	4.42854342		
681	4.42844851		
681.2	4.42771257		
681.4	4.42743279		
681.6	4.42711051		
681.8	4.42717025		
682	4.42756199		
682.2	4.42813361		
682.4	4.42820116		
682.6	4.42876308		
682.8	4.42906843		
683	4.4289854		
683.2	4.42948309		
683.4	4.42944297		
683.6	4.42931949		
683.8	4.42962061		
684	4.429162		
684.2	4.42890295		
684.4	4.42840456		
684.6	4.42818256		
684.8	4.42726371		
685	4.42685961		
685.2	4.42627578		
685.4	4.42598354		
685.6	4.42611698		
685.8	4.42690207		
686	4.42671153		
686.2	4.42686189		
686.4	4.42651317		
686.6	4.42618324		
686.8	4.42639386		
687	4.42663991		
687.2	4.42652215		
687.4	4.42627003		
687.6	4.42595005		
687.8	4.42565804		
688	4.4253879		
688.2	4.42556508		
688.4	4.4256118		
688.6	4.42530863		
688.8	4.42515631		
689	4.42523026		
689.2	4.42506868		
689.4	4.42493334		
689.6	4.42466009		
689.8	4.42393695		
690	4.42299468		
690.2	4.42286489		
690.4	4.42229466		
690.6	4.42268849		
690.8	4.42279285		
691	4.42219287		
691.2	4.42181561		
691.4	4.42225762		
691.6	4.42186952		
691.8	4.42173471		
692	4.42193654		
692.2	4.42191316		
692.4	4.42231323		
692.6	4.4221048		
692.8	4.42216326		
693	4.42195158		
693.2	4.42213344		
693.4	4.42190585		
693.6	4.42092438		
693.8	4.42024754		
694	4.42022254		
694.2	4.42015698		
694.4	4.41996255		
694.6	4.4201364		
694.8	4.41954608		
695	4.4194059		
695.2	4.41986933		
695.4	4.41974199		
695.6	4.41886595		
695.8	4.41877329		
696	4.41903044		
696.2	4.41922946		
696.4	4.4194146		
696.6	4.41950805		
696.8	4.4193046		
697	4.41912937		
697.2	4.41929477		
697.4	4.41905699		
697.6	4.41889781		
697.8	4.41898617		
698	4.41906052		
698.2	4.41911152		
698.4	4.4196778		
698.6	4.4197071		
698.8	4.4199178		
699	4.42028866		
699.2	4.42050205		
699.4	4.41997088		
699.6	4.41987805		
699.8	4.41946602		
700	4.41897468		
700.2	4.41866278		
700.4	4.41796648		
700.6	4.41741349		
700.8	4.41685794		
701	4.41635367		
701.2	4.41618359		
701.4	4.41634663		
701.6	4.41675742		
701.8	4.41662094		
702	4.41687149		
702.2	4.4174193		
702.4	4.41752282		
702.6	4.41729469		
702.8	4.41781106		
703	4.41779227		
703.2	4.41731331		
703.4	4.4168573		
703.6	4.4163639		
703.8	4.41570303		
704	4.41557254		
704.2	4.41521858		
704.4	4.41471654		
704.6	4.4143924		
704.8	4.41397588		
705	4.41370419		
705.2	4.41385552		
705.4	4.41446203		
705.6	4.41436485		
705.8	4.41406053		
706	4.41431399		
706.2	4.41509847		
706.4	4.41480779		
706.6	4.41467967		
706.8	4.41452119		
707	4.41418806		
707.2	4.41423284		
707.4	4.41421764		
707.6	4.41361991		
707.8	4.41342016		
708	4.41312963		
708.2	4.41209945		
708.4	4.41133017		
708.6	4.41121383		
708.8	4.41140851		
709	4.41146276		
709.2	4.41175864		
709.4	4.41238414		
709.6	4.41147829		
709.8	4.41159921		
710	4.41201308		
710.2	4.41260438		
710.4	4.41210048		
710.6	4.41199641		
710.8	4.41160482		
711	4.41143544		
711.2	4.4112237		
711.4	4.41121853		
711.6	4.4107358		
711.8	4.41096748		
712	4.41029923		
712.2	4.40958651		
712.4	4.40929121		
712.6	4.40963373		
712.8	4.41025153		
713	4.41029087		
713.2	4.41027795		
713.4	4.41033098		
713.6	4.41011982		
713.8	4.4104374		
714	4.41084721		
714.2	4.41072266		
714.4	4.41046425		
714.6	4.40981729		
714.8	4.40921687		
715	4.40894397		
715.2	4.40906095		
715.4	4.40888831		
715.6	4.40814782		
715.8	4.40802436		
716	4.40746982		
716.2	4.40777383		
716.4	4.40765506		
716.6	4.40821517		
716.8	4.40839617		
717	4.40815743		
717.2	4.40811024		
717.4	4.40868047		
717.6	4.40927575		
717.8	4.40912946		
718	4.40923111		
718.2	4.40878443		
718.4	4.40847399		
718.6	4.40792599		
718.8	4.40771572		
719	4.40723257		
719.2	4.40657578		
719.4	4.40571392		
719.6	4.40512263		
719.8	4.40506328		
