# Supplementary material for: Molecular basis for DNA recognition by the maternal pioneer transcription factor FoxH1
Source: Nat Commun. 2022 Nov 26;13:7279. doi: 10.1038/s41467-022-34925-y (PMC9701222; doi:10.1038/s41467-022-34925-y)
Supplement: Supplementary file 4 — Source Data [file 41467_2022_34925_MOESM4_ESM.zip › Sourcedata/BLIS/FoxH1/Y28F/GSC/DNA/B3Results.txt]

Conc1	2.5E-07	
Start1	270	
Stop1	719.8	
Kobs		
Error Kobs		
Koff		
Error Koff		
Time1	Data1	Fit1	
270	-0.059141		
270.2	-0.05655929		
270.4	-0.05402713		
270.6	-0.05052847		
270.8	-0.04696595		
271	-0.04232402		
271.2	-0.03792989		
271.4	-0.0327278		
271.6	-0.02742523		
271.8	-0.02176966		
272	-0.01602815		
272.2	-0.01041884		
272.4	-0.00512347		
272.6	0.00141385		
272.8	0.0071803		
273	0.01330237		
273.2	0.01904161		
273.4	0.02524366		
273.6	0.03093515		
273.8	0.03676191		
274	0.04202875		
274.2	0.04733497		
274.4	0.05257182		
274.6	0.05848061		
274.8	0.06387349		
275	0.07023772		
275.2	0.07576695		
275.4	0.08218384		
275.6	0.08837026		
275.8	0.09462891		
276	0.10087552		
276.2	0.1069478		
276.4	0.11349072		
276.6	0.12007817		
276.8	0.12587049		
277	0.13193141		
277.2	0.13761047		
277.4	0.14362168		
277.6	0.14938173		
277.8	0.15541288		
278	0.16162349		
278.2	0.16783972		
278.4	0.17443065		
278.6	0.18158289		
278.8	0.18863038		
279	0.19596842		
279.2	0.20250021		
279.4	0.20938498		
279.6	0.21619763		
279.8	0.22320005		
280	0.23012233		
280.2	0.23706927		
280.4	0.24404858		
280.6	0.25055972		
280.8	0.2569245		
281	0.26350514		
281.2	0.26970263		
281.4	0.27695077		
281.6	0.28415789		
281.8	0.29116693		
282	0.29812626		
282.2	0.30485575		
282.4	0.31174401		
282.6	0.31895221		
282.8	0.3253122		
283	0.33197993		
283.2	0.33815684		
283.4	0.34531298		
283.6	0.35237104		
283.8	0.35980329		
284	0.3669772		
284.2	0.37427027		
284.4	0.38174482		
284.6	0.38939096		
284.8	0.39690824		
285	0.40494503		
285.2	0.41252033		
285.4	0.42056706		
285.6	0.42837429		
285.8	0.43543215		
286	0.44225672		
286.2	0.44889242		
286.4	0.45555942		
286.6	0.46237707		
286.8	0.46883927		
287	0.47603952		
287.2	0.48292425		
287.4	0.49046386		
287.6	0.49746273		
287.8	0.50470556		
288	0.51219376		
288.2	0.51944208		
288.4	0.5274796		
288.6	0.53503765		
288.8	0.54242976		
289	0.55000612		
289.2	0.55727113		
289.4	0.56484696		
289.6	0.57190753		
289.8	0.57891672		
290	0.58566614		
290.2	0.59272874		
290.4	0.60009195		
290.6	0.60686161		
290.8	0.61371437		
291	0.6211994		
291.2	0.62797476		
291.4	0.63452232		
291.6	0.64125719		
291.8	0.64797845		
292	0.65456548		
292.2	0.66104384		
292.4	0.66788667		
292.6	0.67443401		
292.8	0.68072495		
293	0.6875059		
293.2	0.69412677		
293.4	0.70102062		
293.6	0.70804134		
293.8	0.71500815		
294	0.72146693		
294.2	0.72840373		
294.4	0.73485332		
294.6	0.74113859		
294.8	0.7478639		
295	0.75465592		
295.2	0.76037303		
295.4	0.76667052		
295.6	0.77343688		
295.8	0.77956267		
296	0.78552774		
296.2	0.79166405		
296.4	0.79807765		
296.6	0.80433235		
296.8	0.81050664		
297	0.81694082		
297.2	0.8234287		
297.4	0.82962735		
297.6	0.83565858		
297.8	0.84129641		
298	0.84654385		
298.2	0.85208058		
298.4	0.85724015		
298.6	0.86343011		
298.8	0.86924929		
299	0.87489484		
299.2	0.88053288		
299.4	0.88670709		
299.6	0.89241204		
299.8	0.89776591		
300	0.90354598		
300.2	0.90915331		
300.4	0.91539858		
300.6	0.92113621		
300.8	0.92735485		
301	0.9328559		
301.2	0.9383403		
301.4	0.94309548		
301.6	0.94846456		
301.8	0.95383743		
302	0.95858324		
302.2	0.96419454		
302.4	0.96918753		
302.6	0.97428063		
302.8	0.9788839		
303	0.98356921		
303.2	0.98878755		
303.4	0.99321315		
303.6	0.99753163		
303.8	1.00205303		
304	1.00631424		
304.2	1.01106907		
304.4	1.01563636		
304.6	1.02028788		
304.8	1.02510816		
305	1.02925893		
305.2	1.03362966		
305.4	1.03828352		
305.6	1.04285233		
305.8	1.04716875		
306	1.05161226		
306.2	1.0562149		
306.4	1.06008369		
306.6	1.06438445		
306.8	1.06854222		
307	1.07338762		
307.2	1.07792098		
307.4	1.08189875		
307.6	1.08611055		
307.8	1.08985879		
308	1.09342544		
308.2	1.09808758		
308.4	1.10202258		
308.6	1.106088		
308.8	1.11012714		
309	1.11393866		
309.2	1.11802543		
309.4	1.1221028		
309.6	1.12542754		
309.8	1.12908237		
310	1.13312878		
310.2	1.13665327		
310.4	1.14035143		
310.6	1.14428086		
310.8	1.1474751		
311	1.15152623		
311.2	1.15502129		
311.4	1.15836238		
311.6	1.16169255		
311.8	1.16494796		
312	1.16858106		
312.2	1.17226575		
312.4	1.17550101		
312.6	1.17868125		
312.8	1.18213279		
313	1.18566632		
313.2	1.18892342		
313.4	1.19254091		
313.6	1.19568673		
313.8	1.19888891		
314	1.20221289		
314.2	1.20542828		
314.4	1.2089551		
314.6	1.21195487		
314.8	1.21478181		
315	1.21808199		
315.2	1.22112159		
315.4	1.22362665		
315.6	1.22669326		
315.8	1.22957599		
316	1.23238315		
316.2	1.23539678		
316.4	1.23838258		
316.6	1.24082476		
316.8	1.24346562		
317	1.24653903		
317.2	1.24927316		
317.4	1.25249601		
317.6	1.25545891		
317.8	1.25889822		
318	1.26190124		
318.2	1.26501478		
318.4	1.26861358		
318.6	1.27162256		
318.8	1.27484253		
319	1.27836955		
319.2	1.28145858		
319.4	1.28460541		
319.6	1.28776168		
319.8	1.29066689		
320	1.29371185		
320.2	1.29660809		
320.4	1.29900019		
320.6	1.30095831		
320.8	1.30344407		
321	1.30595241		
321.2	1.30831169		
321.4	1.31067029		
321.6	1.31309103		
321.8	1.31516009		
322	1.31738664		
322.2	1.31995617		
322.4	1.32314133		
322.6	1.32552243		
322.8	1.32793037		
323	1.33052057		
323.2	1.33376657		
323.4	1.33647708		
323.6	1.33880399		
323.8	1.34172687		
324	1.34437039		
324.2	1.34663247		
324.4	1.3494751		
324.6	1.35182632		
324.8	1.35433973		
325	1.35719511		
325.2	1.35930484		
325.4	1.36167022		
325.6	1.36376776		
325.8	1.36616007		
326	1.36861635		
326.2	1.37074641		
326.4	1.37310765		
326.6	1.37491573		
326.8	1.37716813		
327	1.37978106		
327.2	1.38286		
327.4	1.38496747		
327.6	1.38749568		
327.8	1.38987592		
328	1.39200523		
328.2	1.39419024		
328.4	1.39699421		
328.6	1.39939873		
328.8	1.40189263		
329	1.40472258		
329.2	1.40660026		
329.4	1.40897401		
329.6	1.410874		
329.8	1.41309437		
330	1.41465594		
330.2	1.41673931		
330.4	1.41868235		
330.6	1.42093495		
330.8	1.42338793		
331	1.42559592		
331.2	1.42774349		
331.4	1.42976004		
331.6	1.43184227		
331.8	1.43365378		
332	1.43609945		
332.2	1.43857376		
332.4	1.44137742		
332.6	1.44393837		
332.8	1.44603875		
333	1.44878037		
333.2	1.45074083		
333.4	1.45306557		
333.6	1.45518349		
333.8	1.45735946		
334	1.45951521		
334.2	1.46162504		
334.4	1.46366305		
334.6	1.46610921		
334.8	1.46786198		
335	1.46980921		
335.2	1.47174741		
335.4	1.47381278		
335.6	1.47583802		
335.8	1.47819841		
336	1.48098225		
336.2	1.48375706		
336.4	1.48598188		
336.6	1.4884043		
336.8	1.4904361		
337	1.49310225		
337.2	1.4952938		
337.4	1.4976205		
337.6	1.49947256		
337.8	1.50169325		
338	1.50370794		
338.2	1.50548377		
338.4	1.50760774		
338.6	1.50932795		
338.8	1.51115088		
339	1.51323282		
339.2	1.51503219		
339.4	1.51719044		
339.6	1.51925772		
339.8	1.52139634		
340	1.52359817		
340.2	1.52558556		
340.4	1.52729992		
340.6	1.5296362		
340.8	1.53145157		
341	1.53413462		
341.2	1.53647095		
341.4	1.53870907		
341.6	1.5404465		
341.8	1.54254168		
342	1.54483153		
342.2	1.54716504		
342.4	1.54908387		
342.6	1.55118971		
342.8	1.55358823		
343	1.55561983		
343.2	1.55731192		
343.4	1.5590346		
343.6	1.56042604		
343.8	1.56199973		
344	1.56407823		
344.2	1.56592396		
344.4	1.56771635		
344.6	1.56990872		
344.8	1.57179476		
345	1.57394266		
345.2	1.57592317		
345.4	1.57753517		
345.6	1.57926803		
345.8	1.58172382		
346	1.58338387		
346.2	1.58531167		
346.4	1.58733862		
346.6	1.58948408		
346.8	1.59189335		
347	1.5936398		
347.2	1.59547326		
347.4	1.59693345		
347.6	1.59933596		
347.8	1.60163326		
348	1.60400971		
348.2	1.60661723		
348.4	1.60880202		
348.6	1.6106598		
348.8	1.61271304		
349	1.61495882		
349.2	1.61698029		
349.4	1.61872392		
349.6	1.62072591		
349.8	1.62273701		
350	1.62398851		
350.2	1.6259858		
350.4	1.62820839		
350.6	1.63017189		
350.8	1.63302035		
351	1.63517371		
351.2	1.63731283		
351.4	1.63891291		
351.6	1.64163541		
351.8	1.64361141		
352	1.64602416		
352.2	1.64837506		
352.4	1.65022352		
352.6	1.65228588		
352.8	1.65470877		
353	1.65635527		
353.2	1.65815083		
353.4	1.66029337		
353.6	1.66261019		
353.8	1.66446574		
354	1.66541535		
354.2	1.66736244		
354.4	1.6698418		
354.6	1.67146077		
354.8	1.67345284		
355	1.6750048		
355.2	1.67557026		
355.4	1.67655627		
355.6	1.67831995		
355.8	1.6799015		
356	1.68181964		
356.2	1.68366799		
356.4	1.68579529		
356.6	1.68797392		
356.8	1.69009811		
357	1.69221487		
357.2	1.69496938		
357.4	1.69754316		
357.6	1.69989266		
357.8	1.70180864		
358	1.70322717		
358.2	1.70539946		
358.4	1.70766997		
358.6	1.70948505		
358.8	1.7115857		
359	1.71324479		
359.2	1.71462346		
359.4	1.71662172		
359.6	1.7187379		
359.8	1.72101996		
360	1.72301764		
360.2	1.72471995		
360.4	1.72667473		
360.6	1.7285233		
360.8	1.730416		
361	1.73292813		
361.2	1.73482107		
361.4	1.7366477		
361.6	1.73819522		
361.8	1.74006744		
362	1.74139289		
362.2	1.74335407		
362.4	1.74559771		
362.6	1.74758014		
362.8	1.74987112		
363	1.75187272		
363.2	1.7540462		
363.4	1.75600759		
363.6	1.75805015		
363.8	1.76067685		
364	1.76184412		
364.2	1.76366222		
364.4	1.76615011		
364.6	1.76798696		
364.8	1.77018603		
365	1.77257427		
365.2	1.77381463		
365.4	1.77614981		
365.6	1.77803405		
365.8	1.78027737		
366	1.78171582		
366.2	1.78369119		
366.4	1.78532903		
366.6	1.78741582		
366.8	1.78956531		
367	1.79190215		
367.2	1.79375841		
367.4	1.79551797		
367.6	1.79751623		
367.8	1.79933385		
368	1.8010429		
368.2	1.80350236		
368.4	1.80590095		
368.6	1.8076568		
368.8	1.80949726		
369	1.81119265		
369.2	1.81282831		
369.4	1.8147097		
369.6	1.81614534		
369.8	1.81782663		
370	1.81939314		
370.2	1.82097708		
370.4	1.8224925		
370.6	1.82466996		
370.8	1.82685723		
371	1.82900658		
371.2	1.83052141		
371.4	1.832453		
371.6	1.83453106		
371.8	1.83673862		
372	1.83958048		
372.2	1.84132751		
372.4	1.84406111		
372.6	1.84608432		
372.8	1.84826234		
373	1.84995258		
373.2	1.85179384		
373.4	1.85391048		
373.6	1.8557758		
373.8	1.85821507		
374	1.85962897		
374.2	1.86098872		
374.4	1.86338193		
374.6	1.86524398		
374.8	1.8667416		
375	1.868431		
375.2	1.87055397		
375.4	1.87252455		
375.6	1.8745245		
375.8	1.87701199		
376	1.8792709		
376.2	1.8811616		
376.4	1.88342279		
376.6	1.88501436		
376.8	1.88701112		
377	1.88826879		
377.2	1.8896769		
377.4	1.89186613		
377.6	1.89317283		
377.8	1.89513427		
378	1.89594156		
378.2	1.89734538		
378.4	1.89908076		
378.6	1.90058415		
378.8	1.90249992		
379	1.90526627		
379.2	1.90786792		
379.4	1.9103237		
379.6	1.91321315		
379.8	1.9160107		
380	1.91827967		
380.2	1.92047324		
380.4	1.92251085		
380.6	1.92448859		
380.8	1.92603398		
381	1.92796036		
381.2	1.92979853		
381.4	1.93195006		
381.6	1.93320839		
381.8	1.93424598		
382	1.93576336		
382.2	1.9373057		
382.4	1.93924847		
382.6	1.94120102		
382.8	1.9430347		
383	1.94558023		
383.2	1.94735606		
383.4	1.95001769		
383.6	1.95248897		
383.8	1.95497479		
384	1.9575059		
384.2	1.95968905		
384.4	1.96177884		
384.6	1.96424813		
384.8	1.96570635		
385	1.96789675		
385.2	1.96958412		
385.4	1.9710097		
385.6	1.9720359		
385.8	1.9733882		
386	1.97532204		
386.2	1.97635713		
386.4	1.97772543		
386.6	1.97890169		
386.8	1.98035611		
387	1.9821959		
387.2	1.98380363		
387.4	1.98604503		
387.6	1.98806686		
387.8	1.99042354		
388	1.99255066		
388.2	1.99470977		
388.4	1.99722956		
388.6	1.99937841		
388.8	2.00080983		
389	2.00272967		
389.2	2.00477844		
389.4	2.0061306		
389.6	2.00807503		
389.8	2.01006201		
390	2.01199172		
390.2	2.01387641		
390.4	2.01610764		
390.6	2.01809466		
390.8	2.02080385		
391	2.02250514		
391.2	2.02446033		
391.4	2.02628156		
391.6	2.02882408		
391.8	2.0307086		
392	2.03255465		
392.2	2.03486781		
392.4	2.03662807		
392.6	2.03805362		
392.8	2.03946861		
393	2.04112223		
393.2	2.04261067		
393.4	2.04387569		
393.6	2.04592363		
393.8	2.0475529		
394	2.04952589		
394.2	2.05134238		
394.4	2.05308766		
394.6	2.05512154		
394.8	2.05734037		
395	2.05854839		
395.2	2.06097301		
395.4	2.06288425		
395.6	2.06543064		
395.8	2.06706397		
396	2.06904565		
396.2	2.07156267		
396.4	2.07335661		
396.6	2.07530151		
396.8	2.0770901		
397	2.07882962		
397.2	2.0800456		
397.4	2.08222597		
397.6	2.08411567		
397.8	2.08605969		
398	2.08808767		
398.2	2.08998952		
398.4	2.09162838		
398.6	2.09403254		
398.8	2.0960218		
399	2.09823024		
399.2	2.10049976		
399.4	2.10259146		
399.6	2.1045928		
399.8	2.10690585		
400	2.10854799		
400.2	2.11058056		
400.4	2.1121753		
400.6	2.1139079		
400.8	2.115533		
401	2.11687405		
401.2	2.11858538		
401.4	2.12074995		
401.6	2.12270508		
401.8	2.12479635		
402	2.12656087		
402.2	2.12829479		
402.4	2.12987091		
402.6	2.13230617		
402.8	2.13453749		
403	2.13684066		
403.2	2.13903701		
403.4	2.14158325		
403.6	2.14373713		
403.8	2.1459196		
404	2.14757217		
404.2	2.14957548		
404.4	2.15157042		
404.6	2.15416727		
404.8	2.15598482		
405	2.15734888		
405.2	2.15919441		
405.4	2.16111424		
405.6	2.16274739		
405.8	2.1643614		
406	2.16576039		
406.2	2.16756424		
406.4	2.16893515		
406.6	2.17074651		
406.8	2.17249818		
407	2.17438471		
407.2	2.17631105		
407.4	2.17813459		
407.6	2.17979697		
407.8	2.18178819		
408	2.18418344		
408.2	2.18597966		
408.4	2.18801981		
408.6	2.19031772		
408.8	2.19211385		
409	2.19444753		
409.2	2.19670943		
409.4	2.19846615		
409.6	2.20042552		
409.8	2.20253722		
410	2.20431198		
410.2	2.20643864		
410.4	2.20792725		
410.6	2.20902142		
410.8	2.21060377		
411	2.2124789		
411.2	2.2139405		
411.4	2.21535846		
411.6	2.21674215		
411.8	2.21871731		
412	2.22030956		
412.2	2.22125563		
412.4	2.22295334		
412.6	2.22528167		
412.8	2.22787256		
413	2.22969596		
413.2	2.23138187		
413.4	2.23354323		
413.6	2.2354352		
413.8	2.23751781		
414	2.23945677		
414.2	2.24166272		
414.4	2.24319924		
414.6	2.24460387		
414.8	2.24685072		
415	2.24892494		
415.2	2.25077485		
415.4	2.25229142		
415.6	2.25392792		
415.8	2.25609574		
416	2.25784246		
416.2	2.25927539		
416.4	2.26140108		
416.6	2.26363597		
416.8	2.26546944		
417	2.26744939		
417.2	2.26934678		
417.4	2.27129905		
417.6	2.27282453		
417.8	2.27490273		
418	2.27674824		
418.2	2.27867361		
418.4	2.28046093		
418.6	2.28269047		
418.8	2.28486851		
419	2.28685736		
419.2	2.28868413		
419.4	2.29058617		
419.6	2.29234611		
419.8	2.2944421		
420	2.2959498		
420.2	2.29761962		
420.4	2.29876386		
420.6	2.30099579		
420.8	2.30280856		
421	2.30520809		
421.2	2.30704375		
421.4	2.3088692		
421.6	2.31051894		
421.8	2.31300533		
422	2.31494558		
422.2	2.31720014		
422.4	2.31975384		
422.6	2.32148509		
422.8	2.3233243		
423	2.32496595		
423.2	2.32593838		
423.4	2.32723161		
423.6	2.3284524		
423.8	2.33026706		
424	2.33100702		
424.2	2.33238158		
424.4	2.33407413		
424.6	2.33627103		
424.8	2.33829252		
425	2.34024746		
425.2	2.34239185		
425.4	2.34440994		
425.6	2.34720688		
425.8	2.35020536		
426	2.35275944		
426.2	2.35575584		
426.4	2.35831055		
426.6	2.36028597		
426.8	2.36256751		
427	2.36419303		
427.2	2.36575055		
427.4	2.36790527		
427.6	2.36925538		
427.8	2.37112893		
428	2.37208881		
428.2	2.3739444		
428.4	2.37550761		
428.6	2.37674282		
428.8	2.37817188		
429	2.37957576		
429.2	2.38189605		
429.4	2.38374676		
429.6	2.385685		
429.8	2.3872451		
430	2.38930456		
430.2	2.39108078		
430.4	2.39293926		
430.6	2.39481832		
430.8	2.39672951		
431	2.39804509		
431.2	2.40012155		
431.4	2.40130235		
431.6	2.40249208		
431.8	2.40478616		
432	2.4068753		
432.2	2.40865946		
432.4	2.41049691		
432.6	2.41234584		
432.8	2.41430991		
433	2.41641568		
433.2	2.41927665		
433.4	2.42121494		
433.6	2.42313642		
433.8	2.42566663		
434	2.42781676		
434.2	2.42956801		
434.4	2.43138306		
434.6	2.4329056		
434.8	2.43431182		
435	2.43507347		
435.2	2.43684419		
435.4	2.43792277		
435.6	2.43989205		
435.8	2.44205145		
436	2.44384776		
436.2	2.44483704		
436.4	2.44680304		
436.6	2.44852022		
436.8	2.45046649		
437	2.45237355		
437.2	2.45530362		
437.4	2.45686866		
437.6	2.45911173		
437.8	2.46126819		
438	2.46292177		
438.2	2.46441366		
438.4	2.46588041		
438.6	2.46749468		
438.8	2.46982154		
439	2.47171422		
439.2	2.474171		
439.4	2.47634311		
439.6	2.47844783		
439.8	2.48035079		
440	2.48187134		
440.2	2.48352608		
440.4	2.48540477		
440.6	2.48673227		
440.8	2.48808504		
441	2.48977172		
441.2	2.49149943		
441.4	2.49267733		
441.6	2.49430286		
441.8	2.49559253		
442	2.49760061		
442.2	2.4994038		
442.4	2.50103831		
442.6	2.50341106		
442.8	2.50582873		
443	2.50780361		
443.2	2.50982392		
443.4	2.51193531		
443.6	2.51343562		
443.8	2.5148282		
444	2.51678863		
444.2	2.51812653		
444.4	2.51994168		
444.6	2.52161817		
444.8	2.5231896		
445	2.52517058		
445.2	2.52695573		
445.4	2.52914299		
445.6	2.53109341		
445.8	2.53382075		
446	2.53595309		
446.2	2.53807648		
446.4	2.54008428		
446.6	2.54273148		
446.8	2.54503749		
447	2.5466642		
447.2	2.54815718		
447.4	2.55012885		
447.6	2.55149264		
447.8	2.55364991		
448	2.55572086		
448.2	2.55695802		
448.4	2.55942673		
448.6	2.56129511		
448.8	2.56248983		
449	2.56443159		
449.2	2.56590976		
449.4	2.56793558		
449.6	2.56956068		
449.8	2.57161232		
450	2.57265425		
450.2	2.57454232		
450.4	2.57656244		
450.6	2.5784333		
450.8	2.58015064		
451	2.58135228		
451.2	2.58297387		
451.4	2.58490193		
451.6	2.58667339		
451.8	2.5886262		
452	2.59047367		
452.2	2.59236382		
452.4	2.59442604		
452.6	2.59589759		
452.8	2.59708369		
453	2.59904642		
453.2	2.60081733		
453.4	2.60227665		
453.6	2.60374414		
453.8	2.60512557		
454	2.6068588		
454.2	2.6088659		
454.4	2.61041335		
454.6	2.612034		
454.8	2.61353864		
455	2.61536483		
455.2	2.61685932		
455.4	2.61830853		
455.6	2.6202649		
455.8	2.62226244		
456	2.62430576		
456.2	2.62588536		
456.4	2.62785042		
456.6	2.63026307		
456.8	2.63243646		
457	2.63431097		
457.2	2.63638974		
457.4	2.63823389		
457.6	2.64031345		
457.8	2.64205257		
458	2.64412517		
458.2	2.64559236		
458.4	2.64713655		
458.6	2.64878332		
458.8	2.65044621		
459	2.65204231		
459.2	2.65408993		
459.4	2.65551961		
459.6	2.65760971		
459.8	2.65929067		
460	2.66093214		
460.2	2.66245787		
460.4	2.66433537		
460.6	2.66647437		
460.8	2.66805859		
461	2.6695159		
461.2	2.67189765		
461.4	2.673569		
461.6	2.6750914		
461.8	2.676326		
462	2.6782714		
462.2	2.67973826		
462.4	2.68143984		
462.6	2.68326915		
462.8	2.68507707		
463	2.68690932		
463.2	2.68931168		
463.4	2.69084454		
463.6	2.69279921		
463.8	2.69423919		
464	2.69609203		
464.2	2.69742076		
464.4	2.69910389		
464.6	2.70109185		
464.8	2.7025073		
465	2.7039305		
465.2	2.70597348		
465.4	2.70697606		
465.6	2.70865392		
465.8	2.70983068		
466	2.71201234		
466.2	2.71347241		
466.4	2.71557789		
466.6	2.71781713		
466.8	2.71982015		
467	2.72187347		
467.2	2.72377214		
467.4	2.72608689		
467.6	2.72768184		
467.8	2.72952313		
468	2.73183087		
468.2	2.73366691		
468.4	2.73583696		
468.6	2.73763277		
468.8	2.73906008		
469	2.74086853		
469.2	2.74305239		
469.4	2.74460113		
469.6	2.74634185		
469.8	2.74806039		
470	2.75057262		
470.2	2.7531466		
470.4	2.75493415		
470.6	2.75715865		
470.8	2.75878903		
471	2.76070398		
471.2	2.76223717		
471.4	2.7642974		
471.6	2.7659164		
471.8	2.76752925		
472	2.76953672		
472.2	2.77117419		
472.4	2.77245054		
472.6	2.77364567		
472.8	2.7755562		
473	2.7771324		
473.2	2.77899381		
473.4	2.78065213		
473.6	2.78201901		
473.8	2.78335455		
474	2.78530607		
474.2	2.78708571		
474.4	2.78847241		
474.6	2.7906719		
474.8	2.7925596		
475	2.7946105		
475.2	2.7966737		
475.4	2.79857102		
475.6	2.80026766		
475.8	2.80183241		
476	2.80372828		
476.2	2.80517848		
476.4	2.80695322		
476.6	2.80918548		
476.8	2.81128442		
477	2.81287208		
477.2	2.81463956		
477.4	2.81605962		
477.6	2.81705921		
477.8	2.81835184		
478	2.82028962		
478.2	2.82209926		
478.4	2.82407859		
478.6	2.82565718		
478.8	2.82732135		
479	2.82849611		
479.2	2.8298983		
479.4	2.83044404		
479.6	2.83117896		
479.8	2.83174247		
480	2.83174247		
480.2	2.82756087		
480.4	2.8222862		
480.6	2.81647207		
480.8	2.81057685		
481	2.8041797		
481.2	2.79753432		
481.4	2.79030909		
481.6	2.78327662		
481.8	2.77569625		
482	2.76842244		
482.2	2.76203904		
482.4	2.75516842		
482.6	2.749324		
482.8	2.74284426		
483	2.7365324		
483.2	2.73019716		
483.4	2.72387275		
483.6	2.71753592		
483.8	2.71163221		
484	2.70516284		
484.2	2.69871643		
484.4	2.6927756		
484.6	2.68761359		
484.8	2.68256975		
485	2.67715095		
485.2	2.67190293		
485.4	2.66650357		
485.6	2.66122559		
485.8	2.65564523		
486	2.65067301		
486.2	2.64609881		
486.4	2.6416308		
486.6	2.6373684		
486.8	2.63294682		
487	2.62813674		
487.2	2.62340499		
487.4	2.61953821		
487.6	2.61535234		
487.8	2.61127467		
488	2.60689544		
488.2	2.60327584		
488.4	2.6001721		
488.6	2.59630229		
488.8	2.59201191		
489	2.58765179		
489.2	2.58370817		
489.4	2.57971979		
489.6	2.575704		
489.8	2.57216623		
490	2.56830817		
490.2	2.56467694		
490.4	2.56058186		
490.6	2.55724251		
490.8	2.55369052		
491	2.55001203		
491.2	2.54657989		
491.4	2.54382317		
491.6	2.54062906		
491.8	2.53690065		
492	2.5334809		
492.2	2.53063962		
492.4	2.52798894		
492.6	2.52452615		
492.8	2.52099236		
493	2.51785433		
493.2	2.51554034		
493.4	2.51242416		
493.6	2.50936999		
493.8	2.50596612		
494	2.50230053		
494.2	2.49872711		
494.4	2.49528712		
494.6	2.49293153		
494.8	2.48988953		
495	2.48737784		
495.2	2.48413118		
495.4	2.48165783		
495.6	2.47896001		
495.8	2.47577284		
496	2.4732755		
496.2	2.47129453		
496.4	2.46920305		
496.6	2.46677582		
496.8	2.46425853		
497	2.46230107		
497.2	2.46003913		
497.4	2.45667182		
497.6	2.45416947		
497.8	2.45135051		
498	2.44825153		
498.2	2.44559784		
498.4	2.44315614		
498.6	2.44060331		
498.8	2.43861129		
499	2.43660216		
499.2	2.43385416		
499.4	2.43170914		
499.6	2.42964342		
499.8	2.42762449		
500	2.42599249		
500.2	2.42447415		
500.4	2.42281421		
500.6	2.42107426		
500.8	2.41909501		
501	2.41720991		
501.2	2.41484102		
501.4	2.41265976		
501.6	2.41089902		
501.8	2.40864021		
502	2.40657652		
502.2	2.40488968		
502.4	2.40253284		
502.6	2.40055967		
502.8	2.39845101		
503	2.39585563		
503.2	2.39318747		
503.4	2.3910596		
503.6	2.38894023		
503.8	2.38710406		
504	2.38523617		
504.2	2.38339391		
504.4	2.38133472		
504.6	2.37915557		
504.8	2.37713161		
505	2.37574023		
505.2	2.37399064		
505.4	2.37262194		
505.6	2.37164562		
505.8	2.37020074		
506	2.36907433		
506.2	2.36784349		
506.4	2.366135		
506.6	2.36467879		
506.8	2.36287553		
507	2.36133625		
507.2	2.35924151		
507.4	2.35766943		
507.6	2.35610196		
507.8	2.3540344		
508	2.35169348		
508.2	2.34939441		
508.4	2.34700333		
508.6	2.34496373		
508.8	2.34312189		
509	2.34121995		
509.2	2.34005256		
509.4	2.33835596		
509.6	2.33664184		
509.8	2.33480378		
510	2.33331303		
510.2	2.33184523		
510.4	2.33031993		
510.6	2.32933624		
510.8	2.32803997		
511	2.32660384		
511.2	2.32487051		
511.4	2.3237251		
511.6	2.32257422		
511.8	2.32052153		
512	2.31907462		
512.2	2.31763642		
512.4	2.31608115		
512.6	2.31479045		
512.8	2.31364283		
513	2.31252267		
513.2	2.31182092		
513.4	2.30993706		
513.6	2.30901158		
513.8	2.30761508		
514	2.30607706		
514.2	2.30483647		
514.4	2.30385966		
514.6	2.30199827		
514.8	2.30073948		
515	2.29935122		
515.2	2.29761424		
515.4	2.29623969		
515.6	2.29549639		
515.8	2.29411392		
516	2.29279322		
516.2	2.29137275		
516.4	2.28999789		
516.6	2.28913623		
516.8	2.28839458		
517	2.28730209		
517.2	2.28606261		
517.4	2.28530986		
517.6	2.28431355		
517.8	2.28304015		
518	2.28249695		
518.2	2.2814308		
518.4	2.28053097		
518.6	2.27901582		
518.8	2.27843424		
519	2.27651664		
519.2	2.27514128		
519.4	2.27378197		
519.6	2.27267167		
519.8	2.27063876		
520	2.26897112		
520.2	2.26766103		
520.4	2.26575563		
520.6	2.26466355		
520.8	2.26313777		
521	2.26139351		
521.2	2.26027491		
521.4	2.25959589		
521.6	2.25841981		
521.8	2.2579067		
522	2.25718346		
522.2	2.25606068		
522.4	2.25530664		
522.6	2.25405047		
522.8	2.25360303		
523	2.25232947		
523.2	2.25148985		
523.4	2.2499052		
523.6	2.24916608		
523.8	2.24765446		
524	2.24675645		
524.2	2.24550832		
524.4	2.24407451		
524.6	2.24310452		
524.8	2.24179965		
525	2.24102414		
525.2	2.24051478		
525.4	2.23943045		
525.6	2.23816015		
525.8	2.23739561		
526	2.23654115		
526.2	2.235304		
526.4	2.23471252		
526.6	2.23381388		
526.8	2.23359309		
527	2.23280801		
527.2	2.23243194		
527.4	2.2313431		
527.6	2.23019885		
527.8	2.22929182		
528	2.22802311		
528.2	2.22708707		
528.4	2.2262759		
528.6	2.22538391		
528.8	2.22491026		
529	2.22427542		
529.2	2.22353366		
529.4	2.22257178		
529.6	2.22187413		
529.8	2.22107868		
530	2.22044028		
530.2	2.21949654		
530.4	2.2189704		
530.6	2.21828427		
530.8	2.21782541		
531	2.21710305		
531.2	2.21598311		
531.4	2.21437533		
531.6	2.21288986		
531.8	2.21232661		
532	2.21084905		
532.2	2.20993302		
532.4	2.20927255		
532.6	2.20888664		
532.8	2.20837502		
533	2.20761379		
533.2	2.20683499		
533.4	2.20589925		
533.6	2.20472022		
533.8	2.20401129		
534	2.20333917		
534.2	2.20238812		
534.4	2.20174508		
534.6	2.20055868		
534.8	2.19945537		
535	2.19831147		
535.2	2.19750058		
535.4	2.19664988		
535.6	2.19553538		
535.8	2.19481418		
536	2.1937796		
536.2	2.19281921		
536.4	2.19208012		
536.6	2.19137909		
536.8	2.19024663		
537	2.18937705		
537.2	2.18833767		
537.4	2.18746886		
537.6	2.18651884		
537.8	2.18618208		
538	2.18519664		
538.2	2.18443806		
538.4	2.18435837		
538.6	2.18311253		
538.8	2.1825886		
539	2.18195703		
539.2	2.18173112		
539.4	2.18084649		
539.6	2.17983337		
539.8	2.17966965		
540	2.17826513		
540.2	2.17697689		
540.4	2.17584006		
540.6	2.17520026		
540.8	2.17398794		
541	2.17326882		
541.2	2.17241678		
541.4	2.17124047		
541.6	2.17025762		
541.8	2.16978096		
542	2.16921197		
542.2	2.16898163		
542.4	2.1687359		
542.6	2.16781558		
542.8	2.16729084		
543	2.16660539		
543.2	2.16603788		
543.4	2.16578718		
543.6	2.16539848		
543.8	2.16505305		
544	2.16363861		
544.2	2.16300019		
544.4	2.16253123		
544.6	2.16159657		
544.8	2.16013761		
545	2.15970611		
545.2	2.15921587		
545.4	2.15833628		
545.6	2.15802105		
545.8	2.15766805		
546	2.1569954		
546.2	2.15634455		
546.4	2.15589986		
546.6	2.15561523		
546.8	2.15472852		
547	2.15444192		
547.2	2.15417818		
547.4	2.15429065		
547.6	2.15368333		
547.8	2.15243015		
548	2.15175315		
548.2	2.15084078		
548.4	2.14986659		
548.6	2.14908409		
548.8	2.1481403		
549	2.14761373		
549.2	2.14640401		
549.4	2.14586856		
549.6	2.14499099		
549.8	2.14401012		
550	2.1435971		
550.2	2.14334978		
550.4	2.14320773		
550.6	2.14340239		
550.8	2.14307939		
551	2.14325783		
551.2	2.14203296		
551.4	2.1416152		
551.6	2.14079063		
551.8	2.1400543		
552	2.13980744		
552.2	2.13890348		
552.4	2.13833188		
552.6	2.13741713		
552.8	2.13630642		
553	2.13521142		
553.2	2.13433568		
553.4	2.13423599		
553.6	2.1334203		
553.8	2.1330984		
554	2.13326902		
554.2	2.13276707		
554.4	2.13245395		
554.6	2.13260815		
554.8	2.13255177		
555	2.13215427		
555.2	2.13079464		
555.4	2.13160552		
555.6	2.13077402		
555.8	2.12983757		
556	2.12908583		
556.2	2.12803543		
556.4	2.12714814		
556.6	2.12570603		
556.8	2.12478809		
557	2.12393235		
557.2	2.12313702		
557.4	2.12239662		
557.6	2.12188692		
557.8	2.12128915		
558	2.12081729		
558.2	2.12019601		
558.4	2.11984625		
558.6	2.11961993		
558.8	2.11957692		
559	2.1185259		
559.2	2.11719431		
559.4	2.11754405		
559.6	2.11619314		
559.8	2.11554043		
560	2.11474524		
560.2	2.11383868		
560.4	2.11326863		
560.6	2.11307272		
560.8	2.11252515		
561	2.1122297		
561.2	2.11173501		
561.4	2.11144328		
561.6	2.11122825		
561.8	2.11139305		
562	2.11116685		
562.2	2.11061215		
562.4	2.10920101		
562.6	2.10854928		
562.8	2.10799273		
563	2.10730836		
563.2	2.10689598		
563.4	2.10752392		
563.6	2.10672829		
563.8	2.10641398		
564	2.1058584		
564.2	2.10594107		
564.4	2.10556686		
564.6	2.10550447		
564.8	2.10428752		
565	2.10371473		
565.2	2.10331139		
565.4	2.10317448		
565.6	2.10259518		
565.8	2.10228805		
566	2.10102967		
566.2	2.1000817		
566.4	2.09924377		
566.6	2.09882687		
566.8	2.09858299		
567	2.09823912		
567.2	2.09787805		
567.4	2.09766575		
567.6	2.09709498		
567.8	2.09711117		
568	2.09664559		
568.2	2.09613713		
568.4	2.09509994		
568.6	2.09494564		
568.8	2.09416427		
569	2.09349689		
569.2	2.09315897		
569.4	2.09272247		
569.6	2.09211704		
569.8	2.09178044		
570	2.09126923		
570.2	2.0908543		
570.4	2.09051445		
570.6	2.09012005		
570.8	2.09045211		
571	2.090158		
571.2	2.08982223		
571.4	2.0892482		
571.6	2.08892947		
571.8	2.0884179		
572	2.08808374		
572.2	2.08734207		
572.4	2.08595521		
572.6	2.08555322		
572.8	2.08469904		
573	2.08375442		
573.2	2.08274084		
573.4	2.0816025		
573.6	2.08112625		
573.8	2.08047681		
574	2.07987107		
574.2	2.07943755		
574.4	2.07914517		
574.6	2.07946247		
574.8	2.07936415		
575	2.07898074		
575.2	2.07846891		
575.4	2.07820604		
575.6	2.0784903		
575.8	2.07819763		
576	2.07854085		
576.2	2.07823525		
576.4	2.0777861		
576.6	2.07778039		
576.8	2.07810215		
577	2.07773226		
577.2	2.0769432		
577.4	2.07628928		
577.6	2.07637225		
577.8	2.07595773		
578	2.07490318		
578.2	2.07401095		
578.4	2.07353466		
578.6	2.07323834		
578.8	2.07246797		
579	2.07166115		
579.2	2.07094593		
579.4	2.07048399		
579.6	2.0700841		
579.8	2.06966275		
580	2.06966765		
580.2	2.06923922		
580.4	2.06872914		
580.6	2.0685488		
580.8	2.06879229		
581	2.06880075		
581.2	2.06835679		
581.4	2.06857153		
581.6	2.06863692		
581.8	2.06768925		
582	2.06687087		
582.2	2.06664266		
582.4	2.06653365		
582.6	2.06590083		
582.8	2.06543321		
583	2.06510292		
583.2	2.06489644		
583.4	2.06462857		
583.6	2.06437589		
583.8	2.0637939		
584	2.06294563		
584.2	2.06229851		
584.4	2.06176499		
584.6	2.06116714		
584.8	2.06073167		
585	2.0605583		
585.2	2.06002677		
585.4	2.0605061		
585.6	2.0593272		
585.8	2.05770673		
586	2.05719112		
586.2	2.05640266		
586.4	2.05529301		
586.6	2.054636		
586.8	2.05440053		
587	2.05446149		
587.2	2.05429289		
587.4	2.0543578		
587.6	2.0539241		
587.8	2.05339389		
588	2.05291202		
588.2	2.05298684		
588.4	2.05330385		
588.6	2.05315805		
588.8	2.05367794		
589	2.05401059		
589.2	2.05414356		
589.4	2.05456928		
589.6	2.05352169		
589.8	2.05236647		
590	2.05216928		
590.2	2.05193846		
590.4	2.05130644		
590.6	2.0516684		
590.8	2.0511365		
591	2.0508944		
591.2	2.05055219		
591.4	2.04990544		
591.6	2.0486129		
591.8	2.04830733		
592	2.04766342		
592.2	2.04739393		
592.4	2.04712617		
592.6	2.04673109		
592.8	2.04631628		
593	2.04571368		
593.2	2.04546943		
593.4	2.04507484		
593.6	2.04441646		
593.8	2.04388281		
594	2.0438936		
594.2	2.04450509		
594.4	2.04438931		
594.6	2.04441194		
594.8	2.04339255		
595	2.04321193		
595.2	2.04260594		
595.4	2.04171662		
595.6	2.04130838		
595.8	2.04110595		
596	2.04029352		
596.2	2.03981713		
596.4	2.03933101		
596.6	2.03879671		
596.8	2.03830175		
597	2.03800488		
597.2	2.0378063		
597.4	2.0374763		
597.6	2.03702353		
597.8	2.03653238		
598	2.03692302		
598.2	2.03686463		
598.4	2.03606227		
598.6	2.03553861		
598.8	2.03520555		
599	2.03502682		
599.2	2.03467572		
599.4	2.03428347		
599.6	2.03468804		
599.8	2.03420509		
600	2.03400411		
600.2	2.03435746		
600.4	2.03464431		
600.6	2.03472352		
600.8	2.03493692		
601	2.03480399		
601.2	2.03479926		
601.4	2.03443288		
601.6	2.03421483		
601.8	2.03397954		
602	2.03394186		
602.2	2.03303457		
602.4	2.03244219		
602.6	2.0319184		
602.8	2.03094082		
603	2.03041572		
603.2	2.03017454		
603.4	2.02998734		
603.6	2.02954428		
603.8	2.02884787		
604	2.02896466		
604.2	2.02895057		
604.4	2.02870164		
604.6	2.02828854		
604.8	2.02764694		
605	2.0269516		
605.2	2.02682255		
605.4	2.02599927		
605.6	2.02574557		
605.8	2.02468223		
606	2.02433409		
606.2	2.02348731		
606.4	2.02281406		
606.6	2.02248338		
606.8	2.02187402		
607	2.02222191		
607.2	2.02252782		
607.4	2.02254244		
607.6	2.02213222		
607.8	2.02224057		
608	2.02242736		
608.2	2.02188159		
608.4	2.02146573		
608.6	2.02107296		
608.8	2.02087257		
609	2.02070079		
609.2	2.02051832		
609.4	2.02015164		
609.6	2.01969742		
609.8	2.01941419		
610	2.01906869		
610.2	2.01851745		
610.4	2.01840602		
610.6	2.01816235		
610.8	2.0179087		
611	2.01807155		
611.2	2.01805015		
611.4	2.01712032		
611.6	2.01655242		
611.8	2.01615864		
612	2.01605347		
612.2	2.01523322		
612.4	2.01472366		
612.6	2.01488534		
612.8	2.01495868		
613	2.01438103		
613.2	2.01404424		
613.4	2.01419731		
613.6	2.01374942		
613.8	2.01339266		
614	2.0127975		
614.2	2.01246638		
614.4	2.01234043		
614.6	2.01212556		
614.8	2.01194355		
615	2.01138583		
615.2	2.0107838		
615.4	2.00995482		
615.6	2.01006318		
615.8	2.01051576		
616	2.01066252		
616.2	2.01037008		
616.4	2.01023019		
616.6	2.01007734		
616.8	2.0095484		
617	2.00927865		
617.2	2.00911601		
617.4	2.00887907		
617.6	2.00866697		
617.8	2.00804711		
618	2.00762487		
618.2	2.00741291		
618.4	2.00731893		
618.6	2.00681441		
618.8	2.00651488		
619	2.0057922		
619.2	2.00561092		
619.4	2.0059256		
619.6	2.00683326		
619.8	2.0068719		
620	2.00597494		
620.2	2.00532236		
620.4	2.00403571		
620.6	2.0029852		
620.8	2.00277189		
621	2.0024035		
621.2	2.00197796		
621.4	2.0019153		
621.6	2.00174592		
621.8	2.00155999		
622	2.00128861		
622.2	2.00176878		
622.4	2.00167491		
622.6	2.00187594		
622.8	2.00188222		
623	2.00160871		
623.2	2.00237353		
623.4	2.00258418		
623.6	2.00292236		
623.8	2.00161815		
624	2.00087679		
624.2	2.00005908		
624.4	1.99883643		
624.6	1.99865453		
624.8	1.99830889		
625	1.99800647		
625.2	1.99771574		
625.4	1.99741015		
625.6	1.99704237		
625.8	1.99760643		
626	1.9971033		
626.2	1.9968174		
626.4	1.99621691		
626.6	1.99645272		
626.8	1.99582182		
627	1.9953288		
627.2	1.99548571		
627.4	1.99525664		
627.6	1.99538223		
627.8	1.99439328		
628	1.99451869		
628.2	1.99408097		
628.4	1.9938798		
628.6	1.99400215		
628.8	1.99359992		
629	1.99365173		
629.2	1.99343599		
629.4	1.99347477		
629.6	1.99388701		
629.8	1.99399973		
630	1.9932327		
630.2	1.99308631		
630.4	1.9929718		
630.6	1.99267237		
630.8	1.99178608		
631	1.99169244		
631.2	1.99182896		
631.4	1.99153473		
631.6	1.99126924		
631.8	1.99085621		
632	1.99079849		
632.2	1.99031335		
632.4	1.990082		
632.6	1.98947531		
632.8	1.98911356		
633	1.98891029		
633.2	1.98878277		
633.4	1.98876398		
633.6	1.98881239		
633.8	1.9886615		
634	1.98826538		
634.2	1.98829337		
634.4	1.98830567		
634.6	1.98793063		
634.8	1.98775737		
635	1.98786268		
635.2	1.98795571		
635.4	1.98757259		
635.6	1.98756794		
635.8	1.98665917		
636	1.98589917		
636.2	1.98539809		
636.4	1.98499935		
636.6	1.98434589		
636.8	1.98387456		
637	1.98306112		
637.2	1.98269935		
637.4	1.98264097		
637.6	1.98231853		
637.8	1.98163242		
638	1.98165903		
638.2	1.98115209		
638.4	1.98113604		
638.6	1.98097884		
638.8	1.98053863		
639	1.98049626		
639.2	1.9807707		
639.4	1.98031742		
639.6	1.98041941		
639.8	1.97975984		
640	1.97962292		
640.2	1.97996401		
640.4	1.98044746		
640.6	1.9803036		
640.8	1.98020429		
641	1.98009884		
641.2	1.9802916		
641.4	1.98047084		
641.6	1.98000751		
641.8	1.97997978		
642	1.98022713		
642.2	1.97984422		
642.4	1.98043782		
642.6	1.98057784		
642.8	1.9797196		
643	1.97919618		
643.2	1.97886045		
643.4	1.9787156		
643.6	1.97810536		
643.8	1.97783838		
644	1.97733359		
644.2	1.9774116		
644.4	1.97704388		
644.6	1.97642865		
644.8	1.97571275		
645	1.97503188		
645.2	1.97456313		
645.4	1.9741718		
645.6	1.97380256		
645.8	1.97361827		
646	1.97305944		
646.2	1.97339273		
646.4	1.97377347		
646.6	1.9735303		
646.8	1.97261742		
647	1.97262294		
647.2	1.97266379		
647.4	1.97288298		
647.6	1.97269477		
647.8	1.97249928		
648	1.97165567		
648.2	1.97137		
648.4	1.97087454		
648.6	1.970554		
648.8	1.97005974		
649	1.97001707		
649.2	1.9698845		
649.4	1.96947501		
649.6	1.96894042		
649.8	1.96851152		
650	1.96810573		
650.2	1.96855506		
650.4	1.96871179		
650.6	1.96862355		
650.8	1.96869129		
651	1.96888888		
651.2	1.96873269		
651.4	1.96905947		
651.6	1.96873546		
651.8	1.96779244		
652	1.96769588		
652.2	1.96753804		
652.4	1.96707977		
652.6	1.96691326		
652.8	1.96720486		
653	1.96688201		
653.2	1.96658189		
653.4	1.96593555		
653.6	1.96544933		
653.8	1.96534924		
654	1.96481696		
654.2	1.9650785		
654.4	1.96478393		
654.6	1.96467959		
654.8	1.96488104		
655	1.96491736		
655.2	1.96467972		
655.4	1.96459282		
655.6	1.96426621		
655.8	1.96363735		
656	1.96369923		
656.2	1.9630981		
656.4	1.96282248		
656.6	1.96312121		
656.8	1.96320363		
657	1.96317085		
657.2	1.963553		
657.4	1.96332954		
657.6	1.96280666		
657.8	1.96260884		
658	1.96214962		
658.2	1.96170836		
658.4	1.96066322		
658.6	1.96052978		
658.8	1.96050685		
659	1.95976618		
659.2	1.95924684		
659.4	1.95911084		
659.6	1.95927985		
659.8	1.95945847		
660	1.95968968		
660.2	1.95946552		
660.4	1.95985308		
660.6	1.9596647		
660.8	1.95968395		
661	1.95995531		
661.2	1.95972414		
661.4	1.95908265		
661.6	1.95828657		
661.8	1.95784743		
662	1.9570404		
662.2	1.95657574		
662.4	1.9557161		
662.6	1.95536456		
662.8	1.95492239		
663	1.9547601		
663.2	1.95498227		
663.4	1.95488846		
663.6	1.95513538		
663.8	1.95574115		
664	1.95571988		
664.2	1.95583429		
664.4	1.95599475		
664.6	1.95551378		
664.8	1.95517176		
665	1.95487919		
665.2	1.95492358		
665.4	1.95442256		
665.6	1.95421388		
665.8	1.9543512		
666	1.95459416		
666.2	1.95481885		
666.4	1.9547664		
666.6	1.9546951		
666.8	1.95438605		
667	1.95417347		
667.2	1.95386139		
667.4	1.95340009		
667.6	1.95332906		
667.8	1.95365747		
668	1.95387817		
668.2	1.95329849		
668.4	1.95225989		
668.6	1.9514257		
668.8	1.95052501		
669	1.95014306		
669.2	1.94991524		
669.4	1.94930237		
669.6	1.94918497		
669.8	1.94929303		
670	1.94933985		
670.2	1.94934888		
670.4	1.94950945		
670.6	1.94901495		
670.8	1.94862241		
671	1.94873517		
671.2	1.94865774		
671.4	1.94840761		
671.6	1.948416		
671.8	1.94809185		
672	1.94832467		
672.2	1.94753196		
672.4	1.94728515		
672.6	1.9475761		
672.8	1.94759216		
673	1.94753249		
673.2	1.9478502		
673.4	1.94797424		
673.6	1.94807421		
673.8	1.94853426		
674	1.94839676		
674.2	1.9475781		
674.4	1.94758321		
674.6	1.94710311		
674.8	1.94624777		
675	1.94620097		
675.2	1.94540227		
675.4	1.94489538		
675.6	1.94437329		
675.8	1.94392905		
676	1.94391791		
676.2	1.94401298		
676.4	1.94443666		
676.6	1.94418783		
676.8	1.94406		
677	1.94445894		
677.2	1.94493547		
677.4	1.9453929		
677.6	1.9456454		
677.8	1.94570743		
678	1.94538447		
678.2	1.94503716		
678.4	1.94556816		
678.6	1.94501279		
678.8	1.94434721		
679	1.94426945		
679.2	1.94381406		
679.4	1.94364895		
679.6	1.94311938		
679.8	1.94245542		
680	1.94168145		
680.2	1.94134495		
680.4	1.94051982		
680.6	1.93983899		
680.8	1.93974918		
681	1.93995816		
681.2	1.93972451		
681.4	1.93966248		
681.6	1.93949043		
681.8	1.93946945		
682	1.93986366		
682.2	1.94002927		
682.4	1.9401548		
682.6	1.94001801		
682.8	1.94013492		
683	1.94010075		
683.2	1.9402675		
683.4	1.94000066		
683.6	1.9402332		
683.8	1.94013601		
684	1.9398969		
684.2	1.93991248		
684.4	1.94013063		
684.6	1.94012003		
684.8	1.93967438		
685	1.93953863		
685.2	1.93910708		
685.4	1.93859227		
685.6	1.9389723		
685.8	1.93899405		
686	1.93885388		
686.2	1.93856564		
686.4	1.93830646		
686.6	1.9378405		
686.8	1.93775063		
687	1.93754213		
687.2	1.9368947		
687.4	1.93669439		
687.6	1.93645209		
687.8	1.93631573		
688	1.93595001		
688.2	1.93574573		
688.4	1.93602898		
688.6	1.93545953		
688.8	1.93512545		
689	1.93542082		
689.2	1.93507643		
689.4	1.9350981		
689.6	1.93535575		
689.8	1.93475271		
690	1.93459145		
690.2	1.93453975		
690.4	1.93430813		
690.6	1.93463388		
690.8	1.93466773		
691	1.93403022		
691.2	1.93342988		
691.4	1.9334918		
691.6	1.93314713		
691.8	1.9332162		
692	1.93281771		
692.2	1.93272158		
692.4	1.93290907		
692.6	1.93241201		
692.8	1.93212596		
693	1.93180519		
693.2	1.93130982		
693.4	1.93150791		
693.6	1.93124412		
693.8	1.93086077		
694	1.93049343		
694.2	1.93062922		
694.4	1.93038852		
694.6	1.93029185		
694.8	1.92960527		
695	1.92901391		
695.2	1.92860478		
695.4	1.92850833		
695.6	1.92811502		
695.8	1.92837257		
696	1.92829752		
696.2	1.92832882		
696.4	1.92808602		
696.6	1.92785763		
696.8	1.92752798		
697	1.92738297		
697.2	1.92777614		
697.4	1.92864518		
697.6	1.92885008		
697.8	1.92904629		
698	1.92878742		
698.2	1.92921326		
698.4	1.92913057		
698.6	1.92905174		
698.8	1.92896763		
699	1.92876329		
699.2	1.9285753		
699.4	1.92861541		
699.6	1.92813107		
699.8	1.92749914		
700	1.9268873		
700.2	1.92673297		
700.4	1.9261708		
700.6	1.92582053		
700.8	1.92556509		
701	1.92573186		
701.2	1.9259326		
701.4	1.92615356		
701.6	1.92625408		
701.8	1.92625629		
702	1.92600492		
702.2	1.92630744		
702.4	1.92644768		
702.6	1.92632055		
702.8	1.92628512		
703	1.92588409		
703.2	1.92578081		
703.4	1.92508309		
703.6	1.9242951		
703.8	1.92417802		
704	1.92439925		
704.2	1.9240596		
704.4	1.9236533		
704.6	1.92358636		
704.8	1.92340508		
705	1.92307656		
705.2	1.9225939		
705.4	1.92250839		
705.6	1.92238887		
705.8	1.92195068		
706	1.92172936		
706.2	1.92228577		
706.4	1.92204406		
706.6	1.92158638		
706.8	1.92145148		
707	1.92126847		
707.2	1.92132302		
707.4	1.92073155		
707.6	1.92076548		
707.8	1.9208734		
708	1.9206384		
708.2	1.92053732		
708.4	1.92030693		
708.6	1.92056462		
708.8	1.92076719		
709	1.92052005		
709.2	1.92071759		
709.4	1.92125262		
709.6	1.92047613		
709.8	1.92025655		
710	1.92046596		
710.2	1.92083135		
710.4	1.92003932		
710.6	1.91945061		
710.8	1.91939382		
711	1.91872369		
711.2	1.91824726		
711.4	1.91811158		
711.6	1.91817974		
711.8	1.91819261		
712	1.91793015		
712.2	1.91752689		
712.4	1.91729309		
712.6	1.91740312		
712.8	1.91771478		
713	1.91741002		
713.2	1.91763438		
713.4	1.91777402		
713.6	1.91690759		
713.8	1.91712238		
714	1.91749702		
714.2	1.91688596		
714.4	1.91642858		
714.6	1.9157025		
714.8	1.91528025		
715	1.91471895		
715.2	1.9148871		
715.4	1.91482648		
715.6	1.91458474		
715.8	1.9143918		
716	1.91402324		
716.2	1.91431901		
716.4	1.91440699		
716.6	1.91488789		
716.8	1.91518823		
717	1.91528875		
717.2	1.91548804		
717.4	1.91589106		
717.6	1.91613558		
717.8	1.91616004		
718	1.91587034		
718.2	1.91496376		
718.4	1.91472106		
718.6	1.91399978		
718.8	1.91343817		
719	1.91293069		
719.2	1.91251374		
719.4	1.91179218		
719.6	1.91134996		
719.8	1.91116463		
