# Supplementary material for: Molecular basis for DNA recognition by the maternal pioneer transcription factor FoxH1
Source: Nat Commun. 2022 Nov 26;13:7279. doi: 10.1038/s41467-022-34925-y (PMC9701222; doi:10.1038/s41467-022-34925-y)
Supplement: Supplementary file 4 — Source Data [file 41467_2022_34925_MOESM4_ESM.zip › Sourcedata/BLIS/FoxH1/Y28F/GSC/DNA/C3Results.txt]

Conc1	1.25E-07	
Start1	270	
Stop1	719.8	
Kobs	0.00273930894629066	
Error Kobs	2.20999619615433E-05	
Koff	0	
Error Koff	0	
Time1	Data1	Fit1	
270	-0.04088609	0	
270.2	-0.03997589	0.00360414	
270.4	-0.03900418	0.00719838	
270.6	-0.03748619	0.01078274	
270.8	-0.03584282	0.01435725	
271	-0.03400706	0.01792194	
271.2	-0.03259345	0.02147684	
271.4	-0.03047969	0.02502196	
271.6	-0.02840793	0.02855735	
271.8	-0.02612054	0.03208302	
272	-0.02361072	0.035599	
272.2	-0.02139221	0.03910532	
272.4	-0.01954421	0.04260201	
272.6	-0.01622035	0.04608909	
272.8	-0.01374055	0.04956658	
273	-0.0109168	0.05303452	
273.2	-0.00808448	0.05649294	
273.4	-0.00509228	0.05994185	
273.6	-0.00204177	0.06338128	
273.8	0.00075045	0.06681126	
274	0.00337037	0.07023181	
274.2	0.00553253	0.07364297	
274.4	0.00803728	0.07704475	
274.6	0.0108025	0.08043719	
274.8	0.01307966	0.0838203	
275	0.0158201	0.08719412	
275.2	0.01799587	0.09055867	
275.4	0.0208646	0.09391397	
275.6	0.02308208	0.09726005	
275.8	0.02550896	0.10059694	
276	0.02818646	0.10392466	
276.2	0.03037762	0.10724324	
276.4	0.03295317	0.11055269	
276.6	0.03599316	0.11385306	
276.8	0.03843463	0.11714435	
277	0.04164078	0.1204266	
277.2	0.04471564	0.12369983	
277.4	0.0479113	0.12696407	
277.6	0.050598	0.13021933	
277.8	0.05325445	0.13346565	
278	0.05619974	0.13670306	
278.2	0.05940345	0.13993156	
278.4	0.06291491	0.1431512	
278.6	0.06644838	0.14636198	
278.8	0.0699668	0.14956395	
279	0.07347125	0.15275712	
279.2	0.07609452	0.15594151	
279.4	0.07898781	0.15911715	
279.6	0.08170104	0.16228407	
279.8	0.08465977	0.16544228	
280	0.08736686	0.16859182	
280.2	0.09034411	0.1717327	
280.4	0.09325367	0.17486495	
280.6	0.0960281	0.17798859	
280.8	0.0988716	0.18110365	
281	0.10176298	0.18421016	
281.2	0.1043945	0.18730812	
281.4	0.10704438	0.19039757	
281.6	0.10948107	0.19347854	
281.8	0.1129509	0.19655103	
282	0.11646103	0.19961509	
282.2	0.11985442	0.20267072	
282.4	0.12317127	0.20571796	
282.6	0.12622105	0.20875683	
282.8	0.12864109	0.21178734	
283	0.13118202	0.21480953	
283.2	0.13386635	0.21782341	
283.4	0.13681314	0.22082902	
283.6	0.13956664	0.22382636	
283.8	0.14261103	0.22681547	
284	0.14560259	0.22979636	
284.2	0.14875049	0.23276906	
284.4	0.15190104	0.2357336	
284.6	0.15506572	0.23868999	
284.8	0.15814863	0.24163825	
285	0.16167218	0.24457841	
285.2	0.16455224	0.2475105	
285.4	0.16796519	0.25043452	
285.6	0.17131677	0.25335052	
285.8	0.17458635	0.2562585	
286	0.17756773	0.25915849	
286.2	0.18039644	0.26205051	
286.4	0.18308294	0.26493458	
286.6	0.18541079	0.26781073	
286.8	0.18791441	0.27067898	
287	0.19085574	0.27353934	
287.2	0.19349585	0.27639185	
287.4	0.19634295	0.27923651	
287.6	0.19890763	0.28207336	
287.8	0.20212062	0.28490242	
288	0.20543568	0.2877237	
288.2	0.20820799	0.29053723	
288.4	0.21198942	0.29334303	
288.6	0.21526883	0.29614111	
288.8	0.2184749	0.29893151	
289	0.22193562	0.30171425	
289.2	0.22494403	0.30448933	
289.4	0.22838017	0.30725679	
289.6	0.2309267	0.31001665	
289.8	0.23362532	0.31276892	
290	0.23667848	0.31551363	
290.2	0.23935255	0.31825079	
290.4	0.24185864	0.32098044	
290.6	0.24459596	0.32370259	
290.8	0.24722107	0.32641725	
291	0.25009869	0.32912446	
291.2	0.25234575	0.33182422	
291.4	0.2554847	0.33451657	
291.6	0.25803663	0.33720152	
291.8	0.26099183	0.3398791	
292	0.2639021	0.34254931	
292.2	0.26636017	0.34521219	
292.4	0.26958397	0.34786775	
292.6	0.27283946	0.35051602	
292.8	0.27546753	0.353157	
293	0.27856125	0.35579073	
293.2	0.28137989	0.35841723	
293.4	0.28468106	0.3610365	
293.6	0.2877666	0.36364858	
293.8	0.29140894	0.36625348	
294	0.2944803	0.36885122	
294.2	0.29768858	0.37144183	
294.4	0.30042839	0.37402532	
294.6	0.30330542	0.3766017	
294.8	0.30607667	0.37917101	
295	0.30888794	0.38173326	
295.2	0.31125045	0.38428847	
295.4	0.31418505	0.38683666	
295.6	0.31654109	0.38937784	
295.8	0.31912813	0.39191204	
296	0.32156683	0.39443928	
296.2	0.32437257	0.39695957	
296.4	0.32752225	0.39947294	
296.6	0.33051089	0.40197941	
296.8	0.33339035	0.40447898	
297	0.33680642	0.40697169	
297.2	0.33995929	0.40945754	
297.4	0.34341068	0.41193657	
297.6	0.34639219	0.41440879	
297.8	0.3493908	0.41687421	
298	0.35223273	0.41933285	
298.2	0.35564593	0.42178474	
298.4	0.35793785	0.4242299	
298.6	0.3605397	0.42666833	
298.8	0.36302638	0.42910007	
299	0.36583858	0.43152512	
299.2	0.36881682	0.43394351	
299.4	0.3714964	0.43635525	
299.6	0.37412374	0.43876037	
299.8	0.37651487	0.44115888	
300	0.37925844	0.44355079	
300.2	0.38259298	0.44593614	
300.4	0.38554646	0.44831493	
300.6	0.38817177	0.45068718	
300.8	0.39154053	0.45305292	
301	0.39417223	0.45541215	
301.2	0.39691234	0.4577649	
301.4	0.39954618	0.46011119	
301.6	0.40215546	0.46245103	
301.8	0.40508607	0.46478444	
302	0.40845578	0.46711144	
302.2	0.41130574	0.46943204	
302.4	0.41417382	0.47174627	
302.6	0.41688037	0.47405414	
302.8	0.41975673	0.47635566	
303	0.42271125	0.47865087	
303.2	0.42567276	0.48093976	
303.4	0.42812281	0.48322237	
303.6	0.43070529	0.4854987	
303.8	0.43316139	0.48776878	
304	0.43591842	0.49003262	
304.2	0.43906278	0.49229025	
304.4	0.44153909	0.49454166	
304.6	0.44420944	0.49678689	
304.8	0.44713155	0.49902596	
305	0.44957143	0.50125886	
305.2	0.45187526	0.50348564	
305.4	0.45450431	0.50570629	
305.6	0.4571986	0.50792084	
305.8	0.45942274	0.51012931	
306	0.46237364	0.51233171	
306.2	0.46468618	0.51452806	
306.4	0.46755238	0.51671837	
306.6	0.46926218	0.51890266	
306.8	0.47179614	0.52108096	
307	0.47468033	0.52325326	
307.2	0.47754609	0.5254196	
307.4	0.48044325	0.52757998	
307.6	0.48336835	0.52973443	
307.8	0.48617248	0.53188296	
308	0.48855445	0.53402558	
308.2	0.49164144	0.53616232	
308.4	0.49408967	0.53829318	
308.6	0.49621606	0.54041819	
308.8	0.49897245	0.54253736	
309	0.50126022	0.54465071	
309.2	0.50377271	0.54675825	
309.4	0.50659509	0.54886	
309.6	0.50869401	0.55095597	
309.8	0.51080058	0.55304619	
310	0.51330552	0.55513066	
310.2	0.51572098	0.5572094	
310.4	0.51823621	0.55928243	
310.6	0.52083261	0.56134977	
310.8	0.52383506	0.56341142	
311	0.52692792	0.56546741	
311.2	0.52984212	0.56751775	
311.4	0.53319417	0.56956246	
311.6	0.53613106	0.57160155	
311.8	0.53891155	0.57363503	
312	0.54121049	0.57566293	
312.2	0.54414897	0.57768525	
312.4	0.54653698	0.57970202	
312.6	0.54885538	0.58171325	
312.8	0.55161115	0.58371895	
313	0.55377869	0.58571913	
313.2	0.55659347	0.58771383	
313.4	0.55858823	0.58970304	
313.6	0.56034153	0.59168678	
313.8	0.56247247	0.59366508	
314	0.56452713	0.59563793	
314.2	0.56722863	0.59760537	
314.4	0.56920532	0.5995674	
314.6	0.57131541	0.60152404	
314.8	0.5726056	0.6034753	
315	0.57444786	0.6054212	
315.2	0.57662362	0.60736176	
315.4	0.57893893	0.60929698	
315.6	0.58110515	0.61122688	
315.8	0.58317144	0.61315149	
316	0.58537601	0.6150708	
316.2	0.58782348	0.61698484	
316.4	0.59015472	0.61889362	
316.6	0.59270998	0.62079715	
316.8	0.59496753	0.62269546	
317	0.59750234	0.62458854	
317.2	0.60016869	0.62647643	
317.4	0.60238074	0.62835913	
317.6	0.6052254	0.63023665	
317.8	0.60823243	0.63210902	
318	0.61051553	0.63397624	
318.2	0.61287868	0.63583833	
318.4	0.61491512	0.6376953	
318.6	0.61657053	0.63954717	
318.8	0.61860336	0.64139396	
319	0.62094482	0.64323566	
319.2	0.62297918	0.64507231	
319.4	0.62508035	0.64690391	
319.6	0.6271833	0.64873048	
319.8	0.62920539	0.65055203	
320	0.63175444	0.65236857	
320.2	0.63346327	0.65418012	
320.4	0.63553696	0.6559867	
320.6	0.63760764	0.6577883	
320.8	0.63965035	0.65958496	
321	0.64153674	0.66137669	
321.2	0.64344484	0.66316348	
321.4	0.64577739	0.66494537	
321.6	0.64781103	0.66672237	
321.8	0.6496523	0.66849448	
322	0.65131998	0.67026172	
322.2	0.65356282	0.6720241	
322.4	0.65595006	0.67378164	
322.6	0.65801269	0.67553435	
322.8	0.66034692	0.67728225	
323	0.66130945	0.67902534	
323.2	0.66371923	0.68076365	
323.4	0.66592723	0.68249717	
323.6	0.66856714	0.68422594	
323.8	0.67085642	0.68594995	
324	0.67285836	0.68766923	
324.2	0.67440787	0.68938378	
324.4	0.67734774	0.69109362	
324.6	0.67905572	0.69279876	
324.8	0.68052743	0.69449922	
325	0.6823696	0.696195	
325.2	0.68407104	0.69788613	
325.4	0.6863791	0.6995726	
325.6	0.68813201	0.70125445	
325.8	0.69000643	0.70293167	
326	0.69188043	0.70460428	
326.2	0.69395214	0.7062723	
326.4	0.6958049	0.70793573	
326.6	0.69736682	0.7095946	
326.8	0.69925702	0.7112489	
327	0.70110911	0.71289866	
327.2	0.70360099	0.71454389	
327.4	0.7055699	0.71618459	
327.6	0.70764837	0.71782079	
327.8	0.70950821	0.71945249	
328	0.71145203	0.72107971	
328.2	0.71306806	0.72270245	
328.4	0.7152783	0.72432074	
328.6	0.71616842	0.72593458	
328.8	0.71755951	0.72754399	
329	0.7199555	0.72914897	
329.2	0.72139353	0.73074954	
329.4	0.7229664	0.73234572	
329.6	0.72450588	0.73393751	
329.8	0.7257737	0.73552492	
330	0.72698738	0.73710797	
330.2	0.72822554	0.73868668	
330.4	0.72968323	0.74026104	
330.6	0.7313343	0.74183108	
330.8	0.73288195	0.74339681	
331	0.73419071	0.74495823	
331.2	0.73585681	0.74651536	
331.4	0.73762006	0.74806821	
331.6	0.73930719	0.7496168	
331.8	0.74143314	0.75116113	
332	0.74284954	0.75270122	
332.2	0.74426925	0.75423707	
332.4	0.74667859	0.75576871	
332.6	0.74827939	0.75729614	
332.8	0.75021151	0.75881937	
333	0.75283642	0.76033841	
333.2	0.75446339	0.76185328	
333.4	0.75646424	0.76336399	
333.6	0.75858949	0.76487054	
333.8	0.7605275	0.76637296	
334	0.76204443	0.76787125	
334.2	0.76380601	0.76936542	
334.4	0.7652777	0.77085549	
334.6	0.76673676	0.77234146	
334.8	0.76826111	0.77382334	
335	0.76968035	0.77530116	
335.2	0.77158086	0.77677492	
335.4	0.77259081	0.77824462	
335.6	0.77419968	0.77971029	
335.8	0.77581461	0.78117193	
336	0.77724965	0.78262955	
336.2	0.77947164	0.78408317	
336.4	0.78140058	0.78553279	
336.6	0.78285345	0.78697843	
336.8	0.78450724	0.7884201	
337	0.78637954	0.78985781	
337.2	0.78789421	0.79129156	
337.4	0.78938115	0.79272138	
337.6	0.79072052	0.79414727	
337.8	0.7923175	0.79556924	
338	0.79389397	0.7969873	
338.2	0.79532321	0.79840147	
338.4	0.79641624	0.79981175	
338.6	0.79757364	0.80121815	
338.8	0.79926746	0.80262069	
339	0.8006081	0.80401938	
339.2	0.8021926	0.80541422	
339.4	0.80356192	0.80680523	
339.6	0.80542787	0.80819242	
339.8	0.80686205	0.80957579	
340	0.80878055	0.81095537	
340.2	0.81064461	0.81233115	
340.4	0.81167332	0.81370316	
340.6	0.81298856	0.81507139	
340.8	0.81394522	0.81643586	
341	0.81521232	0.81779659	
341.2	0.81626911	0.81915357	
341.4	0.81705246	0.82050683	
341.6	0.81827832	0.82185637	
341.8	0.81979017	0.8232022	
342	0.82159716	0.82454433	
342.2	0.82263886	0.82588277	
342.4	0.82397091	0.82721754	
342.6	0.82530748	0.82854864	
342.8	0.82724557	0.82987608	
343	0.82870214	0.83119987	
343.2	0.82996632	0.83252003	
343.4	0.83083133	0.83383656	
343.6	0.83182248	0.83514947	
343.8	0.83302967	0.83645877	
344	0.83488065	0.83776448	
344.2	0.83629472	0.83906659	
344.4	0.83727525	0.84036513	
344.6	0.83867952	0.8416601	
344.8	0.83941624	0.84295152	
345	0.84050086	0.84423938	
345.2	0.84179501	0.84552371	
345.4	0.84290751	0.8468045	
345.6	0.84423105	0.84808178	
345.8	0.84579939	0.84935555	
346	0.84699981	0.85062582	
346.2	0.84790048	0.85189259	
346.4	0.84963334	0.85315589	
346.6	0.850911	0.85441571	
346.8	0.85239394	0.85567208	
347	0.85360522	0.85692499	
347.2	0.85448645	0.85817445	
347.4	0.85494844	0.85942049	
347.6	0.85653074	0.8606631	
347.8	0.85777617	0.8619023	
348	0.85918117	0.86313809	
348.2	0.86034812	0.86437048	
348.4	0.86166552	0.86559949	
348.6	0.86312618	0.86682512	
348.8	0.86424686	0.86804739	
349	0.86545495	0.86926629	
349.2	0.8672014	0.87048185	
349.4	0.86796417	0.87169406	
349.6	0.86932347	0.87290295	
349.8	0.87017559	0.87410851	
350	0.87087179	0.87531076	
350.2	0.87214474	0.87650971	
350.4	0.87401163	0.87770536	
350.6	0.87542757	0.87889773	
350.8	0.87717183	0.88008682	
351	0.87883743	0.88127264	
351.2	0.88046507	0.88245521	
351.4	0.88111553	0.88363453	
351.6	0.88245383	0.8848106	
351.8	0.88388541	0.88598344	
352	0.88518998	0.88715306	
352.2	0.88656795	0.88831947	
352.4	0.88866548	0.88948267	
352.6	0.88989767	0.89064268	
352.8	0.89105613	0.8917995	
353	0.89202326	0.89295313	
353.2	0.89316341	0.8941036	
353.4	0.89381806	0.89525091	
353.6	0.89508517	0.89639507	
353.8	0.89556456	0.89753608	
354	0.89612847	0.89867395	
354.2	0.89755215	0.8998087	
354.4	0.89913971	0.90094033	
354.6	0.9003634	0.90206886	
354.8	0.90159738	0.90319428	
355	0.90269644	0.90431661	
355.2	0.90333005	0.90543585	
355.4	0.90355661	0.90655202	
355.6	0.90445176	0.90766512	
355.8	0.90511564	0.90877516	
356	0.90584206	0.90988216	
356.2	0.90700516	0.91098611	
356.4	0.90801247	0.91208703	
356.6	0.90868204	0.91318492	
356.8	0.90956031	0.91427979	
357	0.91023728	0.91537166	
357.2	0.91142384	0.91646053	
357.4	0.91261986	0.9175464	
357.6	0.91390736	0.91862929	
357.8	0.91443347	0.91970921	
358	0.91504268	0.92078616	
358.2	0.91629282	0.92186015	
358.4	0.91744212	0.92293119	
358.6	0.91877808	0.92399928	
358.8	0.92018984	0.92506444	
359	0.92110173	0.92612667	
359.2	0.92226697	0.92718599	
359.4	0.92312849	0.92824239	
359.6	0.92416937	0.92929589	
359.8	0.92542919	0.9303465	
360	0.92696869	0.93139422	
360.2	0.92798434	0.93243906	
360.4	0.92888756	0.93348103	
360.6	0.93005252	0.93452013	
360.8	0.93118298	0.93555638	
361	0.93267833	0.93658979	
361.2	0.9342783	0.93762035	
361.4	0.93515184	0.93864808	
361.6	0.93614173	0.93967299	
361.8	0.93653163	0.94069508	
362	0.93721329	0.94171436	
362.2	0.93821113	0.94273085	
362.4	0.93903564	0.94374453	
362.6	0.93994279	0.94475544	
362.8	0.94080417	0.94576356	
363	0.94162117	0.94676892	
363.2	0.94275015	0.94777151	
363.4	0.94362173	0.94877135	
363.6	0.94451826	0.94976844	
363.8	0.94564435	0.95076279	
364	0.94635493	0.95175441	
364.2	0.94705743	0.95274331	
364.4	0.9480413	0.95372948	
364.6	0.94930722	0.95471295	
364.8	0.95100849	0.95569371	
365	0.95227325	0.95667178	
365.2	0.95328423	0.95764716	
365.4	0.95442505	0.95861987	
365.6	0.95558046	0.9595899	
365.8	0.95653884	0.96055726	
366	0.95758566	0.96152196	
366.2	0.95835794	0.96248402	
366.4	0.95877859	0.96344343	
366.6	0.95986429	0.9644002	
366.8	0.96086369	0.96535435	
367	0.96207809	0.96630587	
367.2	0.9625669	0.96725478	
367.4	0.96327673	0.96820108	
367.6	0.96370858	0.96914479	
367.8	0.96462045	0.97008589	
368	0.96516796	0.97102442	
368.2	0.965822	0.97196036	
368.4	0.96683726	0.97289373	
368.6	0.96808551	0.97382454	
368.8	0.96878868	0.97475279	
369	0.96934021	0.97567849	
369.2	0.97035829	0.97660164	
369.4	0.97087709	0.97752226	
369.6	0.97137099	0.97844035	
369.8	0.97227186	0.97935591	
370	0.97332781	0.98026896	
370.2	0.97418393	0.98117951	
370.4	0.97510745	0.98208754	
370.6	0.97649111	0.98299309	
370.8	0.97769872	0.98389614	
371	0.97895457	0.98479672	
371.2	0.97956003	0.98569482	
371.4	0.98036742	0.98659045	
371.6	0.98150286	0.98748362	
371.8	0.9826964	0.98837434	
372	0.98353413	0.98926261	
372.2	0.98432903	0.99014844	
372.4	0.98582392	0.99103183	
372.6	0.98657296	0.9919128	
372.8	0.98713264	0.99279134	
373	0.98753951	0.99366747	
373.2	0.98820658	0.9945412	
373.4	0.98860191	0.99541252	
373.6	0.98956125	0.99628145	
373.8	0.9908985	0.99714799	
374	0.99154881	0.99801215	
374.2	0.99248239	0.99887394	
374.4	0.9936114	0.99973336	
374.6	0.99475498	1.00059042	
374.8	0.99530185	1.00144512	
375	0.99608213	1.00229747	
375.2	0.99682299	1.00314748	
375.4	0.99760865	1.00399516	
375.6	0.99918369	1.0048405	
375.8	1.0003527	1.00568352	
376	1.00150766	1.00652423	
376.2	1.00289372	1.00736263	
376.4	1.00399977	1.00819872	
376.6	1.00407974	1.00903252	
376.8	1.00539905	1.00986402	
377	1.00559872	1.01069324	
377.2	1.00662536	1.01152018	
377.4	1.00774445	1.01234485	
377.6	1.00848223	1.01316725	
377.8	1.00911745	1.01398739	
378	1.00933521	1.01480528	
378.2	1.01034126	1.01562092	
378.4	1.0106355	1.01643433	
378.6	1.01079885	1.01724549	
378.8	1.01099882	1.01805443	
379	1.01261109	1.01886114	
379.2	1.01387437	1.01966564	
379.4	1.01489527	1.02046792	
379.6	1.01638892	1.02126801	
379.8	1.01729486	1.02206589	
380	1.0182504	1.02286158	
380.2	1.01912317	1.02365508	
380.4	1.01934166	1.02444641	
380.6	1.02003305	1.02523556	
380.8	1.02097945	1.02602254	
381	1.02128534	1.02680736	
381.2	1.02227204	1.02759002	
381.4	1.02323765	1.02837053	
381.6	1.02364092	1.0291489	
381.8	1.02426051	1.02992513	
382	1.02497393	1.03069922	
382.2	1.02578859	1.03147119	
382.4	1.02577273	1.03224104	
382.6	1.02641999	1.03300877	
382.8	1.02765143	1.03377439	
383	1.02952956	1.03453791	
383.2	1.03046556	1.03529933	
383.4	1.03130981	1.03605866	
383.6	1.03233832	1.0368159	
383.8	1.03382956	1.03757106	
384	1.03460191	1.03832414	
384.2	1.03521483	1.03907516	
384.4	1.03578756	1.03982411	
384.6	1.03702673	1.04057101	
384.8	1.03742259	1.04131585	
385	1.03809204	1.04205864	
385.2	1.03890053	1.0427994	
385.4	1.03959906	1.04353812	
385.6	1.04021633	1.04427481	
385.8	1.04099272	1.04500947	
386	1.04146927	1.04574212	
386.2	1.04159175	1.04647275	
386.4	1.04176003	1.04720138	
386.6	1.04249696	1.047928	
386.8	1.04331316	1.04865263	
387	1.04455984	1.04937526	
387.2	1.04570305	1.05009591	
387.4	1.04668617	1.05081458	
387.6	1.04823562	1.05153127	
387.8	1.04918431	1.052246	
388	1.0497669	1.05295876	
388.2	1.05068147	1.05366956	
388.4	1.05186418	1.05437841	
388.6	1.05262213	1.05508532	
388.8	1.05285834	1.05579028	
389	1.0537306	1.0564933	
389.2	1.05441355	1.05719439	
389.4	1.05472048	1.05789355	
389.6	1.0551348	1.0585908	
389.8	1.05535828	1.05928612	
390	1.05552803	1.05997954	
390.2	1.0557608	1.06067105	
390.4	1.05662088	1.06136066	
390.6	1.0573647	1.06204838	
390.8	1.058619	1.0627342	
391	1.05949946	1.06341815	
391.2	1.06019796	1.06410021	
391.4	1.06060663	1.0647804	
391.6	1.06156422	1.06545872	
391.8	1.06161097	1.06613517	
392	1.06310089	1.06680977	
392.2	1.063544	1.06748251	
392.4	1.06446703	1.0681534	
392.6	1.06493675	1.06882246	
392.8	1.06565117	1.06948967	
393	1.06675494	1.07015505	
393.2	1.06730833	1.0708186	
393.4	1.06799509	1.07148032	
393.6	1.06876961	1.07214023	
393.8	1.06940848	1.07279833	
394	1.07003673	1.07345462	
394.2	1.07090124	1.0741091	
394.4	1.07201675	1.07476179	
394.6	1.07253856	1.07541268	
394.8	1.07330633	1.07606178	
395	1.07373761	1.0767091	
395.2	1.07471508	1.07735464	
395.4	1.07488193	1.07799841	
395.6	1.07544397	1.07864041	
395.8	1.07600675	1.07928064	
396	1.07741142	1.07991912	
396.2	1.07789244	1.08055584	
396.4	1.07882533	1.08119081	
396.6	1.07948525	1.08182404	
396.8	1.08069484	1.08245552	
397	1.08133631	1.08308528	
397.2	1.08183123	1.0837133	
397.4	1.08276583	1.08433959	
397.6	1.08331695	1.08496417	
397.8	1.08421739	1.08558702	
398	1.08510593	1.08620817	
398.2	1.08623589	1.08682761	
398.4	1.08691635	1.08744535	
398.6	1.08784525	1.08806139	
398.8	1.08872698	1.08867573	
399	1.08985385	1.08928839	
399.2	1.09040896	1.08989937	
399.4	1.09090377	1.09050867	
399.6	1.09178992	1.09111629	
399.8	1.09288743	1.09172224	
400	1.09391073	1.09232653	
400.2	1.0945715	1.09292916	
400.4	1.09511397	1.09353013	
400.6	1.09556904	1.09412945	
400.8	1.09633463	1.09472712	
401	1.09631312	1.09532315	
401.2	1.09685238	1.09591755	
401.4	1.09764864	1.09651031	
401.6	1.09828286	1.09710144	
401.8	1.09899524	1.09769094	
402	1.09942194	1.09827883	
402.2	1.09984816	1.0988651	
402.4	1.09988864	1.09944976	
402.6	1.10046967	1.10003282	
402.8	1.10103099	1.10061427	
403	1.10169717	1.10119412	
403.2	1.10256202	1.10177239	
403.4	1.10394459	1.10234906	
403.6	1.10502085	1.10292414	
403.8	1.10612151	1.10349765	
404	1.10691392	1.10406958	
404.2	1.10770355	1.10463994	
404.4	1.10826189	1.10520874	
404.6	1.10929306	1.10577596	
404.8	1.11000452	1.10634164	
405	1.11023313	1.10690575	
405.2	1.11127688	1.10746832	
405.4	1.11189131	1.10802934	
405.6	1.11242567	1.10858882	
405.8	1.11290251	1.10914676	
406	1.11345591	1.10970317	
406.2	1.11419848	1.11025805	
406.4	1.11445036	1.1108114	
406.6	1.11503571	1.11136324	
406.8	1.11574969	1.11191356	
407	1.1161626	1.11246236	
407.2	1.11749266	1.11300966	
407.4	1.11838011	1.11355545	
407.6	1.11897699	1.11409975	
407.8	1.11977573	1.11464255	
408	1.12039969	1.11518385	
408.2	1.12077582	1.11572367	
408.4	1.12143152	1.11626201	
408.6	1.1223502	1.11679887	
408.8	1.12300989	1.11733425	
409	1.12389487	1.11786816	
409.2	1.12478972	1.1184006	
409.4	1.12499924	1.11893158	
409.6	1.12564618	1.11946111	
409.8	1.12630086	1.11998917	
410	1.12700841	1.12051579	
410.2	1.12769953	1.12104096	
410.4	1.12782503	1.12156468	
410.6	1.12775652	1.12208697	
410.8	1.12826673	1.12260782	
411	1.12923338	1.12312724	
411.2	1.13016132	1.12364523	
411.4	1.13074936	1.1241618	
411.6	1.13143953	1.12467695	
411.8	1.13220417	1.12519069	
412	1.132499	1.12570301	
412.2	1.13264741	1.12621392	
412.4	1.13311937	1.12672344	
412.6	1.13389573	1.12723155	
412.8	1.13459999	1.12773826	
413	1.13486422	1.12824358	
413.2	1.13574967	1.12874752	
413.4	1.13598235	1.12925007	
413.6	1.136786	1.12975124	
413.8	1.13742299	1.13025103	
414	1.13819608	1.13074944	
414.2	1.13883381	1.13124649	
414.4	1.13945859	1.13174218	
414.6	1.14019064	1.1322365	
414.8	1.14164213	1.13272946	
415	1.14286327	1.13322107	
415.2	1.14372182	1.13371132	
415.4	1.14422933	1.13420023	
415.6	1.1449295	1.1346878	
415.8	1.14599901	1.13517402	
416	1.1463002	1.13565891	
416.2	1.14694843	1.13614247	
416.4	1.14761913	1.1366247	
416.6	1.14855742	1.13710561	
416.8	1.14904531	1.13758519	
417	1.14983566	1.13806345	
417.2	1.15071928	1.1385404	
417.4	1.15096358	1.13901605	
417.6	1.15194652	1.13949038	
417.8	1.15243276	1.13996341	
418	1.15326341	1.14043514	
418.2	1.15399737	1.14090557	
418.4	1.15467972	1.14137471	
418.6	1.15510779	1.14184257	
418.8	1.15571614	1.14230913	
419	1.15614995	1.14277442	
419.2	1.15653597	1.14323842	
419.4	1.15710976	1.14370115	
419.6	1.15785971	1.14416261	
419.8	1.15854423	1.1446228	
420	1.15861963	1.14508173	
420.2	1.15919181	1.1455394	
420.4	1.15945225	1.1459958	
420.6	1.16023781	1.14645096	
420.8	1.16086853	1.14690486	
421	1.16181724	1.14735752	
421.2	1.16276898	1.14780893	
421.4	1.16373439	1.1482591	
421.6	1.16461387	1.14870804	
421.8	1.1656704	1.14915574	
422	1.16653553	1.14960221	
422.2	1.16740276	1.15004745	
422.4	1.16828958	1.15049148	
422.6	1.16839022	1.15093428	
422.8	1.16899182	1.15137586	
423	1.16916099	1.15181623	
423.2	1.16923668	1.15225539	
423.4	1.16983208	1.15269335	
423.6	1.16971132	1.1531301	
423.8	1.17039506	1.15356565	
424	1.17003694	1.154	
424.2	1.17018221	1.15443316	
424.4	1.17080013	1.15486513	
424.6	1.17130292	1.15529591	
424.8	1.17209379	1.15572551	
425	1.17309912	1.15615393	
425.2	1.17427159	1.15658117	
425.4	1.17482504	1.15700724	
425.6	1.17589277	1.15743214	
425.8	1.17688894	1.15785587	
426	1.17798192	1.15827843	
426.2	1.17925658	1.15869983	
426.4	1.17989225	1.15912008	
426.6	1.18009784	1.15953917	
426.8	1.18074492	1.15995711	
427	1.1811637	1.1603739	
427.2	1.18221979	1.16078955	
427.4	1.18316116	1.16120405	
427.6	1.18367317	1.16161742	
427.8	1.18447542	1.16202964	
428	1.18460321	1.16244074	
428.2	1.18568738	1.16285071	
428.4	1.1862232	1.16325955	
428.6	1.18721751	1.16366726	
428.8	1.18825308	1.16407386	
429	1.18873684	1.16447934	
429.2	1.18948915	1.1648837	
429.4	1.19001603	1.16528696	
429.6	1.19075431	1.1656891	
429.8	1.1914342	1.16609014	
430	1.19249619	1.16649008	
430.2	1.19303888	1.16688892	
430.4	1.19381455	1.16728667	
430.6	1.19425372	1.16768332	
430.8	1.19475021	1.16807888	
431	1.19528088	1.16847335	
431.2	1.19579675	1.16886674	
431.4	1.19611557	1.16925905	
431.6	1.19634208	1.16965028	
431.8	1.19676259	1.17004044	
432	1.19772604	1.17042952	
432.2	1.19802372	1.17081754	
432.4	1.19818563	1.17120448	
432.6	1.19902	1.17159037	
432.8	1.19915157	1.17197519	
433	1.19984056	1.17235896	
433.2	1.20112482	1.17274167	
433.4	1.20169983	1.17312334	
433.6	1.20185388	1.17350395	
433.8	1.2030626	1.17388352	
434	1.20399519	1.17426204	
434.2	1.20424381	1.17463952	
434.4	1.20520411	1.17501597	
434.6	1.20565914	1.17539138	
434.8	1.20596702	1.17576576	
435	1.20634768	1.17613911	
435.2	1.20689512	1.17651144	
435.4	1.20757081	1.17688274	
435.6	1.2081828	1.17725302	
435.8	1.20920629	1.17762229	
436	1.20992616	1.17799054	
436.2	1.20989878	1.17835778	
436.4	1.21069969	1.17872401	
436.6	1.2116937	1.17908923	
436.8	1.21267544	1.17945345	
437	1.21356206	1.17981667	
437.2	1.21448977	1.18017889	
437.4	1.21500841	1.18054011	
437.6	1.21533355	1.18090035	
437.8	1.21618792	1.18125959	
438	1.21621633	1.18161785	
438.2	1.21609561	1.18197512	
438.4	1.21679151	1.18233141	
438.6	1.2173832	1.18268672	
438.8	1.21746533	1.18304105	
439	1.21882708	1.18339441	
439.2	1.2196316	1.1837468	
439.4	1.22058938	1.18409822	
439.6	1.22156373	1.18444868	
439.8	1.22220573	1.18479817	
440	1.22279046	1.1851467	
440.2	1.22326394	1.18549428	
440.4	1.22408866	1.1858409	
440.6	1.22441212	1.18618656	
440.8	1.22500387	1.18653128	
441	1.22543881	1.18687505	
441.2	1.22620284	1.18721788	
441.4	1.22652543	1.18755976	
441.6	1.22651639	1.1879007	
441.8	1.22639736	1.18824071	
442	1.22666277	1.18857978	
442.2	1.22707329	1.18891793	
442.4	1.22796376	1.18925514	
442.6	1.22846493	1.18959142	
442.8	1.22937424	1.18992678	
443	1.230956	1.19026122	
443.2	1.23158587	1.19059475	
443.4	1.23248463	1.19092735	
443.6	1.23309021	1.19125904	
443.8	1.23367955	1.19158982	
444	1.23489622	1.19191969	
444.2	1.23508023	1.19224865	
444.4	1.23538016	1.19257671	
444.6	1.23575532	1.19290387	
444.8	1.23671559	1.19323013	
445	1.23775703	1.19355549	
445.2	1.23848156	1.19387996	
445.4	1.23925899	1.19420354	
445.6	1.24014075	1.19452623	
445.8	1.24070073	1.19484803	
446	1.24181537	1.19516895	
446.2	1.24259961	1.19548898	
446.4	1.24322434	1.19580814	
446.6	1.24392356	1.19612642	
446.8	1.24498661	1.19644382	
447	1.24535482	1.19676035	
447.2	1.24548773	1.19707602	
447.4	1.24609038	1.19739081	
447.6	1.2464785	1.19770474	
447.8	1.24664416	1.19801781	
448	1.24733265	1.19833001	
448.2	1.24699527	1.19864136	
448.4	1.24737188	1.19895186	
448.6	1.24802278	1.1992615	
448.8	1.24861837	1.19957029	
449	1.24933677	1.19987823	
449.2	1.24939896	1.20018532	
449.4	1.25012836	1.20049158	
449.6	1.25043746	1.20079699	
449.8	1.25106777	1.20110156	
450	1.25157768	1.20140529	
450.2	1.25236669	1.20170819	
450.4	1.25357136	1.20201026	
450.6	1.25469179	1.20231149	
450.8	1.25517201	1.2026119	
451	1.25522708	1.20291148	
451.2	1.25602039	1.20321024	
451.4	1.25682027	1.20350818	
451.6	1.25721842	1.2038053	
451.8	1.25770749	1.20410161	
452	1.25825128	1.2043971	
452.2	1.25852899	1.20469178	
452.4	1.25920144	1.20498565	
452.6	1.26011784	1.20527871	
452.8	1.26059421	1.20557096	
453	1.26092253	1.20586241	
453.2	1.26115582	1.20615307	
453.4	1.26144885	1.20644292	
453.6	1.26168756	1.20673198	
453.8	1.26249462	1.20702024	
454	1.26323638	1.20730771	
454.2	1.26445965	1.20759439	
454.4	1.26534848	1.20788028	
454.6	1.26588869	1.20816539	
454.8	1.26607957	1.20844971	
455	1.26649611	1.20873325	
455.2	1.26727997	1.20901602	
455.4	1.26783588	1.209298	
455.6	1.26868249	1.20957921	
455.8	1.26936981	1.20985965	
456	1.2696734	1.21013932	
456.2	1.27035816	1.21041822	
456.4	1.27130777	1.21069635	
456.6	1.27192053	1.21097372	
456.8	1.27245407	1.21125033	
457	1.27266967	1.21152617	
457.2	1.27351274	1.21180126	
457.4	1.27405388	1.2120756	
457.6	1.27479421	1.21234918	
457.8	1.27561419	1.212622	
458	1.27686198	1.21289408	
458.2	1.2774945	1.21316541	
458.4	1.27841775	1.21343599	
458.6	1.27933311	1.21370584	
458.8	1.27940102	1.21397493	
459	1.28019671	1.21424329	
459.2	1.28096914	1.21451092	
459.4	1.28119931	1.2147778	
459.6	1.28144754	1.21504396	
459.8	1.28187899	1.21530938	
460	1.28208541	1.21557407	
460.2	1.28221534	1.21583804	
460.4	1.28273425	1.21610128	
460.6	1.28306092	1.2163638	
460.8	1.28323361	1.21662559	
461	1.28371793	1.21688667	
461.2	1.28490102	1.21714703	
461.4	1.28500172	1.21740667	
461.6	1.28535426	1.2176656	
461.8	1.28590891	1.21792382	
462	1.28707415	1.21818133	
462.2	1.28789055	1.21843813	
462.4	1.28868197	1.21869423	
462.6	1.28969554	1.21894962	
462.8	1.29026845	1.21920431	
463	1.29119369	1.2194583	
463.2	1.29153124	1.21971159	
463.4	1.29184106	1.21996419	
463.6	1.29268521	1.22021609	
463.8	1.29309014	1.2204673	
464	1.29349859	1.22071782	
464.2	1.29382654	1.22096765	
464.4	1.29454168	1.2212168	
464.6	1.29545224	1.22146526	
464.8	1.2958426	1.22171304	
465	1.29685358	1.22196013	
465.2	1.29759766	1.22220655	
465.4	1.29733529	1.22245229	
465.6	1.29812805	1.22269736	
465.8	1.29842211	1.22294175	
466	1.2993981	1.22318547	
466.2	1.30016944	1.22342852	
466.4	1.30105149	1.22367091	
466.6	1.30240797	1.22391262	
466.8	1.30313996	1.22415368	
467	1.30347317	1.22439407	
467.2	1.30376385	1.2246338	
467.4	1.30442656	1.22487287	
467.6	1.30480785	1.22511128	
467.8	1.30493555	1.22534904	
468	1.3051824	1.22558615	
468.2	1.3057205	1.2258226	
468.4	1.30628259	1.22605841	
468.6	1.30702784	1.22629356	
468.8	1.30738414	1.22652807	
469	1.30794562	1.22676194	
469.2	1.30858256	1.22699516	
469.4	1.30899213	1.22722775	
469.6	1.30944619	1.22745969	
469.8	1.3094747	1.227691	
470	1.31087364	1.22792167	
470.2	1.31182457	1.2281517	
470.4	1.31275481	1.22838111	
470.6	1.31385061	1.22860988	
470.8	1.31431649	1.22883803	
471	1.31507207	1.22906555	
471.2	1.3157109	1.22929244	
471.4	1.31679966	1.22951871	
471.6	1.31796841	1.22974436	
471.8	1.31866069	1.22996939	
472	1.31890827	1.2301938	
472.2	1.31980763	1.23041759	
472.4	1.32039831	1.23064077	
472.6	1.32157133	1.23086334	
472.8	1.32261428	1.23108529	
473	1.32346043	1.23130663	
473.2	1.32443596	1.23152737	
473.4	1.32480177	1.2317475	
473.6	1.32509683	1.23196702	
473.8	1.325408	1.23218594	
474	1.3260361	1.23240426	
474.2	1.32616014	1.23262198	
474.4	1.32627216	1.2328391	
474.6	1.32688825	1.23305563	
474.8	1.32771034	1.23327156	
475	1.32841037	1.23348689	
475.2	1.32937489	1.23370164	
475.4	1.3303536	1.23391579	
475.6	1.33084044	1.23412936	
475.8	1.33083462	1.23434234	
476	1.33155665	1.23455473	
476.2	1.33215003	1.23476654	
476.4	1.33314029	1.23497777	
476.6	1.33409368	1.23518842	
476.8	1.33468263	1.23539849	
477	1.3353895	1.23560798	
477.2	1.33547441	1.2358169	
477.4	1.33515514	1.23602524	
477.6	1.33558759	1.23623301	
477.8	1.33566214	1.23644021	
478	1.33600116	1.23664684	
478.2	1.33658832	1.2368529	
478.4	1.33719139	1.23705839	
478.6	1.33815015	1.23726332	
478.8	1.33916903	1.23746769	
479	1.33953596	1.2376715	
479.2	1.3405433	1.23787474	
479.4	1.34072981	1.23807743	
479.6	1.34094096	1.23827956	
479.8	1.34143727	1.23848114	
480	1.34143727	1.23868216	
480.2	1.33931992	1.23800372	
480.4	1.33675254	1.23732565	
480.6	1.33385886	1.23664795	
480.8	1.33119864	1.23597063	
481	1.32825421	1.23529367	
481.2	1.32550581	1.23461708	
481.4	1.32224736	1.23394087	
481.6	1.31921813	1.23326503	
481.8	1.31608018	1.23258955	
482	1.31313229	1.23191445	
482.2	1.31074205	1.23123971	
482.4	1.30795902	1.23056535	
482.6	1.30556904	1.22989136	
482.8	1.30318093	1.22921773	
483	1.30056235	1.22854447	
483.2	1.29780303	1.22787158	
483.4	1.29461969	1.22719906	
483.6	1.29235121	1.22652691	
483.8	1.2901536	1.22585513	
484	1.28753893	1.22518371	
484.2	1.28434959	1.22451267	
484.4	1.28132768	1.22384199	
484.6	1.27886178	1.22317167	
484.8	1.27664809	1.22250173	
485	1.27386757	1.22183215	
485.2	1.27080357	1.22116294	
485.4	1.26750478	1.22049409	
485.6	1.26495829	1.21982561	
485.8	1.26199353	1.2191575	
486	1.2592088	1.21848975	
486.2	1.25700439	1.21782237	
486.4	1.25490946	1.21715536	
486.6	1.25252031	1.21648871	
486.8	1.25018452	1.21582242	
487	1.24821306	1.2151565	
487.2	1.24545801	1.21449095	
487.4	1.24328965	1.21382576	
487.6	1.24167585	1.21316093	
487.8	1.23959623	1.21249647	
488	1.23709777	1.21183237	
488.2	1.23495492	1.21116863	
488.4	1.23341675	1.21050526	
488.6	1.23136448	1.20984225	
488.8	1.22925347	1.20917961	
489	1.22671176	1.20851733	
489.2	1.22427598	1.20785541	
489.4	1.22218711	1.20719385	
489.6	1.22052011	1.20653266	
489.8	1.21848458	1.20587183	
490	1.21629846	1.20521136	
490.2	1.21438684	1.20455125	
490.4	1.21214409	1.2038915	
490.6	1.21015296	1.20323211	
490.8	1.20822291	1.20257309	
491	1.20643381	1.20191443	
491.2	1.20403242	1.20125612	
491.4	1.20261829	1.20059818	
491.6	1.20114187	1.1999406	
491.8	1.19966619	1.19928338	
492	1.19787344	1.19862652	
492.2	1.19653632	1.19797002	
492.4	1.19536972	1.19731387	
492.6	1.19345686	1.19665809	
492.8	1.19167794	1.19600267	
493	1.18977469	1.1953476	
493.2	1.18852559	1.1946929	
493.4	1.18694054	1.19403855	
493.6	1.18544618	1.19338456	
493.8	1.18305893	1.19273093	
494	1.18069239	1.19207766	
494.2	1.17868191	1.19142474	
494.4	1.17683836	1.19077218	
494.6	1.17570714	1.19011998	
494.8	1.17364014	1.18946814	
495	1.17187328	1.18881666	
495.2	1.16980806	1.18816553	
495.4	1.16811268	1.18751475	
495.6	1.16645351	1.18686434	
495.8	1.16492517	1.18621428	
496	1.16302577	1.18556458	
496.2	1.16167576	1.18491523	
496.4	1.16033388	1.18426624	
496.6	1.15853357	1.1836176	
496.8	1.15681965	1.18296932	
497	1.155807	1.18232139	
497.2	1.15462398	1.18167382	
497.4	1.15276095	1.1810266	
497.6	1.15129657	1.18037974	
497.8	1.14963562	1.17973323	
498	1.14830086	1.17908708	
498.2	1.14716993	1.17844128	
498.4	1.14574799	1.17779583	
498.6	1.14463406	1.17715074	
498.8	1.14256255	1.176506	
499	1.14130557	1.17586162	
499.2	1.13969954	1.17521758	
499.4	1.13803633	1.1745739	
499.6	1.13648945	1.17393058	
499.8	1.1350446	1.1732876	
500	1.13370053	1.17264498	
500.2	1.13252612	1.1720027	
500.4	1.13106032	1.17136079	
500.6	1.12985049	1.17071922	
500.8	1.12804371	1.170078	
501	1.12668965	1.16943714	
501.2	1.12494873	1.16879662	
501.4	1.12387639	1.16815646	
501.6	1.12297573	1.16751664	
501.8	1.12177787	1.16687718	
502	1.12065113	1.16623807	
502.2	1.11956665	1.16559931	
502.4	1.11851525	1.16496089	
502.6	1.11770927	1.16432283	
502.8	1.11612981	1.16368512	
503	1.11520311	1.16304775	
503.2	1.11393266	1.16241074	
503.4	1.11240132	1.16177407	
503.6	1.11122565	1.16113776	
503.8	1.11028199	1.16050179	
504	1.10976163	1.15986617	
504.2	1.10886588	1.15923089	
504.4	1.10714837	1.15859597	
504.6	1.10595915	1.15796139	
504.8	1.10421763	1.15732716	
505	1.10340857	1.15669328	
505.2	1.1024662	1.15605975	
505.4	1.10154124	1.15542656	
505.6	1.10008191	1.15479372	
505.8	1.09853702	1.15416123	
506	1.09737325	1.15352908	
506.2	1.09645209	1.15289728	
506.4	1.0951768	1.15226582	
506.6	1.09386891	1.15163471	
506.8	1.09243328	1.15100395	
507	1.091384	1.15037353	
507.2	1.08958989	1.14974346	
507.4	1.08829256	1.14911373	
507.6	1.08774348	1.14848435	
507.8	1.08659687	1.14785531	
508	1.08565952	1.14722661	
508.2	1.08398913	1.14659826	
508.4	1.08246808	1.14597026	
508.6	1.08140948	1.1453426	
508.8	1.08024039	1.14471528	
509	1.07932078	1.14408831	
509.2	1.0786968	1.14346168	
509.4	1.07745759	1.14283539	
509.6	1.07580928	1.14220944	
509.8	1.07498047	1.14158384	
510	1.07425561	1.14095858	
510.2	1.07351292	1.14033367	
510.4	1.07233141	1.13970909	
510.6	1.0715421	1.13908486	
510.8	1.07067121	1.13846097	
511	1.06954706	1.13783742	
511.2	1.06822186	1.13721421	
511.4	1.06744369	1.13659135	
511.6	1.06635519	1.13596882	
511.8	1.06467658	1.13534664	
512	1.06351489	1.1347248	
512.2	1.06259815	1.1341033	
512.4	1.0614756	1.13348214	
512.6	1.06033009	1.13286131	
512.8	1.05993544	1.13224083	
513	1.05951156	1.13162069	
513.2	1.05901466	1.13100089	
513.4	1.05804414	1.13038143	
513.6	1.05735698	1.1297623	
513.8	1.056741	1.12914352	
514	1.05614552	1.12852507	
514.2	1.05530985	1.12790697	
514.4	1.0548173	1.1272892	
514.6	1.05381492	1.12667177	
514.8	1.05324679	1.12605468	
515	1.05201804	1.12543793	
515.2	1.05091984	1.12482151	
515.4	1.04983018	1.12420543	
515.6	1.04893749	1.12358969	
515.8	1.0478871	1.12297429	
516	1.04709055	1.12235922	
516.2	1.04599119	1.12174449	
516.4	1.04488983	1.1211301	
516.6	1.04427737	1.12051604	
516.8	1.04370658	1.11990232	
517	1.04276959	1.11928894	
517.2	1.04185197	1.11867589	
517.4	1.04111976	1.11806318	
517.6	1.04022948	1.1174508	
517.8	1.03954795	1.11683876	
518	1.03938162	1.11622706	
518.2	1.03878042	1.11561569	
518.4	1.03856146	1.11500465	
518.6	1.03771525	1.11439395	
518.8	1.03777322	1.11378358	
519	1.03698302	1.11317355	
519.2	1.03656092	1.11256385	
519.4	1.03560087	1.11195449	
519.6	1.03486425	1.11134546	
519.8	1.03373517	1.11073676	
520	1.03282907	1.1101284	
520.2	1.03168305	1.10952037	
520.4	1.03018763	1.10891267	
520.6	1.02920668	1.10830531	
520.8	1.02771981	1.10769827	
521	1.02646656	1.10709157	
521.2	1.02536242	1.10648521	
521.4	1.02437567	1.10587917	
521.6	1.02344472	1.10527347	
521.8	1.02321627	1.1046681	
522	1.02253393	1.10406306	
522.2	1.02170496	1.10345835	
522.4	1.02083765	1.10285397	
522.6	1.02039403	1.10224993	
522.8	1.02051368	1.10164621	
523	1.01982893	1.10104283	
523.2	1.01900106	1.10043977	
523.4	1.01799969	1.09983705	
523.6	1.01745655	1.09923466	
523.8	1.01621588	1.09863259	
524	1.01577769	1.09803086	
524.2	1.01494623	1.09742945	
524.4	1.01363257	1.09682838	
524.6	1.01302624	1.09622763	
524.8	1.01212058	1.09562722	
525	1.01128499	1.09502713	
525.2	1.01028363	1.09442737	
525.4	1.00936833	1.09382794	
525.6	1.00875935	1.09322884	
525.8	1.0084465	1.09263006	
526	1.00777582	1.09203161	
526.2	1.0069666	1.0914335	
526.4	1.00635217	1.09083571	
526.6	1.00580526	1.09023824	
526.8	1.00579182	1.08964111	
527	1.00522766	1.0890443	
527.2	1.00463207	1.08844781	
527.4	1.00447365	1.08785166	
527.6	1.00325898	1.08725583	
527.8	1.00278212	1.08666033	
528	1.00229903	1.08606515	
528.2	1.0012897	1.0854703	
528.4	1.00040167	1.08487577	
528.6	0.99972188	1.08428158	
528.8	0.99915184	1.0836877	
529	0.99787435	1.08309415	
529.2	0.99696901	1.08250093	
529.4	0.99640779	1.08190803	
529.6	0.9960257	1.08131546	
529.8	0.99545812	1.08072321	
530	0.99498596	1.08013128	
530.2	0.99405052	1.07953968	
530.4	0.99304341	1.07894841	
530.6	0.99249573	1.07835745	
530.8	0.99248699	1.07776682	
531	0.99215124	1.07717652	
531.2	0.99143811	1.07658654	
531.4	0.99075222	1.07599688	
531.6	0.98910132	1.07540754	
531.8	0.98903304	1.07481853	
532	0.98812239	1.07422984	
532.2	0.98740297	1.07364147	
532.4	0.98708419	1.07305342	
532.6	0.9870795	1.0724657	
532.8	0.986336	1.0718783	
533	0.9855923	1.07129122	
533.2	0.98475485	1.07070446	
533.4	0.98465753	1.07011802	
533.6	0.98401747	1.0695319	
533.8	0.98405435	1.06894611	
534	0.98306393	1.06836063	
534.2	0.98237621	1.06777548	
534.4	0.9819708	1.06719065	
534.6	0.98192588	1.06660614	
534.8	0.98107994	1.06602194	
535	0.98051914	1.06543807	
535.2	0.97980815	1.06485452	
535.4	0.97922057	1.06427128	
535.6	0.97854977	1.06368837	
535.8	0.97832358	1.06310578	
536	0.97752334	1.0625235	
536.2	0.97670659	1.06194154	
536.4	0.97619734	1.06135991	
536.6	0.97595592	1.06077859	
536.8	0.97467255	1.06019758	
537	0.97400879	1.0596169	
537.2	0.97310529	1.05903654	
537.4	0.97301989	1.05845649	
537.6	0.97224346	1.05787676	
537.8	0.97210938	1.05729735	
538	0.97116801	1.05671826	
538.2	0.97127637	1.05613948	
538.4	0.97105546	1.05556102	
538.6	0.97013042	1.05498288	
538.8	0.96917162	1.05440505	
539	0.96860968	1.05382754	
539.2	0.96789071	1.05325035	
539.4	0.96697272	1.05267347	
539.6	0.96633086	1.05209691	
539.8	0.9660489	1.05152066	
540	0.9650463	1.05094473	
540.2	0.96444026	1.05036912	
540.4	0.96366701	1.04979382	
540.6	0.96327507	1.04921883	
540.8	0.96256289	1.04864416	
541	0.96219151	1.04806981	
541.2	0.96172278	1.04749577	
541.4	0.96140576	1.04692204	
541.6	0.96096124	1.04634863	
541.8	0.96101915	1.04577553	
542	0.96102718	1.04520275	
542.2	0.96071374	1.04463028	
542.4	0.96028231	1.04405812	
542.6	0.95986404	1.04348628	
542.8	0.95932216	1.04291475	
543	0.95825136	1.04234353	
543.2	0.95765417	1.04177263	
543.4	0.95718422	1.04120204	
543.6	0.95676288	1.04063176	
543.8	0.95652225	1.04006179	
544	0.95530968	1.03949214	
544.2	0.95506948	1.0389228	
544.4	0.95433569	1.03835377	
544.6	0.95348452	1.03778505	
544.8	0.95248617	1.03721664	
545	0.95160359	1.03664855	
545.2	0.95081702	1.03608076	
545.4	0.95026928	1.03551329	
545.6	0.95004203	1.03494613	
545.8	0.95019109	1.03437927	
546	0.94965092	1.03381273	
546.2	0.94941256	1.0332465	
546.4	0.94938533	1.03268058	
546.6	0.9490533	1.03211497	
546.8	0.94862966	1.03154967	
547	0.94875082	1.03098467	
547.2	0.94883088	1.03041999	
547.4	0.94861198	1.02985562	
547.6	0.9486089	1.02929156	
547.8	0.94826565	1.0287278	
548	0.94778138	1.02816435	
548.2	0.94757842	1.02760122	
548.4	0.94706837	1.02703839	
548.6	0.94627993	1.02647587	
548.8	0.94567931	1.02591365	
549	0.94523561	1.02535175	
549.2	0.94470914	1.02479015	
549.4	0.94403381	1.02422886	
549.6	0.94347286	1.02366788	
549.8	0.94249286	1.0231072	
550	0.94143839	1.02254684	
550.2	0.94105097	1.02198678	
550.4	0.94013796	1.02142702	
550.6	0.93932137	1.02086757	
550.8	0.9394792	1.02030843	
551	0.9395173	1.0197496	
551.2	0.93864997	1.01919107	
551.4	0.93800279	1.01863285	
551.6	0.93761693	1.01807493	
551.8	0.93734626	1.01751732	
552	0.93704811	1.01696001	
552.2	0.93678879	1.01640301	
552.4	0.93682463	1.01584631	
552.6	0.93655732	1.01528992	
552.8	0.93618455	1.01473384	
553	0.93571596	1.01417806	
553.2	0.93499719	1.01362258	
553.4	0.93443271	1.01306741	
553.6	0.93373386	1.01251254	
553.8	0.93302677	1.01195797	
554	0.93269493	1.01140371	
554.2	0.93167218	1.01084975	
554.4	0.93084777	1.0102961	
554.6	0.93063036	1.00974275	
554.8	0.93072449	1.0091897	
555	0.93011768	1.00863695	
555.2	0.92914971	1.00808451	
555.4	0.92980683	1.00753237	
555.6	0.92941489	1.00698053	
555.8	0.92885843	1.006429	
556	0.92831774	1.00587777	
556.2	0.92782899	1.00532684	
556.4	0.92734226	1.00477621	
556.6	0.92661824	1.00422588	
556.8	0.92566831	1.00367585	
557	0.92531924	1.00312613	
557.2	0.92495771	1.0025767	
557.4	0.92446695	1.00202758	
557.6	0.92425329	1.00147876	
557.8	0.92382712	1.00093024	
558	0.92345976	1.00038201	
558.2	0.92310167	0.99983409	
558.4	0.92330615	0.99928647	
558.6	0.92331054	0.99873915	
558.8	0.92314617	0.99819213	
559	0.92230511	0.99764541	
559.2	0.92155124	0.99709899	
559.4	0.92141997	0.99655286	
559.6	0.92022339	0.99600704	
559.8	0.91901264	0.99546152	
560	0.91853662	0.99491629	
560.2	0.91780373	0.99437136	
560.4	0.91732452	0.99382673	
560.6	0.9167534	0.9932824	
560.8	0.91635765	0.99273837	
561	0.91635251	0.99219464	
561.2	0.91631562	0.9916512	
561.4	0.9160338	0.99110806	
561.6	0.91654226	0.99056522	
561.8	0.91638804	0.99002268	
562	0.91651906	0.98948043	
562.2	0.9165688	0.98893848	
562.4	0.91618349	0.98839682	
562.6	0.915908	0.98785547	
562.8	0.91581048	0.98731441	
563	0.91545491	0.98677364	
563.2	0.9150848	0.98623318	
563.4	0.91490707	0.98569301	
563.6	0.9147838	0.98515313	
563.8	0.91432882	0.98461355	
564	0.91447108	0.98407427	
564.2	0.91448688	0.98353528	
564.4	0.91399596	0.98299658	
564.6	0.9135268	0.98245818	
564.8	0.91300471	0.98192008	
565	0.912507	0.98138227	
565.2	0.91239316	0.98084476	
565.4	0.91228223	0.98030754	
565.6	0.9118999	0.97977061	
565.8	0.91089784	0.97923398	
566	0.90965745	0.97869764	
566.2	0.90880998	0.9781616	
566.4	0.90831004	0.97762585	
566.6	0.90789612	0.97709039	
566.8	0.90769193	0.97655522	
567	0.90717312	0.97602035	
567.2	0.90640755	0.97548578	
567.4	0.90592957	0.97495149	
567.6	0.90557988	0.9744175	
567.8	0.9059055	0.9738838	
568	0.90569026	0.97335039	
568.2	0.90557445	0.97281728	
568.4	0.90471864	0.97228445	
568.6	0.90487369	0.97175192	
568.8	0.9045629	0.97121968	
569	0.90430658	0.97068773	
569.2	0.90482969	0.97015608	
569.4	0.90462975	0.96962471	
569.6	0.90429169	0.96909363	
569.8	0.90393785	0.96856285	
570	0.90343244	0.96803236	
570.2	0.90321462	0.96750215	
570.4	0.9028541	0.96697224	
570.6	0.90220567	0.96644262	
570.8	0.9018324	0.96591329	
571	0.90146899	0.96538425	
571.2	0.90145788	0.96485549	
571.4	0.90109704	0.96432703	
571.6	0.90078605	0.96379886	
571.8	0.90070504	0.96327097	
572	0.90002664	0.96274338	
572.2	0.89952879	0.96221607	
572.4	0.89803356	0.96168906	
572.6	0.89813314	0.96116233	
572.8	0.89706301	0.96063589	
573	0.8962616	0.96010974	
573.2	0.895975	0.95958387	
573.4	0.89538903	0.9590583	
573.6	0.89527409	0.95853301	
573.8	0.89471355	0.95800801	
574	0.89406125	0.9574833	
574.2	0.89338926	0.95695887	
574.4	0.89299091	0.95643474	
574.6	0.89284632	0.95591089	
574.8	0.89289489	0.95538732	
575	0.89329877	0.95486404	
575.2	0.89287715	0.95434105	
575.4	0.8924334	0.95381835	
575.6	0.89253325	0.95329593	
575.8	0.89251767	0.9527738	
576	0.89236837	0.95225196	
576.2	0.8923158	0.9517304	
576.4	0.89158451	0.95120912	
576.6	0.89153807	0.95068813	
576.8	0.89110949	0.95016743	
577	0.89082046	0.94964701	
577.2	0.89040195	0.94912688	
577.4	0.89018175	0.94860703	
577.6	0.88976735	0.94808747	
577.8	0.88932827	0.94756819	
578	0.88866713	0.9470492	
578.2	0.88790417	0.94653049	
578.4	0.88743477	0.94601206	
578.6	0.88731428	0.94549392	
578.8	0.88687849	0.94497606	
579	0.88629221	0.94445849	
579.2	0.8854744	0.9439412	
579.4	0.88572848	0.94342419	
579.6	0.88499486	0.94290746	
579.8	0.88502405	0.94239102	
580	0.88517162	0.94187486	
580.2	0.88502703	0.94135899	
580.4	0.88472978	0.94084339	
580.6	0.88452608	0.94032808	
580.8	0.88460706	0.93981305	
581	0.88429898	0.93929831	
581.2	0.88415492	0.93878384	
581.4	0.88430142	0.93826966	
581.6	0.88424149	0.93775576	
581.8	0.88405383	0.93724214	
582	0.88357105	0.9367288	
582.2	0.88323445	0.93621574	
582.4	0.88328396	0.93570297	
582.6	0.88340409	0.93519047	
582.8	0.88312418	0.93467826	
583	0.88320888	0.93416632	
583.2	0.88298276	0.93365467	
583.4	0.8826262	0.93314329	
583.6	0.88191932	0.9326322	
583.8	0.88212751	0.93212139	
584	0.88180439	0.93161085	
584.2	0.88109643	0.9311006	
584.4	0.88098705	0.93059062	
584.6	0.88013531	0.93008093	
584.8	0.87977623	0.92957151	
585	0.87938057	0.92906238	
585.2	0.87856961	0.92855352	
585.4	0.87833108	0.92804494	
585.6	0.87784599	0.92753664	
585.8	0.87688666	0.92702861	
586	0.87617686	0.92652087	
586.2	0.87581283	0.9260134	
586.4	0.87496811	0.92550621	
586.6	0.87438856	0.9249993	
586.8	0.87390323	0.92449267	
587	0.8733832	0.92398632	
587.2	0.8727221	0.92348024	
587.4	0.87253956	0.92297444	
587.6	0.87251379	0.92246891	
587.8	0.87186186	0.92196367	
588	0.87169066	0.9214587	
588.2	0.87163112	0.920954	
588.4	0.87171637	0.92044958	
588.6	0.87137054	0.91994544	
588.8	0.87174161	0.91944158	
589	0.8716032	0.91893799	
589.2	0.87183164	0.91843468	
589.4	0.87264785	0.91793164	
589.6	0.8724953	0.91742888	
589.8	0.8716134	0.91692639	
590	0.87161087	0.91642418	
590.2	0.87176459	0.91592224	
590.4	0.87129448	0.91542058	
590.6	0.87167935	0.91491919	
590.8	0.87132006	0.91441808	
591	0.87135696	0.91391724	
591.2	0.87175314	0.91341668	
591.4	0.8716279	0.91291639	
591.6	0.87116826	0.91241638	
591.8	0.87103381	0.91191664	
592	0.87067	0.91141717	
592.2	0.87020451	0.91091798	
592.4	0.87001771	0.91041905	
592.6	0.86978546	0.90992041	
592.8	0.86929318	0.90942203	
593	0.86913776	0.90892393	
593.2	0.86919054	0.9084261	
593.4	0.86901903	0.90792855	
593.6	0.86803829	0.90743127	
593.8	0.86720715	0.90693425	
594	0.86716687	0.90643752	
594.2	0.86737687	0.90594105	
594.4	0.86739066	0.90544485	
594.6	0.86739771	0.90494893	
594.8	0.8663424	0.90445328	
595	0.86663177	0.9039579	
595.2	0.86668821	0.90346279	
595.4	0.86663234	0.90296796	
595.6	0.86679912	0.90247339	
595.8	0.86703655	0.90197909	
596	0.86602762	0.90148507	
596.2	0.86569436	0.90099132	
596.4	0.8654344	0.90049783	
596.6	0.86488779	0.90000462	
596.8	0.86454836	0.89951168	
597	0.86438092	0.899019	
597.2	0.86399471	0.8985266	
597.4	0.86356664	0.89803447	
597.6	0.86278911	0.8975426	
597.8	0.86242606	0.89705101	
598	0.8620138	0.89655968	
598.2	0.86161224	0.89606863	
598.4	0.86119732	0.89557784	
598.6	0.86022407	0.89508732	
598.8	0.85972204	0.89459707	
599	0.85962597	0.89410709	
599.2	0.85960788	0.89361738	
599.4	0.85965107	0.89312793	
599.6	0.85977635	0.89263875	
599.8	0.85968902	0.89214985	
600	0.85901877	0.8916612	
600.2	0.85910172	0.89117283	
600.4	0.85945138	0.89068473	
600.6	0.85937269	0.89019689	
600.8	0.85909068	0.88970932	
601	0.8589713	0.88922201	
601.2	0.85902289	0.88873497	
601.4	0.85877635	0.8882482	
601.6	0.8588504	0.8877617	
601.8	0.85844352	0.88727546	
602	0.85814232	0.88678949	
602.2	0.85770182	0.88630379	
602.4	0.8571391	0.88581835	
602.6	0.85652192	0.88533317	
602.8	0.85597563	0.88484827	
603	0.85555244	0.88436362	
603.2	0.85572435	0.88387925	
603.4	0.85611028	0.88339514	
603.6	0.85626549	0.88291129	
603.8	0.85648288	0.88242771	
604	0.85616837	0.88194439	
604.2	0.85614407	0.88146134	
604.4	0.85605614	0.88097856	
604.6	0.85509172	0.88049603	
604.8	0.85439857	0.88001378	
605	0.85421241	0.87953178	
605.2	0.8537407	0.87905005	
605.4	0.85343915	0.87856859	
605.6	0.85299057	0.87808738	
605.8	0.8525043	0.87760645	
606	0.85218536	0.87712577	
606.2	0.85119642	0.87664536	
606.4	0.85072701	0.87616521	
606.6	0.85062475	0.87568532	
606.8	0.84988387	0.8752057	
607	0.85015027	0.87472634	
607.2	0.85036863	0.87424724	
607.4	0.85069983	0.87376841	
607.6	0.85040174	0.87328983	
607.8	0.85014873	0.87281152	
608	0.84973754	0.87233347	
608.2	0.84955584	0.87185569	
608.4	0.849616	0.87137816	
608.6	0.84930337	0.8709009	
608.8	0.84937608	0.87042389	
609	0.84950974	0.86994715	
609.2	0.84940787	0.86947067	
609.4	0.84971606	0.86899445	
609.6	0.84950729	0.86851849	
609.8	0.84951088	0.8680428	
610	0.84926974	0.86756736	
610.2	0.84873527	0.86709218	
610.4	0.84886052	0.86661727	
610.6	0.84845472	0.86614261	
610.8	0.84798594	0.86566821	
611	0.84801594	0.86519408	
611.2	0.84791694	0.8647202	
611.4	0.84721738	0.86424658	
611.6	0.84695422	0.86377322	
611.8	0.84681719	0.86330012	
612	0.8473404	0.86282729	
612.2	0.84746656	0.8623547	
612.4	0.84749638	0.86188238	
612.6	0.84749609	0.86141032	
612.8	0.84749514	0.86093851	
613	0.84720584	0.86046697	
613.2	0.84629504	0.85999568	
613.4	0.84636829	0.85952465	
613.6	0.84607287	0.85905388	
613.8	0.8452448	0.85858337	
614	0.84473822	0.85811311	
614.2	0.84388592	0.85764311	
614.4	0.84371097	0.85717337	
614.6	0.84330475	0.85670389	
614.8	0.84288367	0.85623466	
615	0.84256981	0.85576569	
615.2	0.84253784	0.85529698	
615.4	0.84197401	0.85482852	
615.6	0.84230854	0.85436032	
615.8	0.84230429	0.85389238	
616	0.84260692	0.85342469	
616.2	0.8422675	0.85295726	
616.4	0.84191531	0.85249008	
616.6	0.84149197	0.85202317	
616.8	0.84063825	0.8515565	
617	0.84050229	0.8510901	
617.2	0.84011155	0.85062394	
617.4	0.84055764	0.85015805	
617.6	0.84067713	0.84969241	
617.8	0.83996399	0.84922702	
618	0.83964109	0.84876189	
618.2	0.84010606	0.84829701	
618.4	0.839874	0.84783239	
618.6	0.83956983	0.84736802	
618.8	0.83890893	0.84690391	
619	0.83877926	0.84644005	
619.2	0.83875032	0.84597644	
619.4	0.83863433	0.84551309	
619.6	0.83905161	0.84504999	
619.8	0.83835439	0.84458715	
620	0.8379832	0.84412456	
620.2	0.83730718	0.84366222	
620.4	0.83642951	0.84320014	
620.6	0.83542871	0.84273831	
620.8	0.83517761	0.84227673	
621	0.83531607	0.84181541	
621.2	0.83500721	0.84135433	
621.4	0.83537374	0.84089351	
621.6	0.83519057	0.84043295	
621.8	0.83536117	0.83997263	
622	0.8354593	0.83951257	
622.2	0.83599916	0.83905276	
622.4	0.83530567	0.8385932	
622.6	0.83513206	0.83813389	
622.8	0.83548064	0.83767484	
623	0.83569914	0.83721603	
623.2	0.8360498	0.83675748	
623.4	0.83599589	0.83629918	
623.6	0.83587445	0.83584113	
623.8	0.83480098	0.83538333	
624	0.83429303	0.83492578	
624.2	0.83369883	0.83446848	
624.4	0.83299127	0.83401143	
624.6	0.83227199	0.83355463	
624.8	0.83212254	0.83309808	
625	0.83208137	0.83264179	
625.2	0.831993	0.83218574	
625.4	0.83178279	0.83172994	
625.6	0.83148891	0.83127439	
625.8	0.83214685	0.83081909	
626	0.83158522	0.83036404	
626.2	0.83155053	0.82990924	
626.4	0.83120155	0.82945469	
626.6	0.8307122	0.82900039	
626.8	0.83102838	0.82854634	
627	0.83060156	0.82809253	
627.2	0.83068295	0.82763898	
627.4	0.83026758	0.82718567	
627.6	0.83070962	0.82673261	
627.8	0.83027892	0.8262798	
628	0.83008888	0.82582724	
628.2	0.83042441	0.82537492	
628.4	0.8305166	0.82492285	
628.6	0.83014313	0.82447103	
628.8	0.82991831	0.82401946	
629	0.83001115	0.82356814	
629.2	0.82971364	0.82311706	
629.4	0.8293628	0.82266623	
629.6	0.82976118	0.82221564	
629.8	0.83001649	0.82176531	
630	0.82938179	0.82131522	
630.2	0.82914647	0.82086537	
630.4	0.82894193	0.82041577	
630.6	0.828547	0.81996642	
630.8	0.82859933	0.81951732	
631	0.8285273	0.81906846	
631.2	0.82811745	0.81861984	
631.4	0.82803396	0.81817148	
631.6	0.82795245	0.81772335	
631.8	0.827401	0.81727548	
632	0.82725673	0.81682785	
632.2	0.82712327	0.81638046	
632.4	0.82667599	0.81593332	
632.6	0.82583262	0.81548642	
632.8	0.82525264	0.81503977	
633	0.82555478	0.81459336	
633.2	0.82590606	0.8141472	
633.4	0.82612675	0.81370128	
633.6	0.82662782	0.81325561	
633.8	0.82687862	0.81281018	
634	0.82656565	0.812365	
634.2	0.82683623	0.81192005	
634.4	0.82704911	0.81147536	
634.6	0.82629988	0.8110309	
634.8	0.82614299	0.81058669	
635	0.82611462	0.81014272	
635.2	0.82624307	0.809699	
635.4	0.82604605	0.80925552	
635.6	0.82546276	0.80881228	
635.8	0.82517188	0.80836928	
636	0.8247229	0.80792653	
636.2	0.82422434	0.80748402	
636.4	0.8239656	0.80704175	
636.6	0.82335503	0.80659972	
636.8	0.8232072	0.80615794	
637	0.8231249	0.8057164	
637.2	0.82250214	0.8052751	
637.4	0.82204782	0.80483404	
637.6	0.82145334	0.80439322	
637.8	0.82083349	0.80395264	
638	0.82023453	0.80351231	
638.2	0.81982596	0.80307222	
638.4	0.81912925	0.80263236	
638.6	0.81881832	0.80219275	
638.8	0.81881273	0.80175338	
639	0.8190404	0.80131425	
639.2	0.81928615	0.80087536	
639.4	0.81865513	0.80043672	
639.6	0.8188	0.79999831	
639.8	0.81851521	0.79956014	
640	0.81850527	0.79912221	
640.2	0.81891282	0.79868452	
640.4	0.81905276	0.79824707	
640.6	0.81897234	0.79780986	
640.8	0.81885498	0.79737289	
641	0.81863763	0.79693616	
641.2	0.81819312	0.79649967	
641.4	0.81870479	0.79606342	
641.6	0.8189986	0.79562741	
641.8	0.81940457	0.79519163	
642	0.81961048	0.7947561	
642.2	0.81965846	0.7943208	
642.4	0.81984983	0.79388574	
642.6	0.82012498	0.79345092	
642.8	0.81904987	0.79301634	
643	0.81854093	0.79258199	
643.2	0.81807868	0.79214789	
643.4	0.81760911	0.79171402	
643.6	0.81687792	0.79128039	
643.8	0.81617273	0.79084699	
644	0.81555993	0.79041384	
644.2	0.81527891	0.78998092	
644.4	0.81471727	0.78954824	
644.6	0.8143662	0.78911579	
644.8	0.8139027	0.78868358	
645	0.81370189	0.78825161	
645.2	0.81380386	0.78781988	
645.4	0.81452886	0.78738838	
645.6	0.81477618	0.78695712	
645.8	0.81455393	0.78652609	
646	0.81411692	0.7860953	
646.2	0.81422896	0.78566475	
646.4	0.81423309	0.78523443	
646.6	0.81383629	0.78480435	
646.8	0.81281549	0.7843745	
647	0.81249775	0.78394489	
647.2	0.81236962	0.78351551	
647.4	0.81274102	0.78308637	
647.6	0.81252103	0.78265747	
647.8	0.81233071	0.7822288	
648	0.81184767	0.78180036	
648.2	0.81186019	0.78137216	
648.4	0.81181995	0.78094419	
648.6	0.81185148	0.78051646	
648.8	0.81201436	0.78008896	
649	0.81238229	0.7796617	
649.2	0.8125528	0.77923467	
649.4	0.81236512	0.77880787	
649.6	0.81225216	0.77838131	
649.8	0.8118428	0.77795498	
650	0.81156063	0.77752889	
650.2	0.81169958	0.77710303	
650.4	0.81186465	0.7766774	
650.6	0.81146586	0.776252	
650.8	0.81102236	0.77582684	
651	0.81066698	0.77540191	
651.2	0.81052667	0.77497721	
651.4	0.81054097	0.77455275	
651.6	0.80985605	0.77412852	
651.8	0.80934283	0.77370452	
652	0.80908662	0.77328075	
652.2	0.80888047	0.77285722	
652.4	0.80829152	0.77243391	
652.6	0.80798047	0.77201084	
652.8	0.8080214	0.771588	
653	0.80754366	0.7711654	
653.2	0.80719086	0.77074302	
653.4	0.80707261	0.77032087	
653.6	0.80760261	0.76989896	
653.8	0.80759506	0.76947728	
654	0.80750234	0.76905583	
654.2	0.80772021	0.7686346	
654.4	0.80749215	0.76821361	
654.6	0.8074097	0.76779286	
654.8	0.80710919	0.76737233	
655	0.80725646	0.76695203	
655.2	0.80721939	0.76653196	
655.4	0.80701387	0.76611212	
655.6	0.80695745	0.76569251	
655.8	0.80697963	0.76527313	
656	0.8069827	0.76485398	
656.2	0.80634268	0.76443506	
656.4	0.80536079	0.76401637	
656.6	0.80554591	0.76359791	
656.8	0.80567414	0.76317968	
657	0.80561839	0.76276168	
657.2	0.80660929	0.76234391	
657.4	0.80695213	0.76192636	
657.6	0.80674021	0.76150904	
657.8	0.80650461	0.76109196	
658	0.80607314	0.7606751	
658.2	0.80588723	0.76025847	
658.4	0.80541644	0.75984207	
658.6	0.8054211	0.75942589	
658.8	0.80504251	0.75900994	
659	0.80494987	0.75859423	
659.2	0.80461089	0.75817873	
659.4	0.80430965	0.75776347	
659.6	0.80395611	0.75734844	
659.8	0.80408649	0.75693363	
660	0.8037777	0.75651905	
660.2	0.80282425	0.75610469	
660.4	0.80252731	0.75569056	
660.6	0.80243442	0.75527666	
660.8	0.80204871	0.75486299	
661	0.80213225	0.75444954	
661.2	0.80207976	0.75403632	
661.4	0.80093715	0.75362333	
661.6	0.79980191	0.75321056	
661.8	0.79986072	0.75279802	
662	0.79958848	0.7523857	
662.2	0.799327	0.75197361	
662.4	0.79887428	0.75156174	
662.6	0.79875546	0.7511501	
662.8	0.79885962	0.75073869	
663	0.79917775	0.7503275	
663.2	0.79937363	0.74991654	
663.4	0.79951698	0.7495058	
663.6	0.79922799	0.74909529	
663.8	0.80000734	0.748685	
664	0.80030522	0.74827494	
664.2	0.80029025	0.7478651	
664.4	0.80047024	0.74745548	
664.6	0.79994737	0.74704609	
664.8	0.8000133	0.74663693	
665	0.79965292	0.74622799	
665.2	0.79969737	0.74581927	
665.4	0.79896923	0.74541077	
665.6	0.798271	0.7450025	
665.8	0.79876049	0.74459446	
666	0.79854037	0.74418663	
666.2	0.79871675	0.74377903	
666.4	0.79886646	0.74337166	
666.6	0.79881248	0.7429645	
666.8	0.79870194	0.74255757	
667	0.79863209	0.74215087	
667.2	0.79841749	0.74174438	
667.4	0.79812576	0.74133812	
667.6	0.79813389	0.74093208	
667.8	0.79909996	0.74052626	
668	0.79985174	0.74012067	
668.2	0.79950742	0.73971529	
668.4	0.79886589	0.73931014	
668.6	0.79800104	0.73890521	
668.8	0.79780385	0.73850051	
669	0.79685827	0.73809602	
669.2	0.79678457	0.73769176	
669.4	0.79603456	0.73728772	
669.6	0.79563567	0.7368839	
669.8	0.79596017	0.7364803	
670	0.79566419	0.73607692	
670.2	0.79571055	0.73567376	
670.4	0.79560637	0.73527082	
670.6	0.79498805	0.7348681	
670.8	0.79476632	0.73446561	
671	0.79481844	0.73406333	
671.2	0.79486971	0.73366128	
671.4	0.7949534	0.73325944	
671.6	0.79544027	0.73285783	
671.8	0.79588117	0.73245643	
672	0.79574449	0.73205526	
672.2	0.79525605	0.7316543	
672.4	0.79483324	0.73125357	
672.6	0.79478948	0.73085305	
672.8	0.7951837	0.73045275	
673	0.79489532	0.73005268	
673.2	0.79522754	0.72965282	
673.4	0.79545626	0.72925318	
673.6	0.79530408	0.72885376	
673.8	0.79553423	0.72845456	
674	0.79496184	0.72805557	
674.2	0.79441725	0.72765681	
674.4	0.79455958	0.72725826	
674.6	0.79397241	0.72685994	
674.8	0.79331997	0.72646183	
675	0.79325992	0.72606393	
675.2	0.79283702	0.72566626	
675.4	0.79229098	0.7252688	
675.6	0.79173496	0.72487157	
675.8	0.7910904	0.72447455	
676	0.79074676	0.72407774	
676.2	0.79087593	0.72368116	
676.4	0.7910778	0.72328479	
676.6	0.79077631	0.72288864	
676.8	0.79115039	0.7224927	
677	0.7912503	0.72209698	
677.2	0.791085	0.72170148	
677.4	0.79163437	0.7213062	
677.6	0.79173611	0.72091113	
677.8	0.79195461	0.72051628	
678	0.79162895	0.72012164	
678.2	0.7919167	0.71972722	
678.4	0.79269953	0.71933302	
678.6	0.79235696	0.71893903	
678.8	0.79215089	0.71854526	
679	0.79229807	0.71815171	
679.2	0.79229224	0.71775837	
679.4	0.79232628	0.71736524	
679.6	0.79217822	0.71697233	
679.8	0.79204801	0.71657964	
680	0.7919524	0.71618716	
680.2	0.79188758	0.7157949	
680.4	0.79140694	0.71540285	
680.6	0.79088257	0.71501101	
680.8	0.79086019	0.71461939	
681	0.79037074	0.71422799	
681.2	0.78960026	0.7138368	
681.4	0.78912431	0.71344582	
681.6	0.78876389	0.71305506	
681.8	0.78856382	0.71266451	
682	0.78881571	0.71227417	
682.2	0.78883098	0.71188405	
682.4	0.78870216	0.71149414	
682.6	0.78819543	0.71110445	
682.8	0.78832817	0.71071497	
683	0.78835903	0.7103257	
683.2	0.78841595	0.70993665	
683.4	0.78807319	0.70954781	
683.6	0.78793199	0.70915918	
683.8	0.78783471	0.70877077	
684	0.78715784	0.70838256	
684.2	0.78728657	0.70799458	
684.4	0.78678353	0.7076068	
684.6	0.78676024	0.70721923	
684.8	0.78602029	0.70683188	
685	0.78562338	0.70644474	
685.2	0.78538682	0.70605781	
685.4	0.78516844	0.7056711	
685.6	0.78607096	0.70528459	
685.8	0.78649198	0.7048983	
686	0.78699868	0.70451222	
686.2	0.78718218	0.70412635	
686.4	0.78754784	0.70374069	
686.6	0.787379	0.70335524	
686.8	0.78759485	0.70297001	
687	0.78786796	0.70258498	
687.2	0.7871747	0.70220017	
687.4	0.78690358	0.70181557	
687.6	0.78657247	0.70143117	
687.8	0.78624387	0.70104699	
688	0.78541858	0.70066302	
688.2	0.78540518	0.70027926	
688.4	0.78482698	0.69989571	
688.6	0.78448631	0.69951237	
688.8	0.78424599	0.69912924	
689	0.78438957	0.69874631	
689.2	0.78454773	0.6983636	
689.4	0.78479427	0.6979811	
689.6	0.78509383	0.69759881	
689.8	0.78478923	0.69721672	
690	0.78486485	0.69683485	
690.2	0.78541087	0.69645319	
690.4	0.78533123	0.69607173	
690.6	0.78542942	0.69569048	
690.8	0.78552542	0.69530945	
691	0.78507735	0.69492862	
691.2	0.78414114	0.694548	
691.4	0.7838326	0.69416758	
691.6	0.78331991	0.69378738	
691.8	0.78327493	0.69340739	
692	0.78241226	0.6930276	
692.2	0.78217896	0.69264802	
692.4	0.78205181	0.69226865	
692.6	0.78198993	0.69188948	
692.8	0.78200754	0.69151053	
693	0.78205594	0.69113178	
693.2	0.78245389	0.69075324	
693.4	0.78232043	0.6903749	
693.6	0.78221463	0.68999678	
693.8	0.78188326	0.68961886	
694	0.78221173	0.68924115	
694.2	0.78266948	0.68886364	
694.4	0.7823919	0.68848634	
694.6	0.7822502	0.68810925	
694.8	0.78160956	0.68773236	
695	0.78131549	0.68735569	
695.2	0.78086338	0.68697921	
695.4	0.78013645	0.68660295	
695.6	0.77971416	0.68622689	
695.8	0.77955441	0.68585103	
696	0.77858935	0.68547538	
696.2	0.7786569	0.68509994	
696.4	0.77846015	0.6847247	
696.6	0.7784792	0.68434967	
696.8	0.77808364	0.68397484	
697	0.77818045	0.68360022	
697.2	0.77835444	0.68322581	
697.4	0.77836552	0.6828516	
697.6	0.77897205	0.68247759	
697.8	0.77892672	0.68210379	
698	0.7794466	0.68173019	
698.2	0.77972311	0.6813568	
698.4	0.7797463	0.68098361	
698.6	0.77964268	0.68061063	
698.8	0.7799517	0.68023785	
699	0.78015089	0.67986528	
699.2	0.77959594	0.67949291	
699.4	0.77900368	0.67912074	
699.6	0.77879068	0.67874878	
699.8	0.77804408	0.67837702	
700	0.77759018	0.67800547	
700.2	0.77740595	0.67763411	
700.4	0.77685301	0.67726297	
700.6	0.77691475	0.67689202	
700.8	0.7765461	0.67652128	
701	0.77664654	0.67615074	
701.2	0.7768549	0.67578041	
701.4	0.77714835	0.67541027	
701.6	0.77736207	0.67504034	
701.8	0.77748639	0.67467062	
702	0.77779142	0.67430109	
702.2	0.77823824	0.67393177	
702.4	0.77861837	0.67356265	
702.6	0.7784122	0.67319373	
702.8	0.77840591	0.67282501	
703	0.77810175	0.6724565	
703.2	0.77760843	0.67208819	
703.4	0.77693488	0.67172008	
703.6	0.77643914	0.67135217	
703.8	0.77598282	0.67098446	
704	0.77595895	0.67061695	
704.2	0.77545887	0.67024965	
704.4	0.77544614	0.66988255	
704.6	0.77565918	0.66951564	
704.8	0.77511811	0.66914894	
705	0.77508411	0.66878244	
705.2	0.77485169	0.66841614	
705.4	0.77481388	0.66805004	
705.6	0.77466309	0.66768414	
705.8	0.77441725	0.66731844	
706	0.77465482	0.66695295	
706.2	0.7754197	0.66658765	
706.4	0.77491748	0.66622255	
706.6	0.77404361	0.66585765	
706.8	0.77350029	0.66549295	
707	0.77328182	0.66512846	
707.2	0.77298193	0.66476416	
707.4	0.77272306	0.66440006	
707.6	0.77263598	0.66403616	
707.8	0.77222275	0.66367246	
708	0.77184456	0.66330896	
708.2	0.77178343	0.66294565	
708.4	0.77176301	0.66258255	
708.6	0.77179318	0.66221965	
708.8	0.77194288	0.66185694	
709	0.77222505	0.66149443	
709.2	0.77217706	0.66113213	
709.4	0.77305935	0.66077002	
709.6	0.77218075	0.6604081	
709.8	0.77243685	0.66004639	
710	0.77302925	0.65968488	
710.2	0.77319474	0.65932356	
710.4	0.77249553	0.65896244	
710.6	0.77207879	0.65860152	
710.8	0.77183263	0.65824079	
711	0.77151529	0.65788027	
711.2	0.77114357	0.65751994	
711.4	0.77102762	0.65715981	
711.6	0.77005585	0.65679987	
711.8	0.77017402	0.65644014	
712	0.76960555	0.6560806	
712.2	0.76938666	0.65572125	
712.4	0.76940123	0.65536211	
712.6	0.76944177	0.65500316	
712.8	0.77025122	0.65464441	
713	0.77072832	0.65428585	
713.2	0.77137302	0.65392749	
713.4	0.77223192	0.65356933	
713.6	0.7715133	0.65321136	
713.8	0.77212269	0.65285359	
714	0.77243573	0.65249601	
714.2	0.77229336	0.65213863	
714.4	0.77196077	0.65178145	
714.6	0.77099174	0.65142446	
714.8	0.77042354	0.65106767	
715	0.77004399	0.65071107	
715.2	0.76968906	0.65035467	
715.4	0.7690056	0.64999846	
715.6	0.76821647	0.64964245	
715.8	0.76827709	0.64928663	
716	0.76751733	0.64893101	
716.2	0.76790452	0.64857558	
716.4	0.76852438	0.64822035	
716.6	0.76911283	0.64786531	
716.8	0.76945671	0.64751047	
717	0.76969932	0.64715582	
717.2	0.76967893	0.64680136	
717.4	0.76974424	0.6464471	
717.6	0.76965225	0.64609304	
717.8	0.76971605	0.64573916	
718	0.76976303	0.64538549	
718.2	0.76913654	0.645032	
718.4	0.76862472	0.64467871	
718.6	0.76779164	0.64432561	
718.8	0.7674448	0.64397271	
719	0.76699229	0.64361999	
719.2	0.76624668	0.64326748	
719.4	0.76537924	0.64291515	
719.6	0.76479408	0.64256302	
719.8	0.76451635	0.64221108	
