# Supplementary material for: Molecular basis for DNA recognition by the maternal pioneer transcription factor FoxH1
Source: Nat Commun. 2022 Nov 26;13:7279. doi: 10.1038/s41467-022-34925-y (PMC9701222; doi:10.1038/s41467-022-34925-y)
Supplement: Supplementary file 4 — Source Data [file 41467_2022_34925_MOESM4_ESM.zip › Sourcedata/BLIS/FoxH1/Y28F/GSC/DNA/D3Results.txt]

Conc1	6.25E-08	
Start1	270	
Stop1	719.8	
Kobs	0.00273930894629066	
Error Kobs	2.20999619615433E-05	
Koff	0	
Error Koff	0	
Time1	Data1	Fit1	
270	-0.0108632	0	
270.2	-0.01037267	0.00147343	
270.4	-0.01019422	0.00294443	
270.6	-0.00920327	0.00441301	
270.8	-0.00818836	0.00587917	
271	-0.00688836	0.0073429	
271.2	-0.00592549	0.00880423	
271.4	-0.00498763	0.01026315	
271.6	-0.00374697	0.01171966	
271.8	-0.00224645	0.01317377	
272	-0.00078855	0.01462549	
272.2	0.00036722	0.01607481	
272.4	0.00131453	0.01752174	
272.6	0.0029665	0.01896629	
272.8	0.00465365	0.02040846	
273	0.00611908	0.02184825	
273.2	0.0072218	0.02328567	
273.4	0.00834149	0.02472071	
273.6	0.0100578	0.02615339	
273.8	0.01125117	0.02758371	
274	0.01173719	0.02901168	
274.2	0.0123693	0.03043729	
274.4	0.01310432	0.03186054	
274.6	0.01415104	0.03328146	
274.8	0.01489417	0.03470003	
275	0.01621099	0.03611626	
275.2	0.01679608	0.03753016	
275.4	0.01794054	0.03894172	
275.6	0.01952657	0.04035096	
275.8	0.02086847	0.04175788	
276	0.02161378	0.04316248	
276.2	0.02234761	0.04456476	
276.4	0.02425987	0.04596473	
276.6	0.02621876	0.0473624	
276.8	0.02742476	0.04875776	
277	0.02837598	0.05015082	
277.2	0.02994313	0.05154158	
277.4	0.03149115	0.05293005	
277.6	0.03254571	0.05431623	
277.8	0.03339791	0.05570013	
278	0.03465372	0.05708174	
278.2	0.03606357	0.05846108	
278.4	0.03737497	0.05983815	
278.6	0.03889646	0.06121294	
278.8	0.04045753	0.06258547	
279	0.04216063	0.06395574	
279.2	0.04323749	0.06532375	
279.4	0.0446095	0.0666895	
279.6	0.04580604	0.068053	
279.8	0.04689188	0.06941425	
280	0.04785609	0.07077326	
280.2	0.04943215	0.07213003	
280.4	0.0510284	0.07348457	
280.6	0.05191087	0.07483687	
280.8	0.05270871	0.07618694	
281	0.0535107	0.07753479	
281.2	0.05479494	0.07888041	
281.4	0.05621362	0.08022382	
281.6	0.05695782	0.08156501	
281.8	0.05897315	0.08290399	
282	0.06026489	0.08424076	
282.2	0.06149258	0.08557533	
282.4	0.0630904	0.08690771	
282.6	0.06476821	0.08823788	
282.8	0.06575288	0.08956586	
283	0.06708119	0.09089165	
283.2	0.06810927	0.09221526	
283.4	0.0693408	0.09353669	
283.6	0.07067025	0.09485593	
283.8	0.07221553	0.09617301	
284	0.07322547	0.09748791	
284.2	0.07432117	0.09880064	
284.4	0.0754486	0.10011121	
284.6	0.07646801	0.10141962	
284.8	0.07799655	0.10272588	
285	0.07963284	0.10402998	
285.2	0.08104255	0.10533193	
285.4	0.08290406	0.10663173	
285.6	0.08455801	0.10792939	
285.8	0.08658878	0.10922492	
286	0.08752997	0.1105183	
286.2	0.08917494	0.11180956	
286.4	0.0906597	0.11309869	
286.6	0.09172787	0.11438569	
286.8	0.09287518	0.11567057	
287	0.09444128	0.11695333	
287.2	0.09540563	0.11823398	
287.4	0.09716989	0.11951252	
287.6	0.09838537	0.12078895	
287.8	0.09964672	0.12206327	
288	0.10089102	0.1233355	
288.2	0.10219673	0.12460562	
288.4	0.10382638	0.12587366	
288.6	0.10530028	0.1271396	
288.8	0.10751413	0.12840346	
289	0.10941148	0.12966523	
289.2	0.11075021	0.13092493	
289.4	0.11283557	0.13218255	
289.6	0.11429115	0.13343809	
289.8	0.11591513	0.13469157	
290	0.11726895	0.13594297	
290.2	0.11850605	0.13719232	
290.4	0.11920839	0.13843961	
290.6	0.1202822	0.13968484	
290.8	0.12162217	0.14092802	
291	0.12299352	0.14216914	
291.2	0.12375192	0.14340823	
291.4	0.12508108	0.14464527	
291.6	0.12592925	0.14588027	
291.8	0.1270646	0.14711324	
292	0.12831918	0.14834417	
292.2	0.12923117	0.14957307	
292.4	0.13055416	0.15079995	
292.6	0.13193418	0.15202481	
292.8	0.13333828	0.15324765	
293	0.13462211	0.15446847	
293.2	0.13560543	0.15568728	
293.4	0.13753559	0.15690408	
293.6	0.13885734	0.15811887	
293.8	0.1406701	0.15933166	
294	0.14203628	0.16054246	
294.2	0.14386318	0.16175125	
294.4	0.14553623	0.16295806	
294.6	0.14737139	0.16416287	
294.8	0.14865729	0.1653657	
295	0.15021412	0.16656655	
295.2	0.15137272	0.16776542	
295.4	0.15325612	0.16896231	
295.6	0.15475568	0.17015722	
295.8	0.15610293	0.17135017	
296	0.15726067	0.17254115	
296.2	0.15822142	0.17373017	
296.4	0.16005269	0.17491723	
296.6	0.16120196	0.17610233	
296.8	0.1623384	0.17728548	
297	0.163558	0.17846668	
297.2	0.16495386	0.17964593	
297.4	0.16671091	0.18082324	
297.6	0.16784059	0.18199861	
297.8	0.16930416	0.18317204	
298	0.17107262	0.18434353	
298.2	0.17300356	0.18551309	
298.4	0.17419556	0.18668073	
298.6	0.17535965	0.18784644	
298.8	0.17639828	0.18901023	
299	0.178077	0.1901721	
299.2	0.17935369	0.19133206	
299.4	0.18121415	0.1924901	
299.6	0.18260784	0.19364624	
299.8	0.18379555	0.19480047	
300	0.18525611	0.1959528	
300.2	0.18692242	0.19710322	
300.4	0.18870731	0.19825176	
300.6	0.18959692	0.19939839	
300.8	0.19122561	0.20054314	
301	0.19228938	0.201686	
301.2	0.19363867	0.20282698	
301.4	0.19507037	0.20396608	
301.6	0.19638498	0.2051033	
301.8	0.19835068	0.20623864	
302	0.20001138	0.20737211	
302.2	0.20115689	0.20850372	
302.4	0.20288274	0.20963346	
302.6	0.20382449	0.21076133	
302.8	0.20504366	0.21188735	
303	0.20648417	0.21301151	
303.2	0.20818157	0.21413382	
303.4	0.21005687	0.21525428	
303.6	0.211642	0.21637289	
303.8	0.21291497	0.21748966	
304	0.21424551	0.21860459	
304.2	0.21578242	0.21971768	
304.4	0.21684094	0.22082893	
304.6	0.2179179	0.22193835	
304.8	0.21911108	0.22304595	
305	0.21984593	0.22415171	
305.2	0.22117547	0.22525566	
305.4	0.22263353	0.22635779	
305.6	0.22435332	0.22745809	
305.8	0.22561405	0.22855659	
306	0.22672557	0.22965327	
306.2	0.22785482	0.23074815	
306.4	0.22957206	0.23184122	
306.6	0.23008983	0.23293249	
306.8	0.23150174	0.23402196	
307	0.23348345	0.23510964	
307.2	0.23515642	0.23619552	
307.4	0.23635052	0.23727962	
307.6	0.23769246	0.23836192	
307.8	0.2386883	0.23944244	
308	0.23951368	0.24052118	
308.2	0.24097113	0.24159815	
308.4	0.24139221	0.24267333	
308.6	0.24229083	0.24374675	
308.8	0.24374078	0.24481839	
309	0.24505625	0.24588827	
309.2	0.24648185	0.24695639	
309.4	0.24783119	0.24802274	
309.6	0.24926123	0.24908734	
309.8	0.25052271	0.25015018	
310	0.25226235	0.25121127	
310.2	0.25431221	0.25227061	
310.4	0.25595548	0.25332821	
310.6	0.25765245	0.25438406	
310.8	0.25936391	0.25543817	
311	0.26115903	0.25649055	
311.2	0.2625451	0.25754118	
311.4	0.26394862	0.25859009	
311.6	0.2655487	0.25963727	
311.8	0.26695008	0.26068272	
312	0.26791124	0.26172645	
312.2	0.26922037	0.26276846	
312.4	0.27013924	0.26380875	
312.6	0.27152625	0.26484733	
312.8	0.2726404	0.26588419	
313	0.27381502	0.26691934	
313.2	0.27501072	0.26795279	
313.4	0.27639945	0.26898454	
313.6	0.27733566	0.27001458	
313.8	0.27867633	0.27104293	
314	0.2801589	0.27206958	
314.2	0.28174121	0.27309454	
314.4	0.28273338	0.27411781	
314.6	0.28369783	0.27513939	
314.8	0.28418507	0.27615929	
315	0.28490832	0.27717751	
315.2	0.28603279	0.27819405	
315.4	0.28686633	0.27920891	
315.6	0.28774253	0.2802221	
315.8	0.28882516	0.28123362	
316	0.28958257	0.28224348	
316.2	0.29094747	0.28325166	
316.4	0.29206838	0.28425819	
316.6	0.29342397	0.28526306	
316.8	0.29473552	0.28626627	
317	0.29671888	0.28726783	
317.2	0.29829248	0.28826773	
317.4	0.30001784	0.28926599	
317.6	0.30126431	0.29026261	
317.8	0.30345833	0.29125758	
318	0.305087	0.29225091	
318.2	0.30638281	0.2932426	
318.4	0.30772708	0.29423266	
318.6	0.30867381	0.29522108	
318.8	0.30983163	0.29620788	
319	0.31106363	0.29719305	
319.2	0.31253378	0.2981766	
319.4	0.31348939	0.29915852	
319.6	0.31421019	0.30013883	
319.8	0.31557379	0.30111752	
320	0.3168226	0.30209459	
320.2	0.31791898	0.30307006	
320.4	0.31918037	0.30404392	
320.6	0.32028415	0.30501617	
320.8	0.32124425	0.30598682	
321	0.32208912	0.30695588	
321.2	0.32279767	0.30792333	
321.4	0.32423071	0.30888919	
321.6	0.32496013	0.30985345	
321.8	0.32656698	0.31081613	
322	0.32780361	0.31177722	
322.2	0.32922078	0.31273673	
322.4	0.33085704	0.31369465	
322.6	0.33262996	0.314651	
322.8	0.33413311	0.31560577	
323	0.33546824	0.31655896	
323.2	0.3372892	0.31751059	
323.4	0.33828176	0.31846064	
323.6	0.33962892	0.31940913	
323.8	0.34109148	0.32035606	
324	0.34206379	0.32130142	
324.2	0.34312514	0.32224523	
324.4	0.3446455	0.32318748	
324.6	0.34549776	0.32412818	
324.8	0.34655798	0.32506732	
325	0.34758707	0.32600492	
325.2	0.34871284	0.32694098	
325.4	0.34994252	0.32787549	
325.6	0.35092438	0.32880846	
325.8	0.35278976	0.32973989	
326	0.35404789	0.33066979	
326.2	0.35526237	0.33159815	
326.4	0.35609765	0.33252499	
326.6	0.35733064	0.33345029	
326.8	0.35847866	0.33437407	
327	0.35927266	0.33529633	
327.2	0.3603249	0.33621707	
327.4	0.3610112	0.33713629	
327.6	0.36211668	0.33805399	
327.8	0.36322312	0.33897019	
328	0.36396561	0.33988487	
328.2	0.36495538	0.34079804	
328.4	0.36653902	0.34170971	
328.6	0.36779326	0.34261988	
328.8	0.36905634	0.34352854	
329	0.37058319	0.34443571	
329.2	0.37148886	0.34534138	
329.4	0.37269694	0.34624556	
329.6	0.37387599	0.34714825	
329.8	0.37504594	0.34804946	
330	0.37611902	0.34894917	
330.2	0.37704316	0.3498474	
330.4	0.37774489	0.35074416	
330.6	0.37904369	0.35163943	
330.8	0.3799977	0.35253323	
331	0.38028887	0.35342555	
331.2	0.38159671	0.35431641	
331.4	0.38253286	0.35520579	
331.6	0.38298735	0.35609371	
331.8	0.38390218	0.35698017	
332	0.38417854	0.35786516	
332.2	0.38517533	0.3587487	
332.4	0.38693916	0.35963078	
332.6	0.3877175	0.36051141	
332.8	0.38881466	0.36139058	
333	0.39022351	0.36226831	
333.2	0.39101771	0.36314458	
333.4	0.39222114	0.36401942	
333.6	0.39381769	0.36489281	
333.8	0.39538396	0.36576476	
334	0.39644674	0.36663528	
334.2	0.39711485	0.36750436	
334.4	0.39780974	0.368372	
334.6	0.39848054	0.36923822	
334.8	0.39923758	0.37010301	
335	0.4001648	0.37096637	
335.2	0.40139337	0.37182831	
335.4	0.40184251	0.37268883	
335.6	0.40271195	0.37354793	
335.8	0.40418046	0.37440562	
336	0.40561933	0.37526189	
336.2	0.40751556	0.37611675	
336.4	0.40874424	0.3769702	
336.6	0.40988227	0.37782224	
336.8	0.41162276	0.37867288	
337	0.41346414	0.37952212	
337.2	0.41500889	0.38036996	
337.4	0.41647998	0.3812164	
337.6	0.41777727	0.38206144	
337.8	0.41851073	0.38290509	
338	0.41908978	0.38374736	
338.2	0.41995586	0.38458823	
338.4	0.42084535	0.38542771	
338.6	0.42147902	0.38626582	
338.8	0.4226997	0.38710254	
339	0.42356153	0.38793788	
339.2	0.42448126	0.38877185	
339.4	0.42537138	0.38960444	
339.6	0.42623992	0.39043565	
339.8	0.42735464	0.3912655	
340	0.42832174	0.39209398	
340.2	0.42921343	0.3929211	
340.4	0.42986703	0.39374685	
340.6	0.43094081	0.39457124	
340.8	0.43188871	0.39539427	
341	0.43323729	0.39621594	
341.2	0.43386345	0.39703626	
341.4	0.43460805	0.39785523	
341.6	0.43534051	0.39867285	
341.8	0.43638488	0.39948912	
342	0.4372676	0.40030404	
342.2	0.43799038	0.40111762	
342.4	0.43909568	0.40192986	
342.6	0.44006449	0.40274076	
342.8	0.44113064	0.40355033	
343	0.44207739	0.40435856	
343.2	0.44299984	0.40516546	
343.4	0.44344848	0.40597102	
343.6	0.44397641	0.40677526	
343.8	0.44489335	0.40757818	
344	0.44574004	0.40837977	
344.2	0.44686063	0.40918004	
344.4	0.44774398	0.40997899	
344.6	0.44887947	0.41077662	
344.8	0.4498497	0.41157294	
345	0.45111616	0.41236795	
345.2	0.45186695	0.41316164	
345.4	0.45292927	0.41395403	
345.6	0.45379985	0.41474511	
345.8	0.45471708	0.41553489	
346	0.45546946	0.41632336	
346.2	0.456277	0.41711054	
346.4	0.45802547	0.41789641	
346.6	0.45874055	0.418681	
346.8	0.45987685	0.41946429	
347	0.46045045	0.42024628	
347.2	0.46068089	0.42102699	
347.4	0.46089954	0.42180641	
347.6	0.46163902	0.42258455	
347.8	0.46225132	0.42336141	
348	0.46309301	0.42413698	
348.2	0.46427361	0.42491128	
348.4	0.46519217	0.42568429	
348.6	0.46632319	0.42645604	
348.8	0.46707527	0.42722651	
349	0.46796525	0.42799572	
349.2	0.4691817	0.42876365	
349.4	0.4702909	0.42953032	
349.6	0.47142186	0.43029573	
349.8	0.47248524	0.43105987	
350	0.47354919	0.43182275	
350.2	0.47472202	0.43258438	
350.4	0.47666769	0.43334475	
350.6	0.47761363	0.43410387	
350.8	0.47907201	0.43486174	
351	0.47982426	0.43561835	
351.2	0.48056923	0.43637372	
351.4	0.48072325	0.43712785	
351.6	0.48134727	0.43788073	
351.8	0.48188746	0.43863237	
352	0.48262929	0.43938277	
352.2	0.48352306	0.44013194	
352.4	0.48409982	0.44087987	
352.6	0.48485383	0.44162656	
352.8	0.48553319	0.44237203	
353	0.48587309	0.44311627	
353.2	0.48707431	0.44385928	
353.4	0.48802801	0.44460106	
353.6	0.4893158	0.44534163	
353.8	0.49013025	0.44608097	
354	0.49064753	0.44681909	
354.2	0.49188645	0.447556	
354.4	0.49363108	0.44829169	
354.6	0.49466893	0.44902617	
354.8	0.49580717	0.44975944	
355	0.49680114	0.4504915	
355.2	0.49664422	0.45122236	
355.4	0.49700396	0.451952	
355.6	0.49784486	0.45268045	
355.8	0.49878876	0.4534077	
356	0.49928362	0.45413374	
356.2	0.50007601	0.45485859	
356.4	0.50100009	0.45558225	
356.6	0.50184557	0.45630471	
356.8	0.50228151	0.45702598	
357	0.50252249	0.45774606	
357.2	0.50362596	0.45846496	
357.4	0.50472274	0.45918267	
357.6	0.5057297	0.4598992	
357.8	0.50588224	0.46061454	
358	0.50592061	0.46132871	
358.2	0.5067443	0.4620417	
358.4	0.50774254	0.46275351	
358.6	0.50887046	0.46346416	
358.8	0.51004987	0.46417363	
359	0.51072299	0.46488193	
359.2	0.51116284	0.46558906	
359.4	0.51226947	0.46629503	
359.6	0.51316095	0.46699983	
359.8	0.51452024	0.46770347	
360	0.51521058	0.46840595	
360.2	0.5163344	0.46910728	
360.4	0.51708904	0.46980744	
360.6	0.51793782	0.47050646	
360.8	0.51839407	0.47120432	
361	0.51950799	0.47190103	
361.2	0.52057228	0.47259659	
361.4	0.52163394	0.47329101	
361.6	0.5222085	0.47398428	
361.8	0.52231214	0.47467641	
362	0.52290366	0.4753674	
362.2	0.52362902	0.47605725	
362.4	0.52450469	0.47674596	
362.6	0.52528427	0.47743354	
362.8	0.52585463	0.47811998	
363	0.5263842	0.47880529	
363.2	0.527225	0.47948947	
363.4	0.52762579	0.48017253	
363.6	0.5280645	0.48085445	
363.8	0.52914526	0.48153526	
364	0.52926152	0.48221494	
364.2	0.52996818	0.4828935	
364.4	0.53103947	0.48357095	
364.6	0.53198678	0.48424727	
364.8	0.53291184	0.48492248	
365	0.53400585	0.48559658	
365.2	0.53448596	0.48626957	
365.4	0.53524227	0.48694145	
365.6	0.53576385	0.48761222	
365.8	0.53663252	0.48828188	
366	0.53714341	0.48895044	
366.2	0.53747115	0.4896179	
366.4	0.53797747	0.49028426	
366.6	0.53883851	0.49094952	
366.8	0.53942941	0.49161369	
367	0.54034038	0.49227675	
367.2	0.54069321	0.49293873	
367.4	0.54088365	0.49359962	
367.6	0.54109286	0.49425941	
367.8	0.54158549	0.49491812	
368	0.54229862	0.49557574	
368.2	0.54285718	0.49623228	
368.4	0.54391159	0.49688773	
368.6	0.54414209	0.49754211	
368.8	0.5450676	0.49819541	
369	0.54555068	0.49884763	
369.2	0.54608283	0.49949877	
369.4	0.54640236	0.50014884	
369.6	0.54673313	0.50079784	
369.8	0.54734577	0.50144577	
370	0.54804983	0.50209264	
370.2	0.54883465	0.50273843	
370.4	0.54970588	0.50338316	
370.6	0.55105962	0.50402683	
370.8	0.55194279	0.50466944	
371	0.55304456	0.50531099	
371.2	0.5535861	0.50595148	
371.4	0.55412346	0.50659091	
371.6	0.55482206	0.50722929	
371.8	0.55543828	0.50786662	
372	0.55636079	0.5085029	
372.2	0.55614759	0.50913813	
372.4	0.5574557	0.50977231	
372.6	0.5579166	0.51040545	
372.8	0.55927665	0.51103754	
373	0.55930089	0.51166859	
373.2	0.55960966	0.5122986	
373.4	0.55990489	0.51292758	
373.6	0.56023041	0.51355551	
373.8	0.56102712	0.51418241	
374	0.56163998	0.51480828	
374.2	0.56216576	0.51543312	
374.4	0.56301524	0.51605692	
374.6	0.56399934	0.5166797	
374.8	0.56449122	0.51730145	
375	0.56481038	0.51792218	
375.2	0.56563271	0.51854188	
375.4	0.56619514	0.51916056	
375.6	0.56694568	0.51977822	
375.8	0.56741237	0.52039487	
376	0.56860719	0.52101049	
376.2	0.56964323	0.5216251	
376.4	0.57089775	0.5222387	
376.6	0.57158093	0.52285129	
376.8	0.5728274	0.52346287	
377	0.5727406	0.52407344	
377.2	0.57334557	0.524683	
377.4	0.57405523	0.52529156	
377.6	0.5740693	0.52589912	
377.8	0.574199	0.52650567	
378	0.57412569	0.52711122	
378.2	0.57471874	0.52771578	
378.4	0.57496801	0.52831934	
378.6	0.5749816	0.5289219	
378.8	0.57535441	0.52952348	
379	0.57622403	0.53012405	
379.2	0.57748101	0.53072364	
379.4	0.57856647	0.53132225	
379.6	0.57975451	0.53191986	
379.8	0.58088107	0.53251649	
380	0.58220011	0.53311214	
380.2	0.58282417	0.5337068	
380.4	0.58306022	0.53430048	
380.6	0.58374722	0.53489319	
380.8	0.5841435	0.53548492	
381	0.58419729	0.53607567	
381.2	0.58457934	0.53666545	
381.4	0.58464917	0.53725426	
381.6	0.58436638	0.53784209	
381.8	0.58439685	0.53842896	
382	0.58521816	0.53901486	
382.2	0.58574382	0.5395998	
382.4	0.58599887	0.54018377	
382.6	0.58650167	0.54076677	
382.8	0.58767359	0.54134882	
383	0.58919578	0.54192991	
383.2	0.59027823	0.54251004	
383.4	0.59172169	0.54308921	
383.6	0.59235879	0.54366743	
383.8	0.59335398	0.54424469	
384	0.59388116	0.54482101	
384.2	0.59439101	0.54539637	
384.4	0.59466683	0.54597078	
384.6	0.59568498	0.54654425	
384.8	0.59581507	0.54711678	
385	0.59614137	0.54768835	
385.2	0.59652959	0.54825899	
385.4	0.59671847	0.54882869	
385.6	0.59690034	0.54939745	
385.8	0.59744077	0.54996527	
386	0.59800933	0.55053215	
386.2	0.59801128	0.5510981	
386.4	0.59823111	0.55166312	
386.6	0.59848599	0.5522272	
386.8	0.59873429	0.55279036	
387	0.59953269	0.55335258	
387.2	0.60011307	0.55391388	
387.4	0.60100944	0.55447426	
387.6	0.60164262	0.55503371	
387.8	0.60240697	0.55559224	
388	0.60297569	0.55614985	
388.2	0.60403852	0.55670654	
388.4	0.60459789	0.55726231	
388.6	0.60531389	0.55781717	
388.8	0.60550146	0.55837111	
389	0.60601643	0.55892414	
389.2	0.60623974	0.55947625	
389.4	0.60619969	0.56002746	
389.6	0.60655331	0.56057776	
389.8	0.60707221	0.56112715	
390	0.6071356	0.56167563	
390.2	0.60712804	0.56222321	
390.4	0.60721159	0.56276989	
390.6	0.60763995	0.56331567	
390.8	0.60845907	0.56386055	
391	0.60907556	0.56440453	
391.2	0.60966777	0.56494761	
391.4	0.6104633	0.5654898	
391.6	0.61113933	0.56603109	
391.8	0.61169396	0.56657149	
392	0.61259196	0.567111	
392.2	0.61342283	0.56764962	
392.4	0.61421837	0.56818736	
392.6	0.61464156	0.5687242	
392.8	0.6152729	0.56926017	
393	0.61584885	0.56979524	
393.2	0.61595586	0.57032944	
393.4	0.61606929	0.57086276	
393.6	0.61692223	0.5713952	
393.8	0.61722757	0.57192675	
394	0.6174037	0.57245744	
394.2	0.61748483	0.57298725	
394.4	0.6180599	0.57351618	
394.6	0.61828507	0.57404424	
394.8	0.61877393	0.57457144	
395	0.61887366	0.57509776	
395.2	0.61978696	0.57562322	
395.4	0.62024411	0.57614781	
395.6	0.6208159	0.57667153	
395.8	0.62150597	0.5771944	
396	0.62225082	0.5777164	
396.2	0.62270856	0.57823754	
396.4	0.62342685	0.57875782	
396.6	0.6236038	0.57927724	
396.8	0.6245692	0.57979581	
397	0.62489638	0.58031352	
397.2	0.62520509	0.58083038	
397.4	0.62580807	0.58134638	
397.6	0.62635873	0.58186154	
397.8	0.62691403	0.58237585	
398	0.6274066	0.58288931	
398.2	0.62827066	0.58340192	
398.4	0.62857403	0.58391369	
398.6	0.62942106	0.58442461	
398.8	0.6301584	0.58493469	
399	0.63082463	0.58544394	
399.2	0.63148915	0.58595234	
399.4	0.6317984	0.5864599	
399.6	0.6322055	0.58696663	
399.8	0.63292748	0.58747252	
400	0.63306605	0.58797758	
400.2	0.63327502	0.58848181	
400.4	0.63385284	0.5889852	
400.6	0.63432513	0.58948776	
400.8	0.63477308	0.5899895	
401	0.63480008	0.59049041	
401.2	0.63526438	0.59099049	
401.4	0.63570909	0.59148975	
401.6	0.63589456	0.59198819	
401.8	0.63658709	0.5924858	
402	0.63721273	0.5929826	
402.2	0.63741977	0.59347857	
402.4	0.63738737	0.59397373	
402.6	0.63868442	0.59446807	
402.8	0.63852351	0.5949616	
403	0.63902	0.59545431	
403.2	0.63972037	0.59594621	
403.4	0.64066845	0.5964373	
403.6	0.64125734	0.59692759	
403.8	0.64183116	0.59741706	
404	0.64209176	0.59790572	
404.2	0.64232327	0.59839358	
404.4	0.6428776	0.59888064	
404.6	0.64351145	0.59936689	
404.8	0.64376732	0.59985235	
405	0.64399414	0.600337	
405.2	0.64459405	0.60082085	
405.4	0.64488641	0.6013039	
405.6	0.64563885	0.60178616	
405.8	0.64633436	0.60226763	
406	0.64697263	0.6027483	
406.2	0.64706231	0.60322818	
406.4	0.64753787	0.60370726	
406.6	0.64808836	0.60418556	
406.8	0.64807649	0.60466307	
407	0.64887866	0.60513979	
407.2	0.64928679	0.60561573	
407.4	0.64942433	0.60609088	
407.6	0.64877105	0.60656525	
407.8	0.64863311	0.60703883	
408	0.64917578	0.60751164	
408.2	0.64924819	0.60798366	
408.4	0.65001999	0.60845491	
408.6	0.65053077	0.60892538	
408.8	0.65117908	0.60939508	
409	0.65181184	0.609864	
409.2	0.65268765	0.61033215	
409.4	0.6532478	0.61079953	
409.6	0.65434001	0.61126613	
409.8	0.65521643	0.61173197	
410	0.65593403	0.61219704	
410.2	0.65619511	0.61266134	
410.4	0.65650206	0.61312488	
410.6	0.65676489	0.61358765	
410.8	0.65700638	0.61404967	
411	0.6572764	0.61451091	
411.2	0.65724453	0.6149714	
411.4	0.65730619	0.61543113	
411.6	0.65714524	0.61589011	
411.8	0.65746828	0.61634832	
412	0.65772967	0.61680578	
412.2	0.65773147	0.61726249	
412.4	0.65771102	0.61771844	
412.6	0.65791666	0.61817364	
412.8	0.65842713	0.61862809	
413	0.65858041	0.6190818	
413.2	0.65935502	0.61953475	
413.4	0.6601706	0.61998696	
413.6	0.66096866	0.62043842	
413.8	0.66181024	0.62088914	
414	0.66216791	0.62133911	
414.2	0.66238454	0.62178835	
414.4	0.66272738	0.62223684	
414.6	0.663274	0.62268459	
414.8	0.66381398	0.62313161	
415	0.66432973	0.62357789	
415.2	0.66494843	0.62402343	
415.4	0.6652818	0.62446824	
415.6	0.66521057	0.62491231	
415.8	0.66557091	0.62535566	
416	0.66583191	0.62579827	
416.2	0.66613768	0.62624015	
416.4	0.66653195	0.62668131	
416.6	0.66711471	0.62712174	
416.8	0.66778009	0.62756144	
417	0.66830436	0.62800041	
417.2	0.66888444	0.62843867	
417.4	0.66926657	0.6288762	
417.6	0.66955525	0.62931301	
417.8	0.6697462	0.6297491	
418	0.6698056	0.63018447	
418.2	0.6695793	0.63061912	
418.4	0.66987091	0.63105306	
418.6	0.67028082	0.63148628	
418.8	0.67019993	0.63191879	
419	0.67032359	0.63235058	
419.2	0.67061706	0.63278166	
419.4	0.6710901	0.63321203	
419.6	0.6711472	0.6336417	
419.8	0.67185877	0.63407065	
420	0.67207764	0.6344989	
420.2	0.67263283	0.63492644	
420.4	0.67278763	0.63535328	
420.6	0.67352103	0.63577941	
420.8	0.67428414	0.63620484	
421	0.67514367	0.63662957	
421.2	0.67579394	0.6370536	
421.4	0.67626964	0.63747693	
421.6	0.67667669	0.63789956	
421.8	0.67740736	0.6383215	
422	0.67806468	0.63874274	
422.2	0.67847517	0.63916328	
422.4	0.67936618	0.63958313	
422.6	0.67959764	0.64000229	
422.8	0.67970494	0.64042076	
423	0.67978508	0.64083854	
423.2	0.67950766	0.64125563	
423.4	0.67940137	0.64167204	
423.6	0.67930579	0.64208776	
423.8	0.67996807	0.64250279	
424	0.67993368	0.64291714	
424.2	0.68054391	0.6433308	
424.4	0.68061859	0.64374378	
424.6	0.68123009	0.64415609	
424.8	0.68186428	0.64456771	
425	0.68232644	0.64497865	
425.2	0.68274297	0.64538892	
425.4	0.68311311	0.64579851	
425.6	0.6840039	0.64620742	
425.8	0.6850996	0.64661567	
426	0.6857825	0.64702323	
426.2	0.68603954	0.64743013	
426.4	0.68630147	0.64783636	
426.6	0.68619139	0.64824191	
426.8	0.68607747	0.6486468	
427	0.68584343	0.64905102	
427.2	0.68602354	0.64945457	
427.4	0.68638597	0.64985746	
427.6	0.68689596	0.65025969	
427.8	0.68770888	0.65066125	
428	0.68785279	0.65106215	
428.2	0.68865673	0.65146239	
428.4	0.68874553	0.65186197	
428.6	0.68926243	0.65226089	
428.8	0.68994974	0.65265915	
429	0.69052652	0.65305676	
429.2	0.69157346	0.65345371	
429.4	0.69238194	0.65385	
429.6	0.69309666	0.65424565	
429.8	0.69324404	0.65464064	
430	0.6937437	0.65503498	
430.2	0.69373896	0.65542867	
430.4	0.69400322	0.65582171	
430.6	0.69366679	0.6562141	
430.8	0.69379803	0.65660585	
431	0.69388208	0.65699695	
431.2	0.693875	0.65738741	
431.4	0.69348912	0.65777722	
431.6	0.69378304	0.65816639	
431.8	0.6943739	0.65855492	
432	0.69485563	0.65894281	
432.2	0.69542456	0.65933006	
432.4	0.69574688	0.65971667	
432.6	0.69605741	0.66010264	
432.8	0.69643552	0.66048798	
433	0.69731969	0.66087268	
433.2	0.69839599	0.66125674	
433.4	0.69905488	0.66164018	
433.6	0.69926577	0.66202298	
433.8	0.69975461	0.66240515	
434	0.70091353	0.66278669	
434.2	0.70070015	0.66316761	
434.4	0.70112081	0.66354789	
434.6	0.70119644	0.66392755	
434.8	0.70142837	0.66430658	
435	0.70135705	0.66468499	
435.2	0.70141015	0.66506277	
435.4	0.70189296	0.66543993	
435.6	0.7023445	0.66581647	
435.8	0.70257645	0.66619239	
436	0.70271342	0.66656769	
436.2	0.70245224	0.66694237	
436.4	0.70258936	0.66731643	
436.6	0.70257734	0.66768988	
436.8	0.70306181	0.66806271	
437	0.70346542	0.66843492	
437.2	0.70393701	0.66880652	
437.4	0.70407173	0.66917751	
437.6	0.7041994	0.66954789	
437.8	0.70471593	0.66991766	
438	0.7051164	0.67028682	
438.2	0.70483918	0.67065537	
438.4	0.70534912	0.67102331	
438.6	0.70565391	0.67139064	
438.8	0.70628259	0.67175737	
439	0.70756554	0.6721235	
439.2	0.70841362	0.67248902	
439.4	0.70947167	0.67285394	
439.6	0.71008886	0.67321826	
439.8	0.71054441	0.67358198	
440	0.71063897	0.67394509	
440.2	0.71095019	0.67430761	
440.4	0.71120232	0.67466953	
440.6	0.71121686	0.67503086	
440.8	0.71153802	0.67539159	
441	0.71138691	0.67575172	
441.2	0.71135532	0.67611127	
441.4	0.71162091	0.67647021	
441.6	0.71141607	0.67682857	
441.8	0.71135608	0.67718634	
442	0.71151215	0.67754351	
442.2	0.71155059	0.6779001	
442.4	0.71173444	0.6782561	
442.6	0.7120685	0.67861151	
442.8	0.71291584	0.67896634	
443	0.71359467	0.67932058	
443.2	0.71357256	0.67967424	
443.4	0.71433205	0.68002732	
443.6	0.71459708	0.68037981	
443.8	0.71466012	0.68073172	
444	0.7149616	0.68108306	
444.2	0.71504192	0.68143381	
444.4	0.71479864	0.68178399	
444.6	0.71516922	0.68213358	
444.8	0.71584	0.6824826	
445	0.71628371	0.68283105	
445.2	0.71688174	0.68317892	
445.4	0.71823664	0.68352622	
445.6	0.71853197	0.68387295	
445.8	0.71921644	0.6842191	
446	0.72029758	0.68456469	
446.2	0.72072775	0.6849097	
446.4	0.7208873	0.68525415	
446.6	0.72126687	0.68559802	
446.8	0.72178879	0.68594133	
447	0.72151575	0.68628408	
447.2	0.72131217	0.68662626	
447.4	0.72189471	0.68696788	
447.6	0.72159505	0.68730893	
447.8	0.72174224	0.68764942	
448	0.72173437	0.68798935	
448.2	0.72134068	0.68832872	
448.4	0.72136133	0.68866753	
448.6	0.72173376	0.68900578	
448.8	0.72183091	0.68934347	
449	0.72202124	0.68968061	
449.2	0.72248922	0.69001719	
449.4	0.72311387	0.69035322	
449.6	0.7232406	0.69068869	
449.8	0.72400036	0.69102361	
450	0.72454164	0.69135798	
450.2	0.72499303	0.69169179	
450.4	0.72561758	0.69202506	
450.6	0.72605441	0.69235778	
450.8	0.7263104	0.69268994	
451	0.7264913	0.69302157	
451.2	0.72718625	0.69335264	
451.4	0.72748023	0.69368317	
451.6	0.72744941	0.69401315	
451.8	0.72796218	0.69434259	
452	0.72802645	0.69467149	
452.2	0.72807986	0.69499984	
452.4	0.72815919	0.69532766	
452.6	0.7283332	0.69565493	
452.8	0.72845936	0.69598166	
453	0.72869149	0.69630786	
453.2	0.72901338	0.69663351	
453.4	0.72905239	0.69695863	
453.6	0.72979292	0.69728322	
453.8	0.73032518	0.69760727	
454	0.73107934	0.69793078	
454.2	0.73192441	0.69825377	
454.4	0.73237717	0.69857622	
454.6	0.73278501	0.69889813	
454.8	0.73347616	0.69921952	
455	0.73398549	0.69954038	
455.2	0.73423363	0.69986071	
455.4	0.73402443	0.70018051	
455.6	0.73410675	0.70049978	
455.8	0.73447821	0.70081853	
456	0.73456549	0.70113675	
456.2	0.734666	0.70145445	
456.4	0.73475553	0.70177162	
456.6	0.73480502	0.70208827	
456.8	0.73513305	0.7024044	
457	0.73505062	0.70272001	
457.2	0.73538682	0.7030351	
457.4	0.73532852	0.70334967	
457.6	0.73607188	0.70366372	
457.8	0.73617855	0.70397725	
458	0.7366363	0.70429026	
458.2	0.73663748	0.70460276	
458.4	0.73701314	0.70491475	
458.6	0.73693205	0.70522622	
458.8	0.73703922	0.70553717	
459	0.73714589	0.70584762	
459.2	0.73763791	0.70615755	
459.4	0.73727934	0.70646697	
459.6	0.73754245	0.70677588	
459.8	0.73823918	0.70708428	
460	0.73843067	0.70739218	
460.2	0.73834964	0.70769956	
460.4	0.73851955	0.70800644	
460.6	0.73877559	0.70831281	
460.8	0.73898228	0.70861868	
461	0.73891963	0.70892405	
461.2	0.73946136	0.70922891	
461.4	0.7394188	0.70953327	
461.6	0.73962183	0.70983712	
461.8	0.73997658	0.71014048	
462	0.7405316	0.71044334	
462.2	0.74053148	0.71074569	
462.4	0.74099167	0.71104755	
462.6	0.74129074	0.71134891	
462.8	0.74197738	0.71164978	
463	0.74263115	0.71195014	
463.2	0.74310807	0.71225002	
463.4	0.74341178	0.71254939	
463.6	0.74438753	0.71284828	
463.8	0.74476152	0.71314667	
464	0.74516041	0.71344457	
464.2	0.74507289	0.71374198	
464.4	0.74569077	0.7140389	
464.6	0.74614169	0.71433533	
464.8	0.74600218	0.71463127	
465	0.74618724	0.71492673	
465.2	0.7469006	0.71522169	
465.4	0.74699682	0.71551617	
465.6	0.74765446	0.71581017	
465.8	0.74791586	0.71610368	
466	0.74809725	0.7163967	
466.2	0.74809946	0.71668925	
466.4	0.74868553	0.71698131	
466.6	0.74939453	0.71727289	
466.8	0.74970692	0.71756399	
467	0.75029413	0.71785461	
467.2	0.75053568	0.71814475	
467.4	0.75111196	0.71843441	
467.6	0.75123784	0.71872359	
467.8	0.75128821	0.7190123	
468	0.75155193	0.71930053	
468.2	0.75199761	0.71958829	
468.4	0.75284955	0.71987557	
468.6	0.75353685	0.72016238	
468.8	0.75314951	0.72044872	
469	0.75377944	0.72073458	
469.2	0.7545689	0.72101997	
469.4	0.75478123	0.7213049	
469.6	0.75502477	0.72158935	
469.8	0.75460952	0.72187333	
470	0.75520567	0.72215685	
470.2	0.75602351	0.7224399	
470.4	0.75628168	0.72272248	
470.6	0.75666885	0.72300459	
470.8	0.75663623	0.72328625	
471	0.75705128	0.72356743	
471.2	0.75702583	0.72384816	
471.4	0.75726846	0.72412842	
471.6	0.75773739	0.72440821	
471.8	0.75829852	0.72468755	
472	0.75852577	0.72496643	
472.2	0.7592329	0.72524485	
472.4	0.75943348	0.7255228	
472.6	0.75963715	0.7258003	
472.8	0.75918253	0.72607735	
473	0.75919666	0.72635393	
473.2	0.75930391	0.72663006	
473.4	0.75949136	0.72690574	
473.6	0.75938887	0.72718096	
473.8	0.75930694	0.72745573	
474	0.75996168	0.72773004	
474.2	0.76023286	0.7280039	
474.4	0.75982823	0.72827731	
474.6	0.76019636	0.72855027	
474.8	0.76061086	0.72882278	
475	0.76098574	0.72909484	
475.2	0.7614707	0.72936645	
475.4	0.76217101	0.72963762	
475.6	0.76265035	0.72990834	
475.8	0.76266442	0.73017861	
476	0.76302938	0.73044843	
476.2	0.76344742	0.73071781	
476.4	0.76405216	0.73098675	
476.6	0.76413332	0.73125524	
476.8	0.76439424	0.73152329	
477	0.76486738	0.7317909	
477.2	0.76580411	0.73205807	
477.4	0.76611861	0.7323248	
477.6	0.76616365	0.73259109	
477.8	0.76666111	0.73285694	
478	0.76717223	0.73312235	
478.2	0.76730661	0.73338732	
478.4	0.76743163	0.73365186	
478.6	0.76758002	0.73391596	
478.8	0.7674891	0.73417962	
479	0.76714169	0.73444285	
479.2	0.76697932	0.73470565	
479.4	0.76651773	0.73496801	
479.6	0.76586742	0.73522994	
479.8	0.76551261	0.73549144	
480	0.76551261	0.73575251	
480.2	0.7650019	0.73534953	
480.4	0.76418426	0.73494677	
480.6	0.76333165	0.73454423	
480.8	0.76245479	0.73414191	
481	0.76168648	0.73373982	
481.2	0.76087851	0.73333794	
481.4	0.75972655	0.73293628	
481.6	0.75880826	0.73253484	
481.8	0.75748619	0.73213362	
482	0.75584968	0.73173263	
482.2	0.7545008	0.73133185	
482.4	0.75339819	0.73093129	
482.6	0.75205114	0.73053095	
482.8	0.75071144	0.73013083	
483	0.74967763	0.72973093	
483.2	0.74782963	0.72933124	
483.4	0.74642031	0.72893178	
483.6	0.74479555	0.72853254	
483.8	0.74381567	0.72813351	
484	0.74281151	0.7277347	
484.2	0.74126079	0.72733611	
484.4	0.73999119	0.72693774	
484.6	0.73930557	0.72653959	
484.8	0.73828342	0.72614166	
485	0.73718849	0.72574394	
485.2	0.73567247	0.72534644	
485.4	0.73427893	0.72494916	
485.6	0.73266868	0.7245521	
485.8	0.73060407	0.72415525	
486	0.72895442	0.72375862	
486.2	0.72800993	0.72336221	
486.4	0.72695778	0.72296602	
486.6	0.72577524	0.72257004	
486.8	0.72496204	0.72217428	
487	0.72418286	0.72177874	
487.2	0.72259792	0.72138341	
487.4	0.72210557	0.7209883	
487.6	0.72147119	0.72059341	
487.8	0.72070428	0.72019873	
488	0.71950849	0.71980427	
488.2	0.71903351	0.71941002	
488.4	0.71886078	0.719016	
488.6	0.71822535	0.71862218	
488.8	0.71691759	0.71822858	
489	0.71560055	0.7178352	
489.2	0.71415319	0.71744204	
489.4	0.71294002	0.71704908	
489.6	0.71141563	0.71665635	
489.8	0.71049843	0.71626383	
490	0.70971824	0.71587152	
490.2	0.70885142	0.71547943	
490.4	0.7074131	0.71508755	
490.6	0.7069307	0.71469589	
490.8	0.70630885	0.71430444	
491	0.70607728	0.71391321	
491.2	0.70505137	0.71352219	
491.4	0.70475993	0.71313139	
491.6	0.70424282	0.7127408	
491.8	0.70340532	0.71235042	
492	0.70270764	0.71196026	
492.2	0.70224368	0.71157031	
492.4	0.7017911	0.71118057	
492.6	0.70039383	0.71079105	
492.8	0.69895505	0.71040174	
493	0.69744757	0.71001265	
493.2	0.69643348	0.70962377	
493.4	0.6953707	0.7092351	
493.6	0.69417153	0.70884664	
493.8	0.69294062	0.7084584	
494	0.6913551	0.70807036	
494.2	0.69015327	0.70768255	
494.4	0.68916037	0.70729494	
494.6	0.68898835	0.70690755	
494.8	0.68750244	0.70652037	
495	0.68664869	0.7061334	
495.2	0.68523545	0.70574664	
495.4	0.68486641	0.70536009	
495.6	0.68441974	0.70497376	
495.8	0.68395802	0.70458764	
496	0.68323486	0.70420172	
496.2	0.68271782	0.70381603	
496.4	0.68221813	0.70343054	
496.6	0.68125002	0.70304526	
496.8	0.68089431	0.70266019	
497	0.68050363	0.70227534	
497.2	0.68001691	0.70189069	
497.4	0.67905078	0.70150626	
497.6	0.67853399	0.70112204	
497.8	0.67801229	0.70073802	
498	0.67720897	0.70035422	
498.2	0.67687178	0.69997063	
498.4	0.67601005	0.69958725	
498.6	0.67469173	0.69920408	
498.8	0.67313887	0.69882111	
499	0.67292323	0.69843836	
499.2	0.67209497	0.69805582	
499.4	0.67164068	0.69767348	
499.6	0.67046669	0.69729136	
499.8	0.66967319	0.69690945	
500	0.66891219	0.69652774	
500.2	0.66839469	0.69614624	
500.4	0.66754439	0.69576496	
500.6	0.66683123	0.69538388	
500.8	0.66633185	0.69500301	
501	0.66533137	0.69462235	
501.2	0.66458287	0.69424189	
501.4	0.66410712	0.69386165	
501.6	0.66388597	0.69348161	
501.8	0.66309158	0.69310179	
502	0.66239521	0.69272217	
502.2	0.66185988	0.69234275	
502.4	0.66108883	0.69196355	
502.6	0.66028452	0.69158455	
502.8	0.65940694	0.69120576	
503	0.6589405	0.69082718	
503.2	0.65743259	0.69044881	
503.4	0.65635429	0.69007064	
503.6	0.65521432	0.68969268	
503.8	0.6547846	0.68931493	
504	0.65447992	0.68893738	
504.2	0.65371715	0.68856004	
504.4	0.65265489	0.68818291	
504.6	0.65201824	0.68780598	
504.8	0.6511351	0.68742927	
505	0.65054014	0.68705275	
505.2	0.649869	0.68667645	
505.4	0.64932674	0.68630034	
505.6	0.64862966	0.68592445	
505.8	0.6476675	0.68554876	
506	0.64735433	0.68517328	
506.2	0.64684698	0.684798	
506.4	0.64629094	0.68442293	
506.6	0.64490979	0.68404806	
506.8	0.64384798	0.6836734	
507	0.64344353	0.68329895	
507.2	0.642675	0.68292469	
507.4	0.64222748	0.68255065	
507.6	0.64211751	0.68217681	
507.8	0.64156702	0.68180317	
508	0.6410659	0.68142974	
508.2	0.64000893	0.68105651	
508.4	0.6391751	0.68068349	
508.6	0.638763	0.68031067	
508.8	0.63804119	0.67993806	
509	0.63760349	0.67956565	
509.2	0.63753229	0.67919344	
509.4	0.636902	0.67882144	
509.6	0.63597862	0.67844964	
509.8	0.63558399	0.67807805	
510	0.63476106	0.67770665	
510.2	0.63398745	0.67733547	
510.4	0.63321897	0.67696448	
510.6	0.63256599	0.6765937	
510.8	0.63251919	0.67622312	
511	0.63231327	0.67585275	
511.2	0.63163349	0.67548257	
511.4	0.63104167	0.6751126	
511.6	0.63053986	0.67474284	
511.8	0.62940267	0.67437327	
512	0.6289509	0.67400391	
512.2	0.62834546	0.67363475	
512.4	0.62787363	0.67326579	
512.6	0.62723931	0.67289704	
512.8	0.62694789	0.67252848	
513	0.62685755	0.67216013	
513.2	0.62667078	0.67179198	
513.4	0.62547153	0.67142403	
513.6	0.62542496	0.67105629	
513.8	0.62483959	0.67068874	
514	0.62354789	0.6703214	
514.2	0.62340348	0.66995425	
514.4	0.62286799	0.66958731	
514.6	0.62195542	0.66922057	
514.8	0.62135211	0.66885403	
515	0.62040789	0.66848769	
515.2	0.6191213	0.66812155	
515.4	0.61841434	0.66775562	
515.6	0.61775502	0.66738988	
515.8	0.61704715	0.66702434	
516	0.61676887	0.666659	
516.2	0.61615833	0.66629387	
516.4	0.61562674	0.66592893	
516.6	0.61554412	0.66556419	
516.8	0.61549834	0.66519966	
517	0.61516936	0.66483532	
517.2	0.61429615	0.66447118	
517.4	0.61393008	0.66410724	
517.6	0.61393358	0.6637435	
517.8	0.61356283	0.66337996	
518	0.61340548	0.66301662	
518.2	0.61344948	0.66265348	
518.4	0.6126275	0.66229054	
518.6	0.61235359	0.66192779	
518.8	0.6123998	0.66156525	
519	0.61171263	0.6612029	
519.2	0.61140726	0.66084075	
519.4	0.61119052	0.6604788	
519.6	0.61102484	0.66011705	
519.8	0.61046313	0.65975549	
520	0.60998806	0.65939414	
520.2	0.60909468	0.65903298	
520.4	0.60831057	0.65867202	
520.6	0.60746186	0.65831126	
520.8	0.60602086	0.65795069	
521	0.60459231	0.65759033	
521.2	0.6030683	0.65723016	
521.4	0.60269324	0.65687018	
521.6	0.60162686	0.65651041	
521.8	0.60146207	0.65615083	
522	0.60083923	0.65579145	
522.2	0.60022118	0.65543226	
522.4	0.59935804	0.65507328	
522.6	0.59948362	0.65471448	
522.8	0.59935817	0.65435589	
523	0.59927871	0.65399749	
523.2	0.59923209	0.65363929	
523.4	0.5984592	0.65328128	
523.6	0.59835938	0.65292347	
523.8	0.59771532	0.65256586	
524	0.59717967	0.65220844	
524.2	0.59704651	0.65185122	
524.4	0.59679837	0.65149419	
524.6	0.59592945	0.65113736	
524.8	0.59543568	0.65078073	
525	0.5945645	0.65042429	
525.2	0.59418586	0.65006804	
525.4	0.59356888	0.64971199	
525.6	0.59316711	0.64935614	
525.8	0.59308811	0.64900048	
526	0.59241645	0.64864501	
526.2	0.59178158	0.64828974	
526.4	0.59143521	0.64793466	
526.6	0.59147921	0.64757978	
526.8	0.59199531	0.6472251	
527	0.59203881	0.6468706	
527.2	0.591704	0.6465163	
527.4	0.59121993	0.6461622	
527.6	0.59088739	0.64580829	
527.8	0.59065638	0.64545457	
528	0.59056828	0.64510105	
528.2	0.59041089	0.64474772	
528.4	0.58963853	0.64439458	
528.6	0.5887576	0.64404164	
528.8	0.58870823	0.64368889	
529	0.58789756	0.64333634	
529.2	0.58717584	0.64298397	
529.4	0.5861546	0.6426318	
529.6	0.58571273	0.64227983	
529.8	0.58478177	0.64192804	
530	0.5842841	0.64157645	
530.2	0.58384757	0.64122505	
530.4	0.58313795	0.64087385	
530.6	0.58276593	0.64052283	
530.8	0.58296053	0.64017201	
531	0.58251654	0.63982138	
531.2	0.58159697	0.63947094	
531.4	0.58124655	0.6391207	
531.6	0.58046609	0.63877064	
531.8	0.58069846	0.63842078	
532	0.58075888	0.63807111	
532.2	0.58022145	0.63772163	
532.4	0.58009348	0.63737234	
532.6	0.58004335	0.63702325	
532.8	0.57992369	0.63667434	
533	0.57957353	0.63632563	
533.2	0.5790709	0.6359771	
533.4	0.57895359	0.63562877	
533.6	0.57878749	0.63528063	
533.8	0.578844	0.63493268	
534	0.57858306	0.63458492	
534.2	0.5782763	0.63423735	
534.4	0.57752419	0.63388997	
534.6	0.57704286	0.63354278	
534.8	0.57663526	0.63319578	
535	0.57588119	0.63284897	
535.2	0.57535938	0.63250236	
535.4	0.57533637	0.63215593	
535.6	0.57489926	0.63180969	
535.8	0.57453458	0.63146364	
536	0.57380257	0.63111778	
536.2	0.57304407	0.63077211	
536.4	0.57242384	0.63042663	
536.6	0.57172526	0.63008133	
536.8	0.57081489	0.62973623	
537	0.57026312	0.62939132	
537.2	0.56976206	0.62904659	
537.4	0.56977309	0.62870206	
537.6	0.56986557	0.62835771	
537.8	0.56986995	0.62801355	
538	0.56981327	0.62766958	
538.2	0.56996634	0.6273258	
538.4	0.56992535	0.6269822	
538.6	0.56899758	0.6266388	
538.8	0.56861966	0.62629558	
539	0.56826626	0.62595255	
539.2	0.56786496	0.62560971	
539.4	0.56709373	0.62526706	
539.6	0.56618029	0.62492459	
539.8	0.56576407	0.62458231	
540	0.56459759	0.62424022	
540.2	0.56379792	0.62389832	
540.4	0.56303089	0.6235566	
540.6	0.56236015	0.62321507	
540.8	0.56160108	0.62287373	
541	0.56124635	0.62253257	
541.2	0.56133069	0.62219161	
541.4	0.56138999	0.62185082	
541.6	0.56147532	0.62151023	
541.8	0.56145107	0.62116982	
542	0.56155378	0.6208296	
542.2	0.56174885	0.62048956	
542.4	0.5613757	0.62014971	
542.6	0.56065293	0.61981005	
542.8	0.56080316	0.61947057	
543	0.56083382	0.61913128	
543.2	0.56046325	0.61879218	
543.4	0.56054168	0.61845326	
543.6	0.56010982	0.61811452	
543.8	0.5598488	0.61777597	
544	0.55854569	0.61743761	
544.2	0.55857507	0.61709943	
544.4	0.55841974	0.61676144	
544.6	0.55807143	0.61642363	
544.8	0.55737413	0.61608601	
545	0.55687516	0.61574857	
545.2	0.55645029	0.61541132	
545.4	0.55590721	0.61507425	
545.6	0.55536901	0.61473737	
545.8	0.55505249	0.61440067	
546	0.55425775	0.61406415	
546.2	0.55392208	0.61372782	
546.4	0.55352289	0.61339168	
546.6	0.55375317	0.61305572	
546.8	0.55339401	0.61271994	
547	0.55366823	0.61238434	
547.2	0.55328172	0.61204893	
547.4	0.55347932	0.61171371	
547.6	0.5528864	0.61137867	
547.8	0.55216786	0.61104381	
548	0.55219063	0.61070913	
548.2	0.55221745	0.61037464	
548.4	0.55236112	0.61004033	
548.6	0.55241457	0.6097062	
548.8	0.55203611	0.60937226	
549	0.5518498	0.6090385	
549.2	0.55146822	0.60870492	
549.4	0.55083811	0.60837153	
549.6	0.54993376	0.60803831	
549.8	0.54964031	0.60770528	
550	0.54901922	0.60737244	
550.2	0.54873504	0.60703977	
550.4	0.54857324	0.60670729	
550.6	0.54875234	0.60637499	
550.8	0.5483824	0.60604287	
551	0.54868952	0.60571093	
551.2	0.5482348	0.60537918	
551.4	0.54777087	0.6050476	
551.6	0.54687276	0.60471621	
551.8	0.54669268	0.604385	
552	0.54694533	0.60405397	
552.2	0.546194	0.60372313	
552.4	0.54625694	0.60339246	
552.6	0.54572591	0.60306198	
552.8	0.5451197	0.60273167	
553	0.54455618	0.60240155	
553.2	0.54383615	0.60207161	
553.4	0.54285597	0.60174184	
553.6	0.54217187	0.60141226	
553.8	0.54218692	0.60108286	
554	0.54217697	0.60075364	
554.2	0.54183921	0.6004246	
554.4	0.54203043	0.60009574	
554.6	0.54238802	0.59976706	
554.8	0.54224201	0.59943856	
555	0.54208748	0.59911024	
555.2	0.54168353	0.5987821	
555.4	0.54234406	0.59845414	
555.6	0.54203529	0.59812636	
555.8	0.54203064	0.59779876	
556	0.54144182	0.59747134	
556.2	0.54051786	0.5971441	
556.4	0.54052504	0.59681704	
556.6	0.53982742	0.59649015	
556.8	0.5392746	0.59616345	
557	0.53888753	0.59583692	
557.2	0.53846951	0.59551058	
557.4	0.53778173	0.59518441	
557.6	0.5377204	0.59485842	
557.8	0.53738681	0.59453261	
558	0.53732929	0.59420698	
558.2	0.53690608	0.59388152	
558.4	0.53660313	0.59355625	
558.6	0.53598842	0.59323115	
558.8	0.53529032	0.59290623	
559	0.53468478	0.59258149	
559.2	0.53404482	0.59225692	
559.4	0.53391203	0.59193254	
559.6	0.53285222	0.59160833	
559.8	0.53217483	0.5912843	
560	0.53178138	0.59096044	
560.2	0.53142198	0.59063677	
560.4	0.53173253	0.59031327	
560.6	0.53147743	0.58998995	
560.8	0.53140468	0.5896668	
561	0.53156603	0.58934384	
561.2	0.53188037	0.58902104	
561.4	0.53214788	0.58869843	
561.6	0.53251421	0.58837599	
561.8	0.53266845	0.58805373	
562	0.53263331	0.58773165	
562.2	0.5323753	0.58740974	
562.4	0.53175063	0.58708801	
562.6	0.53120117	0.58676646	
562.8	0.53129505	0.58644508	
563	0.53097428	0.58612387	
563.2	0.53049316	0.58580285	
563.4	0.53016127	0.585482	
563.6	0.52977972	0.58516132	
563.8	0.5290113	0.58484082	
564	0.52902253	0.5845205	
564.2	0.52851827	0.58420035	
564.4	0.52810639	0.58388037	
564.6	0.52770676	0.58356058	
564.8	0.52716907	0.58324095	
565	0.52685259	0.58292151	
565.2	0.52673786	0.58260223	
565.4	0.52700708	0.58228313	
565.6	0.52663135	0.58196421	
565.8	0.52619703	0.58164546	
566	0.5253331	0.58132689	
566.2	0.52504071	0.58100849	
566.4	0.52519364	0.58069026	
566.6	0.52506316	0.58037221	
566.8	0.52530334	0.58005434	
567	0.52437917	0.57973663	
567.2	0.52410512	0.57941911	
567.4	0.52375314	0.57910175	
567.6	0.52362098	0.57878457	
567.8	0.52363996	0.57846756	
568	0.52347196	0.57815073	
568.2	0.52328336	0.57783407	
568.4	0.52298992	0.57751758	
568.6	0.52284587	0.57720127	
568.8	0.52250446	0.57688513	
569	0.52259962	0.57656916	
569.2	0.52342569	0.57625337	
569.4	0.52359216	0.57593775	
569.6	0.52307341	0.5756223	
569.8	0.52293535	0.57530703	
570	0.5225288	0.57499192	
570.2	0.52216321	0.57467699	
570.4	0.5219415	0.57436224	
570.6	0.52125789	0.57404765	
570.8	0.52104489	0.57373324	
571	0.52015801	0.573419	
571.2	0.52038892	0.57310493	
571.4	0.51999843	0.57279103	
571.6	0.51964813	0.57247731	
571.8	0.51914483	0.57216376	
572	0.51873044	0.57185038	
572.2	0.51809647	0.57153717	
572.4	0.51667689	0.57122413	
572.6	0.51601472	0.57091126	
572.8	0.51599167	0.57059857	
573	0.51574327	0.57028604	
573.2	0.51564063	0.56997369	
573.4	0.51471974	0.56966151	
573.6	0.51436755	0.5693495	
573.8	0.51417357	0.56903766	
574	0.51367115	0.56872599	
574.2	0.51365722	0.56841449	
574.4	0.51360578	0.56810317	
574.6	0.51398365	0.56779201	
574.8	0.51402129	0.56748102	
575	0.51388128	0.56717021	
575.2	0.51402628	0.56685956	
575.4	0.5138518	0.56654909	
575.6	0.51398214	0.56623878	
575.8	0.51395547	0.56592865	
576	0.51388624	0.56561868	
576.2	0.51336267	0.56530888	
576.4	0.5127641	0.56499926	
576.6	0.51247934	0.5646898	
576.8	0.51259064	0.56438051	
577	0.5118113	0.5640714	
577.2	0.51129025	0.56376245	
577.4	0.51091006	0.56345367	
577.6	0.51090455	0.56314506	
577.8	0.51079044	0.56283662	
578	0.51063034	0.56252834	
578.2	0.51043546	0.56222024	
578.4	0.51022165	0.56191231	
578.6	0.51035031	0.56160454	
578.8	0.50985347	0.56129694	
579	0.50931901	0.56098951	
579.2	0.50917169	0.56068225	
579.4	0.50947238	0.56037516	
579.6	0.50956698	0.56006824	
579.8	0.50944055	0.55976148	
580	0.50955733	0.55945489	
580.2	0.50925427	0.55914847	
580.4	0.50924986	0.55884222	
580.6	0.50887391	0.55853614	
580.8	0.50884866	0.55823022	
581	0.50867267	0.55792447	
581.2	0.50888392	0.55761889	
581.4	0.50917338	0.55731347	
581.6	0.50918937	0.55700823	
581.8	0.50832728	0.55670315	
582	0.50780028	0.55639823	
582.2	0.5074631	0.55609349	
582.4	0.5072048	0.55578891	
582.6	0.50693892	0.5554845	
582.8	0.50635874	0.55518025	
583	0.50641163	0.55487617	
583.2	0.50678579	0.55457226	
583.4	0.50696171	0.55426852	
583.6	0.50667886	0.55396494	
583.8	0.5063242	0.55366152	
584	0.50625316	0.55335828	
584.2	0.50598232	0.5530552	
584.4	0.50617711	0.55275228	
584.6	0.50549395	0.55244953	
584.8	0.50529975	0.55214695	
585	0.50529457	0.55184453	
585.2	0.50486325	0.55154228	
585.4	0.50451854	0.55124019	
585.6	0.50358672	0.55093827	
585.8	0.5021783	0.55063652	
586	0.50187467	0.55033493	
586.2	0.50134369	0.5500335	
586.4	0.50039398	0.54973224	
586.6	0.50022075	0.54943115	
586.8	0.50011805	0.54913022	
587	0.50049944	0.54882945	
587.2	0.50058694	0.54852885	
587.4	0.50082569	0.54822842	
587.6	0.50085575	0.54792815	
587.8	0.50072797	0.54762804	
588	0.50044851	0.5473281	
588.2	0.50055668	0.54702832	
588.4	0.50103125	0.5467287	
588.6	0.50059268	0.54642925	
588.8	0.50068327	0.54612997	
589	0.50063913	0.54583085	
589.2	0.50101426	0.54553189	
589.4	0.50140229	0.5452331	
589.6	0.50082687	0.54493446	
589.8	0.50003493	0.544636	
590	0.49998445	0.54433769	
590.2	0.49976752	0.54403955	
590.4	0.49931662	0.54374158	
590.6	0.49969075	0.54344376	
590.8	0.4996016	0.54314611	
591	0.49981785	0.54284863	
591.2	0.5001778	0.5425513	
591.4	0.50015208	0.54225414	
591.6	0.49961024	0.54195714	
591.8	0.49911091	0.5416603	
592	0.4983172	0.54136363	
592.2	0.49880757	0.54106712	
592.4	0.49863184	0.54077077	
592.6	0.49808644	0.54047458	
592.8	0.49777092	0.54017856	
593	0.49773986	0.5398827	
593.2	0.49761491	0.539587	
593.4	0.4974566	0.53929146	
593.6	0.49664307	0.53899608	
593.8	0.49594107	0.53870087	
594	0.49628567	0.53840582	
594.2	0.49638677	0.53811092	
594.4	0.49635811	0.53781619	
594.6	0.49623763	0.53752163	
594.8	0.49553509	0.53722722	
595	0.49584707	0.53693297	
595.2	0.49563822	0.53663889	
595.4	0.49527428	0.53634497	
595.6	0.49519439	0.5360512	
595.8	0.49491833	0.5357576	
596	0.49444369	0.53546416	
596.2	0.49477058	0.53517088	
596.4	0.49396684	0.53487776	
596.6	0.493456	0.5345848	
596.8	0.49282282	0.534292	
597	0.49245372	0.53399937	
597.2	0.49196024	0.53370689	
597.4	0.49203721	0.53341457	
597.6	0.49127657	0.53312241	
597.8	0.49106846	0.53283042	
598	0.49095577	0.53253858	
598.2	0.49049837	0.5322469	
598.4	0.48986524	0.53195538	
598.6	0.48904905	0.53166403	
598.8	0.48876291	0.53137283	
599	0.48899267	0.53108179	
599.2	0.48825293	0.53079091	
599.4	0.48863385	0.53050019	
599.6	0.48896104	0.53020963	
599.8	0.48870192	0.52991922	
600	0.48885301	0.52962898	
600.2	0.48916688	0.5293389	
600.4	0.48927854	0.52904897	
600.6	0.48917273	0.52875921	
600.8	0.48931491	0.5284696	
601	0.48970418	0.52818015	
601.2	0.49003853	0.52789086	
601.4	0.49015718	0.52760173	
601.6	0.49042797	0.52731275	
601.8	0.49038913	0.52702394	
602	0.48990069	0.52673528	
602.2	0.48984815	0.52644678	
602.4	0.48974644	0.52615844	
602.6	0.48960099	0.52587026	
602.8	0.48901235	0.52558223	
603	0.48856914	0.52529436	
603.2	0.48803968	0.52500665	
603.4	0.48848262	0.5247191	
603.6	0.48757994	0.52443171	
603.8	0.4870014	0.52414447	
604	0.48712113	0.52385739	
604.2	0.48668994	0.52357047	
604.4	0.48666548	0.5232837	
604.6	0.48587393	0.52299709	
604.8	0.48555858	0.52271064	
605	0.48512741	0.52242435	
605.2	0.48485264	0.52213821	
605.4	0.48447241	0.52185223	
605.6	0.48433363	0.5215664	
605.8	0.4837991	0.52128073	
606	0.48326632	0.52099522	
606.2	0.48293387	0.52070987	
606.4	0.48284927	0.52042467	
606.6	0.48251584	0.52013963	
606.8	0.48203354	0.51985474	
607	0.48198357	0.51957001	
607.2	0.4821256	0.51928543	
607.4	0.48235816	0.51900102	
607.6	0.48151667	0.51871675	
607.8	0.48155022	0.51843265	
608	0.48197964	0.51814869	
608.2	0.48161846	0.5178649	
608.4	0.48176762	0.51758126	
608.6	0.48140613	0.51729777	
608.8	0.48161739	0.51701444	
609	0.48179339	0.51673127	
609.2	0.48201121	0.51644825	
609.4	0.48201327	0.51616538	
609.6	0.48197149	0.51588267	
609.8	0.48135567	0.51560012	
610	0.48108884	0.51531772	
610.2	0.48062843	0.51503547	
610.4	0.48029322	0.51475338	
610.6	0.47998127	0.51447144	
610.8	0.47996264	0.51418966	
611	0.47989058	0.51390803	
611.2	0.47984094	0.51362656	
611.4	0.47957103	0.51334524	
611.6	0.47879504	0.51306408	
611.8	0.47884046	0.51278306	
612	0.47932765	0.51250221	
612.2	0.47953904	0.5122215	
612.4	0.47981312	0.51194095	
612.6	0.48028946	0.51166056	
612.8	0.48045602	0.51138032	
613	0.48011151	0.51110023	
613.2	0.4795702	0.51082029	
613.4	0.47984205	0.51054051	
613.6	0.47922485	0.51026088	
613.8	0.47834395	0.5099814	
614	0.47824214	0.50970208	
614.2	0.47710292	0.50942291	
614.4	0.47679848	0.50914389	
614.6	0.47659862	0.50886503	
614.8	0.47647113	0.50858632	
615	0.47632503	0.50830776	
615.2	0.47605121	0.50802935	
615.4	0.47595215	0.5077511	
615.6	0.47605812	0.507473	
615.8	0.47676266	0.50719505	
616	0.47727693	0.50691725	
616.2	0.47715601	0.50663961	
616.4	0.47693811	0.50636212	
616.6	0.47664957	0.50608478	
616.8	0.47574997	0.50580759	
617	0.47518197	0.50553055	
617.2	0.47467847	0.50525367	
617.4	0.47461948	0.50497693	
617.6	0.47398828	0.50470035	
617.8	0.47354249	0.50442392	
618	0.47304474	0.50414764	
618.2	0.47267959	0.50387151	
618.4	0.47252124	0.50359554	
618.6	0.47248453	0.50331971	
618.8	0.47241144	0.50304404	
619	0.47235087	0.50276852	
619.2	0.47244483	0.50249314	
619.4	0.47294456	0.50221792	
619.6	0.47423836	0.50194285	
619.8	0.47404137	0.50166793	
620	0.47391023	0.50139316	
620.2	0.47352758	0.50111854	
620.4	0.47307287	0.50084407	
620.6	0.47207093	0.50056976	
620.8	0.47182497	0.50029559	
621	0.47115803	0.50002157	
621.2	0.47065625	0.4997477	
621.4	0.4708794	0.49947398	
621.6	0.4709206	0.49920042	
621.8	0.47064096	0.498927	
622	0.47047966	0.49865373	
622.2	0.47101073	0.49838061	
622.4	0.47084995	0.49810764	
622.6	0.47098376	0.49783482	
622.8	0.47057087	0.49756215	
623	0.47057151	0.49728963	
623.2	0.47096027	0.49701726	
623.4	0.47118927	0.49674504	
623.6	0.47116088	0.49647297	
623.8	0.47006582	0.49620104	
624	0.4698521	0.49592927	
624.2	0.46930873	0.49565764	
624.4	0.4682851	0.49538616	
624.6	0.46783552	0.49511484	
624.8	0.46800843	0.49484365	
625	0.46734993	0.49457262	
625.2	0.46732131	0.49430174	
625.4	0.46740743	0.49403101	
625.6	0.4674375	0.49376042	
625.8	0.46792782	0.49348998	
626	0.46844564	0.49321969	
626.2	0.46868503	0.49294955	
626.4	0.46860236	0.49267955	
626.6	0.46825178	0.49240971	
626.8	0.46791377	0.49214001	
627	0.46772262	0.49187046	
627.2	0.46716083	0.49160105	
627.4	0.46709097	0.4913318	
627.6	0.46698616	0.49106269	
627.8	0.46648024	0.49079373	
628	0.46577654	0.49052492	
628.2	0.46579299	0.49025625	
628.4	0.46542353	0.48998773	
628.6	0.46512869	0.48971936	
628.8	0.46475932	0.48945113	
629	0.46412394	0.48918306	
629.2	0.46423171	0.48891512	
629.4	0.46443539	0.48864734	
629.6	0.46535862	0.4883797	
629.8	0.46572379	0.48811221	
630	0.46596826	0.48784487	
630.2	0.46587178	0.48757767	
630.4	0.46619193	0.48731062	
630.6	0.4657378	0.48704371	
630.8	0.46605023	0.48677695	
631	0.46610686	0.48651034	
631.2	0.46589669	0.48624387	
631.4	0.46665707	0.48597755	
631.6	0.46619649	0.48571137	
631.8	0.46542098	0.48544534	
632	0.46532484	0.48517946	
632.2	0.46512298	0.48491372	
632.4	0.46448084	0.48464813	
632.6	0.46369607	0.48438268	
632.8	0.46312945	0.48411738	
633	0.46294024	0.48385222	
633.2	0.46323096	0.48358721	
633.4	0.46345649	0.48332234	
633.6	0.46366366	0.48305762	
633.8	0.46358775	0.48279304	
634	0.46297954	0.48252861	
634.2	0.46271271	0.48226433	
634.4	0.46288105	0.48200019	
634.6	0.46220848	0.48173619	
634.8	0.46213968	0.48147234	
635	0.46183781	0.48120863	
635.2	0.46173578	0.48094506	
635.4	0.46152824	0.48068164	
635.6	0.46078323	0.48041837	
635.8	0.46065626	0.48015524	
636	0.46045567	0.47989225	
636.2	0.45986006	0.47962941	
636.4	0.45994522	0.47936671	
636.6	0.45987576	0.47910416	
636.8	0.45979235	0.47884175	
637	0.46026967	0.47857948	
637.2	0.46045063	0.47831735	
637.4	0.46052285	0.47805537	
637.6	0.46020494	0.47779354	
637.8	0.46002451	0.47753184	
638	0.45929245	0.47727029	
638.2	0.45944942	0.47700889	
638.4	0.45944398	0.47674762	
638.6	0.45895593	0.4764865	
638.8	0.45890039	0.47622553	
639	0.45865716	0.47596469	
639.2	0.45858057	0.475704	
639.4	0.4580435	0.47544345	
639.6	0.45821757	0.47518305	
639.8	0.45822454	0.47492278	
640	0.45802539	0.47466266	
640.2	0.4584588	0.47440268	
640.4	0.45881632	0.47414285	
640.6	0.45860481	0.47388315	
640.8	0.45845904	0.4736236	
641	0.45849459	0.47336419	
641.2	0.45813919	0.47310493	
641.4	0.45796592	0.4728458	
641.6	0.45785696	0.47258682	
641.8	0.45804332	0.47232798	
642	0.45765592	0.47206928	
642.2	0.45802131	0.47181072	
642.4	0.45818575	0.4715523	
642.6	0.45776908	0.47129403	
642.8	0.45730206	0.4710359	
643	0.45667551	0.4707779	
643.2	0.45624579	0.47052005	
643.4	0.45607848	0.47026234	
643.6	0.45577742	0.47000478	
643.8	0.4558369	0.46974735	
644	0.45567833	0.46949006	
644.2	0.45588618	0.46923292	
644.4	0.45549943	0.46897591	
644.6	0.45510461	0.46871905	
644.8	0.454983	0.46846233	
645	0.45482796	0.46820574	
645.2	0.45442929	0.4679493	
645.4	0.45445479	0.467693	
645.6	0.45433561	0.46743684	
645.8	0.45428344	0.46718082	
646	0.45363059	0.46692494	
646.2	0.45402077	0.4666692	
646.4	0.45386624	0.4664136	
646.6	0.45373565	0.46615814	
646.8	0.45356083	0.46590282	
647	0.45283537	0.46564764	
647.2	0.45241834	0.4653926	
647.4	0.45262988	0.4651377	
647.6	0.4523094	0.46488293	
647.8	0.45225834	0.46462831	
648	0.45149973	0.46437383	
648.2	0.45121901	0.46411949	
648.4	0.45086887	0.46386528	
648.6	0.45065353	0.46361122	
648.8	0.45058104	0.46335729	
649	0.45058372	0.46310351	
649.2	0.45053019	0.46284986	
649.4	0.45084351	0.46259635	
649.6	0.4508704	0.46234298	
649.8	0.45093296	0.46208975	
650	0.45115619	0.46183666	
650.2	0.45163899	0.46158371	
650.4	0.45233533	0.46133089	
650.6	0.45301684	0.46107822	
650.8	0.4528894	0.46082568	
651	0.4526496	0.46057328	
651.2	0.45289564	0.46032102	
651.4	0.45317443	0.46006889	
651.6	0.45299012	0.45981691	
651.8	0.45248138	0.45956506	
652	0.45232825	0.45931335	
652.2	0.45231022	0.45906178	
652.4	0.45199577	0.45881035	
652.6	0.45180474	0.45855905	
652.8	0.45175725	0.45830789	
653	0.45133372	0.45805687	
653.2	0.45132154	0.45780599	
653.4	0.45078513	0.45755524	
653.6	0.45024368	0.45730464	
653.8	0.45000478	0.45705416	
654	0.44966427	0.45680383	
654.2	0.44905025	0.45655363	
654.4	0.44924229	0.45630357	
654.6	0.4491961	0.45605365	
654.8	0.44916716	0.45580386	
655	0.44937709	0.45555422	
655.2	0.44925768	0.4553047	
655.4	0.44931292	0.45505533	
655.6	0.44894002	0.45480609	
655.8	0.44863632	0.45455699	
656	0.44896088	0.45430802	
656.2	0.44847733	0.45405919	
656.4	0.44800599	0.4538105	
656.6	0.44760077	0.45356194	
656.8	0.44735134	0.45331352	
657	0.44714011	0.45306523	
657.2	0.4476443	0.45281708	
657.4	0.44711824	0.45256907	
657.6	0.44654841	0.45232119	
657.8	0.44658392	0.45207345	
658	0.44624962	0.45182585	
658.2	0.44594829	0.45157837	
658.4	0.44576436	0.45133104	
658.6	0.44590728	0.45108384	
658.8	0.4458504	0.45083678	
659	0.44517028	0.45058985	
659.2	0.44512422	0.45034305	
659.4	0.44532488	0.4500964	
659.6	0.44510747	0.44984987	
659.8	0.44564275	0.44960349	
660	0.44577375	0.44935723	
660.2	0.44522342	0.44911111	
660.4	0.44529563	0.44886513	
660.6	0.44486561	0.44861928	
660.8	0.44517085	0.44837357	
661	0.44504613	0.44812799	
661.2	0.44531869	0.44788254	
661.4	0.44499103	0.44763723	
661.6	0.44452988	0.44739206	
661.8	0.44472357	0.44714701	
662	0.44404472	0.44690211	
662.2	0.44343236	0.44665733	
662.4	0.44271929	0.44641269	
662.6	0.44263945	0.44616819	
662.8	0.44238956	0.44592382	
663	0.44247688	0.44567958	
663.2	0.44298349	0.44543548	
663.4	0.44324392	0.44519151	
663.6	0.44303584	0.44494767	
663.8	0.44349964	0.44470397	
664	0.44383643	0.4444604	
664.2	0.44380835	0.44421696	
664.4	0.44412126	0.44397366	
664.6	0.44383739	0.44373049	
664.8	0.44399323	0.44348745	
665	0.44366329	0.44324455	
665.2	0.4441886	0.44300178	
665.4	0.44398489	0.44275914	
665.6	0.44349023	0.44251664	
665.8	0.44383911	0.44227426	
666	0.44394087	0.44203203	
666.2	0.44410451	0.44178992	
666.4	0.44428143	0.44154795	
666.6	0.44391519	0.4413061	
666.8	0.4435892	0.4410644	
667	0.44327256	0.44082282	
667.2	0.44286567	0.44058138	
667.4	0.44251293	0.44034006	
667.6	0.44179973	0.44009889	
667.8	0.44200728	0.43985784	
668	0.44280491	0.43961692	
668.2	0.44185871	0.43937614	
668.4	0.4411127	0.43913549	
668.6	0.44045441	0.43889497	
668.8	0.43992413	0.43865458	
669	0.43944901	0.43841432	
669.2	0.43955974	0.4381742	
669.4	0.43922548	0.43793421	
669.6	0.43916572	0.43769434	
669.8	0.43958134	0.43745461	
670	0.43940951	0.43721502	
670.2	0.4394949	0.43697555	
670.4	0.4395651	0.43673621	
670.6	0.43902159	0.43649701	
670.8	0.43915982	0.43625793	
671	0.43943384	0.43601899	
671.2	0.43910924	0.43578017	
671.4	0.43873202	0.43554149	
671.6	0.43855199	0.43530294	
671.8	0.43898996	0.43506452	
672	0.43925515	0.43482623	
672.2	0.4383188	0.43458807	
672.4	0.43841875	0.43435004	
672.6	0.43905009	0.43411214	
672.8	0.43893399	0.43387438	
673	0.4386303	0.43363674	
673.2	0.43870774	0.43339923	
673.4	0.43858417	0.43316185	
673.6	0.43865314	0.4329246	
673.8	0.43863237	0.43268749	
674	0.43825654	0.4324505	
674.2	0.43832893	0.43221364	
674.4	0.43861978	0.43197691	
674.6	0.43824147	0.43174031	
674.8	0.43803813	0.43150384	
675	0.43780959	0.4312675	
675.2	0.43702222	0.43103129	
675.4	0.43672856	0.43079521	
675.6	0.43621182	0.43055926	
675.8	0.43620328	0.43032344	
676	0.4362151	0.43008774	
676.2	0.43661885	0.42985218	
676.4	0.43658949	0.42961675	
676.6	0.43630125	0.42938144	
676.8	0.4355908	0.42914626	
677	0.43534759	0.42891121	
677.2	0.43555075	0.42867629	
677.4	0.43571465	0.4284415	
677.6	0.43599014	0.42820684	
677.8	0.4358655	0.42797231	
678	0.43619673	0.4277379	
678.2	0.43665703	0.42750362	
678.4	0.43751152	0.42726948	
678.6	0.43717254	0.42703546	
678.8	0.4374385	0.42680156	
679	0.43721339	0.4265678	
679.2	0.43697305	0.42633416	
679.4	0.43715152	0.42610065	
679.6	0.4366226	0.42586727	
679.8	0.4364549	0.42563402	
680	0.43649497	0.4254009	
680.2	0.43633059	0.4251679	
680.4	0.43515769	0.42493503	
680.6	0.43457853	0.42470229	
680.8	0.43451234	0.42446967	
681	0.4344143	0.42423719	
681.2	0.43415375	0.42400483	
681.4	0.43369214	0.42377259	
681.6	0.4339141	0.42354049	
681.8	0.43396366	0.42330851	
682	0.43458036	0.42307666	
682.2	0.43475775	0.42284494	
682.4	0.43489363	0.42261334	
682.6	0.43461992	0.42238187	
682.8	0.43471017	0.42215053	
683	0.43439215	0.42191931	
683.2	0.43442519	0.42168822	
683.4	0.43439452	0.42145725	
683.6	0.43417542	0.42122642	
683.8	0.43414535	0.42099571	
684	0.43393778	0.42076512	
684.2	0.43377643	0.42053466	
684.4	0.43341127	0.42030433	
684.6	0.4333561	0.42007413	
684.8	0.43331719	0.41984405	
685	0.43304017	0.41961409	
685.2	0.43283882	0.41938427	
685.4	0.43284958	0.41915456	
685.6	0.43332308	0.41892499	
685.8	0.43363331	0.41869554	
686	0.43384181	0.41846621	
686.2	0.4337892	0.41823702	
686.4	0.43313906	0.41800794	
686.6	0.43269008	0.41777899	
686.8	0.43288859	0.41755017	
687	0.43301325	0.41732147	
687.2	0.43263141	0.4170929	
687.4	0.43262913	0.41686446	
687.6	0.43244904	0.41663613	
687.8	0.43190963	0.41640794	
688	0.43146882	0.41617987	
688.2	0.43136735	0.41595192	
688.4	0.43167176	0.4157241	
688.6	0.4311057	0.4154964	
688.8	0.43102359	0.41526883	
689	0.43161757	0.41504138	
689.2	0.43177522	0.41481406	
689.4	0.43205851	0.41458686	
689.6	0.43188539	0.41435979	
689.8	0.43164178	0.41413284	
690	0.43157607	0.41390601	
690.2	0.43136949	0.41367931	
690.4	0.43073851	0.41345273	
690.6	0.43086831	0.41322628	
690.8	0.43089096	0.41299995	
691	0.43013973	0.41277375	
691.2	0.4296089	0.41254766	
691.4	0.42948902	0.41232171	
691.6	0.42910426	0.41209587	
691.8	0.42870111	0.41187016	
692	0.42838288	0.41164458	
692.2	0.42840466	0.41141912	
692.4	0.4289278	0.41119378	
692.6	0.42832754	0.41096856	
692.8	0.42897738	0.41074347	
693	0.42913636	0.4105185	
693.2	0.42932427	0.41029365	
693.4	0.42983473	0.41006893	
693.6	0.4296863	0.40984433	
693.8	0.42959383	0.40961986	
694	0.42989315	0.4093955	
694.2	0.42978079	0.40917127	
694.4	0.42941166	0.40894716	
694.6	0.42927431	0.40872318	
694.8	0.42867462	0.40849932	
695	0.42843302	0.40827558	
695.2	0.42830401	0.40805196	
695.4	0.42770506	0.40782846	
695.6	0.42723983	0.40760509	
695.8	0.42658139	0.40738184	
696	0.42612478	0.40715871	
696.2	0.42588065	0.40693571	
696.4	0.42583604	0.40671282	
696.6	0.42549814	0.40649006	
696.8	0.42552089	0.40626742	
697	0.4253976	0.40604491	
697.2	0.4257047	0.40582251	
697.4	0.42565115	0.40560024	
697.6	0.42551367	0.40537808	
697.8	0.42536416	0.40515605	
698	0.42569184	0.40493415	
698.2	0.42582334	0.40471236	
698.4	0.42617284	0.40449069	
698.6	0.42650675	0.40426915	
698.8	0.42649925	0.40404772	
699	0.42649997	0.40382642	
699.2	0.42649227	0.40360524	
699.4	0.42623789	0.40338418	
699.6	0.4258338	0.40316325	
699.8	0.42548109	0.40294243	
700	0.42508443	0.40272173	
700.2	0.42477856	0.40250116	
700.4	0.42477316	0.4022807	
700.6	0.42466911	0.40206037	
700.8	0.42505473	0.40184015	
701	0.4251242	0.40162006	
701.2	0.42511089	0.40140009	
701.4	0.42527104	0.40118024	
701.6	0.42565901	0.40096051	
701.8	0.42563145	0.4007409	
702	0.42632863	0.40052141	
702.2	0.42668788	0.40030204	
702.4	0.42709856	0.40008279	
702.6	0.42693134	0.39986366	
702.8	0.42657393	0.39964465	
703	0.42643359	0.39942576	
703.2	0.42616997	0.39920699	
703.4	0.42546856	0.39898833	
703.6	0.42458645	0.3987698	
703.8	0.42389676	0.39855139	
704	0.42335927	0.3983331	
704.2	0.42277327	0.39811493	
704.4	0.42267313	0.39789688	
704.6	0.42240629	0.39767895	
704.8	0.42233097	0.39746113	
705	0.42205271	0.39724344	
705.2	0.42181697	0.39702586	
705.4	0.42179887	0.39680841	
705.6	0.42178657	0.39659107	
705.8	0.42171369	0.39637385	
706	0.42197297	0.39615675	
706.2	0.42232265	0.39593977	
706.4	0.42207677	0.39572291	
706.6	0.42179876	0.39550617	
706.8	0.42158739	0.39528955	
707	0.42156998	0.39507304	
707.2	0.4216133	0.39485666	
707.4	0.42160029	0.39464039	
707.6	0.42138844	0.39442424	
707.8	0.42141711	0.39420821	
708	0.42150729	0.3939923	
708.2	0.42117218	0.3937765	
708.4	0.42099003	0.39356083	
708.6	0.42083295	0.39334527	
708.8	0.42104166	0.39312983	
709	0.42109001	0.39291451	
709.2	0.42094293	0.3926993	
709.4	0.42154321	0.39248422	
709.6	0.42091369	0.39226925	
709.8	0.42085615	0.3920544	
710	0.42077444	0.39183967	
710.2	0.42106338	0.39162505	
710.4	0.42055014	0.39141055	
710.6	0.42040133	0.39119617	
710.8	0.42023053	0.39098191	
711	0.42004955	0.39076777	
711.2	0.4198828	0.39055374	
711.4	0.41980993	0.39033983	
711.6	0.41948174	0.39012603	
711.8	0.42002625	0.38991236	
712	0.41946929	0.3896988	
712.2	0.41923826	0.38948535	
712.4	0.41912149	0.38927203	
712.6	0.41953153	0.38905882	
712.8	0.41979315	0.38884573	
713	0.4197118	0.38863275	
713.2	0.42006734	0.38841989	
713.4	0.42047411	0.38820715	
713.6	0.41991861	0.38799453	
713.8	0.42024089	0.38778202	
714	0.42064513	0.38756962	
714.2	0.42036807	0.38735735	
714.4	0.42002576	0.38714519	
714.6	0.41960456	0.38693314	
714.8	0.41907031	0.38672122	
715	0.41854884	0.3865094	
715.2	0.41849885	0.38629771	
715.4	0.41825963	0.38608613	
715.6	0.41791969	0.38587466	
715.8	0.41807932	0.38566332	
716	0.41781649	0.38545208	
716.2	0.41841048	0.38524097	
716.4	0.41874795	0.38502997	
716.6	0.41904854	0.38481908	
716.8	0.41900819	0.38460831	
717	0.41887252	0.38439766	
717.2	0.41898319	0.38418712	
717.4	0.41870068	0.38397669	
717.6	0.41881213	0.38376638	
717.8	0.41912869	0.38355619	
718	0.41934809	0.38334611	
718.2	0.41872281	0.38313615	
718.4	0.41860574	0.3829263	
718.6	0.41825421	0.38271657	
718.8	0.41783489	0.38250695	
719	0.41747937	0.38229745	
719.2	0.41708939	0.38208806	
719.4	0.41633706	0.38187878	
719.6	0.41599022	0.38166962	
719.8	0.4158982	0.38146058	
