# Supplementary material for: Molecular basis for DNA recognition by the maternal pioneer transcription factor FoxH1
Source: Nat Commun. 2022 Nov 26;13:7279. doi: 10.1038/s41467-022-34925-y (PMC9701222; doi:10.1038/s41467-022-34925-y)
Supplement: Supplementary file 4 — Source Data [file 41467_2022_34925_MOESM4_ESM.zip › Sourcedata/BLIS/FoxH1/Y28F/GSC/DNA/E3Results.txt]

Conc1	3.125E-08	
Start1	270	
Stop1	719.8	
Kobs	0.00273930894629066	
Error Kobs	2.20999619615433E-05	
Koff	0	
Error Koff	0	
Time1	Data1	Fit1	
270	-0.00486243	0	
270.2	-0.00512487	0.00062018	
270.4	-0.00582277	0.00123967	
270.6	-0.00566725	0.00185849	
270.8	-0.00570719	0.00247662	
271	-0.0050563	0.00309408	
271.2	-0.00524756	0.00371086	
271.4	-0.00489975	0.00432696	
271.6	-0.00432828	0.00494238	
271.8	-0.00359576	0.00555713	
272	-0.00305975	0.0061712	
272.2	-0.00231805	0.0067846	
272.4	-0.00160637	0.00739733	
272.6	0.00005285	0.00800938	
272.8	0.00137809	0.00862076	
273	0.00224428	0.00923147	
273.2	0.0030179	0.00984151	
273.4	0.00417175	0.01045088	
273.6	0.00527154	0.01105958	
273.8	0.00555466	0.01166761	
274	0.00557405	0.01227497	
274.2	0.00549727	0.01288167	
274.4	0.00552916	0.0134877	
274.6	0.00594356	0.01409306	
274.8	0.0057661	0.01469776	
275	0.00660798	0.01530179	
275.2	0.00657432	0.01590517	
275.4	0.00694791	0.01650788	
275.6	0.00727383	0.01710992	
275.8	0.00760389	0.01771131	
276	0.00767588	0.01831204	
276.2	0.00774849	0.0189121	
276.4	0.00809132	0.01951151	
276.6	0.00898677	0.02011026	
276.8	0.00924931	0.02070835	
277	0.00971916	0.02130578	
277.2	0.01055217	0.02190256	
277.4	0.01145852	0.02249869	
277.6	0.01168185	0.02309415	
277.8	0.01201232	0.02368897	
278	0.01302516	0.02428313	
278.2	0.01386232	0.02487664	
278.4	0.01432465	0.02546949	
278.6	0.01551503	0.0260617	
278.8	0.01681916	0.02665326	
279	0.0182695	0.02724416	
279.2	0.01885373	0.02783442	
279.4	0.01926311	0.02842403	
279.6	0.01984161	0.02901299	
279.8	0.02036044	0.0296013	
280	0.02074176	0.03018897	
280.2	0.02143238	0.03077599	
280.4	0.02171979	0.03136237	
280.6	0.02228214	0.03194811	
280.8	0.02204884	0.0325332	
281	0.02247635	0.03311765	
281.2	0.02227819	0.03370145	
281.4	0.02303192	0.03428462	
281.6	0.02341814	0.03486714	
281.8	0.02460534	0.03544903	
282	0.02567542	0.03603028	
282.2	0.02581861	0.03661088	
282.4	0.02609223	0.03719085	
282.6	0.02738218	0.03777019	
282.8	0.02752586	0.03834889	
283	0.02781566	0.03892695	
283.2	0.02809036	0.03950437	
283.4	0.0287001	0.04008117	
283.6	0.02949575	0.04065733	
283.8	0.03064322	0.04123285	
284	0.03144491	0.04180775	
284.2	0.03233254	0.04238201	
284.4	0.03288982	0.04295564	
284.6	0.03389131	0.04352865	
284.8	0.03420302	0.04410102	
285	0.03554994	0.04467277	
285.2	0.03647485	0.04524388	
285.4	0.03809666	0.04581437	
285.6	0.03916638	0.04638424	
285.8	0.03975235	0.04695347	
286	0.03972882	0.04752208	
286.2	0.04000327	0.04809007	
286.4	0.04022836	0.04865744	
286.6	0.04047708	0.04922418	
286.8	0.0405983	0.0497903	
287	0.04095893	0.05035579	
287.2	0.04136746	0.05092067	
287.4	0.04214869	0.05148493	
287.6	0.042415	0.05204856	
287.8	0.04303744	0.05261158	
288	0.04364001	0.05317398	
288.2	0.04436932	0.05373576	
288.4	0.04563268	0.05429692	
288.6	0.04633219	0.05485747	
288.8	0.04727948	0.0554174	
289	0.04862783	0.05597672	
289.2	0.04954065	0.05653542	
289.4	0.05039921	0.05709351	
289.6	0.0508625	0.05765099	
289.8	0.05136134	0.05820785	
290	0.05193084	0.05876411	
290.2	0.05257887	0.05931975	
290.4	0.05284379	0.05987478	
290.6	0.05392514	0.0604292	
290.8	0.05441512	0.06098301	
291	0.05493369	0.06153622	
291.2	0.05515676	0.06208882	
291.4	0.05565192	0.06264081	
291.6	0.05565098	0.06319219	
291.8	0.05633329	0.06374297	
292	0.05693198	0.06429315	
292.2	0.05742704	0.06484272	
292.4	0.05826075	0.06539168	
292.6	0.05878565	0.06594005	
292.8	0.05909653	0.06648781	
293	0.05981473	0.06703497	
293.2	0.06022355	0.06758153	
293.4	0.06081524	0.06812749	
293.6	0.0619864	0.06867284	
293.8	0.06311653	0.0692176	
294	0.06354252	0.06976177	
294.2	0.06440316	0.07030533	
294.4	0.06540328	0.0708483	
294.6	0.06647687	0.07139067	
294.8	0.0670281	0.07193245	
295	0.06773477	0.07247363	
295.2	0.06802631	0.07301421	
295.4	0.06876523	0.0735542	
295.6	0.06934565	0.0740936	
295.8	0.07005001	0.07463241	
296	0.07057479	0.07517063	
296.2	0.07115749	0.07570825	
296.4	0.07187021	0.07624529	
296.6	0.07237917	0.07678173	
296.8	0.0728624	0.07731758	
297	0.07420598	0.07785285	
297.2	0.07518546	0.07838753	
297.4	0.07599855	0.07892162	
297.6	0.07682405	0.07945513	
297.8	0.07689749	0.07998805	
298	0.07732148	0.08052038	
298.2	0.07815359	0.08105213	
298.4	0.07873405	0.0815833	
298.6	0.07959422	0.08211388	
298.8	0.08033071	0.08264388	
299	0.08068533	0.08317329	
299.2	0.08112076	0.08370213	
299.4	0.0817849	0.08423039	
299.6	0.08266922	0.08475806	
299.8	0.0830231	0.08528516	
300	0.08351219	0.08581167	
300.2	0.08422469	0.08633761	
300.4	0.08523941	0.08686297	
300.6	0.08623437	0.08738776	
300.8	0.08738802	0.08791196	
301	0.08868533	0.0884356	
301.2	0.08924538	0.08895865	
301.4	0.08954323	0.08948114	
301.6	0.08999684	0.09000304	
301.8	0.09117954	0.09052438	
302	0.09214016	0.09104514	
302.2	0.09311892	0.09156533	
302.4	0.09408914	0.09208495	
302.6	0.09468077	0.092604	
302.8	0.09537558	0.09312248	
303	0.09605456	0.09364039	
303.2	0.0966894	0.09415773	
303.4	0.09724742	0.09467451	
303.6	0.09799774	0.09519071	
303.8	0.09861664	0.09570635	
304	0.09883295	0.09622142	
304.2	0.09974458	0.09673593	
304.4	0.10090428	0.09724987	
304.6	0.10181886	0.09776325	
304.8	0.1024525	0.09827606	
305	0.1030673	0.09878831	
305.2	0.10349764	0.0993	
305.4	0.10447241	0.09981112	
305.6	0.10519699	0.10032169	
305.8	0.10574394	0.10083169	
306	0.10600127	0.10134114	
306.2	0.10638156	0.10185002	
306.4	0.10700626	0.10235835	
306.6	0.10719186	0.10286611	
306.8	0.10795326	0.10337332	
307	0.10891886	0.10387997	
307.2	0.10944951	0.10438607	
307.4	0.11027929	0.10489161	
307.6	0.11139672	0.1053966	
307.8	0.11239495	0.10590103	
308	0.11238314	0.1064049	
308.2	0.11352808	0.10690823	
308.4	0.11411764	0.107411	
308.6	0.11455016	0.10791322	
308.8	0.11512682	0.10841488	
309	0.11575832	0.108916	
309.2	0.11666232	0.10941656	
309.4	0.11723067	0.10991658	
309.6	0.11728242	0.11041605	
309.8	0.11776824	0.11091496	
310	0.11801622	0.11141333	
310.2	0.11870354	0.11191116	
310.4	0.11961558	0.11240843	
310.6	0.12026397	0.11290516	
310.8	0.12128632	0.11340135	
311	0.12244458	0.11389699	
311.2	0.1233779	0.11439208	
311.4	0.12438425	0.11488664	
311.6	0.12534769	0.11538064	
311.8	0.12618922	0.11587411	
312	0.12641197	0.11636703	
312.2	0.12753142	0.11685942	
312.4	0.12856052	0.11735126	
312.6	0.12952318	0.11784256	
312.8	0.13040592	0.11833332	
313	0.13123744	0.11882355	
313.2	0.13205026	0.11931323	
313.4	0.13260383	0.11980238	
313.6	0.13299753	0.12029099	
313.8	0.13383268	0.12077906	
314	0.13421941	0.1212666	
314.2	0.13500056	0.1217536	
314.4	0.13524477	0.12224007	
314.6	0.13522384	0.122726	
314.8	0.13520752	0.1232114	
315	0.1351249	0.12369627	
315.2	0.13549689	0.1241806	
315.4	0.13564895	0.12466441	
315.6	0.13626103	0.12514768	
315.8	0.13673479	0.12563042	
316	0.13724136	0.12611263	
316.2	0.13797013	0.12659431	
316.4	0.13867872	0.12707546	
316.6	0.13928097	0.12755608	
316.8	0.1400136	0.12803618	
317	0.14092998	0.12851574	
317.2	0.14170227	0.12899478	
317.4	0.14257347	0.1294733	
317.6	0.14338722	0.12995129	
317.8	0.14468678	0.13042875	
318	0.14534955	0.13090569	
318.2	0.14543219	0.13138211	
318.4	0.14592454	0.131858	
318.6	0.14615159	0.13233338	
318.8	0.14691717	0.13280822	
319	0.14754097	0.13328255	
319.2	0.14898395	0.13375636	
319.4	0.14967834	0.13422964	
319.6	0.15050292	0.13470241	
319.8	0.15083378	0.13517466	
320	0.1515807	0.13564639	
320.2	0.15211659	0.1361176	
320.4	0.15295841	0.13658829	
320.6	0.15358799	0.13705846	
320.8	0.15415756	0.13752812	
321	0.15472823	0.13799727	
321.2	0.15550718	0.1384659	
321.4	0.15606612	0.13893401	
321.6	0.15646294	0.13940161	
321.8	0.15678448	0.1398687	
322	0.1575339	0.14033527	
322.2	0.15797551	0.14080133	
322.4	0.15915496	0.14126688	
322.6	0.16006033	0.14173192	
322.8	0.16106103	0.14219645	
323	0.16147235	0.14266046	
323.2	0.16309546	0.14312397	
323.4	0.16360698	0.14358697	
323.6	0.16445949	0.14404946	
323.8	0.16502897	0.14451144	
324	0.16566	0.14497292	
324.2	0.16623093	0.14543389	
324.4	0.16707114	0.14589435	
324.6	0.16693316	0.1463543	
324.8	0.16711387	0.14681375	
325	0.16787006	0.1472727	
325.2	0.16809691	0.14773114	
325.4	0.16815931	0.14818908	
325.6	0.16845143	0.14864652	
325.8	0.16908951	0.14910345	
326	0.16998687	0.14955988	
326.2	0.17053649	0.15001581	
326.4	0.17102173	0.15047124	
326.6	0.17137939	0.15092617	
326.8	0.17205131	0.15138061	
327	0.17250924	0.15183454	
327.2	0.1737549	0.15228797	
327.4	0.17428313	0.1527409	
327.6	0.17524635	0.15319334	
327.8	0.17582462	0.15364528	
328	0.17640729	0.15409673	
328.2	0.17686855	0.15454767	
328.4	0.17764548	0.15499813	
328.6	0.17781058	0.15544809	
328.8	0.17855741	0.15589755	
329	0.17945007	0.15634652	
329.2	0.17942547	0.156795	
329.4	0.18018441	0.15724298	
329.6	0.18052566	0.15769048	
329.8	0.18127631	0.15813748	
330	0.18191368	0.15858399	
330.2	0.18214657	0.15903001	
330.4	0.18236913	0.15947554	
330.6	0.18273508	0.15992058	
330.8	0.18318794	0.16036513	
331	0.18343683	0.1608092	
331.2	0.18389737	0.16125278	
331.4	0.18443394	0.16169587	
331.6	0.18512539	0.16213847	
331.8	0.18587643	0.16258059	
332	0.18641084	0.16302222	
332.2	0.18679322	0.16346336	
332.4	0.18756238	0.16390403	
332.6	0.18794805	0.1643442	
332.8	0.18834796	0.1647839	
333	0.18933977	0.16522311	
333.2	0.18981763	0.16566184	
333.4	0.19074051	0.16610009	
333.6	0.19142115	0.16653785	
333.8	0.19206506	0.16697514	
334	0.19258876	0.16741194	
334.2	0.19239551	0.16784827	
334.4	0.19273546	0.16828412	
334.6	0.192976	0.16871948	
334.8	0.1931974	0.16915437	
335	0.19373468	0.16958879	
335.2	0.19460632	0.17002272	
335.4	0.19547452	0.17045618	
335.6	0.19652531	0.17088916	
335.8	0.19768897	0.17132167	
336	0.19852397	0.1717537	
336.2	0.19956698	0.17218526	
336.4	0.19998858	0.17261634	
336.6	0.20078973	0.17304695	
336.8	0.20162476	0.17347709	
337	0.20263654	0.17390676	
337.2	0.20325587	0.17433595	
337.4	0.20415779	0.17476467	
337.6	0.20427069	0.17519292	
337.8	0.20398236	0.1756207	
338	0.2043682	0.17604801	
338.2	0.20470675	0.17647485	
338.4	0.20501865	0.17690123	
338.6	0.20533767	0.17732713	
338.8	0.20591003	0.17775257	
339	0.20652748	0.17817754	
339.2	0.20717848	0.17860204	
339.4	0.20781474	0.17902608	
339.6	0.20839068	0.17944965	
339.8	0.20912502	0.17987276	
340	0.21007827	0.1802954	
340.2	0.21061977	0.18071757	
340.4	0.21079134	0.18113929	
340.6	0.21155597	0.18156054	
340.8	0.21221719	0.18198133	
341	0.21302473	0.18240165	
341.2	0.21367139	0.18282152	
341.4	0.21415471	0.18324092	
341.6	0.2138414	0.18365986	
341.8	0.21451488	0.18407834	
342	0.21558068	0.18449637	
342.2	0.21638216	0.18491393	
342.4	0.21651147	0.18533104	
342.6	0.21703123	0.18574768	
342.8	0.21759547	0.18616387	
343	0.21805349	0.1865796	
343.2	0.21865113	0.18699488	
343.4	0.21881749	0.1874097	
343.6	0.21863008	0.18782406	
343.8	0.21915502	0.18823797	
344	0.2200953	0.18865143	
344.2	0.22033757	0.18906443	
344.4	0.22103347	0.18947698	
344.6	0.2217326	0.18988907	
344.8	0.22200389	0.19030071	
345	0.22214604	0.1907119	
345.2	0.22263709	0.19112264	
345.4	0.22274348	0.19153293	
345.6	0.22316881	0.19194276	
345.8	0.22418593	0.19235215	
346	0.22427589	0.19276109	
346.2	0.22474525	0.19316957	
346.4	0.22528144	0.19357761	
346.6	0.22565677	0.1939852	
346.8	0.22637004	0.19439235	
347	0.22701708	0.19479904	
347.2	0.22694374	0.19520529	
347.4	0.22632193	0.19561109	
347.6	0.22726696	0.19601645	
347.8	0.2280689	0.19642136	
348	0.22890571	0.19682583	
348.2	0.22964164	0.19722986	
348.4	0.23057309	0.19763344	
348.6	0.23126301	0.19803657	
348.8	0.23158516	0.19843927	
349	0.23188653	0.19884152	
349.2	0.23268236	0.19924333	
349.4	0.23269459	0.1996447	
349.6	0.23358483	0.20004562	
349.8	0.23407065	0.20044611	
350	0.23457599	0.20084616	
350.2	0.23551054	0.20124577	
350.4	0.23675058	0.20164494	
350.6	0.23733323	0.20204367	
350.8	0.23879041	0.20244196	
351	0.23960862	0.20283982	
351.2	0.24030313	0.20323724	
351.4	0.24060461	0.20363422	
351.6	0.24188801	0.20403077	
351.8	0.2421928	0.20442688	
352	0.24308563	0.20482255	
352.2	0.24346176	0.2052178	
352.4	0.24383687	0.2056126	
352.6	0.24405221	0.20600698	
352.8	0.24406357	0.20640092	
353	0.24350135	0.20679443	
353.2	0.24335271	0.2071875	
353.4	0.24311157	0.20758015	
353.6	0.24380164	0.20797236	
353.8	0.24393712	0.20836414	
354	0.24378059	0.2087555	
354.2	0.24415784	0.20914642	
354.4	0.24533205	0.20953691	
354.6	0.24602515	0.20992698	
354.8	0.2469278	0.21031661	
355	0.24727948	0.21070582	
355.2	0.24720049	0.2110946	
355.4	0.24713296	0.21148295	
355.6	0.2479967	0.21187088	
355.8	0.2483928	0.21225838	
356	0.24907748	0.21264546	
356.2	0.24913022	0.21303211	
356.4	0.2502256	0.21341833	
356.6	0.25099461	0.21380414	
356.8	0.25134655	0.21418951	
357	0.25143638	0.21457447	
357.2	0.25223776	0.214959	
357.4	0.25293184	0.21534311	
357.6	0.2539971	0.2157268	
357.8	0.25409168	0.21611007	
358	0.25433898	0.21649291	
358.2	0.25512535	0.21687534	
358.4	0.25600867	0.21725734	
358.6	0.25628731	0.21763893	
358.8	0.25664944	0.2180201	
359	0.25641885	0.21840084	
359.2	0.25675532	0.21878117	
359.4	0.25687611	0.21916109	
359.6	0.25712382	0.21954058	
359.8	0.25758172	0.21991966	
360	0.25825744	0.22029832	
360.2	0.25837871	0.22067657	
360.4	0.25864363	0.2210544	
360.6	0.25880253	0.22143181	
360.8	0.25906673	0.22180882	
361	0.25968432	0.2221854	
361.2	0.26041803	0.22256158	
361.4	0.26079244	0.22293734	
361.6	0.26135896	0.22331269	
361.8	0.26150502	0.22368762	
362	0.2621928	0.22406215	
362.2	0.26275298	0.22443626	
362.4	0.2634714	0.22480996	
362.6	0.26367369	0.22518325	
362.8	0.2643101	0.22555613	
363	0.26488843	0.22592861	
363.2	0.26568259	0.22630067	
363.4	0.26567599	0.22667232	
363.6	0.26622341	0.22704357	
363.8	0.267068	0.22741441	
364	0.26703341	0.22778484	
364.2	0.26678883	0.22815487	
364.4	0.26702878	0.22852448	
364.6	0.26765616	0.2288937	
364.8	0.26804403	0.2292625	
365	0.26857359	0.22963091	
365.2	0.26867406	0.2299989	
365.4	0.26926408	0.2303665	
365.6	0.26950762	0.23073369	
365.8	0.2698805	0.23110047	
366	0.27055313	0.23146685	
366.2	0.27114118	0.23183284	
366.4	0.27158314	0.23219841	
366.6	0.27204296	0.23256359	
366.8	0.27265681	0.23292837	
367	0.27363761	0.23329275	
367.2	0.27380007	0.23365672	
367.4	0.2737243	0.2340203	
367.6	0.27393482	0.23438347	
367.8	0.27387688	0.23474625	
368	0.27415969	0.23510863	
368.2	0.27422029	0.23547061	
368.4	0.27511254	0.2358322	
368.6	0.27532138	0.23619338	
368.8	0.2754454	0.23655418	
369	0.27590182	0.23691457	
369.2	0.27588417	0.23727457	
369.4	0.27624648	0.23763417	
369.6	0.27642601	0.23799338	
369.8	0.27693145	0.23835219	
370	0.27753412	0.23871061	
370.2	0.27794048	0.23906864	
370.4	0.27843334	0.23942627	
370.6	0.27898614	0.23978351	
370.8	0.27983495	0.24014036	
371	0.28027357	0.24049682	
371.2	0.28026601	0.24085288	
371.4	0.28003174	0.24120855	
371.6	0.28062717	0.24156384	
371.8	0.28152869	0.24191873	
372	0.28249672	0.24227323	
372.2	0.28272568	0.24262734	
372.4	0.28407198	0.24298107	
372.6	0.28380192	0.24333441	
372.8	0.28408848	0.24368735	
373	0.28387256	0.24403991	
373.2	0.28423393	0.24439209	
373.4	0.28467082	0.24474387	
373.6	0.2848707	0.24509528	
373.8	0.28521137	0.24544629	
374	0.28508791	0.24579692	
374.2	0.28542957	0.24614716	
374.4	0.28596101	0.24649702	
374.6	0.28636869	0.2468465	
374.8	0.28656105	0.24719559	
375	0.28660925	0.2475443	
375.2	0.28732495	0.24789262	
375.4	0.2879462	0.24824056	
375.6	0.28925638	0.24858812	
375.8	0.29027953	0.2489353	
376	0.29075643	0.2492821	
376.2	0.29156898	0.24962852	
376.4	0.29233987	0.24997455	
376.6	0.29214941	0.25032021	
376.8	0.29277917	0.25066548	
377	0.29269123	0.25101038	
377.2	0.29339533	0.2513549	
377.4	0.29356689	0.25169904	
377.6	0.29310203	0.2520428	
377.8	0.2931222	0.25238619	
378	0.29248315	0.25272919	
378.2	0.29269328	0.25307183	
378.4	0.29264116	0.25341408	
378.6	0.29264679	0.25375596	
378.8	0.29270358	0.25409746	
379	0.29388241	0.25443859	
379.2	0.29485839	0.25477934	
379.4	0.29542175	0.25511972	
379.6	0.29622041	0.25545973	
379.8	0.29679909	0.25579936	
380	0.29784456	0.25613862	
380.2	0.29892214	0.25647751	
380.4	0.29911126	0.25681602	
380.6	0.29944511	0.25715417	
380.8	0.29964632	0.25749194	
381	0.29962638	0.25782934	
381.2	0.30000771	0.25816637	
381.4	0.29992264	0.25850303	
381.6	0.29919744	0.25883932	
381.8	0.29888101	0.25917524	
382	0.29939701	0.25951079	
382.2	0.29943322	0.25984597	
382.4	0.29960323	0.26018079	
382.6	0.29953915	0.26051524	
382.8	0.29997393	0.26084932	
383	0.30108138	0.26118303	
383.2	0.30123048	0.26151638	
383.4	0.30159294	0.26184936	
383.6	0.30236115	0.26218197	
383.8	0.3033555	0.26251422	
384	0.30491942	0.26284611	
384.2	0.30541619	0.26317763	
384.4	0.30564613	0.26350879	
384.6	0.30676085	0.26383958	
384.8	0.30704297	0.26417001	
385	0.30746536	0.26450007	
385.2	0.30781301	0.26482978	
385.4	0.3081709	0.26515912	
385.6	0.30827373	0.2654881	
385.8	0.30866095	0.26581672	
386	0.30887039	0.26614498	
386.2	0.30834731	0.26647288	
386.4	0.30807178	0.26680041	
386.6	0.30765719	0.26712759	
386.8	0.30759458	0.26745441	
387	0.30749421	0.26778087	
387.2	0.30743302	0.26810697	
387.4	0.30789972	0.26843272	
387.6	0.30846029	0.2687581	
387.8	0.30931574	0.26908313	
388	0.31016624	0.2694078	
388.2	0.31036043	0.26973211	
388.4	0.31124605	0.27005607	
388.6	0.31219784	0.27037968	
388.8	0.31241126	0.27070292	
389	0.31295548	0.27102582	
389.2	0.31378103	0.27134835	
389.4	0.31423287	0.27167054	
389.6	0.3144791	0.27199237	
389.8	0.31443736	0.27231384	
390	0.31449305	0.27263497	
390.2	0.31456253	0.27295574	
390.4	0.31433194	0.27327615	
390.6	0.31446083	0.27359622	
390.8	0.31467826	0.27391594	
391	0.31437104	0.2742353	
391.2	0.3147115	0.27455431	
391.4	0.31461034	0.27487298	
391.6	0.31510196	0.27519129	
391.8	0.31536632	0.27550925	
392	0.31563277	0.27582687	
392.2	0.31595601	0.27614413	
392.4	0.31663345	0.27646105	
392.6	0.31694299	0.27677762	
392.8	0.31704601	0.27709384	
393	0.31753207	0.27740971	
393.2	0.31775478	0.27772524	
393.4	0.31760492	0.27804042	
393.6	0.31796828	0.27835525	
393.8	0.31781556	0.27866974	
394	0.31829117	0.27898388	
394.2	0.31848558	0.27929768	
394.4	0.31883374	0.27961114	
394.6	0.31904987	0.27992425	
394.8	0.31916676	0.28023701	
395	0.31920088	0.28054943	
395.2	0.31998431	0.28086151	
395.4	0.32006147	0.28117325	
395.6	0.32096318	0.28148464	
395.8	0.32113496	0.28179569	
396	0.32185914	0.2821064	
396.2	0.32226738	0.28241677	
396.4	0.32265233	0.2827268	
396.6	0.32258016	0.28303649	
396.8	0.32265916	0.28334584	
397	0.32293579	0.28365485	
397.2	0.32278682	0.28396351	
397.4	0.32334139	0.28427184	
397.6	0.32364192	0.28457983	
397.8	0.32414167	0.28488749	
398	0.32470595	0.2851948	
398.2	0.32518357	0.28550178	
398.4	0.32501221	0.28580842	
398.6	0.32532177	0.28611472	
398.8	0.32546926	0.28642069	
399	0.32607186	0.28672632	
399.2	0.32646592	0.28703162	
399.4	0.32661095	0.28733658	
399.6	0.32707145	0.2876412	
399.8	0.32765225	0.28794549	
400	0.32780134	0.28824945	
400.2	0.32801638	0.28855307	
400.4	0.32820526	0.28885636	
400.6	0.32858137	0.28915932	
400.8	0.32892205	0.28946194	
401	0.32922092	0.28976423	
401.2	0.33002161	0.29006619	
401.4	0.33080016	0.29036782	
401.6	0.3309748	0.29066912	
401.8	0.33112528	0.29097008	
402	0.33094635	0.29127072	
402.2	0.33070346	0.29157102	
402.4	0.33080469	0.291871	
402.6	0.33129615	0.29217064	
402.8	0.33137586	0.29246996	
403	0.33164952	0.29276895	
403.2	0.3319341	0.29306761	
403.4	0.33237913	0.29336594	
403.6	0.33319993	0.29366394	
403.8	0.33384081	0.29396162	
404	0.33407557	0.29425897	
404.2	0.33417369	0.29455599	
404.4	0.33447723	0.29485269	
404.6	0.3349513	0.29514906	
404.8	0.33481641	0.29544511	
405	0.33513767	0.29574083	
405.2	0.33557966	0.29603622	
405.4	0.33539773	0.29633129	
405.6	0.3353792	0.29662604	
405.8	0.33534064	0.29692047	
406	0.33522674	0.29721457	
406.2	0.33575095	0.29750834	
406.4	0.33591239	0.2978018	
406.6	0.33593287	0.29809493	
406.8	0.33614074	0.29838774	
407	0.33630971	0.29868023	
407.2	0.33668223	0.2989724	
407.4	0.33709562	0.29926425	
407.6	0.33749575	0.29955577	
407.8	0.33737459	0.29984698	
408	0.33733027	0.30013786	
408.2	0.33695792	0.30042843	
408.4	0.33746213	0.30071868	
408.6	0.33770417	0.30100861	
408.8	0.33788037	0.30129822	
409	0.33844173	0.30158751	
409.2	0.33861111	0.30187649	
409.4	0.33872084	0.30216515	
409.6	0.33922675	0.30245349	
409.8	0.33975276	0.30274151	
410	0.34044935	0.30302922	
410.2	0.34123841	0.30331661	
410.4	0.34079341	0.30360369	
410.6	0.34102599	0.30389045	
410.8	0.34141936	0.30417689	
411	0.34181565	0.30446302	
411.2	0.34212294	0.30474884	
411.4	0.34273504	0.30503434	
411.6	0.34288524	0.30531953	
411.8	0.342705	0.30560441	
412	0.34272462	0.30588897	
412.2	0.3429043	0.30617323	
412.4	0.3431741	0.30645717	
412.6	0.34322448	0.30674079	
412.8	0.3435803	0.30702411	
413	0.34368943	0.30730711	
413.2	0.3443334	0.30758981	
413.4	0.34439931	0.30787219	
413.6	0.34499077	0.30815426	
413.8	0.34543283	0.30843603	
414	0.34566603	0.30871748	
414.2	0.34578141	0.30899863	
414.4	0.34561935	0.30927946	
414.6	0.34562741	0.30955999	
414.8	0.34647096	0.30984021	
415	0.3467169	0.31012012	
415.2	0.34722665	0.31039973	
415.4	0.34721299	0.31067902	
415.6	0.34697412	0.31095801	
415.8	0.34730272	0.3112367	
416	0.34750871	0.31151508	
416.2	0.34788664	0.31179315	
416.4	0.34799027	0.31207092	
416.6	0.34795472	0.31234838	
416.8	0.34873577	0.31262554	
417	0.34917484	0.31290239	
417.2	0.3493824	0.31317894	
417.4	0.34897373	0.31345519	
417.6	0.34950198	0.31373113	
417.8	0.34972229	0.31400677	
418	0.35031949	0.3142821	
418.2	0.35060694	0.31455714	
418.4	0.35077793	0.31483187	
418.6	0.35101486	0.3151063	
418.8	0.35137345	0.31538043	
419	0.35117226	0.31565426	
419.2	0.35137252	0.31592778	
419.4	0.35131171	0.31620101	
419.6	0.35144653	0.31647394	
419.8	0.35158765	0.31674656	
420	0.3513926	0.31701889	
420.2	0.35119319	0.31729092	
420.4	0.35034946	0.31756265	
420.6	0.35065236	0.31783408	
420.8	0.35106978	0.31810521	
421	0.35143918	0.31837605	
421.2	0.35173324	0.31864659	
421.4	0.3522717	0.31891683	
421.6	0.35290532	0.31918677	
421.8	0.35389366	0.31945642	
422	0.35458129	0.31972577	
422.2	0.3547918	0.31999483	
422.4	0.35545962	0.32026359	
422.6	0.35572547	0.32053205	
422.8	0.35567365	0.32080022	
423	0.35555257	0.3210681	
423.2	0.35533941	0.32133568	
423.4	0.35496169	0.32160297	
423.6	0.35473138	0.32186996	
423.8	0.3548234	0.32213666	
424	0.35478388	0.32240307	
424.2	0.35459404	0.32266919	
424.4	0.3545425	0.32293501	
424.6	0.35513107	0.32320054	
424.8	0.35571636	0.32346578	
425	0.35605559	0.32373073	
425.2	0.35681269	0.32399539	
425.4	0.35712625	0.32425975	
425.6	0.35771385	0.32452383	
425.8	0.35844106	0.32478762	
426	0.35865233	0.32505111	
426.2	0.35878678	0.32531432	
426.4	0.35917385	0.32557724	
426.6	0.35918908	0.32583987	
426.8	0.359091	0.32610221	
427	0.35907671	0.32636426	
427.2	0.35919851	0.32662603	
427.4	0.35946918	0.32688751	
427.6	0.35958418	0.3271487	
427.8	0.36017812	0.3274096	
428	0.36034264	0.32767022	
428.2	0.3606929	0.32793055	
428.4	0.36070812	0.3281906	
428.6	0.36064298	0.32845036	
428.8	0.36093245	0.32870983	
429	0.36050693	0.32896902	
429.2	0.36115119	0.32922793	
429.4	0.36108389	0.32948655	
429.6	0.361328	0.32974488	
429.8	0.3611726	0.33000294	
430	0.36133525	0.3302607	
430.2	0.36116721	0.33051819	
430.4	0.3616116	0.33077539	
430.6	0.36167974	0.33103232	
430.8	0.36188165	0.33128895	
431	0.36216782	0.33154531	
431.2	0.3623309	0.33180139	
431.4	0.36219663	0.33205718	
431.6	0.36222237	0.3323127	
431.8	0.36323255	0.33256793	
432	0.36394334	0.33282288	
432.2	0.36429602	0.33307755	
432.4	0.36444123	0.33333195	
432.6	0.36451018	0.33358606	
432.8	0.36474707	0.33383989	
433	0.36491862	0.33409345	
433.2	0.36580562	0.33434673	
433.4	0.36602198	0.33459973	
433.6	0.36610202	0.33485245	
433.8	0.3663058	0.33510489	
434	0.36665364	0.33535706	
434.2	0.36663309	0.33560895	
434.4	0.3667438	0.33586056	
434.6	0.36669061	0.3361119	
434.8	0.36640182	0.33636296	
435	0.36635418	0.33661374	
435.2	0.36616295	0.33686425	
435.4	0.36612961	0.33711449	
435.6	0.36625135	0.33736445	
435.8	0.36674677	0.33761413	
436	0.36748755	0.33786354	
436.2	0.3670686	0.33811268	
436.4	0.36741014	0.33836154	
436.6	0.36763985	0.33861013	
436.8	0.36788196	0.33885845	
437	0.36802857	0.33910649	
437.2	0.36845747	0.33935427	
437.4	0.3686013	0.33960177	
437.6	0.36864531	0.33984899	
437.8	0.36885214	0.34009595	
438	0.36898291	0.34034264	
438.2	0.36859322	0.34058905	
438.4	0.36828235	0.3408352	
438.6	0.36819906	0.34108107	
438.8	0.36835747	0.34132667	
439	0.36888163	0.34157201	
439.2	0.36920014	0.34181707	
439.4	0.36928115	0.34206187	
439.6	0.36960816	0.34230639	
439.8	0.37013397	0.34255065	
440	0.37066439	0.34279464	
440.2	0.37035635	0.34303836	
440.4	0.3706028	0.34328182	
440.6	0.37071714	0.343525	
440.8	0.37084967	0.34376792	
441	0.3711228	0.34401057	
441.2	0.37136075	0.34425296	
441.4	0.37161332	0.34449508	
441.6	0.37141886	0.34473694	
441.8	0.3713792	0.34497852	
442	0.37164523	0.34521985	
442.2	0.37159209	0.34546091	
442.4	0.3717811	0.3457017	
442.6	0.37190353	0.34594223	
442.8	0.37243385	0.34618249	
443	0.3725626	0.3464225	
443.2	0.37283119	0.34666223	
443.4	0.37311161	0.34690171	
443.6	0.37330301	0.34714092	
443.8	0.37317324	0.34737987	
444	0.3735473	0.34761855	
444.2	0.37322612	0.34785698	
444.4	0.37299947	0.34809514	
444.6	0.3732345	0.34833304	
444.8	0.37356137	0.34857068	
445	0.37401388	0.34880806	
445.2	0.37402332	0.34904518	
445.4	0.37481592	0.34928203	
445.6	0.37504742	0.34951863	
445.8	0.37553347	0.34975497	
446	0.37574617	0.34999105	
446.2	0.3757563	0.35022686	
446.4	0.37566015	0.35046242	
446.6	0.37604139	0.35069773	
446.8	0.37619924	0.35093277	
447	0.37609377	0.35116755	
447.2	0.37616447	0.35140208	
447.4	0.37671235	0.35163635	
447.6	0.37642787	0.35187036	
447.8	0.37683792	0.35210412	
448	0.37703972	0.35233761	
448.2	0.37703669	0.35257085	
448.4	0.37757045	0.35280384	
448.6	0.37821832	0.35303657	
448.8	0.37845488	0.35326904	
449	0.37879406	0.35350126	
449.2	0.37877888	0.35373323	
449.4	0.37918212	0.35396494	
449.6	0.37903706	0.35419639	
449.8	0.37953577	0.35442759	
450	0.37916935	0.35465854	
450.2	0.37918591	0.35488923	
450.4	0.37966696	0.35511967	
450.6	0.38018926	0.35534986	
450.8	0.37996692	0.35557979	
451	0.37964542	0.35580947	
451.2	0.37966439	0.3560389	
451.4	0.37944802	0.35626808	
451.6	0.37902533	0.356497	
451.8	0.37889878	0.35672568	
452	0.37870405	0.3569541	
452.2	0.37907793	0.35718227	
452.4	0.37941197	0.35741019	
452.6	0.37943133	0.35763786	
452.8	0.37933831	0.35786528	
453	0.37935248	0.35809246	
453.2	0.37925198	0.35831938	
453.4	0.37957411	0.35854605	
453.6	0.37990445	0.35877247	
453.8	0.38033752	0.35899865	
454	0.38039625	0.35922457	
454.2	0.38122901	0.35945025	
454.4	0.38139704	0.35967568	
454.6	0.38157152	0.35990087	
454.8	0.38151349	0.3601258	
455	0.38148961	0.36035049	
455.2	0.38158115	0.36057493	
455.4	0.38093471	0.36079913	
455.6	0.38143569	0.36102308	
455.8	0.38167359	0.36124678	
456	0.38191414	0.36147024	
456.2	0.38205756	0.36169345	
456.4	0.3828618	0.36191642	
456.6	0.38286861	0.36213914	
456.8	0.38311611	0.36236162	
457	0.38319389	0.36258385	
457.2	0.38321172	0.36280584	
457.4	0.38333446	0.36302759	
457.6	0.38337391	0.36324909	
457.8	0.38370321	0.36347035	
458	0.38398173	0.36369136	
458.2	0.38407344	0.36391214	
458.4	0.38399265	0.36413267	
458.6	0.38432057	0.36435296	
458.8	0.38412639	0.364573	
459	0.38419402	0.36479281	
459.2	0.38423465	0.36501237	
459.4	0.38375467	0.36523169	
459.6	0.38419522	0.36545077	
459.8	0.3838945	0.36566962	
460	0.3838386	0.36588822	
460.2	0.38390636	0.36610658	
460.4	0.38396435	0.3663247	
460.6	0.38366167	0.36654258	
460.8	0.38370557	0.36676022	
461	0.38343846	0.36697762	
461.2	0.38365104	0.36719479	
461.4	0.38354866	0.36741171	
461.6	0.38359262	0.3676284	
461.8	0.38386232	0.36784485	
462	0.38411611	0.36806106	
462.2	0.38435477	0.36827704	
462.4	0.38463228	0.36849277	
462.6	0.38476255	0.36870827	
462.8	0.38511163	0.36892354	
463	0.3855822	0.36913856	
463.2	0.38572563	0.36935335	
463.4	0.38596346	0.36956791	
463.6	0.38684541	0.36978223	
463.8	0.38671033	0.36999631	
464	0.387188	0.37021016	
464.2	0.38690782	0.37042378	
464.4	0.38716263	0.37063716	
464.6	0.38760082	0.3708503	
464.8	0.38723577	0.37106321	
465	0.38741638	0.37127589	
465.2	0.38782378	0.37148833	
465.4	0.38717596	0.37170054	
465.6	0.38764324	0.37191252	
465.8	0.38718337	0.37212427	
466	0.38745734	0.37233578	
466.2	0.3875908	0.37254706	
466.4	0.38814446	0.37275811	
466.6	0.3887455	0.37296892	
466.8	0.38924497	0.37317951	
467	0.38940087	0.37338986	
467.2	0.3894325	0.37359998	
467.4	0.38975447	0.37380987	
467.6	0.39029727	0.37401953	
467.8	0.39016349	0.37422897	
468	0.39022332	0.37443817	
468.2	0.39008844	0.37464714	
468.4	0.39090908	0.37485588	
468.6	0.39089603	0.37506439	
468.8	0.39082831	0.37527267	
469	0.39114444	0.37548073	
469.2	0.3916841	0.37568856	
469.4	0.39162809	0.37589615	
469.6	0.39164819	0.37610352	
469.8	0.39103833	0.37631066	
470	0.39181599	0.37651758	
470.2	0.39201574	0.37672427	
470.4	0.39223037	0.37693073	
470.6	0.392179	0.37713696	
470.8	0.39166796	0.37734297	
471	0.39188221	0.37754875	
471.2	0.39164524	0.3777543	
471.4	0.39156882	0.37795963	
471.6	0.39218607	0.37816474	
471.8	0.39184297	0.37836962	
472	0.39136449	0.37857427	
472.2	0.39192052	0.3787787	
472.4	0.39232217	0.3789829	
472.6	0.3924165	0.37918688	
472.8	0.39290891	0.37939064	
473	0.39290744	0.37959417	
473.2	0.39339638	0.37979748	
473.4	0.3933919	0.38000057	
473.6	0.39345626	0.38020343	
473.8	0.39349356	0.38040607	
474	0.39396937	0.38060848	
474.2	0.3939809	0.38081068	
474.4	0.39405426	0.38101265	
474.6	0.39403874	0.3812144	
474.8	0.393862	0.38141593	
475	0.39450732	0.38161724	
475.2	0.39477596	0.38181833	
475.4	0.39529137	0.38201919	
475.6	0.39565903	0.38221984	
475.8	0.39542237	0.38242026	
476	0.3957057	0.38262047	
476.2	0.39621387	0.38282045	
476.4	0.3964654	0.38302022	
476.6	0.39663886	0.38321977	
476.8	0.39665055	0.38341909	
477	0.39660357	0.3836182	
477.2	0.39672471	0.38381709	
477.4	0.39663047	0.38401576	
477.6	0.39643064	0.38421422	
477.8	0.39600801	0.38441245	
478	0.39603037	0.38461047	
478.2	0.3958307	0.38480827	
478.4	0.39580322	0.38500585	
478.6	0.39564497	0.38520322	
478.8	0.39571362	0.38540037	
479	0.3960809	0.3855973	
479.2	0.39649271	0.38579401	
479.4	0.39655153	0.38599051	
479.6	0.39648851	0.3861868	
479.8	0.39666077	0.38638287	
480	0.39666077	0.38657872	
480.2	0.39624748	0.38636699	
480.4	0.39596474	0.38615537	
480.6	0.39556737	0.38594387	
480.8	0.3953032	0.38573248	
481	0.3947232	0.38552121	
481.2	0.39449085	0.38531006	
481.4	0.39424911	0.38509902	
481.6	0.39400241	0.38488809	
481.8	0.39360787	0.38467729	
482	0.39312136	0.38446659	
482.2	0.39280257	0.38425602	
482.4	0.39216626	0.38404556	
482.6	0.39148183	0.38383521	
482.8	0.39081393	0.38362498	
483	0.39038868	0.38341486	
483.2	0.38978502	0.38320486	
483.4	0.38881921	0.38299498	
483.6	0.38843838	0.38278521	
483.8	0.38805217	0.38257555	
484	0.38729759	0.38236601	
484.2	0.38643949	0.38215658	
484.4	0.38620888	0.38194727	
484.6	0.38577383	0.38173807	
484.8	0.38527573	0.38152899	
485	0.38488524	0.38132002	
485.2	0.38473048	0.38111117	
485.4	0.38453202	0.38090243	
485.6	0.38398394	0.38069381	
485.8	0.38334722	0.38048529	
486	0.38266088	0.3802769	
486.2	0.38260016	0.38006862	
486.4	0.38234379	0.37986045	
486.6	0.38156138	0.37965239	
486.8	0.38114292	0.37944445	
487	0.38075346	0.37923663	
487.2	0.38020939	0.37902892	
487.4	0.38002825	0.37882132	
487.6	0.37987331	0.37861383	
487.8	0.37936033	0.37840646	
488	0.37850857	0.3781992	
488.2	0.37815766	0.37799206	
488.4	0.37832926	0.37778503	
488.6	0.37767089	0.37757811	
488.8	0.37679836	0.37737131	
489	0.37645459	0.37716462	
489.2	0.37535042	0.37695804	
489.4	0.3749657	0.37675157	
489.6	0.37440519	0.37654522	
489.8	0.3739844	0.37633899	
490	0.37367539	0.37613286	
490.2	0.37358461	0.37592685	
490.4	0.37293043	0.37572095	
490.6	0.37254275	0.37551516	
490.8	0.37248705	0.37530949	
491	0.37239006	0.37510393	
491.2	0.37189162	0.37489848	
491.4	0.37196626	0.37469314	
491.6	0.37168028	0.37448792	
491.8	0.37108791	0.37428281	
492	0.3703934	0.37407781	
492.2	0.37002174	0.37387292	
492.4	0.37007496	0.37366815	
492.6	0.3694446	0.37346348	
492.8	0.36849816	0.37325893	
493	0.36820026	0.37305449	
493.2	0.36825049	0.37285017	
493.4	0.36826275	0.37264595	
493.6	0.36768496	0.37244185	
493.8	0.36697009	0.37223786	
494	0.36643669	0.37203398	
494.2	0.36572959	0.37183021	
494.4	0.36537984	0.37162656	
494.6	0.36519573	0.37142301	
494.8	0.36465199	0.37121958	
495	0.36413012	0.37101626	
495.2	0.36351682	0.37081305	
495.4	0.36357462	0.37060995	
495.6	0.36303647	0.37040696	
495.8	0.36264372	0.37020409	
496	0.36235347	0.37000132	
496.2	0.36249522	0.36979867	
496.4	0.36257817	0.36959612	
496.6	0.36218642	0.36939369	
496.8	0.36203351	0.36919137	
497	0.36232316	0.36898916	
497.2	0.36230206	0.36878706	
497.4	0.36145453	0.36858507	
497.6	0.36083903	0.36838319	
497.8	0.36063399	0.36818143	
498	0.36000906	0.36797977	
498.2	0.35933	0.36777822	
498.4	0.35896073	0.36757679	
498.6	0.35843427	0.36737546	
498.8	0.35786565	0.36717424	
499	0.35771423	0.36697314	
499.2	0.3573037	0.36677214	
499.4	0.35661443	0.36657126	
499.6	0.35617242	0.36637048	
499.8	0.35551921	0.36616982	
500	0.35511067	0.36596926	
500.2	0.35489708	0.36576882	
500.4	0.35462949	0.36556848	
500.6	0.35439216	0.36536825	
500.8	0.35432745	0.36516814	
501	0.35423059	0.36496813	
501.2	0.35382749	0.36476823	
501.4	0.35373578	0.36456844	
501.6	0.35345699	0.36436877	
501.8	0.35374157	0.3641692	
502	0.35322618	0.36396974	
502.2	0.35303013	0.36377039	
502.4	0.35295176	0.36357115	
502.6	0.35293996	0.36337201	
502.8	0.35239144	0.36317299	
503	0.35201667	0.36297408	
503.2	0.35115252	0.36277527	
503.4	0.350042	0.36257657	
503.6	0.34948333	0.36237799	
503.8	0.34908554	0.36217951	
504	0.3493352	0.36198114	
504.2	0.34925136	0.36178288	
504.4	0.34878913	0.36158472	
504.6	0.34778506	0.36138668	
504.8	0.34743191	0.36118874	
505	0.34758681	0.36099092	
505.2	0.34690702	0.3607932	
505.4	0.34706497	0.36059559	
505.6	0.34697387	0.36039809	
505.8	0.34666898	0.36020069	
506	0.34634767	0.3600034	
506.2	0.34633838	0.35980623	
506.4	0.34623415	0.35960916	
506.6	0.34566615	0.35941219	
506.8	0.34530413	0.35921534	
507	0.34534916	0.35901859	
507.2	0.34490066	0.35882196	
507.4	0.344599	0.35862542	
507.6	0.34505801	0.358429	
507.8	0.34480406	0.35823268	
508	0.34420219	0.35803648	
508.2	0.34304751	0.35784038	
508.4	0.34197582	0.35764438	
508.6	0.34117275	0.3574485	
508.8	0.34120785	0.35725272	
509	0.34063363	0.35705705	
509.2	0.34061853	0.35686148	
509.4	0.34048376	0.35666602	
509.6	0.33976175	0.35647067	
509.8	0.33960161	0.35627543	
510	0.33945263	0.3560803	
510.2	0.33904936	0.35588527	
510.4	0.33858693	0.35569034	
510.6	0.33835925	0.35549553	
510.8	0.33849161	0.35530082	
511	0.3384199	0.35510622	
511.2	0.33791123	0.35491172	
511.4	0.33750409	0.35471733	
511.6	0.33725792	0.35452305	
511.8	0.33632664	0.35432887	
512	0.33584163	0.3541348	
512.2	0.33516677	0.35394084	
512.4	0.33486804	0.35374698	
512.6	0.33458786	0.35355323	
512.8	0.33421836	0.35335958	
513	0.33388975	0.35316604	
513.2	0.33425369	0.35297261	
513.4	0.33375608	0.35277928	
513.6	0.33397696	0.35258606	
513.8	0.33391958	0.35239295	
514	0.33336528	0.35219994	
514.2	0.33330478	0.35200703	
514.4	0.33349025	0.35181423	
514.6	0.33307783	0.35162154	
514.8	0.33287619	0.35142895	
515	0.33234785	0.35123647	
515.2	0.33174152	0.3510441	
515.4	0.33132629	0.35085183	
515.6	0.33130482	0.35065966	
515.8	0.33103854	0.3504676	
516	0.33080223	0.35027564	
516.2	0.33034969	0.35008379	
516.4	0.33006581	0.34989205	
516.6	0.33015509	0.34970041	
516.8	0.32993885	0.34950887	
517	0.32962254	0.34931744	
517.2	0.32948789	0.34912612	
517.4	0.3295522	0.3489349	
517.6	0.32947637	0.34874378	
517.8	0.32917948	0.34855277	
518	0.32920357	0.34836187	
518.2	0.32909692	0.34817106	
518.4	0.32929514	0.34798037	
518.6	0.32870759	0.34778977	
518.8	0.32866952	0.34759928	
519	0.32779479	0.3474089	
519.2	0.32737719	0.34721862	
519.4	0.32721578	0.34702844	
519.6	0.32717572	0.34683837	
519.8	0.32634709	0.34664841	
520	0.32601069	0.34645854	
520.2	0.32592833	0.34626878	
520.4	0.32530149	0.34607913	
520.6	0.32534735	0.34588958	
520.8	0.32475745	0.34570013	
521	0.32405956	0.34551078	
521.2	0.32376456	0.34532154	
521.4	0.32369458	0.34513241	
521.6	0.32278257	0.34494337	
521.8	0.32262772	0.34475444	
522	0.3225014	0.34456562	
522.2	0.32219274	0.3443769	
522.4	0.32170527	0.34418828	
522.6	0.32119017	0.34399976	
522.8	0.32094866	0.34381135	
523	0.32080037	0.34362304	
523.2	0.3206055	0.34343483	
523.4	0.32037683	0.34324673	
523.6	0.32030862	0.34305873	
523.8	0.31954631	0.34287083	
524	0.31991763	0.34268304	
524.2	0.32008518	0.34249535	
524.4	0.31987294	0.34230776	
524.6	0.32003364	0.34212027	
524.8	0.31977469	0.34193289	
525	0.31940845	0.34174561	
525.2	0.3189052	0.34155843	
525.4	0.31807149	0.34137135	
525.6	0.3172164	0.34118438	
525.8	0.3171472	0.34099751	
526	0.31645094	0.34081074	
526.2	0.31575407	0.34062407	
526.4	0.31543778	0.34043751	
526.6	0.31537525	0.34025105	
526.8	0.31573099	0.34006469	
527	0.3156825	0.33987843	
527.2	0.3154985	0.33969228	
527.4	0.31539328	0.33950622	
527.6	0.31538467	0.33932027	
527.8	0.31551525	0.33913442	
528	0.31560132	0.33894867	
528.2	0.31576744	0.33876303	
528.4	0.31566806	0.33857748	
528.6	0.31543198	0.33839204	
528.8	0.3153693	0.3382067	
529	0.31483029	0.33802146	
529.2	0.31433065	0.33783632	
529.4	0.31404393	0.33765128	
529.6	0.31397168	0.33746635	
529.8	0.31356282	0.33728151	
530	0.31334412	0.33709678	
530.2	0.31375837	0.33691215	
530.4	0.3133816	0.33672762	
530.6	0.31275244	0.33654319	
530.8	0.31249986	0.33635886	
531	0.31233271	0.33617463	
531.2	0.31185516	0.33599051	
531.4	0.31138581	0.33580648	
531.6	0.31073262	0.33562255	
531.8	0.31063952	0.33543873	
532	0.31001733	0.33525501	
532.2	0.30956226	0.33507138	
532.4	0.30919423	0.33488786	
532.6	0.30926093	0.33470444	
532.8	0.30900102	0.33452112	
533	0.3082547	0.3343379	
533.2	0.30785347	0.33415478	
533.4	0.30775198	0.33397176	
533.6	0.30718103	0.33378883	
533.8	0.30711647	0.33360601	
534	0.30719089	0.33342329	
534.2	0.30731764	0.33324068	
534.4	0.30694902	0.33305816	
534.6	0.30691352	0.33287574	
534.8	0.30676867	0.33269342	
535	0.30647095	0.3325112	
535.2	0.30645932	0.33232908	
535.4	0.30651692	0.33214705	
535.6	0.30636247	0.33196513	
535.8	0.3065113	0.33178331	
536	0.30627319	0.33160159	
536.2	0.30600817	0.33141997	
536.4	0.30581347	0.33123845	
536.6	0.30562239	0.33105702	
536.8	0.30522294	0.3308757	
537	0.3050071	0.33069447	
537.2	0.30463132	0.33051335	
537.4	0.30461354	0.33033232	
537.6	0.30445706	0.3301514	
537.8	0.3046028	0.32997057	
538	0.30468549	0.32978984	
538.2	0.3051049	0.32960921	
538.4	0.30533389	0.32942868	
538.6	0.30437669	0.32924825	
538.8	0.30323974	0.32906791	
539	0.30222098	0.32888768	
539.2	0.30243786	0.32870754	
539.4	0.30158464	0.32852751	
539.6	0.30092921	0.32834757	
539.8	0.30084711	0.32816773	
540	0.29973267	0.32798799	
540.2	0.29916166	0.32780834	
540.4	0.29866143	0.3276288	
540.6	0.29878105	0.32744935	
540.8	0.29862872	0.32727001	
541	0.29880659	0.32709076	
541.2	0.29855209	0.32691161	
541.4	0.29881101	0.32673255	
541.6	0.29909859	0.3265536	
541.8	0.2993103	0.32637474	
542	0.29990691	0.32619598	
542.2	0.30014234	0.32601732	
542.4	0.29972115	0.32583876	
542.6	0.29868019	0.32566029	
542.8	0.2982437	0.32548192	
543	0.29803579	0.32530365	
543.2	0.29800771	0.32512548	
543.4	0.29791498	0.3249474	
543.6	0.2977138	0.32476943	
543.8	0.29797017	0.32459155	
544	0.29688557	0.32441376	
544.2	0.29683932	0.32423608	
544.4	0.29661877	0.32405849	
544.6	0.29633	0.323881	
544.8	0.29570588	0.32370361	
545	0.29544614	0.32352631	
545.2	0.29470967	0.32334911	
545.4	0.29430132	0.32317201	
545.6	0.29401584	0.322995	
545.8	0.29388317	0.3228181	
546	0.29363862	0.32264128	
546.2	0.29315937	0.32246457	
546.4	0.29316971	0.32228795	
546.6	0.29319454	0.32211143	
546.8	0.29293919	0.32193501	
547	0.29314045	0.32175868	
547.2	0.29294153	0.32158245	
547.4	0.29317972	0.32140631	
547.6	0.29311484	0.32123028	
547.8	0.29277086	0.32105433	
548	0.29227958	0.32087849	
548.2	0.29230697	0.32070274	
548.4	0.29218062	0.32052709	
548.6	0.29190912	0.32035153	
548.8	0.29167743	0.32017607	
549	0.29148116	0.32000071	
549.2	0.29117827	0.31982544	
549.4	0.29094662	0.31965027	
549.6	0.29052909	0.31947519	
549.8	0.29040662	0.31930021	
550	0.29025009	0.31912533	
550.2	0.29033984	0.31895054	
550.4	0.29033448	0.31877584	
550.6	0.29010567	0.31860125	
550.8	0.28986248	0.31842674	
551	0.29013616	0.31825234	
551.2	0.28947489	0.31807803	
551.4	0.28921893	0.31790381	
551.6	0.2886156	0.31772969	
551.8	0.28829843	0.31755567	
552	0.28826106	0.31738174	
552.2	0.28814696	0.31720791	
552.4	0.28810817	0.31703417	
552.6	0.28794101	0.31686052	
552.8	0.28779388	0.31668698	
553	0.28718894	0.31651352	
553.2	0.28712092	0.31634017	
553.4	0.2869205	0.3161669	
553.6	0.28673768	0.31599373	
553.8	0.28652497	0.31582066	
554	0.28649523	0.31564768	
554.2	0.28614929	0.3154748	
554.4	0.28584799	0.31530201	
554.6	0.2857712	0.31512931	
554.8	0.2858905	0.31495671	
555	0.28573917	0.31478421	
555.2	0.285287	0.3146118	
555.4	0.28637962	0.31443948	
555.6	0.28570094	0.31426726	
555.8	0.28538881	0.31409513	
556	0.28511718	0.3139231	
556.2	0.28462891	0.31375116	
556.4	0.28430209	0.31357931	
556.6	0.28383984	0.31340756	
556.8	0.28342491	0.3132359	
557	0.28283677	0.31306434	
557.2	0.28267902	0.31289287	
557.4	0.28254062	0.3127215	
557.6	0.28245733	0.31255022	
557.8	0.28212946	0.31237903	
558	0.2821991	0.31220793	
558.2	0.2821691	0.31203694	
558.4	0.2820764	0.31186603	
558.6	0.28230137	0.31169522	
558.8	0.28285876	0.3115245	
559	0.28252415	0.31135387	
559.2	0.28221732	0.31118334	
559.4	0.28264537	0.3110129	
559.6	0.28128778	0.31084255	
559.8	0.2808371	0.3106723	
560	0.28058504	0.31050214	
560.2	0.27974486	0.31033208	
560.4	0.27963542	0.31016211	
560.6	0.27941233	0.30999223	
560.8	0.2789244	0.30982244	
561	0.27811073	0.30965275	
561.2	0.278008	0.30948315	
561.4	0.27847838	0.30931364	
561.6	0.27858569	0.30914422	
561.8	0.278966	0.3089749	
562	0.27931305	0.30880567	
562.2	0.27919064	0.30863654	
562.4	0.2789574	0.30846749	
562.6	0.27896615	0.30829854	
562.8	0.27887124	0.30812968	
563	0.27847241	0.30796092	
563.2	0.27811334	0.30779224	
563.4	0.27856892	0.30762366	
563.6	0.27810336	0.30745517	
563.8	0.27792529	0.30728678	
564	0.27774735	0.30711847	
564.2	0.27742586	0.30695026	
564.4	0.27758322	0.30678214	
564.6	0.2773848	0.30661411	
564.8	0.27671371	0.30644617	
565	0.2763544	0.30627833	
565.2	0.2766314	0.30611058	
565.4	0.27685126	0.30594292	
565.6	0.27656351	0.30577535	
565.8	0.27656441	0.30560787	
566	0.27576079	0.30544049	
566.2	0.27496879	0.30527319	
566.4	0.27483415	0.30510599	
566.6	0.27436157	0.30493888	
566.8	0.27461177	0.30477186	
567	0.27428855	0.30460494	
567.2	0.27371316	0.3044381	
567.4	0.27381592	0.30427136	
567.6	0.27348693	0.3041047	
567.8	0.27378127	0.30393814	
568	0.27364429	0.30377167	
568.2	0.27343735	0.30360529	
568.4	0.27290232	0.303439	
568.6	0.27265905	0.30327281	
568.8	0.27204902	0.3031067	
569	0.27205736	0.30294068	
569.2	0.27219721	0.30277476	
569.4	0.2720682	0.30260893	
569.6	0.27195323	0.30244318	
569.8	0.27230323	0.30227753	
570	0.27198014	0.30211197	
570.2	0.27207436	0.3019465	
570.4	0.2723983	0.30178112	
570.6	0.27235246	0.30161583	
570.8	0.27289309	0.30145063	
571	0.27248397	0.30128553	
571.2	0.27278987	0.30112051	
571.4	0.27311483	0.30095558	
571.6	0.27359283	0.30079074	
571.8	0.27351784	0.300626	
572	0.27334921	0.30046134	
572.2	0.27274012	0.30029678	
572.4	0.27142504	0.3001323	
572.6	0.27109694	0.29996791	
572.8	0.27014312	0.29980362	
573	0.26951509	0.29963941	
573.2	0.26909399	0.2994753	
573.4	0.26840729	0.29931127	
573.6	0.26814904	0.29914733	
573.8	0.26799714	0.29898349	
574	0.26727453	0.29881973	
574.2	0.26700761	0.29865606	
574.4	0.26651651	0.29849249	
574.6	0.26636553	0.298329	
574.8	0.26652769	0.2981656	
575	0.26625142	0.29800229	
575.2	0.26640364	0.29783907	
575.4	0.26634373	0.29767594	
575.6	0.26695281	0.2975129	
575.8	0.26689429	0.29734995	
576	0.26720994	0.29718709	
576.2	0.26717095	0.29702431	
576.4	0.26703658	0.29686163	
576.6	0.26725789	0.29669904	
576.8	0.26726907	0.29653653	
577	0.26724584	0.29637411	
577.2	0.26715781	0.29621179	
577.4	0.26729967	0.29604955	
577.6	0.26757656	0.2958874	
577.8	0.26762463	0.29572534	
578	0.26728285	0.29556336	
578.2	0.26683968	0.29540148	
578.4	0.26658375	0.29523969	
578.6	0.2666448	0.29507798	
578.8	0.26631749	0.29491636	
579	0.26532909	0.29475483	
579.2	0.26463223	0.29459339	
579.4	0.26446138	0.29443204	
579.6	0.26414328	0.29427078	
579.8	0.26405497	0.2941096	
580	0.26423428	0.29394851	
580.2	0.26407403	0.29378751	
580.4	0.26393542	0.2936266	
580.6	0.26357121	0.29346578	
580.8	0.26341588	0.29330505	
581	0.26336781	0.2931444	
581.2	0.26337087	0.29298384	
581.4	0.26394719	0.29282337	
581.6	0.26389534	0.29266299	
581.8	0.26354268	0.29250269	
582	0.26330597	0.29234249	
582.2	0.26289883	0.29218237	
582.4	0.26325603	0.29202233	
582.6	0.2632048	0.29186239	
582.8	0.26301247	0.29170253	
583	0.26277462	0.29154276	
583.2	0.26289301	0.29138308	
583.4	0.26318961	0.29122349	
583.6	0.26337919	0.29106398	
583.8	0.26355442	0.29090456	
584	0.26355183	0.29074523	
584.2	0.26269904	0.29058599	
584.4	0.26273832	0.29042683	
584.6	0.26252215	0.29026776	
584.8	0.26207776	0.29010878	
585	0.26211282	0.28994988	
585.2	0.26143156	0.28979107	
585.4	0.2614128	0.28963235	
585.6	0.2602048	0.28947371	
585.8	0.25906732	0.28931517	
586	0.25852266	0.28915671	
586.2	0.25777731	0.28899833	
586.4	0.25725653	0.28884004	
586.6	0.25663046	0.28868184	
586.8	0.25619938	0.28852373	
587	0.25594748	0.2883657	
587.2	0.25598491	0.28820776	
587.4	0.25623574	0.2880499	
587.6	0.25667824	0.28789214	
587.8	0.25674342	0.28773445	
588	0.25682689	0.28757686	
588.2	0.25715147	0.28741935	
588.4	0.25781642	0.28726193	
588.6	0.25790506	0.28710459	
588.8	0.25804824	0.28694734	
589	0.25867513	0.28679017	
589.2	0.25888608	0.2866331	
589.4	0.2593612	0.2864761	
589.6	0.25905393	0.2863192	
589.8	0.2583129	0.28616238	
590	0.25792266	0.28600564	
590.2	0.25756728	0.28584899	
590.4	0.25680248	0.28569243	
590.6	0.25669165	0.28553595	
590.8	0.2562042	0.28537956	
591	0.25629831	0.28522326	
591.2	0.25669083	0.28506704	
591.4	0.25662059	0.2849109	
591.6	0.25658644	0.28475485	
591.8	0.25627478	0.28459889	
592	0.25554511	0.28444301	
592.2	0.25560766	0.28428722	
592.4	0.25527525	0.28413151	
592.6	0.25537743	0.28397589	
592.8	0.255533	0.28382035	
593	0.25593433	0.2836649	
593.2	0.25571482	0.28350953	
593.4	0.25561658	0.28335425	
593.6	0.2550839	0.28319906	
593.8	0.25395916	0.28304394	
594	0.25381421	0.28288892	
594.2	0.25390546	0.28273398	
594.4	0.25383273	0.28257912	
594.6	0.25388982	0.28242435	
594.8	0.25369934	0.28226966	
595	0.25380514	0.28211506	
595.2	0.25407557	0.28196054	
595.4	0.25389818	0.28180611	
595.6	0.25417278	0.28165176	
595.8	0.25400128	0.28149749	
596	0.25354858	0.28134331	
596.2	0.25351562	0.28118922	
596.4	0.25284693	0.28103521	
596.6	0.25301087	0.28088128	
596.8	0.25281706	0.28072744	
597	0.25254843	0.28057368	
597.2	0.25178891	0.28042001	
597.4	0.2516637	0.28026642	
597.6	0.25109073	0.28011292	
597.8	0.25027703	0.27995949	
598	0.25029025	0.27980616	
598.2	0.25030519	0.2796529	
598.4	0.25002094	0.27949973	
598.6	0.24943341	0.27934665	
598.8	0.24926026	0.27919365	
599	0.24921349	0.27904073	
599.2	0.24964708	0.2788879	
599.4	0.25003574	0.27873515	
599.6	0.25064027	0.27858248	
599.8	0.25039383	0.2784299	
600	0.25027763	0.2782774	
600.2	0.25056712	0.27812498	
600.4	0.25090427	0.27797265	
600.6	0.25161608	0.2778204	
600.8	0.25155353	0.27766823	
601	0.25147499	0.27751615	
601.2	0.25187889	0.27736415	
601.4	0.2518533	0.27721224	
601.6	0.25193644	0.27706041	
601.8	0.25140386	0.27690866	
602	0.2517307	0.27675699	
602.2	0.25131983	0.27660541	
602.4	0.25074706	0.27645391	
602.6	0.25030279	0.27630249	
602.8	0.24968477	0.27615116	
603	0.24981036	0.2759999	
603.2	0.24963894	0.27584874	
603.4	0.25017664	0.27569765	
603.6	0.24978746	0.27554665	
603.8	0.24896529	0.27539573	
604	0.24877987	0.27524489	
604.2	0.24884552	0.27509414	
604.4	0.24883516	0.27494346	
604.6	0.24847396	0.27479287	
604.8	0.24770313	0.27464237	
605	0.24756222	0.27449194	
605.2	0.24780112	0.2743416	
605.4	0.2469515	0.27419134	
605.6	0.24678181	0.27404116	
605.8	0.24625546	0.27389107	
606	0.24601142	0.27374105	
606.2	0.2452545	0.27359112	
606.4	0.24472288	0.27344127	
606.6	0.24455929	0.2732915	
606.8	0.24397579	0.27314182	
607	0.24420601	0.27299222	
607.2	0.2444356	0.2728427	
607.4	0.24484359	0.27269326	
607.6	0.2440663	0.2725439	
607.8	0.24363637	0.27239462	
608	0.24390807	0.27224543	
608.2	0.24398762	0.27209632	
608.4	0.24395763	0.27194729	
608.6	0.2438559	0.27179834	
608.8	0.24392818	0.27164947	
609	0.24445702	0.27150069	
609.2	0.24456059	0.27135198	
609.4	0.24493457	0.27120336	
609.6	0.24505583	0.27105482	
609.8	0.2446558	0.27090636	
610	0.24431786	0.27075798	
610.2	0.24418936	0.27060968	
610.4	0.24410105	0.27046147	
610.6	0.24445023	0.27031333	
610.8	0.24441768	0.27016528	
611	0.24478231	0.27001731	
611.2	0.24508823	0.26986941	
611.4	0.24448184	0.2697216	
611.6	0.24385433	0.26957387	
611.8	0.24365153	0.26942622	
612	0.24376897	0.26927866	
612.2	0.24345299	0.26913117	
612.4	0.24324005	0.26898376	
612.6	0.24370489	0.26883644	
612.8	0.24385459	0.26868919	
613	0.24338857	0.26854203	
613.2	0.24310574	0.26839494	
613.4	0.24332667	0.26824794	
613.6	0.24279646	0.26810102	
613.8	0.24211403	0.26795418	
614	0.24211493	0.26780742	
614.2	0.24194372	0.26766073	
614.4	0.24175175	0.26751413	
614.6	0.24150943	0.26736761	
614.8	0.24142019	0.26722117	
615	0.2412589	0.26707481	
615.2	0.24097089	0.26692853	
615.4	0.24026174	0.26678233	
615.6	0.24038279	0.26663621	
615.8	0.24031502	0.26649017	
616	0.240079	0.26634421	
616.2	0.2399964	0.26619833	
616.4	0.23965961	0.26605253	
616.6	0.23972135	0.26590681	
616.8	0.23936409	0.26576117	
617	0.23921294	0.26561561	
617.2	0.23930675	0.26547013	
617.4	0.23943635	0.26532473	
617.6	0.23935803	0.26517941	
617.8	0.23895069	0.26503417	
618	0.23900228	0.264889	
618.2	0.23886149	0.26474392	
618.4	0.23835303	0.26459892	
618.6	0.23786484	0.26445399	
618.8	0.23825849	0.26430915	
619	0.23813205	0.26416438	
619.2	0.23820835	0.2640197	
619.4	0.23851353	0.26387509	
619.6	0.23926164	0.26373056	
619.8	0.23840187	0.26358612	
620	0.23783311	0.26344175	
620.2	0.23812639	0.26329746	
620.4	0.23760372	0.26315325	
620.6	0.2372335	0.26300911	
620.8	0.23709204	0.26286506	
621	0.23660123	0.26272109	
621.2	0.23631558	0.26257719	
621.4	0.23631888	0.26243337	
621.6	0.23619426	0.26228964	
621.8	0.23662948	0.26214598	
622	0.23670088	0.2620024	
622.2	0.2369104	0.26185889	
622.4	0.23679317	0.26171547	
622.6	0.23706227	0.26157213	
622.8	0.23701069	0.26142886	
623	0.23725871	0.26128567	
623.2	0.23793918	0.26114256	
623.4	0.23808671	0.26099953	
623.6	0.23790311	0.26085658	
623.8	0.2368978	0.26071371	
624	0.23684366	0.26057091	
624.2	0.23692646	0.26042819	
624.4	0.23611357	0.26028555	
624.6	0.23524434	0.26014299	
624.8	0.23468737	0.26000051	
625	0.234358	0.2598581	
625.2	0.23419331	0.25971578	
625.4	0.23389846	0.25957353	
625.6	0.23359071	0.25943135	
625.8	0.23399051	0.25928926	
626	0.23353638	0.25914725	
626.2	0.23355475	0.25900531	
626.4	0.23292718	0.25886345	
626.6	0.23270805	0.25872166	
626.8	0.23248298	0.25857996	
627	0.23285839	0.25843833	
627.2	0.2328044	0.25829678	
627.4	0.2329461	0.25815531	
627.6	0.2329793	0.25801392	
627.8	0.23264674	0.2578726	
628	0.23275504	0.25773136	
628.2	0.23294814	0.2575902	
628.4	0.23326716	0.25744911	
628.6	0.23248642	0.2573081	
628.8	0.2320733	0.25716717	
629	0.23222467	0.25702632	
629.2	0.23208572	0.25688554	
629.4	0.23204146	0.25674484	
629.6	0.23261819	0.25660422	
629.8	0.23330621	0.25646368	
630	0.23327277	0.25632321	
630.2	0.23345589	0.25618282	
630.4	0.23400039	0.2560425	
630.6	0.23456454	0.25590227	
630.8	0.23475451	0.2557621	
631	0.234607	0.25562202	
631.2	0.23411432	0.25548201	
631.4	0.23409639	0.25534208	
631.6	0.23320849	0.25520223	
631.8	0.23257447	0.25506245	
632	0.23249406	0.25492275	
632.2	0.23206749	0.25478313	
632.4	0.23128186	0.25464358	
632.6	0.23014246	0.25450411	
632.8	0.22959175	0.25436471	
633	0.22992971	0.25422539	
633.2	0.2299251	0.25408615	
633.4	0.22980931	0.25394699	
633.6	0.2302767	0.2538079	
633.8	0.23069133	0.25366888	
634	0.23057493	0.25352995	
634.2	0.23069179	0.25339108	
634.4	0.23170285	0.2532523	
634.6	0.23123137	0.25311359	
634.8	0.23112755	0.25297496	
635	0.23082984	0.2528364	
635.2	0.23091165	0.25269792	
635.4	0.23075097	0.25255951	
635.6	0.23037763	0.25242118	
635.8	0.23040668	0.25228293	
636	0.2302112	0.25214475	
636.2	0.22981644	0.25200665	
636.4	0.22950706	0.25186862	
636.6	0.22938733	0.25173067	
636.8	0.22897919	0.25159279	
637	0.22896638	0.25145499	
637.2	0.22867544	0.25131727	
637.4	0.22859028	0.25117962	
637.6	0.22872893	0.25104204	
637.8	0.22875469	0.25090455	
638	0.22845372	0.25076712	
638.2	0.22826196	0.25062977	
638.4	0.22844238	0.2504925	
638.6	0.22757684	0.2503553	
638.8	0.22726277	0.25021818	
639	0.22722755	0.25008113	
639.2	0.2276532	0.24994416	
639.4	0.22694654	0.24980726	
639.6	0.22711964	0.24967044	
639.8	0.22687945	0.24953369	
640	0.22675506	0.24939702	
640.2	0.22704896	0.24926042	
640.4	0.22720576	0.2491239	
640.6	0.22682748	0.24898745	
640.8	0.22676569	0.24885108	
641	0.22687495	0.24871478	
641.2	0.22678258	0.24857856	
641.4	0.22715777	0.24844241	
641.6	0.2272167	0.24830633	
641.8	0.22767717	0.24817033	
642	0.22744866	0.24803441	
642.2	0.22751271	0.24789856	
642.4	0.22814267	0.24776278	
642.6	0.22785474	0.24762708	
642.8	0.22746463	0.24749145	
643	0.22747451	0.24735589	
643.2	0.22747314	0.24722041	
643.4	0.2269807	0.24708501	
643.6	0.2265104	0.24694968	
643.8	0.22629502	0.24681442	
644	0.22595471	0.24667924	
644.2	0.22557926	0.24654413	
644.4	0.2246367	0.24640909	
644.6	0.22409329	0.24627413	
644.8	0.22366965	0.24613924	
645	0.22333041	0.24600443	
645.2	0.22281837	0.24586969	
645.4	0.22314172	0.24573503	
645.6	0.22298029	0.24560043	
645.8	0.22305628	0.24546592	
646	0.22249893	0.24533147	
646.2	0.22341529	0.2451971	
646.4	0.22368185	0.2450628	
646.6	0.22345202	0.24492858	
646.8	0.22337871	0.24479443	
647	0.22355569	0.24466035	
647.2	0.2238866	0.24452635	
647.4	0.22383846	0.24439242	
647.6	0.22366057	0.24425856	
647.8	0.2240162	0.24412478	
648	0.2233304	0.24399107	
648.2	0.22307194	0.24385743	
648.4	0.22271857	0.24372387	
648.6	0.22323453	0.24359038	
648.8	0.2232651	0.24345696	
649	0.22347108	0.24332362	
649.2	0.22343636	0.24319034	
649.4	0.22328181	0.24305715	
649.6	0.22263157	0.24292402	
649.8	0.22218221	0.24279097	
650	0.22196804	0.24265799	
650.2	0.2223009	0.24252508	
650.4	0.22247892	0.24239225	
650.6	0.22274348	0.24225949	
650.8	0.22241113	0.2421268	
651	0.22230121	0.24199418	
651.2	0.22228587	0.24186164	
651.4	0.22216763	0.24172917	
651.6	0.22176168	0.24159677	
651.8	0.2214413	0.24146445	
652	0.22099699	0.24133219	
652.2	0.22083106	0.24120001	
652.4	0.22066823	0.24106791	
652.6	0.22074988	0.24093587	
652.8	0.22092604	0.24080391	
653	0.22069727	0.24067202	
653.2	0.22064183	0.2405402	
653.4	0.22024043	0.24040845	
653.6	0.2199201	0.24027678	
653.8	0.21997491	0.24014517	
654	0.2200656	0.24001364	
654.2	0.22059361	0.23988218	
654.4	0.22074405	0.2397508	
654.6	0.22074824	0.23961948	
654.8	0.22067834	0.23948824	
655	0.22085654	0.23935707	
655.2	0.22080556	0.23922597	
655.4	0.22060522	0.23909495	
655.6	0.21997528	0.23896399	
655.8	0.2199467	0.23883311	
656	0.21991856	0.23870229	
656.2	0.21936887	0.23857155	
656.4	0.21911371	0.23844089	
656.6	0.21903151	0.23831029	
656.8	0.21951039	0.23817976	
657	0.21970062	0.23804931	
657.2	0.22044343	0.23791893	
657.4	0.2202989	0.23778862	
657.6	0.22019967	0.23765838	
657.8	0.2201515	0.23752821	
658	0.21984972	0.23739811	
658.2	0.21964071	0.23726809	
658.4	0.21883991	0.23713813	
658.6	0.21880591	0.23700825	
658.8	0.21823707	0.23687844	
659	0.21768873	0.2367487	
659.2	0.21741743	0.23661903	
659.4	0.21720106	0.23648943	
659.6	0.21670319	0.2363599	
659.8	0.21707166	0.23623044	
660	0.21676844	0.23610105	
660.2	0.21626603	0.23597174	
660.4	0.21659312	0.23584249	
660.6	0.21646796	0.23571332	
660.8	0.21703651	0.23558422	
661	0.21728534	0.23545519	
661.2	0.21744553	0.23532622	
661.4	0.21692942	0.23519733	
661.6	0.21656295	0.23506851	
661.8	0.21606326	0.23493976	
662	0.21543959	0.23481108	
662.2	0.2149195	0.23468248	
662.4	0.21451581	0.23455394	
662.6	0.21437946	0.23442547	
662.8	0.21417531	0.23429707	
663	0.21446812	0.23416874	
663.2	0.21487116	0.23404049	
663.4	0.2147976	0.2339123	
663.6	0.21463487	0.23378418	
663.8	0.21518605	0.23365614	
664	0.21534883	0.23352816	
664.2	0.21568429	0.23340026	
664.4	0.21607827	0.23327242	
664.6	0.21524999	0.23314465	
664.8	0.21530998	0.23301696	
665	0.21493048	0.23288933	
665.2	0.21488786	0.23276177	
665.4	0.21458157	0.23263429	
665.6	0.21410674	0.23250687	
665.8	0.21416316	0.23237953	
666	0.21401759	0.23225225	
666.2	0.21420521	0.23212504	
666.4	0.21442022	0.2319979	
666.6	0.21432902	0.23187084	
666.8	0.21425128	0.23174384	
667	0.21427627	0.23161691	
667.2	0.21420991	0.23149005	
667.4	0.21388316	0.23136326	
667.6	0.21382434	0.23123654	
667.8	0.21402622	0.23110989	
668	0.21453954	0.23098331	
668.2	0.21426704	0.23085679	
668.4	0.21351166	0.23073035	
668.6	0.21246703	0.23060398	
668.8	0.2125416	0.23047767	
669	0.21180556	0.23035144	
669.2	0.21175491	0.23022527	
669.4	0.21164961	0.23009917	
669.6	0.21190831	0.22997315	
669.8	0.21201479	0.22984719	
670	0.21192166	0.2297213	
670.2	0.21223621	0.22959548	
670.4	0.21235524	0.22946972	
670.6	0.21179192	0.22934404	
670.8	0.21195753	0.22921843	
671	0.21206192	0.22909288	
671.2	0.21210031	0.2289674	
671.4	0.21195984	0.228842	
671.6	0.21179801	0.22871666	
671.8	0.21167363	0.22859139	
672	0.21187438	0.22846618	
672.2	0.21131982	0.22834105	
672.4	0.21082531	0.22821598	
672.6	0.21106658	0.22809099	
672.8	0.21125433	0.22796606	
673	0.21096192	0.2278412	
673.2	0.21131356	0.22771641	
673.4	0.21157818	0.22759169	
673.6	0.2119886	0.22746703	
673.8	0.21168176	0.22734244	
674	0.21188783	0.22721793	
674.2	0.21169828	0.22709348	
674.4	0.21190564	0.22696909	
674.6	0.21177914	0.22684478	
674.8	0.21174924	0.22672054	
675	0.21181938	0.22659636	
675.2	0.21132413	0.22647225	
675.4	0.21120254	0.22634821	
675.6	0.21054592	0.22622423	
675.8	0.20977818	0.22610033	
676	0.20958565	0.22597649	
676.2	0.20943778	0.22585272	
676.4	0.20979344	0.22572902	
676.6	0.20978698	0.22560538	
676.8	0.20941401	0.22548182	
677	0.20993489	0.22535832	
677.2	0.20998248	0.22523489	
677.4	0.21033758	0.22511152	
677.6	0.21069598	0.22498823	
677.8	0.21072925	0.224865	
678	0.2111237	0.22474184	
678.2	0.21146121	0.22461874	
678.4	0.21202037	0.22449572	
678.6	0.2120662	0.22437276	
678.8	0.21190614	0.22424987	
679	0.21241382	0.22412704	
679.2	0.21205818	0.22400428	
679.4	0.21190217	0.22388159	
679.6	0.21123089	0.22375897	
679.8	0.21102121	0.22363642	
680	0.21096651	0.22351393	
680.2	0.21050778	0.22339151	
680.4	0.2099718	0.22326915	
680.6	0.20933482	0.22314687	
680.8	0.20896132	0.22302465	
681	0.20887708	0.22290249	
681.2	0.208208	0.22278041	
681.4	0.20769209	0.22265839	
681.6	0.20762126	0.22253643	
681.8	0.20784445	0.22241455	
682	0.20788305	0.22229273	
682.2	0.20780806	0.22217098	
682.4	0.20765324	0.22204929	
682.6	0.20779475	0.22192767	
682.8	0.20822022	0.22180612	
683	0.2081679	0.22168463	
683.2	0.20820374	0.22156322	
683.4	0.20805648	0.22144186	
683.6	0.20838563	0.22132058	
683.8	0.20873119	0.22119936	
684	0.20835611	0.2210782	
684.2	0.2081601	0.22095712	
684.4	0.2082544	0.22083609	
684.6	0.20840005	0.22071514	
684.8	0.20756745	0.22059425	
685	0.20731101	0.22047343	
685.2	0.20710013	0.22035267	
685.4	0.20708735	0.22023198	
685.6	0.20769939	0.22011136	
685.8	0.2079214	0.2199908	
686	0.2079601	0.21987031	
686.2	0.20788008	0.21974989	
686.4	0.20762428	0.21962953	
686.6	0.20752644	0.21950923	
686.8	0.20748797	0.219389	
687	0.20711914	0.21926884	
687.2	0.20679819	0.21914875	
687.4	0.20645516	0.21902872	
687.6	0.20613149	0.21890875	
687.8	0.20599019	0.21878885	
688	0.20561838	0.21866902	
688.2	0.20556306	0.21854925	
688.4	0.20567226	0.21842955	
688.6	0.20500164	0.21830991	
688.8	0.20459731	0.21819034	
689	0.20504784	0.21807084	
689.2	0.20530703	0.2179514	
689.4	0.20580401	0.21783202	
689.6	0.20603886	0.21771271	
689.8	0.20567256	0.21759347	
690	0.2059452	0.21747429	
690.2	0.20561433	0.21735518	
690.4	0.20502287	0.21723613	
690.6	0.20541758	0.21711715	
690.8	0.20489703	0.21699823	
691	0.20433004	0.21687938	
691.2	0.20372301	0.21676059	
691.4	0.20372591	0.21664187	
691.6	0.20322054	0.21652321	
691.8	0.20334722	0.21640462	
692	0.20311547	0.21628609	
692.2	0.20307725	0.21616763	
692.4	0.20355759	0.21604923	
692.6	0.20352093	0.2159309	
692.8	0.20394541	0.21581263	
693	0.20390262	0.21569443	
693.2	0.20451256	0.21557629	
693.4	0.20457175	0.21545821	
693.6	0.20464621	0.21534021	
693.8	0.2043052	0.21522226	
694	0.2045037	0.21510438	
694.2	0.20429345	0.21498657	
694.4	0.20418237	0.21486882	
694.6	0.20402801	0.21475113	
694.8	0.20335152	0.21463351	
695	0.20365714	0.21451595	
695.2	0.20365197	0.21439846	
695.4	0.20338629	0.21428103	
695.6	0.20273134	0.21416367	
695.8	0.2026273	0.21404637	
696	0.20233656	0.21392913	
696.2	0.20264561	0.21381196	
696.4	0.20296028	0.21369485	
696.6	0.20284792	0.21357781	
696.8	0.20254914	0.21346083	
697	0.20259553	0.21334391	
697.2	0.20336208	0.21322706	
697.4	0.20345972	0.21311028	
697.6	0.20354027	0.21299355	
697.8	0.20301256	0.21287689	
698	0.20315883	0.2127603	
698.2	0.2033529	0.21264377	
698.4	0.20339148	0.2125273	
698.6	0.20342252	0.2124109	
698.8	0.20339335	0.21229456	
699	0.20332101	0.21217828	
699.2	0.20295557	0.21206207	
699.4	0.20209143	0.21194592	
699.6	0.20163517	0.21182983	
699.8	0.20096419	0.21171381	
700	0.20066572	0.21159785	
700.2	0.20079823	0.21148196	
700.4	0.20064135	0.21136613	
700.6	0.20073376	0.21125036	
700.8	0.2007146	0.21113466	
701	0.20115124	0.21101901	
701.2	0.20145849	0.21090344	
701.4	0.20145799	0.21078792	
701.6	0.20181754	0.21067247	
701.8	0.20185705	0.21055708	
702	0.20237393	0.21044176	
702.2	0.20265395	0.2103265	
702.4	0.20225503	0.2102113	
702.6	0.20195035	0.21009616	
702.8	0.20135791	0.20998109	
703	0.20103628	0.20986608	
703.2	0.20052873	0.20975114	
703.4	0.199581	0.20963625	
703.6	0.19933784	0.20952143	
703.8	0.19873555	0.20940668	
704	0.19879707	0.20929198	
704.2	0.19851024	0.20917735	
704.4	0.1982999	0.20906278	
704.6	0.19842875	0.20894827	
704.8	0.19832436	0.20883383	
705	0.19832262	0.20871945	
705.2	0.19842103	0.20860513	
705.4	0.19873951	0.20849088	
705.6	0.19943511	0.20837668	
705.8	0.19939062	0.20826255	
706	0.19937817	0.20814849	
706.2	0.20001326	0.20803448	
706.4	0.19925396	0.20792054	
706.6	0.198814	0.20780666	
706.8	0.19845775	0.20769284	
707	0.19853198	0.20757908	
707.2	0.19834134	0.20746539	
707.4	0.19836143	0.20735176	
707.6	0.19808142	0.20723819	
707.8	0.19765877	0.20712468	
708	0.1975611	0.20701124	
708.2	0.19724123	0.20689786	
708.4	0.19708209	0.20678454	
708.6	0.19713471	0.20667128	
708.8	0.19736728	0.20655808	
709	0.19731942	0.20644495	
709.2	0.19770904	0.20633187	
709.4	0.19877479	0.20621886	
709.6	0.19859319	0.20610592	
709.8	0.19890693	0.20599303	
710	0.19918385	0.2058802	
710.2	0.1997495	0.20576744	
710.4	0.1989607	0.20565474	
710.6	0.19861861	0.2055421	
710.8	0.19857465	0.20542952	
711	0.1981804	0.20531701	
711.2	0.19756583	0.20520455	
711.4	0.19756093	0.20509216	
711.6	0.19674941	0.20497983	
711.8	0.19660998	0.20486756	
712	0.1957306	0.20475535	
712.2	0.19494917	0.2046432	
712.4	0.19425328	0.20453112	
712.6	0.19416775	0.20441909	
712.8	0.19440305	0.20430713	
713	0.19428497	0.20419523	
713.2	0.19484598	0.20408339	
713.4	0.19550878	0.20397161	
713.6	0.19521827	0.20385989	
713.8	0.19603758	0.20374824	
714	0.19692776	0.20363664	
714.2	0.1972238	0.20352511	
714.4	0.19741659	0.20341363	
714.6	0.19692358	0.20330222	
714.8	0.19691267	0.20319087	
715	0.19661028	0.20307958	
715.2	0.19699476	0.20296835	
715.4	0.19693877	0.20285718	
715.6	0.19622073	0.20274608	
715.8	0.19600615	0.20263503	
716	0.19547615	0.20252404	
716.2	0.19567248	0.20241312	
716.4	0.19569302	0.20230225	
716.6	0.19577795	0.20219145	
716.8	0.19570804	0.20208071	
717	0.19582066	0.20197003	
717.2	0.19581269	0.2018594	
717.4	0.19574822	0.20174884	
717.6	0.19630141	0.20163834	
717.8	0.19662917	0.2015279	
718	0.1969023	0.20141753	
718.2	0.19637425	0.20130721	
718.4	0.19611026	0.20119695	
718.6	0.19540426	0.20108675	
718.8	0.19517408	0.20097661	
719	0.19459757	0.20086654	
719.2	0.19413474	0.20075652	
719.4	0.19335619	0.20064656	
719.6	0.19284867	0.20053667	
719.8	0.19262632	0.20042683	
