# Supplementary material for: Molecular basis for DNA recognition by the maternal pioneer transcription factor FoxH1
Source: Nat Commun. 2022 Nov 26;13:7279. doi: 10.1038/s41467-022-34925-y (PMC9701222; doi:10.1038/s41467-022-34925-y)
Supplement: Supplementary file 4 — Source Data [file 41467_2022_34925_MOESM4_ESM.zip › Sourcedata/BLIS/FoxH1/Y28F/GSC/DNA/F3Results.txt]

Conc1	1.563E-08	
Start1	270	
Stop1	719.8	
Kobs	0.00273930894629066	
Error Kobs	2.20999619615433E-05	
Koff	0	
Error Koff	0	
Time1	Data1	Fit1	
270	0.00098277	0	
270.2	0.00128248	0.00038071	
270.4	0.00140171	0.00076111	
270.6	0.0017291	0.0011412	
270.8	0.00179817	0.00152098	
271	0.00235849	0.00190044	
271.2	0.00232405	0.00227959	
271.4	0.0023851	0.00265843	
271.6	0.00262177	0.00303695	
271.8	0.00282088	0.00341516	
272	0.00320255	0.00379307	
272.2	0.00351123	0.00417066	
272.4	0.00331324	0.00454794	
272.6	0.00381091	0.00492491	
272.8	0.00400488	0.00530157	
273	0.00436809	0.00567792	
273.2	0.00457662	0.00605396	
273.4	0.00483164	0.00642969	
273.6	0.00557947	0.00680511	
273.8	0.00572931	0.00718023	
274	0.00556082	0.00755503	
274.2	0.00537159	0.00792953	
274.4	0.00560318	0.00830371	
274.6	0.00546294	0.00867759	
274.8	0.00541415	0.00905116	
275	0.0060027	0.00942443	
275.2	0.00581022	0.00979739	
275.4	0.00624216	0.01017003	
275.6	0.00672196	0.01054238	
275.8	0.00698229	0.01091441	
276	0.00743156	0.01128614	
276.2	0.00735189	0.01165757	
276.4	0.00756654	0.01202869	
276.6	0.00821784	0.0123995	
276.8	0.0081181	0.01277001	
277	0.00853863	0.01314021	
277.2	0.00899471	0.01351011	
277.4	0.00932467	0.0138797	
277.6	0.00934148	0.01424899	
277.8	0.00897672	0.01461798	
278	0.00949127	0.01498666	
278.2	0.00960849	0.01535504	
278.4	0.01010857	0.01572312	
278.6	0.0104287	0.01609089	
278.8	0.01122087	0.01645836	
279	0.01209852	0.01682553	
279.2	0.01201196	0.01719239	
279.4	0.01222547	0.01755895	
279.6	0.01254611	0.01792522	
279.8	0.01263787	0.01829118	
280	0.01268932	0.01865683	
280.2	0.01291535	0.01902219	
280.4	0.01343887	0.01938725	
280.6	0.01342545	0.01975201	
280.8	0.01307936	0.02011646	
281	0.01333267	0.02048062	
281.2	0.01344404	0.02084447	
281.4	0.01367786	0.02120803	
281.6	0.01364644	0.02157129	
281.8	0.01407991	0.02193425	
282	0.01463157	0.02229691	
282.2	0.01461861	0.02265927	
282.4	0.01534849	0.02302133	
282.6	0.01583428	0.0233831	
282.8	0.0159553	0.02374457	
283	0.01607102	0.02410574	
283.2	0.01567905	0.02446661	
283.4	0.0160336	0.02482719	
283.6	0.0167122	0.02518747	
283.8	0.01696156	0.02554745	
284	0.0171886	0.02590713	
284.2	0.01792374	0.02626652	
284.4	0.01836957	0.02662562	
284.6	0.01865222	0.02698442	
284.8	0.01893989	0.02734292	
285	0.01982253	0.02770113	
285.2	0.02007379	0.02805904	
285.4	0.02055793	0.02841666	
285.6	0.02125472	0.02877399	
285.8	0.0213321	0.02913102	
286	0.02141752	0.02948775	
286.2	0.02154994	0.0298442	
286.4	0.02164717	0.03020035	
286.6	0.02125525	0.0305562	
286.8	0.02111498	0.03091177	
287	0.02154996	0.03126704	
287.2	0.0215605	0.03162202	
287.4	0.02215844	0.0319767	
287.6	0.02261668	0.0323311	
287.8	0.02298988	0.0326852	
288	0.02341283	0.03303901	
288.2	0.02378466	0.03339253	
288.4	0.02438701	0.03374576	
288.6	0.02495789	0.0340987	
288.8	0.02519045	0.03445135	
289	0.02597602	0.0348037	
289.2	0.02609192	0.03515577	
289.4	0.02647858	0.03550755	
289.6	0.02649461	0.03585904	
289.8	0.02630045	0.03621024	
290	0.02671047	0.03656115	
290.2	0.02665112	0.03691177	
290.4	0.02679861	0.0372621	
290.6	0.02718772	0.03761215	
290.8	0.02751203	0.0379619	
291	0.02807039	0.03831137	
291.2	0.02776766	0.03866055	
291.4	0.02782118	0.03900944	
291.6	0.02801107	0.03935805	
291.8	0.02818799	0.03970637	
292	0.02819902	0.0400544	
292.2	0.02813938	0.04040215	
292.4	0.02847072	0.04074961	
292.6	0.02912351	0.04109678	
292.8	0.02923105	0.04144367	
293	0.02945062	0.04179027	
293.2	0.02922636	0.04213659	
293.4	0.02954194	0.04248262	
293.6	0.03027673	0.04282837	
293.8	0.03127153	0.04317383	
294	0.03130582	0.04351901	
294.2	0.03186728	0.0438639	
294.4	0.0326303	0.04420851	
294.6	0.0331389	0.04455284	
294.8	0.03302814	0.04489688	
295	0.03332605	0.04524064	
295.2	0.03324588	0.04558412	
295.4	0.03340341	0.04592731	
295.6	0.03383659	0.04627023	
295.8	0.03356997	0.04661286	
296	0.03345791	0.0469552	
296.2	0.03339341	0.04729727	
296.4	0.03382711	0.04763905	
296.6	0.03383586	0.04798056	
296.8	0.03393929	0.04832178	
297	0.03405431	0.04866272	
297.2	0.03460956	0.04900338	
297.4	0.03528952	0.04934376	
297.6	0.03557308	0.04968386	
297.8	0.03576955	0.05002368	
298	0.03588403	0.05036322	
298.2	0.03694261	0.05070248	
298.4	0.03731692	0.05104146	
298.6	0.03813796	0.05138017	
298.8	0.03861065	0.05171859	
299	0.03949903	0.05205674	
299.2	0.04045021	0.0523946	
299.4	0.04092841	0.05273219	
299.6	0.04140322	0.0530695	
299.8	0.04121051	0.05340654	
300	0.04144781	0.05374329	
300.2	0.04190672	0.05407977	
300.4	0.04262593	0.05441597	
300.6	0.04262805	0.0547519	
300.8	0.04356619	0.05508755	
301	0.04384729	0.05542292	
301.2	0.0437923	0.05575802	
301.4	0.04387821	0.05609284	
301.6	0.0435182	0.05642738	
301.8	0.04394925	0.05676165	
302	0.04410736	0.05709565	
302.2	0.04472693	0.05742937	
302.4	0.0448488	0.05776281	
302.6	0.04529591	0.05809598	
302.8	0.04523449	0.05842888	
303	0.04587191	0.0587615	
303.2	0.04656065	0.05909385	
303.4	0.04688028	0.05942592	
303.6	0.04737143	0.05975773	
303.8	0.04754634	0.06008925	
304	0.0478674	0.06042051	
304.2	0.04882148	0.06075149	
304.4	0.04952572	0.0610822	
304.6	0.04997007	0.06141264	
304.8	0.05050428	0.06174281	
305	0.05070825	0.0620727	
305.2	0.05105324	0.06240233	
305.4	0.05171471	0.06273168	
305.6	0.05178606	0.06306076	
305.8	0.05193279	0.06338957	
306	0.05222947	0.06371811	
306.2	0.05237924	0.06404638	
306.4	0.0521597	0.06437437	
306.6	0.05181855	0.0647021	
306.8	0.05163823	0.06502956	
307	0.05216181	0.06535675	
307.2	0.05246921	0.06568367	
307.4	0.05257949	0.06601032	
307.6	0.05290828	0.0663367	
307.8	0.0530317	0.06666282	
308	0.05264049	0.06698866	
308.2	0.05309007	0.06731424	
308.4	0.05305168	0.06763955	
308.6	0.05336866	0.06796459	
308.8	0.05390399	0.06828936	
309	0.05468477	0.06861387	
309.2	0.05552173	0.06893811	
309.4	0.05620898	0.06926208	
309.6	0.05654132	0.06958579	
309.8	0.05702828	0.06990923	
310	0.05760924	0.0702324	
310.2	0.05797658	0.07055531	
310.4	0.05831884	0.07087795	
310.6	0.05868422	0.07120032	
310.8	0.05885768	0.07152243	
311	0.05924193	0.07184428	
311.2	0.05985759	0.07216586	
311.4	0.06004691	0.07248718	
311.6	0.06034028	0.07280823	
311.8	0.06031369	0.07312901	
312	0.06008235	0.07344954	
312.2	0.06079451	0.0737698	
312.4	0.06114441	0.07408979	
312.6	0.06135231	0.07440952	
312.8	0.06186879	0.07472899	
313	0.06237072	0.0750482	
313.2	0.06259885	0.07536714	
313.4	0.06328878	0.07568582	
313.6	0.06358562	0.07600424	
313.8	0.06414896	0.0763224	
314	0.06427812	0.07664029	
314.2	0.06494314	0.07695792	
314.4	0.06533965	0.0772753	
314.6	0.0654801	0.07759241	
314.8	0.06508209	0.07790926	
315	0.06528219	0.07822584	
315.2	0.06571719	0.07854217	
315.4	0.06562518	0.07885824	
315.6	0.06545654	0.07917405	
315.8	0.06625237	0.07948959	
316	0.06644462	0.07980488	
316.2	0.06685371	0.08011991	
316.4	0.06687072	0.08043468	
316.6	0.06682278	0.08074919	
316.8	0.06700252	0.08106344	
317	0.06743564	0.08137743	
317.2	0.06767872	0.08169116	
317.4	0.06835983	0.08200464	
317.6	0.06890205	0.08231786	
317.8	0.06975262	0.08263082	
318	0.07013179	0.08294352	
318.2	0.07068148	0.08325596	
318.4	0.0715047	0.08356815	
318.6	0.07155105	0.08388008	
318.8	0.07203156	0.08419176	
319	0.07274377	0.08450317	
319.2	0.07344271	0.08481434	
319.4	0.07387157	0.08512524	
319.6	0.07412543	0.08543589	
319.8	0.07513841	0.08574628	
320	0.07499027	0.08605642	
320.2	0.07519548	0.0863663	
320.4	0.07504636	0.08667593	
320.6	0.0748645	0.0869853	
320.8	0.0745731	0.08729442	
321	0.07437999	0.08760329	
321.2	0.07419177	0.08791189	
321.4	0.07463734	0.08822025	
321.6	0.07459224	0.08852835	
321.8	0.07466679	0.0888362	
322	0.07498731	0.08914379	
322.2	0.0753969	0.08945114	
322.4	0.07651269	0.08975822	
322.6	0.07677166	0.09006506	
322.8	0.077487	0.09037164	
323	0.07779646	0.09067797	
323.2	0.07883407	0.09098405	
323.4	0.07910847	0.09128988	
323.6	0.07967886	0.09159546	
323.8	0.08043978	0.09190078	
324	0.08067747	0.09220585	
324.2	0.08142706	0.09251067	
324.4	0.08190267	0.09281524	
324.6	0.08240994	0.09311956	
324.8	0.08212903	0.09342363	
325	0.0825143	0.09372745	
325.2	0.0826964	0.09403102	
325.4	0.08339482	0.09433434	
325.6	0.08333154	0.09463741	
325.8	0.08401961	0.09494023	
326	0.08472594	0.0952428	
326.2	0.08495163	0.09554512	
326.4	0.08526766	0.09584719	
326.6	0.08517522	0.09614902	
326.8	0.085523	0.09645059	
327	0.08584552	0.09675192	
327.2	0.08631668	0.097053	
327.4	0.08659289	0.09735383	
327.6	0.08682992	0.09765441	
327.8	0.08714903	0.09795475	
328	0.08765992	0.09825484	
328.2	0.08791218	0.09855468	
328.4	0.08811479	0.09885428	
328.6	0.08811382	0.09915363	
328.8	0.08785162	0.09945273	
329	0.08832268	0.09975159	
329.2	0.0881807	0.1000502	
329.4	0.08861345	0.10034856	
329.6	0.08875099	0.10064668	
329.8	0.08900113	0.10094455	
330	0.08894293	0.10124218	
330.2	0.08818485	0.10153957	
330.4	0.08815209	0.1018367	
330.6	0.08839643	0.1021336	
330.8	0.08883404	0.10243025	
331	0.08912635	0.10272665	
331.2	0.08971039	0.10302282	
331.4	0.09016052	0.10331873	
331.6	0.09019296	0.10361441	
331.8	0.09099256	0.10390984	
332	0.09135255	0.10420503	
332.2	0.09148879	0.10449997	
332.4	0.09212189	0.10479467	
332.6	0.09230249	0.10508913	
332.8	0.09267227	0.10538335	
333	0.09352149	0.10567733	
333.2	0.09397561	0.10597106	
333.4	0.09422298	0.10626455	
333.6	0.09501458	0.1065578	
333.8	0.09501249	0.10685081	
334	0.09519943	0.10714358	
334.2	0.09475244	0.1074361	
334.4	0.09549135	0.10772839	
334.6	0.09593369	0.10802043	
334.8	0.09650527	0.10831224	
335	0.09694019	0.1086038	
335.2	0.09766129	0.10889513	
335.4	0.09782114	0.10918621	
335.6	0.09811675	0.10947706	
335.8	0.09873389	0.10976766	
336	0.09934283	0.11005803	
336.2	0.10003355	0.11034816	
336.4	0.10021948	0.11063804	
336.6	0.10027968	0.11092769	
336.8	0.10102507	0.11121711	
337	0.10165097	0.11150628	
337.2	0.10189546	0.11179521	
337.4	0.10233878	0.11208391	
337.6	0.10304491	0.11237237	
337.8	0.10274246	0.11266059	
338	0.10314564	0.11294858	
338.2	0.10338582	0.11323633	
338.4	0.10420904	0.11352384	
338.6	0.10466909	0.11381111	
338.8	0.1053067	0.11409815	
339	0.10592647	0.11438495	
339.2	0.10592503	0.11467152	
339.4	0.10592086	0.11495785	
339.6	0.10626177	0.11524395	
339.8	0.10649514	0.1155298	
340	0.10716734	0.11581543	
340.2	0.10714126	0.11610082	
340.4	0.10695056	0.11638597	
340.6	0.1072987	0.11667089	
340.8	0.10765183	0.11695557	
341	0.10797032	0.11724002	
341.2	0.10831818	0.11752424	
341.4	0.10866187	0.11780822	
341.6	0.10889709	0.11809197	
341.8	0.10870332	0.11837549	
342	0.10967501	0.11865877	
342.2	0.1101984	0.11894182	
342.4	0.11058098	0.11922463	
342.6	0.11090853	0.11950721	
342.8	0.111184	0.11978956	
343	0.11158983	0.12007168	
343.2	0.11141207	0.12035357	
343.4	0.11170789	0.12063522	
343.6	0.11188445	0.12091664	
343.8	0.11216452	0.12119783	
344	0.11307254	0.12147879	
344.2	0.11338231	0.12175952	
344.4	0.11366542	0.12204001	
344.6	0.11439121	0.12232028	
344.8	0.11438921	0.12260031	
345	0.1146815	0.12288012	
345.2	0.11500485	0.12315969	
345.4	0.11491697	0.12343904	
345.6	0.11492353	0.12371815	
345.8	0.1147931	0.12399703	
346	0.11486095	0.12427569	
346.2	0.11467964	0.12455411	
346.4	0.11509491	0.12483231	
346.6	0.11522269	0.12511028	
346.8	0.11544074	0.12538801	
347	0.11595038	0.12566552	
347.2	0.11597466	0.12594281	
347.4	0.11594285	0.12621986	
347.6	0.11647561	0.12649668	
347.8	0.11684018	0.12677328	
348	0.1171249	0.12704965	
348.2	0.11770347	0.12732579	
348.4	0.11851395	0.12760171	
348.6	0.11903625	0.12787739	
348.8	0.11958879	0.12815286	
349	0.12016802	0.12842809	
349.2	0.12039911	0.1287031	
349.4	0.12016596	0.12897788	
349.6	0.1208077	0.12925243	
349.8	0.12095985	0.12952676	
350	0.12130916	0.12980086	
350.2	0.12217481	0.13007474	
350.4	0.12334829	0.13034839	
350.6	0.12420661	0.13062182	
350.8	0.12522653	0.13089502	
351	0.12586825	0.131168	
351.2	0.12610225	0.13144075	
351.4	0.12602365	0.13171328	
351.6	0.12628143	0.13198558	
351.8	0.12649934	0.13225766	
352	0.1266582	0.13252952	
352.2	0.12718093	0.13280115	
352.4	0.12727861	0.13307256	
352.6	0.12701344	0.13334374	
352.8	0.1273362	0.1336147	
353	0.12665748	0.13388544	
353.2	0.1264732	0.13415596	
353.4	0.12627365	0.13442625	
353.6	0.12691739	0.13469632	
353.8	0.12697334	0.13496617	
354	0.1267027	0.1352358	
354.2	0.12713173	0.1355052	
354.4	0.12807981	0.13577438	
354.6	0.12857308	0.13604334	
354.8	0.12939679	0.13631208	
355	0.12981756	0.1365806	
355.2	0.12938541	0.1368489	
355.4	0.12938068	0.13711697	
355.6	0.12972445	0.13738483	
355.8	0.13005785	0.13765247	
356	0.13004964	0.13791988	
356.2	0.1301097	0.13818708	
356.4	0.13020494	0.13845405	
356.6	0.13060171	0.13872081	
356.8	0.13099354	0.13898734	
357	0.13122534	0.13925366	
357.2	0.13203798	0.13951976	
357.4	0.1324781	0.13978563	
357.6	0.1333533	0.14005129	
357.8	0.13365067	0.14031673	
358	0.13359605	0.14058196	
358.2	0.13457196	0.14084696	
358.4	0.13582437	0.14111175	
358.6	0.13669942	0.14137631	
358.8	0.1379337	0.14164066	
359	0.13800673	0.1419048	
359.2	0.13774351	0.14216871	
359.4	0.13774691	0.14243241	
359.6	0.13802278	0.14269589	
359.8	0.13847654	0.14295915	
360	0.13838604	0.1432222	
360.2	0.13818346	0.14348503	
360.4	0.13813098	0.14374765	
360.6	0.13846952	0.14401004	
360.8	0.13804535	0.14427223	
361	0.1384723	0.14453419	
361.2	0.13900677	0.14479594	
361.4	0.13913074	0.14505748	
361.6	0.13930771	0.1453188	
361.8	0.13962083	0.1455799	
362	0.13999178	0.14584079	
362.2	0.14056835	0.14610147	
362.4	0.14111446	0.14636193	
362.6	0.14169395	0.14662218	
362.8	0.14227521	0.14688221	
363	0.14271752	0.14714203	
363.2	0.14313497	0.14740163	
363.4	0.14325744	0.14766102	
363.6	0.14386243	0.1479202	
363.8	0.14452306	0.14817916	
364	0.14461087	0.14843791	
364.2	0.14482528	0.14869645	
364.4	0.14506919	0.14895478	
364.6	0.14570318	0.14921289	
364.8	0.14557139	0.14947079	
365	0.14627713	0.14972848	
365.2	0.14633606	0.14998595	
365.4	0.1464853	0.15024322	
365.6	0.14668378	0.15050027	
365.8	0.14684983	0.15075711	
366	0.14684429	0.15101374	
366.2	0.14668201	0.15127016	
366.4	0.14668211	0.15152636	
366.6	0.14701676	0.15178236	
366.8	0.14734931	0.15203814	
367	0.14803318	0.15229372	
367.2	0.14797793	0.15254908	
367.4	0.14762419	0.15280424	
367.6	0.14788475	0.15305918	
367.8	0.14806427	0.15331391	
368	0.1483476	0.15356844	
368.2	0.14830655	0.15382275	
368.4	0.14891755	0.15407686	
368.6	0.14915812	0.15433076	
368.8	0.14951127	0.15458444	
369	0.14994693	0.15483792	
369.2	0.15006271	0.15509119	
369.4	0.15040368	0.15534425	
369.6	0.15034957	0.15559711	
369.8	0.15065588	0.15584975	
370	0.15088885	0.15610219	
370.2	0.15090167	0.15635442	
370.4	0.15125226	0.15660644	
370.6	0.15150123	0.15685825	
370.8	0.15198268	0.15710986	
371	0.15234723	0.15736126	
371.2	0.15203739	0.15761246	
371.4	0.15218643	0.15786344	
371.6	0.15286204	0.15811422	
371.8	0.15335032	0.15836479	
372	0.15421849	0.15861516	
372.2	0.15428525	0.15886532	
372.4	0.15504451	0.15911528	
372.6	0.15556058	0.15936503	
372.8	0.15631333	0.15961457	
373	0.15587561	0.15986391	
373.2	0.15607766	0.16011304	
373.4	0.15653438	0.16036197	
373.6	0.15652803	0.1606107	
373.8	0.15707922	0.16085921	
374	0.15704855	0.16110753	
374.2	0.15706853	0.16135564	
374.4	0.15783471	0.16160354	
374.6	0.15810925	0.16185124	
374.8	0.15806572	0.16209874	
375	0.1583027	0.16234604	
375.2	0.15890019	0.16259313	
375.4	0.15970019	0.16284001	
375.6	0.16056977	0.1630867	
375.8	0.16071852	0.16333318	
376	0.16094696	0.16357946	
376.2	0.16093013	0.16382553	
376.4	0.16139106	0.1640714	
376.6	0.16147869	0.16431707	
376.8	0.16152648	0.16456254	
377	0.16088101	0.16480781	
377.2	0.1612681	0.16505287	
377.4	0.16163908	0.16529773	
377.6	0.16127017	0.16554239	
377.8	0.16130432	0.16578685	
378	0.16095521	0.16603111	
378.2	0.16150485	0.16627517	
378.4	0.16201326	0.16651903	
378.6	0.16202069	0.16676268	
378.8	0.16224182	0.16700614	
379	0.16322148	0.16724939	
379.2	0.16422255	0.16749245	
379.4	0.16508427	0.1677353	
379.6	0.16550619	0.16797795	
379.8	0.16578163	0.16822041	
380	0.16634793	0.16846266	
380.2	0.166923	0.16870472	
380.4	0.16703274	0.16894658	
380.6	0.16721073	0.16918823	
380.8	0.16722515	0.16942969	
381	0.16719944	0.16967095	
381.2	0.1677044	0.16991201	
381.4	0.1683042	0.17015288	
381.6	0.1678105	0.17039354	
381.8	0.16759516	0.17063401	
382	0.16814808	0.17087428	
382.2	0.16850724	0.17111435	
382.4	0.1684152	0.17135422	
382.6	0.16855561	0.1715939	
382.8	0.16880048	0.17183338	
383	0.16968894	0.17207266	
383.2	0.1702066	0.17231174	
383.4	0.17069516	0.17255063	
383.6	0.17078467	0.17278932	
383.8	0.17155063	0.17302782	
384	0.17206905	0.17326611	
384.2	0.17243208	0.17350422	
384.4	0.17242302	0.17374212	
384.6	0.17341316	0.17397983	
384.8	0.17324857	0.17421735	
385	0.17394094	0.17445467	
385.2	0.17444682	0.17469179	
385.4	0.17475805	0.17492872	
385.6	0.17465577	0.17516545	
385.8	0.17476301	0.17540199	
386	0.17488538	0.17563834	
386.2	0.17434123	0.17587449	
386.4	0.17408	0.17611044	
386.6	0.17379726	0.1763462	
386.8	0.17351152	0.17658177	
387	0.17407577	0.17681714	
387.2	0.17420593	0.17705232	
387.4	0.17458534	0.17728731	
387.6	0.17499788	0.1775221	
387.8	0.17568563	0.1777567	
388	0.17623424	0.17799111	
388.2	0.17689849	0.17822532	
388.4	0.17786126	0.17845934	
388.6	0.17865477	0.17869317	
388.8	0.1785751	0.1789268	
389	0.17921684	0.17916025	
389.2	0.17957897	0.1793935	
389.4	0.17957232	0.17962656	
389.6	0.17950688	0.17985942	
389.8	0.17935441	0.1800921	
390	0.17927954	0.18032458	
390.2	0.17926402	0.18055688	
390.4	0.17926599	0.18078898	
390.6	0.17922164	0.18102089	
390.8	0.17936553	0.18125261	
391	0.17952771	0.18148414	
391.2	0.17962177	0.18171547	
391.4	0.17976919	0.18194662	
391.6	0.17983845	0.18217758	
391.8	0.18005574	0.18240835	
392	0.18043873	0.18263892	
392.2	0.18086847	0.18286931	
392.4	0.18112548	0.18309951	
392.6	0.1811152	0.18332952	
392.8	0.18125235	0.18355934	
393	0.18208841	0.18378897	
393.2	0.18224902	0.18401841	
393.4	0.18215034	0.18424766	
393.6	0.1824861	0.18447672	
393.8	0.18282737	0.1847056	
394	0.18311748	0.18493429	
394.2	0.18347493	0.18516278	
394.4	0.18397469	0.18539109	
394.6	0.1839066	0.18561922	
394.8	0.18412475	0.18584715	
395	0.18430546	0.1860749	
395.2	0.18497411	0.18630246	
395.4	0.18477776	0.18652983	
395.6	0.18507779	0.18675702	
395.8	0.18511601	0.18698401	
396	0.18555764	0.18721083	
396.2	0.18559881	0.18743745	
396.4	0.18582398	0.18766389	
396.6	0.18622652	0.18789014	
396.8	0.18710597	0.18811621	
397	0.18752405	0.18834208	
397.2	0.18706696	0.18856778	
397.4	0.18767666	0.18879329	
397.6	0.18786119	0.18901861	
397.8	0.18820068	0.18924375	
398	0.18869524	0.1894687	
398.2	0.18945217	0.18969346	
398.4	0.18923427	0.18991804	
398.6	0.18951782	0.19014244	
398.8	0.19012874	0.19036665	
399	0.19039531	0.19059068	
399.2	0.19030939	0.19081452	
399.4	0.19046358	0.19103818	
399.6	0.19098271	0.19126165	
399.8	0.1913684	0.19148495	
400	0.19195056	0.19170805	
400.2	0.19204928	0.19193098	
400.4	0.19254224	0.19215371	
400.6	0.19283697	0.19237627	
400.8	0.19285202	0.19259864	
401	0.19266782	0.19282083	
401.2	0.19297347	0.19304284	
401.4	0.19345296	0.19326467	
401.6	0.19321872	0.19348631	
401.8	0.19373272	0.19370777	
402	0.19374902	0.19392904	
402.2	0.19374153	0.19415014	
402.4	0.19335354	0.19437105	
402.6	0.19391926	0.19459178	
402.8	0.19375555	0.19481233	
403	0.19352215	0.1950327	
403.2	0.19411725	0.19525289	
403.4	0.19512409	0.19547289	
403.6	0.19571382	0.19569272	
403.8	0.19628083	0.19591236	
404	0.19665646	0.19613182	
404.2	0.19676964	0.19635111	
404.4	0.19684939	0.19657021	
404.6	0.19700909	0.19678913	
404.8	0.19674031	0.19700787	
405	0.19704618	0.19722643	
405.2	0.1973838	0.19744481	
405.4	0.19733334	0.19766301	
405.6	0.19789492	0.19788103	
405.8	0.19847472	0.19809888	
406	0.1988263	0.19831654	
406.2	0.19935724	0.19853402	
406.4	0.19937852	0.19875133	
406.6	0.19982269	0.19896845	
406.8	0.19970125	0.1991854	
407	0.1997906	0.19940217	
407.2	0.20017844	0.19961876	
407.4	0.20039181	0.19983517	
407.6	0.20046738	0.20005141	
407.8	0.20026068	0.20026746	
408	0.20046937	0.20048334	
408.2	0.20017035	0.20069904	
408.4	0.20012767	0.20091456	
408.6	0.20027679	0.20112991	
408.8	0.20061239	0.20134508	
409	0.20114447	0.20156007	
409.2	0.20180263	0.20177488	
409.4	0.20188959	0.20198952	
409.6	0.20276722	0.20220398	
409.8	0.20334881	0.20241826	
410	0.20351345	0.20263237	
410.2	0.20358909	0.2028463	
410.4	0.20340053	0.20306006	
410.6	0.20307648	0.20327364	
410.8	0.20277893	0.20348704	
411	0.20267493	0.20370027	
411.2	0.20278517	0.20391332	
411.4	0.20300673	0.2041262	
411.6	0.20275	0.2043389	
411.8	0.2027372	0.20455143	
412	0.20292561	0.20476378	
412.2	0.20266478	0.20497596	
412.4	0.20271138	0.20518796	
412.6	0.20300803	0.20539979	
412.8	0.20357354	0.20561144	
413	0.20361905	0.20582292	
413.2	0.20436622	0.20603423	
413.4	0.20469878	0.20624536	
413.6	0.20530178	0.20645632	
413.8	0.20556181	0.2066671	
414	0.20556946	0.20687771	
414.2	0.2057573	0.20708815	
414.4	0.20616836	0.20729841	
414.6	0.20600677	0.2075085	
414.8	0.20674048	0.20771842	
415	0.20679283	0.20792817	
415.2	0.20709984	0.20813774	
415.4	0.20695945	0.20834714	
415.6	0.206655	0.20855637	
415.8	0.20712343	0.20876542	
416	0.20701897	0.20897431	
416.2	0.20702707	0.20918302	
416.4	0.20714103	0.20939156	
416.6	0.20736437	0.20959993	
416.8	0.20795219	0.20980812	
417	0.20872713	0.21001615	
417.2	0.20919883	0.210224	
417.4	0.20969818	0.21043168	
417.6	0.21007539	0.2106392	
417.8	0.2102074	0.21084654	
418	0.21090572	0.21105371	
418.2	0.21122298	0.21126071	
418.4	0.21186665	0.21146754	
418.6	0.21194723	0.2116742	
418.8	0.21225853	0.21188069	
419	0.21202058	0.21208701	
419.2	0.21201251	0.21229316	
419.4	0.21255468	0.21249914	
419.6	0.21237877	0.21270495	
419.8	0.21245877	0.21291059	
420	0.21209019	0.21311606	
420.2	0.21232813	0.21332136	
420.4	0.21197037	0.2135265	
420.6	0.21229096	0.21373146	
420.8	0.21335117	0.21393626	
421	0.2137575	0.21414088	
421.2	0.21408636	0.21434534	
421.4	0.21448068	0.21454963	
421.6	0.21496457	0.21475376	
421.8	0.21548104	0.21495771	
422	0.21599685	0.2151615	
422.2	0.21625273	0.21536512	
422.4	0.21645763	0.21556857	
422.6	0.21621193	0.21577185	
422.8	0.21594368	0.21597497	
423	0.21558347	0.21617792	
423.2	0.2154405	0.2163807	
423.4	0.21539025	0.21658332	
423.6	0.21405995	0.21678577	
423.8	0.2142737	0.21698805	
424	0.21413622	0.21719016	
424.2	0.21415476	0.21739211	
424.4	0.21468359	0.2175939	
424.6	0.21522911	0.21779551	
424.8	0.21604151	0.21799696	
425	0.2166084	0.21819825	
425.2	0.21753431	0.21839937	
425.4	0.21791044	0.21860032	
425.6	0.21896862	0.21880111	
425.8	0.21969216	0.21900173	
426	0.22038637	0.21920219	
426.2	0.22129042	0.21940249	
426.4	0.22159321	0.21960261	
426.6	0.2214413	0.21980258	
426.8	0.22163457	0.22000238	
427	0.22198314	0.22020201	
427.2	0.22230949	0.22040148	
427.4	0.22191587	0.22060079	
427.6	0.22152782	0.22079993	
427.8	0.22194878	0.22099891	
428	0.22162727	0.22119772	
428.2	0.22217876	0.22139637	
428.4	0.2225542	0.22159486	
428.6	0.22242871	0.22179319	
428.8	0.22269757	0.22199135	
429	0.22291626	0.22218934	
429.2	0.22305752	0.22238718	
429.4	0.22305055	0.22258485	
429.6	0.22358721	0.22278236	
429.8	0.22365541	0.22297971	
430	0.22424344	0.22317689	
430.2	0.22412031	0.22337391	
430.4	0.22416505	0.22357077	
430.6	0.22377647	0.22376747	
430.8	0.22434407	0.223964	
431	0.22445262	0.22416038	
431.2	0.22437257	0.22435659	
431.4	0.22345252	0.22455264	
431.6	0.22378067	0.22474853	
431.8	0.22425297	0.22494426	
432	0.22488001	0.22513983	
432.2	0.22514235	0.22533523	
432.4	0.22484326	0.22553048	
432.6	0.22531198	0.22572556	
432.8	0.22548052	0.22592049	
433	0.22589062	0.22611525	
433.2	0.2266331	0.22630985	
433.4	0.22680378	0.2265043	
433.6	0.22706224	0.22669858	
433.8	0.22717938	0.2268927	
434	0.22779263	0.22708667	
434.2	0.22760576	0.22728047	
434.4	0.2281152	0.22747411	
434.6	0.22796852	0.2276676	
434.8	0.22840501	0.22786092	
435	0.2283045	0.22805409	
435.2	0.22831623	0.2282471	
435.4	0.22844727	0.22843995	
435.6	0.22878457	0.22863264	
435.8	0.22869143	0.22882517	
436	0.22870272	0.22901754	
436.2	0.22842797	0.22920975	
436.4	0.22899949	0.22940181	
436.6	0.2296613	0.22959371	
436.8	0.22996983	0.22978545	
437	0.23009858	0.22997703	
437.2	0.23039264	0.23016846	
437.4	0.23066689	0.23035972	
437.6	0.23113978	0.23055083	
437.8	0.23141117	0.23074179	
438	0.23181576	0.23093258	
438.2	0.23158454	0.23112322	
438.4	0.23192228	0.2313137	
438.6	0.23173682	0.23150402	
438.8	0.23181413	0.23169419	
439	0.23218756	0.2318842	
439.2	0.2323947	0.23207406	
439.4	0.23277734	0.23226376	
439.6	0.23286538	0.2324533	
439.8	0.23324432	0.23264269	
440	0.23362104	0.23283192	
440.2	0.23385794	0.23302099	
440.4	0.23395491	0.23320991	
440.6	0.23353311	0.23339868	
440.8	0.23344042	0.23358728	
441	0.23326793	0.23377574	
441.2	0.23325835	0.23396404	
441.4	0.23316465	0.23415218	
441.6	0.23297987	0.23434017	
441.8	0.23274622	0.234528	
442	0.23278808	0.23471568	
442.2	0.23277797	0.2349032	
442.4	0.23306998	0.23509057	
442.6	0.2327409	0.23527779	
442.8	0.23304615	0.23546485	
443	0.23353814	0.23565176	
443.2	0.23361189	0.23583851	
443.4	0.23420845	0.23602511	
443.6	0.23477758	0.23621156	
443.8	0.23490739	0.23639785	
444	0.23522491	0.23658399	
444.2	0.23521848	0.23676998	
444.4	0.23539109	0.23695581	
444.6	0.23542222	0.23714149	
444.8	0.23567187	0.23732702	
445	0.23608583	0.2375124	
445.2	0.23606005	0.23769762	
445.4	0.23631027	0.23788269	
445.6	0.23678896	0.23806761	
445.8	0.23726182	0.23825237	
446	0.23796229	0.23843699	
446.2	0.23858631	0.23862145	
446.4	0.23884446	0.23880576	
446.6	0.23885961	0.23898992	
446.8	0.238908	0.23917392	
447	0.23849706	0.23935778	
447.2	0.23857277	0.23954148	
447.4	0.23869636	0.23972503	
447.6	0.23842021	0.23990843	
447.8	0.23841595	0.24009168	
448	0.23864367	0.24027478	
448.2	0.23864162	0.24045773	
448.4	0.23914198	0.24064053	
448.6	0.23898972	0.24082318	
448.8	0.23892435	0.24100568	
449	0.23896541	0.24118802	
449.2	0.23865241	0.24137022	
449.4	0.23888688	0.24155227	
449.6	0.23911186	0.24173417	
449.8	0.2397347	0.24191591	
450	0.24005393	0.24209751	
450.2	0.24042901	0.24227896	
450.4	0.24096021	0.24246026	
450.6	0.24107546	0.24264141	
450.8	0.24093898	0.24282241	
451	0.24068941	0.24300326	
451.2	0.24077671	0.24318397	
451.4	0.24046815	0.24336452	
451.6	0.24043473	0.24354493	
451.8	0.24065253	0.24372518	
452	0.2410397	0.24390529	
452.2	0.2414686	0.24408525	
452.4	0.24197157	0.24426506	
452.6	0.24237181	0.24444473	
452.8	0.24226538	0.24462425	
453	0.24205015	0.24480362	
453.2	0.24215131	0.24498284	
453.4	0.24215935	0.24516191	
453.6	0.24225738	0.24534084	
453.8	0.24258739	0.24551962	
454	0.24263873	0.24569825	
454.2	0.24311047	0.24587673	
454.4	0.24355237	0.24605507	
454.6	0.24367419	0.24623326	
454.8	0.24370431	0.24641131	
455	0.24374731	0.2465892	
455.2	0.24368748	0.24676696	
455.4	0.2433699	0.24694456	
455.6	0.24364488	0.24712202	
455.8	0.24394346	0.24729933	
456	0.24415371	0.2474765	
456.2	0.24439031	0.24765352	
456.4	0.24491181	0.2478304	
456.6	0.24483507	0.24800713	
456.8	0.24475413	0.24818371	
457	0.24435611	0.24836015	
457.2	0.24425433	0.24853645	
457.4	0.24394753	0.24871259	
457.6	0.24448189	0.2488886	
457.8	0.24489747	0.24906446	
458	0.24515082	0.24924017	
458.2	0.24546214	0.24941574	
458.4	0.2459416	0.24959117	
458.6	0.24604492	0.24976645	
458.8	0.24620059	0.24994158	
459	0.24615658	0.25011658	
459.2	0.24626583	0.25029142	
459.4	0.2461194	0.25046613	
459.6	0.2462788	0.25064069	
459.8	0.24609725	0.25081511	
460	0.24574021	0.25098938	
460.2	0.24582343	0.25116351	
460.4	0.24611708	0.2513375	
460.6	0.24605992	0.25151134	
460.8	0.24648162	0.25168504	
461	0.24656862	0.2518586	
461.2	0.24711415	0.25203201	
461.4	0.24728491	0.25220528	
461.6	0.24813975	0.25237841	
461.8	0.24814868	0.2525514	
462	0.24850436	0.25272424	
462.2	0.24858356	0.25289694	
462.4	0.24864883	0.2530695	
462.6	0.24882832	0.25324192	
462.8	0.24911756	0.2534142	
463	0.24901628	0.25358633	
463.2	0.24906529	0.25375832	
463.4	0.24937009	0.25393018	
463.6	0.24972839	0.25410189	
463.8	0.24937521	0.25427345	
464	0.24956486	0.25444488	
464.2	0.24973663	0.25461617	
464.4	0.25040715	0.25478731	
464.6	0.25087631	0.25495831	
464.8	0.25099644	0.25512918	
465	0.25165106	0.2552999	
465.2	0.25198842	0.25547048	
465.4	0.2517934	0.25564092	
465.6	0.25216496	0.25581123	
465.8	0.2516529	0.25598139	
466	0.25171154	0.25615141	
466.2	0.25154515	0.25632129	
466.4	0.25202993	0.25649103	
466.6	0.25251344	0.25666063	
466.8	0.25269769	0.25683009	
467	0.2525191	0.25699942	
467.2	0.25252215	0.2571686	
467.4	0.25319572	0.25733764	
467.6	0.25291339	0.25750655	
467.8	0.25243457	0.25767531	
468	0.25274288	0.25784394	
468.2	0.25289792	0.25801243	
468.4	0.25313497	0.25818078	
468.6	0.25344068	0.25834899	
468.8	0.25346981	0.25851706	
469	0.25405168	0.258685	
469.2	0.25411416	0.25885279	
469.4	0.25392602	0.25902045	
469.6	0.25385736	0.25918797	
469.8	0.25388996	0.25935535	
470	0.25489659	0.25952259	
470.2	0.25546609	0.2596897	
470.4	0.25612525	0.25985667	
470.6	0.25666255	0.2600235	
470.8	0.25662184	0.2601902	
471	0.25674939	0.26035675	
471.2	0.25663552	0.26052317	
471.4	0.25696805	0.26068946	
471.6	0.25694333	0.2608556	
471.8	0.25706451	0.26102161	
472	0.25698634	0.26118748	
472.2	0.2573204	0.26135322	
472.4	0.2572757	0.26151882	
472.6	0.257265	0.26168428	
472.8	0.25760959	0.26184961	
473	0.25722326	0.2620148	
473.2	0.25767073	0.26217986	
473.4	0.25773719	0.26234477	
473.6	0.25760328	0.26250956	
473.8	0.2575493	0.26267421	
474	0.25790934	0.26283872	
474.2	0.25801863	0.2630031	
474.4	0.25850971	0.26316734	
474.6	0.25869725	0.26333144	
474.8	0.25885074	0.26349542	
475	0.25868895	0.26365925	
475.2	0.25914472	0.26382295	
475.4	0.25956984	0.26398652	
475.6	0.25983635	0.26414995	
475.8	0.25951454	0.26431325	
476	0.25961855	0.26447641	
476.2	0.25998991	0.26463944	
476.4	0.25995164	0.26480234	
476.6	0.25968645	0.2649651	
476.8	0.26008198	0.26512772	
477	0.26021187	0.26529022	
477.2	0.26051245	0.26545258	
477.4	0.25972346	0.2656148	
477.6	0.25917436	0.26577689	
477.8	0.25914303	0.26593885	
478	0.25952148	0.26610068	
478.2	0.25987673	0.26626237	
478.4	0.26000675	0.26642393	
478.6	0.25995581	0.26658536	
478.8	0.26025878	0.26674665	
479	0.26003523	0.26690781	
479.2	0.26074988	0.26706884	
479.4	0.26051966	0.26722973	
479.6	0.26055543	0.2673905	
479.8	0.26037696	0.26755113	
480	0.26037696	0.26771162	
480.2	0.26077425	0.267565	
480.4	0.26103249	0.26741845	
480.6	0.26097178	0.26727198	
480.8	0.26101352	0.26712559	
481	0.26152357	0.26697928	
481.2	0.26161857	0.26683306	
481.4	0.26165384	0.26668691	
481.6	0.2618511	0.26654084	
481.8	0.26181811	0.26639485	
482	0.26115937	0.26624894	
482.2	0.26090667	0.26610312	
482.4	0.26074375	0.26595737	
482.6	0.26083219	0.2658117	
482.8	0.26056695	0.26566611	
483	0.2606251	0.2655206	
483.2	0.26024936	0.26537518	
483.4	0.26020662	0.26522983	
483.6	0.26015931	0.26508456	
483.8	0.26017747	0.26493937	
484	0.25981419	0.26479426	
484.2	0.2594319	0.26464923	
484.4	0.25896809	0.26450427	
484.6	0.25872087	0.2643594	
484.8	0.25888941	0.26421461	
485	0.25869758	0.2640699	
485.2	0.25783809	0.26392526	
485.4	0.257397	0.26378071	
485.6	0.25690039	0.26363623	
485.8	0.25594525	0.26349183	
486	0.25505776	0.26334752	
486.2	0.25472122	0.26320328	
486.4	0.25481382	0.26305912	
486.6	0.25467703	0.26291504	
486.8	0.25439639	0.26277104	
487	0.25442707	0.26262711	
487.2	0.25382101	0.26248327	
487.4	0.25400059	0.26233951	
487.6	0.25402916	0.26219582	
487.8	0.25376704	0.26205221	
488	0.2536327	0.26190868	
488.2	0.25406836	0.26176523	
488.4	0.25494142	0.26162186	
488.6	0.25541982	0.26147857	
488.8	0.2555246	0.26133535	
489	0.25510236	0.26119221	
489.2	0.254887	0.26104916	
489.4	0.25506349	0.26090618	
489.6	0.25510951	0.26076328	
489.8	0.25539336	0.26062045	
490	0.25551684	0.26047771	
490.2	0.255161	0.26033504	
490.4	0.25538513	0.26019245	
490.6	0.25513847	0.26004994	
490.8	0.25498944	0.25990751	
491	0.25510093	0.25976516	
491.2	0.254405	0.25962288	
491.4	0.25469219	0.25948068	
491.6	0.25430957	0.25933856	
491.8	0.25406452	0.25919652	
492	0.25368108	0.25905455	
492.2	0.25360576	0.25891266	
492.4	0.25385603	0.25877086	
492.6	0.25308562	0.25862912	
492.8	0.25232538	0.25848747	
493	0.25173914	0.25834589	
493.2	0.25177198	0.25820439	
493.4	0.2514786	0.25806297	
493.6	0.25133407	0.25792163	
493.8	0.25106851	0.25778036	
494	0.25012291	0.25763917	
494.2	0.24947781	0.25749806	
494.4	0.24946942	0.25735702	
494.6	0.24973229	0.25721607	
494.8	0.24965216	0.25707519	
495	0.24976147	0.25693438	
495.2	0.2494663	0.25679366	
495.4	0.24978231	0.25665301	
495.6	0.24955288	0.25651244	
495.8	0.24948614	0.25637194	
496	0.24947111	0.25623152	
496.2	0.24988709	0.25609118	
496.4	0.24980907	0.25595092	
496.6	0.24945921	0.25581073	
496.8	0.2495918	0.25567062	
497	0.24994979	0.25553059	
497.2	0.25004646	0.25539063	
497.4	0.24907512	0.25525075	
497.6	0.24892238	0.25511095	
497.8	0.24882435	0.25497122	
498	0.24803539	0.25483157	
498.2	0.24799382	0.25469199	
498.4	0.24746359	0.2545525	
498.6	0.24731917	0.25441307	
498.8	0.2473011	0.25427373	
499	0.24747414	0.25413446	
499.2	0.24723354	0.25399527	
499.4	0.24682026	0.25385615	
499.6	0.24658225	0.25371711	
499.8	0.24628628	0.25357815	
500	0.24613948	0.25343926	
500.2	0.24627739	0.25330045	
500.4	0.24614877	0.25316171	
500.6	0.24631732	0.25302305	
500.8	0.24659781	0.25288447	
501	0.24678761	0.25274596	
501.2	0.24650682	0.25260753	
501.4	0.24653478	0.25246917	
501.6	0.24705918	0.25233089	
501.8	0.24741734	0.25219269	
502	0.24711837	0.25205456	
502.2	0.24723448	0.25191651	
502.4	0.24700123	0.25177853	
502.6	0.24718768	0.25164063	
502.8	0.24681108	0.2515028	
503	0.2465118	0.25136505	
503.2	0.24593498	0.25122737	
503.4	0.24519744	0.25108977	
503.6	0.24465064	0.25095225	
503.8	0.24402398	0.2508148	
504	0.24399343	0.25067743	
504.2	0.24416676	0.25054013	
504.4	0.24353859	0.2504029	
504.6	0.24316253	0.25026575	
504.8	0.24295727	0.25012868	
505	0.2430251	0.24999168	
505.2	0.2427394	0.24985476	
505.4	0.24331226	0.24971791	
505.6	0.24362219	0.24958114	
505.8	0.24322412	0.24944444	
506	0.24320767	0.24930782	
506.2	0.24344479	0.24917127	
506.4	0.24369697	0.24903479	
506.6	0.24334732	0.24889839	
506.8	0.24295784	0.24876207	
507	0.24354739	0.24862582	
507.2	0.24314763	0.24848964	
507.4	0.24278482	0.24835354	
507.6	0.24285117	0.24821752	
507.8	0.24254214	0.24808156	
508	0.2426607	0.24794569	
508.2	0.24181714	0.24780989	
508.4	0.24126536	0.24767416	
508.6	0.24095881	0.2475385	
508.8	0.24058114	0.24740292	
509	0.24034067	0.24726742	
509.2	0.24067599	0.24713199	
509.4	0.240762	0.24699663	
509.6	0.24024602	0.24686135	
509.8	0.2397133	0.24672614	
510	0.23963338	0.246591	
510.2	0.23970821	0.24645594	
510.4	0.23945149	0.24632095	
510.6	0.2391194	0.24618604	
510.8	0.2391787	0.2460512	
511	0.2390559	0.24591644	
511.2	0.23817116	0.24578175	
511.4	0.23793598	0.24564713	
511.6	0.23778691	0.24551259	
511.8	0.2371697	0.24537811	
512	0.23705183	0.24524372	
512.2	0.23661744	0.2451094	
512.4	0.23681036	0.24497515	
512.6	0.23638028	0.24484097	
512.8	0.23661143	0.24470687	
513	0.23690349	0.24457284	
513.2	0.23747755	0.24443888	
513.4	0.23710279	0.244305	
513.6	0.23727667	0.24417119	
513.8	0.23719022	0.24403746	
514	0.23676274	0.2439038	
514.2	0.23698146	0.24377021	
514.4	0.23682944	0.24363669	
514.6	0.23636984	0.24350325	
514.8	0.23629709	0.24336988	
515	0.23579961	0.24323658	
515.2	0.23541881	0.24310336	
515.4	0.23526317	0.24297021	
515.6	0.23502418	0.24283713	
515.8	0.23507714	0.24270413	
516	0.23507566	0.24257119	
516.2	0.23508403	0.24243833	
516.4	0.23531386	0.24230555	
516.6	0.23586615	0.24217283	
516.8	0.23668468	0.24204019	
517	0.23726979	0.24190763	
517.2	0.23753264	0.24177513	
517.4	0.23786256	0.24164271	
517.6	0.23790669	0.24151036	
517.8	0.23778368	0.24137808	
518	0.23786157	0.24124587	
518.2	0.23772083	0.24111374	
518.4	0.23779032	0.24098168	
518.6	0.23720424	0.24084969	
518.8	0.23693451	0.24071777	
519	0.2359407	0.24058593	
519.2	0.235668	0.24045416	
519.4	0.23528274	0.24032246	
519.6	0.23500042	0.24019083	
519.8	0.23445331	0.24005928	
520	0.23409053	0.23992779	
520.2	0.2337072	0.23979638	
520.4	0.23361137	0.23966504	
520.6	0.23351392	0.23953377	
520.8	0.23307893	0.23940258	
521	0.23250533	0.23927146	
521.2	0.23225743	0.2391404	
521.4	0.23222076	0.23900942	
521.6	0.2314032	0.23887852	
521.8	0.23130233	0.23874768	
522	0.23157968	0.23861691	
522.2	0.23146123	0.23848622	
522.4	0.23113592	0.2383556	
522.6	0.23048746	0.23822505	
522.8	0.23075781	0.23809457	
523	0.23095892	0.23796416	
523.2	0.23126161	0.23783383	
523.4	0.23091804	0.23770356	
523.6	0.23075974	0.23757337	
523.8	0.23015802	0.23744325	
524	0.23011994	0.2373132	
524.2	0.23032659	0.23718322	
524.4	0.23003104	0.23705331	
524.6	0.22985967	0.23692347	
524.8	0.22969812	0.23679371	
525	0.22929984	0.23666401	
525.2	0.22952607	0.23653439	
525.4	0.2288964	0.23640484	
525.6	0.22896463	0.23627536	
525.8	0.22911483	0.23614594	
526	0.22979045	0.2360166	
526.2	0.22944469	0.23588734	
526.4	0.22928846	0.23575814	
526.6	0.22948227	0.23562901	
526.8	0.22994885	0.23549995	
527	0.22980742	0.23537097	
527.2	0.22950912	0.23524205	
527.4	0.22923263	0.23511321	
527.6	0.22870871	0.23498443	
527.8	0.22885798	0.23485573	
528	0.2287156	0.2347271	
528.2	0.2287815	0.23459853	
528.4	0.22814518	0.23447004	
528.6	0.2282178	0.23434162	
528.8	0.22854922	0.23421327	
529	0.22793115	0.23408499	
529.2	0.22803322	0.23395677	
529.4	0.2279969	0.23382863	
529.6	0.22833218	0.23370056	
529.8	0.22807194	0.23357256	
530	0.22842136	0.23344463	
530.2	0.22836758	0.23331677	
530.4	0.22796257	0.23318898	
530.6	0.22755693	0.23306126	
530.8	0.22743222	0.23293361	
531	0.22779233	0.23280603	
531.2	0.22739831	0.23267852	
531.4	0.22720114	0.23255108	
531.6	0.22640103	0.23242371	
531.8	0.22678101	0.23229641	
532	0.22643238	0.23216917	
532.2	0.22626804	0.23204201	
532.4	0.2262929	0.23191492	
532.6	0.22668897	0.2317879	
532.8	0.22681728	0.23166095	
533	0.22617522	0.23153406	
533.2	0.22605318	0.23140725	
533.4	0.22632003	0.2312805	
533.6	0.22562321	0.23115383	
533.8	0.22565223	0.23102722	
534	0.22541127	0.23090069	
534.2	0.22551177	0.23077422	
534.4	0.22506911	0.23064782	
534.6	0.22488289	0.23052149	
534.8	0.22499123	0.23039523	
535	0.22514707	0.23026904	
535.2	0.22482347	0.23014292	
535.4	0.22468665	0.23001687	
535.6	0.22432386	0.22989089	
535.8	0.2248118	0.22976497	
536	0.22443714	0.22963913	
536.2	0.2242871	0.22951335	
536.4	0.22410794	0.22938765	
536.6	0.22427886	0.22926201	
536.8	0.22375638	0.22913644	
537	0.22327405	0.22901094	
537.2	0.22280121	0.2288855	
537.4	0.22306511	0.22876014	
537.6	0.22229884	0.22863485	
537.8	0.22229051	0.22850962	
538	0.22200509	0.22838446	
538.2	0.2224461	0.22825937	
538.4	0.22280421	0.22813435	
538.6	0.22239696	0.2280094	
538.8	0.22251342	0.22788452	
539	0.22231404	0.2277597	
539.2	0.22221983	0.22763496	
539.4	0.22170693	0.22751028	
539.6	0.22152093	0.22738567	
539.8	0.22196676	0.22726113	
540	0.22101107	0.22713665	
540.2	0.22092837	0.22701225	
540.4	0.22036424	0.22688791	
540.6	0.22047596	0.22676364	
540.8	0.21998047	0.22663944	
541	0.21994021	0.22651531	
541.2	0.21991539	0.22639124	
541.4	0.22052076	0.22626725	
541.6	0.22030662	0.22614332	
541.8	0.22029464	0.22601945	
542	0.22091843	0.22589566	
542.2	0.22132426	0.22577194	
542.4	0.22152553	0.22564828	
542.6	0.2213853	0.22552469	
542.8	0.22136856	0.22540116	
543	0.221016	0.22527771	
543.2	0.22078317	0.22515432	
543.4	0.22095926	0.225031	
543.6	0.22084316	0.22490775	
543.8	0.22070511	0.22478457	
544	0.21988384	0.22466145	
544.2	0.22017134	0.2245384	
544.4	0.22012861	0.22441542	
544.6	0.22009829	0.2242925	
544.8	0.21979101	0.22416965	
545	0.21974218	0.22404687	
545.2	0.21950523	0.22392416	
545.4	0.21959435	0.22380152	
545.6	0.21922474	0.22367894	
545.8	0.21913864	0.22355643	
546	0.21899752	0.22343398	
546.2	0.21859025	0.2233116	
546.4	0.21869321	0.22318929	
546.6	0.21909506	0.22306705	
546.8	0.21866653	0.22294487	
547	0.21879739	0.22282276	
547.2	0.21851613	0.22270072	
547.4	0.21871832	0.22257874	
547.6	0.21877621	0.22245684	
547.8	0.21825311	0.22233499	
548	0.21850724	0.22221322	
548.2	0.21833521	0.22209151	
548.4	0.2184064	0.22196987	
548.6	0.21813945	0.22184829	
548.8	0.21832936	0.22172678	
549	0.21806994	0.22160534	
549.2	0.21735229	0.22148396	
549.4	0.21735203	0.22136266	
549.6	0.21663758	0.22124141	
549.8	0.21612436	0.22112024	
550	0.21545254	0.22099913	
550.2	0.21536673	0.22087808	
550.4	0.2155096	0.2207571	
550.6	0.21563334	0.22063619	
550.8	0.21539604	0.22051535	
551	0.2157638	0.22039457	
551.2	0.21522727	0.22027386	
551.4	0.21518217	0.22015321	
551.6	0.21515034	0.22003263	
551.8	0.21501752	0.21991212	
552	0.21526536	0.21979167	
552.2	0.21539508	0.21967128	
552.4	0.21571397	0.21955097	
552.6	0.21549828	0.21943072	
552.8	0.21580456	0.21931053	
553	0.21526669	0.21919041	
553.2	0.21491316	0.21907036	
553.4	0.21481968	0.21895037	
553.6	0.21419847	0.21883045	
553.8	0.21413116	0.21871059	
554	0.2140511	0.2185908	
554.2	0.21363998	0.21847108	
554.4	0.21324085	0.21835142	
554.6	0.21334575	0.21823183	
554.8	0.21381311	0.2181123	
555	0.21388838	0.21799284	
555.2	0.21343606	0.21787344	
555.4	0.21440698	0.21775411	
555.6	0.21416477	0.21763484	
555.8	0.21405264	0.21751564	
556	0.21348148	0.2173965	
556.2	0.21347851	0.21727743	
556.4	0.2133014	0.21715843	
556.6	0.21324524	0.21703949	
556.8	0.21334137	0.21692061	
557	0.21351968	0.2168018	
557.2	0.21326721	0.21668306	
557.4	0.21319633	0.21656438	
557.6	0.2135787	0.21644576	
557.8	0.21383439	0.21632721	
558	0.21358662	0.21620873	
558.2	0.21350892	0.21609031	
558.4	0.21364059	0.21597195	
558.6	0.21403931	0.21585366	
558.8	0.21404113	0.21573544	
559	0.21350728	0.21561728	
559.2	0.21300729	0.21549918	
559.4	0.21306202	0.21538115	
559.6	0.21133405	0.21526318	
559.8	0.21091392	0.21514528	
560	0.21049557	0.21502744	
560.2	0.210285	0.21490967	
560.4	0.21025079	0.21479196	
560.6	0.20990373	0.21467432	
560.8	0.20946745	0.21455674	
561	0.2093653	0.21443922	
561.2	0.20939645	0.21432177	
561.4	0.20991571	0.21420438	
561.6	0.21019013	0.21408706	
561.8	0.21059312	0.2139698	
562	0.21011187	0.21385261	
562.2	0.21027443	0.21373548	
562.4	0.20985318	0.21361841	
562.6	0.20984643	0.21350141	
562.8	0.20994621	0.21338448	
563	0.21015986	0.2132676	
563.2	0.20998089	0.21315079	
563.4	0.21033836	0.21303405	
563.6	0.21010908	0.21291737	
563.8	0.210597	0.21280075	
564	0.21072258	0.2126842	
564.2	0.21095436	0.21256771	
564.4	0.2109594	0.21245128	
564.6	0.21033555	0.21233492	
564.8	0.20966229	0.21221862	
565	0.20923564	0.21210239	
565.2	0.20917962	0.21198622	
565.4	0.20921707	0.21187011	
565.6	0.208873	0.21175406	
565.8	0.20842425	0.21163808	
566	0.2073695	0.21152217	
566.2	0.20712882	0.21140631	
566.4	0.20711429	0.21129052	
566.6	0.20708394	0.2111748	
566.8	0.20711216	0.21105914	
567	0.20674517	0.21094354	
567.2	0.20634516	0.210828	
567.4	0.20647937	0.21071253	
567.6	0.20645774	0.21059712	
567.8	0.20739488	0.21048177	
568	0.20754651	0.21036649	
568.2	0.20782181	0.21025127	
568.4	0.2072298	0.21013611	
568.6	0.20688573	0.21002102	
568.8	0.20658353	0.20990598	
569	0.2068746	0.20979102	
569.2	0.20762712	0.20967611	
569.4	0.20799926	0.20956127	
569.6	0.20806015	0.20944649	
569.8	0.20813008	0.20933177	
570	0.20811636	0.20921712	
570.2	0.20821411	0.20910253	
570.4	0.20861776	0.208988	
570.6	0.20815919	0.20887354	
570.8	0.20837614	0.20875913	
571	0.20810667	0.20864479	
571.2	0.2082976	0.20853052	
571.4	0.20830378	0.2084163	
571.6	0.20846616	0.20830215	
571.8	0.20881979	0.20818806	
572	0.208354	0.20807403	
572.2	0.20782334	0.20796007	
572.4	0.20626365	0.20784617	
572.6	0.20604427	0.20773233	
572.8	0.20555712	0.20761855	
573	0.20532723	0.20750483	
573.2	0.20461917	0.20739118	
573.4	0.20396935	0.20727759	
573.6	0.20397067	0.20716406	
573.8	0.20359744	0.2070506	
574	0.20323104	0.20693719	
574.2	0.20325172	0.20682385	
574.4	0.20307058	0.20671057	
574.6	0.20285835	0.20659735	
574.8	0.20341915	0.2064842	
575	0.20363143	0.2063711	
575.2	0.20388563	0.20625807	
575.4	0.20415944	0.2061451	
575.6	0.20452234	0.20603219	
575.8	0.20459047	0.20591935	
576	0.20456496	0.20580656	
576.2	0.20432841	0.20569384	
576.4	0.2040407	0.20558118	
576.6	0.20437655	0.20546858	
576.8	0.20423713	0.20535604	
577	0.2039561	0.20524357	
577.2	0.20391113	0.20513115	
577.4	0.20404478	0.2050188	
577.6	0.20435354	0.20490651	
577.8	0.20418409	0.20479428	
578	0.20387119	0.20468211	
578.2	0.20342436	0.20457	
578.4	0.20286136	0.20445796	
578.6	0.20312515	0.20434597	
578.8	0.20351753	0.20423405	
579	0.20311065	0.20412219	
579.2	0.20269557	0.20401039	
579.4	0.20264139	0.20389865	
579.6	0.20208921	0.20378697	
579.8	0.20221169	0.20367536	
580	0.20227974	0.2035638	
580.2	0.20211345	0.20345231	
580.4	0.20196266	0.20334087	
580.6	0.20149093	0.2032295	
580.8	0.20176021	0.20311819	
581	0.20168558	0.20300694	
581.2	0.20193198	0.20289575	
581.4	0.20213172	0.20278462	
581.6	0.20253426	0.20267356	
581.8	0.2020931	0.20256255	
582	0.20197937	0.2024516	
582.2	0.20212011	0.20234072	
582.4	0.20237554	0.20222989	
582.6	0.20271865	0.20211913	
582.8	0.20297281	0.20200843	
583	0.20295848	0.20189778	
583.2	0.20308191	0.2017872	
583.4	0.20316538	0.20167668	
583.6	0.20331957	0.20156622	
583.8	0.20356113	0.20145582	
584	0.20336043	0.20134548	
584.2	0.20277805	0.2012352	
584.4	0.20262146	0.20112498	
584.6	0.20201545	0.20101482	
584.8	0.20186954	0.20090473	
585	0.20166371	0.20079469	
585.2	0.20159468	0.20068471	
585.4	0.20180698	0.20057479	
585.6	0.20115044	0.20046494	
585.8	0.20028509	0.20035514	
586	0.19993108	0.2002454	
586.2	0.19958422	0.20013573	
586.4	0.19898451	0.20002611	
586.6	0.19878742	0.19991655	
586.8	0.19883229	0.19980706	
587	0.19896843	0.19969762	
587.2	0.19879927	0.19958824	
587.4	0.19898909	0.19947892	
587.6	0.19946707	0.19936967	
587.8	0.19943276	0.19926047	
588	0.19910115	0.19915133	
588.2	0.19885853	0.19904226	
588.4	0.19887968	0.19893324	
588.6	0.198558	0.19882428	
588.8	0.19869539	0.19871538	
589	0.19926757	0.19860654	
589.2	0.19948091	0.19849776	
589.4	0.19967119	0.19838904	
589.6	0.19932429	0.19828038	
589.8	0.19908697	0.19817178	
590	0.19914091	0.19806324	
590.2	0.19916772	0.19795476	
590.4	0.19885137	0.19784634	
590.6	0.19933684	0.19773798	
590.8	0.19940673	0.19762967	
591	0.19941724	0.19752143	
591.2	0.19964702	0.19741324	
591.4	0.19949491	0.19730512	
591.6	0.19919999	0.19719705	
591.8	0.19909835	0.19708904	
592	0.19797325	0.1969811	
592.2	0.19771835	0.19687321	
592.4	0.19738547	0.19676538	
592.6	0.19735593	0.19665761	
592.8	0.19725853	0.1965499	
593	0.197895	0.19644224	
593.2	0.19798968	0.19633465	
593.4	0.19771004	0.19622711	
593.6	0.19732082	0.19611964	
593.8	0.19689381	0.19601222	
594	0.19704734	0.19590486	
594.2	0.1974262	0.19579756	
594.4	0.19741497	0.19569032	
594.6	0.19739873	0.19558314	
594.8	0.19680606	0.19547602	
595	0.19668056	0.19536895	
595.2	0.19695403	0.19526195	
595.4	0.19662941	0.195155	
595.6	0.19684709	0.19504811	
595.8	0.19693966	0.19494128	
596	0.19613404	0.19483451	
596.2	0.19621035	0.1947278	
596.4	0.19604394	0.19462114	
596.6	0.19600449	0.19451455	
596.8	0.19582176	0.19440801	
597	0.19571848	0.19430153	
597.2	0.19529871	0.19419511	
597.4	0.19490666	0.19408874	
597.6	0.19431437	0.19398244	
597.8	0.19395859	0.19387619	
598	0.19407593	0.19377001	
598.2	0.19428571	0.19366388	
598.4	0.19362953	0.1935578	
598.6	0.19318297	0.19345179	
598.8	0.19352554	0.19334583	
599	0.19395343	0.19323994	
599.2	0.1944374	0.1931341	
599.4	0.19479286	0.19302831	
599.6	0.19527515	0.19292259	
599.8	0.1953857	0.19281692	
600	0.1955276	0.19271132	
600.2	0.19609464	0.19260577	
600.4	0.19657772	0.19250027	
600.6	0.19687283	0.19239484	
600.8	0.19681901	0.19228946	
601	0.19694953	0.19218414	
601.2	0.19704469	0.19207888	
601.4	0.19642319	0.19197368	
601.6	0.19593971	0.19186853	
601.8	0.1956345	0.19176344	
602	0.19560584	0.19165841	
602.2	0.19574602	0.19155344	
602.4	0.19512795	0.19144852	
602.6	0.19484559	0.19134366	
602.8	0.19436594	0.19123886	
603	0.19461776	0.19113412	
603.2	0.19475265	0.19102943	
603.4	0.19503187	0.1909248	
603.6	0.19461504	0.19082023	
603.8	0.19487106	0.19071572	
604	0.1947108	0.19061126	
604.2	0.19502447	0.19050686	
604.4	0.19520243	0.19040252	
604.6	0.19470815	0.19029823	
604.8	0.19422655	0.190194	
605	0.19388495	0.19008983	
605.2	0.19347921	0.18998572	
605.4	0.19326203	0.18988166	
605.6	0.19315559	0.18977766	
605.8	0.19296535	0.18967371	
606	0.19276668	0.18956983	
606.2	0.19234684	0.189466	
606.4	0.19222168	0.18936223	
606.6	0.19212344	0.18925851	
606.8	0.19161654	0.18915485	
607	0.19203281	0.18905125	
607.2	0.19209942	0.1889477	
607.4	0.19225054	0.18884421	
607.6	0.19146563	0.18874078	
607.8	0.19155804	0.18863741	
608	0.19124578	0.18853409	
608.2	0.19101977	0.18843083	
608.4	0.19066024	0.18832762	
608.6	0.19045068	0.18822447	
608.8	0.19041287	0.18812138	
609	0.19046965	0.18801834	
609.2	0.19109112	0.18791536	
609.4	0.19171159	0.18781244	
609.6	0.19133663	0.18770957	
609.8	0.19113648	0.18760676	
610	0.19116993	0.18750401	
610.2	0.19127116	0.18740131	
610.4	0.1914431	0.18729867	
610.6	0.19150872	0.18719608	
610.8	0.19137017	0.18709355	
611	0.19204892	0.18699108	
611.2	0.1922154	0.18688866	
611.4	0.19175903	0.1867863	
611.6	0.19104196	0.18668399	
611.8	0.19103393	0.18658174	
612	0.19106355	0.18647955	
612.2	0.19070315	0.18637741	
612.4	0.19084831	0.18627533	
612.6	0.1913274	0.18617331	
612.8	0.19159652	0.18607134	
613	0.19153379	0.18596943	
613.2	0.19130696	0.18586757	
613.4	0.1911921	0.18576577	
613.6	0.19040449	0.18566402	
613.8	0.18967362	0.18556233	
614	0.18963719	0.1854607	
614.2	0.18903903	0.18535912	
614.4	0.18895584	0.18525759	
614.6	0.18901079	0.18515612	
614.8	0.1887139	0.18505471	
615	0.18880611	0.18495336	
615.2	0.18870985	0.18485205	
615.4	0.18825837	0.18475081	
615.6	0.18861497	0.18464962	
615.8	0.18902828	0.18454848	
616	0.18940132	0.1844474	
616.2	0.18953094	0.18434638	
616.4	0.18978533	0.18424541	
616.6	0.19005299	0.1841445	
616.8	0.1900492	0.18404364	
617	0.18988247	0.18394284	
617.2	0.18932978	0.18384209	
617.4	0.18941719	0.1837414	
617.6	0.18893929	0.18364076	
617.8	0.18840188	0.18354018	
618	0.1883979	0.18343965	
618.2	0.1880988	0.18333918	
618.4	0.18781238	0.18323876	
618.6	0.18721689	0.1831384	
618.8	0.18715567	0.18303809	
619	0.18691325	0.18293784	
619.2	0.1867728	0.18283764	
619.4	0.18648705	0.1827375	
619.6	0.18769618	0.18263741	
619.8	0.18727694	0.18253738	
620	0.1873411	0.1824374	
620.2	0.1870706	0.18233748	
620.4	0.18681294	0.18223761	
620.6	0.18632626	0.1821378	
620.8	0.18622253	0.18203804	
621	0.18619	0.18193833	
621.2	0.18585137	0.18183869	
621.4	0.18639202	0.18173909	
621.6	0.18649729	0.18163955	
621.8	0.18712081	0.18154006	
622	0.18753912	0.18144063	
622.2	0.18796569	0.18134125	
622.4	0.18782885	0.18124193	
622.6	0.18770808	0.18114266	
622.8	0.18768603	0.18104345	
623	0.1873576	0.18094429	
623.2	0.187482	0.18084518	
623.4	0.18755311	0.18074613	
623.6	0.18732532	0.18064714	
623.8	0.18623449	0.18054819	
624	0.18589051	0.18044931	
624.2	0.18520105	0.18035047	
624.4	0.18481363	0.18025169	
624.6	0.18452412	0.18015297	
624.8	0.18484506	0.18005429	
625	0.18507208	0.17995568	
625.2	0.18550465	0.17985711	
625.4	0.18585254	0.1797586	
625.6	0.18599484	0.17966015	
625.8	0.18711497	0.17956174	
626	0.18708739	0.1794634	
626.2	0.18744482	0.1793651	
626.4	0.18709722	0.17926686	
626.6	0.18656079	0.17916867	
626.8	0.18645258	0.17907054	
627	0.18601706	0.17897246	
627.2	0.18568529	0.17887444	
627.4	0.18531003	0.17877647	
627.6	0.18518311	0.17867855	
627.8	0.18498671	0.17858068	
628	0.18478226	0.17848287	
628.2	0.18492238	0.17838512	
628.4	0.1853262	0.17828741	
628.6	0.18508913	0.17818976	
628.8	0.18494929	0.17809217	
629	0.18481622	0.17799462	
629.2	0.18468893	0.17789713	
629.4	0.18493097	0.1777997	
629.6	0.18553089	0.17770231	
629.8	0.18607821	0.17760498	
630	0.18613268	0.17750771	
630.2	0.18650503	0.17741048	
630.4	0.18658842	0.17731331	
630.6	0.18635706	0.1772162	
630.8	0.1863792	0.17711913	
631	0.1865094	0.17702212	
631.2	0.18655251	0.17692517	
631.4	0.1870874	0.17682826	
631.6	0.18692479	0.17673141	
631.8	0.18650894	0.17663461	
632	0.18647954	0.17653787	
632.2	0.18598555	0.17644118	
632.4	0.18546131	0.17634454	
632.6	0.18428741	0.17624795	
632.8	0.18373994	0.17615142	
633	0.18364838	0.17605494	
633.2	0.18354015	0.17595851	
633.4	0.18368997	0.17586214	
633.6	0.1838985	0.17576582	
633.8	0.1836557	0.17566955	
634	0.18352866	0.17557333	
634.2	0.18347535	0.17547717	
634.4	0.18386594	0.17538106	
634.6	0.18341818	0.175285	
634.8	0.18348462	0.17518899	
635	0.18414273	0.17509304	
635.2	0.18482964	0.17499714	
635.4	0.18498386	0.17490129	
635.6	0.18474865	0.1748055	
635.8	0.18480244	0.17470975	
636	0.18486973	0.17461406	
636.2	0.18443257	0.17451842	
636.4	0.18423198	0.17442284	
636.6	0.18390871	0.1743273	
636.8	0.18399768	0.17423182	
637	0.18360569	0.17413639	
637.2	0.18308727	0.17404102	
637.4	0.18331782	0.17394569	
637.6	0.18345428	0.17385042	
637.8	0.18300902	0.1737552	
638	0.18291406	0.17366003	
638.2	0.18287005	0.17356492	
638.4	0.18277551	0.17346985	
638.6	0.18230678	0.17337484	
638.8	0.18240411	0.17327988	
639	0.18268813	0.17318498	
639.2	0.18274172	0.17309012	
639.4	0.18205145	0.17299532	
639.6	0.18210447	0.17290057	
639.8	0.18186977	0.17280587	
640	0.18178711	0.17271122	
640.2	0.18184467	0.17261662	
640.4	0.18161094	0.17252208	
640.6	0.18151036	0.17242759	
640.8	0.18128623	0.17233315	
641	0.181119	0.17223876	
641.2	0.18128948	0.17214442	
641.4	0.18229534	0.17205013	
641.6	0.18234298	0.1719559	
641.8	0.18274028	0.17186172	
642	0.18281015	0.17176759	
642.2	0.18302506	0.17167351	
642.4	0.18313369	0.17157948	
642.6	0.18346844	0.1714855	
642.8	0.182682	0.17139158	
643	0.1821252	0.17129771	
643.2	0.18175895	0.17120388	
643.4	0.18138066	0.17111011	
643.6	0.18099674	0.17101639	
643.8	0.18101143	0.17092273	
644	0.1807799	0.17082911	
644.2	0.18081834	0.17073555	
644.4	0.18020674	0.17064203	
644.6	0.18001231	0.17054857	
644.8	0.17961957	0.17045516	
645	0.17977905	0.1703618	
645.2	0.18007003	0.17026849	
645.4	0.18068119	0.17017523	
645.6	0.18054387	0.17008202	
645.8	0.18074951	0.16998887	
646	0.18061294	0.16989576	
646.2	0.18113831	0.16980271	
646.4	0.18097766	0.16970971	
646.6	0.18121727	0.16961675	
646.8	0.18057015	0.16952385	
647	0.18065372	0.169431	
647.2	0.18098124	0.1693382	
647.4	0.18118294	0.16924545	
647.6	0.18097126	0.16915276	
647.8	0.18105921	0.16906011	
648	0.18045204	0.16896751	
648.2	0.18039207	0.16887497	
648.4	0.17990963	0.16878247	
648.6	0.17968065	0.16869003	
648.8	0.17946475	0.16859764	
649	0.17999234	0.16850529	
649.2	0.18034123	0.168413	
649.4	0.18022233	0.16832076	
649.6	0.17994936	0.16822857	
649.8	0.17943938	0.16813643	
650	0.17945655	0.16804434	
650.2	0.1794094	0.1679523	
650.4	0.17948141	0.16786031	
650.6	0.179937	0.16776837	
650.8	0.17977815	0.16767648	
651	0.17978228	0.16758464	
651.2	0.17991496	0.16749285	
651.4	0.17989485	0.16740111	
651.6	0.17941492	0.16730943	
651.8	0.17925159	0.16721779	
652	0.17889975	0.1671262	
652.2	0.17903298	0.16703467	
652.4	0.17875886	0.16694318	
652.6	0.17865493	0.16685174	
652.8	0.17888199	0.16676036	
653	0.17908158	0.16666902	
653.2	0.17937975	0.16657773	
653.4	0.17896168	0.1664865	
653.6	0.17828621	0.16639531	
653.8	0.1777212	0.16630417	
654	0.1778409	0.16621309	
654.2	0.17764309	0.16612205	
654.4	0.17749688	0.16603106	
654.6	0.17726284	0.16594012	
654.8	0.17711342	0.16584924	
655	0.17734757	0.1657584	
655.2	0.17724792	0.16566761	
655.4	0.17739397	0.16557687	
655.6	0.17696449	0.16548619	
655.8	0.17703739	0.16539555	
656	0.17738782	0.16530496	
656.2	0.17761263	0.16521442	
656.4	0.1774375	0.16512393	
656.6	0.17736398	0.16503349	
656.8	0.17763648	0.1649431	
657	0.1781038	0.16485276	
657.2	0.17905274	0.16476246	
657.4	0.17881714	0.16467222	
657.6	0.17830418	0.16458203	
657.8	0.17850713	0.16449189	
658	0.17826636	0.16440179	
658.2	0.17787536	0.16431175	
658.4	0.17726552	0.16422175	
658.6	0.17712886	0.1641318	
658.8	0.17636224	0.16404191	
659	0.17615668	0.16395206	
659.2	0.17594011	0.16386226	
659.4	0.17578902	0.16377251	
659.6	0.17533913	0.16368281	
659.8	0.17585335	0.16359316	
660	0.17567326	0.16350356	
660.2	0.17503753	0.16341401	
660.4	0.17532228	0.1633245	
660.6	0.17529029	0.16323505	
660.8	0.17568109	0.16314564	
661	0.17600403	0.16305629	
661.2	0.17619136	0.16296698	
661.4	0.17564071	0.16287772	
661.6	0.17522145	0.16278851	
661.8	0.17550851	0.16269935	
662	0.17504748	0.16261024	
662.2	0.17495119	0.16252117	
662.4	0.17448953	0.16243216	
662.6	0.17417317	0.16234319	
662.8	0.17389343	0.16225427	
663	0.17420735	0.16216541	
663.2	0.17425079	0.16207659	
663.4	0.17406121	0.16198781	
663.6	0.17407559	0.16189909	
663.8	0.17474094	0.16181042	
664	0.17449169	0.16172179	
664.2	0.17484381	0.16163322	
664.4	0.17530475	0.16154469	
664.6	0.17477117	0.16145621	
664.8	0.17442856	0.16136778	
665	0.1741125	0.16127939	
665.2	0.17436929	0.16119106	
665.4	0.17419891	0.16110277	
665.6	0.17419187	0.16101453	
665.8	0.17458228	0.16092634	
666	0.17446304	0.1608382	
666.2	0.17432142	0.16075011	
666.4	0.1742986	0.16066207	
666.6	0.17425912	0.16057407	
666.8	0.17430547	0.16048612	
667	0.17399019	0.16039822	
667.2	0.17359381	0.16031037	
667.4	0.17361694	0.16022256	
667.6	0.17365142	0.16013481	
667.8	0.17434608	0.1600471	
668	0.17500342	0.15995944	
668.2	0.1747305	0.15987183	
668.4	0.17409775	0.15978427	
668.6	0.17371886	0.15969675	
668.8	0.17354101	0.15960928	
669	0.17345182	0.15952186	
669.2	0.17335693	0.15943449	
669.4	0.17303921	0.15934717	
669.6	0.17303986	0.15925989	
669.8	0.17329141	0.15917266	
670	0.17284797	0.15908548	
670.2	0.17283186	0.15899835	
670.4	0.17360648	0.15891126	
670.6	0.17335703	0.15882422	
670.8	0.17366497	0.15873723	
671	0.17371149	0.15865029	
671.2	0.17363416	0.1585634	
671.4	0.17409402	0.15847655	
671.6	0.17395598	0.15838975	
671.8	0.17438392	0.158303	
672	0.17500257	0.1582163	
672.2	0.17432646	0.15812964	
672.4	0.17422863	0.15804303	
672.6	0.17430528	0.15795647	
672.8	0.1742303	0.15786995	
673	0.1738176	0.15778348	
673.2	0.17375449	0.15769707	
673.4	0.17406871	0.15761069	
673.6	0.17395691	0.15752437	
673.8	0.17409408	0.15743809	
674	0.17364388	0.15735186	
674.2	0.17352139	0.15726568	
674.4	0.17381913	0.15717954	
674.6	0.17306464	0.15709345	
674.8	0.17262499	0.15700741	
675	0.17228434	0.15692141	
675.2	0.17198204	0.15683547	
675.4	0.17167595	0.15674956	
675.6	0.17097251	0.15666371	
675.8	0.17053744	0.1565779	
676	0.17069828	0.15649215	
676.2	0.17084069	0.15640643	
676.4	0.17079891	0.15632077	
676.6	0.17066824	0.15623515	
676.8	0.17047437	0.15614958	
677	0.17087659	0.15606405	
677.2	0.17102266	0.15597857	
677.4	0.17155326	0.15589314	
677.6	0.17190097	0.15580776	
677.8	0.17200175	0.15572242	
678	0.17192888	0.15563713	
678.2	0.17238048	0.15555188	
678.4	0.17294385	0.15546669	
678.6	0.17281924	0.15538154	
678.8	0.17283031	0.15529643	
679	0.17335346	0.15521137	
679.2	0.17333841	0.15512636	
679.4	0.17313804	0.1550414	
679.6	0.17278952	0.15495648	
679.8	0.1723426	0.15487161	
680	0.17236529	0.15478678	
680.2	0.17203434	0.15470201	
680.4	0.171003	0.15461727	
680.6	0.1703806	0.15453259	
680.8	0.16950001	0.15444795	
681	0.16943872	0.15436336	
681.2	0.16874326	0.15427881	
681.4	0.1685945	0.15419431	
681.6	0.16877504	0.15410985	
681.8	0.16893068	0.15402545	
682	0.16910377	0.15394109	
682.2	0.16955597	0.15385677	
682.4	0.16981036	0.1537725	
682.6	0.16996861	0.15368828	
682.8	0.17031352	0.1536041	
683	0.1702995	0.15351997	
683.2	0.17031446	0.15343589	
683.4	0.17061577	0.15335185	
683.6	0.17101572	0.15326785	
683.8	0.17126138	0.15318391	
684	0.17075927	0.15310001	
684.2	0.17073317	0.15301615	
684.4	0.17058905	0.15293234	
684.6	0.17042923	0.15284858	
684.8	0.16972752	0.15276486	
685	0.17006882	0.15268119	
685.2	0.17021204	0.15259757	
685.4	0.17024217	0.15251399	
685.6	0.17086089	0.15243045	
685.8	0.17127252	0.15234697	
686	0.17119821	0.15226352	
686.2	0.17182567	0.15218013	
686.4	0.17200858	0.15209678	
686.6	0.17183929	0.15201347	
686.8	0.17179113	0.15193021	
687	0.17190175	0.151847	
687.2	0.1715532	0.15176383	
687.4	0.17152813	0.15168071	
687.6	0.17123882	0.15159763	
687.8	0.17109747	0.1515146	
688	0.17017421	0.15143161	
688.2	0.16983496	0.15134867	
688.4	0.1692829	0.15126577	
688.6	0.16862895	0.15118292	
688.8	0.16870601	0.15110012	
689	0.16901336	0.15101736	
689.2	0.16879114	0.15093465	
689.4	0.16881507	0.15085198	
689.6	0.16898989	0.15076935	
689.8	0.16925477	0.15068678	
690	0.16923236	0.15060424	
690.2	0.16961273	0.15052176	
690.4	0.16928254	0.15043931	
690.6	0.16970308	0.15035692	
690.8	0.16983105	0.15027456	
691	0.16928669	0.15019226	
691.2	0.16885916	0.15010999	
691.4	0.16900901	0.15002778	
691.6	0.16911828	0.14994561	
691.8	0.1693985	0.14986348	
692	0.16869325	0.1497814	
692.2	0.16844177	0.14969936	
692.4	0.16874936	0.14961737	
692.6	0.16858672	0.14953542	
692.8	0.16928114	0.14945352	
693	0.16867635	0.14937166	
693.2	0.16904449	0.14928985	
693.4	0.16959519	0.14920808	
693.6	0.16932447	0.14912636	
693.8	0.16915944	0.14904468	
694	0.16909265	0.14896305	
694.2	0.16914207	0.14888146	
694.4	0.16912954	0.14879991	
694.6	0.16906986	0.14871841	
694.8	0.16837954	0.14863696	
695	0.1676564	0.14855555	
695.2	0.16792552	0.14847418	
695.4	0.16757665	0.14839286	
695.6	0.16745247	0.14831158	
695.8	0.16705503	0.14823035	
696	0.16639526	0.14814917	
696.2	0.16637606	0.14806802	
696.4	0.1663348	0.14798692	
696.6	0.16646273	0.14790587	
696.8	0.16688833	0.14782486	
697	0.16678709	0.14774389	
697.2	0.16740006	0.14766297	
697.4	0.16776613	0.1475821	
697.6	0.16801286	0.14750126	
697.8	0.16855459	0.14742048	
698	0.16930115	0.14733973	
698.2	0.16939799	0.14725903	
698.4	0.16963954	0.14717838	
698.6	0.16940931	0.14709777	
698.8	0.16937386	0.1470172	
699	0.16915561	0.14693668	
699.2	0.16913832	0.1468562	
699.4	0.16852631	0.14677576	
699.6	0.16812719	0.14669537	
699.8	0.16742729	0.14661502	
700	0.16707591	0.14653472	
700.2	0.16701804	0.14645446	
700.4	0.16682497	0.14637425	
700.6	0.16706949	0.14629408	
700.8	0.16708162	0.14621395	
701	0.16719431	0.14613387	
701.2	0.16748827	0.14605383	
701.4	0.16799055	0.14597383	
701.6	0.16872512	0.14589388	
701.8	0.16910913	0.14581397	
702	0.16922179	0.14573411	
702.2	0.16923177	0.14565429	
702.4	0.16909535	0.14557451	
702.6	0.16847875	0.14549478	
702.8	0.16802326	0.14541509	
703	0.16768653	0.14533544	
703.2	0.16740026	0.14525584	
703.4	0.16686494	0.14517628	
703.6	0.1663139	0.14509677	
703.8	0.16583939	0.1450173	
704	0.16544402	0.14493787	
704.2	0.16488954	0.14485849	
704.4	0.16447121	0.14477915	
704.6	0.16469796	0.14469985	
704.8	0.1646299	0.14462059	
705	0.1645364	0.14454138	
705.2	0.16449394	0.14446222	
705.4	0.16452111	0.14438309	
705.6	0.16515708	0.14430401	
705.8	0.16525492	0.14422498	
706	0.16542753	0.14414598	
706.2	0.16592931	0.14406703	
706.4	0.16551018	0.14398812	
706.6	0.16503989	0.14390926	
706.8	0.16526882	0.14383044	
707	0.16582593	0.14375166	
707.2	0.16622917	0.14367293	
707.4	0.16586427	0.14359424	
707.6	0.16548287	0.14351559	
707.8	0.16504121	0.14343698	
708	0.16475124	0.14335842	
708.2	0.16433883	0.1432799	
708.4	0.1644951	0.14320143	
708.6	0.16474911	0.14312299	
708.8	0.16456602	0.1430446	
709	0.16417236	0.14296625	
709.2	0.16425758	0.14288795	
709.4	0.16517123	0.14280969	
709.6	0.16511516	0.14273147	
709.8	0.16524638	0.1426533	
710	0.16537587	0.14257516	
710.2	0.16546834	0.14249707	
710.4	0.16489475	0.14241902	
710.6	0.16479586	0.14234102	
710.8	0.16452	0.14226306	
711	0.16413927	0.14218514	
711.2	0.1638176	0.14210726	
711.4	0.16346348	0.14202943	
711.6	0.16305161	0.14195164	
711.8	0.16309795	0.14187389	
712	0.16285571	0.14179618	
712.2	0.16262124	0.14171852	
712.4	0.16235272	0.1416409	
712.6	0.16222786	0.14156332	
712.8	0.16212429	0.14148578	
713	0.16233982	0.14140829	
713.2	0.16299487	0.14133084	
713.4	0.16371716	0.14125343	
713.6	0.16355005	0.14117607	
713.8	0.16436645	0.14109874	
714	0.16486751	0.14102146	
714.2	0.16516917	0.14094422	
714.4	0.16486911	0.14086702	
714.6	0.16419568	0.14078987	
714.8	0.16353033	0.14071276	
715	0.16349463	0.14063569	
715.2	0.16370348	0.14055866	
715.4	0.16328348	0.14048167	
715.6	0.16273741	0.14040473	
715.8	0.16287857	0.14032783	
716	0.16280313	0.14025097	
716.2	0.16272822	0.14017415	
716.4	0.16226114	0.14009738	
716.6	0.16285871	0.14002064	
716.8	0.16295416	0.13994395	
717	0.16303222	0.1398673	
717.2	0.16321646	0.1397907	
717.4	0.16346699	0.13971413	
717.6	0.16395296	0.13963761	
717.8	0.16425791	0.13956113	
718	0.16430022	0.13948469	
718.2	0.1639445	0.13940829	
718.4	0.16329736	0.13933194	
718.6	0.16280323	0.13925562	
718.8	0.16275164	0.13917935	
719	0.16250049	0.13910312	
719.2	0.16209843	0.13902693	
719.4	0.16164052	0.13895079	
719.6	0.16162672	0.13887468	
719.8	0.16177981	0.13879862	
