# Supplementary material for: Molecular basis for DNA recognition by the maternal pioneer transcription factor FoxH1
Source: Nat Commun. 2022 Nov 26;13:7279. doi: 10.1038/s41467-022-34925-y (PMC9701222; doi:10.1038/s41467-022-34925-y)
Supplement: Supplementary file 4 — Source Data [file 41467_2022_34925_MOESM4_ESM.zip › Sourcedata/BLIS/FoxH1/Y28F/GSC/DNA/G3Results.txt]

Conc1	7.813E-09	
Start1	270	
Stop1	719.8	
Kobs	0.00273930894629066	
Error Kobs	2.20999619615433E-05	
Koff	0	
Error Koff	0	
Time1	Data1	Fit1	
270	0.0048161	0	
270.2	0.00441808	0.0001727	
270.4	0.00359567	0.00034529	
270.6	0.0035754	0.00051775	
270.8	0.00305411	0.0006901	
271	0.00295718	0.00086233	
271.2	0.00258271	0.00103444	
271.4	0.00203082	0.00120643	
271.6	0.00185939	0.00137831	
271.8	0.00190462	0.00155006	
272	0.00217884	0.0017217	
272.2	0.00237677	0.00189322	
272.4	0.0019639	0.00206463	
272.6	0.00264551	0.00223591	
272.8	0.0028416	0.00240708	
273	0.00360756	0.00257814	
273.2	0.00403384	0.00274907	
273.4	0.00466678	0.00291989	
273.6	0.00528563	0.00309059	
273.8	0.00519484	0.00326117	
274	0.0047625	0.00343164	
274.2	0.00445945	0.00360199	
274.4	0.00403235	0.00377222	
274.6	0.00444621	0.00394234	
274.8	0.0039723	0.00411234	
275	0.00424049	0.00428222	
275.2	0.00421131	0.00445199	
275.4	0.00408827	0.00462164	
275.6	0.00451641	0.00479117	
275.8	0.00488398	0.00496059	
276	0.0049987	0.00512989	
276.2	0.00463717	0.00529908	
276.4	0.00494607	0.00546815	
276.6	0.00558348	0.0056371	
276.8	0.00557502	0.00580594	
277	0.00573009	0.00597467	
277.2	0.00583849	0.00614327	
277.4	0.00644269	0.00631176	
277.6	0.00601618	0.00648014	
277.8	0.00594722	0.0066484	
278	0.00601743	0.00681655	
278.2	0.00608466	0.00698458	
278.4	0.00592994	0.00715249	
278.6	0.00651704	0.00732029	
278.8	0.00690662	0.00748797	
279	0.0077838	0.00765554	
279.2	0.00740947	0.007823	
279.4	0.00725288	0.00799034	
279.6	0.00748941	0.00815757	
279.8	0.00765909	0.00832468	
280	0.0073442	0.00849167	
280.2	0.00742063	0.00865855	
280.4	0.00780371	0.00882532	
280.6	0.00775772	0.00899198	
280.8	0.00743844	0.00915851	
281	0.00729759	0.00932494	
281.2	0.00731757	0.00949125	
281.4	0.00752154	0.00965745	
281.6	0.00749084	0.00982353	
281.8	0.00841187	0.0099895	
282	0.00857458	0.01015535	
282.2	0.00882727	0.0103211	
282.4	0.00934639	0.01048672	
282.6	0.00993234	0.01065224	
282.8	0.0096293	0.01081764	
283	0.00964697	0.01098293	
283.2	0.00881454	0.0111481	
283.4	0.00925164	0.01131316	
283.6	0.00949477	0.01147811	
283.8	0.0096928	0.01164295	
284	0.00983017	0.01180767	
284.2	0.01016236	0.01197228	
284.4	0.01033714	0.01213677	
284.6	0.01047291	0.01230116	
284.8	0.01034179	0.01246543	
285	0.01090335	0.01262959	
285.2	0.01086515	0.01279363	
285.4	0.01163337	0.01295757	
285.6	0.01272889	0.01312139	
285.8	0.01295924	0.0132851	
286	0.01312267	0.01344869	
286.2	0.01369267	0.01361218	
286.4	0.01360174	0.01377555	
286.6	0.01300108	0.01393881	
286.8	0.01285334	0.01410196	
287	0.01291337	0.014265	
287.2	0.01281094	0.01442792	
287.4	0.01319894	0.01459073	
287.6	0.01286687	0.01475344	
287.8	0.01291785	0.01491603	
288	0.01328038	0.01507851	
288.2	0.01305692	0.01524087	
288.4	0.01305983	0.01540313	
288.6	0.01343598	0.01556527	
288.8	0.01344331	0.01572731	
289	0.01416803	0.01588923	
289.2	0.01422503	0.01605104	
289.4	0.01502362	0.01621274	
289.6	0.01525898	0.01637433	
289.8	0.01524973	0.01653581	
290	0.01559587	0.01669718	
290.2	0.01563736	0.01685844	
290.4	0.0153964	0.01701959	
290.6	0.01568299	0.01718062	
290.8	0.01601068	0.01734155	
291	0.01628455	0.01750237	
291.2	0.01618669	0.01766307	
291.4	0.01605676	0.01782367	
291.6	0.0157224	0.01798416	
291.8	0.01609685	0.01814453	
292	0.01595699	0.0183048	
292.2	0.01552857	0.01846495	
292.4	0.01560175	0.018625	
292.6	0.01576964	0.01878494	
292.8	0.0151437	0.01894477	
293	0.01540976	0.01910448	
293.2	0.01532957	0.01926409	
293.4	0.01528381	0.01942359	
293.6	0.01576731	0.01958298	
293.8	0.01633683	0.01974226	
294	0.0166805	0.01990143	
294.2	0.0172229	0.02006049	
294.4	0.01774846	0.02021945	
294.6	0.01844076	0.02037829	
294.8	0.01855281	0.02053702	
295	0.01882095	0.02069565	
295.2	0.01839415	0.02085417	
295.4	0.01846838	0.02101258	
295.6	0.01849539	0.02117088	
295.8	0.01870679	0.02132907	
296	0.01850845	0.02148715	
296.2	0.0185193	0.02164513	
296.4	0.01833883	0.021803	
296.6	0.01799546	0.02196075	
296.8	0.01788075	0.02211841	
297	0.01826291	0.02227595	
297.2	0.01834234	0.02243338	
297.4	0.01851267	0.02259071	
297.6	0.01898292	0.02274793	
297.8	0.0192157	0.02290504	
298	0.01959742	0.02306204	
298.2	0.01998968	0.02321894	
298.4	0.0198185	0.02337573	
298.6	0.01983929	0.02353241	
298.8	0.01964972	0.02368898	
299	0.01959331	0.02384545	
299.2	0.01961387	0.02400181	
299.4	0.01979707	0.02415806	
299.6	0.01970432	0.0243142	
299.8	0.0196806	0.02447024	
300	0.01962044	0.02462617	
300.2	0.01988066	0.02478199	
300.4	0.02027943	0.02493771	
300.6	0.02068397	0.02509332	
300.8	0.02153634	0.02524883	
301	0.02168458	0.02540422	
301.2	0.02159769	0.02555951	
301.4	0.02158592	0.0257147	
301.6	0.0214709	0.02586978	
301.8	0.02213661	0.02602475	
302	0.0221615	0.02617961	
302.2	0.02242728	0.02633437	
302.4	0.02256718	0.02648902	
302.6	0.02250599	0.02664357	
302.8	0.02209341	0.02679801	
303	0.02208184	0.02695235	
303.2	0.02247533	0.02710658	
303.4	0.02232973	0.0272607	
303.6	0.02228284	0.02741472	
303.8	0.02250389	0.02756863	
304	0.02271602	0.02772244	
304.2	0.02356054	0.02787614	
304.4	0.0238081	0.02802974	
304.6	0.02403763	0.02818323	
304.8	0.0242627	0.02833661	
305	0.02385983	0.02848989	
305.2	0.02378243	0.02864307	
305.4	0.02445454	0.02879614	
305.6	0.02482833	0.02894911	
305.8	0.02511054	0.02910197	
306	0.02485026	0.02925472	
306.2	0.02518482	0.02940738	
306.4	0.02516188	0.02955992	
306.6	0.02464421	0.02971237	
306.8	0.0243009	0.0298647	
307	0.02489824	0.03001694	
307.2	0.02518495	0.03016907	
307.4	0.02569673	0.03032109	
307.6	0.02631538	0.03047301	
307.8	0.02622938	0.03062483	
308	0.02602876	0.03077654	
308.2	0.02633023	0.03092815	
308.4	0.02616223	0.03107965	
308.6	0.02618266	0.03123105	
308.8	0.02605364	0.03138235	
309	0.02605381	0.03153354	
309.2	0.02650191	0.03168463	
309.4	0.02706396	0.03183562	
309.6	0.0267331	0.0319865	
309.8	0.0266913	0.03213728	
310	0.02651594	0.03228796	
310.2	0.02723987	0.03243853	
310.4	0.02743066	0.032589	
310.6	0.02762662	0.03273937	
310.8	0.02749836	0.03288963	
311	0.02815422	0.03303979	
311.2	0.02858749	0.03318985	
311.4	0.02911783	0.0333398	
311.6	0.0293842	0.03348965	
311.8	0.02933595	0.0336394	
312	0.0294128	0.03378905	
312.2	0.02956944	0.03393859	
312.4	0.02985845	0.03408804	
312.6	0.02989358	0.03423737	
312.8	0.0296178	0.03438661	
313	0.02965738	0.03453574	
313.2	0.02961994	0.03468478	
313.4	0.02987408	0.03483371	
313.6	0.02981977	0.03498253	
313.8	0.0299886	0.03513126	
314	0.03028555	0.03527988	
314.2	0.0310007	0.03542841	
314.4	0.03077978	0.03557683	
314.6	0.03064171	0.03572515	
314.8	0.03037623	0.03587336	
315	0.03030491	0.03602148	
315.2	0.03017914	0.03616949	
315.4	0.03018807	0.0363174	
315.6	0.03003336	0.03646522	
315.8	0.02986405	0.03661292	
316	0.02995178	0.03676053	
316.2	0.02999839	0.03690804	
316.4	0.02988296	0.03705545	
316.6	0.02976879	0.03720275	
316.8	0.02948679	0.03734996	
317	0.0298183	0.03749706	
317.2	0.03025605	0.03764406	
317.4	0.03092698	0.03779096	
317.6	0.03155343	0.03793776	
317.8	0.03236845	0.03808447	
318	0.03309963	0.03823107	
318.2	0.03330896	0.03837756	
318.4	0.03384302	0.03852396	
318.6	0.03410735	0.03867026	
318.8	0.03459311	0.03881646	
319	0.03464838	0.03896256	
319.2	0.03483274	0.03910856	
319.4	0.03479799	0.03925446	
319.6	0.03463746	0.03940025	
319.8	0.03500313	0.03954595	
320	0.0350752	0.03969155	
320.2	0.03419176	0.03983705	
320.4	0.03386824	0.03998245	
320.6	0.03379081	0.04012775	
320.8	0.0335567	0.04027295	
321	0.03335918	0.04041805	
321.2	0.03304795	0.04056305	
321.4	0.03270292	0.04070795	
321.6	0.03266691	0.04085275	
321.8	0.03258893	0.04099745	
322	0.03297292	0.04114206	
322.2	0.033025	0.04128656	
322.4	0.0340638	0.04143096	
322.6	0.03444843	0.04157527	
322.8	0.03490402	0.04171948	
323	0.03494059	0.04186359	
323.2	0.03591945	0.0420076	
323.4	0.03617047	0.04215151	
323.6	0.03720756	0.04229532	
323.8	0.03793051	0.04243903	
324	0.03808035	0.04258265	
324.2	0.03790055	0.04272617	
324.4	0.03851344	0.04286959	
324.6	0.0383044	0.04301291	
324.8	0.03759746	0.04315613	
325	0.03739848	0.04329925	
325.2	0.03676532	0.04344228	
325.4	0.03661522	0.04358521	
325.6	0.0368074	0.04372804	
325.8	0.03706474	0.04387077	
326	0.0373433	0.0440134	
326.2	0.03712981	0.04415594	
326.4	0.03728918	0.04429838	
326.6	0.03742618	0.04444072	
326.8	0.03774577	0.04458296	
327	0.03839167	0.04472511	
327.2	0.03907029	0.04486716	
327.4	0.03928429	0.04500911	
327.6	0.03998007	0.04515096	
327.8	0.04015685	0.04529272	
328	0.04018318	0.04543438	
328.2	0.04021845	0.04557594	
328.4	0.0404872	0.04571741	
328.6	0.03988202	0.04585877	
328.8	0.03936033	0.04600005	
329	0.03979187	0.04614122	
329.2	0.0392425	0.0462823	
329.4	0.03969307	0.04642328	
329.6	0.03980839	0.04656416	
329.8	0.0396794	0.04670495	
330	0.0396319	0.04684564	
330.2	0.03913427	0.04698624	
330.4	0.03939884	0.04712674	
330.6	0.04009866	0.04726714	
330.8	0.03991943	0.04740745	
331	0.04032982	0.04754766	
331.2	0.04036049	0.04768777	
331.4	0.04037331	0.04782779	
331.6	0.0406123	0.04796771	
331.8	0.04124129	0.04810754	
332	0.04122886	0.04824727	
332.2	0.04174999	0.0483869	
332.4	0.04180246	0.04852644	
332.6	0.04127146	0.04866589	
332.8	0.04096454	0.04880523	
333	0.04119825	0.04894449	
333.2	0.04083352	0.04908364	
333.4	0.04118176	0.0492227	
333.6	0.04121419	0.04936167	
333.8	0.04124299	0.04950054	
334	0.04153956	0.04963932	
334.2	0.04122588	0.049778	
334.4	0.04168607	0.04991658	
334.6	0.04211184	0.05005507	
334.8	0.04204201	0.05019347	
335	0.04242763	0.05033177	
335.2	0.04275944	0.05046998	
335.4	0.04270851	0.05060809	
335.6	0.04338404	0.0507461	
335.8	0.0440912	0.05088403	
336	0.04440247	0.05102185	
336.2	0.04521679	0.05115959	
336.4	0.04521265	0.05129723	
336.6	0.04497798	0.05143477	
336.8	0.04500901	0.05157222	
337	0.04535842	0.05170958	
337.2	0.045549	0.05184684	
337.4	0.04618787	0.051984	
337.6	0.0461364	0.05212108	
337.8	0.04604689	0.05225806	
338	0.04633603	0.05239494	
338.2	0.04670863	0.05253174	
338.4	0.04717639	0.05266843	
338.6	0.04727472	0.05280504	
338.8	0.04738272	0.05294155	
339	0.04737361	0.05307797	
339.2	0.04724007	0.05321429	
339.4	0.04730732	0.05335052	
339.6	0.04758665	0.05348666	
339.8	0.04760693	0.0536227	
340	0.04762765	0.05375865	
340.2	0.04769069	0.05389451	
340.4	0.04741871	0.05403027	
340.6	0.04699116	0.05416594	
340.8	0.04683883	0.05430152	
341	0.04724259	0.05443701	
341.2	0.04721318	0.0545724	
341.4	0.04703748	0.0547077	
341.6	0.04669611	0.05484291	
341.8	0.04696688	0.05497802	
342	0.04765179	0.05511304	
342.2	0.0485146	0.05524797	
342.4	0.04897094	0.05538281	
342.6	0.04963398	0.05551755	
342.8	0.05057587	0.0556522	
343	0.05084489	0.05578676	
343.2	0.05106665	0.05592123	
343.4	0.05118286	0.05605561	
343.6	0.05077669	0.05618989	
343.8	0.05055513	0.05632408	
344	0.05120936	0.05645818	
344.2	0.05139128	0.05659219	
344.4	0.05137037	0.0567261	
344.6	0.05147899	0.05685993	
344.8	0.05109449	0.05699366	
345	0.05111701	0.0571273	
345.2	0.05073244	0.05726085	
345.4	0.05002853	0.0573943	
345.6	0.04987506	0.05752767	
345.8	0.04962701	0.05766094	
346	0.04913614	0.05779413	
346.2	0.04912063	0.05792722	
346.4	0.0494157	0.05806022	
346.6	0.04935654	0.05819313	
346.8	0.04934444	0.05832594	
347	0.0490965	0.05845867	
347.2	0.04877242	0.05859131	
347.4	0.04798539	0.05872385	
347.6	0.04824618	0.05885631	
347.8	0.04867158	0.05898867	
348	0.04968428	0.05912094	
348.2	0.05022853	0.05925313	
348.4	0.0507515	0.05938522	
348.6	0.05086819	0.05951722	
348.8	0.05098882	0.05964913	
349	0.05158863	0.05978095	
349.2	0.05206554	0.05991268	
349.4	0.05182327	0.06004432	
349.6	0.05252118	0.06017587	
349.8	0.05276356	0.06030733	
350	0.05295071	0.0604387	
350.2	0.05357729	0.06056997	
350.4	0.05433521	0.06070116	
350.6	0.05478755	0.06083226	
350.8	0.05536669	0.06096327	
351	0.05583605	0.06109419	
351.2	0.05584484	0.06122502	
351.4	0.05559088	0.06135576	
351.6	0.0559275	0.06148641	
351.8	0.05588436	0.06161697	
352	0.05581194	0.06174744	
352.2	0.05582403	0.06187783	
352.4	0.05548305	0.06200812	
352.6	0.0548999	0.06213832	
352.8	0.05486196	0.06226844	
353	0.05443554	0.06239846	
353.2	0.0540424	0.0625284	
353.4	0.0539221	0.06265824	
353.6	0.05454488	0.062788	
353.8	0.05437169	0.06291767	
354	0.05397075	0.06304725	
354.2	0.05430365	0.06317674	
354.4	0.05502676	0.06330614	
354.6	0.05551612	0.06343546	
354.8	0.05575364	0.06356468	
355	0.05622559	0.06369382	
355.2	0.05586182	0.06382287	
355.4	0.05588818	0.06395183	
355.6	0.05616523	0.0640807	
355.8	0.05616547	0.06420948	
356	0.05620138	0.06433818	
356.2	0.05641244	0.06446678	
356.4	0.05620812	0.0645953	
356.6	0.05638225	0.06472373	
356.8	0.05688093	0.06485207	
357	0.05690574	0.06498033	
357.2	0.05755902	0.06510849	
357.4	0.05816644	0.06523657	
357.6	0.05850632	0.06536456	
357.8	0.05841284	0.06549247	
358	0.05829207	0.06562028	
358.2	0.05847814	0.06574801	
358.4	0.05889985	0.06587565	
358.6	0.05916557	0.0660032	
358.8	0.05938237	0.06613067	
359	0.05945604	0.06625805	
359.2	0.05947629	0.06638534	
359.4	0.05987491	0.06651254	
359.6	0.05983015	0.06663966	
359.8	0.05983904	0.06676668	
360	0.0597832	0.06689363	
360.2	0.05962067	0.06702048	
360.4	0.05952182	0.06714725	
360.6	0.05995798	0.06727393	
360.8	0.05974692	0.06740052	
361	0.06009289	0.06752703	
361.2	0.06049606	0.06765345	
361.4	0.0601084	0.06777979	
361.6	0.05977732	0.06790604	
361.8	0.05933061	0.0680322	
362	0.05916339	0.06815827	
362.2	0.05932991	0.06828426	
362.4	0.05975468	0.06841016	
362.6	0.05999767	0.06853598	
362.8	0.06029942	0.06866171	
363	0.06112906	0.06878735	
363.2	0.06173973	0.06891291	
363.4	0.06176257	0.06903838	
363.6	0.06198223	0.06916376	
363.8	0.06256846	0.06928906	
364	0.06252519	0.06941427	
364.2	0.06247796	0.0695394	
364.4	0.06279856	0.06966444	
364.6	0.0629165	0.0697894	
364.8	0.06290936	0.06991427	
365	0.06354072	0.07003906	
365.2	0.06323196	0.07016375	
365.4	0.06314279	0.07028837	
365.6	0.06299115	0.0704129	
365.8	0.06271623	0.07053734	
366	0.06290705	0.0706617	
366.2	0.06312705	0.07078597	
366.4	0.06289406	0.07091016	
366.6	0.06322073	0.07103426	
366.8	0.06364505	0.07115828	
367	0.06436581	0.07128221	
367.2	0.06414998	0.07140606	
367.4	0.06430783	0.07152982	
367.6	0.06415041	0.0716535	
367.8	0.06432557	0.07177709	
368	0.06464982	0.0719006	
368.2	0.06461791	0.07202402	
368.4	0.06519262	0.07214736	
368.6	0.06523529	0.07227061	
368.8	0.06549614	0.07239378	
369	0.06608403	0.07251687	
369.2	0.06609987	0.07263987	
369.4	0.06587281	0.07276279	
369.6	0.06572076	0.07288562	
369.8	0.06553203	0.07300837	
370	0.06584604	0.07313103	
370.2	0.06599958	0.07325361	
370.4	0.06608808	0.07337611	
370.6	0.06652791	0.07349852	
370.8	0.06675441	0.07362085	
371	0.06697976	0.07374309	
371.2	0.06648326	0.07386525	
371.4	0.06632543	0.07398733	
371.6	0.06607444	0.07410932	
371.8	0.06649316	0.07423123	
372	0.06680494	0.07435306	
372.2	0.06653191	0.0744748	
372.4	0.06719198	0.07459646	
372.6	0.06721783	0.07471803	
372.8	0.06765077	0.07483953	
373	0.06769268	0.07496094	
373.2	0.06775584	0.07508226	
373.4	0.06760029	0.07520351	
373.6	0.06795229	0.07532466	
373.8	0.06848209	0.07544574	
374	0.06882775	0.07556674	
374.2	0.06887514	0.07568765	
374.4	0.06951345	0.07580847	
374.6	0.06952304	0.07592922	
374.8	0.06937998	0.07604988	
375	0.06931097	0.07617046	
375.2	0.06935397	0.07629096	
375.4	0.06943555	0.07641137	
375.6	0.06998433	0.0765317	
375.8	0.07023769	0.07665195	
376	0.07075535	0.07677212	
376.2	0.07111976	0.0768922	
376.4	0.07113251	0.07701221	
376.6	0.07090602	0.07713213	
376.8	0.07127053	0.07725196	
377	0.07099681	0.07737172	
377.2	0.07143056	0.07749139	
377.4	0.07151896	0.07761099	
377.6	0.07154152	0.0777305	
377.8	0.0715324	0.07784992	
378	0.07069046	0.07796927	
378.2	0.07080745	0.07808853	
378.4	0.07063884	0.07820772	
378.6	0.07024553	0.07832682	
378.8	0.07010585	0.07844584	
379	0.07067622	0.07856477	
379.2	0.07122828	0.07868363	
379.4	0.07149595	0.0788024	
379.6	0.07245258	0.0789211	
379.8	0.07256615	0.07903971	
380	0.07334733	0.07915824	
380.2	0.07344992	0.07927669	
380.4	0.07335161	0.07939506	
380.6	0.07399901	0.07951334	
380.8	0.07416497	0.07963155	
381	0.07381153	0.07974967	
381.2	0.07405986	0.07986772	
381.4	0.07400998	0.07998568	
381.6	0.07349463	0.08010356	
381.8	0.07309522	0.08022136	
382	0.07356569	0.08033908	
382.2	0.07404029	0.08045672	
382.4	0.07341035	0.08057428	
382.6	0.07376577	0.08069176	
382.8	0.07388172	0.08080916	
383	0.07445539	0.08092648	
383.2	0.07458149	0.08104372	
383.4	0.0749107	0.08116087	
383.6	0.07534255	0.08127795	
383.8	0.07586542	0.08139495	
384	0.07674219	0.08151186	
384.2	0.07678682	0.0816287	
384.4	0.07720849	0.08174545	
384.6	0.07794689	0.08186213	
384.8	0.07729782	0.08197873	
385	0.07707256	0.08209524	
385.2	0.07725183	0.08221168	
385.4	0.07725392	0.08232803	
385.6	0.0770912	0.08244431	
385.8	0.07716844	0.08256051	
386	0.07719038	0.08267663	
386.2	0.07660689	0.08279266	
386.4	0.07573868	0.08290862	
386.6	0.07556132	0.0830245	
386.8	0.07526782	0.0831403	
387	0.07522513	0.08325602	
387.2	0.075266	0.08337166	
387.4	0.07587173	0.08348722	
387.6	0.0764285	0.0836027	
387.8	0.07676871	0.08371811	
388	0.0772268	0.08383343	
388.2	0.07796455	0.08394868	
388.4	0.07871495	0.08406384	
388.6	0.07900727	0.08417893	
388.8	0.07860106	0.08429394	
389	0.07879176	0.08440887	
389.2	0.07904058	0.08452372	
389.4	0.07872608	0.08463849	
389.6	0.07884811	0.08475318	
389.8	0.07894559	0.0848678	
390	0.07887802	0.08498233	
390.2	0.07886878	0.08509679	
390.4	0.07844525	0.08521117	
390.6	0.07890771	0.08532547	
390.8	0.0795826	0.08543969	
391	0.07972875	0.08555384	
391.2	0.07995279	0.0856679	
391.4	0.08012773	0.08578189	
391.6	0.08028075	0.0858958	
391.8	0.0802783	0.08600963	
392	0.0806587	0.08612339	
392.2	0.08094974	0.08623706	
392.4	0.08103908	0.08635066	
392.6	0.08064195	0.08646418	
392.8	0.08037998	0.08657762	
393	0.08058254	0.08669098	
393.2	0.08066131	0.08680427	
393.4	0.08074144	0.08691748	
393.6	0.08141408	0.08703061	
393.8	0.08121725	0.08714367	
394	0.08120214	0.08725664	
394.2	0.08122068	0.08736954	
394.4	0.08169299	0.08748236	
394.6	0.08201565	0.08759511	
394.8	0.08229044	0.08770777	
395	0.08218325	0.08782036	
395.2	0.08247887	0.08793287	
395.4	0.08254378	0.08804531	
395.6	0.08290321	0.08815767	
395.8	0.0827059	0.08826995	
396	0.08277752	0.08838215	
396.2	0.08298066	0.08849428	
396.4	0.08333204	0.08860633	
396.6	0.08333677	0.08871831	
396.8	0.0838697	0.0888302	
397	0.0841782	0.08894202	
397.2	0.08409962	0.08905377	
397.4	0.08444444	0.08916543	
397.6	0.08408873	0.08927702	
397.8	0.08380117	0.08938854	
398	0.08433515	0.08949998	
398.2	0.0848143	0.08961134	
398.4	0.08487032	0.08972262	
398.6	0.08504642	0.08983383	
398.8	0.08551469	0.08994496	
399	0.08605699	0.09005602	
399.2	0.0864909	0.090167	
399.4	0.08648029	0.0902779	
399.6	0.08641047	0.09038873	
399.8	0.08669956	0.09049948	
400	0.08686653	0.09061016	
400.2	0.08682112	0.09072076	
400.4	0.08686927	0.09083129	
400.6	0.08687084	0.09094174	
400.8	0.0867971	0.09105211	
401	0.08642043	0.09116241	
401.2	0.08633297	0.09127263	
401.4	0.08653474	0.09138277	
401.6	0.08662254	0.09149284	
401.8	0.08659631	0.09160284	
402	0.08670014	0.09171276	
402.2	0.08645474	0.09182261	
402.4	0.08609964	0.09193237	
402.6	0.08649005	0.09204207	
402.8	0.08666039	0.09215169	
403	0.08691305	0.09226123	
403.2	0.08702395	0.0923707	
403.4	0.08720962	0.09248009	
403.6	0.08764805	0.09258941	
403.8	0.08785692	0.09269866	
404	0.08780533	0.09280783	
404.2	0.08798896	0.09291692	
404.4	0.08831961	0.09302594	
404.6	0.08908059	0.09313488	
404.8	0.08948834	0.09324375	
405	0.08949269	0.09335255	
405.2	0.08974471	0.09346127	
405.4	0.08974475	0.09356992	
405.6	0.09005556	0.09367849	
405.8	0.08970724	0.09378699	
406	0.08956616	0.09389541	
406.2	0.08921537	0.09400376	
406.4	0.08914884	0.09411203	
406.6	0.08901493	0.09422023	
406.8	0.08906055	0.09432836	
407	0.08880745	0.09443641	
407.2	0.08851471	0.09454439	
407.4	0.08887477	0.09465229	
407.6	0.08881155	0.09476012	
407.8	0.08883788	0.09486788	
408	0.08976179	0.09497556	
408.2	0.08996087	0.09508317	
408.4	0.09018157	0.09519071	
408.6	0.09086992	0.09529817	
408.8	0.09102564	0.09540555	
409	0.09128012	0.09551287	
409.2	0.0920012	0.09562011	
409.4	0.09217568	0.09572727	
409.6	0.09277267	0.09583437	
409.8	0.09299662	0.09594139	
410	0.09307	0.09604833	
410.2	0.09306002	0.09615521	
410.4	0.09298786	0.09626201	
410.6	0.09226784	0.09636873	
410.8	0.09254441	0.09647539	
411	0.09221599	0.09658197	
411.2	0.09188468	0.09668848	
411.4	0.0921227	0.09679491	
411.6	0.0917932	0.09690127	
411.8	0.09209945	0.09700756	
412	0.09200618	0.09711378	
412.2	0.09181268	0.09721992	
412.4	0.09190249	0.09732599	
412.6	0.09242662	0.09743199	
412.8	0.09286958	0.09753791	
413	0.09341049	0.09764377	
413.2	0.09455834	0.09774955	
413.4	0.0948864	0.09785525	
413.6	0.09534002	0.09796089	
413.8	0.09581939	0.09806645	
414	0.09593913	0.09817194	
414.2	0.09611435	0.09827736	
414.4	0.0956928	0.0983827	
414.6	0.09536465	0.09848798	
414.8	0.09581855	0.09859318	
415	0.0952597	0.09869831	
415.2	0.09512329	0.09880336	
415.4	0.09469197	0.09890835	
415.6	0.09434679	0.09901326	
415.8	0.09446023	0.0991181	
416	0.09414484	0.09922287	
416.2	0.09415047	0.09932757	
416.4	0.09406204	0.0994322	
416.6	0.09442545	0.09953675	
416.8	0.09471858	0.09964123	
417	0.09505415	0.09974564	
417.2	0.09554099	0.09984998	
417.4	0.09549706	0.09995425	
417.6	0.09561132	0.10005845	
417.8	0.09591888	0.10016257	
418	0.09602305	0.10026662	
418.2	0.09599774	0.10037061	
418.4	0.09549933	0.10047452	
418.6	0.0955144	0.10057836	
418.8	0.09562011	0.10068213	
419	0.09555153	0.10078582	
419.2	0.09589676	0.10088945	
419.4	0.09605747	0.10099301	
419.6	0.09640734	0.10109649	
419.8	0.09681716	0.1011999	
420	0.09693349	0.10130325	
420.2	0.09678582	0.10140652	
420.4	0.0969871	0.10150972	
420.6	0.09748738	0.10161285	
420.8	0.09737644	0.10171591	
421	0.09748361	0.1018189	
421.2	0.09771758	0.10192182	
421.4	0.09790677	0.10202466	
421.6	0.09813821	0.10212744	
421.8	0.09863902	0.10223015	
422	0.09862776	0.10233278	
422.2	0.09860986	0.10243535	
422.4	0.09868561	0.10253785	
422.6	0.0987815	0.10264027	
422.8	0.09882703	0.10274263	
423	0.09889261	0.10284491	
423.2	0.09866195	0.10294713	
423.4	0.09848654	0.10304927	
423.6	0.09807141	0.10315135	
423.8	0.0984152	0.10325335	
424	0.09797558	0.10335529	
424.2	0.09782441	0.10345715	
424.4	0.09826581	0.10355895	
424.6	0.09793088	0.10366067	
424.8	0.0979477	0.10376233	
425	0.09844429	0.10386392	
425.2	0.0991563	0.10396543	
425.4	0.09960538	0.10406688	
425.6	0.1003303	0.10416826	
425.8	0.10102045	0.10426957	
426	0.10163027	0.1043708	
426.2	0.10220531	0.10447197	
426.4	0.10291167	0.10457307	
426.6	0.10323343	0.1046741	
426.8	0.10329221	0.10477507	
427	0.10320352	0.10487596	
427.2	0.10302389	0.10497678	
427.4	0.10310958	0.10507753	
427.6	0.10275331	0.10517822	
427.8	0.10310877	0.10527884	
428	0.10264745	0.10537938	
428.2	0.10289962	0.10547986	
428.4	0.10265781	0.10558027	
428.6	0.10223663	0.10568061	
428.8	0.10277394	0.10578088	
429	0.10257118	0.10588108	
429.2	0.10271399	0.10598122	
429.4	0.10288515	0.10608128	
429.6	0.10283621	0.10618128	
429.8	0.1030013	0.10628121	
430	0.10344359	0.10638107	
430.2	0.10374181	0.10648086	
430.4	0.10403789	0.10658058	
430.6	0.10385849	0.10668024	
430.8	0.10376783	0.10677983	
431	0.10372725	0.10687934	
431.2	0.10384034	0.10697879	
431.4	0.10328836	0.10707818	
431.6	0.10299116	0.10717749	
431.8	0.10354109	0.10727674	
432	0.10389861	0.10737591	
432.2	0.10404279	0.10747502	
432.4	0.10392157	0.10757406	
432.6	0.10409593	0.10767304	
432.8	0.10406847	0.10777194	
433	0.10406544	0.10787078	
433.2	0.10495766	0.10796955	
433.4	0.10529681	0.10806826	
433.6	0.10536252	0.10816689	
433.8	0.10586437	0.10826546	
434	0.10664507	0.10836396	
434.2	0.10655897	0.10846239	
434.4	0.10650105	0.10856076	
434.6	0.10655327	0.10865905	
434.8	0.10634883	0.10875728	
435	0.10629291	0.10885545	
435.2	0.10636248	0.10895354	
435.4	0.1061553	0.10905157	
435.6	0.10659985	0.10914953	
435.8	0.10687684	0.10924743	
436	0.10714883	0.10934525	
436.2	0.1067348	0.10944301	
436.4	0.10693261	0.10954071	
436.6	0.1074261	0.10963833	
436.8	0.10786808	0.10973589	
437	0.10849978	0.10983338	
437.2	0.10898635	0.10993081	
437.4	0.10883173	0.11002817	
437.6	0.10911419	0.11012546	
437.8	0.10908662	0.11022268	
438	0.10889379	0.11031984	
438.2	0.10824846	0.11041694	
438.4	0.108122	0.11051396	
438.6	0.10835736	0.11061092	
438.8	0.10837866	0.11070781	
439	0.1089117	0.11080464	
439.2	0.10912986	0.1109014	
439.4	0.10918008	0.11099809	
439.6	0.1091878	0.11109472	
439.8	0.10899965	0.11119128	
440	0.10914868	0.11128777	
440.2	0.10899805	0.1113842	
440.4	0.10927627	0.11148057	
440.6	0.10926398	0.11157686	
440.8	0.10921412	0.11167309	
441	0.10886352	0.11176926	
441.2	0.10855213	0.11186536	
441.4	0.10822738	0.11196139	
441.6	0.10841333	0.11205736	
441.8	0.10799312	0.11215326	
442	0.10805694	0.11224909	
442.2	0.10833328	0.11234486	
442.4	0.10872275	0.11244057	
442.6	0.1091218	0.1125362	
442.8	0.10930335	0.11263178	
443	0.10967067	0.11272729	
443.2	0.10978939	0.11282273	
443.4	0.1099611	0.1129181	
443.6	0.11024797	0.11301341	
443.8	0.11015168	0.11310866	
444	0.11033365	0.11320384	
444.2	0.11034712	0.11329896	
444.4	0.11047383	0.11339401	
444.6	0.11048226	0.11348899	
444.8	0.11081797	0.11358391	
445	0.11120047	0.11367877	
445.2	0.11141393	0.11377356	
445.4	0.11176002	0.11386828	
445.6	0.11225301	0.11396294	
445.8	0.11232292	0.11405754	
446	0.11287938	0.11415207	
446.2	0.11322334	0.11424653	
446.4	0.1132284	0.11434093	
446.6	0.11325764	0.11443527	
446.8	0.11310976	0.11452954	
447	0.11277741	0.11462375	
447.2	0.11258502	0.11471789	
447.4	0.11262263	0.11481197	
447.6	0.11236843	0.11490598	
447.8	0.11217771	0.11499993	
448	0.1122447	0.11509381	
448.2	0.11252845	0.11518763	
448.4	0.11261579	0.11528139	
448.6	0.11315537	0.11537508	
448.8	0.11336879	0.11546871	
449	0.11361935	0.11556227	
449.2	0.1133896	0.11565577	
449.4	0.11346749	0.11574921	
449.6	0.11366672	0.11584258	
449.8	0.11409694	0.11593588	
450	0.11423798	0.11602913	
450.2	0.11451266	0.11612231	
450.4	0.11490316	0.11621542	
450.6	0.11513872	0.11630847	
450.8	0.11505995	0.11640146	
451	0.11516077	0.11649438	
451.2	0.11529981	0.11658724	
451.4	0.11557697	0.11668004	
451.6	0.11538057	0.11677277	
451.8	0.11545521	0.11686544	
452	0.11550226	0.11695805	
452.2	0.11593808	0.11705059	
452.4	0.11607657	0.11714307	
452.6	0.11631165	0.11723549	
452.8	0.11583211	0.11732784	
453	0.11611729	0.11742013	
453.2	0.11585394	0.11751235	
453.4	0.11559733	0.11760452	
453.6	0.11538577	0.11769661	
453.8	0.11504916	0.11778865	
454	0.11469435	0.11788062	
454.2	0.11505723	0.11797253	
454.4	0.11496658	0.11806438	
454.6	0.11483859	0.11815617	
454.8	0.11470464	0.11824789	
455	0.11489226	0.11833954	
455.2	0.11488792	0.11843114	
455.4	0.11467048	0.11852267	
455.6	0.11457418	0.11861414	
455.8	0.114836	0.11870555	
456	0.11543152	0.1187969	
456.2	0.11595447	0.11888818	
456.4	0.11637864	0.1189794	
456.6	0.11652244	0.11907055	
456.8	0.11717275	0.11916165	
457	0.11765826	0.11925268	
457.2	0.117712	0.11934365	
457.4	0.11794629	0.11943456	
457.6	0.11819519	0.1195254	
457.8	0.11856732	0.11961619	
458	0.11894925	0.11970691	
458.2	0.11891134	0.11979756	
458.4	0.11904383	0.11988816	
458.6	0.11920137	0.11997869	
458.8	0.11935432	0.12006917	
459	0.11959617	0.12015958	
459.2	0.11946397	0.12024993	
459.4	0.11885422	0.12034021	
459.6	0.11893082	0.12043044	
459.8	0.11917349	0.1205206	
460	0.1192632	0.1206107	
460.2	0.11911114	0.12070074	
460.4	0.11935526	0.12079072	
460.6	0.11919512	0.12088063	
460.8	0.11938359	0.12097048	
461	0.11950632	0.12106028	
461.2	0.11972376	0.12115001	
461.4	0.11963827	0.12123968	
461.6	0.11968132	0.12132929	
461.8	0.11952991	0.12141883	
462	0.11931082	0.12150832	
462.2	0.11906572	0.12159774	
462.4	0.1191791	0.1216871	
462.6	0.11928358	0.1217764	
462.8	0.11965478	0.12186564	
463	0.11960022	0.12195482	
463.2	0.11940893	0.12204394	
463.4	0.11924148	0.122133	
463.6	0.11991963	0.12222199	
463.8	0.11990586	0.12231093	
464	0.1199655	0.1223998	
464.2	0.11991625	0.12248861	
464.4	0.12018447	0.12257737	
464.6	0.12059274	0.12266606	
464.8	0.12061813	0.12275469	
465	0.12087809	0.12284326	
465.2	0.12086324	0.12293177	
465.4	0.12080012	0.12302021	
465.6	0.12161499	0.1231086	
465.8	0.12126822	0.12319693	
466	0.12148169	0.1232852	
466.2	0.12162233	0.1233734	
466.4	0.12232615	0.12346155	
466.6	0.12285668	0.12354963	
466.8	0.12303349	0.12363766	
467	0.12292279	0.12372562	
467.2	0.1224342	0.12381353	
467.4	0.12288164	0.12390137	
467.6	0.12272939	0.12398915	
467.8	0.12236721	0.12407688	
468	0.12233359	0.12416454	
468.2	0.12211854	0.12425214	
468.4	0.12223727	0.12433969	
468.6	0.12230054	0.12442717	
468.8	0.12174945	0.12451459	
469	0.12204788	0.12460196	
469.2	0.1223512	0.12468926	
469.4	0.12268185	0.1247765	
469.6	0.12257698	0.12486369	
469.8	0.12204409	0.12495081	
470	0.12317458	0.12503788	
470.2	0.12396149	0.12512488	
470.4	0.12444578	0.12521183	
470.6	0.12470008	0.12529871	
470.8	0.12478577	0.12538554	
471	0.12474483	0.1254723	
471.2	0.12460198	0.12555901	
471.4	0.12527499	0.12564566	
471.6	0.12542173	0.12573225	
471.8	0.12577662	0.12581877	
472	0.12565939	0.12590524	
472.2	0.12564769	0.12599165	
472.4	0.12552142	0.12607801	
472.6	0.12533861	0.1261643	
472.8	0.1257351	0.12625053	
473	0.12584257	0.1263367	
473.2	0.12639921	0.12642282	
473.4	0.12633122	0.12650887	
473.6	0.12607013	0.12659487	
473.8	0.12625148	0.12668081	
474	0.12699588	0.12676669	
474.2	0.12697492	0.12685251	
474.4	0.12678147	0.12693827	
474.6	0.12695276	0.12702397	
474.8	0.12650397	0.12710961	
475	0.12624936	0.1271952	
475.2	0.12669654	0.12728072	
475.4	0.12669848	0.12736619	
475.6	0.12669098	0.1274516	
475.8	0.12658816	0.12753695	
476	0.12651045	0.12762224	
476.2	0.12652151	0.12770748	
476.4	0.1266847	0.12779265	
476.6	0.12691063	0.12787777	
476.8	0.12730768	0.12796283	
477	0.12777738	0.12804783	
477.2	0.12836907	0.12813277	
477.4	0.12811292	0.12821765	
477.6	0.12819384	0.12830248	
477.8	0.12814192	0.12838724	
478	0.1282864	0.12847195	
478.2	0.12825286	0.12855661	
478.4	0.12819691	0.1286412	
478.6	0.12799805	0.12872573	
478.8	0.12778076	0.12881021	
479	0.12774687	0.12889463	
479.2	0.12800336	0.12897899	
479.4	0.12759183	0.12906329	
479.6	0.12755011	0.12914754	
479.8	0.12757146	0.12923173	
480	0.12757146	0.12931586	
480.2	0.12732906	0.12924503	
480.4	0.12732866	0.12917424	
480.6	0.12712973	0.12910349	
480.8	0.12727998	0.12903278	
481	0.12751087	0.12896211	
481.2	0.12770671	0.12889147	
481.4	0.12754979	0.12882088	
481.6	0.12768608	0.12875032	
481.8	0.12757862	0.1286798	
482	0.12743075	0.12860932	
482.2	0.1271262	0.12853888	
482.4	0.12684474	0.12846848	
482.6	0.12672278	0.12839812	
482.8	0.12682658	0.12832779	
483	0.12727499	0.12825751	
483.2	0.12721425	0.12818726	
483.4	0.12652831	0.12811705	
483.6	0.12692336	0.12804688	
483.8	0.12720552	0.12797674	
484	0.12719732	0.12790665	
484.2	0.12681422	0.12783659	
484.4	0.12687371	0.12776658	
484.6	0.12708477	0.1276966	
484.8	0.12740243	0.12762666	
485	0.12722627	0.12755675	
485.2	0.12672998	0.12748689	
485.4	0.12597585	0.12741706	
485.6	0.12565974	0.12734727	
485.8	0.12459335	0.12727753	
486	0.12397284	0.12720781	
486.2	0.12361565	0.12713814	
486.4	0.12390008	0.12706851	
486.6	0.1239491	0.12699891	
486.8	0.12400214	0.12692935	
487	0.12428741	0.12685983	
487.2	0.12365503	0.12679035	
487.4	0.12403215	0.1267209	
487.6	0.12445983	0.1266515	
487.8	0.12451087	0.12658213	
488	0.12424898	0.1265128	
488.2	0.12449247	0.1264435	
488.4	0.12508421	0.12637425	
488.6	0.12541841	0.12630503	
488.8	0.1252398	0.12623585	
489	0.12481072	0.12616671	
489.2	0.12448536	0.12609761	
489.4	0.12441118	0.12602854	
489.6	0.1242427	0.12595952	
489.8	0.12410653	0.12589053	
490	0.1243287	0.12582158	
490.2	0.12409964	0.12575266	
490.4	0.12403376	0.12568379	
490.6	0.12419499	0.12561495	
490.8	0.12421275	0.12554615	
491	0.12487264	0.12547738	
491.2	0.12456491	0.12540866	
491.4	0.12497244	0.12533997	
491.6	0.12485599	0.12527132	
491.8	0.1245532	0.12520271	
492	0.12421735	0.12513413	
492.2	0.12421591	0.1250656	
492.4	0.12441867	0.1249971	
492.6	0.12415045	0.12492863	
492.8	0.1235196	0.12486021	
493	0.12338995	0.12479182	
493.2	0.12359244	0.12472347	
493.4	0.12324519	0.12465516	
493.6	0.12260565	0.12458688	
493.8	0.12234114	0.12451865	
494	0.12157224	0.12445045	
494.2	0.12094035	0.12438228	
494.4	0.12066707	0.12431416	
494.6	0.12090823	0.12424607	
494.8	0.12065213	0.12417802	
495	0.12100122	0.12411	
495.2	0.12052859	0.12404203	
495.4	0.12078278	0.12397409	
495.6	0.12052013	0.12390619	
495.8	0.12032153	0.12383832	
496	0.12025674	0.12377049	
496.2	0.12094337	0.1237027	
496.4	0.12127701	0.12363495	
496.6	0.12152245	0.12356723	
496.8	0.121608	0.12349955	
497	0.12245977	0.12343191	
497.2	0.12244838	0.12336431	
497.4	0.12196199	0.12329674	
497.6	0.12196086	0.12322921	
497.8	0.12209379	0.12316171	
498	0.12142012	0.12309426	
498.2	0.12145825	0.12302684	
498.4	0.12119275	0.12295945	
498.6	0.12122312	0.12289211	
498.8	0.12087731	0.1228248	
499	0.12126003	0.12275752	
499.2	0.12096183	0.12269029	
499.4	0.12079166	0.12262309	
499.6	0.12054622	0.12255593	
499.8	0.12030771	0.1224888	
500	0.1202845	0.12242171	
500.2	0.1207423	0.12235466	
500.4	0.12064349	0.12228765	
500.6	0.12086308	0.12222067	
500.8	0.12085156	0.12215373	
501	0.12095167	0.12208682	
501.2	0.12021982	0.12201995	
501.4	0.12035977	0.12195312	
501.6	0.12027995	0.12188633	
501.8	0.12040777	0.12181957	
502	0.12039617	0.12175285	
502.2	0.1206232	0.12168616	
502.4	0.12044746	0.12161951	
502.6	0.12068442	0.1215529	
502.8	0.12024337	0.12148632	
503	0.12019235	0.12141978	
503.2	0.11953865	0.12135328	
503.4	0.11918847	0.12128681	
503.6	0.11912672	0.12122038	
503.8	0.11899364	0.12115399	
504	0.11938542	0.12108763	
504.2	0.11935656	0.12102131	
504.4	0.1190492	0.12095503	
504.6	0.11905719	0.12088878	
504.8	0.11915236	0.12082257	
505	0.11919631	0.12075639	
505.2	0.11901138	0.12069025	
505.4	0.11963737	0.12062415	
505.6	0.11943461	0.12055808	
505.8	0.11969384	0.12049205	
506	0.119889	0.12042605	
506.2	0.12014256	0.12036009	
506.4	0.1205421	0.12029417	
506.6	0.12035812	0.12022829	
506.8	0.11981829	0.12016244	
507	0.12027742	0.12009662	
507.2	0.11986604	0.12003084	
507.4	0.11982732	0.1199651	
507.6	0.12019228	0.11989939	
507.8	0.11937654	0.11983372	
508	0.119163	0.11976809	
508.2	0.11828515	0.11970249	
508.4	0.11795882	0.11963693	
508.6	0.11773597	0.1195714	
508.8	0.11743173	0.11950591	
509	0.1169668	0.11944046	
509.2	0.11719891	0.11937504	
509.4	0.11667368	0.11930965	
509.6	0.11613328	0.11924431	
509.8	0.11653453	0.119179	
510	0.11629047	0.11911372	
510.2	0.1165007	0.11904848	
510.4	0.11643182	0.11898328	
510.6	0.11630804	0.11891811	
510.8	0.11666478	0.11885297	
511	0.11688414	0.11878788	
511.2	0.11659306	0.11872282	
511.4	0.11680233	0.11865779	
511.6	0.11702583	0.1185928	
511.8	0.11636901	0.11852784	
512	0.1166489	0.11846293	
512.2	0.11642018	0.11839804	
512.4	0.11612276	0.11833319	
512.6	0.11584067	0.11826838	
512.8	0.11583741	0.1182036	
513	0.11570271	0.11813886	
513.2	0.11592219	0.11807416	
513.4	0.11510272	0.11800949	
513.6	0.11544063	0.11794485	
513.8	0.11518907	0.11788025	
514	0.11474779	0.11781569	
514.2	0.11518853	0.11775116	
514.4	0.11537415	0.11768666	
514.6	0.1151678	0.11762221	
514.8	0.11520726	0.11755778	
515	0.11507418	0.1174934	
515.2	0.11479776	0.11742904	
515.4	0.11507501	0.11736473	
515.6	0.11559916	0.11730044	
515.8	0.11575673	0.1172362	
516	0.11567003	0.11717198	
516.2	0.11531611	0.11710781	
516.4	0.11503825	0.11704367	
516.6	0.11517931	0.11697956	
516.8	0.11513543	0.11691549	
517	0.11516171	0.11685145	
517.2	0.11516043	0.11678745	
517.4	0.11505254	0.11672349	
517.6	0.11490683	0.11665956	
517.8	0.11481754	0.11659566	
518	0.11521959	0.1165318	
518.2	0.11552199	0.11646797	
518.4	0.11577222	0.11640418	
518.6	0.11557809	0.11634043	
518.8	0.11571956	0.11627671	
519	0.11531045	0.11621302	
519.2	0.11542173	0.11614937	
519.4	0.11564373	0.11608575	
519.6	0.11560258	0.11602217	
519.8	0.11510946	0.11595862	
520	0.11467403	0.11589511	
520.2	0.11421081	0.11583163	
520.4	0.11391569	0.11576819	
520.6	0.11363821	0.11570478	
520.8	0.11335836	0.11564141	
521	0.1131612	0.11557807	
521.2	0.11265668	0.11551477	
521.4	0.11270332	0.1154515	
521.6	0.11240775	0.11538827	
521.8	0.11291431	0.11532507	
522	0.11312984	0.1152619	
522.2	0.1135194	0.11519877	
522.4	0.11357525	0.11513568	
522.6	0.1134137	0.11507262	
522.8	0.11377431	0.11500959	
523	0.11404659	0.1149466	
523.2	0.11420978	0.11488364	
523.4	0.11351558	0.11482072	
523.6	0.11344754	0.11475783	
523.8	0.11318699	0.11469497	
524	0.11289703	0.11463215	
524.2	0.11302576	0.11456937	
524.4	0.11251496	0.11450662	
524.6	0.11209938	0.1144439	
524.8	0.11170784	0.11438122	
525	0.1115229	0.11431857	
525.2	0.11138984	0.11425596	
525.4	0.11110309	0.11419338	
525.6	0.11130343	0.11413083	
525.8	0.11143733	0.11406832	
526	0.11165274	0.11400585	
526.2	0.11158657	0.1139434	
526.4	0.111584	0.11388099	
526.6	0.111743	0.11381862	
526.8	0.11247868	0.11375628	
527	0.11287054	0.11369398	
527.2	0.11280641	0.1136317	
527.4	0.11252072	0.11356947	
527.6	0.11239745	0.11350726	
527.8	0.11260201	0.11344509	
528	0.11242333	0.11338296	
528.2	0.1124626	0.11332086	
528.4	0.11174212	0.11325879	
528.6	0.11141685	0.11319676	
528.8	0.11131424	0.11313476	
529	0.11102594	0.11307279	
529.2	0.111131	0.11301086	
529.4	0.11107602	0.11294896	
529.6	0.11167452	0.1128871	
529.8	0.11141367	0.11282527	
530	0.11162747	0.11276348	
530.2	0.11152526	0.11270171	
530.4	0.11152963	0.11263999	
530.6	0.1116532	0.11257829	
530.8	0.11210113	0.11251663	
531	0.1126139	0.112455	
531.2	0.11261928	0.11239341	
531.4	0.11246283	0.11233185	
531.6	0.11176498	0.11227033	
531.8	0.11209796	0.11220883	
532	0.11161293	0.11214738	
532.2	0.1112014	0.11208595	
532.4	0.11134736	0.11202456	
532.6	0.11129302	0.1119632	
532.8	0.11123674	0.11190188	
533	0.11095058	0.11184059	
533.2	0.11093188	0.11177933	
533.4	0.11099907	0.11171811	
533.6	0.11071999	0.11165692	
533.8	0.11070099	0.11159577	
534	0.11058182	0.11153464	
534.2	0.11058916	0.11147355	
534.4	0.11077768	0.1114125	
534.6	0.11100026	0.11135148	
534.8	0.11135055	0.11129049	
535	0.11189494	0.11122953	
535.2	0.111754	0.11116861	
535.4	0.11128649	0.11110772	
535.6	0.11079916	0.11104687	
535.8	0.11120326	0.11098605	
536	0.11066181	0.11092526	
536.2	0.11049823	0.1108645	
536.4	0.11054803	0.11080378	
536.6	0.1104032	0.11074309	
536.8	0.10969526	0.11068244	
537	0.10919684	0.11062182	
537.2	0.10877153	0.11056123	
537.4	0.1091401	0.11050067	
537.6	0.10895445	0.11044015	
537.8	0.10929977	0.11037966	
538	0.10952999	0.1103192	
538.2	0.10983202	0.11025878	
538.4	0.11064863	0.11019839	
538.6	0.11016273	0.11013803	
538.8	0.10998073	0.11007771	
539	0.10961868	0.11001742	
539.2	0.10888174	0.10995716	
539.4	0.10835948	0.10989694	
539.6	0.10824321	0.10983674	
539.8	0.10856826	0.10977659	
540	0.10775089	0.10971646	
540.2	0.1075501	0.10965637	
540.4	0.10737705	0.10959631	
540.6	0.10737607	0.10953628	
540.8	0.10709123	0.10947628	
541	0.10729149	0.10941632	
541.2	0.10733823	0.10935639	
541.4	0.10785675	0.1092965	
541.6	0.10806578	0.10923664	
541.8	0.10863924	0.10917681	
542	0.10917325	0.10911701	
542.2	0.10923138	0.10905724	
542.4	0.10937047	0.10899751	
542.6	0.10862951	0.10893781	
542.8	0.10866415	0.10887815	
543	0.10820027	0.10881851	
543.2	0.10799261	0.10875891	
543.4	0.10817828	0.10869934	
543.6	0.10783109	0.10863981	
543.8	0.10783198	0.1085803	
544	0.10671906	0.10852083	
544.2	0.10663231	0.10846139	
544.4	0.10669503	0.10840199	
544.6	0.10647756	0.10834262	
544.8	0.10586194	0.10828328	
545	0.10542783	0.10822397	
545.2	0.10492087	0.10816469	
545.4	0.10497121	0.10810545	
545.6	0.10473333	0.10804624	
545.8	0.10496336	0.10798706	
546	0.10484725	0.10792791	
546.2	0.10495125	0.1078688	
546.4	0.1057697	0.10780972	
546.6	0.10670251	0.10775067	
546.8	0.1069612	0.10769165	
547	0.10734149	0.10763267	
547.2	0.10767719	0.10757372	
547.4	0.10788461	0.1075148	
547.6	0.10814559	0.10745591	
547.8	0.10802402	0.10739706	
548	0.10818264	0.10733824	
548.2	0.10836749	0.10727944	
548.4	0.1088469	0.10722069	
548.6	0.10856794	0.10716196	
548.8	0.10821538	0.10710327	
549	0.10781103	0.1070446	
549.2	0.10753097	0.10698598	
549.4	0.10744477	0.10692738	
549.6	0.10693219	0.10686881	
549.8	0.10701148	0.10681028	
550	0.10700646	0.10675178	
550.2	0.10735028	0.10669331	
550.4	0.10749336	0.10663487	
550.6	0.10741736	0.10657647	
550.8	0.10692543	0.10651809	
551	0.10702983	0.10645975	
551.2	0.10642743	0.10640144	
551.4	0.1062418	0.10634317	
551.6	0.10619496	0.10628492	
551.8	0.10587109	0.10622671	
552	0.10570151	0.10616852	
552.2	0.10516628	0.10611038	
552.4	0.10490751	0.10605226	
552.6	0.10456017	0.10599417	
552.8	0.10439852	0.10593612	
553	0.10369158	0.10587809	
553.2	0.10368418	0.1058201	
553.4	0.1038257	0.10576214	
553.6	0.10411117	0.10570422	
553.8	0.10450494	0.10564632	
554	0.10463625	0.10558846	
554.2	0.10444003	0.10553063	
554.4	0.10441754	0.10547283	
554.6	0.10474598	0.10541506	
554.8	0.10529881	0.10535732	
555	0.10575812	0.10529961	
555.2	0.10580652	0.10524194	
555.4	0.10718721	0.1051843	
555.6	0.10683428	0.10512669	
555.8	0.10624625	0.10506911	
556	0.10539768	0.10501156	
556.2	0.10503034	0.10495405	
556.4	0.10471739	0.10489656	
556.6	0.1045366	0.10483911	
556.8	0.10416154	0.10478169	
557	0.10352878	0.1047243	
557.2	0.10321723	0.10466694	
557.4	0.10314697	0.10460961	
557.6	0.10312248	0.10455231	
557.8	0.10285129	0.10449505	
558	0.10265765	0.10443782	
558.2	0.10270163	0.10438061	
558.4	0.10312409	0.10432344	
558.6	0.10346718	0.1042663	
558.8	0.10357216	0.1042092	
559	0.10323142	0.10415212	
559.2	0.10302606	0.10409507	
559.4	0.10332209	0.10403806	
559.6	0.10197636	0.10398108	
559.8	0.10144809	0.10392413	
560	0.10129612	0.10386721	
560.2	0.10127473	0.10381032	
560.4	0.10151461	0.10375346	
560.6	0.10144099	0.10369663	
560.8	0.1012171	0.10363984	
561	0.10088774	0.10358307	
561.2	0.10119112	0.10352634	
561.4	0.10195034	0.10346963	
561.6	0.10265021	0.10341296	
561.8	0.10292887	0.10335632	
562	0.10320785	0.10329971	
562.2	0.10355727	0.10324313	
562.4	0.10336286	0.10318659	
562.6	0.103179	0.10313007	
562.8	0.10285463	0.10307359	
563	0.10328536	0.10301713	
563.2	0.10280645	0.10296071	
563.4	0.10269916	0.10290431	
563.6	0.10234586	0.10284795	
563.8	0.10221362	0.10279162	
564	0.10218751	0.10273532	
564.2	0.10258532	0.10267905	
564.4	0.10229265	0.10262281	
564.6	0.10195585	0.10256661	
564.8	0.10154318	0.10251043	
565	0.10154678	0.10245428	
565.2	0.10210169	0.10239817	
565.4	0.10240822	0.10234208	
565.6	0.10242989	0.10228603	
565.8	0.10206962	0.10223	
566	0.10172768	0.10217401	
566.2	0.10177819	0.10211805	
566.4	0.10170819	0.10206212	
566.6	0.1015485	0.10200622	
566.8	0.10165182	0.10195035	
567	0.10154887	0.10189451	
567.2	0.10086366	0.1018387	
567.4	0.10105479	0.10178292	
567.6	0.10118135	0.10172717	
567.8	0.10173872	0.10167146	
568	0.1014443	0.10161577	
568.2	0.10186996	0.10156011	
568.4	0.10119144	0.10150449	
568.6	0.10160028	0.10144889	
568.8	0.10176259	0.10139333	
569	0.10198813	0.10133779	
569.2	0.10271291	0.10128229	
569.4	0.10269498	0.10122682	
569.6	0.10290433	0.10117137	
569.8	0.10274174	0.10111596	
570	0.10287045	0.10106058	
570.2	0.10286933	0.10100523	
570.4	0.10255742	0.10094991	
570.6	0.10208795	0.10089461	
570.8	0.10216724	0.10083935	
571	0.10192629	0.10078412	
571.2	0.10225636	0.10072892	
571.4	0.10181283	0.10067375	
571.6	0.10177212	0.10061861	
571.8	0.10182546	0.1005635	
572	0.10127627	0.10050842	
572.2	0.10112306	0.10045337	
572.4	0.09995929	0.10039835	
572.6	0.10015434	0.10034336	
572.8	0.09984055	0.1002884	
573	0.09963067	0.10023347	
573.2	0.09964586	0.10017857	
573.4	0.09918605	0.10012371	
573.6	0.09931821	0.10006887	
573.8	0.09926226	0.10001406	
574	0.09906275	0.09995928	
574.2	0.0988915	0.09990453	
574.4	0.09863912	0.09984981	
574.6	0.09900435	0.09979512	
574.8	0.09950314	0.09974046	
575	0.0998451	0.09968583	
575.2	0.09978072	0.09963124	
575.4	0.09959407	0.09957667	
575.6	0.09959363	0.09952213	
575.8	0.09956067	0.09946762	
576	0.09940273	0.09941314	
576.2	0.09915095	0.09935869	
576.4	0.09882401	0.09930427	
576.6	0.09919119	0.09924988	
576.8	0.09964718	0.09919552	
577	0.09949746	0.09914119	
577.2	0.09916769	0.09908689	
577.4	0.09914376	0.09903262	
577.6	0.09927587	0.09897837	
577.8	0.09905329	0.09892416	
578	0.09841618	0.09886998	
578.2	0.09845768	0.09881583	
578.4	0.09843297	0.09876171	
578.6	0.09885709	0.09870761	
578.8	0.09903228	0.09865355	
579	0.09868448	0.09859952	
579.2	0.09810904	0.09854551	
579.4	0.09832691	0.09849154	
579.6	0.09793102	0.09843759	
579.8	0.09845225	0.09838368	
580	0.09900426	0.09832979	
580.2	0.09898966	0.09827593	
580.4	0.09930071	0.09822211	
580.6	0.09943585	0.09816831	
580.8	0.09965915	0.09811454	
581	0.09944369	0.0980608	
581.2	0.09950126	0.09800709	
581.4	0.09991633	0.09795341	
581.6	0.10004262	0.09789976	
581.8	0.09954575	0.09784614	
582	0.09935018	0.09779255	
582.2	0.09964606	0.09773899	
582.4	0.10004982	0.09768546	
582.6	0.10002475	0.09763195	
582.8	0.10018942	0.09757848	
583	0.10031531	0.09752503	
583.2	0.10050361	0.09747162	
583.4	0.10079798	0.09741823	
583.6	0.10072085	0.09736488	
583.8	0.10097441	0.09731155	
584	0.10087185	0.09725825	
584.2	0.10018137	0.09720498	
584.4	0.10027401	0.09715174	
584.6	0.0997757	0.09709853	
584.8	0.0996076	0.09704535	
585	0.09962837	0.09699219	
585.2	0.09943486	0.09693907	
585.4	0.0998815	0.09688597	
585.6	0.09943842	0.09683291	
585.8	0.09854459	0.09677987	
586	0.09841706	0.09672687	
586.2	0.09806366	0.09667389	
586.4	0.09759131	0.09662094	
586.6	0.09716238	0.09656802	
586.8	0.09706785	0.09651513	
587	0.09706983	0.09646226	
587.2	0.09692748	0.09640943	
587.4	0.09672381	0.09635662	
587.6	0.09689378	0.09630385	
587.8	0.09671558	0.0962511	
588	0.0965752	0.09619838	
588.2	0.09655246	0.0961457	
588.4	0.0968385	0.09609304	
588.6	0.09688002	0.0960404	
588.8	0.09783711	0.0959878	
589	0.09844971	0.09593523	
589.2	0.09897241	0.09588268	
589.4	0.09954018	0.09583017	
589.6	0.09894391	0.09577768	
589.8	0.09829059	0.09572522	
590	0.09801961	0.09567279	
590.2	0.09770103	0.09562039	
590.4	0.09732374	0.09556802	
590.6	0.09761197	0.09551567	
590.8	0.09756886	0.09546336	
591	0.09762803	0.09541107	
591.2	0.09757901	0.09535882	
591.4	0.09734896	0.09530659	
591.6	0.09726356	0.09525439	
591.8	0.09732987	0.09520221	
592	0.09707538	0.09515007	
592.2	0.09681974	0.09509796	
592.4	0.09708815	0.09504587	
592.6	0.09723673	0.09499381	
592.8	0.09740558	0.09494178	
593	0.09715655	0.09488978	
593.2	0.09722531	0.09483781	
593.4	0.09733299	0.09478587	
593.6	0.09687439	0.09473395	
593.8	0.0965435	0.09468206	
594	0.09670697	0.0946302	
594.2	0.09735917	0.09457837	
594.4	0.0975484	0.09452657	
594.6	0.09805562	0.0944748	
594.8	0.09776783	0.09442305	
595	0.09815734	0.09437134	
595.2	0.09805828	0.09431965	
595.4	0.09783524	0.09426799	
595.6	0.09834476	0.09421636	
595.8	0.09851906	0.09416475	
596	0.09768427	0.09411318	
596.2	0.09719528	0.09406163	
596.4	0.09717226	0.09401011	
596.6	0.09642948	0.09395862	
596.8	0.09640409	0.09390716	
597	0.09615532	0.09385573	
597.2	0.09622823	0.09380432	
597.4	0.0962713	0.09375294	
597.6	0.09574409	0.09370159	
597.8	0.09553566	0.09365027	
598	0.095257	0.09359898	
598.2	0.09497076	0.09354771	
598.4	0.09471967	0.09349648	
598.6	0.09437812	0.09344527	
598.8	0.09452502	0.09339409	
599	0.09483458	0.09334293	
599.2	0.09480603	0.09329181	
599.4	0.09515236	0.09324071	
599.6	0.09594556	0.09318964	
599.8	0.09603406	0.0931386	
600	0.09597289	0.09308759	
600.2	0.09637683	0.0930366	
600.4	0.09693849	0.09298565	
600.6	0.0973616	0.09293472	
600.8	0.09797892	0.09288382	
601	0.09773653	0.09283294	
601.2	0.09768338	0.0927821	
601.4	0.09734448	0.09273128	
601.6	0.09700413	0.09268049	
601.8	0.09646908	0.09262973	
602	0.09602315	0.09257899	
602.2	0.09573001	0.09252828	
602.4	0.09554892	0.09247761	
602.6	0.09542652	0.09242695	
602.8	0.09517498	0.09237633	
603	0.09506576	0.09232574	
603.2	0.09533778	0.09227517	
603.4	0.09584011	0.09222463	
603.6	0.096012	0.09217412	
603.8	0.09618087	0.09212363	
604	0.09656409	0.09207317	
604.2	0.09697746	0.09202274	
604.4	0.09735033	0.09197234	
604.6	0.09723827	0.09192197	
604.8	0.0970174	0.09187162	
605	0.09660427	0.0918213	
605.2	0.09613558	0.09177101	
605.4	0.0962962	0.09172075	
605.6	0.09632241	0.09167051	
605.8	0.0960983	0.0916203	
606	0.09621002	0.09157012	
606.2	0.09559951	0.09151996	
606.4	0.09529636	0.09146984	
606.6	0.09523595	0.09141974	
606.8	0.09472324	0.09136967	
607	0.09487583	0.09131962	
607.2	0.09528844	0.09126961	
607.4	0.09573253	0.09121962	
607.6	0.09536637	0.09116965	
607.8	0.09520181	0.09111972	
608	0.09557604	0.09106981	
608.2	0.09512796	0.09101993	
608.4	0.09488393	0.09097008	
608.6	0.09431026	0.09092025	
608.8	0.09432432	0.09087046	
609	0.09393475	0.09082069	
609.2	0.0939563	0.09077094	
609.4	0.09454435	0.09072123	
609.6	0.09410735	0.09067154	
609.8	0.09367708	0.09062188	
610	0.09349375	0.09057224	
610.2	0.09315041	0.09052263	
610.4	0.09309886	0.09047305	
610.6	0.09289588	0.0904235	
610.8	0.09298324	0.09037397	
611	0.09368624	0.09032447	
611.2	0.09428796	0.090275	
611.4	0.09436322	0.09022556	
611.6	0.09440758	0.09017614	
611.8	0.09434634	0.09012675	
612	0.09489814	0.09007739	
612.2	0.09457236	0.09002805	
612.4	0.0949913	0.08997874	
612.6	0.09546094	0.08992946	
612.8	0.09567194	0.0898802	
613	0.09546411	0.08983097	
613.2	0.09525492	0.08978177	
613.4	0.09511819	0.0897326	
613.6	0.09449297	0.08968345	
613.8	0.0938204	0.08963433	
614	0.09375803	0.08958524	
614.2	0.0934796	0.08953617	
614.4	0.09294986	0.08948713	
614.6	0.09240692	0.08943812	
614.8	0.09228981	0.08938913	
615	0.09263134	0.08934017	
615.2	0.09243813	0.08929124	
615.4	0.09216842	0.08924233	
615.6	0.09273944	0.08919345	
615.8	0.09319159	0.0891446	
616	0.09379431	0.08909578	
616.2	0.09376651	0.08904698	
616.4	0.09373356	0.0889982	
616.6	0.09378463	0.08894946	
616.8	0.09325678	0.08890074	
617	0.09314247	0.08885205	
617.2	0.09278823	0.08880338	
617.4	0.09311703	0.08875474	
617.6	0.09355801	0.08870613	
617.8	0.09334139	0.08865755	
618	0.09343769	0.08860899	
618.2	0.09355296	0.08856046	
618.4	0.09324565	0.08851195	
618.6	0.09292758	0.08846347	
618.8	0.09284125	0.08841502	
619	0.09308965	0.08836659	
619.2	0.09304024	0.08831819	
619.4	0.09347974	0.08826982	
619.6	0.09467246	0.08822147	
619.8	0.09431026	0.08817315	
620	0.09354163	0.08812486	
620.2	0.0926006	0.08807659	
620.4	0.09155087	0.08802835	
620.6	0.09091044	0.08798014	
620.8	0.09032537	0.08793195	
621	0.0900233	0.08788379	
621.2	0.08990258	0.08783565	
621.4	0.09051155	0.08778755	
621.6	0.09072914	0.08773946	
621.8	0.09123023	0.08769141	
622	0.09136757	0.08764338	
622.2	0.09190718	0.08759538	
622.4	0.09187876	0.0875474	
622.6	0.0920647	0.08749945	
622.8	0.09251638	0.08745152	
623	0.09283564	0.08740362	
623.2	0.09354147	0.08735575	
623.4	0.09405703	0.08730791	
623.6	0.09403878	0.08726009	
623.8	0.09285081	0.08721229	
624	0.09257653	0.08716453	
624.2	0.09220945	0.08711679	
624.4	0.09184968	0.08706907	
624.6	0.09161934	0.08702138	
624.8	0.09156813	0.08697372	
625	0.09170394	0.08692608	
625.2	0.0917913	0.08687847	
625.4	0.09198706	0.08683089	
625.6	0.09191104	0.08678333	
625.8	0.09300414	0.0867358	
626	0.09257202	0.08668829	
626.2	0.09239886	0.08664081	
626.4	0.09194157	0.08659336	
626.6	0.09194181	0.08654593	
626.8	0.09166951	0.08649853	
627	0.09161927	0.08645115	
627.2	0.09141257	0.0864038	
627.4	0.09115822	0.08635648	
627.6	0.09116648	0.08630918	
627.8	0.0908566	0.0862619	
628	0.09107482	0.08621466	
628.2	0.09141781	0.08616744	
628.4	0.09137545	0.08612024	
628.6	0.0911635	0.08607307	
628.8	0.0907338	0.08602593	
629	0.09071631	0.08597881	
629.2	0.09065508	0.08593172	
629.4	0.09090948	0.08588466	
629.6	0.09144534	0.08583762	
629.8	0.09178755	0.0857906	
630	0.09126265	0.08574361	
630.2	0.09127594	0.08569665	
630.4	0.09161736	0.08564971	
630.6	0.09183513	0.0856028	
630.8	0.09172021	0.08555592	
631	0.09229215	0.08550906	
631.2	0.09179168	0.08546222	
631.4	0.09228912	0.08541541	
631.6	0.09193772	0.08536863	
631.8	0.09177191	0.08532187	
632	0.09175135	0.08527514	
632.2	0.09161827	0.08522843	
632.4	0.09137216	0.08518175	
632.6	0.09111231	0.0851351	
632.8	0.09055268	0.08508847	
633	0.09092387	0.08504186	
633.2	0.09126669	0.08499529	
633.4	0.09141707	0.08494873	
633.6	0.0918577	0.08490221	
633.8	0.09169609	0.0848557	
634	0.09148854	0.08480923	
634.2	0.09169512	0.08476278	
634.4	0.09207401	0.08471635	
634.6	0.09134362	0.08466995	
634.8	0.09109291	0.08462358	
635	0.0913108	0.08457723	
635.2	0.0913816	0.0845309	
635.4	0.09138942	0.0844846	
635.6	0.09124918	0.08443833	
635.8	0.09168243	0.08439208	
636	0.09151107	0.08434586	
636.2	0.09141528	0.08429966	
636.4	0.09170782	0.08425349	
636.6	0.09163526	0.08420735	
636.8	0.09176768	0.08416122	
637	0.09216297	0.08411513	
637.2	0.09201441	0.08406906	
637.4	0.09195537	0.08402301	
637.6	0.09198889	0.08397699	
637.8	0.09113933	0.083931	
638	0.09040229	0.08388503	
638.2	0.09004065	0.08383908	
638.4	0.08966703	0.08379316	
638.6	0.0889552	0.08374727	
638.8	0.08898896	0.0837014	
639	0.08915546	0.08365555	
639.2	0.088941	0.08360973	
639.4	0.08873232	0.08356394	
639.6	0.08911258	0.08351817	
639.8	0.08849877	0.08347243	
640	0.08852175	0.08342671	
640.2	0.08890384	0.08338101	
640.4	0.0894046	0.08333535	
640.6	0.08937414	0.0832897	
640.8	0.08953798	0.08324408	
641	0.08962737	0.08319849	
641.2	0.08939135	0.08315292	
641.4	0.08986868	0.08310738	
641.6	0.09033088	0.08306186	
641.8	0.0905321	0.08301636	
642	0.09049753	0.08297089	
642.2	0.09082241	0.08292545	
642.4	0.09137831	0.08288003	
642.6	0.09159623	0.08283464	
642.8	0.0907591	0.08278927	
643	0.09031353	0.08274392	
643.2	0.08983643	0.0826986	
643.4	0.08991274	0.08265331	
643.6	0.0889601	0.08260804	
643.8	0.08870403	0.08256279	
644	0.08880551	0.08251757	
644.2	0.08851278	0.08247238	
644.4	0.08799977	0.08242721	
644.6	0.08748764	0.08238206	
644.8	0.08704154	0.08233694	
645	0.08694993	0.08229184	
645.2	0.08707391	0.08224677	
645.4	0.08763544	0.08220172	
645.6	0.08805868	0.0821567	
645.8	0.088173	0.0821117	
646	0.08780405	0.08206673	
646.2	0.08856194	0.08202178	
646.4	0.08898839	0.08197685	
646.6	0.08896662	0.08193195	
646.8	0.08810466	0.08188708	
647	0.08828234	0.08184223	
647.2	0.08886789	0.0817974	
647.4	0.08927835	0.0817526	
647.6	0.08861065	0.08170782	
647.8	0.08884268	0.08166307	
648	0.08821843	0.08161834	
648.2	0.08797429	0.08157364	
648.4	0.08759775	0.08152896	
648.6	0.08726278	0.08148431	
648.8	0.08720574	0.08143968	
649	0.08753054	0.08139507	
649.2	0.0878412	0.08135049	
649.4	0.08799289	0.08130593	
649.6	0.088451	0.0812614	
649.8	0.0880729	0.08121689	
650	0.08802239	0.08117241	
650.2	0.08811334	0.08112795	
650.4	0.08825455	0.08108352	
650.6	0.08850848	0.08103911	
650.8	0.08783695	0.08099472	
651	0.0881771	0.08095036	
651.2	0.08804078	0.08090602	
651.4	0.08786604	0.08086171	
651.6	0.08701288	0.08081742	
651.8	0.0867862	0.08077315	
652	0.08668264	0.08072891	
652.2	0.0864173	0.0806847	
652.4	0.0859803	0.08064051	
652.6	0.0856563	0.08059634	
652.8	0.08608722	0.08055219	
653	0.08624523	0.08050807	
653.2	0.08660521	0.08046398	
653.4	0.08701005	0.08041991	
653.6	0.08714597	0.08037586	
653.8	0.08677371	0.08033184	
654	0.08661378	0.08028784	
654.2	0.0867851	0.08024387	
654.4	0.08712817	0.08019991	
654.6	0.08751935	0.08015599	
654.8	0.08723416	0.08011209	
655	0.0879313	0.08006821	
655.2	0.08780903	0.08002435	
655.4	0.08817879	0.07998052	
655.6	0.08797495	0.07993672	
655.8	0.08814897	0.07989293	
656	0.08833635	0.07984918	
656.2	0.08765895	0.07980544	
656.4	0.08734243	0.07976173	
656.6	0.08712592	0.07971805	
656.8	0.08725791	0.07967438	
657	0.08747262	0.07963074	
657.2	0.08784211	0.07958713	
657.4	0.08783738	0.07954354	
657.6	0.08740654	0.07949997	
657.8	0.08716559	0.07945643	
658	0.08652546	0.07941291	
658.2	0.08627361	0.07936941	
658.4	0.08579873	0.07932594	
658.6	0.08602354	0.07928249	
658.8	0.08553891	0.07923907	
659	0.0854598	0.07919567	
659.2	0.08536401	0.07915229	
659.4	0.08555472	0.07910894	
659.6	0.08551102	0.07906561	
659.8	0.08622181	0.07902231	
660	0.0862849	0.07897903	
660.2	0.08595026	0.07893577	
660.4	0.08658721	0.07889253	
660.6	0.0866087	0.07884932	
660.8	0.0869247	0.07880614	
661	0.0872007	0.07876297	
661.2	0.0870997	0.07871983	
661.4	0.08652545	0.07867672	
661.6	0.08563767	0.07863363	
661.8	0.08534285	0.07859056	
662	0.08488938	0.07854751	
662.2	0.08449459	0.07850449	
662.4	0.08418827	0.07846149	
662.6	0.08404254	0.07841852	
662.8	0.08386934	0.07837557	
663	0.08425539	0.07833264	
663.2	0.08477939	0.07828974	
663.4	0.08493255	0.07824686	
663.6	0.08488889	0.078204	
663.8	0.08564978	0.07816117	
664	0.08593616	0.07811836	
664.2	0.08625469	0.07807557	
664.4	0.08664508	0.07803281	
664.6	0.08612793	0.07799007	
664.8	0.08636963	0.07794735	
665	0.08637543	0.07790466	
665.2	0.08635946	0.07786199	
665.4	0.08603157	0.07781935	
665.6	0.08538693	0.07777672	
665.8	0.08572452	0.07773412	
666	0.08560411	0.07769155	
666.2	0.08513889	0.07764899	
666.4	0.08507378	0.07760647	
666.6	0.08506894	0.07756396	
666.8	0.08490355	0.07752148	
667	0.08483491	0.07747902	
667.2	0.08479708	0.07743658	
667.4	0.08438089	0.07739417	
667.6	0.08467749	0.07735178	
667.8	0.08514068	0.07730941	
668	0.08582156	0.07726707	
668.2	0.08570966	0.07722475	
668.4	0.0854627	0.07718245	
668.6	0.08569261	0.07714018	
668.8	0.08618947	0.07709793	
669	0.08601107	0.0770557	
669.2	0.08597133	0.0770135	
669.4	0.08576382	0.07697131	
669.6	0.08524444	0.07692916	
669.8	0.08523617	0.07688702	
670	0.08474293	0.07684491	
670.2	0.08444261	0.07680282	
670.4	0.08464477	0.07676076	
670.6	0.08441001	0.07671871	
670.8	0.0838091	0.07667669	
671	0.08409899	0.0766347	
671.2	0.08393864	0.07659272	
671.4	0.08365978	0.07655077	
671.6	0.08393201	0.07650884	
671.8	0.08407076	0.07646694	
672	0.08446018	0.07642506	
672.2	0.08431678	0.0763832	
672.4	0.08456968	0.07634136	
672.6	0.08514389	0.07629955	
672.8	0.08513836	0.07625776	
673	0.08511461	0.07621599	
673.2	0.08565087	0.07617425	
673.4	0.08603993	0.07613253	
673.6	0.08595058	0.07609083	
673.8	0.08612749	0.07604915	
674	0.08633138	0.0760075	
674.2	0.0862955	0.07596587	
674.4	0.08685498	0.07592426	
674.6	0.08682639	0.07588268	
674.8	0.08618642	0.07584111	
675	0.08631206	0.07579958	
675.2	0.08554709	0.07575806	
675.4	0.08495433	0.07571657	
675.6	0.08439133	0.07567509	
675.8	0.08388058	0.07563365	
676	0.08340935	0.07559222	
676.2	0.08320193	0.07555082	
676.4	0.08330313	0.07550944	
676.6	0.08270844	0.07546808	
676.8	0.08215133	0.07542675	
677	0.08236283	0.07538543	
677.2	0.08265486	0.07534414	
677.4	0.08317952	0.07530288	
677.6	0.08357811	0.07526163	
677.8	0.08389414	0.07522041	
678	0.08433087	0.07517921	
678.2	0.08456805	0.07513804	
678.4	0.08538934	0.07509688	
678.6	0.08524774	0.07505575	
678.8	0.08500865	0.07501464	
679	0.08518734	0.07497356	
679.2	0.08538158	0.07493249	
679.4	0.08556714	0.07489145	
679.6	0.08547314	0.07485043	
679.8	0.08524883	0.07480943	
680	0.08556074	0.07476846	
680.2	0.08542414	0.07472751	
680.4	0.0847138	0.07468658	
680.6	0.08406801	0.07464567	
680.8	0.08385895	0.07460479	
681	0.08388962	0.07456393	
681.2	0.08345396	0.07452309	
681.4	0.08326221	0.07448227	
681.6	0.08298879	0.07444148	
681.8	0.08319423	0.0744007	
682	0.08331154	0.07435995	
682.2	0.08307778	0.07431922	
682.4	0.08321228	0.07427852	
682.6	0.08332238	0.07423784	
682.8	0.08358148	0.07419718	
683	0.08378089	0.07415654	
683.2	0.08439576	0.07411592	
683.4	0.08426311	0.07407533	
683.6	0.08458971	0.07403475	
683.8	0.08482853	0.0739942	
684	0.08492971	0.07395368	
684.2	0.08460927	0.07391317	
684.4	0.08414844	0.07387269	
684.6	0.0841006	0.07383223	
684.8	0.08377338	0.07379179	
685	0.08342968	0.07375137	
685.2	0.08326859	0.07371098	
685.4	0.08330196	0.07367061	
685.6	0.083804	0.07363025	
685.8	0.08466778	0.07358993	
686	0.08447937	0.07354962	
686.2	0.08431917	0.07350934	
686.4	0.0848095	0.07346907	
686.6	0.08489409	0.07342883	
686.8	0.08498599	0.07338862	
687	0.08520416	0.07334842	
687.2	0.08488179	0.07330825	
687.4	0.08451379	0.0732681	
687.6	0.08445232	0.07322797	
687.8	0.0842382	0.07318786	
688	0.08370168	0.07314777	
688.2	0.08292621	0.07310771	
688.4	0.08262398	0.07306767	
688.6	0.08233052	0.07302765	
688.8	0.08234597	0.07298765	
689	0.08246963	0.07294767	
689.2	0.08255313	0.07290772	
689.4	0.0828423	0.07286779	
689.6	0.08290828	0.07282787	
689.8	0.08270542	0.07278799	
690	0.08243741	0.07274812	
690.2	0.08252891	0.07270827	
690.4	0.08251739	0.07266845	
690.6	0.08289711	0.07262865	
690.8	0.08309767	0.07258887	
691	0.08251306	0.07254911	
691.2	0.0819847	0.07250938	
691.4	0.08177818	0.07246966	
691.6	0.08162212	0.07242997	
691.8	0.08142527	0.0723903	
692	0.08134858	0.07235065	
692.2	0.08133973	0.07231102	
692.4	0.0819416	0.07227142	
692.6	0.08219681	0.07223183	
692.8	0.08249953	0.07219227	
693	0.08240608	0.07215273	
693.2	0.08273798	0.07211321	
693.4	0.08333866	0.07207371	
693.6	0.08300625	0.07203424	
693.8	0.08300542	0.07199478	
694	0.08323211	0.07195535	
694.2	0.08332551	0.07191594	
694.4	0.08334594	0.07187655	
694.6	0.08347759	0.07183718	
694.8	0.08297661	0.07179784	
695	0.0827572	0.07175851	
695.2	0.08261404	0.07171921	
695.4	0.0816623	0.07167993	
695.6	0.08135793	0.07164067	
695.8	0.08051587	0.07160143	
696	0.08041231	0.07156221	
696.2	0.0803134	0.07152302	
696.4	0.08020608	0.07148384	
696.6	0.08045189	0.07144469	
696.8	0.08008503	0.07140556	
697	0.07991793	0.07136645	
697.2	0.08041317	0.07132736	
697.4	0.08127534	0.0712883	
697.6	0.08145745	0.07124925	
697.8	0.08208732	0.07121023	
698	0.08277138	0.07117122	
698.2	0.08360267	0.07113224	
698.4	0.08413114	0.07109328	
698.6	0.08440456	0.07105434	
698.8	0.0845632	0.07101543	
699	0.08451997	0.07097653	
699.2	0.08428032	0.07093766	
699.4	0.08324035	0.0708988	
699.6	0.08301548	0.07085997	
699.8	0.0821919	0.07082116	
700	0.08210042	0.07078237	
700.2	0.08206424	0.0707436	
700.4	0.08174394	0.07070485	
700.6	0.08164269	0.07066613	
700.8	0.08146907	0.07062742	
701	0.08111557	0.07058874	
701.2	0.0812798	0.07055008	
701.4	0.08192016	0.07051144	
701.6	0.08228151	0.07047282	
701.8	0.08269083	0.07043422	
702	0.08339041	0.07039564	
702.2	0.08359073	0.07035708	
702.4	0.08351327	0.07031855	
702.6	0.08326186	0.07028003	
702.8	0.08286828	0.07024154	
703	0.08268339	0.07020307	
703.2	0.08242596	0.07016462	
703.4	0.08167266	0.07012619	
703.6	0.08149864	0.07008778	
703.8	0.08103033	0.07004939	
704	0.08104205	0.07001102	
704.2	0.08088871	0.06997268	
704.4	0.08069697	0.06993435	
704.6	0.08095555	0.06989605	
704.8	0.08115143	0.06985777	
705	0.08084104	0.06981951	
705.2	0.08108078	0.06978126	
705.4	0.08169306	0.06974304	
705.6	0.08206842	0.06970485	
705.8	0.08192328	0.06966667	
706	0.08213349	0.06962851	
706.2	0.0821727	0.06959037	
706.4	0.0818192	0.06955226	
706.6	0.0811075	0.06951416	
706.8	0.0805765	0.06947609	
707	0.08028965	0.06943804	
707.2	0.08007593	0.06940001	
707.4	0.08003799	0.06936199	
707.6	0.07994338	0.069324	
707.8	0.08010976	0.06928603	
708	0.08032027	0.06924809	
708.2	0.08030365	0.06921016	
708.4	0.08015111	0.06917225	
708.6	0.08090824	0.06913436	
708.8	0.0811264	0.0690965	
709	0.0810541	0.06905865	
709.2	0.08124022	0.06902083	
709.4	0.08211082	0.06898303	
709.6	0.08145901	0.06894524	
709.8	0.08146533	0.06890748	
710	0.08139515	0.06886974	
710.2	0.08141181	0.06883202	
710.4	0.08040571	0.06879432	
710.6	0.07993362	0.06875664	
710.8	0.07962807	0.06871898	
711	0.07921622	0.06868134	
711.2	0.07889608	0.06864372	
711.4	0.07921978	0.06860613	
711.6	0.07902989	0.06856855	
711.8	0.07949423	0.06853099	
712	0.07913594	0.06849346	
712.2	0.0790879	0.06845594	
712.4	0.07889283	0.06841845	
712.6	0.07931015	0.06838098	
712.8	0.07921398	0.06834352	
713	0.07943889	0.06830609	
713.2	0.07960545	0.06826868	
713.4	0.08032359	0.06823129	
713.6	0.07992759	0.06819392	
713.8	0.08038814	0.06815657	
714	0.08058533	0.06811924	
714.2	0.08014797	0.06808193	
714.4	0.07971062	0.06804464	
714.6	0.07955315	0.06800737	
714.8	0.07917927	0.06797012	
715	0.07880948	0.06793289	
715.2	0.0790138	0.06789568	
715.4	0.07908932	0.0678585	
715.6	0.07879374	0.06782133	
715.8	0.07884848	0.06778418	
716	0.07862133	0.06774706	
716.2	0.07903876	0.06770995	
716.4	0.07896318	0.06767287	
716.6	0.07934033	0.0676358	
716.8	0.07951016	0.06759876	
717	0.07984486	0.06756173	
717.2	0.07965999	0.06752473	
717.4	0.08010663	0.06748774	
717.6	0.08043434	0.06745078	
717.8	0.08048791	0.06741384	
718	0.08047202	0.06737691	
718.2	0.07986093	0.06734001	
718.4	0.08001402	0.06730313	
718.6	0.07983136	0.06726626	
718.8	0.07962888	0.06722942	
719	0.07938601	0.0671926	
719.2	0.07914757	0.0671558	
719.4	0.07866547	0.06711901	
719.6	0.07850207	0.06708225	
719.8	0.07831594	0.06704551	
