# Supplementary material for: Molecular basis for DNA recognition by the maternal pioneer transcription factor FoxH1
Source: Nat Commun. 2022 Nov 26;13:7279. doi: 10.1038/s41467-022-34925-y (PMC9701222; doi:10.1038/s41467-022-34925-y)
Supplement: Supplementary file 4 — Source Data [file 41467_2022_34925_MOESM4_ESM.zip › Sourcedata/BLIS/FoxH1/Y28F/GSC/NCP/A4Results.txt]

Conc1	5E-07	
Start1	172.2	
Stop1	622	
Kobs		
Error Kobs		
Koff		
Error Koff		
Time1	Data1	Fit1	
172.2	0.03044228		
172.4	0.04315439		
172.6	0.05800587		
172.8	0.07448341		
173	0.0923603		
173.2	0.11067485		
173.4	0.12942395		
173.6	0.14823876		
173.8	0.16638361		
174	0.18316508		
174.2	0.19846759		
174.4	0.21077456		
174.6	0.22283018		
174.8	0.23323035		
175	0.24254646		
175.2	0.25153899		
175.4	0.2600887		
175.6	0.26722966		
175.8	0.27425064		
176	0.28102665		
176.2	0.28717401		
176.4	0.29335364		
176.6	0.29960284		
176.8	0.30514154		
177	0.31050782		
177.2	0.31526515		
177.4	0.32021607		
177.6	0.32499608		
177.8	0.3297101		
178	0.33405708		
178.2	0.3386891		
178.4	0.3432251		
178.6	0.34799173		
178.8	0.35160732		
179	0.35593487		
179.2	0.3601959		
179.4	0.36442571		
179.6	0.36869344		
179.8	0.37227344		
180	0.37640679		
180.2	0.38047059		
180.4	0.38460072		
180.6	0.38923175		
180.8	0.39301431		
181	0.39697877		
181.2	0.40055297		
181.4	0.40437289		
181.6	0.40803957		
181.8	0.41249769		
182	0.41608511		
182.2	0.42012228		
182.4	0.42409854		
182.6	0.42761691		
182.8	0.43120455		
183	0.43506854		
183.2	0.43854835		
183.4	0.44257001		
183.6	0.44630753		
183.8	0.44954328		
184	0.45362718		
184.2	0.45748833		
184.4	0.46110784		
184.6	0.46447992		
184.8	0.46764808		
185	0.47036114		
185.2	0.47334976		
185.4	0.4765461		
185.6	0.47973088		
185.8	0.48368293		
186	0.48625061		
186.2	0.48954839		
186.4	0.49283376		
186.6	0.4965104		
186.8	0.50010564		
187	0.50406183		
187.2	0.50771221		
187.4	0.5113824		
187.6	0.51518335		
187.8	0.51877677		
188	0.52266388		
188.2	0.52632344		
188.4	0.52926987		
188.6	0.53254482		
188.8	0.53555697		
189	0.53818945		
189.2	0.54090434		
189.4	0.54398067		
189.6	0.54699369		
189.8	0.5505115		
190	0.55341539		
190.2	0.55662193		
190.4	0.56034729		
190.6	0.56343443		
190.8	0.56644593		
191	0.56976269		
191.2	0.57298243		
191.4	0.57646021		
191.6	0.58005341		
191.8	0.58304243		
192	0.58617552		
192.2	0.58889161		
192.4	0.59170162		
192.6	0.59480821		
192.8	0.5974125		
193	0.60039793		
193.2	0.60298634		
193.4	0.60610528		
193.6	0.60895298		
193.8	0.61239406		
194	0.61530825		
194.2	0.61837579		
194.4	0.62149624		
194.6	0.62395123		
194.8	0.62738922		
195	0.63057229		
195.2	0.6342359		
195.4	0.63715594		
195.6	0.64035873		
195.8	0.64313365		
196	0.64587196		
196.2	0.64887321		
196.4	0.65168475		
196.6	0.65431162		
196.8	0.65712563		
197	0.65998894		
197.2	0.66240185		
197.4	0.66512034		
197.6	0.66832978		
197.8	0.67162423		
198	0.67466109		
198.2	0.67751625		
198.4	0.6800535		
198.6	0.68337617		
198.8	0.68679709		
199	0.68994706		
199.2	0.6928303		
199.4	0.69585476		
199.6	0.69906796		
199.8	0.70156404		
200	0.70409335		
200.2	0.70648507		
200.4	0.70847281		
200.6	0.71052444		
200.8	0.71265541		
201	0.71546945		
201.2	0.71812767		
201.4	0.72077036		
201.6	0.72345456		
201.8	0.7260593		
202	0.72842454		
202.2	0.73057045		
202.4	0.73331021		
202.6	0.73614054		
202.8	0.73899692		
203	0.7417837		
203.2	0.74434518		
203.4	0.74734941		
203.6	0.75033004		
203.8	0.75279838		
204	0.75527612		
204.2	0.75773132		
204.4	0.76036991		
204.6	0.7632775		
204.8	0.76624446		
205	0.76934684		
205.2	0.77218611		
205.4	0.7746352		
205.6	0.77676754		
205.8	0.77911223		
206	0.78140268		
206.2	0.78326817		
206.4	0.78516976		
206.6	0.78700413		
206.8	0.78963377		
207	0.79190709		
207.2	0.79425807		
207.4	0.79649928		
207.6	0.79881505		
207.8	0.80113556		
208	0.80353414		
208.2	0.8060231		
208.4	0.80891184		
208.6	0.81163707		
208.8	0.81380537		
209	0.8161614		
209.2	0.81938232		
209.4	0.82203302		
209.6	0.82457908		
209.8	0.8273969		
210	0.83036895		
210.2	0.83265763		
210.4	0.83511736		
210.6	0.83756188		
210.8	0.84039082		
211	0.84294064		
211.2	0.84525339		
211.4	0.84711934		
211.6	0.84903668		
211.8	0.85158864		
212	0.85347125		
212.2	0.85557403		
212.4	0.85765027		
212.6	0.85978355		
212.8	0.86178321		
213	0.8642658		
213.2	0.86647092		
213.4	0.86887992		
213.6	0.87139291		
213.8	0.87369598		
214	0.87634301		
214.2	0.87884431		
214.4	0.88123261		
214.6	0.88335427		
214.8	0.88645319		
215	0.88898076		
215.2	0.8908785		
215.4	0.89298478		
215.6	0.89524298		
215.8	0.89759924		
216	0.8998002		
216.2	0.90230614		
216.4	0.90400601		
216.6	0.90634547		
216.8	0.90846619		
217	0.91053293		
217.2	0.91260202		
217.4	0.91522911		
217.6	0.91698444		
217.8	0.91905381		
218	0.92206937		
218.2	0.92400892		
218.4	0.92601667		
218.6	0.92806683		
218.8	0.93037943		
219	0.93186008		
219.2	0.93362112		
219.4	0.93569077		
219.6	0.93787103		
219.8	0.94004508		
220	0.9424346		
220.2	0.94412929		
220.4	0.94605936		
220.6	0.94871915		
220.8	0.95131912		
221	0.95382241		
221.2	0.95666344		
221.4	0.95897229		
221.6	0.96124949		
221.8	0.96377787		
222	0.96625736		
222.2	0.96752087		
222.4	0.96971854		
222.6	0.97177621		
222.8	0.97356388		
223	0.97541625		
223.2	0.97753016		
223.4	0.97961224		
223.6	0.98177582		
223.8	0.98381225		
224	0.98565065		
224.2	0.98714105		
224.4	0.98942019		
224.6	0.99178547		
224.8	0.99406635		
225	0.99606391		
225.2	0.99792803		
225.4	0.99993023		
225.6	1.00219443		
225.8	1.00471624		
226	1.00730802		
226.2	1.01014336		
226.4	1.0123691		
226.6	1.01487266		
226.8	1.01703789		
227	1.01931015		
227.2	1.02136407		
227.4	1.02321275		
227.6	1.02515744		
227.8	1.02704351		
228	1.02866112		
228.2	1.03061933		
228.4	1.03239108		
228.6	1.03490006		
228.8	1.03645712		
229	1.03823544		
229.2	1.04010092		
229.4	1.04276647		
229.6	1.0452548		
229.8	1.04763813		
230	1.05004219		
230.2	1.05235432		
230.4	1.05399216		
230.6	1.05643396		
230.8	1.05858176		
231	1.0607506		
231.2	1.06267617		
231.4	1.06456725		
231.6	1.06691058		
231.8	1.06889788		
232	1.07056909		
232.2	1.07202884		
232.4	1.07409421		
232.6	1.0759976		
232.8	1.07730309		
233	1.07897797		
233.2	1.08043184		
233.4	1.08231332		
233.6	1.08407149		
233.8	1.08564105		
234	1.08815958		
234.2	1.09012868		
234.4	1.09254237		
234.6	1.09468372		
234.8	1.09698539		
235	1.09927088		
235.2	1.10159544		
235.4	1.10344609		
235.6	1.10554365		
235.8	1.1073474		
236	1.1087916		
236.2	1.11077674		
236.4	1.1132042		
236.6	1.11448368		
236.8	1.11655038		
237	1.11864059		
237.2	1.12048458		
237.4	1.12274217		
237.6	1.1246689		
237.8	1.12673731		
238	1.12942675		
238.2	1.13144232		
238.4	1.13364669		
238.6	1.13551499		
238.8	1.13787876		
239	1.13997494		
239.2	1.14169618		
239.4	1.14334411		
239.6	1.1454268		
239.8	1.14699142		
240	1.14858582		
240.2	1.15052453		
240.4	1.15228883		
240.6	1.15419852		
240.8	1.15631422		
241	1.15818475		
241.2	1.1598779		
241.4	1.1618012		
241.6	1.16388627		
241.8	1.16635378		
242	1.16862692		
242.2	1.17086671		
242.4	1.17301308		
242.6	1.17537057		
242.8	1.17775988		
243	1.17964512		
243.2	1.18135347		
243.4	1.18339982		
243.6	1.18526844		
243.8	1.18685417		
244	1.18865732		
244.2	1.19064852		
244.4	1.19265654		
244.6	1.19461782		
244.8	1.19624116		
245	1.19805899		
245.2	1.19970764		
245.4	1.20184874		
245.6	1.20396334		
245.8	1.20620876		
246	1.20862905		
246.2	1.2106913		
246.4	1.21271407		
246.6	1.21464993		
246.8	1.21644717		
247	1.2177997		
247.2	1.21936183		
247.4	1.22109742		
247.6	1.22289969		
247.8	1.22449277		
248	1.22642158		
248.2	1.22832342		
248.4	1.23043178		
248.6	1.23277955		
248.8	1.23435817		
249	1.23642105		
249.2	1.23830746		
249.4	1.24074658		
249.6	1.24299711		
249.8	1.24547506		
250	1.24749053		
250.2	1.24897894		
250.4	1.25074596		
250.6	1.25223589		
250.8	1.25413946		
251	1.25576622		
251.2	1.25743839		
251.4	1.25931009		
251.6	1.26126762		
251.8	1.26330007		
252	1.26546821		
252.2	1.26734404		
252.4	1.26942811		
252.6	1.27169499		
252.8	1.27323227		
253	1.27487033		
253.2	1.27653626		
253.4	1.27857156		
253.6	1.28075789		
253.8	1.28265082		
254	1.28412799		
254.2	1.2856939		
254.4	1.28735745		
254.6	1.28901604		
254.8	1.29096331		
255	1.29288166		
255.2	1.2942678		
255.4	1.29601696		
255.6	1.2981242		
255.8	1.30008664		
256	1.30167684		
256.2	1.30322		
256.4	1.30507979		
256.6	1.30722304		
256.8	1.30901424		
257	1.31067056		
257.2	1.31306456		
257.4	1.31552488		
257.6	1.31766554		
257.8	1.31972625		
258	1.32162095		
258.2	1.32374683		
258.4	1.32551432		
258.6	1.32791779		
258.8	1.32968894		
259	1.33127855		
259.2	1.33273491		
259.4	1.33425359		
259.6	1.33629616		
259.8	1.33808651		
260	1.33949423		
260.2	1.34101964		
260.4	1.34317541		
260.6	1.3450097		
260.8	1.34729067		
261	1.34952197		
261.2	1.35185664		
261.4	1.35369362		
261.6	1.3556893		
261.8	1.35816301		
262	1.3602277		
262.2	1.36267532		
262.4	1.36430579		
262.6	1.36629617		
262.8	1.36736737		
263	1.36881477		
263.2	1.37037522		
263.4	1.37173863		
263.6	1.37379963		
263.8	1.37574762		
264	1.37704828		
264.2	1.37856546		
264.4	1.38011924		
264.6	1.38155813		
264.8	1.38342385		
265	1.38493887		
265.2	1.38664662		
265.4	1.38808095		
265.6	1.39045571		
265.8	1.39298875		
266	1.39478544		
266.2	1.39632661		
266.4	1.39805934		
266.6	1.39971098		
266.8	1.4016712		
267	1.40343674		
267.2	1.4057083		
267.4	1.40815528		
267.6	1.41066264		
267.8	1.41293653		
268	1.41473493		
268.2	1.41634161		
268.4	1.4181723		
268.6	1.41973003		
268.8	1.42152243		
269	1.42275028		
269.2	1.42451995		
269.4	1.42660117		
269.6	1.42846532		
269.8	1.43025878		
270	1.43121059		
270.2	1.43244897		
270.4	1.43430752		
270.6	1.43601621		
270.8	1.43813345		
271	1.4404057		
271.2	1.44309967		
271.4	1.44524623		
271.6	1.4473973		
271.8	1.44956377		
272	1.45159107		
272.2	1.45351417		
272.4	1.45589292		
272.6	1.45765032		
272.8	1.45941414		
273	1.4611912		
273.2	1.46321468		
273.4	1.46506278		
273.6	1.46640254		
273.8	1.46793764		
274	1.46973528		
274.2	1.47113644		
274.4	1.47330232		
274.6	1.4755004		
274.8	1.47719758		
275	1.47916725		
275.2	1.48061598		
275.4	1.48229347		
275.6	1.48408118		
275.8	1.48582559		
276	1.48747024		
276.2	1.48900023		
276.4	1.49011044		
276.6	1.49128738		
276.8	1.49275392		
277	1.49474893		
277.2	1.4961602		
277.4	1.49774148		
277.6	1.49941576		
277.8	1.50143004		
278	1.50343914		
278.2	1.50482753		
278.4	1.50668522		
278.6	1.50859624		
278.8	1.51045425		
279	1.51254914		
279.2	1.51466361		
279.4	1.51709726		
279.6	1.51897178		
279.8	1.52039795		
280	1.52221576		
280.2	1.52385482		
280.4	1.52599082		
280.6	1.52810334		
280.8	1.53035159		
281	1.53212643		
281.2	1.53383051		
281.4	1.53545097		
281.6	1.53715949		
281.8	1.53901426		
282	1.54001413		
282.2	1.54155884		
282.4	1.54357504		
282.6	1.54565834		
282.8	1.54706399		
283	1.54854208		
283.2	1.55031568		
283.4	1.55204926		
283.6	1.55370123		
283.8	1.55545528		
284	1.55750798		
284.2	1.55937454		
284.4	1.56106237		
284.6	1.56238116		
284.8	1.56384353		
285	1.56532341		
285.2	1.56695963		
285.4	1.56837648		
285.6	1.5698668		
285.8	1.5711103		
286	1.57262229		
286.2	1.57498198		
286.4	1.57687928		
286.6	1.57835705		
286.8	1.57997707		
287	1.58217478		
287.2	1.58429106		
287.4	1.58609134		
287.6	1.58750123		
287.8	1.58917326		
288	1.5907847		
288.2	1.59274164		
288.4	1.59410239		
288.6	1.59583159		
288.8	1.59735528		
289	1.59911761		
289.2	1.60034903		
289.4	1.60204474		
289.6	1.60396115		
289.8	1.605531		
290	1.60760939		
290.2	1.60983713		
290.4	1.61166229		
290.6	1.61329998		
290.8	1.61493972		
291	1.61638688		
291.2	1.61765078		
291.4	1.61850246		
291.6	1.61981352		
291.8	1.62166298		
292	1.62345868		
292.2	1.62529533		
292.4	1.62704898		
292.6	1.62888855		
292.8	1.63049131		
293	1.63225917		
293.2	1.63410179		
293.4	1.63646914		
293.6	1.63873982		
293.8	1.64035619		
294	1.64216043		
294.2	1.64447913		
294.4	1.64605006		
294.6	1.64751621		
294.8	1.64923938		
295	1.65085083		
295.2	1.6531683		
295.4	1.6547323		
295.6	1.65662686		
295.8	1.65872852		
296	1.66024004		
296.2	1.66207476		
296.4	1.6634377		
296.6	1.66441378		
296.8	1.66548055		
297	1.66665097		
297.2	1.6682991		
297.4	1.66999917		
297.6	1.67113735		
297.8	1.67230852		
298	1.67394372		
298.2	1.67550185		
298.4	1.67636218		
298.6	1.67804933		
298.8	1.67996473		
299	1.68143869		
299.2	1.68348579		
299.4	1.68467091		
299.6	1.68668985		
299.8	1.68877797		
300	1.69008647		
300.2	1.69172261		
300.4	1.69318975		
300.6	1.69508362		
300.8	1.69666293		
301	1.6988573		
301.2	1.70122621		
301.4	1.70281589		
301.6	1.70464365		
301.8	1.70659776		
302	1.70857161		
302.2	1.70982075		
302.4	1.71119713		
302.6	1.71322039		
302.8	1.71482261		
303	1.71608783		
303.2	1.71756794		
303.4	1.71903695		
303.6	1.72101585		
303.8	1.72210972		
304	1.72349363		
304.2	1.72463997		
304.4	1.72639841		
304.6	1.72781598		
304.8	1.72897049		
305	1.73118426		
305.2	1.73261209		
305.4	1.73391797		
305.6	1.73594349		
305.8	1.73718826		
306	1.73871133		
306.2	1.74019802		
306.4	1.74213762		
306.6	1.74406842		
306.8	1.74594913		
307	1.74756235		
307.2	1.7489915		
307.4	1.75111428		
307.6	1.75291388		
307.8	1.75469813		
308	1.75678186		
308.2	1.75867918		
308.4	1.76053881		
308.6	1.76210141		
308.8	1.7636528		
309	1.76557829		
309.2	1.76658422		
309.4	1.76791502		
309.6	1.76903604		
309.8	1.77027361		
310	1.77168229		
310.2	1.77345447		
310.4	1.77484162		
310.6	1.77616442		
310.8	1.77771472		
311	1.77909799		
311.2	1.7805989		
311.4	1.78181995		
311.6	1.78332387		
311.8	1.78480059		
312	1.78622205		
312.2	1.78726982		
312.4	1.78855402		
312.6	1.79023334		
312.8	1.79123101		
313	1.79311259		
313.2	1.79460024		
313.4	1.79595039		
313.6	1.79758192		
313.8	1.79927153		
314	1.80120041		
314.2	1.80292146		
314.4	1.80464814		
314.6	1.80669616		
314.8	1.80823121		
315	1.80953039		
315.2	1.8109557		
315.4	1.81227901		
315.6	1.81396391		
315.8	1.81539903		
316	1.81690606		
316.2	1.81817769		
316.4	1.81963729		
316.6	1.82083398		
316.8	1.82172834		
317	1.82363677		
317.2	1.82493262		
317.4	1.82620764		
317.6	1.82811534		
317.8	1.82959123		
318	1.8315258		
318.2	1.83300056		
318.4	1.83471653		
318.6	1.83599547		
318.8	1.83691807		
319	1.83844393		
319.2	1.84057771		
319.4	1.84222445		
319.6	1.84400721		
319.8	1.84570955		
320	1.84708233		
320.2	1.84817028		
320.4	1.84956695		
320.6	1.85081965		
320.8	1.8528227		
321	1.85432759		
321.2	1.85596664		
321.4	1.85736201		
321.6	1.8586064		
321.8	1.85989312		
322	1.86130046		
322.2	1.86253465		
322.4	1.86405844		
322.6	1.86542661		
322.8	1.86688847		
323	1.86871782		
323.2	1.87039981		
323.4	1.87214486		
323.6	1.87387896		
323.8	1.87520577		
324	1.87676372		
324.2	1.87829459		
324.4	1.88006307		
324.6	1.8815485		
324.8	1.88320816		
325	1.88411988		
325.2	1.88551994		
325.4	1.88708888		
325.6	1.88832394		
325.8	1.89038987		
326	1.89197816		
326.2	1.89317351		
326.4	1.89461539		
326.6	1.89600554		
326.8	1.89718176		
327	1.89819447		
327.2	1.89928059		
327.4	1.90077758		
327.6	1.902026		
327.8	1.9032187		
328	1.90510567		
328.2	1.90673915		
328.4	1.90817638		
328.6	1.90955625		
328.8	1.91063557		
329	1.91228065		
329.2	1.91346362		
329.4	1.91556379		
329.6	1.91693061		
329.8	1.91861072		
330	1.9201686		
330.2	1.92140818		
330.4	1.92256881		
330.6	1.92401774		
330.8	1.92513551		
331	1.92637586		
331.2	1.92774452		
331.4	1.92943135		
331.6	1.93114889		
331.8	1.93280318		
332	1.93488063		
332.2	1.93626374		
332.4	1.93758663		
332.6	1.93913729		
332.8	1.94074846		
333	1.94165662		
333.2	1.94284048		
333.4	1.94442215		
333.6	1.94558307		
333.8	1.94711818		
334	1.94821579		
334.2	1.94903673		
334.4	1.95018965		
334.6	1.95172764		
334.8	1.95283003		
335	1.95389713		
335.2	1.95468613		
335.4	1.95643756		
335.6	1.95749673		
335.8	1.9589491		
336	1.96056466		
336.2	1.9621456		
336.4	1.96382558		
336.6	1.96531481		
336.8	1.96678859		
337	1.96762592		
337.2	1.96931901		
337.4	1.97078179		
337.6	1.97228456		
337.8	1.97335528		
338	1.97433736		
338.2	1.97567275		
338.4	1.97673731		
338.6	1.97810132		
338.8	1.97895776		
339	1.98038333		
339.2	1.98182379		
339.4	1.98356221		
339.6	1.98480127		
339.8	1.98718648		
340	1.98850775		
340.2	1.99012283		
340.4	1.99158741		
340.6	1.99339414		
340.8	1.99518917		
341	1.99645395		
341.2	1.99825796		
341.4	1.99968352		
341.6	2.00099745		
341.8	2.0018456		
342	2.00303383		
342.2	2.00364137		
342.4	2.00469106		
342.6	2.00582186		
342.8	2.00649363		
343	2.00775644		
343.2	2.00859834		
343.4	2.00997011		
343.6	2.01130216		
343.8	2.01293556		
344	2.01345712		
344.2	2.01556092		
344.4	2.01696161		
344.6	2.0184991		
344.8	2.02015741		
345	2.02155335		
345.2	2.02314388		
345.4	2.02462515		
345.6	2.0264457		
345.8	2.02748433		
346	2.02905279		
346.2	2.030196		
346.4	2.03148351		
346.6	2.0324899		
346.8	2.03382062		
347	2.03503547		
347.2	2.03652123		
347.4	2.03799236		
347.6	2.03908925		
347.8	2.04040809		
348	2.04157108		
348.2	2.04355999		
348.4	2.04475889		
348.6	2.04603945		
348.8	2.04764956		
349	2.04852748		
349.2	2.04978178		
349.4	2.05108445		
349.6	2.05208323		
349.8	2.05268045		
350	2.05383082		
350.2	2.05476594		
350.4	2.05630098		
350.6	2.05809725		
350.8	2.05943672		
351	2.06043564		
351.2	2.06217496		
351.4	2.06378301		
351.6	2.06550164		
351.8	2.06726084		
352	2.06919969		
352.2	2.0706272		
352.4	2.0723313		
352.6	2.07353373		
352.8	2.0748647		
353	2.07576076		
353.2	2.0764537		
353.4	2.07680623		
353.6	2.07771459		
353.8	2.07865294		
354	2.0798088		
354.2	2.0811348		
354.4	2.08231241		
354.6	2.08308467		
354.8	2.08355331		
355	2.08463302		
355.2	2.08621669		
355.4	2.08758536		
355.6	2.08857127		
355.8	2.08974818		
356	2.09095847		
356.2	2.09201225		
356.4	2.09347802		
356.6	2.09461112		
356.8	2.09573047		
357	2.09702256		
357.2	2.09806558		
357.4	2.09961918		
357.6	2.10124522		
357.8	2.102788		
358	2.10421119		
358.2	2.10593622		
358.4	2.10716032		
358.6	2.10829256		
358.8	2.10968216		
359	2.11105653		
359.2	2.11250467		
359.4	2.11364558		
359.6	2.11476049		
359.8	2.11616163		
360	2.11703427		
360.2	2.1185945		
360.4	2.11908294		
360.6	2.12012777		
360.8	2.12110063		
361	2.12184047		
361.2	2.1224383		
361.4	2.12320987		
361.6	2.12393216		
361.8	2.12525166		
362	2.12661232		
362.2	2.12836163		
362.4	2.12988535		
362.6	2.13143365		
362.8	2.13281975		
363	2.13398806		
363.2	2.13534301		
363.4	2.13682185		
363.6	2.13850692		
363.8	2.14045462		
364	2.1414555		
364.2	2.14290441		
364.4	2.14327312		
364.6	2.14451792		
364.8	2.14554894		
365	2.14664867		
365.2	2.14775135		
365.4	2.14920476		
365.6	2.15020061		
365.8	2.15163047		
366	2.15237407		
366.2	2.15363201		
366.4	2.15478933		
366.6	2.15600572		
366.8	2.1567337		
367	2.15783006		
367.2	2.15931548		
367.4	2.16090806		
367.6	2.16226367		
367.8	2.16350732		
368	2.16403123		
368.2	2.16501725		
368.4	2.16612703		
368.6	2.16719098		
368.8	2.16917622		
369	2.17001066		
369.2	2.17105479		
369.4	2.17188004		
369.6	2.17279283		
369.8	2.17398746		
370	2.17456434		
370.2	2.17661641		
370.4	2.17754446		
370.6	2.17921084		
370.8	2.18068913		
371	2.1821384		
371.2	2.18335129		
371.4	2.18448058		
371.6	2.18522025		
371.8	2.18664951		
372	2.18735614		
372.2	2.18832086		
372.4	2.18887311		
372.6	2.18953571		
372.8	2.19076019		
373	2.19094636		
373.2	2.19203773		
373.4	2.19262561		
373.6	2.19433451		
373.8	2.19573045		
374	2.19723609		
374.2	2.19888817		
374.4	2.19975982		
374.6	2.20143731		
374.8	2.20302657		
375	2.20427088		
375.2	2.20515887		
375.4	2.20636293		
375.6	2.20787588		
375.8	2.20931746		
376	2.21031927		
376.2	2.21117707		
376.4	2.21139599		
376.6	2.2119847		
376.8	2.21314617		
377	2.2142466		
377.2	2.21542205		
377.4	2.21685192		
377.6	2.21860869		
377.8	2.21969615		
378	2.2206421		
378.2	2.2216741		
378.4	2.22257665		
378.6	2.22418754		
378.8	2.22594962		
379	2.22753407		
379.2	2.22870043		
379.4	2.23022745		
379.6	2.23145046		
379.8	2.23218037		
380	2.23334626		
380.2	2.23403393		
380.4	2.23493119		
380.6	2.23625156		
380.8	2.23790558		
381	2.23928459		
381.2	2.24057463		
381.4	2.24170653		
381.6	2.2424623		
381.8	2.24292433		
382	2.24361172		
382.2	2.24361172		
382.4	2.24220179		
382.6	2.24048572		
382.8	2.23867924		
383	2.23686987		
383.2	2.23518284		
383.4	2.23354724		
383.6	2.23158851		
383.8	2.23002656		
384	2.22880114		
384.2	2.22753766		
384.4	2.22677391		
384.6	2.22577845		
384.8	2.22520052		
385	2.22384412		
385.2	2.22279439		
385.4	2.22220631		
385.6	2.22156628		
385.8	2.22088151		
386	2.2197704		
386.2	2.21846976		
386.4	2.21728056		
386.6	2.21605743		
386.8	2.2153772		
387	2.21474069		
387.2	2.21411757		
387.4	2.21303745		
387.6	2.21242183		
387.8	2.21221777		
388	2.21117031		
388.2	2.21076138		
388.4	2.2104817		
388.6	2.20957074		
388.8	2.20880086		
389	2.20744968		
389.2	2.2070232		
389.4	2.20642942		
389.6	2.20554272		
389.8	2.20494609		
390	2.20350037		
390.2	2.20271966		
390.4	2.20231576		
390.6	2.20171114		
390.8	2.20134008		
391	2.20048012		
391.2	2.19971521		
391.4	2.19813231		
391.6	2.1980474		
391.8	2.19752486		
392	2.1967227		
392.2	2.19667009		
392.4	2.19592893		
392.6	2.19502742		
392.8	2.19438685		
393	2.19369674		
393.2	2.19366184		
393.4	2.19315127		
393.6	2.1929682		
393.8	2.19275568		
394	2.19189668		
394.2	2.19192033		
394.4	2.19159373		
394.6	2.19067243		
394.8	2.19002639		
395	2.18921952		
395.2	2.18819024		
395.4	2.1867021		
395.6	2.18638844		
395.8	2.18578893		
396	2.18501499		
396.2	2.18431558		
396.4	2.18369222		
396.6	2.18327283		
396.8	2.18307121		
397	2.1825302		
397.2	2.18261792		
397.4	2.18230304		
397.6	2.18144592		
397.8	2.18119733		
398	2.18036338		
398.2	2.1799779		
398.4	2.1793438		
398.6	2.17865936		
398.8	2.1782135		
399	2.17729262		
399.2	2.17638592		
399.4	2.17555946		
399.6	2.17496201		
399.8	2.17480833		
400	2.17391371		
400.2	2.1733803		
400.4	2.17245712		
400.6	2.17170595		
400.8	2.17092316		
401	2.17051821		
401.2	2.17016987		
401.4	2.1698137		
401.6	2.16927953		
401.8	2.16898913		
402	2.16849333		
402.2	2.16787986		
402.4	2.16744089		
402.6	2.16722058		
402.8	2.16709668		
403	2.16678356		
403.2	2.16656202		
403.4	2.16615112		
403.6	2.16574413		
403.8	2.16542697		
404	2.16479961		
404.2	2.1646603		
404.4	2.1638054		
404.6	2.16339932		
404.8	2.16282865		
405	2.16307529		
405.2	2.16231639		
405.4	2.16217704		
405.6	2.16144265		
405.8	2.1608912		
406	2.16066456		
406.2	2.15972366		
406.4	2.15937144		
406.6	2.15901732		
406.8	2.15832775		
407	2.15776731		
407.2	2.15733899		
407.4	2.15696664		
407.6	2.15674785		
407.8	2.15641667		
408	2.1563537		
408.2	2.1563582		
408.4	2.15567805		
408.6	2.15551184		
408.8	2.15506184		
409	2.15509126		
409.2	2.15430566		
409.4	2.15426879		
409.6	2.15396485		
409.8	2.15376883		
410	2.15363216		
410.2	2.15294102		
410.4	2.15226559		
410.6	2.15145114		
410.8	2.15043995		
411	2.14981187		
411.2	2.14939169		
411.4	2.14874186		
411.6	2.14821518		
411.8	2.14770882		
412	2.14732664		
412.2	2.14676102		
412.4	2.14606935		
412.6	2.14604933		
412.8	2.14570653		
413	2.14523355		
413.2	2.14519065		
413.4	2.14557009		
413.6	2.14569821		
413.8	2.14560129		
414	2.14569776		
414.2	2.14513872		
414.4	2.14453205		
414.6	2.14363161		
414.8	2.14299087		
415	2.1430453		
415.2	2.1427731		
415.4	2.14206155		
415.6	2.14133955		
415.8	2.14120777		
416	2.14082139		
416.2	2.14058007		
416.4	2.14055752		
416.6	2.14026184		
416.8	2.14009467		
417	2.14009765		
417.2	2.13999376		
417.4	2.13975834		
417.6	2.13953201		
417.8	2.13901937		
418	2.13866307		
418.2	2.13770212		
418.4	2.13699058		
418.6	2.13601693		
418.8	2.13585538		
419	2.13621553		
419.2	2.13506315		
419.4	2.13423774		
419.6	2.13413251		
419.8	2.1344307		
420	2.13397543		
420.2	2.13377659		
420.4	2.13375053		
420.6	2.13329054		
420.8	2.13323924		
421	2.13280149		
421.2	2.132022		
421.4	2.13220826		
421.6	2.13229461		
421.8	2.13175437		
422	2.1315511		
422.2	2.13136323		
422.4	2.1311166		
422.6	2.13004001		
422.8	2.13014981		
423	2.12998175		
423.2	2.12932353		
423.4	2.12937399		
423.6	2.12932741		
423.8	2.12881716		
424	2.1279093		
424.2	2.12798903		
424.4	2.12766768		
424.6	2.12713879		
424.8	2.12687015		
425	2.12667804		
425.2	2.12668182		
425.4	2.12683545		
425.6	2.12681333		
425.8	2.12682275		
426	2.12673884		
426.2	2.12613094		
426.4	2.12528922		
426.6	2.12445431		
426.8	2.12457398		
427	2.12431676		
427.2	2.12413644		
427.4	2.12375514		
427.6	2.12349603		
427.8	2.12334794		
428	2.12302931		
428.2	2.12304485		
428.4	2.12307981		
428.6	2.1233166		
428.8	2.12336561		
429	2.12357819		
429.2	2.1237458		
429.4	2.12376657		
429.6	2.12365071		
429.8	2.12305172		
430	2.12240698		
430.2	2.12179554		
430.4	2.121304		
430.6	2.12077663		
430.8	2.12061385		
431	2.12029907		
431.2	2.11958331		
431.4	2.11906099		
431.6	2.11872019		
431.8	2.1185405		
432	2.11776906		
432.2	2.11774481		
432.4	2.11799213		
432.6	2.11760488		
432.8	2.11745748		
433	2.11760861		
433.2	2.1173003		
433.4	2.11713781		
433.6	2.11657661		
433.8	2.11583748		
434	2.11571565		
434.2	2.11518939		
434.4	2.11473515		
434.6	2.1144356		
434.8	2.11433577		
435	2.11396456		
435.2	2.11356059		
435.4	2.11363305		
435.6	2.11343218		
435.8	2.11342		
436	2.11351008		
436.2	2.11395037		
436.4	2.11415874		
436.6	2.11370573		
436.8	2.11405285		
437	2.11403024		
437.2	2.11403077		
437.4	2.11365442		
437.6	2.11306964		
437.8	2.11284812		
438	2.11236147		
438.2	2.11173238		
438.4	2.11140354		
438.6	2.11146916		
438.8	2.11069771		
439	2.11066584		
439.2	2.11018642		
439.4	2.10966362		
439.6	2.10920901		
439.8	2.10905851		
440	2.10902242		
440.2	2.10863919		
440.4	2.10852984		
440.6	2.10813833		
440.8	2.10831953		
441	2.10795128		
441.2	2.10768156		
441.4	2.107076		
441.6	2.10704875		
441.8	2.10703048		
442	2.10652754		
442.2	2.1066634		
442.4	2.10668902		
442.6	2.10661133		
442.8	2.10584218		
443	2.10589121		
443.2	2.10497365		
443.4	2.10442058		
443.6	2.10464433		
443.8	2.10447068		
444	2.10396443		
444.2	2.10413355		
444.4	2.10442196		
444.6	2.10416186		
444.8	2.10385522		
445	2.10321978		
445.2	2.10258259		
445.4	2.10238066		
445.6	2.10224162		
445.8	2.1020053		
446	2.10136239		
446.2	2.10089757		
446.4	2.10071848		
446.6	2.10023276		
446.8	2.10003556		
447	2.09921618		
447.2	2.09864425		
447.4	2.09834729		
447.6	2.09857623		
447.8	2.09829931		
448	2.09819863		
448.2	2.09860762		
448.4	2.09852184		
448.6	2.09841615		
448.8	2.09867307		
449	2.09858309		
449.2	2.09879692		
449.4	2.09912725		
449.6	2.09881793		
449.8	2.09864888		
450	2.0981346		
450.2	2.09838943		
450.4	2.09851848		
450.6	2.09821296		
450.8	2.09795269		
451	2.09711425		
451.2	2.09699511		
451.4	2.09659559		
451.6	2.09646042		
451.8	2.09634956		
452	2.09624935		
452.2	2.09572366		
452.4	2.09570845		
452.6	2.09526344		
452.8	2.09463666		
453	2.09441381		
453.2	2.09430236		
453.4	2.09390452		
453.6	2.09318693		
453.8	2.09340992		
454	2.09331626		
454.2	2.09346257		
454.4	2.09344032		
454.6	2.0936697		
454.8	2.093153		
455	2.09303312		
455.2	2.09316453		
455.4	2.09274729		
455.6	2.09257239		
455.8	2.09212665		
456	2.09151664		
456.2	2.09087492		
456.4	2.09015362		
456.6	2.08905819		
456.8	2.08888164		
457	2.08879244		
457.2	2.08872303		
457.4	2.08844065		
457.6	2.08821767		
457.8	2.08845597		
458	2.08847082		
458.2	2.08862162		
458.4	2.08883306		
458.6	2.08871948		
458.8	2.08870132		
459	2.08908072		
459.2	2.08930476		
459.4	2.08887523		
459.6	2.08902662		
459.8	2.08833241		
460	2.08813454		
460.2	2.08761314		
460.4	2.08706989		
460.6	2.08723119		
460.8	2.08722174		
461	2.08660812		
461.2	2.08669884		
461.4	2.08635284		
461.6	2.08554967		
461.8	2.08525138		
462	2.0848409		
462.2	2.08468892		
462.4	2.0843557		
462.6	2.08378904		
462.8	2.08384477		
463	2.08395288		
463.2	2.08389326		
463.4	2.08369582		
463.6	2.08412657		
463.8	2.08357554		
464	2.08390136		
464.2	2.08376894		
464.4	2.08418887		
464.6	2.0842625		
464.8	2.08421194		
465	2.08456631		
465.2	2.08461982		
465.4	2.08426455		
465.6	2.08388815		
465.8	2.08383473		
466	2.083297		
466.2	2.08302803		
466.4	2.08223014		
466.6	2.08166856		
466.8	2.08178436		
467	2.08173696		
467.2	2.08134955		
467.4	2.08109265		
467.6	2.08103415		
467.8	2.08071645		
468	2.08119344		
468.2	2.08113245		
468.4	2.08166514		
468.6	2.08128461		
468.8	2.08121505		
469	2.0812143		
469.2	2.08073286		
469.4	2.08067504		
469.6	2.08081381		
469.8	2.07978545		
470	2.07944637		
470.2	2.0793009		
470.4	2.07899412		
470.6	2.07888088		
470.8	2.07814804		
471	2.07754467		
471.2	2.07733488		
471.4	2.07699387		
471.6	2.07722118		
471.8	2.07717132		
472	2.07733159		
472.2	2.07724149		
472.4	2.07715256		
472.6	2.07681929		
472.8	2.07665127		
473	2.07685021		
473.2	2.07691148		
473.4	2.07665209		
473.6	2.07648111		
473.8	2.07565024		
474	2.07606566		
474.2	2.07555641		
474.4	2.07506275		
474.6	2.07476001		
474.8	2.07410324		
475	2.07387153		
475.2	2.0743312		
475.4	2.07397476		
475.6	2.07453633		
475.8	2.07450686		
476	2.07441444		
476.2	2.07402634		
476.4	2.07379973		
476.6	2.07369487		
476.8	2.07317154		
477	2.07322721		
477.2	2.07300502		
477.4	2.07285673		
477.6	2.0727194		
477.8	2.07221577		
478	2.07224088		
478.2	2.0713868		
478.4	2.07150397		
478.6	2.07137217		
478.8	2.07142679		
479	2.0716834		
479.2	2.07211276		
479.4	2.07147721		
479.6	2.07156396		
479.8	2.07122919		
480	2.07056602		
480.2	2.07012452		
480.4	2.06987033		
480.6	2.06939324		
480.8	2.06924311		
481	2.06937141		
481.2	2.06958933		
481.4	2.06985991		
481.6	2.06983591		
481.8	2.06987558		
482	2.06997775		
482.2	2.06945249		
482.4	2.06979245		
482.6	2.06956664		
482.8	2.06994181		
483	2.06955217		
483.2	2.06890678		
483.4	2.06819022		
483.6	2.0685072		
483.8	2.06841981		
484	2.0680033		
484.2	2.0675854		
484.4	2.06742714		
484.6	2.06778808		
484.8	2.06770171		
485	2.06761155		
485.2	2.06783325		
485.4	2.06800621		
485.6	2.06774407		
485.8	2.06734013		
486	2.06739302		
486.2	2.0668864		
486.4	2.06661364		
486.6	2.06645417		
486.8	2.06600322		
487	2.06547581		
487.2	2.06513237		
487.4	2.06513517		
487.6	2.06554487		
487.8	2.06504574		
488	2.0647367		
488.2	2.06451646		
488.4	2.06502582		
488.6	2.0652966		
488.8	2.06465772		
489	2.06459613		
489.2	2.06452234		
489.4	2.06420015		
489.6	2.0641612		
489.8	2.06419441		
490	2.06424162		
490.2	2.06394092		
490.4	2.0637373		
490.6	2.0637105		
490.8	2.06312472		
491	2.06299621		
491.2	2.06281057		
491.4	2.06254554		
491.6	2.062373		
491.8	2.06201972		
492	2.06154601		
492.2	2.06163824		
492.4	2.06208157		
492.6	2.06192492		
492.8	2.06188083		
493	2.06184721		
493.2	2.06178377		
493.4	2.06208849		
493.6	2.06284769		
493.8	2.063398		
494	2.06353788		
494.2	2.06374524		
494.4	2.06368352		
494.6	2.06355048		
494.8	2.06326362		
495	2.06325618		
495.2	2.06289594		
495.4	2.06196493		
495.6	2.06154347		
495.8	2.06118779		
496	2.06052708		
496.2	2.06032126		
496.4	2.05974835		
496.6	2.0592889		
496.8	2.05879588		
497	2.05814672		
497.2	2.05820027		
497.4	2.0583301		
497.6	2.05855439		
497.8	2.0589149		
498	2.05831651		
498.2	2.05854993		
498.4	2.05890112		
498.6	2.05897114		
498.8	2.05866382		
499	2.05847782		
499.2	2.05825984		
499.4	2.05759468		
499.6	2.05741015		
499.8	2.05704934		
500	2.05643726		
500.2	2.05594339		
500.4	2.05599511		
500.6	2.05601912		
500.8	2.05591108		
501	2.05627394		
501.2	2.05668482		
501.4	2.05694997		
501.6	2.05704253		
501.8	2.05757138		
502	2.05727163		
502.2	2.05742231		
502.4	2.05717852		
502.6	2.05680839		
502.8	2.05575093		
503	2.05526337		
503.2	2.05511182		
503.4	2.05418265		
503.6	2.05341376		
503.8	2.05286173		
504	2.05257642		
504.2	2.05222245		
504.4	2.05270237		
504.6	2.05230819		
504.8	2.05234459		
505	2.05294796		
505.2	2.05295457		
505.4	2.05329761		
505.6	2.05336209		
505.8	2.05382572		
506	2.05364579		
506.2	2.05359858		
506.4	2.05361972		
506.6	2.05356727		
506.8	2.05320667		
507	2.05334162		
507.2	2.05381927		
507.4	2.05323606		
507.6	2.05330529		
507.8	2.05360927		
508	2.05356282		
508.2	2.05306142		
508.4	2.05285351		
508.6	2.05275547		
508.8	2.05285039		
509	2.05277417		
509.2	2.0522114		
509.4	2.05254313		
509.6	2.05255214		
509.8	2.05246606		
510	2.05251606		
510.2	2.05201099		
510.4	2.05207028		
510.6	2.05186401		
510.8	2.05197567		
511	2.05187491		
511.2	2.05208172		
511.4	2.05150806		
511.6	2.05149767		
511.8	2.05082178		
512	2.05045527		
512.2	2.05011305		
512.4	2.04997579		
512.6	2.05009834		
512.8	2.04990015		
513	2.04974492		
513.2	2.05003074		
513.4	2.05056188		
513.6	2.05074393		
513.8	2.05043592		
514	2.05070128		
514.2	2.05057017		
514.4	2.05071542		
514.6	2.05073196		
514.8	2.05093118		
515	2.05066583		
515.2	2.05074552		
515.4	2.05042063		
515.6	2.04983614		
515.8	2.04965544		
516	2.04965107		
516.2	2.04952872		
516.4	2.04924751		
516.6	2.04892244		
516.8	2.04897827		
517	2.04881915		
517.2	2.0485621		
517.4	2.0479593		
517.6	2.04779384		
517.8	2.04771365		
518	2.04806477		
518.2	2.04759905		
518.4	2.04788623		
518.6	2.04807534		
518.8	2.04822788		
519	2.04775431		
519.2	2.04778816		
519.4	2.04770188		
519.6	2.04739366		
519.8	2.04741147		
520	2.04697297		
520.2	2.04676611		
520.4	2.04654709		
520.6	2.04608696		
520.8	2.04568191		
521	2.04521677		
521.2	2.04519442		
521.4	2.04475771		
521.6	2.04500422		
521.8	2.04476793		
522	2.04434653		
522.2	2.04405544		
522.4	2.04451116		
522.6	2.04399641		
522.8	2.04389738		
523	2.0431364		
523.2	2.04349519		
523.4	2.04350578		
523.6	2.04364445		
523.8	2.04366465		
524	2.04378439		
524.2	2.04414041		
524.4	2.04436409		
524.6	2.04392518		
524.8	2.04386163		
525	2.04366167		
525.2	2.04393159		
525.4	2.04339745		
525.6	2.04342082		
525.8	2.04287671		
526	2.04257824		
526.2	2.04224803		
526.4	2.04213161		
526.6	2.04166546		
526.8	2.0414271		
527	2.04142867		
527.2	2.04175539		
527.4	2.04164552		
527.6	2.0413939		
527.8	2.04124718		
528	2.04153952		
528.2	2.04180053		
528.4	2.04187389		
528.6	2.04150567		
528.8	2.04166785		
529	2.04104744		
529.2	2.04126061		
529.4	2.04080528		
529.6	2.0408612		
529.8	2.04079593		
530	2.04072846		
530.2	2.04058638		
530.4	2.04083069		
530.6	2.04047621		
530.8	2.04041315		
531	2.04072658		
531.2	2.04072362		
531.4	2.04010045		
531.6	2.04031223		
531.8	2.04050216		
532	2.04104202		
532.2	2.04140243		
532.4	2.0414498		
532.6	2.04098077		
532.8	2.04126101		
533	2.04074931		
533.2	2.04106296		
533.4	2.04097931		
533.6	2.04116301		
533.8	2.04101796		
534	2.04053353		
534.2	2.04029831		
534.4	2.03986889		
534.6	2.03937594		
534.8	2.03878872		
535	2.03861327		
535.2	2.03804084		
535.4	2.037908		
535.6	2.03845988		
535.8	2.03804307		
536	2.03806111		
536.2	2.0376648		
536.4	2.0374266		
536.6	2.03760909		
536.8	2.03750821		
537	2.03671347		
537.2	2.03667938		
537.4	2.03637365		
537.6	2.03630602		
537.8	2.03613226		
538	2.03547631		
538.2	2.03496816		
538.4	2.0347407		
538.6	2.03482369		
538.8	2.03454184		
539	2.03526147		
539.2	2.03577738		
539.4	2.03626477		
539.6	2.03645049		
539.8	2.03689838		
540	2.03712802		
540.2	2.03700568		
540.4	2.03705253		
540.6	2.03717915		
540.8	2.03669705		
541	2.03622317		
541.2	2.0361281		
541.4	2.03570022		
541.6	2.03533364		
541.8	2.03492524		
542	2.03375704		
542.2	2.0333339		
542.4	2.0335229		
542.6	2.03365511		
542.8	2.03349999		
543	2.03386204		
543.2	2.03370351		
543.4	2.03328592		
543.6	2.03303568		
543.8	2.03326286		
544	2.0330082		
544.2	2.03285778		
544.4	2.03268117		
544.6	2.03265527		
544.8	2.03255915		
545	2.03224545		
545.2	2.03247292		
545.4	2.03267303		
545.6	2.03255698		
545.8	2.03256122		
546	2.03212176		
546.2	2.03239302		
546.4	2.03284192		
546.6	2.03288141		
546.8	2.03281082		
547	2.03262783		
547.2	2.03223478		
547.4	2.03214769		
547.6	2.03191778		
547.8	2.03215185		
548	2.03209211		
548.2	2.03187279		
548.4	2.03119673		
548.6	2.03118512		
548.8	2.0308555		
549	2.03078577		
549.2	2.03139825		
549.4	2.03118865		
549.6	2.03080553		
549.8	2.03098999		
550	2.03121096		
550.2	2.03112422		
550.4	2.03127348		
550.6	2.03132937		
550.8	2.03137417		
551	2.03157258		
551.2	2.03187474		
551.4	2.03207078		
551.6	2.03208486		
551.8	2.03196564		
552	2.03171796		
552.2	2.03106865		
552.4	2.03103433		
552.6	2.03093345		
552.8	2.03044249		
553	2.03038352		
553.2	2.0302955		
553.4	2.02933198		
553.6	2.02901253		
553.8	2.02845794		
554	2.02817324		
554.2	2.02749548		
554.4	2.02752736		
554.6	2.02718465		
554.8	2.02717596		
555	2.0273008		
555.2	2.02701985		
555.4	2.02734193		
555.6	2.02754041		
555.8	2.02741444		
556	2.02781509		
556.2	2.02825207		
556.4	2.02906811		
556.6	2.02860933		
556.8	2.02888762		
557	2.02859546		
557.2	2.02839545		
557.4	2.02800115		
557.6	2.02802857		
557.8	2.027976		
558	2.02772964		
558.2	2.02748459		
558.4	2.02777743		
558.6	2.02764641		
558.8	2.02783247		
559	2.02768081		
559.2	2.02760052		
559.4	2.02781207		
559.6	2.02756518		
559.8	2.02715825		
560	2.02738709		
560.2	2.02734221		
560.4	2.02753677		
560.6	2.02713647		
560.8	2.02789121		
561	2.02736473		
561.2	2.02723601		
561.4	2.02719118		
561.6	2.02746326		
561.8	2.02770509		
562	2.02752096		
562.2	2.0277117		
562.4	2.02769501		
562.6	2.02770937		
562.8	2.02754404		
563	2.02738136		
563.2	2.02714282		
563.4	2.02658867		
563.6	2.02632116		
563.8	2.02582298		
564	2.02526938		
564.2	2.02484029		
564.4	2.02478875		
564.6	2.02449725		
564.8	2.02477532		
565	2.02441772		
565.2	2.02456994		
565.4	2.02476365		
565.6	2.0251235		
565.8	2.02514987		
566	2.0254195		
566.2	2.02532926		
566.4	2.0256408		
566.6	2.02651358		
566.8	2.02660585		
567	2.02688563		
567.2	2.02660141		
567.4	2.02640539		
567.6	2.02660643		
567.8	2.02597093		
568	2.02520564		
568.2	2.02496537		
568.4	2.02473345		
568.6	2.02477601		
568.8	2.02464878		
569	2.0244209		
569.2	2.02422354		
569.4	2.02392073		
569.6	2.0237226		
569.8	2.02373507		
570	2.0237835		
570.2	2.02355181		
570.4	2.02357615		
570.6	2.02365096		
570.8	2.02339763		
571	2.02356055		
571.2	2.02314628		
571.4	2.02349746		
571.6	2.02364398		
571.8	2.02323444		
572	2.02286461		
572.2	2.0226022		
572.4	2.02260853		
572.6	2.02244088		
572.8	2.02251669		
573	2.02296381		
573.2	2.02286369		
573.4	2.02227925		
573.6	2.02227246		
573.8	2.02251925		
574	2.02212642		
574.2	2.02159597		
574.4	2.02105254		
574.6	2.02111591		
574.8	2.02129207		
575	2.02157048		
575.2	2.02158953		
575.4	2.02181435		
575.6	2.02164929		
575.8	2.02143067		
576	2.02152526		
576.2	2.02136591		
576.4	2.02131135		
576.6	2.02134865		
576.8	2.02173639		
577	2.02163214		
577.2	2.02097815		
577.4	2.02052536		
577.6	2.02063755		
577.8	2.02029886		
578	2.01999232		
578.2	2.01965887		
578.4	2.01952979		
578.6	2.019214		
578.8	2.01902896		
579	2.01930651		
579.2	2.01923893		
579.4	2.01892761		
579.6	2.01915796		
579.8	2.0193577		
580	2.0192155		
580.2	2.01893817		
580.4	2.01892138		
580.6	2.01892071		
580.8	2.01841541		
581	2.01830786		
581.2	2.01783639		
581.4	2.01736127		
581.6	2.01755737		
581.8	2.01769447		
582	2.01775925		
582.2	2.01720925		
582.4	2.01716561		
582.6	2.01700902		
582.8	2.01731878		
583	2.01756714		
583.2	2.0176261		
583.4	2.01820745		
583.6	2.01869017		
583.8	2.01844149		
584	2.01858782		
584.2	2.01898863		
584.4	2.01882174		
584.6	2.01850991		
584.8	2.01834776		
585	2.01884946		
585.2	2.0182777		
585.4	2.01824415		
585.6	2.01848815		
585.8	2.01862812		
586	2.01843174		
586.2	2.01827908		
586.4	2.01885601		
586.6	2.01841404		
586.8	2.01832531		
587	2.01793968		
587.2	2.01803836		
587.4	2.01817873		
587.6	2.01783035		
587.8	2.01752355		
588	2.01763089		
588.2	2.01715836		
588.4	2.01613643		
588.6	2.01546997		
588.8	2.01586462		
589	2.01586749		
589.2	2.01578196		
589.4	2.01639174		
589.6	2.0170104		
589.8	2.01699398		
590	2.01730519		
590.2	2.0173566		
590.4	2.01750983		
590.6	2.01724011		
590.8	2.01757528		
591	2.01768495		
591.2	2.01831799		
591.4	2.01803914		
591.6	2.01755512		
591.8	2.0168969		
592	2.01625106		
592.2	2.01550541		
592.4	2.01480612		
592.6	2.01497834		
592.8	2.01563147		
593	2.01556405		
593.2	2.01555733		
593.4	2.01541643		
593.6	2.01494926		
593.8	2.01436257		
594	2.01486927		
594.2	2.01505978		
594.4	2.01533531		
594.6	2.01558752		
594.8	2.01612269		
595	2.01621504		
595.2	2.01643945		
595.4	2.01567516		
595.6	2.01588596		
595.8	2.01619293		
596	2.01600935		
596.2	2.01601275		
596.4	2.01579641		
596.6	2.01572973		
596.8	2.01516923		
597	2.0144641		
597.2	2.01362951		
597.4	2.01330461		
597.6	2.0131332		
597.8	2.01265313		
598	2.01265822		
598.2	2.01245905		
598.4	2.01243247		
598.6	2.01266995		
598.8	2.01314119		
599	2.01287568		
599.2	2.01316396		
599.4	2.01310758		
599.6	2.01341038		
599.8	2.01326503		
600	2.01274239		
600.2	2.01283655		
600.4	2.01244235		
600.6	2.01219548		
600.8	2.0117076		
601	2.01162348		
601.2	2.01138031		
601.4	2.01175161		
601.6	2.01155181		
601.8	2.01099864		
602	2.01090036		
602.2	2.01073996		
602.4	2.01088347		
602.6	2.01091299		
602.8	2.01070292		
603	2.01003024		
603.2	2.01022402		
603.4	2.00995414		
603.6	2.01004877		
603.8	2.00980276		
604	2.00983422		
604.2	2.01003344		
604.4	2.00999538		
604.6	2.01003626		
604.8	2.01026737		
605	2.01037947		
605.2	2.0108074		
605.4	2.01121796		
605.6	2.01069582		
605.8	2.01066952		
606	2.01085664		
606.2	2.01096945		
606.4	2.01133278		
606.6	2.011621		
606.8	2.01125875		
607	2.01162312		
607.2	2.01204296		
607.4	2.01217426		
607.6	2.01229497		
607.8	2.01234692		
608	2.01249415		
608.2	2.01215928		
608.4	2.01208467		
608.6	2.0115318		
608.8	2.01140994		
609	2.01098632		
609.2	2.01053297		
609.4	2.00975846		
609.6	2.00882776		
609.8	2.00846106		
610	2.00810991		
610.2	2.00758019		
610.4	2.00741645		
610.6	2.00666591		
610.8	2.0063618		
611	2.00655731		
611.2	2.00651143		
611.4	2.00663598		
611.6	2.00656503		
611.8	2.00722993		
612	2.00738886		
612.2	2.0075069		
612.4	2.00801938		
612.6	2.00840535		
612.8	2.00935947		
613	2.00959078		
613.2	2.0097477		
613.4	2.00931113		
613.6	2.00914541		
613.8	2.00874834		
614	2.00847835		
614.2	2.00812285		
614.4	2.00761937		
614.6	2.00705544		
614.8	2.00716755		
615	2.00685043		
615.2	2.00688677		
615.4	2.0065307		
615.6	2.00620086		
615.8	2.00645878		
616	2.00665526		
616.2	2.006374		
616.4	2.00695192		
616.6	2.00744832		
616.8	2.00762942		
617	2.00727364		
617.2	2.0075403		
617.4	2.00699338		
617.6	2.00722421		
617.8	2.00700235		
618	2.00735276		
618.2	2.00731931		
618.4	2.00737463		
618.6	2.00751565		
618.8	2.00737918		
619	2.00755395		
619.2	2.00754895		
619.4	2.00674805		
619.6	2.00651435		
619.8	2.00731278		
620	2.00759104		
620.2	2.007682		
620.4	2.00829309		
620.6	2.00833679		
620.8	2.0083987		
621	2.00863334		
621.2	2.00913319		
621.4	2.00919639		
621.6	2.00955433		
621.8	2.00982996		
622	2.01013746		
