# Supplementary material for: Molecular basis for DNA recognition by the maternal pioneer transcription factor FoxH1
Source: Nat Commun. 2022 Nov 26;13:7279. doi: 10.1038/s41467-022-34925-y (PMC9701222; doi:10.1038/s41467-022-34925-y)
Supplement: Supplementary file 4 — Source Data [file 41467_2022_34925_MOESM4_ESM.zip › Sourcedata/BLIS/FoxH1/Y28F/GSC/NCP/B4Results.txt]

Conc1	2.5E-07	
Start1	172.2	
Stop1	622	
Kobs		
Error Kobs		
Koff		
Error Koff		
Time1	Data1	Fit1	
172.2	0.01145435		
172.4	0.018413		
172.6	0.02666782		
172.8	0.03589493		
173	0.04561917		
173.2	0.0563486		
173.4	0.06694953		
173.6	0.07790284		
173.8	0.08935654		
174	0.09987616		
174.2	0.10993906		
174.4	0.11851585		
174.6	0.12741507		
174.8	0.13487664		
175	0.14215108		
175.2	0.14918978		
175.4	0.15650841		
175.6	0.16272144		
175.8	0.1690002		
176	0.17523343		
176.2	0.18056739		
176.4	0.18536603		
176.6	0.19030339		
176.8	0.19428827		
177	0.19840616		
177.2	0.20233292		
177.4	0.20591663		
177.6	0.20965017		
177.8	0.2134331		
178	0.21655197		
178.2	0.22004478		
178.4	0.22308222		
178.6	0.22650223		
178.8	0.22910782		
179	0.23234663		
179.2	0.23546256		
179.4	0.23830646		
179.6	0.24113923		
179.8	0.24394243		
180	0.24658563		
180.2	0.24903125		
180.4	0.25139122		
180.6	0.25400803		
180.8	0.25570858		
181	0.25818759		
181.2	0.26016532		
181.4	0.26266383		
181.6	0.26447899		
181.8	0.26703749		
182	0.26951096		
182.2	0.27164679		
182.4	0.27395822		
182.6	0.27651953		
182.8	0.27847218		
183	0.28042194		
183.2	0.28245549		
183.4	0.28473669		
183.6	0.28664217		
183.8	0.28836868		
184	0.29078126		
184.2	0.29319802		
184.4	0.29544629		
184.6	0.29672756		
184.8	0.29850625		
185	0.30031968		
185.2	0.30229333		
185.4	0.30450085		
185.6	0.30635782		
185.8	0.30890574		
186	0.31102287		
186.2	0.31297559		
186.4	0.31523566		
186.6	0.31772708		
186.8	0.31987907		
187	0.3218339		
187.2	0.32424982		
187.4	0.32649898		
187.6	0.32845247		
187.8	0.33110169		
188	0.33367277		
188.2	0.33604467		
188.4	0.33807177		
188.6	0.34001331		
188.8	0.34217039		
189	0.34411478		
189.2	0.34610865		
189.4	0.34821878		
189.6	0.35043533		
189.8	0.35224885		
190	0.35410228		
190.2	0.35566415		
190.4	0.35740341		
190.6	0.35904037		
190.8	0.36069061		
191	0.362202		
191.2	0.3640442		
191.4	0.36623215		
191.6	0.36808962		
191.8	0.37019198		
192	0.37185288		
192.2	0.37359511		
192.4	0.37553938		
192.6	0.37781177		
192.8	0.37947728		
193	0.38172959		
193.2	0.38323609		
193.4	0.38532672		
193.6	0.3870472		
193.8	0.38869968		
194	0.39039048		
194.2	0.39247793		
194.4	0.39430511		
194.6	0.39603218		
194.8	0.39829587		
195	0.40041806		
195.2	0.40297279		
195.4	0.40497711		
195.6	0.40703656		
195.8	0.40939379		
196	0.4110359		
196.2	0.41318611		
196.4	0.41530665		
196.6	0.41725349		
196.8	0.41897268		
197	0.42090239		
197.2	0.42225577		
197.4	0.42403597		
197.6	0.42596611		
197.8	0.42807431		
198	0.42971592		
198.2	0.43183745		
198.4	0.43304619		
198.6	0.43507572		
198.8	0.43729518		
199	0.43928089		
199.2	0.44147889		
199.4	0.44316515		
199.6	0.44553143		
199.8	0.4471565		
200	0.44856253		
200.2	0.45002239		
200.4	0.45107407		
200.6	0.45248534		
200.8	0.45360661		
201	0.45532755		
201.2	0.45719894		
201.4	0.45887213		
201.6	0.4608007		
201.8	0.46264087		
202	0.46401317		
202.2	0.46545829		
202.4	0.46737182		
202.6	0.46935563		
202.8	0.47147438		
203	0.47332217		
203.2	0.47515491		
203.4	0.47716893		
203.6	0.47896083		
203.8	0.48056132		
204	0.48215884		
204.2	0.48318267		
204.4	0.48453221		
204.6	0.48668791		
204.8	0.48862219		
205	0.49073057		
205.2	0.49261803		
205.4	0.49394945		
205.6	0.49518628		
205.8	0.4968174		
206	0.49814349		
206.2	0.49978927		
206.4	0.5013902		
206.6	0.50298167		
206.8	0.50489953		
207	0.50625269		
207.2	0.50781938		
207.4	0.50948942		
207.6	0.51095242		
207.8	0.51234298		
208	0.51398916		
208.2	0.51541886		
208.4	0.51760793		
208.6	0.51989275		
208.8	0.52165675		
209	0.52334168		
209.2	0.52499067		
209.4	0.52659482		
209.6	0.52798628		
209.8	0.5299611		
210	0.53178606		
210.2	0.53338753		
210.4	0.53492891		
210.6	0.53680405		
210.8	0.53804228		
211	0.53927033		
211.2	0.54089553		
211.4	0.54178126		
211.6	0.54300196		
211.8	0.54420068		
212	0.54582419		
212.2	0.54697724		
212.4	0.54867752		
212.6	0.5503177		
212.8	0.55156159		
213	0.55310389		
213.2	0.55421159		
213.4	0.55582754		
213.6	0.55728537		
213.8	0.55918625		
214	0.56104673		
214.2	0.56300832		
214.4	0.56470819		
214.6	0.56655509		
214.8	0.56791715		
215	0.56959492		
215.2	0.57139964		
215.4	0.57253548		
215.6	0.57409096		
215.8	0.57564823		
216	0.57705077		
216.2	0.57858769		
216.4	0.58011648		
216.6	0.5816811		
216.8	0.58297263		
217	0.58441441		
217.2	0.58550389		
217.4	0.58718985		
217.6	0.58824047		
217.8	0.5895025		
218	0.59103892		
218.2	0.59219745		
218.4	0.5935046		
218.6	0.59489629		
218.8	0.59597117		
219	0.59741721		
219.2	0.59884681		
219.4	0.59999775		
219.6	0.60194683		
219.8	0.60398124		
220	0.60558115		
220.2	0.60726354		
220.4	0.60870635		
220.6	0.61024081		
220.8	0.61168261		
221	0.613209		
221.2	0.61467875		
221.4	0.61594949		
221.6	0.61704915		
221.8	0.61841101		
222	0.61945639		
222.2	0.62023424		
222.4	0.62153882		
222.6	0.62285698		
222.8	0.62354952		
223	0.62424271		
223.2	0.62548543		
223.4	0.62674219		
223.6	0.62855232		
223.8	0.63006137		
224	0.63112169		
224.2	0.63241349		
224.4	0.63385034		
224.6	0.63557512		
224.8	0.6369652		
225	0.63888621		
225.2	0.64020884		
225.4	0.64177685		
225.6	0.64322984		
225.8	0.64479958		
226	0.64575377		
226.2	0.64778682		
226.4	0.64926749		
226.6	0.65097849		
226.8	0.65151325		
227	0.65257904		
227.2	0.65422414		
227.4	0.65513678		
227.6	0.65679176		
227.8	0.65798105		
228	0.65924136		
228.2	0.66048558		
228.4	0.66162065		
228.6	0.66307836		
228.8	0.66401769		
229	0.66584277		
229.2	0.66710628		
229.4	0.66872418		
229.6	0.67033154		
229.8	0.67197639		
230	0.67329513		
230.2	0.67478527		
230.4	0.67588814		
230.6	0.67745115		
230.8	0.67823039		
231	0.67945223		
231.2	0.68081954		
231.4	0.68186062		
231.6	0.68344119		
231.8	0.68440594		
232	0.68581153		
232.2	0.68657723		
232.4	0.68774634		
232.6	0.68896113		
232.8	0.689892		
233	0.69141662		
233.2	0.69236849		
233.4	0.69349903		
233.6	0.6949318		
233.8	0.69626752		
234	0.69785294		
234.2	0.69885319		
234.4	0.70076384		
234.6	0.70204926		
234.8	0.70308138		
235	0.7044495		
235.2	0.70594707		
235.4	0.70685634		
235.6	0.70787817		
235.8	0.70855766		
236	0.70932895		
236.2	0.71019895		
236.4	0.71129104		
236.6	0.7115113		
236.8	0.71251804		
237	0.71338036		
237.2	0.71405336		
237.4	0.71491185		
237.6	0.71639222		
237.8	0.71802562		
238	0.71953516		
238.2	0.7207174		
238.4	0.72221276		
238.6	0.7234951		
238.8	0.72527432		
239	0.72706368		
239.2	0.72849368		
239.4	0.72969145		
239.6	0.73142507		
239.8	0.73257328		
240	0.73378627		
240.2	0.73537007		
240.4	0.7364999		
240.6	0.73730161		
240.8	0.73887595		
241	0.73955152		
241.2	0.740202		
241.4	0.74084199		
241.6	0.74197963		
241.8	0.74317595		
242	0.7438729		
242.2	0.74455451		
242.4	0.74545397		
242.6	0.74708886		
242.8	0.74828551		
243	0.74971388		
243.2	0.75089981		
243.4	0.75219437		
243.6	0.7535658		
243.8	0.75464312		
244	0.7559504		
244.2	0.75797341		
244.4	0.75942989		
244.6	0.76084495		
244.8	0.76242146		
245	0.76387705		
245.2	0.76508499		
245.4	0.76633626		
245.6	0.76719828		
245.8	0.76875107		
246	0.76994368		
246.2	0.77110434		
246.4	0.77216281		
246.6	0.77312175		
246.8	0.7739954		
247	0.77493749		
247.2	0.77553491		
247.4	0.77603843		
247.6	0.7766158		
247.8	0.77734999		
248	0.77845874		
248.2	0.77920861		
248.4	0.78019124		
248.6	0.78149133		
248.8	0.78274025		
249	0.78422638		
249.2	0.78473576		
249.4	0.78603367		
249.6	0.78716537		
249.8	0.78889564		
250	0.79000262		
250.2	0.79056586		
250.4	0.79122195		
250.6	0.79230724		
250.8	0.79357926		
251	0.79394599		
251.2	0.79488952		
251.4	0.79584359		
251.6	0.79725082		
251.8	0.79834339		
252	0.79956724		
252.2	0.80023019		
252.4	0.80188529		
252.6	0.8032493		
252.8	0.80438608		
253	0.80527132		
253.2	0.80595579		
253.4	0.80782667		
253.6	0.80883705		
253.8	0.81004801		
254	0.81051395		
254.2	0.81103521		
254.4	0.81237601		
254.6	0.81347655		
254.8	0.81421661		
255	0.81511519		
255.2	0.81627037		
255.4	0.81715309		
255.6	0.81859477		
255.8	0.81929412		
256	0.8204261		
256.2	0.82138338		
256.4	0.82244635		
256.6	0.82322367		
256.8	0.82462303		
257	0.8258333		
257.2	0.82746368		
257.4	0.82932405		
257.6	0.8304291		
257.8	0.83197305		
258	0.83300185		
258.2	0.8344869		
258.4	0.83572776		
258.6	0.83695859		
258.8	0.83799584		
259	0.83918895		
259.2	0.84031425		
259.4	0.84108312		
259.6	0.84256496		
259.8	0.84332651		
260	0.84398999		
260.2	0.84463668		
260.4	0.84541891		
260.6	0.84619091		
260.8	0.84738172		
261	0.84801545		
261.2	0.84901061		
261.4	0.84972241		
261.6	0.85054765		
261.8	0.85171619		
262	0.85236185		
262.2	0.85326303		
262.4	0.85388866		
262.6	0.8552089		
262.8	0.85606424		
263	0.85721491		
263.2	0.85825137		
263.4	0.85874563		
263.6	0.86054368		
263.8	0.86207558		
264	0.86341081		
264.2	0.86456201		
264.4	0.86538628		
264.6	0.86620022		
264.8	0.86717247		
265	0.86780713		
265.2	0.8689792		
265.4	0.86938205		
265.6	0.87050358		
265.8	0.87125863		
266	0.87210549		
266.2	0.87257926		
266.4	0.87332474		
266.6	0.87418438		
266.8	0.87481912		
267	0.87556551		
267.2	0.87671696		
267.4	0.87793651		
267.6	0.87992613		
267.8	0.8814256		
268	0.88281673		
268.2	0.88359209		
268.4	0.88476141		
268.6	0.88619239		
268.8	0.88713415		
269	0.88831205		
269.2	0.88956688		
269.4	0.89059542		
269.6	0.89219204		
269.8	0.89285462		
270	0.89362164		
270.2	0.89446894		
270.4	0.89523221		
270.6	0.8954826		
270.8	0.89638642		
271	0.89749253		
271.2	0.89875288		
271.4	0.89977408		
271.6	0.90105121		
271.8	0.90180497		
272	0.90306515		
272.2	0.90393581		
272.4	0.9055615		
272.6	0.90685812		
272.8	0.90773386		
273	0.90898018		
273.2	0.90999621		
273.4	0.91143975		
273.6	0.91261066		
273.8	0.91318957		
274	0.91424525		
274.2	0.91500068		
274.4	0.91555274		
274.6	0.91656689		
274.8	0.91789223		
275	0.91892812		
275.2	0.9199084		
275.4	0.92123542		
275.6	0.92270323		
275.8	0.92370881		
276	0.92504996		
276.2	0.92640287		
276.4	0.92738492		
276.6	0.92876933		
276.8	0.92925207		
277	0.93021937		
277.2	0.9311298		
277.4	0.93176484		
277.6	0.93231123		
277.8	0.93251025		
278	0.93282465		
278.2	0.93326687		
278.4	0.93401156		
278.6	0.93499931		
278.8	0.93592193		
279	0.93685321		
279.2	0.93815781		
279.4	0.93962136		
279.6	0.94084168		
279.8	0.94156478		
280	0.94284475		
280.2	0.94431051		
280.4	0.94589602		
280.6	0.94745419		
280.8	0.94827492		
281	0.94923191		
281.2	0.9501935		
281.4	0.95069198		
281.6	0.95145743		
281.8	0.95212017		
282	0.95260722		
282.2	0.95342489		
282.4	0.95486497		
282.6	0.95594889		
282.8	0.95670646		
283	0.95753667		
283.2	0.95850213		
283.4	0.95937056		
283.6	0.96059992		
283.8	0.96153171		
284	0.96278754		
284.2	0.96399575		
284.4	0.96533113		
284.6	0.96555605		
284.8	0.96649887		
285	0.96701917		
285.2	0.9679977		
285.4	0.96864793		
285.6	0.96928005		
285.8	0.9700118		
286	0.97094109		
286.2	0.9726487		
286.4	0.97370054		
286.6	0.97431671		
286.8	0.97516123		
287	0.97611246		
287.2	0.97730844		
287.4	0.97854879		
287.6	0.97926273		
287.8	0.97990775		
288	0.98087939		
288.2	0.98224953		
288.4	0.98299211		
288.6	0.98358082		
288.8	0.98488313		
289	0.9859806		
289.2	0.98680822		
289.4	0.98803022		
289.6	0.98917197		
289.8	0.99028636		
290	0.99184709		
290.2	0.99305885		
290.4	0.99346927		
290.6	0.99438957		
290.8	0.99475167		
291	0.99549324		
291.2	0.9963458		
291.4	0.99691497		
291.6	0.99727674		
291.8	0.99808117		
292	0.99883021		
292.2	0.99939956		
292.4	1.00034387		
292.6	1.00170136		
292.8	1.00235307		
293	1.00317504		
293.2	1.00416775		
293.4	1.00561277		
293.6	1.00721354		
293.8	1.00824967		
294	1.00958487		
294.2	1.01070733		
294.4	1.01135371		
294.6	1.01213815		
294.8	1.01306334		
295	1.01424357		
295.2	1.0154636		
295.4	1.01657159		
295.6	1.01743293		
295.8	1.01846263		
296	1.01964915		
296.2	1.02080024		
296.4	1.02229469		
296.6	1.02275539		
296.8	1.02315366		
297	1.02444132		
297.2	1.02555367		
297.4	1.02665277		
297.6	1.02766625		
297.8	1.02813743		
298	1.02895102		
298.2	1.02955292		
298.4	1.02958089		
298.6	1.02986482		
298.8	1.03044402		
299	1.03110069		
299.2	1.03173879		
299.4	1.0325187		
299.6	1.03385452		
299.8	1.03531256		
300	1.03630328		
300.2	1.03729809		
300.4	1.03770181		
300.6	1.03885825		
300.8	1.04017588		
301	1.04142241		
301.2	1.04229297		
301.4	1.0434448		
301.6	1.04426828		
301.8	1.04523449		
302	1.0463853		
302.2	1.0468872		
302.4	1.0473918		
302.6	1.04832488		
302.8	1.04917042		
303	1.05039045		
303.2	1.0511923		
303.4	1.05272296		
303.6	1.05438842		
303.8	1.05534083		
304	1.05669315		
304.2	1.05710771		
304.4	1.05753663		
304.6	1.05921989		
304.8	1.06006327		
305	1.06091324		
305.2	1.06188708		
305.4	1.06286212		
305.6	1.06372588		
305.8	1.06467936		
306	1.06589224		
306.2	1.06653602		
306.4	1.06747437		
306.6	1.06824771		
306.8	1.06904253		
307	1.06971414		
307.2	1.07016771		
307.4	1.07153562		
307.6	1.07235123		
307.8	1.07316751		
308	1.07396417		
308.2	1.07463773		
308.4	1.07596292		
308.6	1.07766303		
308.8	1.07854261		
309	1.07935144		
309.2	1.08031197		
309.4	1.08124833		
309.6	1.08200735		
309.8	1.08329504		
310	1.08379261		
310.2	1.08439578		
310.4	1.08474921		
310.6	1.08492152		
310.8	1.08534807		
311	1.08581116		
311.2	1.08681063		
311.4	1.08770471		
311.6	1.08808746		
311.8	1.08839616		
312	1.08906711		
312.2	1.09063109		
312.4	1.09158391		
312.6	1.09261944		
312.8	1.09313959		
313	1.09454694		
313.2	1.0957584		
313.4	1.09666206		
313.6	1.09804259		
313.8	1.09930812		
314	1.09975319		
314.2	1.10098902		
314.4	1.10190692		
314.6	1.10310042		
314.8	1.10393107		
315	1.10517077		
315.2	1.1062045		
315.4	1.10639429		
315.6	1.10675284		
315.8	1.10743548		
316	1.10841391		
316.2	1.1093507		
316.4	1.11002092		
316.6	1.11081817		
316.8	1.11152613		
317	1.11266143		
317.2	1.1134678		
317.4	1.11412342		
317.6	1.11573153		
317.8	1.11659412		
318	1.11740375		
318.2	1.11852889		
318.4	1.11959339		
318.6	1.12029072		
318.8	1.1204965		
319	1.12169349		
319.2	1.12235088		
319.4	1.12279017		
319.6	1.12394223		
319.8	1.12480939		
320	1.1256872		
320.2	1.12640382		
320.4	1.12723128		
320.6	1.12823969		
320.8	1.12907535		
321	1.12984576		
321.2	1.13091393		
321.4	1.13148476		
321.6	1.13238237		
321.8	1.13303875		
322	1.13372046		
322.2	1.13469397		
322.4	1.13561049		
322.6	1.13653744		
322.8	1.13711246		
323	1.13823561		
323.2	1.13909452		
323.4	1.1402018		
323.6	1.14141679		
323.8	1.14234395		
324	1.14371417		
324.2	1.14469804		
324.4	1.14571811		
324.6	1.14691125		
324.8	1.14797042		
325	1.14879245		
325.2	1.14934038		
325.4	1.1502815		
325.6	1.15135484		
325.8	1.15266961		
326	1.1536717		
326.2	1.15459165		
326.4	1.15508179		
326.6	1.15613745		
326.8	1.15658956		
327	1.15696729		
327.2	1.1577815		
327.4	1.15849032		
327.6	1.15948043		
327.8	1.15992931		
328	1.16094555		
328.2	1.16165571		
328.4	1.16245457		
328.6	1.16346711		
328.8	1.16409752		
329	1.16458337		
329.2	1.16500169		
329.4	1.16637634		
329.6	1.16740559		
329.8	1.16816621		
330	1.16918408		
330.2	1.17002007		
330.4	1.1706516		
330.6	1.17182815		
330.8	1.17244152		
331	1.17329579		
331.2	1.1747669		
331.4	1.17632598		
331.6	1.17770586		
331.8	1.1792227		
332	1.18064296		
332.2	1.18188481		
332.4	1.18304263		
332.6	1.18428865		
332.8	1.18511667		
333	1.18587595		
333.2	1.18674265		
333.4	1.18782004		
333.6	1.18840733		
333.8	1.18946191		
334	1.18974969		
334.2	1.19019495		
334.4	1.19054766		
334.6	1.19107179		
334.8	1.19113325		
335	1.19166934		
335.2	1.19244636		
335.4	1.19331357		
335.6	1.19357958		
335.8	1.19436503		
336	1.19474078		
336.2	1.1958926		
336.4	1.19660338		
336.6	1.19766958		
336.8	1.19900302		
337	1.19989332		
337.2	1.20100792		
337.4	1.20240011		
337.6	1.20352015		
337.8	1.20474102		
338	1.2049731		
338.2	1.20643037		
338.4	1.20729393		
338.6	1.20811418		
338.8	1.20832367		
339	1.20926622		
339.2	1.21053681		
339.4	1.21141511		
339.6	1.21179019		
339.8	1.21276295		
340	1.21353969		
340.2	1.21462997		
340.4	1.2155413		
340.6	1.21666773		
340.8	1.21794245		
341	1.21857785		
341.2	1.2195066		
341.4	1.22073946		
341.6	1.22150871		
341.8	1.22198958		
342	1.22253952		
342.2	1.22303221		
342.4	1.22376902		
342.6	1.22406145		
342.8	1.22443278		
343	1.22535233		
343.2	1.22677942		
343.4	1.22749661		
343.6	1.22805905		
343.8	1.22928185		
344	1.23001066		
344.2	1.23115824		
344.4	1.23204043		
344.6	1.23281494		
344.8	1.23413696		
345	1.23534553		
345.2	1.23629831		
345.4	1.2374977		
345.6	1.23820094		
345.8	1.23861954		
346	1.23962511		
346.2	1.23998635		
346.4	1.24096312		
346.6	1.2414107		
346.8	1.24211486		
347	1.24283503		
347.2	1.24416515		
347.4	1.24464264		
347.6	1.24532794		
347.8	1.24607812		
348	1.24661457		
348.2	1.24770629		
348.4	1.24875742		
348.6	1.24970073		
348.8	1.2506355		
349	1.25157241		
349.2	1.25216687		
349.4	1.25317914		
349.6	1.25384991		
349.8	1.254788		
350	1.2559694		
350.2	1.25669054		
350.4	1.25789191		
350.6	1.25888557		
350.8	1.2594175		
351	1.2603226		
351.2	1.26159689		
351.4	1.26245918		
351.6	1.26341919		
351.8	1.26458213		
352	1.26566966		
352.2	1.26614065		
352.4	1.26697485		
352.6	1.26727385		
352.8	1.26759946		
353	1.26865237		
353.2	1.2691303		
353.4	1.26985699		
353.6	1.27062291		
353.8	1.27133533		
354	1.27222469		
354.2	1.27291487		
354.4	1.27358584		
354.6	1.27395995		
354.8	1.27459932		
355	1.27581555		
355.2	1.27689057		
355.4	1.27783125		
355.6	1.27880174		
355.8	1.27970991		
356	1.27981511		
356.2	1.28003813		
356.4	1.28103683		
356.6	1.28186629		
356.8	1.28275252		
357	1.28429146		
357.2	1.28502927		
357.4	1.28613171		
357.6	1.28724611		
357.8	1.28820661		
358	1.28904264		
358.2	1.29000648		
358.4	1.29105044		
358.6	1.2917159		
358.8	1.29271889		
359	1.29336053		
359.2	1.29406231		
359.4	1.29458		
359.6	1.29531214		
359.8	1.29602925		
360	1.2963165		
360.2	1.29735841		
360.4	1.29801168		
360.6	1.2986718		
360.8	1.29946306		
361	1.3002027		
361.2	1.30039882		
361.4	1.30141361		
361.6	1.30236958		
361.8	1.30341283		
362	1.30399457		
362.2	1.30543824		
362.4	1.30687927		
362.6	1.30770841		
362.8	1.30860109		
363	1.30938468		
363.2	1.31022311		
363.4	1.31108815		
363.6	1.31246915		
363.8	1.31426767		
364	1.31497125		
364.2	1.3155345		
364.4	1.31569749		
364.6	1.31628093		
364.8	1.31697032		
365	1.3174504		
365.2	1.31788289		
365.4	1.31926087		
365.6	1.32006022		
365.8	1.32082747		
366	1.32138489		
366.2	1.32298562		
366.4	1.32437819		
366.6	1.32487904		
366.8	1.32547766		
367	1.32621072		
367.2	1.32723717		
367.4	1.32855002		
367.6	1.32927441		
367.8	1.33047692		
368	1.33043471		
368.2	1.33043032		
368.4	1.33078852		
368.6	1.33145697		
368.8	1.33268573		
369	1.33285493		
369.2	1.33340455		
369.4	1.33399363		
369.6	1.33458086		
369.8	1.33566276		
370	1.33672651		
370.2	1.3379157		
370.4	1.33870379		
370.6	1.33969957		
370.8	1.34069272		
371	1.3414194		
371.2	1.34196616		
371.4	1.34216765		
371.6	1.34223163		
371.8	1.34299995		
372	1.34365762		
372.2	1.34445217		
372.4	1.34515025		
372.6	1.34628068		
372.8	1.3473495		
373	1.34723332		
373.2	1.34882497		
373.4	1.34948419		
373.6	1.35089561		
373.8	1.35226765		
374	1.35335209		
374.2	1.35401988		
374.4	1.3547183		
374.6	1.35621171		
374.8	1.35682776		
375	1.35739123		
375.2	1.35767891		
375.4	1.35841		
375.6	1.35956877		
375.8	1.36074639		
376	1.36231342		
376.2	1.36323893		
376.4	1.3639973		
376.6	1.36501261		
376.8	1.36588056		
377	1.36676119		
377.2	1.36814516		
377.4	1.36895337		
377.6	1.3700362		
377.8	1.37050371		
378	1.3708573		
378.2	1.37128594		
378.4	1.37183576		
378.6	1.37277887		
378.8	1.37297536		
379	1.3737681		
379.2	1.37379211		
379.4	1.37476489		
379.6	1.37535748		
379.8	1.37593328		
380	1.37729143		
380.2	1.37835118		
380.4	1.37947794		
380.6	1.38061234		
380.8	1.38176749		
381	1.38292191		
381.2	1.38394618		
381.4	1.38469193		
381.6	1.38488347		
381.8	1.3848751		
382	1.38521819		
382.2	1.38521819		
382.4	1.38272903		
382.6	1.38035304		
382.8	1.37747775		
383	1.37443803		
383.2	1.37164121		
383.4	1.368951		
383.6	1.36609685		
383.8	1.36341084		
384	1.36119782		
384.2	1.35914734		
384.4	1.35744396		
384.6	1.35591101		
384.8	1.35522715		
385	1.35406761		
385.2	1.35255716		
385.4	1.35151952		
385.6	1.35042527		
385.8	1.34976121		
386	1.3489272		
386.2	1.34831729		
386.4	1.34743214		
386.6	1.34726952		
386.8	1.34653803		
387	1.34654422		
387.2	1.34646082		
387.4	1.3457737		
387.6	1.3455518		
387.8	1.34576626		
388	1.34512515		
388.2	1.34478625		
388.4	1.34474342		
388.6	1.34459085		
388.8	1.3440399		
389	1.34350106		
389.2	1.34270551		
389.4	1.34253371		
389.6	1.34191705		
389.8	1.34151694		
390	1.34032719		
390.2	1.34004582		
390.4	1.33943777		
390.6	1.33921065		
390.8	1.33841254		
391	1.33804481		
391.2	1.33708745		
391.4	1.33572624		
391.6	1.33607654		
391.8	1.33608976		
392	1.33567834		
392.2	1.3358243		
392.4	1.33583111		
392.6	1.33580445		
392.8	1.33581044		
393	1.33602107		
393.2	1.33633764		
393.4	1.33684957		
393.6	1.3370522		
393.8	1.3369504		
394	1.33628127		
394.2	1.33637132		
394.4	1.33637707		
394.6	1.33583053		
394.8	1.3351355		
395	1.33468872		
395.2	1.33356465		
395.4	1.33267439		
395.6	1.33246047		
395.8	1.33234411		
396	1.33194206		
396.2	1.33145506		
396.4	1.33177104		
396.6	1.33173512		
396.8	1.33169132		
397	1.33170533		
397.2	1.33197468		
397.4	1.33215111		
397.6	1.33194917		
397.8	1.33122096		
398	1.33064814		
398.2	1.33040405		
398.4	1.33030183		
398.6	1.32976159		
398.8	1.32929238		
399	1.32845064		
399.2	1.32779531		
399.4	1.32765884		
399.6	1.32730008		
399.8	1.32752719		
400	1.32711924		
400.2	1.32679875		
400.4	1.32644568		
400.6	1.3256894		
400.8	1.32584977		
401	1.32565606		
401.2	1.32524848		
401.4	1.32543682		
401.6	1.32528562		
401.8	1.3248659		
402	1.32471618		
402.2	1.32478204		
402.4	1.32456859		
402.6	1.32416772		
402.8	1.32419769		
403	1.32463684		
403.2	1.32514162		
403.4	1.32517296		
403.6	1.32492897		
403.8	1.3247954		
404	1.32463616		
404.2	1.32408497		
404.4	1.32347032		
404.6	1.3231822		
404.8	1.32290917		
405	1.32289696		
405.2	1.32268756		
405.4	1.32274927		
405.6	1.32232317		
405.8	1.32191612		
406	1.32140355		
406.2	1.32112285		
406.4	1.32074698		
406.6	1.32046531		
406.8	1.32057398		
407	1.32054184		
407.2	1.32009134		
407.4	1.32030112		
407.6	1.32024963		
407.8	1.32003442		
408	1.31982583		
408.2	1.31937239		
408.4	1.3188685		
408.6	1.31873592		
408.8	1.31829792		
409	1.31872937		
409.2	1.31819843		
409.4	1.31792061		
409.6	1.31771822		
409.8	1.3175394		
410	1.31765673		
410.2	1.31737474		
410.4	1.31729682		
410.6	1.31692112		
410.8	1.31718637		
411	1.31720007		
411.2	1.31745145		
411.4	1.3177848		
411.6	1.31775679		
411.8	1.31787624		
412	1.31797182		
412.2	1.31784434		
412.4	1.31776895		
412.6	1.31768128		
412.8	1.31736766		
413	1.31710547		
413.2	1.31695658		
413.4	1.31683733		
413.6	1.31699334		
413.8	1.31661259		
414	1.31653741		
414.2	1.315289		
414.4	1.31519969		
414.6	1.31452057		
414.8	1.31460786		
415	1.31428031		
415.2	1.3141249		
415.4	1.31421342		
415.6	1.31419605		
415.8	1.31409918		
416	1.31401284		
416.2	1.31434497		
416.4	1.31451237		
416.6	1.31460875		
416.8	1.3150838		
417	1.31516679		
417.2	1.31550566		
417.4	1.31550694		
417.6	1.31552679		
417.8	1.31505889		
418	1.31483004		
418.2	1.3139727		
418.4	1.31386175		
418.6	1.31317469		
418.8	1.31318396		
419	1.31286806		
419.2	1.31204681		
419.4	1.31174972		
419.6	1.31133398		
419.8	1.31106601		
420	1.31079185		
420.2	1.3109586		
420.4	1.31017713		
420.6	1.31046691		
420.8	1.31048451		
421	1.31047391		
421.2	1.31047591		
421.4	1.31039831		
421.6	1.31070041		
421.8	1.3107288		
422	1.31088161		
422.2	1.31061701		
422.4	1.31083725		
422.6	1.31041472		
422.8	1.31040049		
423	1.31062329		
423.2	1.31052591		
423.4	1.31086616		
423.6	1.31101028		
423.8	1.3104648		
424	1.31026583		
424.2	1.31036849		
424.4	1.30990132		
424.6	1.30985204		
424.8	1.30939574		
425	1.30938213		
425.2	1.30895151		
425.4	1.30851296		
425.6	1.30868531		
425.8	1.30847936		
426	1.3083529		
426.2	1.30768578		
426.4	1.30759253		
426.6	1.30696275		
426.8	1.30684143		
427	1.30745541		
427.2	1.30759031		
427.4	1.30773027		
427.6	1.30803695		
427.8	1.30782327		
428	1.30820136		
428.2	1.30813152		
428.4	1.30778495		
428.6	1.30741325		
428.8	1.30745864		
429	1.3080358		
429.2	1.30786328		
429.4	1.3082072		
429.6	1.30838545		
429.8	1.30836408		
430	1.30826401		
430.2	1.30802298		
430.4	1.30811359		
430.6	1.30811373		
430.8	1.3084613		
431	1.30900422		
431.2	1.30888738		
431.4	1.30823003		
431.6	1.30813769		
431.8	1.30774388		
432	1.30710884		
432.2	1.30670083		
432.4	1.30637525		
432.6	1.30628392		
432.8	1.30659584		
433	1.30664305		
433.2	1.30600914		
433.4	1.3058811		
433.6	1.30539555		
433.8	1.30466073		
434	1.3044599		
434.2	1.30435631		
434.4	1.30423394		
434.6	1.30458715		
434.8	1.30451009		
435	1.3043952		
435.2	1.30420708		
435.4	1.30384658		
435.6	1.30420764		
435.8	1.30412679		
436	1.30423152		
436.2	1.30473917		
436.4	1.30537732		
436.6	1.30541752		
436.8	1.30555777		
437	1.30494193		
437.2	1.30468892		
437.4	1.30417917		
437.6	1.30381392		
437.8	1.30331394		
438	1.30353611		
438.2	1.30345761		
438.4	1.30365121		
438.6	1.304194		
438.8	1.30380967		
439	1.30418248		
439.2	1.30442041		
439.4	1.30401961		
439.6	1.30375583		
439.8	1.30389796		
440	1.30412896		
440.2	1.30416258		
440.4	1.30426216		
440.6	1.30364135		
440.8	1.30343545		
441	1.30304786		
441.2	1.30270588		
441.4	1.30239035		
441.6	1.30197566		
441.8	1.30167748		
442	1.30197701		
442.2	1.30224941		
442.4	1.30257331		
442.6	1.30257561		
442.8	1.30248522		
443	1.30257343		
443.2	1.30252086		
443.4	1.30220195		
443.6	1.30211621		
443.8	1.30243822		
444	1.30233523		
444.2	1.30198826		
444.4	1.30196289		
444.6	1.30169977		
444.8	1.30108849		
445	1.30048334		
445.2	1.29989542		
445.4	1.29941034		
445.6	1.29888444		
445.8	1.29860353		
446	1.29852408		
446.2	1.29775807		
446.4	1.29790897		
446.6	1.29789305		
446.8	1.29829249		
447	1.29820425		
447.2	1.29873447		
447.4	1.29898138		
447.6	1.29868621		
447.8	1.29895678		
448	1.29897181		
448.2	1.29854027		
448.4	1.29867585		
448.6	1.29886852		
448.8	1.29903361		
449	1.29893942		
449.2	1.29950247		
449.4	1.29970559		
449.6	1.2996959		
449.8	1.2999456		
450	1.29979671		
450.2	1.29995938		
450.4	1.3009228		
450.6	1.30068704		
450.8	1.30084029		
451	1.30068885		
451.2	1.30092677		
451.4	1.30076032		
451.6	1.30032721		
451.8	1.30015877		
452	1.29962654		
452.2	1.29899053		
452.4	1.29893751		
452.6	1.29884018		
452.8	1.29821767		
453	1.29756713		
453.2	1.29787767		
453.4	1.29765969		
453.6	1.2970973		
453.8	1.29712305		
454	1.29674167		
454.2	1.29659988		
454.4	1.29656375		
454.6	1.29644341		
454.8	1.29638585		
455	1.29643767		
455.2	1.29667084		
455.4	1.29648911		
455.6	1.29642003		
455.8	1.29633644		
456	1.29588518		
456.2	1.29590786		
456.4	1.29575436		
456.6	1.29601894		
456.8	1.29604906		
457	1.29596197		
457.2	1.29614402		
457.4	1.29629466		
457.6	1.29579883		
457.8	1.29615479		
458	1.29611407		
458.2	1.29610524		
458.4	1.29652487		
458.6	1.29692423		
458.8	1.29711071		
459	1.29731432		
459.2	1.29713929		
459.4	1.29670669		
459.6	1.29647333		
459.8	1.29576726		
460	1.29548936		
460.2	1.29538148		
460.4	1.2948462		
460.6	1.2950071		
460.8	1.29451206		
461	1.2941489		
461.2	1.29408027		
461.4	1.29385373		
461.6	1.29345259		
461.8	1.2938462		
462	1.29394972		
462.2	1.29444899		
462.4	1.29457726		
462.6	1.29472964		
462.8	1.29477709		
463	1.29485346		
463.2	1.29426881		
463.4	1.29411212		
463.6	1.2938973		
463.8	1.29372322		
464	1.29377018		
464.2	1.29332323		
464.4	1.29323904		
464.6	1.29381607		
464.8	1.29400135		
465	1.29434793		
465.2	1.29416044		
465.4	1.29452538		
465.6	1.29522617		
465.8	1.29522328		
466	1.29491571		
466.2	1.2949161		
466.4	1.29461161		
466.6	1.29445351		
466.8	1.2941786		
467	1.29441624		
467.2	1.29381121		
467.4	1.29355504		
467.6	1.29342536		
467.8	1.29318827		
468	1.29291674		
468.2	1.29334055		
468.4	1.2934129		
468.6	1.29356387		
468.8	1.29343042		
469	1.29396001		
469.2	1.29379522		
469.4	1.29418006		
469.6	1.29428225		
469.8	1.29309142		
470	1.29312224		
470.2	1.29335954		
470.4	1.2933841		
470.6	1.2928015		
470.8	1.29196831		
471	1.29163612		
471.2	1.29101774		
471.4	1.29082588		
471.6	1.29081648		
471.8	1.29065165		
472	1.29071924		
472.2	1.29089001		
472.4	1.29036414		
472.6	1.29065259		
472.8	1.2908487		
473	1.29123734		
473.2	1.29086216		
473.4	1.29099421		
473.6	1.2911452		
473.8	1.2906996		
474	1.29102306		
474.2	1.29094477		
474.4	1.29066273		
474.6	1.28993525		
474.8	1.28954516		
475	1.28939618		
475.2	1.28995082		
475.4	1.28972924		
475.6	1.28972024		
475.8	1.28956499		
476	1.28934413		
476.2	1.28888648		
476.4	1.28896482		
476.6	1.28919002		
476.8	1.28898536		
477	1.28912897		
477.2	1.28901087		
477.4	1.28953927		
477.6	1.28964179		
477.8	1.28988929		
478	1.29017913		
478.2	1.2903028		
478.4	1.29034955		
478.6	1.2908337		
478.8	1.29091338		
479	1.29105105		
479.2	1.29118699		
479.4	1.29011873		
479.6	1.28981859		
479.8	1.28914857		
480	1.28855921		
480.2	1.28790088		
480.4	1.28762642		
480.6	1.287408		
480.8	1.28700861		
481	1.28740346		
481.2	1.28770305		
481.4	1.28798624		
481.6	1.28836889		
481.8	1.2887555		
482	1.2891036		
482.2	1.28892296		
482.4	1.28909154		
482.6	1.28906102		
482.8	1.28893197		
483	1.2888112		
483.2	1.28871248		
483.4	1.2881509		
483.6	1.28858025		
483.8	1.28856469		
484	1.28823104		
484.2	1.287645		
484.4	1.28754257		
484.6	1.28755314		
484.8	1.28735249		
485	1.28748803		
485.2	1.28765708		
485.4	1.28718349		
485.6	1.28751629		
485.8	1.28732952		
486	1.28729634		
486.2	1.28641751		
486.4	1.28618756		
486.6	1.28615956		
486.8	1.28625389		
487	1.28659019		
487.2	1.28681916		
487.4	1.28690193		
487.6	1.28770482		
487.8	1.28773477		
488	1.28756623		
488.2	1.2876014		
488.4	1.28797905		
488.6	1.28822077		
488.8	1.2881115		
489	1.28843129		
489.2	1.28863292		
489.4	1.28821312		
489.6	1.28858828		
489.8	1.28885729		
490	1.28822194		
490.2	1.28817229		
490.4	1.28805012		
490.6	1.28810824		
490.8	1.28755987		
491	1.28706714		
491.2	1.28691149		
491.4	1.28652932		
491.6	1.28626135		
491.8	1.28616857		
492	1.28573236		
492.2	1.28549169		
492.4	1.28572524		
492.6	1.28601569		
492.8	1.28580959		
493	1.2861368		
493.2	1.28580511		
493.4	1.28611089		
493.6	1.28658809		
493.8	1.28688574		
494	1.28675444		
494.2	1.28738891		
494.4	1.28714854		
494.6	1.28750442		
494.8	1.28705062		
495	1.28686519		
495.2	1.28675298		
495.4	1.28611445		
495.6	1.28577874		
495.8	1.28584991		
496	1.28487053		
496.2	1.28462961		
496.4	1.28479973		
496.6	1.28511183		
496.8	1.28511745		
497	1.28496092		
497.2	1.28482167		
497.4	1.2851903		
497.6	1.28542911		
497.8	1.2853604		
498	1.28528223		
498.2	1.28573392		
498.4	1.28596482		
498.6	1.28619157		
498.8	1.28554585		
499	1.28514199		
499.2	1.28460127		
499.4	1.28405263		
499.6	1.28351986		
499.8	1.2837854		
500	1.28327125		
500.2	1.28307947		
500.4	1.28316471		
500.6	1.28358816		
500.8	1.28363906		
501	1.28370498		
501.2	1.28410107		
501.4	1.28465465		
501.6	1.28484021		
501.8	1.28516871		
502	1.28590972		
502.2	1.28643485		
502.4	1.28619206		
502.6	1.28614277		
502.8	1.28527091		
503	1.28491483		
503.2	1.28468559		
503.4	1.28428673		
503.6	1.28417137		
503.8	1.28410341		
504	1.28365074		
504.2	1.2825405		
504.4	1.2825712		
504.6	1.282053		
504.8	1.28153811		
505	1.28117329		
505.2	1.2807959		
505.4	1.28083757		
505.6	1.28084819		
505.8	1.28133697		
506	1.28137453		
506.2	1.2812548		
506.4	1.28115514		
506.6	1.28184712		
506.8	1.28177296		
507	1.28254427		
507.2	1.2831614		
507.4	1.28330396		
507.6	1.28331662		
507.8	1.28356603		
508	1.28378193		
508.2	1.2832576		
508.4	1.28332091		
508.6	1.28317344		
508.8	1.28321779		
509	1.28314426		
509.2	1.28291721		
509.4	1.28333159		
509.6	1.28336057		
509.8	1.28325115		
510	1.28342272		
510.2	1.2832334		
510.4	1.28301645		
510.6	1.28364224		
510.8	1.28330043		
511	1.28315228		
511.2	1.28294849		
511.4	1.28241338		
511.6	1.282133		
511.8	1.28143344		
512	1.28144403		
512.2	1.28122608		
512.4	1.28135463		
512.6	1.28169474		
512.8	1.28153994		
513	1.2815798		
513.2	1.28160872		
513.4	1.28187414		
513.6	1.28186313		
513.8	1.28158273		
514	1.28174196		
514.2	1.28156207		
514.4	1.2817071		
514.6	1.28220112		
514.8	1.282166		
515	1.28193021		
515.2	1.28213728		
515.4	1.28193332		
515.6	1.28127866		
515.8	1.28078563		
516	1.28120804		
516.2	1.28102445		
516.4	1.28104018		
516.6	1.28084845		
516.8	1.28043977		
517	1.28000807		
517.2	1.27942173		
517.4	1.27928914		
517.6	1.27927915		
517.8	1.27907184		
518	1.27892066		
518.2	1.27909454		
518.4	1.27910898		
518.6	1.27918056		
518.8	1.27943576		
519	1.27890019		
519.2	1.27911518		
519.4	1.27931759		
519.6	1.27927325		
519.8	1.27977867		
520	1.28004113		
520.2	1.28048867		
520.4	1.28046606		
520.6	1.28027234		
520.8	1.28005301		
521	1.27982936		
521.2	1.28002422		
521.4	1.27984614		
521.6	1.27944234		
521.8	1.27921905		
522	1.27892116		
522.2	1.27903495		
522.4	1.278361		
522.6	1.27790276		
522.8	1.27804168		
523	1.27770901		
523.2	1.27804451		
523.4	1.27831771		
523.6	1.2786038		
523.8	1.27884129		
524	1.27886543		
524.2	1.27922092		
524.4	1.27925251		
524.6	1.27944874		
524.8	1.27955556		
525	1.27905772		
525.2	1.27844059		
525.4	1.27761862		
525.6	1.27755017		
525.8	1.2775088		
526	1.27736661		
526.2	1.27696018		
526.4	1.27625189		
526.6	1.27599981		
526.8	1.27623133		
527	1.27653493		
527.2	1.27692301		
527.4	1.27726405		
527.6	1.27749151		
527.8	1.27698021		
528	1.27721964		
528.2	1.27764384		
528.4	1.27765068		
528.6	1.27744485		
528.8	1.27719193		
529	1.27630285		
529.2	1.27592293		
529.4	1.27619105		
529.6	1.27666521		
529.8	1.2767779		
530	1.27702705		
530.2	1.27709793		
530.4	1.27699028		
530.6	1.27688856		
530.8	1.27761731		
531	1.27812612		
531.2	1.27848666		
531.4	1.27795549		
531.6	1.27787356		
531.8	1.2777293		
532	1.2784541		
532.2	1.27844653		
532.4	1.27821012		
532.6	1.27811248		
532.8	1.27789437		
533	1.27743813		
533.2	1.27807065		
533.4	1.27836848		
533.6	1.27807223		
533.8	1.27766509		
534	1.2774173		
534.2	1.27698469		
534.4	1.27673467		
534.6	1.27641814		
534.8	1.27653916		
535	1.27667134		
535.2	1.27635661		
535.4	1.27561411		
535.6	1.2758549		
535.8	1.27578716		
536	1.27606511		
536.2	1.27587339		
536.4	1.27631832		
536.6	1.27709823		
536.8	1.27691871		
537	1.27668974		
537.2	1.2767458		
537.4	1.27601501		
537.6	1.27508944		
537.8	1.27483091		
538	1.27440111		
538.2	1.27405826		
538.4	1.27419182		
538.6	1.27384464		
538.8	1.27394905		
539	1.27447874		
539.2	1.2747737		
539.4	1.27454593		
539.6	1.27498547		
539.8	1.275366		
540	1.27555284		
540.2	1.27575786		
540.4	1.27618335		
540.6	1.27617494		
540.8	1.27505646		
541	1.27492294		
541.2	1.27476066		
541.4	1.27423457		
541.6	1.27380593		
541.8	1.27337888		
542	1.27279121		
542.2	1.27288818		
542.4	1.27328445		
542.6	1.27360972		
542.8	1.27404265		
543	1.27501869		
543.2	1.27536461		
543.4	1.27514949		
543.6	1.27535163		
543.8	1.2753037		
544	1.2749295		
544.2	1.27521881		
544.4	1.27528796		
544.6	1.27507814		
544.8	1.27454165		
545	1.27501339		
545.2	1.27488676		
545.4	1.27452863		
545.6	1.2744014		
545.8	1.27394328		
546	1.27404745		
546.2	1.27413405		
546.4	1.27390203		
546.6	1.27364894		
546.8	1.27393447		
547	1.27417594		
547.2	1.27404384		
547.4	1.27413491		
547.6	1.27377585		
547.8	1.27385218		
548	1.27417273		
548.2	1.27430115		
548.4	1.27382726		
548.6	1.27353382		
548.8	1.27333246		
549	1.27359487		
549.2	1.27368666		
549.4	1.27346467		
549.6	1.27373898		
549.8	1.27404202		
550	1.27423253		
550.2	1.27417681		
550.4	1.27424994		
550.6	1.27484225		
550.8	1.275476		
551	1.27606356		
551.2	1.27644719		
551.4	1.2764991		
551.6	1.27638657		
551.8	1.27649142		
552	1.27656895		
552.2	1.27554937		
552.4	1.27533717		
552.6	1.27506498		
552.8	1.27455016		
553	1.27441046		
553.2	1.27372015		
553.4	1.27314442		
553.6	1.27308416		
553.8	1.27233063		
554	1.27169509		
554.2	1.27151466		
554.4	1.27129332		
554.6	1.27132295		
554.8	1.27142434		
555	1.27177563		
555.2	1.27146706		
555.4	1.27190595		
555.6	1.27197087		
555.8	1.27240064		
556	1.2730642		
556.2	1.27316798		
556.4	1.2740851		
556.6	1.27410318		
556.8	1.27436661		
557	1.27411219		
557.2	1.27374705		
557.4	1.27342993		
557.6	1.27290416		
557.8	1.27235024		
558	1.27242739		
558.2	1.27231085		
558.4	1.27206819		
558.6	1.27192095		
558.8	1.27202665		
559	1.27186328		
559.2	1.27169913		
559.4	1.27191657		
559.6	1.2717675		
559.8	1.27215551		
560	1.27250773		
560.2	1.27262254		
560.4	1.27275961		
560.6	1.27298102		
560.8	1.27330402		
561	1.27325281		
561.2	1.2735331		
561.4	1.27347396		
561.6	1.27363327		
561.8	1.27406384		
562	1.27418671		
562.2	1.27419592		
562.4	1.27438455		
562.6	1.27440904		
562.8	1.27483116		
563	1.2745924		
563.2	1.27464391		
563.4	1.27426526		
563.6	1.27390503		
563.8	1.27335228		
564	1.27296591		
564.2	1.2724304		
564.4	1.27224711		
564.6	1.27217233		
564.8	1.27174829		
565	1.27121743		
565.2	1.27124397		
565.4	1.27126656		
565.6	1.27061947		
565.8	1.27080019		
566	1.27093932		
566.2	1.27101381		
566.4	1.27151979		
566.6	1.27248601		
566.8	1.27330863		
567	1.27364377		
567.2	1.27401431		
567.4	1.27384797		
567.6	1.2745366		
567.8	1.27432734		
568	1.27407536		
568.2	1.27399886		
568.4	1.27387632		
568.6	1.27337827		
568.8	1.2727606		
569	1.27192498		
569.2	1.27165607		
569.4	1.27106657		
569.6	1.27024229		
569.8	1.2705024		
570	1.27008531		
570.2	1.26996072		
570.4	1.27004029		
570.6	1.27040835		
570.8	1.27004887		
571	1.270464		
571.2	1.27057956		
571.4	1.27071323		
571.6	1.27138999		
571.8	1.27070233		
572	1.27055477		
572.2	1.27037858		
572.4	1.27013757		
572.6	1.27026887		
572.8	1.26993873		
573	1.27016678		
573.2	1.27081074		
573.4	1.27071958		
573.6	1.27082295		
573.8	1.27105709		
574	1.27082867		
574.2	1.27044672		
574.4	1.27031218		
574.6	1.27009247		
574.8	1.26990781		
575	1.2703199		
575.2	1.27026044		
575.4	1.27053877		
575.6	1.27080426		
575.8	1.27032147		
576	1.27053557		
576.2	1.27024209		
576.4	1.27053091		
576.6	1.27068314		
576.8	1.27075508		
577	1.27117056		
577.2	1.27108841		
577.4	1.27051587		
577.6	1.27043883		
577.8	1.27000557		
578	1.26983951		
578.2	1.26943364		
578.4	1.26942033		
578.6	1.2687665		
578.8	1.26869165		
579	1.26906838		
579.2	1.26906173		
579.4	1.2692815		
579.6	1.26995214		
579.8	1.27034154		
580	1.27055455		
580.2	1.2707348		
580.4	1.27082588		
580.6	1.27070763		
580.8	1.27033399		
581	1.2701586		
581.2	1.26951005		
581.4	1.26896093		
581.6	1.26902834		
581.8	1.26906341		
582	1.26925126		
582.2	1.26875324		
582.4	1.26838492		
582.6	1.26810541		
582.8	1.26814809		
583	1.26860382		
583.2	1.26865936		
583.4	1.26961018		
583.6	1.27040584		
583.8	1.27004379		
584	1.27036463		
584.2	1.27074171		
584.4	1.27042243		
584.6	1.27015109		
584.8	1.27017281		
585	1.27041593		
585.2	1.26979293		
585.4	1.26928612		
585.6	1.2689834		
585.8	1.26875662		
586	1.26870426		
586.2	1.26843242		
586.4	1.26850163		
586.6	1.26868946		
586.8	1.26888476		
587	1.2690995		
587.2	1.2691243		
587.4	1.26922885		
587.6	1.26885992		
587.8	1.26856271		
588	1.26896986		
588.2	1.26881651		
588.4	1.26828872		
588.6	1.26777517		
588.8	1.26810237		
589	1.26704217		
589.2	1.26629815		
589.4	1.26587578		
589.6	1.26616491		
589.8	1.26605592		
590	1.26654633		
590.2	1.26650228		
590.4	1.26670113		
590.6	1.26724248		
590.8	1.26740383		
591	1.2683823		
591.2	1.26870729		
591.4	1.2684367		
591.6	1.26842502		
591.8	1.26831821		
592	1.26824474		
592.2	1.26769056		
592.4	1.26752233		
592.6	1.26768285		
592.8	1.26763934		
593	1.26732219		
593.2	1.26755588		
593.4	1.26759932		
593.6	1.26766121		
593.8	1.26719623		
594	1.26762449		
594.2	1.26771904		
594.4	1.26797806		
594.6	1.26840745		
594.8	1.2689085		
595	1.26942348		
595.2	1.26908196		
595.4	1.26855178		
595.6	1.26863566		
595.8	1.26853272		
596	1.26807528		
596.2	1.26808823		
596.4	1.26826605		
596.6	1.26785447		
596.8	1.26704641		
597	1.26719152		
597.2	1.26691267		
597.4	1.26667944		
597.6	1.26663488		
597.8	1.26644484		
598	1.2665786		
598.2	1.26676842		
598.4	1.26683398		
598.6	1.26735274		
598.8	1.2676994		
599	1.26774568		
599.2	1.26760266		
599.4	1.2674202		
599.6	1.26720077		
599.8	1.26696791		
600	1.26638231		
600.2	1.26646457		
600.4	1.26625437		
600.6	1.26584723		
600.8	1.2654145		
601	1.26566901		
601.2	1.26570812		
601.4	1.26553706		
601.6	1.26557556		
601.8	1.26550823		
602	1.26547175		
602.2	1.2652411		
602.4	1.26518334		
602.6	1.26481314		
602.8	1.26443453		
603	1.26409838		
603.2	1.26389803		
603.4	1.26387745		
603.6	1.2642392		
603.8	1.26449312		
604	1.26471046		
604.2	1.26522811		
604.4	1.26548737		
604.6	1.26506472		
604.8	1.26534669		
605	1.26606578		
605.2	1.26677895		
605.4	1.26668247		
605.6	1.26664969		
605.8	1.26677767		
606	1.26678196		
606.2	1.26672091		
606.4	1.2665806		
606.6	1.26653401		
606.8	1.26640359		
607	1.26627258		
607.2	1.26656281		
607.4	1.26684645		
607.6	1.26702558		
607.8	1.26695333		
608	1.26726424		
608.2	1.26700174		
608.4	1.26658016		
608.6	1.26615237		
608.8	1.26609109		
609	1.26617968		
609.2	1.26561621		
609.4	1.26487037		
609.6	1.26446787		
609.8	1.26462751		
610	1.26452455		
610.2	1.2640454		
610.4	1.26414771		
610.6	1.26405371		
610.8	1.26342532		
611	1.26352767		
611.2	1.26442118		
611.4	1.26446819		
611.6	1.264258		
611.8	1.26500943		
612	1.26548436		
612.2	1.26539607		
612.4	1.26549319		
612.6	1.2656761		
612.8	1.26581882		
613	1.26596999		
613.2	1.2656946		
613.4	1.26561728		
613.6	1.26526645		
613.8	1.26477878		
614	1.26435976		
614.2	1.26443215		
614.4	1.26436863		
614.6	1.26410982		
614.8	1.26387348		
615	1.26373894		
615.2	1.26413507		
615.4	1.26375163		
615.6	1.26344672		
615.8	1.26419953		
616	1.2643813		
616.2	1.26394884		
616.4	1.26443943		
616.6	1.26487251		
616.8	1.26487755		
617	1.26459374		
617.2	1.26461364		
617.4	1.26441186		
617.6	1.2641549		
617.8	1.26373941		
618	1.26403676		
618.2	1.26438083		
618.4	1.26386141		
618.6	1.26393664		
618.8	1.26368471		
619	1.26365664		
619.2	1.26397433		
619.4	1.26374976		
619.6	1.26359818		
619.8	1.26452376		
620	1.26486182		
620.2	1.2651816		
620.4	1.26610856		
620.6	1.2662955		
620.8	1.26634892		
621	1.26653198		
621.2	1.26694975		
621.4	1.26709366		
621.6	1.26710426		
621.8	1.26696387		
622	1.26706484		
