# Supplementary material for: Molecular basis for DNA recognition by the maternal pioneer transcription factor FoxH1
Source: Nat Commun. 2022 Nov 26;13:7279. doi: 10.1038/s41467-022-34925-y (PMC9701222; doi:10.1038/s41467-022-34925-y)
Supplement: Supplementary file 4 — Source Data [file 41467_2022_34925_MOESM4_ESM.zip › Sourcedata/BLIS/FoxH1/Y28F/GSC/NCP/C4Results.txt]

Conc1	1.25E-07	
Start1	172.2	
Stop1	622	
Kobs	0.000605916437597486	
Error Kobs	1.89417483398951E-05	
Koff	0	
Error Koff	0	
Time1	Data1	Fit1	
172.2	-0.0130122	0	
172.4	-0.00907966	0.00185154	
172.6	-0.00469819	0.00369903	
172.8	-0.00008457	0.0055425	
173	0.00478726	0.00738194	
173.2	0.01014282	0.00921737	
173.4	0.01527276	0.01104878	
173.6	0.02082414	0.01287621	
173.8	0.02664315	0.01469964	
174	0.03180109	0.01651909	
174.2	0.03676686	0.01833457	
174.4	0.04106493	0.02014609	
174.6	0.04609097	0.02195366	
174.8	0.05020761	0.02375728	
175	0.05460027	0.02555696	
175.2	0.05910562	0.02735272	
175.4	0.06426989	0.02914455	
175.6	0.06818691	0.03093248	
175.8	0.07266621	0.0327165	
176	0.07679381	0.03449663	
176.2	0.08118646	0.03627287	
176.4	0.08511987	0.03804523	
176.6	0.08926692	0.03981373	
176.8	0.09264639	0.04157837	
177	0.09610311	0.04333915	
177.2	0.09936849	0.0450961	
177.4	0.10225498	0.0468492	
177.6	0.10573868	0.04859848	
177.8	0.10895992	0.05034395	
178	0.11164194	0.0520856	
178.2	0.1144744	0.05382345	
178.4	0.11772079	0.05555751	
178.6	0.12098246	0.05728778	
178.8	0.12316264	0.05901428	
179	0.12604573	0.060737	
179.2	0.12886127	0.06245597	
179.4	0.13195755	0.06417119	
179.6	0.13403285	0.06588266	
179.8	0.13650438	0.06759039	
180	0.13877247	0.0692944	
180.2	0.1410814	0.07099469	
180.4	0.14341043	0.07269127	
180.6	0.14578344	0.07438415	
180.8	0.14701035	0.07607333	
181	0.14864774	0.07775882	
181.2	0.15021973	0.07944063	
181.4	0.15177856	0.08111878	
181.6	0.1532701	0.08279326	
181.8	0.15529366	0.08446408	
182	0.15700122	0.08613126	
182.2	0.15891738	0.0877948	
182.4	0.16118533	0.08945471	
182.6	0.16298231	0.09111099	
182.8	0.16432933	0.09276366	
183	0.16568266	0.09441273	
183.2	0.16686756	0.09605819	
183.4	0.16814772	0.09770006	
183.6	0.16885074	0.09933835	
183.8	0.17005049	0.10097306	
184	0.17115631	0.10260421	
184.2	0.172598	0.10423179	
184.4	0.17405995	0.10585582	
184.6	0.1744458	0.10747631	
184.8	0.17498474	0.10909326	
185	0.17594394	0.11070668	
185.2	0.17703593	0.11231658	
185.4	0.17752365	0.11392296	
185.6	0.17904197	0.11552584	
185.8	0.18102079	0.11712522	
186	0.18233821	0.11872111	
186.2	0.18413697	0.12031352	
186.4	0.18570388	0.12190245	
186.6	0.18719209	0.12348791	
186.8	0.18865109	0.12506991	
187	0.18949154	0.12664846	
187.2	0.19067698	0.12822356	
187.4	0.19171191	0.12979523	
187.6	0.19309811	0.13136346	
187.8	0.19456106	0.13292827	
188	0.19545698	0.13448967	
188.2	0.19687875	0.13604766	
188.4	0.19752681	0.13760224	
188.6	0.19809041	0.13915344	
188.8	0.19902571	0.14070125	
189	0.20005793	0.14224568	
189.2	0.20045654	0.14378673	
189.4	0.20110113	0.14532443	
189.6	0.20290363	0.14685877	
189.8	0.20386977	0.14838976	
190	0.20479999	0.14991741	
190.2	0.20556203	0.15144172	
190.4	0.20664937	0.15296271	
190.6	0.20733935	0.15448037	
190.8	0.20847817	0.15599473	
191	0.20909638	0.15750578	
191.2	0.21036115	0.15901353	
191.4	0.21186546	0.16051799	
191.6	0.21312244	0.16201916	
191.8	0.21387732	0.16351706	
192	0.21449745	0.16501169	
192.2	0.21566933	0.16650306	
192.4	0.21675334	0.16799117	
192.6	0.21808354	0.16947603	
192.8	0.21872141	0.17095766	
193	0.2192923	0.17243605	
193.2	0.21996675	0.17391121	
193.4	0.22130155	0.17538315	
193.6	0.2220742	0.17685188	
193.8	0.22240098	0.17831741	
194	0.22322729	0.17977973	
194.2	0.22413903	0.18123886	
194.4	0.22519203	0.18269481	
194.6	0.2255607	0.18414758	
194.8	0.2269545	0.18559718	
195	0.22807743	0.18704362	
195.2	0.2296852	0.1884869	
195.4	0.23095622	0.18992702	
195.6	0.23182286	0.19136401	
195.8	0.23309293	0.19279786	
196	0.23428719	0.19422858	
196.2	0.23598523	0.19565617	
196.4	0.23705208	0.19708065	
196.6	0.23809888	0.19850202	
196.8	0.23844385	0.19992029	
197	0.2395421	0.20133546	
197.2	0.24044845	0.20274755	
197.4	0.24093555	0.20415655	
197.6	0.24153737	0.20556247	
197.8	0.24245657	0.20696533	
198	0.24351801	0.20836513	
198.2	0.24429128	0.20976187	
198.4	0.24448822	0.21115556	
198.6	0.24545143	0.21254621	
198.8	0.24695449	0.21393382	
199	0.24834152	0.21531841	
199.2	0.24946649	0.21669997	
199.4	0.25045951	0.21807852	
199.6	0.2517677	0.21945406	
199.8	0.2532416	0.22082659	
200	0.2540978	0.22219613	
200.2	0.25491918	0.22356268	
200.4	0.25519847	0.22492625	
200.6	0.25592663	0.22628684	
200.8	0.2565076	0.22764447	
201	0.2577949	0.22899912	
201.2	0.25859168	0.23035083	
201.4	0.25958229	0.23169958	
201.6	0.26042088	0.23304539	
201.8	0.26103589	0.23438826	
202	0.26224555	0.2357282	
202.2	0.2630506	0.23706521	
202.4	0.26376305	0.23839931	
202.6	0.264772	0.23973049	
202.8	0.2660212	0.24105877	
203	0.26715306	0.24238415	
203.2	0.26804852	0.24370664	
203.4	0.26909276	0.24502624	
203.6	0.27060689	0.24634296	
203.8	0.27170258	0.2476568	
204	0.27244485	0.24896778	
204.2	0.27319704	0.2502759	
204.4	0.27403307	0.25158116	
204.6	0.27523441	0.25288357	
204.8	0.27659623	0.25418314	
205	0.27772824	0.25547987	
205.2	0.27871899	0.25677378	
205.4	0.27962858	0.25806486	
205.6	0.27941603	0.25935312	
205.8	0.2801905	0.26063856	
206	0.28143497	0.26192121	
206.2	0.28149987	0.26320105	
206.4	0.28158286	0.2644781	
206.6	0.28213688	0.26575236	
206.8	0.28325902	0.26702384	
207	0.2839906	0.26829255	
207.2	0.28488691	0.26955849	
207.4	0.28570977	0.27082166	
207.6	0.28695127	0.27208208	
207.8	0.28764148	0.27333974	
208	0.28812549	0.27459466	
208.2	0.28886674	0.27584684	
208.4	0.28983291	0.27709629	
208.6	0.29082957	0.27834301	
208.8	0.29167164	0.27958701	
209	0.29292508	0.28082829	
209.2	0.29417173	0.28206687	
209.4	0.29520967	0.28330274	
209.6	0.29555234	0.28453591	
209.8	0.29705663	0.2857664	
210	0.29817967	0.28699419	
210.2	0.29900042	0.28821931	
210.4	0.30003229	0.28944175	
210.6	0.30117209	0.29066152	
210.8	0.30227623	0.29187864	
211	0.3032155	0.29309309	
211.2	0.30429025	0.2943049	
211.4	0.30483154	0.29551406	
211.6	0.30557498	0.29672058	
211.8	0.30673862	0.29792446	
212	0.30737465	0.29912572	
212.2	0.30831005	0.30032436	
212.4	0.30917576	0.30152038	
212.6	0.31039796	0.30271379	
212.8	0.3113108	0.30390459	
213	0.31260947	0.3050928	
213.2	0.31279035	0.30627841	
213.4	0.31368257	0.30746144	
213.6	0.31428642	0.30864188	
213.8	0.31510447	0.30981975	
214	0.31585691	0.31099504	
214.2	0.31731038	0.31216777	
214.4	0.31835634	0.31333794	
214.6	0.31906654	0.31450556	
214.8	0.31979283	0.31567063	
215	0.32069842	0.31683315	
215.2	0.32129266	0.31799314	
215.4	0.32194638	0.31915059	
215.6	0.32265299	0.32030552	
215.8	0.32369889	0.32145793	
216	0.32453106	0.32260782	
216.2	0.32543353	0.3237552	
216.4	0.32620523	0.32490008	
216.6	0.32698116	0.32604246	
216.8	0.32765075	0.32718235	
217	0.32801617	0.32831975	
217.2	0.32822735	0.32945466	
217.4	0.32956195	0.3305871	
217.6	0.32996124	0.33171707	
217.8	0.33080511	0.33284457	
218	0.33214238	0.3339696	
218.2	0.33316375	0.33509219	
218.4	0.33427321	0.33621232	
218.6	0.33496308	0.33733001	
218.8	0.33557588	0.33844526	
219	0.33632966	0.33955807	
219.2	0.33727081	0.34066846	
219.4	0.33846165	0.34177642	
219.6	0.33953217	0.34288196	
219.8	0.34073617	0.34398509	
220	0.34215421	0.34508582	
220.2	0.34298678	0.34618414	
220.4	0.34381695	0.34728006	
220.6	0.34476997	0.34837359	
220.8	0.34588714	0.34946473	
221	0.34680913	0.35055349	
221.2	0.34760741	0.35163988	
221.4	0.34815883	0.35272389	
221.6	0.34840788	0.35380554	
221.8	0.34916027	0.35488483	
222	0.34941784	0.35596176	
222.2	0.34923211	0.35703634	
222.4	0.34975699	0.35810858	
222.6	0.35003642	0.35917847	
222.8	0.35049385	0.36024603	
223	0.3511841	0.36131126	
223.2	0.35245294	0.36237417	
223.4	0.35327222	0.36343475	
223.6	0.35422071	0.36449302	
223.8	0.35506999	0.36554898	
224	0.35622311	0.36660264	
224.2	0.35703703	0.36765399	
224.4	0.35820845	0.36870305	
224.6	0.3597932	0.36974982	
224.8	0.36069107	0.37079431	
225	0.36202539	0.37183652	
225.2	0.36239459	0.37287645	
225.4	0.3628728	0.37391411	
225.6	0.36363339	0.37494951	
225.8	0.36456027	0.37598264	
226	0.36491238	0.37701352	
226.2	0.36603774	0.37804216	
226.4	0.36703577	0.37906854	
226.6	0.36821128	0.38009269	
226.8	0.36898615	0.3811146	
227	0.36954902	0.38213428	
227.2	0.37004551	0.38315173	
227.4	0.37027408	0.38416697	
227.6	0.37086442	0.38517998	
227.8	0.3712759	0.38619079	
228	0.37182223	0.38719939	
228.2	0.37253163	0.38820579	
228.4	0.37348345	0.38920999	
228.6	0.37469388	0.390212	
228.8	0.37579772	0.39121183	
229	0.37709607	0.39220947	
229.2	0.37799856	0.39320493	
229.4	0.37923377	0.39419822	
229.6	0.38032871	0.39518934	
229.8	0.38130961	0.3961783	
230	0.38243848	0.3971651	
230.2	0.38380839	0.39814975	
230.4	0.3843383	0.39913225	
230.6	0.38523567	0.4001126	
230.8	0.38550659	0.40109081	
231	0.38617467	0.40206689	
231.2	0.38699697	0.40304084	
231.4	0.3878099	0.40401266	
231.6	0.38867217	0.40498236	
231.8	0.38948549	0.40594994	
232	0.39031975	0.40691542	
232.2	0.39068442	0.40787878	
232.4	0.39138402	0.40884004	
232.6	0.39209592	0.40979921	
232.8	0.39276594	0.41075628	
233	0.39325309	0.41171126	
233.2	0.39376632	0.41266415	
233.4	0.39409575	0.41361497	
233.6	0.39444219	0.41456371	
233.8	0.39540533	0.41551038	
234	0.39659742	0.41645499	
234.2	0.39740419	0.41739753	
234.4	0.39813154	0.41833802	
234.6	0.39889621	0.41927645	
234.8	0.39957243	0.42021283	
235	0.40112668	0.42114717	
235.2	0.40280881	0.42207947	
235.4	0.40330835	0.42300974	
235.6	0.40382494	0.42393798	
235.8	0.40458255	0.42486419	
236	0.40454879	0.42578837	
236.2	0.40491077	0.42671054	
236.4	0.40568965	0.4276307	
236.6	0.40594416	0.42854885	
236.8	0.40660236	0.429465	
237	0.40718598	0.43037914	
237.2	0.40750418	0.43129129	
237.4	0.40823836	0.43220145	
237.6	0.40904733	0.43310963	
237.8	0.41015895	0.43401582	
238	0.41119802	0.43492003	
238.2	0.41201828	0.43582227	
238.4	0.41272986	0.43672254	
238.6	0.41356522	0.43762084	
238.8	0.41475189	0.43851719	
239	0.41631555	0.43941157	
239.2	0.41728151	0.44030401	
239.4	0.41776917	0.4411945	
239.6	0.41909086	0.44208304	
239.8	0.4199642	0.44296964	
240	0.42060338	0.44385431	
240.2	0.42163424	0.44473705	
240.4	0.42231457	0.44561786	
240.6	0.42303619	0.44649675	
240.8	0.42357708	0.44737372	
241	0.42418572	0.44824878	
241.2	0.4244553	0.44912193	
241.4	0.42491688	0.44999317	
241.6	0.42525506	0.45086251	
241.8	0.4259749	0.45172995	
242	0.42662584	0.45259549	
242.2	0.42701493	0.45345915	
242.4	0.42765814	0.45432093	
242.6	0.42869365	0.45518082	
242.8	0.42978454	0.45603884	
243	0.43098413	0.45689498	
243.2	0.43169861	0.45774925	
243.4	0.43275338	0.45860166	
243.6	0.433667	0.45945221	
243.8	0.43413677	0.4603009	
244	0.4347749	0.46114775	
244.2	0.43591623	0.46199274	
244.4	0.43694202	0.46283588	
244.6	0.43797944	0.46367719	
244.8	0.43869602	0.46451666	
245	0.43967873	0.4653543	
245.2	0.44011422	0.46619011	
245.4	0.44078294	0.4670241	
245.6	0.4415381	0.46785626	
245.8	0.44219963	0.46868661	
246	0.44313407	0.46951515	
246.2	0.44341911	0.47034188	
246.4	0.44408716	0.4711668	
246.6	0.44419398	0.47198992	
246.8	0.4445594	0.47281125	
247	0.44485241	0.47363078	
247.2	0.44515562	0.47444853	
247.4	0.44572842	0.47526449	
247.6	0.44609879	0.47607867	
247.8	0.44634732	0.47689107	
248	0.44711538	0.4777017	
248.2	0.44785429	0.47851056	
248.4	0.44867642	0.47931765	
248.6	0.44975376	0.48012299	
248.8	0.45076889	0.48092656	
249	0.45201056	0.48172838	
249.2	0.45298369	0.48252845	
249.4	0.45408162	0.48332678	
249.6	0.45507013	0.48412336	
249.8	0.45616773	0.4849182	
250	0.45702898	0.48571131	
250.2	0.45691779	0.48650269	
250.4	0.45726365	0.48729234	
250.6	0.45724373	0.48808026	
250.8	0.4582443	0.48886647	
251	0.45904237	0.48965096	
251.2	0.459544	0.49043374	
251.4	0.46036226	0.49121481	
251.6	0.46069505	0.49199417	
251.8	0.46119199	0.49277183	
252	0.46198702	0.4935478	
252.2	0.46233527	0.49432207	
252.4	0.46364789	0.49509466	
252.6	0.46466227	0.49586555	
252.8	0.46543777	0.49663476	
253	0.46605919	0.4974023	
253.2	0.46646645	0.49816816	
253.4	0.46702058	0.49893235	
253.6	0.46777326	0.49969487	
253.8	0.46859106	0.50045572	
254	0.46866426	0.50121491	
254.2	0.46857168	0.50197245	
254.4	0.4693558	0.50272834	
254.6	0.47002233	0.50348257	
254.8	0.47120154	0.50423516	
255	0.47198874	0.5049861	
255.2	0.47213546	0.50573541	
255.4	0.47299796	0.50648308	
255.6	0.47341548	0.50722912	
255.8	0.47381063	0.50797353	
256	0.47428165	0.50871631	
256.2	0.47469358	0.50945748	
256.4	0.47543764	0.51019702	
256.6	0.47574334	0.51093496	
256.8	0.47620186	0.51167128	
257	0.47661712	0.51240599	
257.2	0.47717772	0.5131391	
257.4	0.47838826	0.51387061	
257.6	0.47919373	0.51460053	
257.8	0.48010005	0.51532885	
258	0.48077745	0.51605558	
258.2	0.48178158	0.51678072	
258.4	0.48304838	0.51750428	
258.6	0.48422989	0.51822627	
258.8	0.48545033	0.51894667	
259	0.48602758	0.51966551	
259.2	0.48673131	0.52038277	
259.4	0.48754586	0.52109847	
259.6	0.48818607	0.52181261	
259.8	0.48889661	0.52252519	
260	0.48947422	0.52323621	
260.2	0.48972535	0.52394568	
260.4	0.49040198	0.52465361	
260.6	0.49075985	0.52535998	
260.8	0.49139783	0.52606482	
261	0.4919986	0.52676812	
261.2	0.49308475	0.52746988	
261.4	0.49375537	0.52817011	
261.6	0.49442432	0.52886881	
261.8	0.49599739	0.52956599	
262	0.49684167	0.53026165	
262.2	0.49778212	0.53095578	
262.4	0.49847894	0.5316484	
262.6	0.4994072	0.53233952	
262.8	0.49981277	0.53302912	
263	0.5001561	0.53371721	
263.2	0.50064275	0.53440381	
263.4	0.500865	0.5350889	
263.6	0.5016354	0.5357725	
263.8	0.50249545	0.53645461	
264	0.50292929	0.53713523	
264.2	0.50312161	0.53781437	
264.4	0.50360374	0.53849202	
264.6	0.50386221	0.53916819	
264.8	0.50433222	0.53984289	
265	0.50465511	0.54051611	
265.2	0.5053116	0.54118787	
265.4	0.50503397	0.54185816	
265.6	0.50646292	0.54252698	
265.8	0.50768732	0.54319435	
266	0.5080722	0.54386026	
266.2	0.50869054	0.54452471	
266.4	0.50915748	0.54518772	
266.6	0.50982103	0.54584927	
266.8	0.51058035	0.54650939	
267	0.51120455	0.54716806	
267.2	0.51191539	0.5478253	
267.4	0.51297427	0.5484811	
267.6	0.51426682	0.54913547	
267.8	0.51504035	0.54978841	
268	0.51595916	0.55043992	
268.2	0.51632741	0.55109002	
268.4	0.51695734	0.55173869	
268.6	0.51766399	0.55238595	
268.8	0.51826224	0.5530318	
269	0.51850054	0.55367624	
269.2	0.51871225	0.55431927	
269.4	0.51921467	0.55496089	
269.6	0.52033594	0.55560112	
269.8	0.52057278	0.55623995	
270	0.52073983	0.55687738	
270.2	0.52089261	0.55751342	
270.4	0.52128624	0.55814808	
270.6	0.5217173	0.55878135	
270.8	0.52251357	0.55941324	
271	0.5229307	0.56004374	
271.2	0.52427194	0.56067288	
271.4	0.52496763	0.56130063	
271.6	0.525734	0.56192702	
271.8	0.52665305	0.56255204	
272	0.52803279	0.5631757	
272.2	0.52893539	0.563798	
272.4	0.53000511	0.56441893	
272.6	0.53129162	0.56503852	
272.8	0.53189393	0.56565675	
273	0.53229139	0.56627363	
273.2	0.53290632	0.56688916	
273.4	0.53405631	0.56750335	
273.6	0.53468761	0.5681162	
273.8	0.53496602	0.56872771	
274	0.53535586	0.56933789	
274.2	0.53500135	0.56994673	
274.4	0.53551142	0.57055425	
274.6	0.53602073	0.57116044	
274.8	0.53649547	0.57176531	
275	0.5370597	0.57236886	
275.2	0.53764183	0.57297109	
275.4	0.53787738	0.573572	
275.6	0.53888541	0.5741716	
275.8	0.53985282	0.5747699	
276	0.54026245	0.57536689	
276.2	0.54050224	0.57596257	
276.4	0.54099832	0.57655696	
276.6	0.54180003	0.57715005	
276.8	0.54217484	0.57774184	
277	0.5432243	0.57833234	
277.2	0.54406714	0.57892156	
277.4	0.54490654	0.57950948	
277.6	0.54560846	0.58009613	
277.8	0.54607476	0.58068149	
278	0.54644052	0.58126558	
278.2	0.54678496	0.58184839	
278.4	0.54776992	0.58242993	
278.6	0.54895182	0.5830102	
278.8	0.54955502	0.5835892	
279	0.55042268	0.58416694	
279.2	0.55106273	0.58474342	
279.4	0.55191217	0.58531864	
279.6	0.55219522	0.5858926	
279.8	0.55214316	0.58646531	
280	0.5524433	0.58703677	
280.2	0.55316587	0.58760699	
280.4	0.55435227	0.58817596	
280.6	0.55495788	0.58874369	
280.8	0.55542029	0.58931017	
281	0.55565645	0.58987543	
281.2	0.55610798	0.59043944	
281.4	0.55681321	0.59100223	
281.6	0.55767721	0.59156379	
281.8	0.55804131	0.59212412	
282	0.55803976	0.59268323	
282.2	0.55876058	0.59324112	
282.4	0.55974571	0.59379779	
282.6	0.56086696	0.59435325	
282.8	0.56097957	0.5949075	
283	0.56170761	0.59546053	
283.2	0.56243616	0.59601236	
283.4	0.56295733	0.59656298	
283.6	0.56365941	0.5971124	
283.8	0.56455074	0.59766063	
284	0.56605935	0.59820765	
284.2	0.56684687	0.59875348	
284.4	0.56761701	0.59929812	
284.6	0.56780759	0.59984157	
284.8	0.5682995	0.60038384	
285	0.56887504	0.60092492	
285.2	0.56988431	0.60146482	
285.4	0.57014973	0.60200354	
285.6	0.5704438	0.60254109	
285.8	0.5702869	0.60307746	
286	0.5707524	0.60361266	
286.2	0.57156654	0.6041467	
286.4	0.57177155	0.60467957	
286.6	0.57221478	0.60521127	
286.8	0.57259905	0.60574182	
287	0.57358261	0.6062712	
287.2	0.57399287	0.60679943	
287.4	0.57456423	0.60732651	
287.6	0.57474167	0.60785244	
287.8	0.57504806	0.60837722	
288	0.57566623	0.60890085	
288.2	0.5763746	0.60942335	
288.4	0.57706274	0.6099447	
288.6	0.57772821	0.61046491	
288.8	0.57871931	0.61098399	
289	0.57947307	0.61150193	
289.2	0.58019703	0.61201875	
289.4	0.58044378	0.61253443	
289.6	0.58117551	0.61304899	
289.8	0.58159214	0.61356243	
290	0.58271821	0.61407475	
290.2	0.58355762	0.61458594	
290.4	0.58397405	0.61509603	
290.6	0.58469758	0.615605	
290.8	0.58500235	0.61611286	
291	0.58536497	0.6166196	
291.2	0.58554275	0.61712525	
291.4	0.5857834	0.61762979	
291.6	0.58604655	0.61813323	
291.8	0.58676823	0.61863557	
292	0.58762752	0.61913681	
292.2	0.58851924	0.61963696	
292.4	0.58921601	0.62013602	
292.6	0.5899234	0.62063399	
292.8	0.5903677	0.62113087	
293	0.5904277	0.62162667	
293.2	0.59094853	0.62212138	
293.4	0.59136365	0.62261502	
293.6	0.592365	0.62310757	
293.8	0.59302068	0.62359906	
294	0.59377293	0.62408946	
294.2	0.59426315	0.6245788	
294.4	0.59418814	0.62506708	
294.6	0.59423478	0.62555428	
294.8	0.5946087	0.62604042	
295	0.59519416	0.6265255	
295.2	0.59577038	0.62700953	
295.4	0.5963579	0.62749249	
295.6	0.59701085	0.6279744	
295.8	0.5975456	0.62845526	
296	0.59799141	0.62893507	
296.2	0.59879644	0.62941384	
296.4	0.59932264	0.62989155	
296.6	0.59915428	0.63036823	
296.8	0.59957717	0.63084386	
297	0.60040194	0.63131846	
297.2	0.60147689	0.63179202	
297.4	0.60275664	0.63226455	
297.6	0.60344131	0.63273604	
297.8	0.60396444	0.63320651	
298	0.60432903	0.63367595	
298.2	0.60446486	0.63414436	
298.4	0.60444569	0.63461176	
298.6	0.60497371	0.63507813	
298.8	0.605636	0.63554348	
299	0.60635797	0.63600782	
299.2	0.60693604	0.63647115	
299.4	0.60776382	0.63693346	
299.6	0.60817037	0.63739477	
299.8	0.60919468	0.63785506	
300	0.60976274	0.63831436	
300.2	0.61051562	0.63877265	
300.4	0.61090369	0.63922994	
300.6	0.6119655	0.63968623	
300.8	0.61297096	0.64014153	
301	0.61412039	0.64059583	
301.2	0.61484477	0.64104914	
301.4	0.61549037	0.64150146	
301.6	0.61590297	0.64195279	
301.8	0.6166224	0.64240314	
302	0.61717561	0.64285251	
302.2	0.61748238	0.6433009	
302.4	0.61783414	0.6437483	
302.6	0.61876664	0.64419473	
302.8	0.61901656	0.64464019	
303	0.61950835	0.64508467	
303.2	0.61992836	0.64552818	
303.4	0.62057413	0.64597073	
303.6	0.62108443	0.64641231	
303.8	0.62205013	0.64685292	
304	0.62224209	0.64729258	
304.2	0.62213252	0.64773127	
304.4	0.62289587	0.64816901	
304.6	0.62343574	0.64860579	
304.8	0.62328445	0.64904162	
305	0.62422763	0.64947649	
305.2	0.6246156	0.64991042	
305.4	0.6249281	0.6503434	
305.6	0.62572663	0.65077543	
305.8	0.62625237	0.65120653	
306	0.62726002	0.65163668	
306.2	0.62820817	0.65206589	
306.4	0.62880014	0.65249416	
306.6	0.62945717	0.6529215	
306.8	0.62981524	0.65334791	
307	0.63049069	0.65377339	
307.2	0.63077293	0.65419794	
307.4	0.63188677	0.65462156	
307.6	0.63259501	0.65504426	
307.8	0.63313288	0.65546603	
308	0.63333348	0.65588688	
308.2	0.63364149	0.65630682	
308.4	0.63430321	0.65672584	
308.6	0.63443426	0.65714394	
308.8	0.63468705	0.65756113	
309	0.63550286	0.65797741	
309.2	0.63577227	0.65839279	
309.4	0.63632939	0.65880725	
309.6	0.63680885	0.65922081	
309.8	0.63714552	0.65963347	
310	0.63757135	0.66004523	
310.2	0.63800314	0.66045609	
310.4	0.63801679	0.66086605	
310.6	0.63852305	0.66127512	
310.8	0.63926317	0.66168329	
311	0.63963497	0.66209057	
311.2	0.63998081	0.66249697	
311.4	0.64085052	0.66290247	
311.6	0.64097522	0.6633071	
311.8	0.64110043	0.66371084	
312	0.6413569	0.66411369	
312.2	0.6416077	0.66451567	
312.4	0.64202051	0.66491677	
312.6	0.6428905	0.665317	
312.8	0.64322739	0.66571635	
313	0.64423042	0.66611483	
313.2	0.64502691	0.66651244	
313.4	0.64518661	0.66690918	
313.6	0.64570056	0.66730506	
313.8	0.64613545	0.66770007	
314	0.64664038	0.66809422	
314.2	0.6476447	0.66848752	
314.4	0.64856924	0.66887995	
314.6	0.6494089	0.66927152	
314.8	0.64937698	0.66966224	
315	0.64975534	0.67005211	
315.2	0.65029475	0.67044113	
315.4	0.65066458	0.67082929	
315.6	0.65127672	0.67121661	
315.8	0.65162311	0.67160309	
316	0.65238215	0.67198872	
316.2	0.65315005	0.67237351	
316.4	0.65361875	0.67275746	
316.6	0.65410955	0.67314057	
316.8	0.65448669	0.67352285	
317	0.65530977	0.67390429	
317.2	0.65594464	0.6742849	
317.4	0.65614257	0.67466468	
317.6	0.65734757	0.67504362	
317.8	0.65796048	0.67542175	
318	0.65836304	0.67579904	
318.2	0.65885659	0.67617552	
318.4	0.65902311	0.67655117	
318.6	0.65915292	0.676926	
318.8	0.65884081	0.67730001	
319	0.65974708	0.67767321	
319.2	0.66034163	0.67804559	
319.4	0.66112542	0.67841716	
319.6	0.66232656	0.67878792	
319.8	0.66290524	0.67915787	
320	0.66379072	0.67952701	
320.2	0.66428223	0.67989534	
320.4	0.66494857	0.68026288	
320.6	0.66554576	0.68062961	
320.8	0.66635553	0.68099554	
321	0.66684662	0.68136067	
321.2	0.6673038	0.681725	
321.4	0.66726413	0.68208854	
321.6	0.66741217	0.68245128	
321.8	0.66756588	0.68281324	
322	0.66742351	0.6831744	
322.2	0.6675884	0.68353477	
322.4	0.66770314	0.68389436	
322.6	0.66818814	0.68425316	
322.8	0.66789293	0.68461118	
323	0.66829768	0.68496842	
323.2	0.6688176	0.68532488	
323.4	0.66989453	0.68568056	
323.6	0.67091405	0.68603547	
323.8	0.67158544	0.6863896	
324	0.67248985	0.68674295	
324.2	0.6734418	0.68709554	
324.4	0.67404945	0.68744736	
324.6	0.67450892	0.6877984	
324.8	0.67529923	0.68814869	
325	0.67559385	0.6884982	
325.2	0.67622642	0.68884696	
325.4	0.67693961	0.68919495	
325.6	0.67756199	0.68954219	
325.8	0.67870078	0.68988866	
326	0.67931235	0.69023438	
326.2	0.67964392	0.69057935	
326.4	0.68010026	0.69092356	
326.6	0.68110588	0.69126702	
326.8	0.68100042	0.69160973	
327	0.68112554	0.69195169	
327.2	0.68156988	0.69229291	
327.4	0.68175603	0.69263338	
327.6	0.68205444	0.69297311	
327.8	0.6820738	0.6933121	
328	0.68242824	0.69365034	
328.2	0.68261044	0.69398785	
328.4	0.68273769	0.69432462	
328.6	0.68338637	0.69466066	
328.8	0.68353838	0.69499597	
329	0.68394012	0.69533054	
329.2	0.68454121	0.69566438	
329.4	0.68545792	0.69599749	
329.6	0.68573074	0.69632988	
329.8	0.68633555	0.69666154	
330	0.68727743	0.69699247	
330.2	0.68768936	0.69732269	
330.4	0.68871157	0.69765218	
330.6	0.68941851	0.69798096	
330.8	0.68976294	0.69830901	
331	0.69043268	0.69863635	
331.2	0.69099304	0.69896298	
331.4	0.69177608	0.69928889	
331.6	0.69267454	0.69961409	
331.8	0.6936476	0.69993859	
332	0.69458593	0.70026237	
332.2	0.69503679	0.70058545	
332.4	0.69570841	0.70090782	
332.6	0.69608803	0.70122949	
332.8	0.69655548	0.70155045	
333	0.69682682	0.70187072	
333.2	0.69721009	0.70219028	
333.4	0.69775036	0.70250915	
333.6	0.69779023	0.70282732	
333.8	0.6982839	0.7031448	
334	0.69878236	0.70346159	
334.2	0.69850863	0.70377768	
334.4	0.6989022	0.70409309	
334.6	0.69923387	0.7044078	
334.8	0.69965572	0.70472183	
335	0.70003825	0.70503517	
335.2	0.6998267	0.70534783	
335.4	0.70037524	0.70565981	
335.6	0.70060525	0.70597111	
335.8	0.70147865	0.70628172	
336	0.70188643	0.70659166	
336.2	0.70254113	0.70690092	
336.4	0.70325696	0.70720951	
336.6	0.70413468	0.70751742	
336.8	0.7051997	0.70782466	
337	0.70542444	0.70813123	
337.2	0.70584071	0.70843714	
337.4	0.70693374	0.70874237	
337.6	0.70736023	0.70904694	
337.8	0.70741444	0.70935084	
338	0.70745659	0.70965408	
338.2	0.70785238	0.70995666	
338.4	0.70854648	0.71025857	
338.6	0.70913116	0.71055983	
338.8	0.70880284	0.71086043	
339	0.70887391	0.71116038	
339.2	0.70932492	0.71145967	
339.4	0.71020602	0.7117583	
339.6	0.71083953	0.71205629	
339.8	0.71207184	0.71235362	
340	0.71249467	0.71265031	
340.2	0.71321528	0.71294635	
340.4	0.71374804	0.71324174	
340.6	0.71472727	0.71353648	
340.8	0.71571813	0.71383059	
341	0.71599523	0.71412405	
341.2	0.7163161	0.71441687	
341.4	0.71719224	0.71470905	
341.6	0.71710531	0.7150006	
341.8	0.7174555	0.7152915	
342	0.7177215	0.71558178	
342.2	0.71803124	0.71587142	
342.4	0.71855935	0.71616042	
342.6	0.71875224	0.7164488	
342.8	0.71845153	0.71673655	
343	0.71873553	0.71702366	
343.2	0.71910836	0.71731016	
343.4	0.71913429	0.71759602	
343.6	0.71958172	0.71788127	
343.8	0.71981343	0.71816589	
344	0.719551	0.71844989	
344.2	0.72072978	0.71873326	
344.4	0.7207311	0.71901602	
344.6	0.7212076	0.71929817	
344.8	0.72191323	0.7195797	
345	0.72254472	0.71986061	
345.2	0.72252376	0.72014091	
345.4	0.72348171	0.7204206	
345.6	0.72450816	0.72069967	
345.8	0.72539556	0.72097814	
346	0.72628829	0.721256	
346.2	0.72683199	0.72153326	
346.4	0.72757529	0.72180991	
346.6	0.72790754	0.72208595	
346.8	0.72864526	0.72236139	
347	0.72861378	0.72263623	
347.2	0.72933512	0.72291048	
347.4	0.73003001	0.72318412	
347.6	0.73078814	0.72345716	
347.8	0.73108972	0.72372961	
348	0.73174705	0.72400147	
348.2	0.73282584	0.72427273	
348.4	0.73271828	0.7245434	
348.6	0.73332768	0.72481348	
348.8	0.7338983	0.72508297	
349	0.73429265	0.72535187	
349.2	0.73387637	0.72562018	
349.4	0.73467903	0.72588791	
349.6	0.73513211	0.72615506	
349.8	0.73561386	0.72642162	
350	0.73612208	0.7266876	
350.2	0.7361679	0.72695299	
350.4	0.73699177	0.72721781	
350.6	0.73743917	0.72748205	
350.8	0.73787701	0.72774572	
351	0.73800897	0.72800881	
351.2	0.73915366	0.72827132	
351.4	0.74023022	0.72853326	
351.6	0.74090589	0.72879463	
351.8	0.74207873	0.72905543	
352	0.74315621	0.72931566	
352.2	0.74375177	0.72957533	
352.4	0.74444694	0.72983442	
352.6	0.7446039	0.73009295	
352.8	0.74436668	0.73035092	
353	0.74434889	0.73060832	
353.2	0.74418191	0.73086516	
353.4	0.74458568	0.73112144	
353.6	0.74518824	0.73137716	
353.8	0.74545724	0.73163233	
354	0.74584324	0.73188693	
354.2	0.74583295	0.73214098	
354.4	0.74592954	0.73239448	
354.6	0.74580309	0.73264742	
354.8	0.74609966	0.73289981	
355	0.74662669	0.73315165	
355.2	0.74779306	0.73340294	
355.4	0.74860124	0.73365368	
355.6	0.74949061	0.73390387	
355.8	0.75043304	0.73415352	
356	0.75072747	0.73440262	
356.2	0.75089612	0.73465118	
356.4	0.75130158	0.7348992	
356.6	0.75114964	0.73514667	
356.8	0.75122833	0.73539361	
357	0.75220697	0.73564	
357.2	0.75314582	0.73588586	
357.4	0.75384255	0.73613118	
357.6	0.75456636	0.73637597	
357.8	0.75477446	0.73662022	
358	0.75513003	0.73686394	
358.2	0.75506436	0.73710713	
358.4	0.75565504	0.73734978	
358.6	0.75594301	0.73759191	
358.8	0.75638293	0.73783351	
359	0.75684007	0.73807458	
359.2	0.75769224	0.73831512	
359.4	0.7580473	0.73855514	
359.6	0.75869824	0.73879464	
359.8	0.75914817	0.73903361	
360	0.75930791	0.73927206	
360.2	0.75966377	0.73950999	
360.4	0.76003245	0.7397474	
360.6	0.76068656	0.73998429	
360.8	0.76115685	0.74022067	
361	0.76178537	0.74045653	
361.2	0.76211871	0.74069187	
361.4	0.76228778	0.74092671	
361.6	0.76279436	0.74116103	
361.8	0.76333106	0.74139483	
362	0.76413705	0.74162813	
362.2	0.7646408	0.74186092	
362.4	0.76530057	0.7420932	
362.6	0.76552606	0.74232497	
362.8	0.76631614	0.74255624	
363	0.76635047	0.742787	
363.2	0.76651285	0.74301726	
363.4	0.76714286	0.74324701	
363.6	0.76765371	0.74347627	
363.8	0.768583	0.74370502	
364	0.76876536	0.74393328	
364.2	0.76915822	0.74416103	
364.4	0.769503	0.74438829	
364.6	0.76980124	0.74461506	
364.8	0.76978511	0.74484132	
365	0.77025513	0.7450671	
365.2	0.77066018	0.74529238	
365.4	0.77128153	0.74551717	
365.6	0.77213158	0.74574147	
365.8	0.7730161	0.74596528	
366	0.77382712	0.7461886	
366.2	0.77442139	0.74641143	
366.4	0.77481708	0.74663378	
366.6	0.77508505	0.74685564	
366.8	0.77531833	0.74707702	
367	0.77531492	0.74729792	
367.2	0.77585225	0.74751833	
367.4	0.77660293	0.74773826	
367.6	0.77673246	0.74795771	
367.8	0.7770994	0.74817668	
368	0.77690903	0.74839518	
368.2	0.77690196	0.7486132	
368.4	0.77727919	0.74883074	
368.6	0.77765569	0.7490478	
368.8	0.77820711	0.7492644	
369	0.77821775	0.74948052	
369.2	0.77864166	0.74969617	
369.4	0.7790726	0.74991134	
369.6	0.77996244	0.75012605	
369.8	0.78078132	0.75034029	
370	0.7811876	0.75055406	
370.2	0.78192561	0.75076737	
370.4	0.7822258	0.75098021	
370.6	0.78300731	0.75119258	
370.8	0.78348648	0.75140449	
371	0.7839591	0.75161594	
371.2	0.78425951	0.75182693	
371.4	0.78450472	0.75203746	
371.6	0.7842939	0.75224753	
371.8	0.78497322	0.75245713	
372	0.7854276	0.75266629	
372.2	0.78579523	0.75287498	
372.4	0.78611933	0.75308322	
372.6	0.78633248	0.753291	
372.8	0.78661106	0.75349834	
373	0.78667879	0.75370522	
373.2	0.78781142	0.75391164	
373.4	0.78851504	0.75411762	
373.6	0.78944	0.75432315	
373.8	0.78998411	0.75452822	
374	0.79025629	0.75473286	
374.2	0.79097509	0.75493704	
374.4	0.79140293	0.75514078	
374.6	0.79202925	0.75534407	
374.8	0.79270758	0.75554692	
375	0.79315823	0.75574933	
375.2	0.79338397	0.7559513	
375.4	0.7936774	0.75615282	
375.6	0.79432126	0.7563539	
375.8	0.79531568	0.75655455	
376	0.79622763	0.75675476	
376.2	0.79623734	0.75695453	
376.4	0.79666545	0.75715386	
376.6	0.79697285	0.75735276	
376.8	0.79729694	0.75755123	
377	0.79814293	0.75774926	
377.2	0.79866664	0.75794686	
377.4	0.79920391	0.75814403	
377.6	0.79968285	0.75834077	
377.8	0.79977085	0.75853708	
378	0.79980768	0.75873296	
378.2	0.80058405	0.75892841	
378.4	0.80060315	0.75912344	
378.6	0.80147672	0.75931804	
378.8	0.80193817	0.75951222	
379	0.80213117	0.75970597	
379.2	0.80235976	0.7598993	
379.4	0.80296915	0.76009221	
379.6	0.80339114	0.76028469	
379.8	0.80408097	0.76047676	
380	0.80504539	0.76066841	
380.2	0.80518718	0.76085964	
380.4	0.80568864	0.76105045	
380.6	0.80580876	0.76124084	
380.8	0.80595325	0.76143082	
381	0.80632077	0.76162039	
381.2	0.80616349	0.76180954	
381.4	0.80630725	0.76199827	
381.6	0.805959	0.7621866	
381.8	0.80533067	0.76237452	
382	0.80508296	0.76256202	
382.2	0.80508296	0.76274914	
382.4	0.80393655	0.76265672	
382.6	0.80265536	0.7625643	
382.8	0.8010715	0.7624719	
383	0.79924758	0.7623795	
383.2	0.79757393	0.76228712	
383.4	0.79592547	0.76219475	
383.6	0.79404793	0.76210239	
383.8	0.79200047	0.76201004	
384	0.79075435	0.76191771	
384.2	0.78907357	0.76182538	
384.4	0.78762891	0.76173306	
384.6	0.78574867	0.76164076	
384.8	0.78454687	0.76154847	
385	0.7826017	0.76145619	
385.2	0.78083755	0.76136392	
385.4	0.77983863	0.76127166	
385.6	0.77884677	0.76117941	
385.8	0.77777372	0.76108717	
386	0.77691532	0.76099495	
386.2	0.77590638	0.76090273	
386.4	0.77414379	0.76081053	
386.6	0.77270813	0.76071834	
386.8	0.7716267	0.76062616	
387	0.77053973	0.76053399	
387.2	0.76990936	0.76044183	
387.4	0.76908019	0.76034968	
387.6	0.76850125	0.76025755	
387.8	0.76781165	0.76016542	
388	0.76729096	0.76007331	
388.2	0.76650201	0.75998121	
388.4	0.76592387	0.75988911	
388.6	0.76531066	0.75979703	
388.8	0.76499778	0.75970496	
389	0.76424669	0.75961291	
389.2	0.76397927	0.75952086	
389.4	0.76367965	0.75942882	
389.6	0.76302375	0.7593368	
389.8	0.76255336	0.75924479	
390	0.76144993	0.75915278	
390.2	0.76065914	0.75906079	
390.4	0.75974331	0.75896881	
390.6	0.75900268	0.75887684	
390.8	0.75875581	0.75878489	
391	0.75825961	0.75869294	
391.2	0.7574636	0.758601	
391.4	0.75599185	0.75850908	
391.6	0.7554324	0.75841717	
391.8	0.75448585	0.75832527	
392	0.7536342	0.75823337	
392.2	0.75340894	0.7581415	
392.4	0.75277131	0.75804963	
392.6	0.75247434	0.75795777	
392.8	0.75204611	0.75786592	
393	0.75171696	0.75777409	
393.2	0.75142408	0.75768226	
393.4	0.75140735	0.75759045	
393.6	0.75098914	0.75749865	
393.8	0.75113124	0.75740686	
394	0.75041254	0.75731508	
394.2	0.75077657	0.75722331	
394.4	0.7508255	0.75713155	
394.6	0.75060797	0.75703981	
394.8	0.75069969	0.75694807	
395	0.75061173	0.75685635	
395.2	0.74996499	0.75676464	
395.4	0.749394	0.75667293	
395.6	0.74977957	0.75658124	
395.8	0.7498356	0.75648956	
396	0.74929694	0.7563979	
396.2	0.74909978	0.75630624	
396.4	0.74858198	0.75621459	
396.6	0.74798972	0.75612296	
396.8	0.74810685	0.75603133	
397	0.74787885	0.75593972	
397.2	0.74777034	0.75584812	
397.4	0.74756669	0.75575653	
397.6	0.74686459	0.75566495	
397.8	0.74686878	0.75557338	
398	0.7456093	0.75548182	
398.2	0.74505607	0.75539028	
398.4	0.74400292	0.75529874	
398.6	0.74358024	0.75520722	
398.8	0.74301222	0.7551157	
399	0.74300467	0.7550242	
399.2	0.74297075	0.75493271	
399.4	0.74259132	0.75484123	
399.6	0.74228465	0.75474976	
399.8	0.74199503	0.75465831	
400	0.74120756	0.75456686	
400.2	0.7411091	0.75447542	
400.4	0.74049407	0.754384	
400.6	0.74037773	0.75429259	
400.8	0.74059771	0.75420119	
401	0.74036682	0.75410979	
401.2	0.74033605	0.75401841	
401.4	0.74039012	0.75392705	
401.6	0.74013232	0.75383569	
401.8	0.73959387	0.75374434	
402	0.73866147	0.753653	
402.2	0.73853314	0.75356168	
402.4	0.73832952	0.75347037	
402.6	0.73857497	0.75337906	
402.8	0.73832971	0.75328777	
403	0.73861165	0.75319649	
403.2	0.7384802	0.75310522	
403.4	0.7376943	0.75301396	
403.6	0.73743953	0.75292272	
403.8	0.7372359	0.75283148	
404	0.7372571	0.75274026	
404.2	0.73739051	0.75264904	
404.4	0.73670464	0.75255784	
404.6	0.73664471	0.75246665	
404.8	0.73613002	0.75237547	
405	0.73639328	0.7522843	
405.2	0.73627643	0.75219314	
405.4	0.73610091	0.75210199	
405.6	0.73547503	0.75201085	
405.8	0.73529625	0.75191973	
406	0.73522741	0.75182861	
406.2	0.73551741	0.75173751	
406.4	0.73546754	0.75164642	
406.6	0.73599325	0.75155534	
406.8	0.73581359	0.75146427	
407	0.73579504	0.75137321	
407.2	0.73589865	0.75128216	
407.4	0.73628495	0.75119112	
407.6	0.73639036	0.75110009	
407.8	0.73607897	0.75100908	
408	0.73606066	0.75091807	
408.2	0.73587551	0.75082708	
408.4	0.73505174	0.7507361	
408.6	0.7349318	0.75064513	
408.8	0.73463255	0.75055417	
409	0.73470601	0.75046322	
409.2	0.73392256	0.75037228	
409.4	0.73309871	0.75028135	
409.6	0.732697	0.75019044	
409.8	0.73257617	0.75009953	
410	0.73253227	0.75000864	
410.2	0.73241486	0.74991776	
410.4	0.73220698	0.74982688	
410.6	0.73212378	0.74973602	
410.8	0.73192851	0.74964517	
411	0.73206511	0.74955433	
411.2	0.73227423	0.74946351	
411.4	0.73234863	0.74937269	
411.6	0.73188082	0.74928188	
411.8	0.73226831	0.74919109	
412	0.73242809	0.7491003	
412.2	0.7322584	0.74900953	
412.4	0.73221929	0.74891877	
412.6	0.73242811	0.74882802	
412.8	0.73199683	0.74873728	
413	0.73144165	0.74864655	
413.2	0.73094427	0.74855583	
413.4	0.73102902	0.74846512	
413.6	0.73119317	0.74837443	
413.8	0.73106571	0.74828374	
414	0.73114623	0.74819307	
414.2	0.73053597	0.74810241	
414.4	0.73039512	0.74801175	
414.6	0.73002977	0.74792111	
414.8	0.73017133	0.74783048	
415	0.73008921	0.74773986	
415.2	0.72968522	0.74764926	
415.4	0.72927804	0.74755866	
415.6	0.72918672	0.74746807	
415.8	0.72930782	0.7473775	
416	0.72898175	0.74728693	
416.2	0.72880243	0.74719638	
416.4	0.72882411	0.74710584	
416.6	0.72836262	0.74701531	
416.8	0.72836924	0.74692479	
417	0.72877446	0.74683428	
417.2	0.72907089	0.74674378	
417.4	0.72939903	0.74665329	
417.6	0.72934558	0.74656282	
417.8	0.72938295	0.74647235	
418	0.72917969	0.7463819	
418.2	0.72845082	0.74629145	
418.4	0.72837273	0.74620102	
418.6	0.72792724	0.7461106	
418.8	0.72798035	0.74602019	
419	0.72792019	0.74592979	
419.2	0.72735538	0.7458394	
419.4	0.72725094	0.74574902	
419.6	0.72710301	0.74565865	
419.8	0.72718695	0.7455683	
420	0.72724695	0.74547795	
420.2	0.72772325	0.74538762	
420.4	0.72729296	0.7452973	
420.6	0.72755466	0.74520698	
420.8	0.72756613	0.74511668	
421	0.72749547	0.74502639	
421.2	0.72728198	0.74493611	
421.4	0.72706936	0.74484584	
421.6	0.72705099	0.74475559	
421.8	0.72688597	0.74466534	
422	0.72665412	0.74457511	
422.2	0.72651582	0.74448488	
422.4	0.72629808	0.74439467	
422.6	0.72567901	0.74430446	
422.8	0.72588951	0.74421427	
423	0.72616608	0.74412409	
423.2	0.72555028	0.74403392	
423.4	0.72555041	0.74394376	
423.6	0.72548788	0.74385361	
423.8	0.72549469	0.74376348	
424	0.72523072	0.74367335	
424.2	0.72539064	0.74358324	
424.4	0.72455535	0.74349313	
424.6	0.72452081	0.74340304	
424.8	0.7239092	0.74331296	
425	0.72386176	0.74322288	
425.2	0.72347727	0.74313282	
425.4	0.72325774	0.74304277	
425.6	0.72369582	0.74295273	
425.8	0.72361631	0.74286271	
426	0.72394549	0.74277269	
426.2	0.72345472	0.74268268	
426.4	0.72301845	0.74259269	
426.6	0.72291203	0.7425027	
426.8	0.72298456	0.74241273	
427	0.72330144	0.74232277	
427.2	0.72290751	0.74223282	
427.4	0.72348763	0.74214288	
427.6	0.72393755	0.74205295	
427.8	0.72407426	0.74196303	
428	0.72420294	0.74187312	
428.2	0.72452338	0.74178322	
428.4	0.72466892	0.74169333	
428.6	0.72478487	0.74160346	
428.8	0.72487646	0.74151359	
429	0.72508531	0.74142374	
429.2	0.72542855	0.7413339	
429.4	0.72586948	0.74124407	
429.6	0.72625231	0.74115425	
429.8	0.726099	0.74106444	
430	0.72597329	0.74097464	
430.2	0.72576051	0.74088485	
430.4	0.72580694	0.74079507	
430.6	0.72568008	0.7407053	
430.8	0.7255446	0.74061555	
431	0.72562312	0.7405258	
431.2	0.72504365	0.74043607	
431.4	0.72467409	0.74034635	
431.6	0.72435844	0.74025663	
431.8	0.7240297	0.74016693	
432	0.72341008	0.74007724	
432.2	0.72305972	0.73998756	
432.4	0.72300758	0.73989789	
432.6	0.72280862	0.73980824	
432.8	0.72270958	0.73971859	
433	0.72287551	0.73962895	
433.2	0.72283456	0.73953933	
433.4	0.72270889	0.73944971	
433.6	0.72267744	0.73936011	
433.8	0.7221188	0.73927052	
434	0.7223145	0.73918094	
434.2	0.72273212	0.73909137	
434.4	0.72286085	0.73900181	
434.6	0.72347256	0.73891226	
434.8	0.72340749	0.73882272	
435	0.72345908	0.73873319	
435.2	0.72316442	0.73864367	
435.4	0.72362609	0.73855417	
435.6	0.72378569	0.73846467	
435.8	0.72397788	0.73837519	
436	0.72408832	0.73828572	
436.2	0.72427284	0.73819625	
436.4	0.72463729	0.7381068	
436.6	0.72460889	0.73801736	
436.8	0.72454432	0.73792793	
437	0.72419005	0.73783851	
437.2	0.72379648	0.7377491	
437.4	0.72315454	0.73765971	
437.6	0.72267142	0.73757032	
437.8	0.72244747	0.73748094	
438	0.72247175	0.73739158	
438.2	0.72220656	0.73730222	
438.4	0.72246241	0.73721288	
438.6	0.72269291	0.73712355	
438.8	0.72209875	0.73703423	
439	0.72232672	0.73694492	
439.2	0.7219337	0.73685562	
439.4	0.72216408	0.73676633	
439.6	0.7216761	0.73667705	
439.8	0.72190611	0.73658778	
440	0.72230282	0.73649852	
440.2	0.72201452	0.73640928	
440.4	0.7220991	0.73632004	
440.6	0.7222404	0.73623082	
440.8	0.72193685	0.73614161	
441	0.72123069	0.7360524	
441.2	0.7210191	0.73596321	
441.4	0.7203727	0.73587403	
441.6	0.72045843	0.73578486	
441.8	0.72025005	0.7356957	
442	0.72014594	0.73560655	
442.2	0.72048368	0.73551741	
442.4	0.72055591	0.73542829	
442.6	0.72017411	0.73533917	
442.8	0.71977496	0.73525006	
443	0.71959259	0.73516097	
443.2	0.71912081	0.73507189	
443.4	0.71900436	0.73498281	
443.6	0.71906014	0.73489375	
443.8	0.71951798	0.7348047	
444	0.71943549	0.73471566	
444.2	0.71935739	0.73462663	
444.4	0.71961976	0.73453761	
444.6	0.71961431	0.7344486	
444.8	0.71909544	0.7343596	
445	0.7186283	0.73427062	
445.2	0.7183062	0.73418164	
445.4	0.71773404	0.73409268	
445.6	0.71771365	0.73400372	
445.8	0.71712928	0.73391478	
446	0.71717981	0.73382585	
446.2	0.71687973	0.73373692	
446.4	0.71663722	0.73364801	
446.6	0.71663516	0.73355911	
446.8	0.71691189	0.73347022	
447	0.71702387	0.73338134	
447.2	0.71736269	0.73329248	
447.4	0.7177205	0.73320362	
447.6	0.71809306	0.73311477	
447.8	0.71829225	0.73302594	
448	0.71841793	0.73293711	
448.2	0.71926104	0.7328483	
448.4	0.71943365	0.73275949	
448.6	0.71962922	0.7326707	
448.8	0.71960651	0.73258192	
449	0.71982016	0.73249315	
449.2	0.72003925	0.73240439	
449.4	0.71977842	0.73231564	
449.6	0.71964817	0.7322269	
449.8	0.71939615	0.73213817	
450	0.71931624	0.73204945	
450.2	0.71935311	0.73196074	
450.4	0.71968046	0.73187205	
450.6	0.71980745	0.73178336	
450.8	0.71968037	0.73169469	
451	0.71960812	0.73160602	
451.2	0.71971484	0.73151737	
451.4	0.71898135	0.73142873	
451.6	0.71888823	0.7313401	
451.8	0.71884	0.73125148	
452	0.7186625	0.73116287	
452.2	0.71862121	0.73107427	
452.4	0.71822309	0.73098568	
452.6	0.71792316	0.7308971	
452.8	0.71735646	0.73080853	
453	0.71737963	0.73071998	
453.2	0.71725819	0.73063143	
453.4	0.71677248	0.7305429	
453.6	0.71648288	0.73045437	
453.8	0.71656002	0.73036586	
454	0.71660971	0.73027736	
454.2	0.71640982	0.73018886	
454.4	0.71681028	0.73010038	
454.6	0.71669711	0.73001191	
454.8	0.71649199	0.72992345	
455	0.71716528	0.729835	
455.2	0.71737539	0.72974656	
455.4	0.71722231	0.72965814	
455.6	0.71780289	0.72956972	
455.8	0.71747844	0.72948131	
456	0.71746491	0.72939292	
456.2	0.71753164	0.72930453	
456.4	0.71724493	0.72921616	
456.6	0.71675258	0.7291278	
456.8	0.71645315	0.72903944	
457	0.71643081	0.7289511	
457.2	0.71633546	0.72886277	
457.4	0.71601449	0.72877445	
457.6	0.71563721	0.72868614	
457.8	0.71564169	0.72859784	
458	0.71530622	0.72850955	
458.2	0.7153524	0.72842127	
458.4	0.71548422	0.72833301	
458.6	0.71520542	0.72824475	
458.8	0.71573881	0.7281565	
459	0.71637994	0.72806827	
459.2	0.71662419	0.72798004	
459.4	0.71682621	0.72789183	
459.6	0.71724514	0.72780363	
459.8	0.71704735	0.72771544	
460	0.71722163	0.72762725	
460.2	0.71684352	0.72753908	
460.4	0.71643996	0.72745092	
460.6	0.71640867	0.72736277	
460.8	0.71643084	0.72727463	
461	0.71620548	0.72718651	
461.2	0.716522	0.72709839	
461.4	0.71642963	0.72701028	
461.6	0.71616147	0.72692219	
461.8	0.71602532	0.7268341	
462	0.71617634	0.72674603	
462.2	0.71642368	0.72665796	
462.4	0.71608288	0.72656991	
462.6	0.71608288	0.72648186	
462.8	0.71619489	0.72639383	
463	0.71602521	0.72630581	
463.2	0.71600954	0.7262178	
463.4	0.71573279	0.7261298	
463.6	0.71553279	0.72604181	
463.8	0.71492643	0.72595383	
464	0.71468106	0.72586586	
464.2	0.71448308	0.72577791	
464.4	0.71469437	0.72568996	
464.6	0.71477606	0.72560202	
464.8	0.71465864	0.7255141	
465	0.71499472	0.72542618	
465.2	0.71563453	0.72533828	
465.4	0.71528443	0.72525039	
465.6	0.71522035	0.7251625	
465.8	0.71515562	0.72507463	
466	0.71522137	0.72498677	
466.2	0.71514378	0.72489892	
466.4	0.71491228	0.72481108	
466.6	0.71420963	0.72472325	
466.8	0.71378848	0.72463543	
467	0.71406863	0.72454762	
467.2	0.71385452	0.72445982	
467.4	0.71399552	0.72437204	
467.6	0.7144831	0.72428426	
467.8	0.71461574	0.72419649	
468	0.71504495	0.72410874	
468.2	0.71573914	0.72402099	
468.4	0.71655598	0.72393326	
468.6	0.71624246	0.72384554	
468.8	0.71643431	0.72375782	
469	0.71690772	0.72367012	
469.2	0.71657278	0.72358243	
469.4	0.71622199	0.72349475	
469.6	0.71636447	0.72340708	
469.8	0.71558246	0.72331942	
470	0.71560563	0.72323177	
470.2	0.71591065	0.72314413	
470.4	0.71532325	0.7230565	
470.6	0.71444642	0.72296889	
470.8	0.71421303	0.72288128	
471	0.71416741	0.72279369	
471.2	0.71365536	0.7227061	
471.4	0.71379559	0.72261853	
471.6	0.71384884	0.72253096	
471.8	0.71358448	0.72244341	
472	0.71389441	0.72235587	
472.2	0.71405064	0.72226833	
472.4	0.71386068	0.72218081	
472.6	0.71340616	0.7220933	
472.8	0.71357862	0.7220058	
473	0.71375191	0.72191831	
473.2	0.71379475	0.72183083	
473.4	0.71385722	0.72174336	
473.6	0.71424822	0.72165591	
473.8	0.71418525	0.72156846	
474	0.71484512	0.72148102	
474.2	0.71500398	0.72139359	
474.4	0.71481092	0.72130618	
474.6	0.71451242	0.72121877	
474.8	0.7145496	0.72113138	
475	0.71402692	0.721044	
475.2	0.71413245	0.72095662	
475.4	0.71365195	0.72086926	
475.6	0.71366389	0.72078191	
475.8	0.71344895	0.72069457	
476	0.71299842	0.72060724	
476.2	0.71226886	0.72051992	
476.4	0.71195249	0.72043261	
476.6	0.71159461	0.72034531	
476.8	0.71128566	0.72025802	
477	0.7112622	0.72017074	
477.2	0.71130969	0.72008347	
477.4	0.71123014	0.71999622	
477.6	0.7116095	0.71990897	
477.8	0.71176962	0.71982173	
478	0.71189008	0.71973451	
478.2	0.71194365	0.71964729	
478.4	0.71211168	0.71956009	
478.6	0.71185405	0.7194729	
478.8	0.71189291	0.71938571	
479	0.71178079	0.71929854	
479.2	0.71233937	0.71921138	
479.4	0.71173873	0.71912423	
479.6	0.71169076	0.71903709	
479.8	0.71119171	0.71894996	
480	0.71037828	0.71886284	
480.2	0.71019985	0.71877573	
480.4	0.7104739	0.71868863	
480.6	0.71049826	0.71860154	
480.8	0.71071002	0.71851447	
481	0.71095758	0.7184274	
481.2	0.71158148	0.71834034	
481.4	0.71210175	0.7182533	
481.6	0.7122599	0.71816626	
481.8	0.71271277	0.71807924	
482	0.71261596	0.71799223	
482.2	0.71249195	0.71790522	
482.4	0.71232789	0.71781823	
482.6	0.71157074	0.71773125	
482.8	0.71158843	0.71764428	
483	0.71098253	0.71755731	
483.2	0.71053785	0.71747036	
483.4	0.70972687	0.71738342	
483.6	0.71022674	0.71729649	
483.8	0.7103268	0.71720957	
484	0.70999687	0.71712267	
484.2	0.7101174	0.71703577	
484.4	0.7104267	0.71694888	
484.6	0.71039312	0.716862	
484.8	0.7105402	0.71677514	
485	0.71069513	0.71668828	
485.2	0.71114159	0.71660144	
485.4	0.71128215	0.7165146	
485.6	0.71105515	0.71642778	
485.8	0.71130582	0.71634096	
486	0.71121177	0.71625416	
486.2	0.71097842	0.71616737	
486.4	0.71058229	0.71608058	
486.6	0.71028678	0.71599381	
486.8	0.71019236	0.71590705	
487	0.70961058	0.7158203	
487.2	0.70966858	0.71573356	
487.4	0.71009843	0.71564683	
487.6	0.71088951	0.71556011	
487.8	0.7106551	0.7154734	
488	0.70994806	0.71538671	
488.2	0.7100629	0.71530002	
488.4	0.7106758	0.71521334	
488.6	0.71122566	0.71512667	
488.8	0.71128076	0.71504002	
489	0.71128246	0.71495337	
489.2	0.71089906	0.71486674	
489.4	0.71072479	0.71478011	
489.6	0.71085555	0.7146935	
489.8	0.71155929	0.71460689	
490	0.71184247	0.7145203	
490.2	0.71179811	0.71443372	
490.4	0.71163316	0.71434715	
490.6	0.71165909	0.71426058	
490.8	0.71114699	0.71417403	
491	0.71069246	0.71408749	
491.2	0.71098869	0.71400096	
491.4	0.71109879	0.71391444	
491.6	0.71138072	0.71382793	
491.8	0.71147963	0.71374143	
492	0.71107849	0.71365495	
492.2	0.71183019	0.71356847	
492.4	0.71197658	0.713482	
492.6	0.71193573	0.71339554	
492.8	0.71114886	0.7133091	
493	0.71095686	0.71322266	
493.2	0.71043156	0.71313624	
493.4	0.71092631	0.71304982	
493.6	0.71167952	0.71296342	
493.8	0.71212198	0.71287702	
494	0.71164032	0.71279064	
494.2	0.71125274	0.71270427	
494.4	0.71102009	0.7126179	
494.6	0.71100738	0.71253155	
494.8	0.71068461	0.71244521	
495	0.71045219	0.71235888	
495.2	0.71071776	0.71227256	
495.4	0.71061721	0.71218625	
495.6	0.71110208	0.71209995	
495.8	0.71109856	0.71201366	
496	0.71077238	0.71192738	
496.2	0.7109345	0.71184111	
496.4	0.71075692	0.71175485	
496.6	0.71049444	0.71166861	
496.8	0.71034187	0.71158237	
497	0.71026922	0.71149614	
497.2	0.71047601	0.71140993	
497.4	0.71098051	0.71132372	
497.6	0.71098849	0.71123752	
497.8	0.7109135	0.71115134	
498	0.71015827	0.71106517	
498.2	0.71018127	0.710979	
498.4	0.71042852	0.71089285	
498.6	0.70993647	0.7108067	
498.8	0.70994804	0.71072057	
499	0.70967806	0.71063445	
499.2	0.70961676	0.71054834	
499.4	0.70951853	0.71046224	
499.6	0.70935035	0.71037615	
499.8	0.70908974	0.71029006	
500	0.70894885	0.71020399	
500.2	0.70898878	0.71011794	
500.4	0.70898168	0.71003189	
500.6	0.70855169	0.70994585	
500.8	0.7086194	0.70985982	
501	0.70831093	0.7097738	
501.2	0.70854224	0.70968779	
501.4	0.70877343	0.7096018	
501.6	0.708708	0.70951581	
501.8	0.70903425	0.70942983	
502	0.70853558	0.70934387	
502.2	0.70861548	0.70925791	
502.4	0.70846467	0.70917197	
502.6	0.70836017	0.70908603	
502.8	0.70815758	0.70900011	
503	0.70794293	0.70891419	
503.2	0.70836566	0.70882829	
503.4	0.70812347	0.7087424	
503.6	0.70810801	0.70865652	
503.8	0.70831466	0.70857064	
504	0.7084685	0.70848478	
504.2	0.70845843	0.70839893	
504.4	0.70856825	0.70831309	
504.6	0.70820128	0.70822726	
504.8	0.70798105	0.70814144	
505	0.70793568	0.70805563	
505.2	0.70768753	0.70796983	
505.4	0.70810071	0.70788404	
505.6	0.70807149	0.70779826	
505.8	0.70807328	0.70771249	
506	0.70723229	0.70762674	
506.2	0.70735684	0.70754099	
506.4	0.70756297	0.70745525	
506.6	0.70770234	0.70736953	
506.8	0.70754645	0.70728381	
507	0.70805814	0.7071981	
507.2	0.70850074	0.70711241	
507.4	0.7079564	0.70702672	
507.6	0.70851445	0.70694105	
507.8	0.7091345	0.70685538	
508	0.70899562	0.70676973	
508.2	0.7088899	0.70668409	
508.4	0.70895876	0.70659845	
508.6	0.70884573	0.70651283	
508.8	0.7089648	0.70642722	
509	0.70892258	0.70634162	
509.2	0.70863716	0.70625603	
509.4	0.70935859	0.70617044	
509.6	0.70944549	0.70608487	
509.8	0.70960718	0.70599931	
510	0.70979146	0.70591376	
510.2	0.71011363	0.70582822	
510.4	0.70998964	0.70574269	
510.6	0.71027225	0.70565717	
510.8	0.71012213	0.70557167	
511	0.7097472	0.70548617	
511.2	0.70982285	0.70540068	
511.4	0.70951796	0.7053152	
511.6	0.70997874	0.70522973	
511.8	0.70959772	0.70514428	
512	0.70889024	0.70505883	
512.2	0.70897792	0.7049734	
512.4	0.70870128	0.70488797	
512.6	0.70835147	0.70480255	
512.8	0.70845417	0.70471715	
513	0.70809312	0.70463175	
513.2	0.70804986	0.70454637	
513.4	0.70805454	0.704461	
513.6	0.70826624	0.70437563	
513.8	0.70808017	0.70429028	
514	0.70826968	0.70420494	
514.2	0.70770576	0.7041196	
514.4	0.70758545	0.70403428	
514.6	0.70799702	0.70394897	
514.8	0.70771975	0.70386367	
515	0.70738767	0.70377838	
515.2	0.70795768	0.70369309	
515.4	0.70825142	0.70360782	
515.6	0.70815136	0.70352256	
515.8	0.70845566	0.70343731	
516	0.7084287	0.70335207	
516.2	0.70871803	0.70326684	
516.4	0.70852071	0.70318163	
516.6	0.70857997	0.70309642	
516.8	0.70835168	0.70301122	
517	0.70783774	0.70292603	
517.2	0.70734867	0.70284085	
517.4	0.70692308	0.70275569	
517.6	0.70703307	0.70267053	
517.8	0.70635246	0.70258538	
518	0.70612824	0.70250024	
518.2	0.70565562	0.70241512	
518.4	0.70575398	0.70233	
518.6	0.70589643	0.7022449	
518.8	0.70576512	0.7021598	
519	0.70545398	0.70207472	
519.2	0.70610138	0.70198964	
519.4	0.70606132	0.70190458	
519.6	0.70605783	0.70181952	
519.8	0.7068404	0.70173448	
520	0.70690214	0.70164945	
520.2	0.70748691	0.70156442	
520.4	0.70756187	0.70147941	
520.6	0.70750875	0.70139441	
520.8	0.70708269	0.70130942	
521	0.70695896	0.70122444	
521.2	0.70676919	0.70113946	
521.4	0.70640998	0.7010545	
521.6	0.70626364	0.70096955	
521.8	0.70564589	0.70088461	
522	0.70537211	0.70079968	
522.2	0.7052535	0.70071476	
522.4	0.70525164	0.70062985	
522.6	0.70466692	0.70054495	
522.8	0.70472554	0.70046006	
523	0.70463154	0.70037518	
523.2	0.70497733	0.70029031	
523.4	0.70535398	0.70020546	
523.6	0.70586186	0.70012061	
523.8	0.7067959	0.70003577	
524	0.70751305	0.69995094	
524.2	0.70810006	0.69986613	
524.4	0.70790264	0.69978132	
524.6	0.70766327	0.69969652	
524.8	0.70763689	0.69961174	
525	0.70728833	0.69952696	
525.2	0.70702155	0.69944219	
525.4	0.7065512	0.69935744	
525.6	0.70639438	0.69927269	
525.8	0.70625249	0.69918796	
526	0.70643217	0.69910323	
526.2	0.7061543	0.69901852	
526.4	0.70567156	0.69893381	
526.6	0.70539939	0.69884912	
526.8	0.7057704	0.69876444	
527	0.70610409	0.69867976	
527.2	0.70652133	0.6985951	
527.4	0.70685315	0.69851045	
527.6	0.70657654	0.6984258	
527.8	0.70702952	0.69834117	
528	0.70696551	0.69825655	
528.2	0.70668399	0.69817194	
528.4	0.70602004	0.69808734	
528.6	0.70572838	0.69800274	
528.8	0.70547126	0.69791816	
529	0.70442006	0.69783359	
529.2	0.70429009	0.69774903	
529.4	0.70458559	0.69766448	
529.6	0.70478569	0.69757994	
529.8	0.70496991	0.69749541	
530	0.70517296	0.69741089	
530.2	0.70465177	0.69732638	
530.4	0.70444561	0.69724188	
530.6	0.70447704	0.69715739	
530.8	0.70467609	0.69707292	
531	0.7048938	0.69698845	
531.2	0.70498154	0.69690399	
531.4	0.7046452	0.69681954	
531.6	0.70469423	0.6967351	
531.8	0.705048	0.69665068	
532	0.70495603	0.69656626	
532.2	0.70514863	0.69648185	
532.4	0.70512345	0.69639745	
532.6	0.70518836	0.69631307	
532.8	0.70525089	0.69622869	
533	0.70504658	0.69614433	
533.2	0.70584734	0.69605997	
533.4	0.70650531	0.69597562	
533.6	0.70639691	0.69589129	
533.8	0.7062158	0.69580696	
534	0.70600408	0.69572265	
534.2	0.70556796	0.69563834	
534.4	0.70567185	0.69555405	
534.6	0.7056019	0.69546976	
534.8	0.70556458	0.69538549	
535	0.70562957	0.69530123	
535.2	0.70532856	0.69521697	
535.4	0.70505779	0.69513273	
535.6	0.70525971	0.6950485	
535.8	0.70496586	0.69496427	
536	0.70469036	0.69488006	
536.2	0.70461366	0.69479586	
536.4	0.70451453	0.69471166	
536.6	0.70462916	0.69462748	
536.8	0.70416179	0.69454331	
537	0.70334674	0.69445915	
537.2	0.70345827	0.694375	
537.4	0.70340236	0.69429085	
537.6	0.70339391	0.69420672	
537.8	0.70348034	0.6941226	
538	0.70319956	0.69403849	
538.2	0.70340457	0.69395439	
538.4	0.7038087	0.6938703	
538.6	0.70403497	0.69378622	
538.8	0.70429652	0.69370215	
539	0.70489877	0.69361809	
539.2	0.70517598	0.69353404	
539.4	0.70575449	0.69345	
539.6	0.70599011	0.69336597	
539.8	0.70587791	0.69328195	
540	0.70568866	0.69319794	
540.2	0.70552197	0.69311394	
540.4	0.70528933	0.69302995	
540.6	0.70520365	0.69294598	
540.8	0.70425659	0.69286201	
541	0.70376049	0.69277805	
541.2	0.70439654	0.6926941	
541.4	0.70437292	0.69261016	
541.6	0.70426303	0.69252623	
541.8	0.70399003	0.69244232	
542	0.70338159	0.69235841	
542.2	0.70333116	0.69227451	
542.4	0.70321861	0.69219063	
542.6	0.70353645	0.69210675	
542.8	0.70350628	0.69202288	
543	0.70412338	0.69193903	
543.2	0.70427482	0.69185518	
543.4	0.70450439	0.69177134	
543.6	0.70422034	0.69168752	
543.8	0.70410808	0.6916037	
544	0.70381969	0.6915199	
544.2	0.70403571	0.6914361	
544.4	0.70364896	0.69135231	
544.6	0.70392232	0.69126854	
544.8	0.70374349	0.69118477	
545	0.70394656	0.69110102	
545.2	0.70385894	0.69101727	
545.4	0.70373511	0.69093354	
545.6	0.7034472	0.69084982	
545.8	0.7031763	0.6907661	
546	0.70270764	0.6906824	
546.2	0.70279488	0.6905987	
546.4	0.70303148	0.69051502	
546.6	0.70255638	0.69043134	
546.8	0.70240226	0.69034768	
547	0.70232307	0.69026403	
547.2	0.70225417	0.69018038	
547.4	0.7023976	0.69009675	
547.6	0.70180996	0.69001313	
547.8	0.7015367	0.68992951	
548	0.70182872	0.68984591	
548.2	0.70178622	0.68976232	
548.4	0.70126851	0.68967874	
548.6	0.70164923	0.68959516	
548.8	0.70155046	0.6895116	
549	0.70133465	0.68942805	
549.2	0.70154709	0.68934451	
549.4	0.70195857	0.68926098	
549.6	0.70183441	0.68917745	
549.8	0.70196509	0.68909394	
550	0.70251088	0.68901044	
550.2	0.70303339	0.68892695	
550.4	0.70325748	0.68884347	
550.6	0.70297239	0.68876	
550.8	0.70349418	0.68867653	
551	0.70378085	0.68859308	
551.2	0.70423067	0.68850964	
551.4	0.70429696	0.68842621	
551.6	0.70409694	0.68834279	
551.8	0.70404156	0.68825938	
552	0.70428711	0.68817598	
552.2	0.7031903	0.68809259	
552.4	0.70327491	0.68800921	
552.6	0.70322343	0.68792584	
552.8	0.70319502	0.68784248	
553	0.7032308	0.68775913	
553.2	0.70301893	0.68767579	
553.4	0.70264692	0.68759246	
553.6	0.70268235	0.68750914	
553.8	0.70236103	0.68742583	
554	0.70245149	0.68734253	
554.2	0.70236343	0.68725924	
554.4	0.70217758	0.68717596	
554.6	0.70234857	0.68709269	
554.8	0.70269167	0.68700943	
555	0.70286473	0.68692619	
555.2	0.70263175	0.68684295	
555.4	0.70298536	0.68675972	
555.6	0.70290164	0.6866765	
555.8	0.70317515	0.68659329	
556	0.70341573	0.68651009	
556.2	0.70313619	0.6864269	
556.4	0.70371498	0.68634372	
556.6	0.70364413	0.68626056	
556.8	0.7037737	0.6861774	
557	0.70335308	0.68609425	
557.2	0.70300282	0.68601111	
557.4	0.70285643	0.68592798	
557.6	0.70232072	0.68584487	
557.8	0.70197009	0.68576176	
558	0.7016445	0.68567866	
558.2	0.70121941	0.68559557	
558.4	0.70132507	0.68551249	
558.6	0.70168462	0.68542943	
558.8	0.70149001	0.68534637	
559	0.70149899	0.68526332	
559.2	0.70169419	0.68518028	
559.4	0.70172264	0.68509726	
559.6	0.7019369	0.68501424	
559.8	0.70209493	0.68493123	
560	0.70221545	0.68484824	
560.2	0.70248336	0.68476525	
560.4	0.70348436	0.68468227	
560.6	0.70361367	0.6845993	
560.8	0.70366975	0.68451635	
561	0.70386222	0.6844334	
561.2	0.7042474	0.68435046	
561.4	0.70438334	0.68426754	
561.6	0.7042333	0.68418462	
561.8	0.70424942	0.68410171	
562	0.70407079	0.68401882	
562.2	0.70391995	0.68393593	
562.4	0.70370782	0.68385305	
562.6	0.7032258	0.68377019	
562.8	0.70287694	0.68368733	
563	0.70295548	0.68360448	
563.2	0.70258679	0.68352165	
563.4	0.70210924	0.68343882	
563.6	0.7021002	0.683356	
563.8	0.70175274	0.6832732	
564	0.70203639	0.6831904	
564.2	0.70224467	0.68310762	
564.4	0.70251083	0.68302484	
564.6	0.70215689	0.68294207	
564.8	0.70247051	0.68285932	
565	0.70297632	0.68277657	
565.2	0.70347744	0.68269383	
565.4	0.70348835	0.68261111	
565.6	0.70290768	0.68252839	
565.8	0.70323437	0.68244569	
566	0.70332371	0.68236299	
566.2	0.70290522	0.6822803	
566.4	0.70292397	0.68219763	
566.6	0.70338659	0.68211496	
566.8	0.70375787	0.68203231	
567	0.70395542	0.68194966	
567.2	0.70383511	0.68186703	
567.4	0.7037474	0.6817844	
567.6	0.70365137	0.68170178	
567.8	0.70337855	0.68161918	
568	0.70308752	0.68153658	
568.2	0.70267325	0.681454	
568.4	0.7025399	0.68137142	
568.6	0.70256944	0.68128885	
568.8	0.70221091	0.6812063	
569	0.70170989	0.68112375	
569.2	0.7014463	0.68104122	
569.4	0.70082334	0.68095869	
569.6	0.70056232	0.68087617	
569.8	0.70115301	0.68079367	
570	0.70093945	0.68071117	
570.2	0.70084017	0.68062869	
570.4	0.70116591	0.68054621	
570.6	0.7013873	0.68046375	
570.8	0.70133249	0.68038129	
571	0.7016281	0.68029884	
571.2	0.70148332	0.68021641	
571.4	0.70156269	0.68013398	
571.6	0.70171757	0.68005157	
571.8	0.70171309	0.67996916	
572	0.70173588	0.67988676	
572.2	0.70174783	0.67980438	
572.4	0.70182014	0.679722	
572.6	0.70180578	0.67963964	
572.8	0.70137557	0.67955728	
573	0.70171358	0.67947494	
573.2	0.7019045	0.6793926	
573.4	0.70162731	0.67931027	
573.6	0.70187152	0.67922796	
573.8	0.70213125	0.67914565	
574	0.70188943	0.67906335	
574.2	0.70135033	0.67898107	
574.4	0.70116368	0.67889879	
574.6	0.70098088	0.67881653	
574.8	0.70073582	0.67873427	
575	0.70097204	0.67865202	
575.2	0.70073343	0.67856979	
575.4	0.70134686	0.67848756	
575.6	0.70125902	0.67840534	
575.8	0.70140034	0.67832314	
576	0.70193432	0.67824094	
576.2	0.70174526	0.67815876	
576.4	0.70180964	0.67807658	
576.6	0.70181686	0.67799441	
576.8	0.70183494	0.67791226	
577	0.70184231	0.67783011	
577.2	0.70130447	0.67774797	
577.4	0.70106855	0.67766585	
577.6	0.7007991	0.67758373	
577.8	0.70032425	0.67750162	
578	0.69987689	0.67741952	
578.2	0.69912417	0.67733744	
578.4	0.69893123	0.67725536	
578.6	0.69843793	0.67717329	
578.8	0.69831431	0.67709124	
579	0.69911868	0.67700919	
579.2	0.69938301	0.67692715	
579.4	0.69984655	0.67684513	
579.6	0.70027279	0.67676311	
579.8	0.70124512	0.6766811	
580	0.70171712	0.6765991	
580.2	0.70144519	0.67651712	
580.4	0.70194033	0.67643514	
580.6	0.70228062	0.67635317	
580.8	0.70217375	0.67627121	
581	0.70190955	0.67618926	
581.2	0.70153933	0.67610733	
581.4	0.70131258	0.6760254	
581.6	0.70113356	0.67594348	
581.8	0.70152933	0.67586157	
582	0.70148803	0.67577967	
582.2	0.70073822	0.67569779	
582.4	0.70047715	0.67561591	
582.6	0.70019391	0.67553404	
582.8	0.70057762	0.67545218	
583	0.70092143	0.67537033	
583.2	0.70077143	0.67528849	
583.4	0.70082791	0.67520667	
583.6	0.70134101	0.67512485	
583.8	0.70140716	0.67504304	
584	0.7012564	0.67496124	
584.2	0.70145121	0.67487945	
584.4	0.70194043	0.67479767	
584.6	0.70163195	0.6747159	
584.8	0.70110404	0.67463414	
585	0.70104234	0.67455239	
585.2	0.70101279	0.67447065	
585.4	0.70117322	0.67438892	
585.6	0.70170016	0.6743072	
585.8	0.70202218	0.67422549	
586	0.7017318	0.67414379	
586.2	0.70130364	0.6740621	
586.4	0.70168079	0.67398042	
586.6	0.70166178	0.67389875	
586.8	0.70168181	0.67381709	
587	0.7019079	0.67373544	
587.2	0.70207873	0.6736538	
587.4	0.70180914	0.67357217	
587.6	0.70162827	0.67349055	
587.8	0.70155094	0.67340894	
588	0.70154924	0.67332734	
588.2	0.70157242	0.67324575	
588.4	0.70099689	0.67316417	
588.6	0.69989763	0.6730826	
588.8	0.70039006	0.67300103	
589	0.70045687	0.67291948	
589.2	0.7005325	0.67283794	
589.4	0.70103551	0.67275641	
589.6	0.70116363	0.67267489	
589.8	0.70090854	0.67259337	
590	0.70076604	0.67251187	
590.2	0.70093247	0.67243038	
590.4	0.70124831	0.6723489	
590.6	0.70132848	0.67226743	
590.8	0.70144942	0.67218596	
591	0.70197753	0.67210451	
591.2	0.70175122	0.67202307	
591.4	0.70151134	0.67194163	
591.6	0.70089935	0.67186021	
591.8	0.70095327	0.6717788	
592	0.70097969	0.67169739	
592.2	0.7011645	0.671616	
592.4	0.70100805	0.67153462	
592.6	0.70119602	0.67145324	
592.8	0.70178942	0.67137188	
593	0.70197334	0.67129053	
593.2	0.70184903	0.67120918	
593.4	0.70200431	0.67112785	
593.6	0.70136764	0.67104652	
593.8	0.70100571	0.67096521	
594	0.7011752	0.6708839	
594.2	0.70146379	0.67080261	
594.4	0.70114814	0.67072132	
594.6	0.70110306	0.67064005	
594.8	0.70092719	0.67055878	
595	0.70099636	0.67047753	
595.2	0.70109719	0.67039628	
595.4	0.70081208	0.67031504	
595.6	0.70071573	0.67023382	
595.8	0.70130787	0.6701526	
596	0.70132636	0.6700714	
596.2	0.70152153	0.6699902	
596.4	0.70117988	0.66990901	
596.6	0.70113529	0.66982784	
596.8	0.70071613	0.66974667	
597	0.7006168	0.66966551	
597.2	0.70015881	0.66958436	
597.4	0.70016869	0.66950323	
597.6	0.69970813	0.6694221	
597.8	0.69950806	0.66934098	
598	0.69981258	0.66925987	
598.2	0.70007958	0.66917877	
598.4	0.70005077	0.66909769	
598.6	0.70062115	0.66901661	
598.8	0.70085415	0.66893554	
599	0.70070726	0.66885448	
599.2	0.70094654	0.66877343	
599.4	0.70090793	0.66869239	
599.6	0.70114569	0.66861136	
599.8	0.70094015	0.66853034	
600	0.70041611	0.66844933	
600.2	0.70023809	0.66836833	
600.4	0.70000297	0.66828734	
600.6	0.69963187	0.66820636	
600.8	0.69918396	0.66812539	
601	0.69908341	0.66804443	
601.2	0.699304	0.66796348	
601.4	0.69906606	0.66788254	
601.6	0.6992482	0.66780161	
601.8	0.69976501	0.66772069	
602	0.7001727	0.66763977	
602.2	0.70077649	0.66755887	
602.4	0.70107874	0.66747798	
602.6	0.70145946	0.6673971	
602.8	0.70125669	0.66731623	
603	0.7011593	0.66723536	
603.2	0.70166172	0.66715451	
603.4	0.7019695	0.66707367	
603.6	0.70221726	0.66699283	
603.8	0.70216721	0.66691201	
604	0.70212322	0.6668312	
604.2	0.70183487	0.66675039	
604.4	0.70167406	0.6666696	
604.6	0.70103474	0.66658881	
604.8	0.70114531	0.66650804	
605	0.70092254	0.66642728	
605.2	0.70104662	0.66634652	
605.4	0.7007884	0.66626578	
605.6	0.70055564	0.66618504	
605.8	0.70030112	0.66610431	
606	0.69994003	0.6660236	
606.2	0.7000653	0.66594289	
606.4	0.70024476	0.6658622	
606.6	0.7006226	0.66578151	
606.8	0.70016455	0.66570083	
607	0.70033832	0.66562017	
607.2	0.70045254	0.66553951	
607.4	0.70075682	0.66545886	
607.6	0.70087476	0.66537822	
607.8	0.70059482	0.6652976	
608	0.7005775	0.66521698	
608.2	0.70007981	0.66513637	
608.4	0.70057008	0.66505577	
608.6	0.70005619	0.66497518	
608.8	0.69993072	0.6648946	
609	0.69998294	0.66481403	
609.2	0.69968579	0.66473347	
609.4	0.6993256	0.66465293	
609.6	0.69872293	0.66457239	
609.8	0.69855459	0.66449185	
610	0.69840755	0.66441133	
610.2	0.69840089	0.66433082	
610.4	0.69840693	0.66425032	
610.6	0.69809122	0.66416983	
610.8	0.69731511	0.66408935	
611	0.69741684	0.66400888	
611.2	0.69782973	0.66392842	
611.4	0.69778892	0.66384796	
611.6	0.69742555	0.66376752	
611.8	0.69756775	0.66368709	
612	0.69789833	0.66360667	
612.2	0.69805203	0.66352625	
612.4	0.69860627	0.66344585	
612.6	0.69814844	0.66336546	
612.8	0.69874459	0.66328507	
613	0.69943734	0.6632047	
613.2	0.6993953	0.66312433	
613.4	0.69964766	0.66304398	
613.6	0.69975443	0.66296363	
613.8	0.69945724	0.6628833	
614	0.69946576	0.66280297	
614.2	0.69914911	0.66272266	
614.4	0.69904219	0.66264235	
614.6	0.69931045	0.66256206	
614.8	0.69945241	0.66248177	
615	0.69961103	0.66240149	
615.2	0.70011582	0.66232122	
615.4	0.69985994	0.66224097	
615.6	0.69934927	0.66216072	
615.8	0.6994048	0.66208048	
616	0.69959403	0.66200025	
616.2	0.69927901	0.66192003	
616.4	0.69926827	0.66183983	
616.6	0.69923383	0.66175963	
616.8	0.69959842	0.66167944	
617	0.69930607	0.66159926	
617.2	0.69913947	0.66151909	
617.4	0.69893401	0.66143893	
617.6	0.69878888	0.66135878	
617.8	0.6980352	0.66127864	
618	0.6982602	0.66119851	
618.2	0.69812524	0.66111838	
618.4	0.69852212	0.66103827	
618.6	0.69873789	0.66095817	
618.8	0.69852111	0.66087808	
619	0.69911266	0.660798	
619.2	0.69924162	0.66071792	
619.4	0.69866983	0.66063786	
619.6	0.69806316	0.66055781	
619.8	0.69851119	0.66047776	
620	0.69892473	0.66039773	
620.2	0.6990356	0.6603177	
620.4	0.69941257	0.66023769	
620.6	0.69954543	0.66015768	
620.8	0.69966752	0.66007769	
621	0.69969234	0.6599977	
621.2	0.69996423	0.65991773	
621.4	0.70002423	0.65983776	
621.6	0.70006354	0.65975781	
621.8	0.69997278	0.65967786	
622	0.70030735	0.65959792	
