# Supplementary material for: Molecular basis for DNA recognition by the maternal pioneer transcription factor FoxH1
Source: Nat Commun. 2022 Nov 26;13:7279. doi: 10.1038/s41467-022-34925-y (PMC9701222; doi:10.1038/s41467-022-34925-y)
Supplement: Supplementary file 4 — Source Data [file 41467_2022_34925_MOESM4_ESM.zip › Sourcedata/BLIS/FoxH1/Y28F/GSC/NCP/D4Results.txt]

Conc1	6.25E-08	
Start1	172.2	
Stop1	622	
Kobs	0.000605916437597486	
Error Kobs	1.89417483398951E-05	
Koff	0	
Error Koff	0	
Time1	Data1	Fit1	
172.2	-0.01505631	0	
172.4	-0.01273872	0.00068606	
172.6	-0.01020398	0.00137134	
172.8	-0.00767923	0.00205582	
173	-0.00471172	0.00273951	
173.2	-0.00186287	0.00342242	
173.4	0.00071717	0.00410454	
173.6	0.00355809	0.00478587	
173.8	0.0066026	0.00546642	
174	0.00948586	0.00614618	
174.2	0.0121268	0.00682516	
174.4	0.01460312	0.00750336	
174.6	0.01755823	0.00818077	
174.8	0.01956607	0.00885741	
175	0.02182151	0.00953326	
175.2	0.02430739	0.01020834	
175.4	0.02692731	0.01088264	
175.6	0.02906797	0.01155616	
175.8	0.03166353	0.0122289	
176	0.03398808	0.01290087	
176.2	0.03657297	0.01357207	
176.4	0.03873887	0.01424249	
176.6	0.04116337	0.01491214	
176.8	0.04239545	0.01558101	
177	0.04459646	0.01624912	
177.2	0.04603415	0.01691646	
177.4	0.04760765	0.01758302	
177.6	0.04962281	0.01824882	
177.8	0.05151147	0.01891385	
178	0.05323388	0.01957812	
178.2	0.05507981	0.02024162	
178.4	0.05719302	0.02090435	
178.6	0.05897496	0.02156633	
178.8	0.06077985	0.02222753	
179	0.06304971	0.02288798	
179.2	0.06531442	0.02354767	
179.4	0.06701299	0.02420659	
179.6	0.06895834	0.02486476	
179.8	0.07062232	0.02552216	
180	0.07245254	0.02617881	
180.2	0.07421173	0.02683471	
180.4	0.07568622	0.02748984	
180.6	0.07698502	0.02814422	
180.8	0.07736987	0.02879785	
181	0.07903592	0.02945073	
181.2	0.07975863	0.03010285	
181.4	0.08074531	0.03075422	
181.6	0.08137195	0.03140484	
181.8	0.08242839	0.03205471	
182	0.08321067	0.03270383	
182.2	0.08392533	0.0333522	
182.4	0.08496617	0.03399983	
182.6	0.08619	0.03464671	
182.8	0.08745729	0.03529284	
183	0.08854293	0.03593823	
183.2	0.08942826	0.03658287	
183.4	0.09062343	0.03722678	
183.6	0.09154081	0.03786994	
183.8	0.09201307	0.03851236	
184	0.09311281	0.03915403	
184.2	0.09404579	0.03979497	
184.4	0.09517165	0.04043517	
184.6	0.09582218	0.04107464	
184.8	0.09669619	0.04171336	
185	0.09731398	0.04235135	
185.2	0.09807514	0.04298861	
185.4	0.09858396	0.04362513	
185.6	0.09908194	0.04426091	
185.8	0.10014745	0.04489597	
186	0.10058905	0.04553029	
186.2	0.10141138	0.04616388	
186.4	0.10284197	0.04679674	
186.6	0.10450817	0.04742887	
186.8	0.1053934	0.04806027	
187	0.10590677	0.04869095	
187.2	0.10679862	0.0493209	
187.4	0.10745682	0.04995012	
187.6	0.10803291	0.05057862	
187.8	0.10878438	0.05120639	
188	0.1093782	0.05183344	
188.2	0.11050678	0.05245976	
188.4	0.11093497	0.05308537	
188.6	0.11139635	0.05371025	
188.8	0.11191798	0.05433442	
189	0.11209337	0.05495786	
189.2	0.11256821	0.05558059	
189.4	0.11268098	0.05620259	
189.6	0.11281574	0.05682388	
189.8	0.11325779	0.05744446	
190	0.11371807	0.05806432	
190.2	0.11432185	0.05868347	
190.4	0.11527026	0.0593019	
190.6	0.11565699	0.05991962	
190.8	0.11550882	0.06053662	
191	0.11599456	0.06115292	
191.2	0.11682568	0.06176851	
191.4	0.11778131	0.06238338	
191.6	0.11866741	0.06299755	
191.8	0.11930383	0.06361101	
192	0.12005072	0.06422377	
192.2	0.1208799	0.06483581	
192.4	0.12179127	0.06544715	
192.6	0.12292354	0.06605779	
192.8	0.12361583	0.06666772	
193	0.12426047	0.06727696	
193.2	0.12476167	0.06788548	
193.4	0.12521891	0.06849331	
193.6	0.12523469	0.06910044	
193.8	0.1258164	0.06970686	
194	0.12608412	0.07031259	
194.2	0.12641282	0.07091762	
194.4	0.12659448	0.07152195	
194.6	0.12661501	0.07212559	
194.8	0.12699786	0.07272853	
195	0.12790288	0.07333078	
195.2	0.12863447	0.07393233	
195.4	0.12925914	0.07453319	
195.6	0.12978	0.07513335	
195.8	0.13059128	0.07573283	
196	0.13118519	0.07633161	
196.2	0.13147294	0.0769297	
196.4	0.13253635	0.07752711	
196.6	0.13311592	0.07812382	
196.8	0.13388573	0.07871985	
197	0.13477647	0.07931519	
197.2	0.13505841	0.07990984	
197.4	0.1353194	0.08050381	
197.6	0.13568974	0.0810971	
197.8	0.13646155	0.0816897	
198	0.13686871	0.08228162	
198.2	0.13718712	0.08287285	
198.4	0.13721559	0.08346341	
198.6	0.13839045	0.08405328	
198.8	0.13913409	0.08464248	
199	0.14011857	0.08523099	
199.2	0.14055061	0.08581883	
199.4	0.14096928	0.08640599	
199.6	0.14180642	0.08699247	
199.8	0.14213094	0.08757828	
200	0.14228368	0.08816341	
200.2	0.14206228	0.08874787	
200.4	0.14255858	0.08933165	
200.6	0.14249397	0.08991476	
200.8	0.14258104	0.0904972	
201	0.14327901	0.09107897	
201.2	0.14354556	0.09166007	
201.4	0.1442807	0.09224049	
201.6	0.14476647	0.09282025	
201.8	0.14508488	0.09339934	
202	0.1452572	0.09397777	
202.2	0.14550993	0.09455552	
202.4	0.14598377	0.09513261	
202.6	0.14699449	0.09570904	
202.8	0.14777498	0.0962848	
203	0.14850912	0.0968599	
203.2	0.14895534	0.09743433	
203.4	0.14952704	0.0980081	
203.6	0.15024562	0.09858122	
203.8	0.15067655	0.09915367	
204	0.15078366	0.09972546	
204.2	0.15077424	0.10029659	
204.4	0.15171208	0.10086707	
204.6	0.15201232	0.10143688	
204.8	0.15320127	0.10200604	
205	0.15430935	0.10257455	
205.2	0.1550497	0.1031424	
205.4	0.15511919	0.10370959	
205.6	0.15475461	0.10427613	
205.8	0.15499159	0.10484202	
206	0.15552096	0.10540725	
206.2	0.15562939	0.10597184	
206.4	0.15548885	0.10653577	
206.6	0.15596147	0.10709906	
206.8	0.15672926	0.10766169	
207	0.15728926	0.10822368	
207.2	0.15759903	0.10878502	
207.4	0.15789008	0.10934571	
207.6	0.15859431	0.10990575	
207.8	0.15915359	0.11046515	
208	0.15982708	0.11102391	
208.2	0.16054461	0.11158202	
208.4	0.1615435	0.11213949	
208.6	0.16198232	0.11269631	
208.8	0.16266567	0.1132525	
209	0.16356045	0.11380804	
209.2	0.16405055	0.11436294	
209.4	0.16411337	0.11491721	
209.6	0.16460944	0.11547083	
209.8	0.16562225	0.11602382	
210	0.16614245	0.11657617	
210.2	0.16647469	0.11712788	
210.4	0.16682638	0.11767896	
210.6	0.16741181	0.1182294	
210.8	0.16789743	0.1187792	
211	0.16832205	0.11932838	
211.2	0.16820715	0.11987692	
211.4	0.16807036	0.12042483	
211.6	0.16821545	0.1209721	
211.8	0.1687157	0.12151875	
212	0.16909458	0.12206477	
212.2	0.16872577	0.12261015	
212.4	0.16873469	0.12315491	
212.6	0.16916733	0.12369904	
212.8	0.16935318	0.12424255	
213	0.17026439	0.12478542	
213.2	0.17010206	0.12532768	
213.4	0.17051421	0.1258693	
213.6	0.17100187	0.12641031	
213.8	0.17130696	0.12695068	
214	0.17166656	0.12749044	
214.2	0.17240582	0.12802957	
214.4	0.17249506	0.12856809	
214.6	0.17281186	0.12910598	
214.8	0.17385729	0.12964325	
215	0.17446491	0.13017991	
215.2	0.17465757	0.13071594	
215.4	0.1749545	0.13125136	
215.6	0.17583219	0.13178616	
215.8	0.17667434	0.13232034	
216	0.17722924	0.13285391	
216.2	0.17797743	0.13338686	
216.4	0.17884752	0.1339192	
216.6	0.1795272	0.13445093	
216.8	0.18018842	0.13498204	
217	0.18065584	0.13551254	
217.2	0.18079435	0.13604243	
217.4	0.18162971	0.13657171	
217.6	0.18129177	0.13710037	
217.8	0.18139919	0.13762843	
218	0.18188629	0.13815588	
218.2	0.18171493	0.13868273	
218.4	0.18154519	0.13920896	
218.6	0.18181819	0.13973459	
218.8	0.18229584	0.14025961	
219	0.18223255	0.14078403	
219.2	0.18259844	0.14130785	
219.4	0.18316025	0.14183106	
219.6	0.18410797	0.14235366	
219.8	0.18489133	0.14287567	
220	0.18584032	0.14339707	
220.2	0.18643575	0.14391787	
220.4	0.18703435	0.14443807	
220.6	0.18734469	0.14495768	
220.8	0.18800594	0.14547668	
221	0.1882726	0.14599509	
221.2	0.18894243	0.14651289	
221.4	0.18919272	0.14703011	
221.6	0.18921446	0.14754672	
221.8	0.18992778	0.14806274	
222	0.18987326	0.14857817	
222.2	0.189609	0.149093	
222.4	0.18970325	0.14960724	
222.6	0.18985464	0.15012088	
222.8	0.1897915	0.15063393	
223	0.19003469	0.1511464	
223.2	0.19020767	0.15165827	
223.4	0.19024201	0.15216955	
223.6	0.1910866	0.15268024	
223.8	0.1915286	0.15319035	
224	0.19173882	0.15369986	
224.2	0.19223218	0.15420879	
224.4	0.19281709	0.15471713	
224.6	0.19359597	0.15522489	
224.8	0.1939994	0.15573206	
225	0.19470301	0.15623865	
225.2	0.19526409	0.15674465	
225.4	0.19559136	0.15725007	
225.6	0.19653792	0.15775491	
225.8	0.19727003	0.15825916	
226	0.19721811	0.15876283	
226.2	0.19814855	0.15926593	
226.4	0.19872913	0.15976844	
226.6	0.19909277	0.16027038	
226.8	0.19900163	0.16077173	
227	0.19905516	0.16127251	
227.2	0.19924952	0.16177271	
227.4	0.19950791	0.16227234	
227.6	0.20016002	0.16277139	
227.8	0.20047583	0.16326986	
228	0.20062909	0.16376776	
228.2	0.20114559	0.16426509	
228.4	0.20126839	0.16476184	
228.6	0.20244599	0.16525802	
228.8	0.20266335	0.16575363	
229	0.20339489	0.16624866	
229.2	0.20399571	0.16674313	
229.4	0.20443545	0.16723703	
229.6	0.20516566	0.16773036	
229.8	0.20570473	0.16822311	
230	0.20618724	0.16871531	
230.2	0.20712467	0.16920693	
230.4	0.20745228	0.16969799	
230.6	0.20797838	0.17018848	
230.8	0.20814997	0.1706784	
231	0.20874281	0.17116777	
231.2	0.20945187	0.17165656	
231.4	0.20954548	0.1721448	
231.6	0.2102152	0.17263247	
231.8	0.21065862	0.17311958	
232	0.21099456	0.17360613	
232.2	0.21097166	0.17409211	
232.4	0.2117302	0.17457754	
232.6	0.21234381	0.17506241	
232.8	0.21247312	0.17554672	
233	0.21222964	0.17603047	
233.2	0.21233317	0.17651366	
233.4	0.21217355	0.1769963	
233.6	0.21226123	0.17747838	
233.8	0.21222575	0.1779599	
234	0.21283197	0.17844087	
234.2	0.21251779	0.17892129	
234.4	0.21288294	0.17940115	
234.6	0.21339761	0.17988046	
234.8	0.21375621	0.18035921	
235	0.21476697	0.18083742	
235.2	0.21564465	0.18131507	
235.4	0.21578884	0.18179218	
235.6	0.21650099	0.18226873	
235.8	0.21679756	0.18274473	
236	0.21735278	0.18322019	
236.2	0.21762368	0.1836951	
236.4	0.21864952	0.18416946	
236.6	0.21852974	0.18464327	
236.8	0.21883852	0.18511654	
237	0.21878563	0.18558926	
237.2	0.2192833	0.18606143	
237.4	0.21931532	0.18653307	
237.6	0.21975341	0.18700416	
237.8	0.22030075	0.1874747	
238	0.22117356	0.18794471	
238.2	0.22106081	0.18841417	
238.4	0.22136333	0.18888309	
238.6	0.22150911	0.18935147	
238.8	0.22213314	0.18981931	
239	0.22296096	0.19028662	
239.2	0.22308276	0.19075338	
239.4	0.22317877	0.19121961	
239.6	0.22392421	0.19168529	
239.8	0.22434326	0.19215045	
240	0.22479039	0.19261506	
240.2	0.2254572	0.19307914	
240.4	0.22594796	0.19354269	
240.6	0.22597466	0.1940057	
240.8	0.22656141	0.19446817	
241	0.22725259	0.19493012	
241.2	0.22735402	0.19539153	
241.4	0.2273938	0.19585241	
241.6	0.22829042	0.19631276	
241.8	0.2289706	0.19677258	
242	0.22925921	0.19723187	
242.2	0.22907358	0.19769063	
242.4	0.22922669	0.19814886	
242.6	0.229707	0.19860656	
242.8	0.23023569	0.19906374	
243	0.23088434	0.19952038	
243.2	0.23110827	0.19997651	
243.4	0.2319795	0.2004321	
243.6	0.23257826	0.20088717	
243.8	0.23278333	0.20134172	
244	0.23301024	0.20179574	
244.2	0.23361878	0.20224924	
244.4	0.2340963	0.20270222	
244.6	0.23453257	0.20315467	
244.8	0.23514272	0.20360661	
245	0.2358082	0.20405802	
245.2	0.23570817	0.20450891	
245.4	0.23598992	0.20495929	
245.6	0.23667298	0.20540914	
245.8	0.23728191	0.20585848	
246	0.23775398	0.20630729	
246.2	0.23807834	0.20675559	
246.4	0.23861494	0.20720338	
246.6	0.23867975	0.20765064	
246.8	0.23911202	0.2080974	
247	0.23942162	0.20854363	
247.2	0.23982868	0.20898936	
247.4	0.24026263	0.20943457	
247.6	0.24024612	0.20987926	
247.8	0.24011672	0.21032344	
248	0.24016145	0.21076712	
248.2	0.24018063	0.21121028	
248.4	0.24067152	0.21165293	
248.6	0.24124909	0.21209507	
248.8	0.24147311	0.2125367	
249	0.24234615	0.21297782	
249.2	0.24219404	0.21341843	
249.4	0.24249345	0.21385853	
249.6	0.24304592	0.21429813	
249.8	0.24386399	0.21473722	
250	0.24412895	0.21517581	
250.2	0.24396739	0.21561389	
250.4	0.24405029	0.21605146	
250.6	0.24402688	0.21648853	
250.8	0.24478166	0.2169251	
251	0.24481557	0.21736116	
251.2	0.24523763	0.21779672	
251.4	0.24556218	0.21823178	
251.6	0.2457691	0.21866634	
251.8	0.24592242	0.2191004	
252	0.2462828	0.21953395	
252.2	0.24658047	0.21996701	
252.4	0.2477164	0.22039957	
252.6	0.24826584	0.22083163	
252.8	0.24825403	0.22126319	
253	0.24881284	0.22169425	
253.2	0.2487755	0.22212482	
253.4	0.24944764	0.22255489	
253.6	0.2502617	0.22298447	
253.8	0.25088773	0.22341355	
254	0.25080728	0.22384213	
254.2	0.25065886	0.22427023	
254.4	0.25067564	0.22469782	
254.6	0.25101474	0.22512493	
254.8	0.25168061	0.22555154	
255	0.25217803	0.22597766	
255.2	0.25221895	0.2264033	
255.4	0.25268727	0.22682844	
255.6	0.25309516	0.22725309	
255.8	0.25368976	0.22767725	
256	0.25434736	0.22810092	
256.2	0.25462137	0.2285241	
256.4	0.25522598	0.2289468	
256.6	0.25551121	0.22936901	
256.8	0.25607926	0.22979073	
257	0.25635791	0.23021197	
257.2	0.25715489	0.23063272	
257.4	0.25779804	0.23105298	
257.6	0.25810531	0.23147276	
257.8	0.2582873	0.23189206	
258	0.25841989	0.23231088	
258.2	0.25854995	0.23272921	
258.4	0.25870775	0.23314706	
258.6	0.25959166	0.23356443	
258.8	0.25996871	0.23398131	
259	0.25998088	0.23439772	
259.2	0.25992092	0.23481365	
259.4	0.26058349	0.2352291	
259.6	0.26137824	0.23564406	
259.8	0.26197757	0.23605855	
260	0.26210012	0.23647257	
260.2	0.26224772	0.2368861	
260.4	0.26284623	0.23729916	
260.6	0.26323197	0.23771175	
260.8	0.26359163	0.23812385	
261	0.26399017	0.23853549	
261.2	0.2645297	0.23894664	
261.4	0.26447101	0.23935733	
261.6	0.26468005	0.23976754	
261.8	0.2654863	0.24017728	
262	0.26579719	0.24058654	
262.2	0.26582877	0.24099534	
262.4	0.26620752	0.24140366	
262.6	0.26647205	0.24181151	
262.8	0.26644242	0.2422189	
263	0.26670375	0.24262581	
263.2	0.26755837	0.24303225	
263.4	0.26786483	0.24343823	
263.6	0.26858834	0.24384374	
263.8	0.26860591	0.24424878	
264	0.26860695	0.24465335	
264.2	0.26860531	0.24505746	
264.4	0.26867002	0.2454611	
264.6	0.26862959	0.24586428	
264.8	0.2689063	0.24626699	
265	0.26920944	0.24666924	
265.2	0.2693267	0.24707102	
265.4	0.26943133	0.24747234	
265.6	0.27010664	0.2478732	
265.8	0.27096105	0.2482736	
266	0.27120238	0.24867354	
266.2	0.27110374	0.24907301	
266.4	0.27166285	0.24947202	
266.6	0.27225431	0.24987058	
266.8	0.27288907	0.25026867	
267	0.27374761	0.25066631	
267.2	0.27467786	0.25106349	
267.4	0.27497388	0.25146021	
267.6	0.27552004	0.25185647	
267.8	0.27525453	0.25225228	
268	0.27565791	0.25264763	
268.2	0.27581221	0.25304252	
268.4	0.2761842	0.25343696	
268.6	0.27641657	0.25383094	
268.8	0.27684738	0.25422448	
269	0.27710504	0.25461755	
269.2	0.27697063	0.25501018	
269.4	0.27751866	0.25540235	
269.6	0.27825305	0.25579407	
269.8	0.27881174	0.25618534	
270	0.2786449	0.25657615	
270.2	0.27878598	0.25696652	
270.4	0.27941013	0.25735644	
270.6	0.27967995	0.25774591	
270.8	0.28010471	0.25813492	
271	0.28098253	0.25852349	
271.2	0.28190893	0.25891162	
271.4	0.28221369	0.25929929	
271.6	0.28269705	0.25968652	
271.8	0.28317244	0.2600733	
272	0.28409969	0.26045964	
272.2	0.28483803	0.26084553	
272.4	0.28515663	0.26123098	
272.6	0.28516203	0.26161598	
272.8	0.28521472	0.26200054	
273	0.28529185	0.26238465	
273.2	0.28543068	0.26276833	
273.4	0.28613797	0.26315156	
273.6	0.28623312	0.26353435	
273.8	0.28632287	0.26391669	
274	0.2865133	0.2642986	
274.2	0.28679709	0.26468007	
274.4	0.28711408	0.2650611	
274.6	0.28719464	0.26544168	
274.8	0.28800635	0.26582183	
275	0.2886979	0.26620155	
275.2	0.28942522	0.26658082	
275.4	0.29005984	0.26695966	
275.6	0.2907102	0.26733806	
275.8	0.29092386	0.26771602	
276	0.29129276	0.26809355	
276.2	0.29164922	0.26847064	
276.4	0.29138791	0.2688473	
276.6	0.29189805	0.26922353	
276.8	0.29194158	0.26959932	
277	0.29191074	0.26997468	
277.2	0.29180565	0.2703496	
277.4	0.29229001	0.2707241	
277.6	0.29250937	0.27109816	
277.8	0.29289185	0.27147179	
278	0.2931275	0.27184499	
278.2	0.29313867	0.27221776	
278.4	0.29310491	0.2725901	
278.6	0.29339829	0.27296201	
278.8	0.29404976	0.27333349	
279	0.29456391	0.27370455	
279.2	0.29548133	0.27407517	
279.4	0.2964554	0.27444537	
279.6	0.29682659	0.27481515	
279.8	0.29652348	0.27518449	
280	0.29717382	0.27555342	
280.2	0.29770401	0.27592191	
280.4	0.29849065	0.27628998	
280.6	0.29894471	0.27665763	
280.8	0.29880865	0.27702485	
281	0.29870727	0.27739166	
281.2	0.29936397	0.27775803	
281.4	0.30005878	0.27812399	
281.6	0.30054779	0.27848952	
281.8	0.30105348	0.27885463	
282	0.30089558	0.27921933	
282.2	0.30090444	0.2795836	
282.4	0.30127983	0.27994745	
282.6	0.30180229	0.28031088	
282.8	0.30221477	0.28067389	
283	0.30271161	0.28103649	
283.2	0.30328487	0.28139867	
283.4	0.30363303	0.28176043	
283.6	0.30396511	0.28212177	
283.8	0.30401542	0.2824827	
284	0.3046459	0.28284321	
284.2	0.30513101	0.2832033	
284.4	0.30535468	0.28356298	
284.6	0.30508987	0.28392225	
284.8	0.30507728	0.2842811	
285	0.30525174	0.28463954	
285.2	0.30553221	0.28499756	
285.4	0.30559838	0.28535517	
285.6	0.30538722	0.28571237	
285.8	0.30528412	0.28606916	
286	0.30507573	0.28642554	
286.2	0.30542831	0.2867815	
286.4	0.30585859	0.28713706	
286.6	0.3061027	0.28749221	
286.8	0.30670269	0.28784694	
287	0.30710523	0.28820127	
287.2	0.3077015	0.28855519	
287.4	0.30852154	0.28890871	
287.6	0.30860108	0.28926181	
287.8	0.30898719	0.28961451	
288	0.30956856	0.2899668	
288.2	0.31039115	0.29031868	
288.4	0.31058478	0.29067016	
288.6	0.31093735	0.29102124	
288.8	0.31149061	0.29137191	
289	0.31216446	0.29172217	
289.2	0.31225838	0.29207204	
289.4	0.31261354	0.2924215	
289.6	0.31293217	0.29277055	
289.8	0.31349242	0.29311921	
290	0.31383268	0.29346746	
290.2	0.31440996	0.29381531	
290.4	0.3144622	0.29416276	
290.6	0.31456969	0.29450981	
290.8	0.31508836	0.29485646	
291	0.3154019	0.29520271	
291.2	0.3155161	0.29554856	
291.4	0.31577661	0.29589401	
291.6	0.31566532	0.29623907	
291.8	0.31658708	0.29658372	
292	0.31703933	0.29692798	
292.2	0.31758373	0.29727184	
292.4	0.31797601	0.29761531	
292.6	0.3186638	0.29795838	
292.8	0.31905193	0.29830106	
293	0.31959557	0.29864334	
293.2	0.31992414	0.29898522	
293.4	0.32055709	0.29932671	
293.6	0.3210883	0.29966781	
293.8	0.32119453	0.30000852	
294	0.32165617	0.30034883	
294.2	0.32208559	0.30068875	
294.4	0.321952	0.30102828	
294.6	0.32191644	0.30136742	
294.8	0.3222352	0.30170616	
295	0.32220559	0.30204452	
295.2	0.32240524	0.30238249	
295.4	0.32279255	0.30272006	
295.6	0.32317038	0.30305725	
295.8	0.32377266	0.30339405	
296	0.3240022	0.30373046	
296.2	0.32468766	0.30406648	
296.4	0.32521741	0.30440212	
296.6	0.32524411	0.30473737	
296.8	0.3255177	0.30507223	
297	0.32614988	0.30540671	
297.2	0.32657815	0.3057408	
297.4	0.32714151	0.3060745	
297.6	0.32725798	0.30640783	
297.8	0.32725041	0.30674076	
298	0.32765142	0.30707332	
298.2	0.32758683	0.30740549	
298.4	0.32708779	0.30773727	
298.6	0.32662796	0.30806868	
298.8	0.32702423	0.3083997	
299	0.3271031	0.30873035	
299.2	0.32712946	0.30906061	
299.4	0.32741026	0.30939049	
299.6	0.32773732	0.30971999	
299.8	0.32813304	0.31004911	
300	0.32828714	0.31037785	
300.2	0.32890979	0.31070621	
300.4	0.32947358	0.31103419	
300.6	0.33027897	0.3113618	
300.8	0.33093491	0.31168903	
301	0.33136575	0.31201588	
301.2	0.33187835	0.31234235	
301.4	0.33219563	0.31266845	
301.6	0.33256128	0.31299417	
301.8	0.33284991	0.31331952	
302	0.33347839	0.31364449	
302.2	0.33387852	0.31396909	
302.4	0.33425206	0.31429331	
302.6	0.33470371	0.31461716	
302.8	0.33519731	0.31494064	
303	0.33523886	0.31526374	
303.2	0.33510086	0.31558647	
303.4	0.33554468	0.31590883	
303.6	0.33575315	0.31623082	
303.8	0.33611133	0.31655244	
304	0.3365108	0.31687368	
304.2	0.33664754	0.31719456	
304.4	0.33726552	0.31751507	
304.6	0.33755597	0.3178352	
304.8	0.3380408	0.31815497	
305	0.33869568	0.31847437	
305.2	0.3391467	0.3187934	
305.4	0.33981493	0.31911206	
305.6	0.34064333	0.31943036	
305.8	0.34078737	0.31974829	
306	0.34135975	0.32006585	
306.2	0.34174991	0.32038305	
306.4	0.34223382	0.32069988	
306.6	0.34249625	0.32101635	
306.8	0.34260868	0.32133245	
307	0.34274437	0.32164819	
307.2	0.34239028	0.32196356	
307.4	0.34297618	0.32227857	
307.6	0.34335776	0.32259322	
307.8	0.34356712	0.3229075	
308	0.34374686	0.32322142	
308.2	0.34363934	0.32353498	
308.4	0.34398719	0.32384818	
308.6	0.34409782	0.32416102	
308.8	0.34486898	0.3244735	
309	0.34486323	0.32478562	
309.2	0.34535793	0.32509737	
309.4	0.34597837	0.32540877	
309.6	0.34590501	0.32571981	
309.8	0.34554931	0.32603049	
310	0.34526791	0.32634082	
310.2	0.34559499	0.32665078	
310.4	0.34603381	0.32696039	
310.6	0.34605435	0.32726964	
310.8	0.34624708	0.32757854	
311	0.34652995	0.32788707	
311.2	0.346995	0.32819526	
311.4	0.34729682	0.32850309	
311.6	0.3474011	0.32881056	
311.8	0.34746011	0.32911768	
312	0.34738664	0.32942444	
312.2	0.3473723	0.32973085	
312.4	0.34714289	0.33003691	
312.6	0.34749118	0.33034262	
312.8	0.34761895	0.33064797	
313	0.34824675	0.33095297	
313.2	0.34847861	0.33125762	
313.4	0.34854143	0.33156192	
313.6	0.34866472	0.33186587	
313.8	0.34922018	0.33216947	
314	0.34985899	0.33247272	
314.2	0.35101424	0.33277561	
314.4	0.35187425	0.33307816	
314.6	0.35276778	0.33338037	
314.8	0.35319651	0.33368222	
315	0.35404192	0.33398372	
315.2	0.35470874	0.33428488	
315.4	0.35480925	0.33458569	
315.6	0.35519168	0.33488615	
315.8	0.35548719	0.33518627	
316	0.35555409	0.33548604	
316.2	0.35570972	0.33578547	
316.4	0.35545482	0.33608455	
316.6	0.35568035	0.33638328	
316.8	0.35530788	0.33668168	
317	0.35547216	0.33697972	
317.2	0.35564201	0.33727743	
317.4	0.35629521	0.33757479	
317.6	0.3571491	0.33787181	
317.8	0.35746349	0.33816848	
318	0.35787327	0.33846482	
318.2	0.35798996	0.33876081	
318.4	0.35832704	0.33905646	
318.6	0.35858583	0.33935177	
318.8	0.35896829	0.33964674	
319	0.35958949	0.33994137	
319.2	0.36000348	0.34023567	
319.4	0.36015945	0.34052962	
319.6	0.36026664	0.34082323	
319.8	0.36041063	0.34111651	
320	0.36052701	0.34140944	
320.2	0.36065655	0.34170204	
320.4	0.36069126	0.3419943	
320.6	0.36053454	0.34228623	
320.8	0.36096295	0.34257782	
321	0.36119801	0.34286907	
321.2	0.36177858	0.34315999	
321.4	0.3618132	0.34345057	
321.6	0.36170771	0.34374082	
321.8	0.36162986	0.34403073	
322	0.3618612	0.34432031	
322.2	0.362037	0.34460955	
322.4	0.36260255	0.34489846	
322.6	0.36311576	0.34518704	
322.8	0.36337962	0.34547529	
323	0.36332262	0.3457632	
323.2	0.36368575	0.34605078	
323.4	0.36440011	0.34633803	
323.6	0.36465798	0.34662495	
323.8	0.3652072	0.34691154	
324	0.36568488	0.3471978	
324.2	0.36615125	0.34748373	
324.4	0.36613348	0.34776932	
324.6	0.36616929	0.34805459	
324.8	0.36685325	0.34833953	
325	0.36685154	0.34862415	
325.2	0.36729319	0.34890843	
325.4	0.36800782	0.34919239	
325.6	0.36858956	0.34947602	
325.8	0.36944356	0.34975932	
326	0.36945122	0.3500423	
326.2	0.36973249	0.35032495	
326.4	0.37019071	0.35060727	
326.6	0.37035513	0.35088927	
326.8	0.37064027	0.35117094	
327	0.37103779	0.35145229	
327.2	0.3712669	0.35173332	
327.4	0.37186328	0.35201402	
327.6	0.37208794	0.3522944	
327.8	0.37249391	0.35257445	
328	0.3728519	0.35285418	
328.2	0.3726789	0.35313359	
328.4	0.37294217	0.35341268	
328.6	0.37305741	0.35369145	
328.8	0.37354342	0.35396989	
329	0.37364391	0.35424802	
329.2	0.37383123	0.35452582	
329.4	0.37426849	0.3548033	
329.6	0.37426052	0.35508046	
329.8	0.37429581	0.35535731	
330	0.3744415	0.35563383	
330.2	0.37508908	0.35591004	
330.4	0.37545214	0.35618593	
330.6	0.37551076	0.3564615	
330.8	0.37567909	0.35673675	
331	0.3759554	0.35701168	
331.2	0.37607086	0.3572863	
331.4	0.37685012	0.3575606	
331.6	0.37772662	0.35783459	
331.8	0.37823283	0.35810826	
332	0.3785944	0.35838161	
332.2	0.37874942	0.35865465	
332.4	0.37944304	0.35892738	
332.6	0.37955934	0.35919979	
332.8	0.38000979	0.35947188	
333	0.37972326	0.35974367	
333.2	0.37991084	0.36001514	
333.4	0.38041474	0.36028629	
333.6	0.38055202	0.36055714	
333.8	0.38142179	0.36082767	
334	0.38159323	0.36109789	
334.2	0.38169802	0.3613678	
334.4	0.38149164	0.3616374	
334.6	0.38175973	0.36190668	
334.8	0.38171442	0.36217566	
335	0.38201016	0.36244433	
335.2	0.38183928	0.36271268	
335.4	0.38233934	0.36298073	
335.6	0.38257391	0.36324847	
335.8	0.38302658	0.3635159	
336	0.3832631	0.36378302	
336.2	0.38405581	0.36404984	
336.4	0.38472383	0.36431635	
336.6	0.3852136	0.36458254	
336.8	0.38567232	0.36484844	
337	0.38543801	0.36511402	
337.2	0.38574901	0.3653793	
337.4	0.38660331	0.36564428	
337.6	0.38678942	0.36590895	
337.8	0.38704919	0.36617331	
338	0.38682387	0.36643737	
338.2	0.38701244	0.36670113	
338.4	0.38674221	0.36696458	
338.6	0.38682144	0.36722773	
338.8	0.3864897	0.36749057	
339	0.38662659	0.36775311	
339.2	0.38674143	0.36801535	
339.4	0.38723582	0.36827729	
339.6	0.38733237	0.36853892	
339.8	0.38814604	0.36880026	
340	0.38831428	0.36906129	
340.2	0.38893383	0.36932202	
340.4	0.38937126	0.36958245	
340.6	0.38990565	0.36984258	
340.8	0.39037319	0.37010241	
341	0.39056843	0.37036194	
341.2	0.39138855	0.37062118	
341.4	0.39234245	0.37088011	
341.6	0.39240616	0.37113875	
341.8	0.39244231	0.37139708	
342	0.39274733	0.37165512	
342.2	0.39263611	0.37191286	
342.4	0.39280534	0.37217031	
342.6	0.39301478	0.37242746	
342.8	0.39288281	0.37268431	
343	0.3930079	0.37294086	
343.2	0.39302363	0.37319713	
343.4	0.39361386	0.37345309	
343.6	0.39346102	0.37370876	
343.8	0.39359786	0.37396414	
344	0.39365582	0.37421922	
344.2	0.39427892	0.374474	
344.4	0.39439339	0.3747285	
344.6	0.39460838	0.3749827	
344.8	0.39544565	0.3752366	
345	0.39608528	0.37549022	
345.2	0.39643872	0.37574354	
345.4	0.39710742	0.37599657	
345.6	0.39739796	0.37624931	
345.8	0.39741374	0.37650176	
346	0.39805405	0.37675391	
346.2	0.39813218	0.37700578	
346.4	0.39837138	0.37725735	
346.6	0.39825781	0.37750864	
346.8	0.39838073	0.37775964	
347	0.39867393	0.37801034	
347.2	0.39940475	0.37826076	
347.4	0.39994402	0.37851089	
347.6	0.39958147	0.37876073	
347.8	0.39963792	0.37901028	
348	0.39995765	0.37925955	
348.2	0.40031183	0.37950853	
348.4	0.40045392	0.37975722	
348.6	0.40090087	0.38000562	
348.8	0.40146158	0.38025374	
349	0.40168296	0.38050157	
349.2	0.40166129	0.38074912	
349.4	0.4021825	0.38099638	
349.6	0.40242521	0.38124336	
349.8	0.40296011	0.38149005	
350	0.40308698	0.38173646	
350.2	0.40303223	0.38198258	
350.4	0.40363628	0.38222842	
350.6	0.40414358	0.38247398	
350.8	0.40445448	0.38271925	
351	0.40470567	0.38296424	
351.2	0.40530881	0.38320895	
351.4	0.40588901	0.38345338	
351.6	0.40598417	0.38369752	
351.8	0.40643386	0.38394139	
352	0.40714267	0.38418497	
352.2	0.40726606	0.38442827	
352.4	0.40800432	0.38467129	
352.6	0.40804789	0.38491403	
352.8	0.4082819	0.38515649	
353	0.40863768	0.38539868	
353.2	0.40870135	0.38564058	
353.4	0.40887869	0.3858822	
353.6	0.4093364	0.38612355	
353.8	0.40946636	0.38636462	
354	0.40921397	0.38660541	
354.2	0.40981639	0.38684592	
354.4	0.41019013	0.38708615	
354.6	0.40975055	0.38732611	
354.8	0.40964231	0.38756579	
355	0.40981388	0.3878052	
355.2	0.41054407	0.38804433	
355.4	0.410612	0.38828318	
355.6	0.4106199	0.38852176	
355.8	0.41065245	0.38876007	
356	0.41129612	0.38899809	
356.2	0.41136106	0.38923585	
356.4	0.41169827	0.38947333	
356.6	0.41159524	0.38971054	
356.8	0.41189428	0.38994747	
357	0.4121148	0.39018413	
357.2	0.41231222	0.39042052	
357.4	0.41236444	0.39065663	
357.6	0.41282274	0.39089248	
357.8	0.41310874	0.39112805	
358	0.41345051	0.39136335	
358.2	0.41390954	0.39159838	
358.4	0.41431125	0.39183314	
358.6	0.41445045	0.39206762	
358.8	0.41548943	0.39230184	
359	0.41611912	0.39253579	
359.2	0.41693804	0.39276947	
359.4	0.4169964	0.39300287	
359.6	0.41773364	0.39323601	
359.8	0.41821956	0.39346888	
360	0.41879406	0.39370149	
360.2	0.41893931	0.39393382	
360.4	0.41876053	0.39416589	
360.6	0.41899287	0.39439769	
360.8	0.41885582	0.39462922	
361	0.41858127	0.39486048	
361.2	0.41778665	0.39509148	
361.4	0.41710399	0.39532221	
361.6	0.41675785	0.39555268	
361.8	0.41665557	0.39578288	
362	0.4167118	0.39601282	
362.2	0.41724071	0.39624249	
362.4	0.4179816	0.39647189	
362.6	0.41829584	0.39670104	
362.8	0.41904445	0.39692991	
363	0.41966927	0.39715853	
363.2	0.41996104	0.39738688	
363.4	0.42074655	0.39761496	
363.6	0.42184935	0.39784279	
363.8	0.42291957	0.39807035	
364	0.42331063	0.39829765	
364.2	0.42369296	0.39852469	
364.4	0.42365755	0.39875146	
364.6	0.42413991	0.39897798	
364.8	0.42435793	0.39920423	
365	0.42439975	0.39943022	
365.2	0.42385321	0.39965595	
365.4	0.42395434	0.39988143	
365.6	0.42406682	0.40010664	
365.8	0.42437742	0.40033159	
366	0.42451711	0.40055628	
366.2	0.42485854	0.40078072	
366.4	0.42491951	0.40100489	
366.6	0.42490953	0.40122881	
366.8	0.42504542	0.40145247	
367	0.42588971	0.40167587	
367.2	0.42626664	0.40189902	
367.4	0.42711893	0.4021219	
367.6	0.42757189	0.40234453	
367.8	0.42768255	0.40256691	
368	0.42782724	0.40278902	
368.2	0.42802973	0.40301088	
368.4	0.42855828	0.40323249	
368.6	0.42928509	0.40345384	
368.8	0.42978052	0.40367493	
369	0.42934781	0.40389577	
369.2	0.42959063	0.40411636	
369.4	0.42943471	0.40433669	
369.6	0.42959628	0.40455677	
369.8	0.43002152	0.40477659	
370	0.43015482	0.40499616	
370.2	0.43028586	0.40521548	
370.4	0.43035266	0.40543455	
370.6	0.43080075	0.40565336	
370.8	0.431095	0.40587192	
371	0.43151836	0.40609023	
371.2	0.4314386	0.40630828	
371.4	0.43120279	0.40652609	
371.6	0.43101526	0.40674364	
371.8	0.43102561	0.40696095	
372	0.43118683	0.407178	
372.2	0.43144686	0.4073948	
372.4	0.43172608	0.40761136	
372.6	0.43173711	0.40782766	
372.8	0.43190106	0.40804371	
373	0.43182524	0.40825952	
373.2	0.43269405	0.40847508	
373.4	0.43293792	0.40869038	
373.6	0.43405598	0.40890544	
373.8	0.43476515	0.40912026	
374	0.43529531	0.40933482	
374.2	0.43580141	0.40954914	
374.4	0.43643075	0.40976321	
374.6	0.43693324	0.40997703	
374.8	0.43715576	0.41019061	
375	0.43732818	0.41040394	
375.2	0.43725857	0.41061702	
375.4	0.43726378	0.41082986	
375.6	0.4378844	0.41104246	
375.8	0.43835067	0.41125481	
376	0.43906123	0.41146691	
376.2	0.4391749	0.41167877	
376.4	0.4393514	0.41189039	
376.6	0.43938849	0.41210176	
376.8	0.44004181	0.41231289	
377	0.44036777	0.41252377	
377.2	0.44079998	0.41273442	
377.4	0.44136818	0.41294482	
377.6	0.44162013	0.41315497	
377.8	0.44152127	0.41336489	
378	0.44159759	0.41357456	
378.2	0.44186148	0.41378399	
378.4	0.4414554	0.41399318	
378.6	0.44149381	0.41420213	
378.8	0.44138705	0.41441084	
379	0.44173063	0.41461931	
379.2	0.441411	0.41482753	
379.4	0.44208164	0.41503552	
379.6	0.44250644	0.41524327	
379.8	0.44251436	0.41545078	
380	0.44309346	0.41565804	
380.2	0.443035	0.41586507	
380.4	0.44356509	0.41607187	
380.6	0.44392881	0.41627842	
380.8	0.44426541	0.41648473	
381	0.44428757	0.41669081	
381.2	0.44440551	0.41689665	
381.4	0.44441957	0.41710225	
381.6	0.44402527	0.41730762	
381.8	0.44368043	0.41751275	
382	0.44353273	0.41771764	
382.2	0.44353273	0.41792233	
382.4	0.44306431	0.41787169	
382.6	0.44276587	0.41782105	
382.8	0.44228628	0.41777042	
383	0.44105753	0.4177198	
383.2	0.44016178	0.41766918	
383.4	0.43928848	0.41761857	
383.6	0.43794117	0.41756796	
383.8	0.43661621	0.41751736	
384	0.43559034	0.41746677	
384.2	0.43457395	0.41741618	
384.4	0.43353604	0.4173656	
384.6	0.43224276	0.41731503	
384.8	0.43157999	0.41726446	
385	0.4303258	0.4172139	
385.2	0.42930757	0.41716334	
385.4	0.42835495	0.41711279	
385.6	0.4280104	0.41706225	
385.8	0.42724452	0.41701171	
386	0.42636155	0.41696118	
386.2	0.42569016	0.41691065	
386.4	0.4252652	0.41686013	
386.6	0.42506548	0.41680962	
386.8	0.42443191	0.41675911	
387	0.42401506	0.41670861	
387.2	0.42350203	0.41665811	
387.4	0.42286175	0.41660763	
387.6	0.42246037	0.41655714	
387.8	0.42241612	0.41650667	
388	0.42168842	0.4164562	
388.2	0.42104631	0.41640573	
388.4	0.42045265	0.41635527	
388.6	0.41985445	0.41630482	
388.8	0.41933227	0.41625437	
389	0.41888318	0.41620393	
389.2	0.4182415	0.4161535	
389.4	0.41786276	0.41610307	
389.6	0.41756382	0.41605265	
389.8	0.41695426	0.41600223	
390	0.41605783	0.41595183	
390.2	0.41560501	0.41590142	
390.4	0.415337	0.41585102	
390.6	0.41505734	0.41580063	
390.8	0.4145377	0.41575025	
391	0.41419931	0.41569987	
391.2	0.41296893	0.4156495	
391.4	0.41212834	0.41559913	
391.6	0.41201598	0.41554877	
391.8	0.4116023	0.41549842	
392	0.41095513	0.41544807	
392.2	0.41052308	0.41539772	
392.4	0.4102428	0.41534739	
392.6	0.41019122	0.41529706	
392.8	0.40999947	0.41524673	
393	0.40957747	0.41519642	
393.2	0.40988343	0.4151461	
393.4	0.40981544	0.4150958	
393.6	0.40958077	0.4150455	
393.8	0.40942638	0.41499521	
394	0.4086876	0.41494492	
394.2	0.40877351	0.41489464	
394.4	0.40895962	0.41484436	
394.6	0.40815866	0.41479409	
394.8	0.40766531	0.41474383	
395	0.40705415	0.41469357	
395.2	0.40586317	0.41464332	
395.4	0.404958	0.41459308	
395.6	0.40497392	0.41454284	
395.8	0.40483704	0.41449261	
396	0.40441422	0.41444238	
396.2	0.40351215	0.41439216	
396.4	0.40355816	0.41434194	
396.6	0.40335642	0.41429174	
396.8	0.40315813	0.41424153	
397	0.40282553	0.41419134	
397.2	0.40318183	0.41414115	
397.4	0.40289804	0.41409096	
397.6	0.40253938	0.41404079	
397.8	0.40260933	0.41399061	
398	0.40202048	0.41394045	
398.2	0.40218276	0.41389029	
398.4	0.40216284	0.41384013	
398.6	0.40163869	0.41378999	
398.8	0.40139329	0.41373985	
399	0.40041289	0.41368971	
399.2	0.39973277	0.41363958	
399.4	0.39929711	0.41358946	
399.6	0.39916608	0.41353934	
399.8	0.39929143	0.41348923	
400	0.39872327	0.41343913	
400.2	0.39851287	0.41338903	
400.4	0.39856885	0.41333893	
400.6	0.39848617	0.41328885	
400.8	0.39836515	0.41323877	
401	0.39828377	0.41318869	
401.2	0.39818241	0.41313862	
401.4	0.39859226	0.41308856	
401.6	0.39856565	0.4130385	
401.8	0.3980484	0.41298845	
402	0.39767298	0.41293841	
402.2	0.39752913	0.41288837	
402.4	0.39758641	0.41283834	
402.6	0.39720295	0.41278831	
402.8	0.39671282	0.41273829	
403	0.39646722	0.41268828	
403.2	0.39649394	0.41263827	
403.4	0.39596987	0.41258827	
403.6	0.39599478	0.41253827	
403.8	0.39597184	0.41248828	
404	0.39568328	0.4124383	
404.2	0.39585628	0.41238832	
404.4	0.3954622	0.41233835	
404.6	0.39561244	0.41228839	
404.8	0.39520077	0.41223843	
405	0.39573069	0.41218847	
405.2	0.39564141	0.41213853	
405.4	0.39596242	0.41208858	
405.6	0.39535305	0.41203865	
405.8	0.3950921	0.41198872	
406	0.3949784	0.4119388	
406.2	0.39488214	0.41188888	
406.4	0.39489178	0.41183897	
406.6	0.39476018	0.41178906	
406.8	0.39445687	0.41173916	
407	0.39446125	0.41168927	
407.2	0.39401999	0.41163938	
407.4	0.39404313	0.4115895	
407.6	0.394231	0.41153963	
407.8	0.39403194	0.41148976	
408	0.39385928	0.4114399	
408.2	0.39368767	0.41139004	
408.4	0.39281643	0.41134019	
408.6	0.39278924	0.41129035	
408.8	0.39227474	0.41124051	
409	0.39225218	0.41119068	
409.2	0.3916559	0.41114085	
409.4	0.39139427	0.41109103	
409.6	0.3906701	0.41104121	
409.8	0.39054994	0.41099141	
410	0.39038687	0.4109416	
410.2	0.39048122	0.41089181	
410.4	0.39032349	0.41084202	
410.6	0.39012238	0.41079223	
410.8	0.38974309	0.41074245	
411	0.38990403	0.41069268	
411.2	0.39000622	0.41064292	
411.4	0.39008024	0.41059316	
411.6	0.38994646	0.4105434	
411.8	0.39022407	0.41049365	
412	0.39027418	0.41044391	
412.2	0.39018993	0.41039418	
412.4	0.39006466	0.41034445	
412.6	0.38981814	0.41029472	
412.8	0.38967635	0.41024501	
413	0.38918871	0.41019529	
413.2	0.38908854	0.41014559	
413.4	0.38939235	0.41009589	
413.6	0.38917937	0.41004619	
413.8	0.38941514	0.40999651	
414	0.3896171	0.40994682	
414.2	0.38923408	0.40989715	
414.4	0.38903325	0.40984748	
414.6	0.38806818	0.40979782	
414.8	0.38779361	0.40974816	
415	0.38799063	0.40969851	
415.2	0.38791554	0.40964886	
415.4	0.38764114	0.40959922	
415.6	0.38781398	0.40954959	
415.8	0.38803881	0.40949996	
416	0.3879437	0.40945034	
416.2	0.38792516	0.40940072	
416.4	0.3879377	0.40935111	
416.6	0.38734597	0.40930151	
416.8	0.38753462	0.40925191	
417	0.3874758	0.40920232	
417.2	0.38771556	0.40915274	
417.4	0.38803292	0.40910316	
417.6	0.38791381	0.40905358	
417.8	0.38775651	0.40900401	
418	0.38754975	0.40895445	
418.2	0.38707752	0.4089049	
418.4	0.38716102	0.40885535	
418.6	0.3867738	0.40880581	
418.8	0.38723657	0.40875627	
419	0.38760044	0.40870674	
419.2	0.38694558	0.40865721	
419.4	0.38684446	0.40860769	
419.6	0.38633502	0.40855818	
419.8	0.38632004	0.40850867	
420	0.38611758	0.40845917	
420.2	0.38607101	0.40840967	
420.4	0.38579256	0.40836018	
420.6	0.38538524	0.4083107	
420.8	0.38487592	0.40826122	
421	0.38477531	0.40821175	
421.2	0.3841933	0.40816229	
421.4	0.38439629	0.40811283	
421.6	0.38451872	0.40806337	
421.8	0.38424626	0.40801393	
422	0.38466796	0.40796448	
422.2	0.38479164	0.40791505	
422.4	0.38525743	0.40786562	
422.6	0.3849748	0.4078162	
422.8	0.38502927	0.40776678	
423	0.38510543	0.40771737	
423.2	0.38496882	0.40766796	
423.4	0.38531688	0.40761856	
423.6	0.38522772	0.40756917	
423.8	0.38545542	0.40751978	
424	0.38503393	0.4074704	
424.2	0.38516314	0.40742102	
424.4	0.38493281	0.40737165	
424.6	0.38438573	0.40732229	
424.8	0.38399102	0.40727293	
425	0.38386463	0.40722358	
425.2	0.38342869	0.40717424	
425.4	0.38337607	0.4071249	
425.6	0.38348732	0.40707556	
425.8	0.38346941	0.40702623	
426	0.38340987	0.40697691	
426.2	0.38290261	0.4069276	
426.4	0.38281849	0.40687829	
426.6	0.38269175	0.40682898	
426.8	0.38244814	0.40677969	
427	0.38268768	0.40673039	
427.2	0.3828528	0.40668111	
427.4	0.383049	0.40663183	
427.6	0.38330023	0.40658255	
427.8	0.38333297	0.40653329	
428	0.38353476	0.40648402	
428.2	0.38404776	0.40643477	
428.4	0.38433329	0.40638552	
428.6	0.38452015	0.40633627	
428.8	0.38454863	0.40628703	
429	0.38469563	0.4062378	
429.2	0.3847093	0.40618858	
429.4	0.38484108	0.40613936	
429.6	0.3852323	0.40609014	
429.8	0.38508203	0.40604093	
430	0.38457674	0.40599173	
430.2	0.38433854	0.40594253	
430.4	0.38415564	0.40589334	
430.6	0.38379956	0.40584416	
430.8	0.38315606	0.40579498	
431	0.38324548	0.40574581	
431.2	0.38267088	0.40569664	
431.4	0.38224982	0.40564748	
431.6	0.38221508	0.40559833	
431.8	0.38236351	0.40554918	
432	0.38189751	0.40550003	
432.2	0.38170935	0.4054509	
432.4	0.38202706	0.40540177	
432.6	0.3817897	0.40535264	
432.8	0.38155936	0.40530352	
433	0.381769	0.40525441	
433.2	0.38148852	0.4052053	
433.4	0.38126217	0.4051562	
433.6	0.38127532	0.40510711	
433.8	0.38040724	0.40505802	
434	0.38031925	0.40500893	
434.2	0.38001996	0.40495986	
434.4	0.37999139	0.40491079	
434.6	0.38005662	0.40486172	
434.8	0.37994783	0.40481266	
435	0.37998446	0.40476361	
435.2	0.37929122	0.40471456	
435.4	0.37976442	0.40466552	
435.6	0.38045284	0.40461648	
435.8	0.38053	0.40456745	
436	0.3806433	0.40451843	
436.2	0.38113254	0.40446941	
436.4	0.38175542	0.4044204	
436.6	0.38139448	0.40437139	
436.8	0.38160743	0.40432239	
437	0.38135851	0.4042734	
437.2	0.38099155	0.40422441	
437.4	0.38075178	0.40417543	
437.6	0.38074012	0.40412645	
437.8	0.38047133	0.40407748	
438	0.38080943	0.40402852	
438.2	0.38069277	0.40397956	
438.4	0.3810891	0.40393061	
438.6	0.38120003	0.40388166	
438.8	0.38064091	0.40383272	
439	0.38086561	0.40378378	
439.2	0.38031816	0.40373485	
439.4	0.38069922	0.40368593	
439.6	0.38049204	0.40363701	
439.8	0.37992529	0.4035881	
440	0.38011744	0.4035392	
440.2	0.37980883	0.4034903	
440.4	0.37961437	0.40344141	
440.6	0.37941131	0.40339252	
440.8	0.37944254	0.40334364	
441	0.3789551	0.40329476	
441.2	0.3789091	0.40324589	
441.4	0.37879255	0.40319703	
441.6	0.3788343	0.40314817	
441.8	0.37868933	0.40309932	
442	0.378928	0.40305047	
442.2	0.37944529	0.40300163	
442.4	0.37972863	0.4029528	
442.6	0.37990534	0.40290397	
442.8	0.38013893	0.40285515	
443	0.38043094	0.40280633	
443.2	0.37981902	0.40275752	
443.4	0.37971521	0.40270872	
443.6	0.37969569	0.40265992	
443.8	0.37952469	0.40261112	
444	0.37968712	0.40256234	
444.2	0.37981388	0.40251356	
444.4	0.37971667	0.40246478	
444.6	0.37978893	0.40241601	
444.8	0.37916985	0.40236725	
445	0.37852213	0.40231849	
445.2	0.37799701	0.40226974	
445.4	0.37763922	0.402221	
445.6	0.37735569	0.40217226	
445.8	0.37705872	0.40212352	
446	0.37745294	0.4020748	
446.2	0.37743544	0.40202607	
446.4	0.37778704	0.40197736	
446.6	0.37780206	0.40192865	
446.8	0.37782169	0.40187994	
447	0.37727264	0.40183125	
447.2	0.37724002	0.40178255	
447.4	0.37743977	0.40173387	
447.6	0.37748317	0.40168519	
447.8	0.37750266	0.40163651	
448	0.37791164	0.40158784	
448.2	0.37817313	0.40153918	
448.4	0.3779805	0.40149052	
448.6	0.37832325	0.40144187	
448.8	0.37845398	0.40139323	
449	0.37886171	0.40134459	
449.2	0.3790383	0.40129595	
449.4	0.37939282	0.40124733	
449.6	0.37936988	0.40119871	
449.8	0.3795695	0.40115009	
450	0.37969179	0.40110148	
450.2	0.37966016	0.40105288	
450.4	0.37975787	0.40100428	
450.6	0.37963522	0.40095569	
450.8	0.37939261	0.4009071	
451	0.37918613	0.40085852	
451.2	0.37887499	0.40080995	
451.4	0.37845734	0.40076138	
451.6	0.37835431	0.40071281	
451.8	0.37834661	0.40066426	
452	0.37786872	0.40061571	
452.2	0.37745387	0.40056716	
452.4	0.37731359	0.40051862	
452.6	0.37732247	0.40047009	
452.8	0.3769817	0.40042156	
453	0.37692474	0.40037304	
453.2	0.3764814	0.40032452	
453.4	0.37613261	0.40027602	
453.6	0.37574617	0.40022751	
453.8	0.37566376	0.40017901	
454	0.37580038	0.40013052	
454.2	0.37570839	0.40008204	
454.4	0.37594759	0.40003355	
454.6	0.37610909	0.39998508	
454.8	0.37573942	0.39993661	
455	0.37584886	0.39988815	
455.2	0.37615395	0.39983969	
455.4	0.37611285	0.39979124	
455.6	0.37629101	0.3997428	
455.8	0.37604581	0.39969436	
456	0.37590609	0.39964592	
456.2	0.37580436	0.3995975	
456.4	0.37562744	0.39954907	
456.6	0.3755729	0.39950066	
456.8	0.37534563	0.39945225	
457	0.37548919	0.39940385	
457.2	0.3749841	0.39935545	
457.4	0.37535888	0.39930705	
457.6	0.375292	0.39925867	
457.8	0.3753783	0.39921029	
458	0.37549991	0.39916191	
458.2	0.37584138	0.39911354	
458.4	0.37597974	0.39906518	
458.6	0.37592167	0.39901682	
458.8	0.37633336	0.39896847	
459	0.37658563	0.39892013	
459.2	0.3770238	0.39887179	
459.4	0.37678187	0.39882345	
459.6	0.37718861	0.39877513	
459.8	0.37709228	0.3987268	
460	0.37687607	0.39867849	
460.2	0.37637457	0.39863018	
460.4	0.37607781	0.39858187	
460.6	0.37615875	0.39853358	
460.8	0.37608956	0.39848528	
461	0.37582455	0.398437	
461.2	0.37555188	0.39838871	
461.4	0.37578645	0.39834044	
461.6	0.37526682	0.39829217	
461.8	0.37517871	0.39824391	
462	0.37527701	0.39819565	
462.2	0.37569244	0.3981474	
462.4	0.3751074	0.39809915	
462.6	0.37497885	0.39805091	
462.8	0.37530265	0.39800268	
463	0.3755718	0.39795445	
463.2	0.37600781	0.39790623	
463.4	0.37609195	0.39785801	
463.6	0.37619932	0.3978098	
463.8	0.37587054	0.39776159	
464	0.3757856	0.3977134	
464.2	0.37576697	0.3976652	
464.4	0.37590825	0.39761701	
464.6	0.37613463	0.39756883	
464.8	0.3762141	0.39752066	
465	0.37604995	0.39747249	
465.2	0.3758428	0.39742432	
465.4	0.37567593	0.39737616	
465.6	0.37536204	0.39732801	
465.8	0.37486337	0.39727987	
466	0.37480001	0.39723172	
466.2	0.37487443	0.39718359	
466.4	0.37445228	0.39713546	
466.6	0.37417214	0.39708734	
466.8	0.37416544	0.39703922	
467	0.37424854	0.39699111	
467.2	0.37378375	0.396943	
467.4	0.3736908	0.3968949	
467.6	0.37408065	0.39684681	
467.8	0.37429589	0.39679872	
468	0.3747376	0.39675064	
468.2	0.37512837	0.39670256	
468.4	0.37577635	0.39665449	
468.6	0.37597264	0.39660643	
468.8	0.37629046	0.39655837	
469	0.37648379	0.39651031	
469.2	0.37571393	0.39646227	
469.4	0.3756972	0.39641422	
469.6	0.37577804	0.39636619	
469.8	0.375209	0.39631816	
470	0.37546526	0.39627013	
470.2	0.37518827	0.39622212	
470.4	0.37421873	0.3961741	
470.6	0.37324163	0.3961261	
470.8	0.37269371	0.39607809	
471	0.37237979	0.3960301	
471.2	0.37206018	0.39598211	
471.4	0.37225011	0.39593413	
471.6	0.37267876	0.39588615	
471.8	0.37279957	0.39583818	
472	0.37289477	0.39579021	
472.2	0.37306113	0.39574225	
472.4	0.37346498	0.3956943	
472.6	0.37345423	0.39564635	
472.8	0.37383917	0.39559841	
473	0.37389039	0.39555047	
473.2	0.37393678	0.39550254	
473.4	0.37404367	0.39545461	
473.6	0.37415339	0.39540669	
473.8	0.37351993	0.39535878	
474	0.37336872	0.39531087	
474.2	0.37299261	0.39526297	
474.4	0.37261047	0.39521507	
474.6	0.37231586	0.39516718	
474.8	0.37238486	0.3951193	
475	0.37217093	0.39507142	
475.2	0.37251288	0.39502354	
475.4	0.37261135	0.39497568	
475.6	0.37285616	0.39492782	
475.8	0.37305568	0.39487996	
476	0.37260545	0.39483211	
476.2	0.37250515	0.39478427	
476.4	0.37248122	0.39473643	
476.6	0.37220691	0.39468859	
476.8	0.37229161	0.39464077	
477	0.37238795	0.39459295	
477.2	0.37191239	0.39454513	
477.4	0.37184295	0.39449732	
477.6	0.37196638	0.39444952	
477.8	0.37141549	0.39440172	
478	0.37138126	0.39435393	
478.2	0.37150572	0.39430614	
478.4	0.37155786	0.39425836	
478.6	0.37136752	0.39421059	
478.8	0.37164995	0.39416282	
479	0.37208302	0.39411506	
479.2	0.37311826	0.3940673	
479.4	0.37312116	0.39401955	
479.6	0.37298856	0.3939718	
479.8	0.37289916	0.39392406	
480	0.37231554	0.39387633	
480.2	0.37204204	0.3938286	
480.4	0.37180433	0.39378088	
480.6	0.37165113	0.39373316	
480.8	0.37173926	0.39368545	
481	0.37192076	0.39363774	
481.2	0.37192405	0.39359004	
481.4	0.37260408	0.39354235	
481.6	0.37247649	0.39349466	
481.8	0.37223627	0.39344698	
482	0.37201735	0.3933993	
482.2	0.37186736	0.39335163	
482.4	0.37167629	0.39330397	
482.6	0.37135788	0.39325631	
482.8	0.37147812	0.39320866	
483	0.37129509	0.39316101	
483.2	0.37137115	0.39311337	
483.4	0.37121722	0.39306573	
483.6	0.37120292	0.3930181	
483.8	0.37153729	0.39297048	
484	0.37167348	0.39292286	
484.2	0.37156815	0.39287525	
484.4	0.37207951	0.39282764	
484.6	0.3724113	0.39278004	
484.8	0.37264184	0.39273244	
485	0.3731257	0.39268485	
485.2	0.37339261	0.39263727	
485.4	0.37333714	0.39258969	
485.6	0.37332226	0.39254212	
485.8	0.37269017	0.39249455	
486	0.37220541	0.39244699	
486.2	0.37213754	0.39239944	
486.4	0.37161083	0.39235189	
486.6	0.37137985	0.39230434	
486.8	0.37108581	0.3922568	
487	0.37068505	0.39220927	
487.2	0.37093553	0.39216175	
487.4	0.37124993	0.39211423	
487.6	0.37179291	0.39206671	
487.8	0.37199161	0.3920192	
488	0.3718732	0.3919717	
488.2	0.37187475	0.3919242	
488.4	0.37253788	0.39187671	
488.6	0.37265379	0.39182922	
488.8	0.37226254	0.39178174	
489	0.37224842	0.39173427	
489.2	0.37167528	0.3916868	
489.4	0.3710045	0.39163934	
489.6	0.37096163	0.39159188	
489.8	0.37104616	0.39154443	
490	0.37136258	0.39149698	
490.2	0.37180548	0.39144954	
490.4	0.37173145	0.39140211	
490.6	0.37196102	0.39135468	
490.8	0.37171156	0.39130726	
491	0.37175536	0.39125984	
491.2	0.37186863	0.39121243	
491.4	0.37202239	0.39116502	
491.6	0.37222119	0.39111762	
491.8	0.37219831	0.39107023	
492	0.37188374	0.39102284	
492.2	0.37192369	0.39097546	
492.4	0.37219151	0.39092808	
492.6	0.37183221	0.39088071	
492.8	0.37123249	0.39083334	
493	0.37125744	0.39078598	
493.2	0.37089248	0.39073863	
493.4	0.37106437	0.39069128	
493.6	0.37132932	0.39064394	
493.8	0.37169924	0.3905966	
494	0.37187547	0.39054927	
494.2	0.37177947	0.39050195	
494.4	0.37179669	0.39045463	
494.6	0.37184703	0.39040731	
494.8	0.37173877	0.39036001	
495	0.37166948	0.3903127	
495.2	0.37125946	0.39026541	
495.4	0.37137892	0.39021812	
495.6	0.37160349	0.39017083	
495.8	0.37175376	0.39012355	
496	0.37115732	0.39007628	
496.2	0.3711262	0.39002901	
496.4	0.3708144	0.38998175	
496.6	0.3706568	0.38993449	
496.8	0.37085993	0.38988724	
497	0.37082936	0.38984	
497.2	0.37086001	0.38979276	
497.4	0.3708379	0.38974552	
497.6	0.37084844	0.3896983	
497.8	0.37092888	0.38965107	
498	0.37069448	0.38960386	
498.2	0.37056386	0.38955665	
498.4	0.3708138	0.38950944	
498.6	0.37044897	0.38946224	
498.8	0.36995041	0.38941505	
499	0.36951416	0.38936786	
499.2	0.36954525	0.38932068	
499.4	0.36933351	0.3892735	
499.6	0.36884192	0.38922633	
499.8	0.36864482	0.38917917	
500	0.36785768	0.38913201	
500.2	0.36749002	0.38908486	
500.4	0.36717931	0.38903771	
500.6	0.36747689	0.38899057	
500.8	0.36814872	0.38894343	
501	0.36853304	0.3888963	
501.2	0.3690983	0.38884917	
501.4	0.36961961	0.38880206	
501.6	0.36980254	0.38875494	
501.8	0.37039307	0.38870783	
502	0.37060226	0.38866073	
502.2	0.37077674	0.38861364	
502.4	0.37079821	0.38856654	
502.6	0.37081729	0.38851946	
502.8	0.37033905	0.38847238	
503	0.37016549	0.38842531	
503.2	0.37022214	0.38837824	
503.4	0.36965314	0.38833118	
503.6	0.36952418	0.38828412	
503.8	0.36984479	0.38823707	
504	0.36951245	0.38819003	
504.2	0.3692082	0.38814299	
504.4	0.36921644	0.38809595	
504.6	0.36916586	0.38804892	
504.8	0.36935134	0.3880019	
505	0.36941749	0.38795489	
505.2	0.36905516	0.38790788	
505.4	0.36910988	0.38786087	
505.6	0.36882333	0.38781387	
505.8	0.36923258	0.38776688	
506	0.36879207	0.38771989	
506.2	0.36875665	0.38767291	
506.4	0.36890503	0.38762593	
506.6	0.36912354	0.38757896	
506.8	0.36913795	0.38753199	
507	0.3694965	0.38748503	
507.2	0.3701157	0.38743808	
507.4	0.37019852	0.38739113	
507.6	0.37058955	0.38734419	
507.8	0.37122439	0.38729725	
508	0.37117103	0.38725032	
508.2	0.37088525	0.3872034	
508.4	0.37116898	0.38715648	
508.6	0.37141704	0.38710956	
508.8	0.37140346	0.38706265	
509	0.37141705	0.38701575	
509.2	0.37099981	0.38696885	
509.4	0.37099904	0.38692196	
509.6	0.37047964	0.38687508	
509.8	0.37018475	0.3868282	
510	0.36983827	0.38678132	
510.2	0.36920264	0.38673445	
510.4	0.36886258	0.38668759	
510.6	0.36907663	0.38664073	
510.8	0.36911108	0.38659388	
511	0.36913379	0.38654704	
511.2	0.3692475	0.3865002	
511.4	0.36915722	0.38645336	
511.6	0.36900863	0.38640653	
511.8	0.36869969	0.38635971	
512	0.36900456	0.38631289	
512.2	0.36908252	0.38626608	
512.4	0.36951653	0.38621927	
512.6	0.36967657	0.38617247	
512.8	0.36994107	0.38612568	
513	0.36992166	0.38607889	
513.2	0.36976881	0.38603211	
513.4	0.36949991	0.38598533	
513.6	0.36912275	0.38593856	
513.8	0.36873424	0.38589179	
514	0.3686084	0.38584503	
514.2	0.36810667	0.38579827	
514.4	0.368139	0.38575153	
514.6	0.36861622	0.38570478	
514.8	0.36847499	0.38565804	
515	0.36878608	0.38561131	
515.2	0.36880739	0.38556458	
515.4	0.36875572	0.38551786	
515.6	0.36833264	0.38547115	
515.8	0.36871265	0.38542444	
516	0.36932574	0.38537773	
516.2	0.36928669	0.38533103	
516.4	0.36950699	0.38528434	
516.6	0.36941458	0.38523765	
516.8	0.36950773	0.38519097	
517	0.36911989	0.3851443	
517.2	0.36859989	0.38509763	
517.4	0.36816116	0.38505096	
517.6	0.36828317	0.3850043	
517.8	0.36833034	0.38495765	
518	0.36832408	0.384911	
518.2	0.36761034	0.38486436	
518.4	0.36754947	0.38481772	
518.6	0.367311	0.38477109	
518.8	0.36700825	0.38472447	
519	0.36701217	0.38467785	
519.2	0.36702279	0.38463124	
519.4	0.36695877	0.38458463	
519.6	0.36673129	0.38453803	
519.8	0.36693281	0.38449143	
520	0.36685669	0.38444484	
520.2	0.36689175	0.38439825	
520.4	0.36665002	0.38435167	
520.6	0.3666544	0.3843051	
520.8	0.366444	0.38425853	
521	0.36658827	0.38421197	
521.2	0.366696	0.38416541	
521.4	0.36655683	0.38411886	
521.6	0.36692928	0.38407231	
521.8	0.36707338	0.38402577	
522	0.3671767	0.38397924	
522.2	0.36733664	0.38393271	
522.4	0.36769664	0.38388618	
522.6	0.36738362	0.38383967	
522.8	0.36759978	0.38379315	
523	0.36784251	0.38374665	
523.2	0.36816312	0.38370015	
523.4	0.36799182	0.38365365	
523.6	0.36799391	0.38360716	
523.8	0.36802713	0.38356068	
524	0.36823551	0.3835142	
524.2	0.36827886	0.38346773	
524.4	0.36793752	0.38342126	
524.6	0.36780953	0.3833748	
524.8	0.3676819	0.38332834	
525	0.36700905	0.38328189	
525.2	0.36666081	0.38323545	
525.4	0.36609598	0.38318901	
525.6	0.36611905	0.38314258	
525.8	0.36630108	0.38309615	
526	0.36641943	0.38304973	
526.2	0.36648174	0.38300331	
526.4	0.36601123	0.3829569	
526.6	0.36590256	0.38291049	
526.8	0.36645162	0.38286409	
527	0.36725069	0.3828177	
527.2	0.36735051	0.38277131	
527.4	0.36749892	0.38272493	
527.6	0.36754282	0.38267855	
527.8	0.36786924	0.38263218	
528	0.3679247	0.38258582	
528.2	0.36805494	0.38253945	
528.4	0.36813913	0.3824931	
528.6	0.36798762	0.38244675	
528.8	0.36792711	0.38240041	
529	0.36715423	0.38235407	
529.2	0.36709834	0.38230774	
529.4	0.36686834	0.38226141	
529.6	0.36685309	0.38221509	
529.8	0.36683785	0.38216878	
530	0.36677911	0.38212247	
530.2	0.36650877	0.38207616	
530.4	0.36617992	0.38202986	
530.6	0.36635623	0.38198357	
530.8	0.36674454	0.38193728	
531	0.3668416	0.381891	
531.2	0.36679133	0.38184473	
531.4	0.36667632	0.38179846	
531.6	0.36713754	0.38175219	
531.8	0.36736155	0.38170593	
532	0.36749582	0.38165968	
532.2	0.36827583	0.38161343	
532.4	0.36869311	0.38156719	
532.6	0.36877488	0.38152095	
532.8	0.36911647	0.38147472	
533	0.36901147	0.38142849	
533.2	0.36934495	0.38138227	
533.4	0.36980623	0.38133606	
533.6	0.36995895	0.38128985	
533.8	0.36986148	0.38124365	
534	0.36964735	0.38119745	
534.2	0.36966537	0.38115126	
534.4	0.36922442	0.38110507	
534.6	0.36888452	0.38105889	
534.8	0.36848046	0.38101272	
535	0.36873753	0.38096655	
535.2	0.36847801	0.38092038	
535.4	0.36832324	0.38087422	
535.6	0.36856635	0.38082807	
535.8	0.368318	0.38078192	
536	0.36837822	0.38073578	
536.2	0.36819218	0.38068965	
536.4	0.36795277	0.38064352	
536.6	0.3680164	0.38059739	
536.8	0.36751485	0.38055127	
537	0.36635914	0.38050516	
537.2	0.36652157	0.38045905	
537.4	0.36588914	0.38041295	
537.6	0.36580467	0.38036685	
537.8	0.36571124	0.38032076	
538	0.36556904	0.38027467	
538.2	0.3655011	0.38022859	
538.4	0.36480392	0.38018252	
538.6	0.36503132	0.38013645	
538.8	0.36512083	0.38009039	
539	0.36619182	0.38004433	
539.2	0.36645807	0.37999828	
539.4	0.36731264	0.37995223	
539.6	0.36742591	0.37990619	
539.8	0.3676382	0.37986015	
540	0.36714522	0.37981412	
540.2	0.36721999	0.3797681	
540.4	0.36684458	0.37972208	
540.6	0.36668732	0.37967607	
540.8	0.36573268	0.37963006	
541	0.36528913	0.37958406	
541.2	0.36580406	0.37953806	
541.4	0.36506695	0.37949207	
541.6	0.36506635	0.37944608	
541.8	0.36481347	0.3794001	
542	0.36442622	0.37935413	
542.2	0.36418395	0.37930816	
542.4	0.36423013	0.3792622	
542.6	0.36479882	0.37921624	
542.8	0.36478158	0.37917029	
543	0.36559902	0.37912434	
543.2	0.36597041	0.3790784	
543.4	0.36622523	0.37903247	
543.6	0.36570334	0.37898654	
543.8	0.36538559	0.37894061	
544	0.36505689	0.3788947	
544.2	0.36543817	0.37884878	
544.4	0.36467612	0.37880288	
544.6	0.36499814	0.37875697	
544.8	0.36507415	0.37871108	
545	0.36529335	0.37866519	
545.2	0.36539117	0.3786193	
545.4	0.36510592	0.37857342	
545.6	0.36495264	0.37852755	
545.8	0.36513918	0.37848168	
546	0.36506576	0.37843582	
546.2	0.36504488	0.37838996	
546.4	0.36526866	0.37834411	
546.6	0.36501966	0.37829826	
546.8	0.36501716	0.37825242	
547	0.36515991	0.37820659	
547.2	0.36526642	0.37816076	
547.4	0.36557737	0.37811493	
547.6	0.36464168	0.37806911	
547.8	0.36448885	0.3780233	
548	0.36460171	0.37797749	
548.2	0.36431991	0.37793169	
548.4	0.36368023	0.3778859	
548.6	0.36406493	0.3778401	
548.8	0.3640599	0.37779432	
549	0.36417074	0.37774854	
549.2	0.36437745	0.37770277	
549.4	0.3642258	0.377657	
549.6	0.36403686	0.37761123	
549.8	0.36469483	0.37756548	
550	0.36483315	0.37751973	
550.2	0.36477247	0.37747398	
550.4	0.36508309	0.37742824	
550.6	0.36549474	0.3773825	
550.8	0.36590161	0.37733677	
551	0.366115	0.37729105	
551.2	0.3665092	0.37724533	
551.4	0.36663192	0.37719962	
551.6	0.36620152	0.37715391	
551.8	0.36653743	0.37710821	
552	0.3663645	0.37706251	
552.2	0.36567178	0.37701682	
552.4	0.36567536	0.37697114	
552.6	0.36553849	0.37692546	
552.8	0.36537999	0.37687978	
553	0.3652027	0.37683411	
553.2	0.36457704	0.37678845	
553.4	0.36402928	0.37674279	
553.6	0.36392287	0.37669714	
553.8	0.36368801	0.37665149	
554	0.36347769	0.37660585	
554.2	0.36345533	0.37656022	
554.4	0.36368267	0.37651459	
554.6	0.36409706	0.37646896	
554.8	0.36405122	0.37642334	
555	0.36460905	0.37637773	
555.2	0.36430878	0.37633212	
555.4	0.36460962	0.37628652	
555.6	0.36497094	0.37624092	
555.8	0.36528294	0.37619533	
556	0.36587943	0.37614974	
556.2	0.36600994	0.37610416	
556.4	0.36660385	0.37605859	
556.6	0.36647047	0.37601302	
556.8	0.36646509	0.37596746	
557	0.36602745	0.3759219	
557.2	0.36572505	0.37587635	
557.4	0.36508578	0.3758308	
557.6	0.36481127	0.37578526	
557.8	0.36461313	0.37573972	
558	0.36435743	0.37569419	
558.2	0.36419542	0.37564866	
558.4	0.36422783	0.37560315	
558.6	0.36439309	0.37555763	
558.8	0.36476258	0.37551212	
559	0.36467452	0.37546662	
559.2	0.36458189	0.37542112	
559.4	0.36495483	0.37537563	
559.6	0.36531861	0.37533014	
559.8	0.36569481	0.37528466	
560	0.36630815	0.37523919	
560.2	0.36636449	0.37519372	
560.4	0.36657403	0.37514825	
560.6	0.36616513	0.37510279	
560.8	0.36590635	0.37505734	
561	0.36593573	0.37501189	
561.2	0.36576219	0.37496645	
561.4	0.36541869	0.37492101	
561.6	0.3654527	0.37487558	
561.8	0.36573217	0.37483016	
562	0.36545484	0.37478474	
562.2	0.36551424	0.37473932	
562.4	0.36570099	0.37469391	
562.6	0.36602989	0.37464851	
562.8	0.36616618	0.37460311	
563	0.36600517	0.37455772	
563.2	0.36606999	0.37451233	
563.4	0.36587898	0.37446695	
563.6	0.36608879	0.37442157	
563.8	0.36588931	0.3743762	
564	0.36543935	0.37433083	
564.2	0.36515327	0.37428547	
564.4	0.36490875	0.37424012	
564.6	0.36470951	0.37419477	
564.8	0.36490919	0.37414943	
565	0.36485573	0.37410409	
565.2	0.36474587	0.37405876	
565.4	0.36460055	0.37401343	
565.6	0.3644324	0.37396811	
565.8	0.36463307	0.37392279	
566	0.36456399	0.37387748	
566.2	0.36462257	0.37383218	
566.4	0.3650513	0.37378688	
566.6	0.36564145	0.37374158	
566.8	0.36577756	0.3736963	
567	0.36604993	0.37365101	
567.2	0.36611051	0.37360573	
567.4	0.36625367	0.37356046	
567.6	0.36655372	0.3735152	
567.8	0.36620969	0.37346994	
568	0.36599086	0.37342468	
568.2	0.36610501	0.37337943	
568.4	0.36600781	0.37333419	
568.6	0.36579304	0.37328895	
568.8	0.36540967	0.37324371	
569	0.36468101	0.37319848	
569.2	0.36439768	0.37315326	
569.4	0.36388431	0.37310804	
569.6	0.36353013	0.37306283	
569.8	0.36382912	0.37301763	
570	0.36431647	0.37297243	
570.2	0.3641732	0.37292723	
570.4	0.36403875	0.37288204	
570.6	0.36436307	0.37283686	
570.8	0.36456369	0.37279168	
571	0.36497642	0.3727465	
571.2	0.36521485	0.37270134	
571.4	0.36567359	0.37265617	
571.6	0.36615477	0.37261102	
571.8	0.36595039	0.37256587	
572	0.36565793	0.37252072	
572.2	0.36508718	0.37247558	
572.4	0.36476571	0.37243044	
572.6	0.36449615	0.37238531	
572.8	0.36410449	0.37234019	
573	0.36419637	0.37229507	
573.2	0.3643255	0.37224996	
573.4	0.36412739	0.37220485	
573.6	0.36401543	0.37215975	
573.8	0.36422435	0.37211465	
574	0.36393041	0.37206956	
574.2	0.36298659	0.37202447	
574.4	0.36286155	0.37197939	
574.6	0.36326408	0.37193432	
574.8	0.36371946	0.37188925	
575	0.36395837	0.37184418	
575.2	0.36389669	0.37179913	
575.4	0.36367281	0.37175407	
575.6	0.36347522	0.37170903	
575.8	0.3632541	0.37166398	
576	0.36319981	0.37161895	
576.2	0.36318501	0.37157392	
576.4	0.36337841	0.37152889	
576.6	0.36369609	0.37148387	
576.8	0.36403047	0.37143885	
577	0.36399847	0.37139384	
577.2	0.36390304	0.37134884	
577.4	0.36355509	0.37130384	
577.6	0.36318914	0.37125885	
577.8	0.36291533	0.37121386	
578	0.36307066	0.37116888	
578.2	0.36305423	0.3711239	
578.4	0.36309548	0.37107893	
578.6	0.3628576	0.37103397	
578.8	0.36274521	0.37098901	
579	0.36233106	0.37094405	
579.2	0.3617977	0.3708991	
579.4	0.36129413	0.37085416	
579.6	0.36172828	0.37080922	
579.8	0.36207891	0.37076428	
580	0.36229053	0.37071936	
580.2	0.36219758	0.37067443	
580.4	0.36193525	0.37062952	
580.6	0.36225796	0.37058461	
580.8	0.36194096	0.3705397	
581	0.36164944	0.3704948	
581.2	0.36167823	0.37044991	
581.4	0.36165227	0.37040502	
581.6	0.36220329	0.37036013	
581.8	0.36292851	0.37031525	
582	0.36347074	0.37027038	
582.2	0.36360352	0.37022551	
582.4	0.36344935	0.37018065	
582.6	0.36354975	0.37013579	
582.8	0.36384088	0.37009094	
583	0.36393956	0.37004609	
583.2	0.36400896	0.37000125	
583.4	0.3642329	0.36995642	
583.6	0.36433208	0.36991159	
583.8	0.36408914	0.36986676	
584	0.36395192	0.36982195	
584.2	0.36360847	0.36977713	
584.4	0.36321313	0.36973232	
584.6	0.36321733	0.36968752	
584.8	0.36272905	0.36964272	
585	0.36283312	0.36959793	
585.2	0.36252071	0.36955315	
585.4	0.36268243	0.36950836	
585.6	0.36282972	0.36946359	
585.8	0.36337121	0.36941882	
586	0.36366038	0.36937405	
586.2	0.36417467	0.36932929	
586.4	0.36415536	0.36928454	
586.6	0.36463033	0.36923979	
586.8	0.36517279	0.36919505	
587	0.36542641	0.36915031	
587.2	0.36529752	0.36910558	
587.4	0.36555667	0.36906085	
587.6	0.36553133	0.36901613	
587.8	0.36540195	0.36897142	
588	0.36583391	0.36892671	
588.2	0.36543646	0.368882	
588.4	0.36485196	0.3688373	
588.6	0.36400257	0.36879261	
588.8	0.36394172	0.36874792	
589	0.36330792	0.36870323	
589.2	0.36319436	0.36865856	
589.4	0.36332599	0.36861388	
589.6	0.36366017	0.36856922	
589.8	0.36414805	0.36852456	
590	0.36426045	0.3684799	
590.2	0.36412066	0.36843525	
590.4	0.36381024	0.3683906	
590.6	0.36424306	0.36834596	
590.8	0.36459618	0.36830133	
591	0.36462246	0.3682567	
591.2	0.36490447	0.36821207	
591.4	0.36537036	0.36816746	
591.6	0.36534655	0.36812284	
591.8	0.36488005	0.36807824	
592	0.36515895	0.36803363	
592.2	0.36462934	0.36798904	
592.4	0.36436474	0.36794445	
592.6	0.36390145	0.36789986	
592.8	0.3638961	0.36785528	
593	0.36369211	0.3678107	
593.2	0.36366757	0.36776613	
593.4	0.3631359	0.36772157	
593.6	0.36304743	0.36767701	
593.8	0.36238133	0.36763246	
594	0.36241388	0.36758791	
594.2	0.36206631	0.36754337	
594.4	0.36194907	0.36749883	
594.6	0.36213758	0.3674543	
594.8	0.36235143	0.36740977	
595	0.36254187	0.36736525	
595.2	0.36291908	0.36732073	
595.4	0.36276404	0.36727622	
595.6	0.36329062	0.36723172	
595.8	0.36365339	0.36718722	
596	0.36385775	0.36714272	
596.2	0.36407241	0.36709823	
596.4	0.36395369	0.36705375	
596.6	0.36347213	0.36700927	
596.8	0.36327532	0.3669648	
597	0.36312734	0.36692033	
597.2	0.36238474	0.36687587	
597.4	0.36238494	0.36683141	
597.6	0.36230083	0.36678696	
597.8	0.36179727	0.36674252	
598	0.36204945	0.36669808	
598.2	0.36221397	0.36665364	
598.4	0.36255024	0.36660921	
598.6	0.36296774	0.36656479	
598.8	0.36350601	0.36652037	
599	0.36348362	0.36647596	
599.2	0.36387544	0.36643155	
599.4	0.36419933	0.36638714	
599.6	0.3646171	0.36634275	
599.8	0.36451292	0.36629836	
600	0.3639623	0.36625397	
600.2	0.36393807	0.36620959	
600.4	0.36364839	0.36616521	
600.6	0.3635447	0.36612084	
600.8	0.363394	0.36607648	
601	0.36307316	0.36603212	
601.2	0.36284002	0.36598776	
601.4	0.36271833	0.36594341	
601.6	0.36263126	0.36589907	
601.8	0.36248879	0.36585473	
602	0.36241854	0.3658104	
602.2	0.36241193	0.36576607	
602.4	0.36232797	0.36572175	
602.6	0.36201069	0.36567743	
602.8	0.36198611	0.36563312	
603	0.3616052	0.36558882	
603.2	0.36177463	0.36554452	
603.4	0.36161139	0.36550022	
603.6	0.36170658	0.36545593	
603.8	0.36176317	0.36541165	
604	0.36146235	0.36536737	
604.2	0.36157313	0.36532309	
604.4	0.36170149	0.36527882	
604.6	0.36147352	0.36523456	
604.8	0.36153252	0.3651903	
605	0.36159557	0.36514605	
605.2	0.36183268	0.3651018	
605.4	0.36192853	0.36505756	
605.6	0.36201151	0.36501333	
605.8	0.36165448	0.3649691	
606	0.36159915	0.36492487	
606.2	0.36146646	0.36488065	
606.4	0.36157946	0.36483644	
606.6	0.36204097	0.36479223	
606.8	0.36186005	0.36474802	
607	0.36227154	0.36470382	
607.2	0.36242922	0.36465963	
607.4	0.36292755	0.36461544	
607.6	0.36325384	0.36457126	
607.8	0.3634396	0.36452708	
608	0.36354672	0.36448291	
608.2	0.36370841	0.36443874	
608.4	0.36405625	0.36439458	
608.6	0.36395068	0.36435043	
608.8	0.36435067	0.36430628	
609	0.36437433	0.36426213	
609.2	0.36450547	0.36421799	
609.4	0.36410544	0.36417386	
609.6	0.36355364	0.36412973	
609.8	0.36276648	0.3640856	
610	0.36245394	0.36404149	
610.2	0.36200696	0.36399737	
610.4	0.36178545	0.36395327	
610.6	0.36133645	0.36390916	
610.8	0.36049288	0.36386507	
611	0.36069696	0.36382097	
611.2	0.36060808	0.36377689	
611.4	0.36084981	0.36373281	
611.6	0.36051534	0.36368873	
611.8	0.36102727	0.36364466	
612	0.36157349	0.3636006	
612.2	0.36149193	0.36355654	
612.4	0.36201749	0.36351248	
612.6	0.36191217	0.36346843	
612.8	0.36253805	0.36342439	
613	0.36270674	0.36338035	
613.2	0.3628128	0.36333632	
613.4	0.36240793	0.36329229	
613.6	0.36212607	0.36324827	
613.8	0.36147142	0.36320425	
614	0.36129834	0.36316024	
614.2	0.36112541	0.36311623	
614.4	0.36087623	0.36307223	
614.6	0.36084743	0.36302824	
614.8	0.3608921	0.36298425	
615	0.36081778	0.36294026	
615.2	0.36092038	0.36289628	
615.4	0.36103522	0.36285231	
615.6	0.36060384	0.36280834	
615.8	0.36135262	0.36276437	
616	0.36160228	0.36272042	
616.2	0.3611125	0.36267646	
616.4	0.36159703	0.36263252	
616.6	0.36195579	0.36258857	
616.8	0.36230829	0.36254464	
617	0.3620943	0.3625007	
617.2	0.36238725	0.36245678	
617.4	0.36243116	0.36241286	
617.6	0.36192332	0.36236894	
617.8	0.36157403	0.36232503	
618	0.362073	0.36228113	
618.2	0.36232514	0.36223723	
618.4	0.36250918	0.36219333	
618.6	0.36239118	0.36214944	
618.8	0.36218796	0.36210556	
619	0.36224042	0.36206168	
619.2	0.36236915	0.36201781	
619.4	0.36205567	0.36197394	
619.6	0.36174405	0.36193008	
619.8	0.3626722	0.36188622	
620	0.36276	0.36184237	
620.2	0.36293899	0.36179852	
620.4	0.36346198	0.36175468	
620.6	0.36370376	0.36171084	
620.8	0.36364159	0.36166701	
621	0.36384978	0.36162319	
621.2	0.36420211	0.36157937	
621.4	0.36418513	0.36153555	
621.6	0.36393022	0.36149174	
621.8	0.36429995	0.36144794	
622	0.36449654	0.36140414	
