# Supplementary material for: Molecular basis for DNA recognition by the maternal pioneer transcription factor FoxH1
Source: Nat Commun. 2022 Nov 26;13:7279. doi: 10.1038/s41467-022-34925-y (PMC9701222; doi:10.1038/s41467-022-34925-y)
Supplement: Supplementary file 4 — Source Data [file 41467_2022_34925_MOESM4_ESM.zip › Sourcedata/BLIS/FoxH1/Y28F/GSC/NCP/E4Results.txt]

Conc1	3.125E-08	
Start1	172.2	
Stop1	622	
Kobs	0.000605916437597486	
Error Kobs	1.89417483398951E-05	
Koff	0	
Error Koff	0	
Time1	Data1	Fit1	
172.2	-0.01596148	0	
172.4	-0.01466392	0.00017363	
172.6	-0.01351462	0.00034715	
172.8	-0.01217021	0.00052056	
173	-0.01113961	0.00069385	
173.2	-0.00990325	0.00086704	
173.4	-0.00885045	0.00104012	
173.6	-0.00754775	0.00121308	
173.8	-0.00585656	0.00138594	
174	-0.00447849	0.00155869	
174.2	-0.00316085	0.00173132	
174.4	-0.00181374	0.00190385	
174.6	-0.00025012	0.00207627	
174.8	0.00081004	0.00224857	
175	0.00193382	0.00242077	
175.2	0.00308993	0.00259286	
175.4	0.00435228	0.00276484	
175.6	0.00501255	0.0029367	
175.8	0.00615687	0.00310846	
176	0.00749835	0.00328011	
176.2	0.00873925	0.00345165	
176.4	0.01024793	0.00362308	
176.6	0.01162911	0.0037944	
176.8	0.0124013	0.00396562	
177	0.0130474	0.00413672	
177.2	0.01397195	0.00430772	
177.4	0.01465611	0.0044786	
177.6	0.01577284	0.00464938	
177.8	0.01697909	0.00482004	
178	0.01763124	0.0049906	
178.2	0.01831758	0.00516105	
178.4	0.01945671	0.0053314	
178.6	0.02035137	0.00550163	
178.8	0.02118106	0.00567175	
179	0.02183198	0.00584177	
179.2	0.02283249	0.00601168	
179.4	0.02393479	0.00618148	
179.6	0.02471824	0.00635117	
179.8	0.02590644	0.00652076	
180	0.02694536	0.00669023	
180.2	0.02769623	0.0068596	
180.4	0.02849592	0.00702886	
180.6	0.02957132	0.00719801	
180.8	0.02969353	0.00736706	
181	0.03051802	0.00753599	
181.2	0.03104717	0.00770482	
181.4	0.03178277	0.00787354	
181.6	0.03273213	0.00804216	
181.8	0.03400651	0.00821066	
182	0.03461523	0.00837906	
182.2	0.03517793	0.00854736	
182.4	0.0361123	0.00871554	
182.6	0.03683434	0.00888362	
182.8	0.03740429	0.00905159	
183	0.03784036	0.00921945	
183.2	0.03869189	0.00938721	
183.4	0.03947736	0.00955486	
183.6	0.03979045	0.0097224	
183.8	0.0405788	0.00988984	
184	0.04093412	0.01005717	
184.2	0.04134482	0.01022439	
184.4	0.04178195	0.01039151	
184.6	0.04198871	0.01055852	
184.8	0.04224331	0.01072542	
185	0.04245859	0.01089222	
185.2	0.04296249	0.01105891	
185.4	0.04319803	0.0112255	
185.6	0.04352043	0.01139198	
185.8	0.04412591	0.01155835	
186	0.04374534	0.01172462	
186.2	0.04376197	0.01189078	
186.4	0.04407162	0.01205683	
186.6	0.04476531	0.01222278	
186.8	0.04497043	0.01238863	
187	0.04517556	0.01255437	
187.2	0.04575747	0.01272	
187.4	0.04629535	0.01288553	
187.6	0.04684414	0.01305095	
187.8	0.04737507	0.01321626	
188	0.04744636	0.01338148	
188.2	0.04800819	0.01354658	
188.4	0.04821003	0.01371158	
188.6	0.0484772	0.01387648	
188.8	0.04922559	0.01404127	
189	0.04972351	0.01420595	
189.2	0.05010434	0.01437053	
189.4	0.05012733	0.01453501	
189.6	0.05059946	0.01469938	
189.8	0.05116881	0.01486365	
190	0.05128972	0.01502781	
190.2	0.05178959	0.01519187	
190.4	0.05206577	0.01535582	
190.6	0.0523406	0.01551967	
190.8	0.05261289	0.01568341	
191	0.05289413	0.01584705	
191.2	0.05321393	0.01601059	
191.4	0.05434323	0.01617402	
191.6	0.05475833	0.01633735	
191.8	0.05444779	0.01650057	
192	0.05439989	0.01666369	
192.2	0.05458187	0.0168267	
192.4	0.05501998	0.01698961	
192.6	0.05533326	0.01715242	
192.8	0.05547264	0.01731513	
193	0.0557742	0.01747773	
193.2	0.05580552	0.01764022	
193.4	0.05587567	0.01780262	
193.6	0.05596061	0.01796491	
193.8	0.05640782	0.01812709	
194	0.05653419	0.01828918	
194.2	0.05695273	0.01845116	
194.4	0.05711406	0.01861303	
194.6	0.0576702	0.01877481	
194.8	0.05856145	0.01893648	
195	0.05882973	0.01909804	
195.2	0.05948124	0.01925951	
195.4	0.06026305	0.01942087	
195.6	0.06021114	0.01958213	
195.8	0.06027465	0.01974329	
196	0.05999617	0.01990434	
196.2	0.06001461	0.02006529	
196.4	0.06073412	0.02022614	
196.6	0.06038498	0.02038689	
196.8	0.06070249	0.02054753	
197	0.06124802	0.02070807	
197.2	0.06094745	0.02086851	
197.4	0.06092464	0.02102885	
197.6	0.06133836	0.02118908	
197.8	0.06198752	0.02134921	
198	0.06222983	0.02150925	
198.2	0.06282867	0.02166917	
198.4	0.06307756	0.021829	
198.6	0.06389565	0.02198873	
198.8	0.06422715	0.02214835	
199	0.06474345	0.02230787	
199.2	0.06513014	0.02246729	
199.4	0.06543568	0.02262661	
199.6	0.06560871	0.02278583	
199.8	0.06540992	0.02294494	
200	0.06521608	0.02310396	
200.2	0.06502119	0.02326287	
200.4	0.06479322	0.02342168	
200.6	0.06432786	0.02358039	
200.8	0.06426378	0.023739	
201	0.06420603	0.02389751	
201.2	0.06421035	0.02405592	
201.4	0.06430661	0.02421423	
201.6	0.06439568	0.02437243	
201.8	0.06438848	0.02453054	
202	0.06470869	0.02468854	
202.2	0.06517385	0.02484644	
202.4	0.06526331	0.02500425	
202.6	0.06564519	0.02516195	
202.8	0.06585724	0.02531955	
203	0.06657552	0.02547705	
203.2	0.06669999	0.02563446	
203.4	0.06679045	0.02579176	
203.6	0.06731361	0.02594896	
203.8	0.06757574	0.02610606	
204	0.06750341	0.02626306	
204.2	0.06722477	0.02641996	
204.4	0.06748041	0.02657676	
204.6	0.06817492	0.02673346	
204.8	0.0685308	0.02689006	
205	0.06902209	0.02704657	
205.2	0.06946047	0.02720297	
205.4	0.06931867	0.02735927	
205.6	0.06906163	0.02751547	
205.8	0.06909203	0.02767158	
206	0.06935987	0.02782758	
206.2	0.06918265	0.02798348	
206.4	0.06876783	0.02813929	
206.6	0.06870283	0.02829499	
206.8	0.06897883	0.0284506	
207	0.06920318	0.02860611	
207.2	0.06950407	0.02876152	
207.4	0.07000699	0.02891683	
207.6	0.07107065	0.02907204	
207.8	0.07086291	0.02922715	
208	0.07105735	0.02938216	
208.2	0.07167058	0.02953708	
208.4	0.07222641	0.02969189	
208.6	0.07251869	0.02984661	
208.8	0.07248383	0.03000123	
209	0.07293197	0.03015575	
209.2	0.07309517	0.03031017	
209.4	0.07304496	0.03046449	
209.6	0.0726493	0.03061872	
209.8	0.0729285	0.03077284	
210	0.07336129	0.03092687	
210.2	0.07366657	0.0310808	
210.4	0.07359453	0.03123463	
210.6	0.07375086	0.03138837	
210.8	0.07403535	0.031542	
211	0.07424758	0.03169554	
211.2	0.07468166	0.03184898	
211.4	0.07425007	0.03200233	
211.6	0.07406597	0.03215557	
211.8	0.07342068	0.03230872	
212	0.07369379	0.03246177	
212.2	0.07352173	0.03261472	
212.4	0.07334502	0.03276758	
212.6	0.073281	0.03292033	
212.8	0.07347012	0.03307299	
213	0.07381787	0.03322556	
213.2	0.07331191	0.03337802	
213.4	0.07367933	0.03353039	
213.6	0.07395539	0.03368266	
213.8	0.07405087	0.03383484	
214	0.07451686	0.03398692	
214.2	0.07513818	0.0341389	
214.4	0.0753401	0.03429078	
214.6	0.07552055	0.03444257	
214.8	0.07586789	0.03459426	
215	0.07613561	0.03474586	
215.2	0.07603342	0.03489735	
215.4	0.07584471	0.03504875	
215.6	0.07603866	0.03520006	
215.8	0.07595045	0.03535127	
216	0.07645836	0.03550238	
216.2	0.07658006	0.0356534	
216.4	0.07656032	0.03580432	
216.6	0.07652502	0.03595514	
216.8	0.07678044	0.03610587	
217	0.0766592	0.0362565	
217.2	0.07654555	0.03640703	
217.4	0.07720566	0.03655747	
217.6	0.0771695	0.03670782	
217.8	0.07674838	0.03685806	
218	0.07759186	0.03700822	
218.2	0.07754109	0.03715827	
218.4	0.07751435	0.03730823	
218.6	0.07733575	0.0374581	
218.8	0.0775568	0.03760787	
219	0.07733471	0.03775755	
219.2	0.07773284	0.03790712	
219.4	0.07805864	0.03805661	
219.6	0.0782711	0.038206	
219.8	0.07870974	0.03835529	
220	0.07938548	0.03850449	
220.2	0.07980471	0.03865359	
220.4	0.07979507	0.0388026	
220.6	0.08037347	0.03895152	
220.8	0.08106026	0.03910033	
221	0.08144578	0.03924906	
221.2	0.08204126	0.03939769	
221.4	0.08226728	0.03954622	
221.6	0.08232373	0.03969466	
221.8	0.08222374	0.03984301	
222	0.08228717	0.03999126	
222.2	0.08147907	0.04013942	
222.4	0.08151473	0.04028748	
222.6	0.08080562	0.04043545	
222.8	0.08017423	0.04058332	
223	0.07972985	0.0407311	
223.2	0.07970114	0.04087879	
223.4	0.07954395	0.04102638	
223.6	0.07984132	0.04117387	
223.8	0.08009333	0.04132128	
224	0.08006084	0.04146859	
224.2	0.08022994	0.0416158	
224.4	0.08023231	0.04176292	
224.6	0.08104703	0.04190995	
224.8	0.08094543	0.04205689	
225	0.08125294	0.04220373	
225.2	0.08159575	0.04235048	
225.4	0.08192767	0.04249713	
225.6	0.08228583	0.04264369	
225.8	0.08306265	0.04279016	
226	0.08321354	0.04293653	
226.2	0.08405138	0.04308281	
226.4	0.08460495	0.043229	
226.6	0.08468176	0.04337509	
226.8	0.08483169	0.04352109	
227	0.08489965	0.043667	
227.2	0.08513002	0.04381282	
227.4	0.0850739	0.04395854	
227.6	0.08468688	0.04410417	
227.8	0.08459342	0.04424971	
228	0.08416455	0.04439515	
228.2	0.08377739	0.0445405	
228.4	0.08365715	0.04468576	
228.6	0.08389311	0.04483093	
228.8	0.08354315	0.044976	
229	0.08367541	0.04512098	
229.2	0.08394054	0.04526587	
229.4	0.08431868	0.04541067	
229.6	0.08426834	0.04555537	
229.8	0.08485633	0.04569999	
230	0.08513084	0.04584451	
230.2	0.0856286	0.04598894	
230.4	0.08551123	0.04613327	
230.6	0.08584096	0.04627752	
230.8	0.08582919	0.04642167	
231	0.08603886	0.04656573	
231.2	0.08624743	0.0467097	
231.4	0.08567409	0.04685358	
231.6	0.0856731	0.04699736	
231.8	0.08609737	0.04714106	
232	0.08594065	0.04728466	
232.2	0.08586762	0.04742817	
232.4	0.08653071	0.04757159	
232.6	0.08650328	0.04771492	
232.8	0.08669653	0.04785815	
233	0.08644593	0.0480013	
233.2	0.08648058	0.04814435	
233.4	0.08639047	0.04828732	
233.6	0.0863858	0.04843019	
233.8	0.08687852	0.04857297	
234	0.0875036	0.04871566	
234.2	0.08712919	0.04885826	
234.4	0.08769079	0.04900077	
234.6	0.08804496	0.04914319	
234.8	0.08815859	0.04928552	
235	0.08866097	0.04942775	
235.2	0.08889726	0.0495699	
235.4	0.08845722	0.04971195	
235.6	0.08842734	0.04985392	
235.8	0.08829107	0.04999579	
236	0.08802918	0.05013758	
236.2	0.08803241	0.05027927	
236.4	0.08825217	0.05042087	
236.6	0.08743315	0.05056239	
236.8	0.0875763	0.05070381	
237	0.0875347	0.05084514	
237.2	0.08755618	0.05098639	
237.4	0.0876634	0.05112754	
237.6	0.08831773	0.0512686	
237.8	0.08845672	0.05140958	
238	0.08894031	0.05155046	
238.2	0.08877203	0.05169126	
238.4	0.08911683	0.05183196	
238.6	0.08931688	0.05197257	
238.8	0.0898888	0.0521131	
239	0.0906078	0.05225354	
239.2	0.09060945	0.05239388	
239.4	0.09043636	0.05253414	
239.6	0.09086985	0.05267431	
239.8	0.09080395	0.05281438	
240	0.09099506	0.05295437	
240.2	0.09147831	0.05309427	
240.4	0.09169725	0.05323408	
240.6	0.0918956	0.0533738	
240.8	0.09244343	0.05351344	
241	0.09243987	0.05365298	
241.2	0.09204617	0.05379243	
241.4	0.09213144	0.0539318	
241.6	0.09227051	0.05407108	
241.8	0.09226816	0.05421027	
242	0.09245546	0.05434937	
242.2	0.09231951	0.05448838	
242.4	0.09244834	0.0546273	
242.6	0.09318184	0.05476613	
242.8	0.09370011	0.05490488	
243	0.09413831	0.05504354	
243.2	0.09415825	0.05518211	
243.4	0.0945593	0.05532059	
243.6	0.09479911	0.05545898	
243.8	0.09464612	0.05559728	
244	0.09474766	0.0557355	
244.2	0.09508034	0.05587363	
244.4	0.09516936	0.05601167	
244.6	0.09545149	0.05614962	
244.8	0.09532331	0.05628749	
245	0.09527939	0.05642526	
245.2	0.09518313	0.05656295	
245.4	0.0950703	0.05670055	
245.6	0.09493859	0.05683807	
245.8	0.09569536	0.05697549	
246	0.09586753	0.05711283	
246.2	0.09592932	0.05725008	
246.4	0.09609888	0.05738724	
246.6	0.09632795	0.05752432	
246.8	0.09648424	0.05766131	
247	0.09648698	0.05779821	
247.2	0.0963984	0.05793503	
247.4	0.09596755	0.05807175	
247.6	0.09581602	0.05820839	
247.8	0.09548056	0.05834495	
248	0.09555395	0.05848141	
248.2	0.09565176	0.05861779	
248.4	0.09578127	0.05875408	
248.6	0.09612618	0.05889029	
248.8	0.09641625	0.05902641	
249	0.09696157	0.05916244	
249.2	0.09684268	0.05929839	
249.4	0.09740057	0.05943424	
249.6	0.0979867	0.05957002	
249.8	0.0987454	0.0597057	
250	0.09873645	0.0598413	
250.2	0.09832112	0.05997681	
250.4	0.09810413	0.06011224	
250.6	0.09791725	0.06024758	
250.8	0.09820395	0.06038284	
251	0.0980181	0.060518	
251.2	0.09793521	0.06065309	
251.4	0.09801518	0.06078808	
251.6	0.09841647	0.06092299	
251.8	0.09830666	0.06105782	
252	0.09842994	0.06119255	
252.2	0.09790634	0.06132721	
252.4	0.09804879	0.06146177	
252.6	0.09818763	0.06159625	
252.8	0.09833321	0.06173065	
253	0.09824476	0.06186496	
253.2	0.09792125	0.06199918	
253.4	0.09819143	0.06213332	
253.6	0.09818589	0.06226737	
253.8	0.09816972	0.06240134	
254	0.09780359	0.06253522	
254.2	0.09709785	0.06266902	
254.4	0.0971502	0.06280273	
254.6	0.09738422	0.06293636	
254.8	0.09800727	0.0630699	
255	0.0985609	0.06320336	
255.2	0.09892906	0.06333673	
255.4	0.09959055	0.06347002	
255.6	0.09960368	0.06360322	
255.8	0.09950668	0.06373634	
256	0.09928658	0.06386937	
256.2	0.09919559	0.06400231	
256.4	0.09921685	0.06413518	
256.6	0.09931366	0.06426796	
256.8	0.09964878	0.06440065	
257	0.0995503	0.06453326	
257.2	0.09986314	0.06466578	
257.4	0.10035955	0.06479822	
257.6	0.10035712	0.06493058	
257.8	0.10040105	0.06506285	
258	0.1006577	0.06519504	
258.2	0.10081176	0.06532714	
258.4	0.10104226	0.06545916	
258.6	0.10157363	0.06559109	
258.8	0.10173375	0.06572294	
259	0.10168167	0.06585471	
259.2	0.10170303	0.06598639	
259.4	0.10175813	0.06611799	
259.6	0.10153698	0.06624951	
259.8	0.10171587	0.06638094	
260	0.10132886	0.06651229	
260.2	0.10123058	0.06664355	
260.4	0.10170841	0.06677473	
260.6	0.10214515	0.06690583	
260.8	0.10246265	0.06703684	
261	0.10244662	0.06716777	
261.2	0.10265793	0.06729862	
261.4	0.10257885	0.06742938	
261.6	0.10264351	0.06756006	
261.8	0.10355393	0.06769066	
262	0.10367949	0.06782117	
262.2	0.10356831	0.0679516	
262.4	0.10332545	0.06808195	
262.6	0.10352271	0.06821221	
262.8	0.10301303	0.06834239	
263	0.10254621	0.06847249	
263.2	0.10272331	0.06860251	
263.4	0.10226129	0.06873244	
263.6	0.10251078	0.06886229	
263.8	0.10274766	0.06899205	
264	0.10215707	0.06912174	
264.2	0.10218812	0.06925134	
264.4	0.10254188	0.06938086	
264.6	0.10236463	0.0695103	
264.8	0.10248206	0.06963965	
265	0.10248337	0.06976892	
265.2	0.1025469	0.06989811	
265.4	0.10266228	0.07002722	
265.6	0.10319119	0.07015625	
265.8	0.10378427	0.07028519	
266	0.10363779	0.07041405	
266.2	0.10369436	0.07054283	
266.4	0.1037277	0.07067152	
266.6	0.10380043	0.07080014	
266.8	0.10380632	0.07092867	
267	0.10376522	0.07105712	
267.2	0.10421647	0.07118549	
267.4	0.1044096	0.07131378	
267.6	0.10493491	0.07144198	
267.8	0.10495482	0.07157011	
268	0.10475229	0.07169815	
268.2	0.10491255	0.07182611	
268.4	0.10517371	0.07195399	
268.6	0.105343	0.07208179	
268.8	0.10558987	0.0722095	
269	0.10569909	0.07233714	
269.2	0.10528759	0.07246469	
269.4	0.1053896	0.07259217	
269.6	0.1055101	0.07271956	
269.8	0.10572475	0.07284687	
270	0.10539435	0.0729741	
270.2	0.10537203	0.07310124	
270.4	0.10568338	0.07322831	
270.6	0.10542564	0.0733553	
270.8	0.1059072	0.0734822	
271	0.10624654	0.07360903	
271.2	0.10688784	0.07373577	
271.4	0.10705337	0.07386243	
271.6	0.10729969	0.07398902	
271.8	0.1076902	0.07411552	
272	0.10799292	0.07424194	
272.2	0.1083639	0.07436828	
272.4	0.10872254	0.07449454	
272.6	0.10923572	0.07462072	
272.8	0.10943262	0.07474682	
273	0.10928484	0.07487284	
273.2	0.10921641	0.07499878	
273.4	0.10963598	0.07512463	
273.6	0.10973449	0.07525041	
273.8	0.10951235	0.07537611	
274	0.10939537	0.07550173	
274.2	0.10930584	0.07562727	
274.4	0.1094945	0.07575272	
274.6	0.1092957	0.0758781	
274.8	0.10969861	0.0760034	
275	0.10955168	0.07612862	
275.2	0.1096696	0.07625376	
275.4	0.10977435	0.07637882	
275.6	0.11012849	0.0765038	
275.8	0.11021789	0.0766287	
276	0.10992423	0.07675352	
276.2	0.10998652	0.07687826	
276.4	0.10982403	0.07700292	
276.6	0.11020295	0.0771275	
276.8	0.10983951	0.077252	
277	0.11032628	0.07737643	
277.2	0.11027441	0.07750077	
277.4	0.11049932	0.07762503	
277.6	0.11079621	0.07774922	
277.8	0.1110293	0.07787333	
278	0.1113125	0.07799735	
278.2	0.11178614	0.0781213	
278.4	0.11210075	0.07824517	
278.6	0.11200954	0.07836896	
278.8	0.11219928	0.07849267	
279	0.11235087	0.07861631	
279.2	0.11296392	0.07873986	
279.4	0.1132557	0.07886334	
279.6	0.11285609	0.07898673	
279.8	0.11225439	0.07911005	
280	0.11196833	0.07923329	
280.2	0.11192059	0.07935645	
280.4	0.11228886	0.07947954	
280.6	0.11275445	0.07960254	
280.8	0.11262188	0.07972547	
281	0.1125645	0.07984831	
281.2	0.11237405	0.07997108	
281.4	0.1125932	0.08009377	
281.6	0.11288634	0.08021639	
281.8	0.11275216	0.08033892	
282	0.11224381	0.08046138	
282.2	0.11227363	0.08058376	
282.4	0.11192294	0.08070606	
282.6	0.11170841	0.08082828	
282.8	0.11139297	0.08095043	
283	0.11155938	0.0810725	
283.2	0.11164601	0.08119448	
283.4	0.11152592	0.0813164	
283.6	0.11142538	0.08143823	
283.8	0.11193618	0.08155999	
284	0.11257098	0.08168167	
284.2	0.11308008	0.08180327	
284.4	0.11383062	0.08192479	
284.6	0.11380336	0.08204624	
284.8	0.11400257	0.08216761	
285	0.1138931	0.0822889	
285.2	0.11421198	0.08241012	
285.4	0.11411391	0.08253125	
285.6	0.11435658	0.08265231	
285.8	0.11396916	0.0827733	
286	0.11392609	0.0828942	
286.2	0.11436046	0.08301503	
286.4	0.11426764	0.08313579	
286.6	0.11404417	0.08325646	
286.8	0.1140572	0.08337706	
287	0.11445883	0.08349758	
287.2	0.11457283	0.08361803	
287.4	0.11489322	0.0837384	
287.6	0.11470451	0.08385869	
287.8	0.11486349	0.0839789	
288	0.11503349	0.08409904	
288.2	0.11526433	0.0842191	
288.4	0.11529843	0.08433909	
288.6	0.11510294	0.084459	
288.8	0.11570398	0.08457883	
289	0.11576159	0.08469859	
289.2	0.11559305	0.08481827	
289.4	0.11561531	0.08493787	
289.6	0.11561592	0.0850574	
289.8	0.11536926	0.08517685	
290	0.11556351	0.08529622	
290.2	0.11585403	0.08541552	
290.4	0.11539876	0.08553475	
290.6	0.11534181	0.08565389	
290.8	0.11531132	0.08577297	
291	0.1153561	0.08589196	
291.2	0.11579582	0.08601088	
291.4	0.11588881	0.08612973	
291.6	0.11606675	0.08624849	
291.8	0.11660932	0.08636719	
292	0.11708375	0.0864858	
292.2	0.11740109	0.08660435	
292.4	0.1176516	0.08672281	
292.6	0.11852111	0.0868412	
292.8	0.11881795	0.08695952	
293	0.11868613	0.08707776	
293.2	0.11822858	0.08719592	
293.4	0.11835083	0.08731401	
293.6	0.11844202	0.08743203	
293.8	0.11873361	0.08754997	
294	0.11831816	0.08766783	
294.2	0.11824607	0.08778562	
294.4	0.11773757	0.08790333	
294.6	0.11777989	0.08802097	
294.8	0.11738637	0.08813853	
295	0.11755008	0.08825602	
295.2	0.1180994	0.08837344	
295.4	0.11818635	0.08849078	
295.6	0.11850162	0.08860804	
295.8	0.11850203	0.08872523	
296	0.11846447	0.08884235	
296.2	0.11857005	0.08895939	
296.4	0.11887067	0.08907635	
296.6	0.11874872	0.08919324	
296.8	0.11838939	0.08931006	
297	0.11872418	0.0894268	
297.2	0.11914903	0.08954347	
297.4	0.11980751	0.08966007	
297.6	0.11991411	0.08977659	
297.8	0.11986295	0.08989303	
298	0.11933005	0.0900094	
298.2	0.11973585	0.0901257	
298.4	0.11964861	0.09024192	
298.6	0.11936021	0.09035807	
298.8	0.11931517	0.09047415	
299	0.11953941	0.09059015	
299.2	0.1197996	0.09070608	
299.4	0.12004331	0.09082193	
299.6	0.11998195	0.09093771	
299.8	0.11992051	0.09105342	
300	0.12003203	0.09116905	
300.2	0.11999366	0.09128461	
300.4	0.12006222	0.09140009	
300.6	0.12034812	0.0915155	
300.8	0.12090435	0.09163084	
301	0.12146949	0.09174611	
301.2	0.12180753	0.0918613	
301.4	0.12208509	0.09197642	
301.6	0.12187505	0.09209146	
301.8	0.12176264	0.09220643	
302	0.12211446	0.09232133	
302.2	0.12262022	0.09243615	
302.4	0.12246601	0.09255091	
302.6	0.12265181	0.09266558	
302.8	0.12281728	0.09278019	
303	0.12256149	0.09289472	
303.2	0.12276001	0.09300918	
303.4	0.12311582	0.09312357	
303.6	0.12329098	0.09323788	
303.8	0.12307476	0.09335212	
304	0.12324068	0.09346629	
304.2	0.1229774	0.09358039	
304.4	0.12317153	0.09369441	
304.6	0.12342016	0.09380836	
304.8	0.12318092	0.09392224	
305	0.12331787	0.09403604	
305.2	0.12290479	0.09414977	
305.4	0.12292347	0.09426343	
305.6	0.12312394	0.09437702	
305.8	0.12308327	0.09449054	
306	0.12397366	0.09460398	
306.2	0.12402084	0.09471735	
306.4	0.1243106	0.09483065	
306.6	0.12471535	0.09494388	
306.8	0.12443008	0.09505703	
307	0.12428137	0.09517011	
307.2	0.12473053	0.09528312	
307.4	0.12530478	0.09539606	
307.6	0.12532312	0.09550893	
307.8	0.12472107	0.09562172	
308	0.12496725	0.09573444	
308.2	0.12519358	0.09584709	
308.4	0.12560057	0.09595967	
308.6	0.12532529	0.09607218	
308.8	0.12504758	0.09618462	
309	0.12498452	0.09629698	
309.2	0.12504816	0.09640927	
309.4	0.12557033	0.09652149	
309.6	0.12564786	0.09663364	
309.8	0.12564107	0.09674572	
310	0.12586493	0.09685773	
310.2	0.12589599	0.09696966	
310.4	0.12583945	0.09708153	
310.6	0.12551839	0.09719332	
310.8	0.12547445	0.09730504	
311	0.12547563	0.09741669	
311.2	0.12574793	0.09752827	
311.4	0.12580751	0.09763978	
311.6	0.12538531	0.09775121	
311.8	0.12513972	0.09786258	
312	0.12552252	0.09797388	
312.2	0.12578152	0.0980851	
312.4	0.12582829	0.09819625	
312.6	0.12550567	0.09830734	
312.8	0.12525038	0.09841835	
313	0.12576795	0.09852929	
313.2	0.12612385	0.09864016	
313.4	0.12588028	0.09875096	
313.6	0.12581498	0.09886169	
313.8	0.12565048	0.09897235	
314	0.12558447	0.09908294	
314.2	0.12591848	0.09919345	
314.4	0.12600534	0.0993039	
314.6	0.12671403	0.09941428	
314.8	0.12687074	0.09952459	
315	0.12671585	0.09963482	
315.2	0.1269799	0.09974499	
315.4	0.12684154	0.09985508	
315.6	0.12696149	0.09996511	
315.8	0.12709902	0.10007507	
316	0.12727264	0.10018495	
316.2	0.12729643	0.10029477	
316.4	0.12696606	0.10040451	
316.6	0.12707826	0.10051419	
316.8	0.12676496	0.1006238	
317	0.12729954	0.10073333	
317.2	0.12718407	0.1008428	
317.4	0.12711092	0.1009522	
317.6	0.12741731	0.10106152	
317.8	0.12761859	0.10117078	
318	0.12826043	0.10127997	
318.2	0.12865554	0.10138909	
318.4	0.12874288	0.10149814	
318.6	0.12869614	0.10160712	
318.8	0.12840693	0.10171603	
319	0.12865333	0.10182487	
319.2	0.12897423	0.10193364	
319.4	0.12864757	0.10204234	
319.6	0.12904197	0.10215097	
319.8	0.12877427	0.10225954	
320	0.1287304	0.10236803	
320.2	0.12848542	0.10247646	
320.4	0.12821375	0.10258481	
320.6	0.12808522	0.1026931	
320.8	0.12798734	0.10280132	
321	0.12825054	0.10290947	
321.2	0.12812178	0.10301755	
321.4	0.12789252	0.10312556	
321.6	0.12800585	0.1032335	
321.8	0.12806674	0.10334138	
322	0.12821579	0.10344918	
322.2	0.1280065	0.10355692	
322.4	0.12802395	0.10366459	
322.6	0.1285374	0.10377219	
322.8	0.12851606	0.10387972	
323	0.12916026	0.10398718	
323.2	0.12951315	0.10409458	
323.4	0.12990105	0.1042019	
323.6	0.13060833	0.10430916	
323.8	0.13086901	0.10441635	
324	0.131587	0.10452347	
324.2	0.13171722	0.10463052	
324.4	0.13178515	0.1047375	
324.6	0.13165816	0.10484442	
324.8	0.13191232	0.10495127	
325	0.13178425	0.10505805	
325.2	0.13144505	0.10516476	
325.4	0.13129906	0.1052714	
325.6	0.13155041	0.10537798	
325.8	0.13153833	0.10548449	
326	0.13157801	0.10559093	
326.2	0.13112749	0.1056973	
326.4	0.13093628	0.10580361	
326.6	0.13129184	0.10590984	
326.8	0.13120562	0.10601601	
327	0.13143012	0.10612212	
327.2	0.1313325	0.10622815	
327.4	0.13145545	0.10633412	
327.6	0.13200327	0.10644002	
327.8	0.13197242	0.10654585	
328	0.13231967	0.10665161	
328.2	0.13204368	0.10675731	
328.4	0.13193716	0.10686294	
328.6	0.13168621	0.1069685	
328.8	0.13139852	0.107074	
329	0.13145157	0.10717942	
329.2	0.13135807	0.10728478	
329.4	0.13161095	0.10739008	
329.6	0.13177019	0.1074953	
329.8	0.13163138	0.10760046	
330	0.13201159	0.10770556	
330.2	0.13212329	0.10781058	
330.4	0.13193802	0.10791554	
330.6	0.13195828	0.10802043	
330.8	0.13199674	0.10812526	
331	0.13202393	0.10823002	
331.2	0.13195284	0.10833471	
331.4	0.13245755	0.10843933	
331.6	0.1327859	0.10854389	
331.8	0.13283711	0.10864838	
332	0.13301527	0.10875281	
332.2	0.13293263	0.10885717	
332.4	0.13290775	0.10896146	
332.6	0.13314809	0.10906568	
332.8	0.1333934	0.10916984	
333	0.13359586	0.10927394	
333.2	0.13363576	0.10937796	
333.4	0.13402888	0.10948192	
333.6	0.13432953	0.10958582	
333.8	0.13479324	0.10968965	
334	0.13485256	0.10979341	
334.2	0.13443914	0.1098971	
334.4	0.13406041	0.11000073	
334.6	0.13444497	0.1101043	
334.8	0.13445051	0.11020779	
335	0.13432187	0.11031123	
335.2	0.13385344	0.11041459	
335.4	0.13400707	0.11051789	
335.6	0.13378491	0.11062113	
335.8	0.13402484	0.11072429	
336	0.13397438	0.1108274	
336.2	0.13391703	0.11093043	
336.4	0.1342669	0.11103341	
336.6	0.1348663	0.11113631	
336.8	0.13479866	0.11123915	
337	0.13458429	0.11134193	
337.2	0.134642	0.11144464	
337.4	0.13533737	0.11154728	
337.6	0.13557758	0.11164986	
337.8	0.13551908	0.11175237	
338	0.13520783	0.11185482	
338.2	0.13558215	0.1119572	
338.4	0.13571593	0.11205952	
338.6	0.13586885	0.11216177	
338.8	0.13512723	0.11226396	
339	0.13532441	0.11236608	
339.2	0.13535285	0.11246814	
339.4	0.13541489	0.11257013	
339.6	0.13531781	0.11267206	
339.8	0.1356674	0.11277392	
340	0.13585168	0.11287572	
340.2	0.13573852	0.11297745	
340.4	0.13617278	0.11307912	
340.6	0.13671169	0.11318072	
340.8	0.1366923	0.11328226	
341	0.13655435	0.11338373	
341.2	0.13683745	0.11348514	
341.4	0.1368351	0.11358649	
341.6	0.13673894	0.11368777	
341.8	0.13652368	0.11378898	
342	0.13644418	0.11389013	
342.2	0.13632221	0.11399122	
342.4	0.13610551	0.11409224	
342.6	0.13620103	0.1141932	
342.8	0.13554378	0.11429409	
343	0.13570558	0.11439492	
343.2	0.1355645	0.11449569	
343.4	0.13543965	0.11459639	
343.6	0.13556431	0.11469702	
343.8	0.13591188	0.11479759	
344	0.13599315	0.1148981	
344.2	0.13668589	0.11499855	
344.4	0.1368951	0.11509893	
344.6	0.13718293	0.11519924	
344.8	0.13712999	0.1152995	
345	0.13737911	0.11539969	
345.2	0.13766054	0.11549981	
345.4	0.13781395	0.11559987	
345.6	0.13834396	0.11569987	
345.8	0.13840029	0.1157998	
346	0.13894721	0.11589967	
346.2	0.13873514	0.11599948	
346.4	0.13872337	0.11609922	
346.6	0.13853604	0.1161989	
346.8	0.13835177	0.11629852	
347	0.13820181	0.11639807	
347.2	0.13822492	0.11649756	
347.4	0.13824587	0.11659698	
347.6	0.1382191	0.11669635	
347.8	0.13833113	0.11679564	
348	0.13838712	0.11689488	
348.2	0.1388226	0.11699405	
348.4	0.13868007	0.11709316	
348.6	0.13877116	0.11719221	
348.8	0.13861613	0.11729119	
349	0.13897157	0.11739011	
349.2	0.13910782	0.11748897	
349.4	0.13925783	0.11758776	
349.6	0.13944036	0.11768649	
349.8	0.13990491	0.11778516	
350	0.14000897	0.11788377	
350.2	0.13971797	0.11798231	
350.4	0.14017906	0.11808079	
350.6	0.14045772	0.11817921	
350.8	0.14093787	0.11827756	
351	0.14065722	0.11837585	
351.2	0.14118035	0.11847408	
351.4	0.1414233	0.11857225	
351.6	0.14169909	0.11867035	
351.8	0.14232127	0.11876839	
352	0.1427084	0.11886637	
352.2	0.1429711	0.11896429	
352.4	0.14324741	0.11906214	
352.6	0.14276294	0.11915994	
352.8	0.14243958	0.11925767	
353	0.14262763	0.11935533	
353.2	0.14220669	0.11945294	
353.4	0.14177619	0.11955048	
353.6	0.14189877	0.11964796	
353.8	0.14196947	0.11974538	
354	0.14182809	0.11984274	
354.2	0.14193745	0.11994003	
354.4	0.14201411	0.12003727	
354.6	0.14176785	0.12013444	
354.8	0.14192847	0.12023155	
355	0.14181582	0.12032859	
355.2	0.14253767	0.12042558	
355.4	0.14248629	0.1205225	
355.6	0.14316346	0.12061936	
355.8	0.14343781	0.12071616	
356	0.14338359	0.1208129	
356.2	0.14295025	0.12090958	
356.4	0.1430373	0.12100619	
356.6	0.14295892	0.12110275	
356.8	0.14292193	0.12119924	
357	0.14300828	0.12129567	
357.2	0.14311666	0.12139204	
357.4	0.14316216	0.12148835	
357.6	0.1436623	0.12158459	
357.8	0.14384604	0.12168078	
358	0.14367908	0.1217769	
358.2	0.14346566	0.12187297	
358.4	0.14366903	0.12196897	
358.6	0.14334349	0.12206491	
358.8	0.14338884	0.12216079	
359	0.14333629	0.12225661	
359.2	0.14372978	0.12235236	
359.4	0.14296035	0.12244806	
359.6	0.14320795	0.12254369	
359.8	0.14292501	0.12263927	
360	0.14256329	0.12273478	
360.2	0.14255653	0.12283024	
360.4	0.14259442	0.12292563	
360.6	0.14258788	0.12302096	
360.8	0.1423895	0.12311623	
361	0.14228666	0.12321144	
361.2	0.14225411	0.12330659	
361.4	0.14207785	0.12340168	
361.6	0.14238141	0.1234967	
361.8	0.14238221	0.12359167	
362	0.14232534	0.12368658	
362.2	0.14261746	0.12378142	
362.4	0.14319529	0.12387621	
362.6	0.14326171	0.12397094	
362.8	0.14374738	0.1240656	
363	0.14442283	0.12416021	
363.2	0.14459209	0.12425475	
363.4	0.14474923	0.12434924	
363.6	0.1455762	0.12444366	
363.8	0.14606646	0.12453802	
364	0.14614978	0.12463233	
364.2	0.14584458	0.12472657	
364.4	0.14541611	0.12482076	
364.6	0.14508222	0.12491488	
364.8	0.14500189	0.12500895	
365	0.14510054	0.12510295	
365.2	0.14461651	0.12519689	
365.4	0.14438378	0.12529078	
365.6	0.14418537	0.1253846	
365.8	0.14396707	0.12547837	
366	0.14359135	0.12557207	
366.2	0.14380268	0.12566572	
366.4	0.14381684	0.1257593	
366.6	0.14397629	0.12585283	
366.8	0.1443671	0.1259463	
367	0.14465999	0.1260397	
367.2	0.14450069	0.12613305	
367.4	0.14499956	0.12622634	
367.6	0.14494331	0.12631957	
367.8	0.14490544	0.12641274	
368	0.14472185	0.12650585	
368.2	0.1442608	0.1265989	
368.4	0.14422687	0.12669189	
368.6	0.14453364	0.12678482	
368.8	0.14511447	0.12687769	
369	0.14483024	0.12697051	
369.2	0.14449139	0.12706326	
369.4	0.14445067	0.12715596	
369.6	0.14478833	0.1272486	
369.8	0.14516151	0.12734117	
370	0.14526567	0.12743369	
370.2	0.14604117	0.12752615	
370.4	0.14600446	0.12761855	
370.6	0.14679703	0.12771089	
370.8	0.14729234	0.12780318	
371	0.14731832	0.1278954	
371.2	0.14733581	0.12798757	
371.4	0.14755428	0.12807967	
371.6	0.1471649	0.12817172	
371.8	0.14712449	0.12826371	
372	0.14705508	0.12835564	
372.2	0.14676623	0.12844752	
372.4	0.14618537	0.12853933	
372.6	0.14614812	0.12863108	
372.8	0.14580127	0.12872278	
373	0.14524231	0.12881442	
373.2	0.14570954	0.128906	
373.4	0.1456846	0.12899752	
373.6	0.14622771	0.12908899	
373.8	0.14659786	0.12918039	
374	0.14679398	0.12927174	
374.2	0.14708804	0.12936303	
374.4	0.14728979	0.12945426	
374.6	0.14750229	0.12954543	
374.8	0.14778058	0.12963655	
375	0.14790341	0.1297276	
375.2	0.14826368	0.1298186	
375.4	0.14869801	0.12990954	
375.6	0.14893176	0.13000042	
375.8	0.14914449	0.13009125	
376	0.14965048	0.13018202	
376.2	0.14933107	0.13027273	
376.4	0.14905866	0.13036338	
376.6	0.14906819	0.13045397	
376.8	0.14911726	0.13054451	
377	0.14929451	0.13063498	
377.2	0.14967574	0.1307254	
377.4	0.14986103	0.13081577	
377.6	0.1501424	0.13090607	
377.8	0.1504684	0.13099632	
378	0.14999648	0.13108651	
378.2	0.15008232	0.13117664	
378.4	0.14988099	0.13126672	
378.6	0.14934689	0.13135674	
378.8	0.14936122	0.1314467	
379	0.14955979	0.1315366	
379.2	0.14951664	0.13162645	
379.4	0.14989286	0.13171624	
379.6	0.14985282	0.13180597	
379.8	0.14966681	0.13189565	
380	0.15000116	0.13198526	
380.2	0.14974831	0.13207482	
380.4	0.14990189	0.13216433	
380.6	0.15002111	0.13225377	
380.8	0.15022244	0.13234316	
381	0.15042375	0.1324325	
381.2	0.15058232	0.13252177	
381.4	0.15076239	0.13261099	
381.6	0.15071223	0.13270015	
381.8	0.15062712	0.13278926	
382	0.15031307	0.13287831	
382.2	0.15031307	0.13296731	
382.4	0.15036257	0.1329512	
382.6	0.15052516	0.13293509	
382.8	0.15057037	0.13291898	
383	0.15042253	0.13290287	
383.2	0.1501676	0.13288677	
383.4	0.15053157	0.13287067	
383.6	0.15019965	0.13285456	
383.8	0.15015004	0.13283847	
384	0.14999529	0.13282237	
384.2	0.14927026	0.13280627	
384.4	0.14825539	0.13279018	
384.6	0.14775261	0.13277409	
384.8	0.14768553	0.132758	
385	0.14710585	0.13274191	
385.2	0.1463291	0.13272583	
385.4	0.14583778	0.13270975	
385.6	0.14551352	0.13269366	
385.8	0.14526832	0.13267759	
386	0.14502574	0.13266151	
386.2	0.14462748	0.13264543	
386.4	0.1442609	0.13262936	
386.6	0.14428924	0.13261329	
386.8	0.1438259	0.13259722	
387	0.14376397	0.13258115	
387.2	0.14349626	0.13256508	
387.4	0.14352276	0.13254902	
387.6	0.14312513	0.13253296	
387.8	0.14325007	0.1325169	
388	0.14227972	0.13250084	
388.2	0.14169508	0.13248479	
388.4	0.14116593	0.13246873	
388.6	0.14076857	0.13245268	
388.8	0.14027559	0.13243663	
389	0.13948192	0.13242058	
389.2	0.13889519	0.13240454	
389.4	0.13858157	0.13238849	
389.6	0.13849364	0.13237245	
389.8	0.13852034	0.13235641	
390	0.13843001	0.13234037	
390.2	0.13842793	0.13232433	
390.4	0.13820045	0.1323083	
390.6	0.13848441	0.13229227	
390.8	0.13792274	0.13227624	
391	0.13795865	0.13226021	
391.2	0.13735094	0.13224418	
391.4	0.13675553	0.13222816	
391.6	0.13699196	0.13221213	
391.8	0.13673395	0.13219611	
392	0.1362768	0.13218009	
392.2	0.13630361	0.13216408	
392.4	0.13548414	0.13214806	
392.6	0.13510125	0.13213205	
392.8	0.13472509	0.13211604	
393	0.1343661	0.13210003	
393.2	0.13421733	0.13208402	
393.4	0.13386927	0.13206801	
393.6	0.13402953	0.13205201	
393.8	0.13413823	0.13203601	
394	0.13406139	0.13202001	
394.2	0.13386334	0.13200401	
394.4	0.13366789	0.13198802	
394.6	0.13336346	0.13197202	
394.8	0.13297388	0.13195603	
395	0.13303068	0.13194004	
395.2	0.13243216	0.13192405	
395.4	0.1321473	0.13190807	
395.6	0.13244429	0.13189208	
395.8	0.13265375	0.1318761	
396	0.13244491	0.13186012	
396.2	0.13228777	0.13184414	
396.4	0.13233914	0.13182817	
396.6	0.13209642	0.13181219	
396.8	0.13205359	0.13179622	
397	0.13190268	0.13178025	
397.2	0.13183371	0.13176428	
397.4	0.13156694	0.13174831	
397.6	0.13137048	0.13173235	
397.8	0.13111317	0.13171639	
398	0.13040432	0.13170042	
398.2	0.12996061	0.13168447	
398.4	0.12964322	0.13166851	
398.6	0.12907042	0.13165255	
398.8	0.12845369	0.1316366	
399	0.12793047	0.13162065	
399.2	0.12753034	0.1316047	
399.4	0.12714774	0.13158875	
399.6	0.12717487	0.13157281	
399.8	0.1273044	0.13155686	
400	0.12679057	0.13154092	
400.2	0.12682096	0.13152498	
400.4	0.12664878	0.13150905	
400.6	0.12600838	0.13149311	
400.8	0.12599993	0.13147718	
401	0.12613838	0.13146124	
401.2	0.12591228	0.13144531	
401.4	0.12601677	0.13142939	
401.6	0.12631383	0.13141346	
401.8	0.12585361	0.13139754	
402	0.12553645	0.13138161	
402.2	0.12524717	0.13136569	
402.4	0.12517822	0.13134977	
402.6	0.12494103	0.13133386	
402.8	0.12489891	0.13131794	
403	0.12544821	0.13130203	
403.2	0.12544548	0.13128612	
403.4	0.12533333	0.13127021	
403.6	0.12554074	0.13125431	
403.8	0.12493038	0.1312384	
404	0.12465814	0.1312225	
404.2	0.12474265	0.1312066	
404.4	0.12427552	0.1311907	
404.6	0.12399032	0.1311748	
404.8	0.12345513	0.1311589	
405	0.12401819	0.13114301	
405.2	0.12361881	0.13112712	
405.4	0.12392702	0.13111123	
405.6	0.12374989	0.13109534	
405.8	0.12341118	0.13107946	
406	0.1235095	0.13106357	
406.2	0.12325228	0.13104769	
406.4	0.12352915	0.13103181	
406.6	0.12386977	0.13101593	
406.8	0.12385378	0.13100006	
407	0.12380022	0.13098418	
407.2	0.1236287	0.13096831	
407.4	0.12363626	0.13095244	
407.6	0.12348927	0.13093657	
407.8	0.12299382	0.13092071	
408	0.1231574	0.13090484	
408.2	0.12324579	0.13088898	
408.4	0.12256979	0.13087312	
408.6	0.12232539	0.13085726	
408.8	0.1219564	0.1308414	
409	0.12227038	0.13082555	
409.2	0.12187178	0.1308097	
409.4	0.12207985	0.13079385	
409.6	0.1220311	0.130778	
409.8	0.1218758	0.13076215	
410	0.12195887	0.1307463	
410.2	0.12144045	0.13073046	
410.4	0.12140646	0.13071462	
410.6	0.12104714	0.13069878	
410.8	0.12097095	0.13068294	
411	0.12079128	0.13066711	
411.2	0.12079877	0.13065127	
411.4	0.12078527	0.13063544	
411.6	0.1210104	0.13061961	
411.8	0.12071453	0.13060378	
412	0.12079992	0.13058796	
412.2	0.12048664	0.13057213	
412.4	0.12031063	0.13055631	
412.6	0.12024612	0.13054049	
412.8	0.12007001	0.13052467	
413	0.11996668	0.13050886	
413.2	0.11999416	0.13049304	
413.4	0.12018694	0.13047723	
413.6	0.12004148	0.13046142	
413.8	0.1200911	0.13044561	
414	0.12048982	0.1304298	
414.2	0.1199328	0.130414	
414.4	0.11993015	0.13039819	
414.6	0.11935334	0.13038239	
414.8	0.11938219	0.13036659	
415	0.11940882	0.1303508	
415.2	0.11916703	0.130335	
415.4	0.11915794	0.13031921	
415.6	0.11901019	0.13030342	
415.8	0.11875221	0.13028763	
416	0.11878406	0.13027184	
416.2	0.118979	0.13025605	
416.4	0.119372	0.13024027	
416.6	0.1189727	0.13022449	
416.8	0.11899687	0.13020871	
417	0.11932106	0.13019293	
417.2	0.11935172	0.13017715	
417.4	0.11908407	0.13016138	
417.6	0.11901847	0.13014561	
417.8	0.11918969	0.13012984	
418	0.11897585	0.13011407	
418.2	0.11818135	0.1300983	
418.4	0.11802511	0.13008254	
418.6	0.11767198	0.13006677	
418.8	0.11766798	0.13005101	
419	0.11766517	0.13003525	
419.2	0.11663717	0.1300195	
419.4	0.11658183	0.13000374	
419.6	0.11638673	0.12998799	
419.8	0.11639817	0.12997224	
420	0.11608339	0.12995649	
420.2	0.11635554	0.12994074	
420.4	0.11591343	0.12992499	
420.6	0.11577206	0.12990925	
420.8	0.11576108	0.12989351	
421	0.11612273	0.12987777	
421.2	0.11627108	0.12986203	
421.4	0.11662642	0.12984629	
421.6	0.11723961	0.12983056	
421.8	0.11730606	0.12981483	
422	0.1174205	0.1297991	
422.2	0.11728487	0.12978337	
422.4	0.11757563	0.12976764	
422.6	0.11727186	0.12975192	
422.8	0.11715732	0.12973619	
423	0.11704028	0.12972047	
423.2	0.11669491	0.12970475	
423.4	0.11649602	0.12968904	
423.6	0.115748	0.12967332	
423.8	0.11495379	0.12965761	
424	0.11424064	0.1296419	
424.2	0.11413161	0.12962619	
424.4	0.11358912	0.12961048	
424.6	0.11357351	0.12959477	
424.8	0.11349288	0.12957907	
425	0.11423523	0.12956337	
425.2	0.1142957	0.12954767	
425.4	0.11433282	0.12953197	
425.6	0.11450617	0.12951627	
425.8	0.11470778	0.12950058	
426	0.11520655	0.12948489	
426.2	0.11527871	0.1294692	
426.4	0.11545538	0.12945351	
426.6	0.11534711	0.12943782	
426.8	0.11527861	0.12942214	
427	0.11521574	0.12940645	
427.2	0.11507181	0.12939077	
427.4	0.11495636	0.12937509	
427.6	0.11482901	0.12935942	
427.8	0.11478679	0.12934374	
428	0.11503666	0.12932807	
428.2	0.11501596	0.1293124	
428.4	0.11504148	0.12929673	
428.6	0.11507784	0.12928106	
428.8	0.11546033	0.12926539	
429	0.11587607	0.12924973	
429.2	0.11596481	0.12923407	
429.4	0.11637168	0.12921841	
429.6	0.11683841	0.12920275	
429.8	0.11702733	0.12918709	
430	0.1170132	0.12917144	
430.2	0.11699503	0.12915579	
430.4	0.11650398	0.12914014	
430.6	0.11599274	0.12912449	
430.8	0.11538653	0.12910884	
431	0.11538122	0.1290932	
431.2	0.11529514	0.12907755	
431.4	0.11500324	0.12906191	
431.6	0.11443363	0.12904627	
431.8	0.11423827	0.12903064	
432	0.11394378	0.129015	
432.2	0.11360852	0.12899937	
432.4	0.11346395	0.12898373	
432.6	0.11330142	0.1289681	
432.8	0.11369647	0.12895248	
433	0.11320199	0.12893685	
433.2	0.11257026	0.12892123	
433.4	0.11237213	0.1289056	
433.6	0.11206109	0.12888998	
433.8	0.11128771	0.12887437	
434	0.11138781	0.12885875	
434.2	0.11115205	0.12884314	
434.4	0.11069841	0.12882752	
434.6	0.11085604	0.12881191	
434.8	0.11084435	0.1287963	
435	0.11136571	0.1287807	
435.2	0.11126713	0.12876509	
435.4	0.11154239	0.12874949	
435.6	0.11244966	0.12873389	
435.8	0.11265499	0.12871829	
436	0.11315185	0.12870269	
436.2	0.11292188	0.12868709	
436.4	0.11350082	0.1286715	
436.6	0.11369041	0.12865591	
436.8	0.11371815	0.12864032	
437	0.11314556	0.12862473	
437.2	0.11325332	0.12860914	
437.4	0.11340098	0.12859356	
437.6	0.11323353	0.12857798	
437.8	0.11273636	0.1285624	
438	0.1128119	0.12854682	
438.2	0.11254349	0.12853124	
438.4	0.11300446	0.12851567	
438.6	0.11367758	0.12850009	
438.8	0.11343441	0.12848452	
439	0.1136659	0.12846895	
439.2	0.11350743	0.12845339	
439.4	0.11367578	0.12843782	
439.6	0.11412477	0.12842226	
439.8	0.11357157	0.12840669	
440	0.11373275	0.12839113	
440.2	0.11333289	0.12837558	
440.4	0.11386243	0.12836002	
440.6	0.11371929	0.12834447	
440.8	0.11383537	0.12832891	
441	0.11374894	0.12831336	
441.2	0.11346035	0.12829782	
441.4	0.11291765	0.12828227	
441.6	0.11237008	0.12826672	
441.8	0.11164677	0.12825118	
442	0.11179457	0.12823564	
442.2	0.11225401	0.1282201	
442.4	0.11252839	0.12820456	
442.6	0.11261701	0.12818903	
442.8	0.11230172	0.1281735	
443	0.11204524	0.12815796	
443.2	0.11144352	0.12814243	
443.4	0.1110953	0.12812691	
443.6	0.1114126	0.12811138	
443.8	0.11140923	0.12809586	
444	0.11148259	0.12808033	
444.2	0.11169285	0.12806481	
444.4	0.11214666	0.1280493	
444.6	0.11199215	0.12803378	
444.8	0.11171844	0.12801826	
445	0.11099575	0.12800275	
445.2	0.11020182	0.12798724	
445.4	0.10987438	0.12797173	
445.6	0.1093204	0.12795622	
445.8	0.10959613	0.12794072	
446	0.11003382	0.12792522	
446.2	0.10966593	0.12790971	
446.4	0.10992638	0.12789422	
446.6	0.10989567	0.12787872	
446.8	0.1098873	0.12786322	
447	0.1093325	0.12784773	
447.2	0.10940206	0.12783224	
447.4	0.1094672	0.12781675	
447.6	0.10995561	0.12780126	
447.8	0.11007431	0.12778577	
448	0.1103913	0.12777029	
448.2	0.11078813	0.1277548	
448.4	0.11114948	0.12773932	
448.6	0.11166349	0.12772384	
448.8	0.11219956	0.12770837	
449	0.11236272	0.12769289	
449.2	0.11284453	0.12767742	
449.4	0.11327543	0.12766195	
449.6	0.11342877	0.12764648	
449.8	0.11388908	0.12763101	
450	0.11361743	0.12761554	
450.2	0.11345424	0.12760008	
450.4	0.11358645	0.12758462	
450.6	0.11319632	0.12756916	
450.8	0.11312126	0.1275537	
451	0.1125331	0.12753824	
451.2	0.11226722	0.12752279	
451.4	0.11171759	0.12750734	
451.6	0.11159466	0.12749188	
451.8	0.11128786	0.12747644	
452	0.1112488	0.12746099	
452.2	0.11118758	0.12744554	
452.4	0.11126217	0.1274301	
452.6	0.11142291	0.12741466	
452.8	0.11045816	0.12739922	
453	0.11061278	0.12738378	
453.2	0.11077674	0.12736835	
453.4	0.11048989	0.12735291	
453.6	0.10998723	0.12733748	
453.8	0.1096211	0.12732205	
454	0.10967267	0.12730662	
454.2	0.10966799	0.12729119	
454.4	0.10966053	0.12727577	
454.6	0.10963908	0.12726035	
454.8	0.10937932	0.12724493	
455	0.10933794	0.12722951	
455.2	0.10949272	0.12721409	
455.4	0.1092206	0.12719867	
455.6	0.10929823	0.12718326	
455.8	0.10909877	0.12716785	
456	0.10870935	0.12715244	
456.2	0.10819873	0.12713703	
456.4	0.10763361	0.12712163	
456.6	0.10722914	0.12710622	
456.8	0.10709753	0.12709082	
457	0.10753901	0.12707542	
457.2	0.10746766	0.12706002	
457.4	0.10736343	0.12704462	
457.6	0.1070312	0.12702923	
457.8	0.10740597	0.12701384	
458	0.1077792	0.12699845	
458.2	0.10816855	0.12698306	
458.4	0.10848251	0.12696767	
458.6	0.10878	0.12695228	
458.8	0.10903023	0.1269369	
459	0.10957266	0.12692152	
459.2	0.10963103	0.12690614	
459.4	0.10916391	0.12689076	
459.6	0.10949492	0.12687538	
459.8	0.10926251	0.12686001	
460	0.10936245	0.12684464	
460.2	0.10902282	0.12682927	
460.4	0.10887126	0.1268139	
460.6	0.10889913	0.12679853	
460.8	0.1089881	0.12678317	
461	0.10887517	0.1267678	
461.2	0.1090129	0.12675244	
461.4	0.10879606	0.12673708	
461.6	0.10828905	0.12672173	
461.8	0.10860693	0.12670637	
462	0.10870805	0.12669102	
462.2	0.10887958	0.12667566	
462.4	0.10856749	0.12666031	
462.6	0.1086171	0.12664497	
462.8	0.10876092	0.12662962	
463	0.10913063	0.12661428	
463.2	0.10910849	0.12659893	
463.4	0.10904692	0.12658359	
463.6	0.10952383	0.12656825	
463.8	0.10964465	0.12655292	
464	0.10990887	0.12653758	
464.2	0.10951098	0.12652225	
464.4	0.10970463	0.12650692	
464.6	0.10987131	0.12649159	
464.8	0.11002977	0.12647626	
465	0.10986274	0.12646093	
465.2	0.1097357	0.12644561	
465.4	0.10983107	0.12643029	
465.6	0.10985859	0.12641497	
465.8	0.10951807	0.12639965	
466	0.10907602	0.12638433	
466.2	0.10868075	0.12636902	
466.4	0.10847825	0.1263537	
466.6	0.10861125	0.12633839	
466.8	0.10882279	0.12632308	
467	0.10906506	0.12630778	
467.2	0.10859669	0.12629247	
467.4	0.10832626	0.12627717	
467.6	0.10857174	0.12626187	
467.8	0.10830157	0.12624657	
468	0.10854812	0.12623127	
468.2	0.1086549	0.12621597	
468.4	0.10928333	0.12620068	
468.6	0.10948909	0.12618538	
468.8	0.10956379	0.12617009	
469	0.10986175	0.12615481	
469.2	0.10994142	0.12613952	
469.4	0.1104624	0.12612423	
469.6	0.10997524	0.12610895	
469.8	0.10898825	0.12609367	
470	0.10907755	0.12607839	
470.2	0.10910556	0.12606311	
470.4	0.109055	0.12604784	
470.6	0.10887251	0.12603256	
470.8	0.1083715	0.12601729	
471	0.10798322	0.12600202	
471.2	0.10724285	0.12598675	
471.4	0.1070363	0.12597148	
471.6	0.10685974	0.12595622	
471.8	0.10656452	0.12594096	
472	0.10677698	0.1259257	
472.2	0.10696117	0.12591044	
472.4	0.10728048	0.12589518	
472.6	0.10739662	0.12587992	
472.8	0.10742318	0.12586467	
473	0.10757394	0.12584942	
473.2	0.10721928	0.12583417	
473.4	0.10711531	0.12581892	
473.6	0.10682538	0.12580367	
473.8	0.10646183	0.12578843	
474	0.10675528	0.12577319	
474.2	0.10661987	0.12575795	
474.4	0.10640238	0.12574271	
474.6	0.10612528	0.12572747	
474.8	0.10569485	0.12571224	
475	0.10571072	0.125697	
475.2	0.10593031	0.12568177	
475.4	0.10586858	0.12566654	
475.6	0.10579592	0.12565131	
475.8	0.10612672	0.12563609	
476	0.10587031	0.12562086	
476.2	0.1061165	0.12560564	
476.4	0.10622792	0.12559042	
476.6	0.10601903	0.1255752	
476.8	0.10591816	0.12555999	
477	0.10580101	0.12554477	
477.2	0.10599274	0.12552956	
477.4	0.10644136	0.12551435	
477.6	0.10707108	0.12549914	
477.8	0.10724457	0.12548393	
478	0.10751362	0.12546872	
478.2	0.10739842	0.12545352	
478.4	0.10751902	0.12543832	
478.6	0.10792066	0.12542312	
478.8	0.10839914	0.12540792	
479	0.10876185	0.12539272	
479.2	0.10908036	0.12537753	
479.4	0.1082695	0.12536234	
479.6	0.10758359	0.12534715	
479.8	0.10711059	0.12533196	
480	0.10621158	0.12531677	
480.2	0.10557864	0.12530158	
480.4	0.10486103	0.1252864	
480.6	0.10424142	0.12527122	
480.8	0.10413201	0.12525604	
481	0.10393725	0.12524086	
481.2	0.10429019	0.12522568	
481.4	0.10478146	0.12521051	
481.6	0.10505121	0.12519534	
481.8	0.10551088	0.12518017	
482	0.10569391	0.125165	
482.2	0.10607661	0.12514983	
482.4	0.10636615	0.12513467	
482.6	0.1064236	0.1251195	
482.8	0.10679539	0.12510434	
483	0.10648878	0.12508918	
483.2	0.1064228	0.12507402	
483.4	0.10586558	0.12505887	
483.6	0.10604089	0.12504371	
483.8	0.10617263	0.12502856	
484	0.10595018	0.12501341	
484.2	0.10554379	0.12499826	
484.4	0.10554461	0.12498312	
484.6	0.10573262	0.12496797	
484.8	0.1057313	0.12495283	
485	0.10584499	0.12493769	
485.2	0.10631396	0.12492255	
485.4	0.10660571	0.12490741	
485.6	0.10673447	0.12489227	
485.8	0.10654546	0.12487714	
486	0.10645208	0.12486201	
486.2	0.1057837	0.12484688	
486.4	0.10525124	0.12483175	
486.6	0.10510626	0.12481662	
486.8	0.1053375	0.1248015	
487	0.10484778	0.12478637	
487.2	0.1048915	0.12477125	
487.4	0.10487291	0.12475613	
487.6	0.10518932	0.12474102	
487.8	0.10533619	0.1247259	
488	0.10529236	0.12471079	
488.2	0.10533094	0.12469568	
488.4	0.1061031	0.12468057	
488.6	0.10650835	0.12466546	
488.8	0.10652059	0.12465035	
489	0.10670311	0.12463525	
489.2	0.10687267	0.12462014	
489.4	0.10667359	0.12460504	
489.6	0.10681788	0.12458994	
489.8	0.10679687	0.12457485	
490	0.10679871	0.12455975	
490.2	0.10641421	0.12454466	
490.4	0.10669113	0.12452956	
490.6	0.10670927	0.12451447	
490.8	0.10643837	0.12449939	
491	0.105954	0.1244843	
491.2	0.10592121	0.12446922	
491.4	0.10586718	0.12445413	
491.6	0.10571973	0.12443905	
491.8	0.10587707	0.12442397	
492	0.10548742	0.1244089	
492.2	0.10551743	0.12439382	
492.4	0.10597391	0.12437875	
492.6	0.10570149	0.12436368	
492.8	0.10532558	0.12434861	
493	0.10532336	0.12433354	
493.2	0.10512481	0.12431847	
493.4	0.10556111	0.12430341	
493.6	0.10611953	0.12428834	
493.8	0.10627538	0.12427328	
494	0.1062525	0.12425822	
494.2	0.10594416	0.12424317	
494.4	0.1061348	0.12422811	
494.6	0.10604866	0.12421306	
494.8	0.10610021	0.12419801	
495	0.10639053	0.12418296	
495.2	0.10643075	0.12416791	
495.4	0.10628431	0.12415286	
495.6	0.10620161	0.12413782	
495.8	0.10660304	0.12412278	
496	0.10645815	0.12410774	
496.2	0.10656357	0.1240927	
496.4	0.10683808	0.12407766	
496.6	0.10688169	0.12406262	
496.8	0.10670137	0.12404759	
497	0.10679778	0.12403256	
497.2	0.10679084	0.12401753	
497.4	0.10715238	0.1240025	
497.6	0.10701117	0.12398748	
497.8	0.10711251	0.12397245	
498	0.10660034	0.12395743	
498.2	0.1060917	0.12394241	
498.4	0.10625786	0.12392739	
498.6	0.10601756	0.12391237	
498.8	0.10589848	0.12389736	
499	0.10576273	0.12388234	
499.2	0.10571536	0.12386733	
499.4	0.10569571	0.12385232	
499.6	0.10575031	0.12383731	
499.8	0.10580449	0.12382231	
500	0.10527814	0.1238073	
500.2	0.10497118	0.1237923	
500.4	0.10517098	0.1237773	
500.6	0.10504367	0.1237623	
500.8	0.10490663	0.12374731	
501	0.10514287	0.12373231	
501.2	0.10514119	0.12371732	
501.4	0.10557863	0.12370232	
501.6	0.10547464	0.12368734	
501.8	0.10570188	0.12367235	
502	0.10500108	0.12365736	
502.2	0.10480242	0.12364238	
502.4	0.1046015	0.12362739	
502.6	0.10488771	0.12361241	
502.8	0.10447645	0.12359743	
503	0.10456693	0.12358246	
503.2	0.10475375	0.12356748	
503.4	0.10461814	0.12355251	
503.6	0.10443963	0.12353754	
503.8	0.1038849	0.12352257	
504	0.10386181	0.1235076	
504.2	0.10407337	0.12349263	
504.4	0.10447511	0.12347767	
504.6	0.10454353	0.12346271	
504.8	0.10488121	0.12344775	
505	0.10522311	0.12343279	
505.2	0.10479411	0.12341783	
505.4	0.10491186	0.12340287	
505.6	0.10505666	0.12338792	
505.8	0.10517155	0.12337297	
506	0.10465707	0.12335802	
506.2	0.10490298	0.12334307	
506.4	0.1052411	0.12332813	
506.6	0.10548211	0.12331318	
506.8	0.10488968	0.12329824	
507	0.10478421	0.1232833	
507.2	0.10503827	0.12326836	
507.4	0.10481246	0.12325342	
507.6	0.10449562	0.12323849	
507.8	0.10447187	0.12322355	
508	0.10477185	0.12320862	
508.2	0.10442892	0.12319369	
508.4	0.10449277	0.12317876	
508.6	0.10445079	0.12316384	
508.8	0.10440113	0.12314891	
509	0.10425521	0.12313399	
509.2	0.10388199	0.12311907	
509.4	0.10450262	0.12310415	
509.6	0.10483971	0.12308923	
509.8	0.10439436	0.12307432	
510	0.10486449	0.1230594	
510.2	0.10494163	0.12304449	
510.4	0.10522694	0.12302958	
510.6	0.10517462	0.12301467	
510.8	0.10521004	0.12299977	
511	0.10550785	0.12298486	
511.2	0.10631644	0.12296996	
511.4	0.1062721	0.12295506	
511.6	0.10624632	0.12294016	
511.8	0.10613552	0.12292526	
512	0.10580798	0.12291037	
512.2	0.10594002	0.12289547	
512.4	0.10597339	0.12288058	
512.6	0.10559271	0.12286569	
512.8	0.10578957	0.1228508	
513	0.10601478	0.12283592	
513.2	0.10588901	0.12282103	
513.4	0.10558558	0.12280615	
513.6	0.10499637	0.12279127	
513.8	0.10483398	0.12277639	
514	0.10487212	0.12276151	
514.2	0.10410896	0.12274663	
514.4	0.10422837	0.12273176	
514.6	0.10428858	0.12271689	
514.8	0.10448287	0.12270202	
515	0.10504563	0.12268715	
515.2	0.1056019	0.12267228	
515.4	0.10585054	0.12265742	
515.6	0.10563527	0.12264255	
515.8	0.10562877	0.12262769	
516	0.10555239	0.12261283	
516.2	0.10524072	0.12259798	
516.4	0.10497128	0.12258312	
516.6	0.10475397	0.12256827	
516.8	0.10481967	0.12255341	
517	0.10417153	0.12253856	
517.2	0.1034471	0.12252371	
517.4	0.10274351	0.12250887	
517.6	0.10301299	0.12249402	
517.8	0.10251278	0.12247918	
518	0.10226194	0.12246434	
518.2	0.10208152	0.1224495	
518.4	0.10233609	0.12243466	
518.6	0.10265913	0.12241982	
518.8	0.10268614	0.12240499	
519	0.10299825	0.12239016	
519.2	0.10336121	0.12237533	
519.4	0.10353635	0.1223605	
519.6	0.10344937	0.12234567	
519.8	0.10357568	0.12233084	
520	0.10364119	0.12231602	
520.2	0.10364637	0.1223012	
520.4	0.10411867	0.12228638	
520.6	0.10428166	0.12227156	
520.8	0.104291	0.12225674	
521	0.10446409	0.12224193	
521.2	0.10488878	0.12222712	
521.4	0.1048164	0.12221231	
521.6	0.10503094	0.1221975	
521.8	0.10429834	0.12218269	
522	0.10441602	0.12216788	
522.2	0.10427736	0.12215308	
522.4	0.10378812	0.12213828	
522.6	0.10321924	0.12212348	
522.8	0.10268409	0.12210868	
523	0.10240814	0.12209388	
523.2	0.10228829	0.12207909	
523.4	0.10233558	0.12206429	
523.6	0.10230858	0.1220495	
523.8	0.10243988	0.12203471	
524	0.10270156	0.12201993	
524.2	0.10310839	0.12200514	
524.4	0.1037035	0.12199036	
524.6	0.10415837	0.12197557	
524.8	0.10467155	0.12196079	
525	0.10485944	0.12194601	
525.2	0.1049064	0.12193124	
525.4	0.1046134	0.12191646	
525.6	0.10452058	0.12190169	
525.8	0.10419878	0.12188692	
526	0.10413294	0.12187215	
526.2	0.10368398	0.12185738	
526.4	0.10331119	0.12184261	
526.6	0.1033954	0.12182785	
526.8	0.10296905	0.12181309	
527	0.102858	0.12179833	
527.2	0.10260829	0.12178357	
527.4	0.10256404	0.12176881	
527.6	0.10211217	0.12175405	
527.8	0.10192137	0.1217393	
528	0.10199484	0.12172455	
528.2	0.10211578	0.1217098	
528.4	0.10221339	0.12169505	
528.6	0.10209455	0.1216803	
528.8	0.10231544	0.12166556	
529	0.10205264	0.12165082	
529.2	0.10235297	0.12163608	
529.4	0.10251749	0.12162134	
529.6	0.10291004	0.1216066	
529.8	0.10340881	0.12159186	
530	0.10402064	0.12157713	
530.2	0.10389596	0.1215624	
530.4	0.10416764	0.12154767	
530.6	0.10386811	0.12153294	
530.8	0.10382557	0.12151821	
531	0.10372228	0.12150349	
531.2	0.1033001	0.12148876	
531.4	0.10293497	0.12147404	
531.6	0.10307422	0.12145932	
531.8	0.10321174	0.1214446	
532	0.10316107	0.12142989	
532.2	0.10312597	0.12141517	
532.4	0.10297641	0.12140046	
532.6	0.10306313	0.12138575	
532.8	0.10357246	0.12137104	
533	0.10366914	0.12135633	
533.2	0.10422665	0.12134163	
533.4	0.10450299	0.12132692	
533.6	0.1046716	0.12131222	
533.8	0.1048988	0.12129752	
534	0.10480568	0.12128282	
534.2	0.10460403	0.12126813	
534.4	0.10440651	0.12125343	
534.6	0.10416768	0.12123874	
534.8	0.10401228	0.12122405	
535	0.10365964	0.12120936	
535.2	0.10315775	0.12119467	
535.4	0.10332846	0.12117998	
535.6	0.10360648	0.1211653	
535.8	0.10317106	0.12115062	
536	0.10281383	0.12113594	
536.2	0.10226025	0.12112126	
536.4	0.10247316	0.12110658	
536.6	0.10315424	0.12109191	
536.8	0.10313968	0.12107723	
537	0.10253974	0.12106256	
537.2	0.10263338	0.12104789	
537.4	0.10239777	0.12103322	
537.6	0.10256098	0.12101856	
537.8	0.10259706	0.12100389	
538	0.10279117	0.12098923	
538.2	0.10254485	0.12097457	
538.4	0.102167	0.12095991	
538.6	0.10201791	0.12094525	
538.8	0.10175577	0.1209306	
539	0.10230257	0.12091594	
539.2	0.10222623	0.12090129	
539.4	0.10251175	0.12088664	
539.6	0.10254861	0.12087199	
539.8	0.10265563	0.12085735	
540	0.10266524	0.1208427	
540.2	0.10271368	0.12082806	
540.4	0.10332772	0.12081342	
540.6	0.10333661	0.12079878	
540.8	0.10233999	0.12078414	
541	0.10214214	0.1207695	
541.2	0.10217268	0.12075487	
541.4	0.10211467	0.12074023	
541.6	0.10226069	0.1207256	
541.8	0.10211382	0.12071097	
542	0.10170274	0.12069635	
542.2	0.10125466	0.12068172	
542.4	0.10151666	0.1206671	
542.6	0.1016659	0.12065248	
542.8	0.10159334	0.12063786	
543	0.10236221	0.12062324	
543.2	0.10247782	0.12060862	
543.4	0.10288217	0.12059401	
543.6	0.10298875	0.12057939	
543.8	0.10310964	0.12056478	
544	0.10282501	0.12055017	
544.2	0.10333746	0.12053556	
544.4	0.10311137	0.12052096	
544.6	0.1029611	0.12050635	
544.8	0.10261944	0.12049175	
545	0.1028741	0.12047715	
545.2	0.10242787	0.12046255	
545.4	0.10281132	0.12044796	
545.6	0.10273083	0.12043336	
545.8	0.10227691	0.12041877	
546	0.102171	0.12040417	
546.2	0.10251627	0.12038958	
546.4	0.10287825	0.120375	
546.6	0.10235163	0.12036041	
546.8	0.10252334	0.12034582	
547	0.10275477	0.12033124	
547.2	0.10241394	0.12031666	
547.4	0.10252421	0.12030208	
547.6	0.10187204	0.1202875	
547.8	0.101666	0.12027293	
548	0.10187302	0.12025835	
548.2	0.10172417	0.12024378	
548.4	0.10094331	0.12022921	
548.6	0.10069982	0.12021464	
548.8	0.10051055	0.12020007	
549	0.10052571	0.12018551	
549.2	0.10084266	0.12017094	
549.4	0.10104081	0.12015638	
549.6	0.10097489	0.12014182	
549.8	0.1013086	0.12012726	
550	0.10238826	0.12011271	
550.2	0.10268571	0.12009815	
550.4	0.10315221	0.1200836	
550.6	0.10324243	0.12006905	
550.8	0.103908	0.1200545	
551	0.10401735	0.12003995	
551.2	0.10411597	0.12002541	
551.4	0.10439886	0.12001086	
551.6	0.10398079	0.11999632	
551.8	0.10395554	0.11998178	
552	0.10377687	0.11996724	
552.2	0.10226786	0.1199527	
552.4	0.10202236	0.11993817	
552.6	0.10177632	0.11992363	
552.8	0.1014545	0.1199091	
553	0.10098412	0.11989457	
553.2	0.10070512	0.11988004	
553.4	0.10002372	0.11986552	
553.6	0.10008751	0.11985099	
553.8	0.1001081	0.11983647	
554	0.10018313	0.11982195	
554.2	0.10009792	0.11980743	
554.4	0.1003482	0.11979291	
554.6	0.10030011	0.11977839	
554.8	0.10086453	0.11976388	
555	0.10114872	0.11974937	
555.2	0.1012066	0.11973486	
555.4	0.10162037	0.11972035	
555.6	0.10173753	0.11970584	
555.8	0.10228444	0.11969133	
556	0.10268256	0.11967683	
556.2	0.10273929	0.11966233	
556.4	0.10333359	0.11964783	
556.6	0.10326033	0.11963333	
556.8	0.10341867	0.11961883	
557	0.1031317	0.11960434	
557.2	0.10331642	0.11958985	
557.4	0.10306373	0.11957535	
557.6	0.10284603	0.11956086	
557.8	0.10255246	0.11954638	
558	0.10233412	0.11953189	
558.2	0.10209862	0.11951741	
558.4	0.10231801	0.11950292	
558.6	0.10207032	0.11948844	
558.8	0.1017447	0.11947396	
559	0.10135565	0.11945949	
559.2	0.10101163	0.11944501	
559.4	0.10088234	0.11943054	
559.6	0.10096095	0.11941606	
559.8	0.10098123	0.11940159	
560	0.1010775	0.11938713	
560.2	0.10083439	0.11937266	
560.4	0.10103531	0.11935819	
560.6	0.10132427	0.11934373	
560.8	0.10167563	0.11932927	
561	0.10170731	0.11931481	
561.2	0.1021057	0.11930035	
561.4	0.10235286	0.11928589	
561.6	0.10238946	0.11927144	
561.8	0.10305866	0.11925699	
562	0.10353418	0.11924254	
562.2	0.10353752	0.11922809	
562.4	0.10380894	0.11921364	
562.6	0.10353748	0.11919919	
562.8	0.10335244	0.11918475	
563	0.10341192	0.11917031	
563.2	0.10345433	0.11915587	
563.4	0.10317361	0.11914143	
563.6	0.10324684	0.11912699	
563.8	0.10245049	0.11911256	
564	0.1019835	0.11909812	
564.2	0.10183852	0.11908369	
564.4	0.10209075	0.11906926	
564.6	0.10176014	0.11905483	
564.8	0.10175986	0.1190404	
565	0.10200089	0.11902598	
565.2	0.10224774	0.11901156	
565.4	0.10242532	0.11899714	
565.6	0.10189602	0.11898272	
565.8	0.10238266	0.1189683	
566	0.10241916	0.11895388	
566.2	0.10205133	0.11893947	
566.4	0.1024001	0.11892506	
566.6	0.10291873	0.11891064	
566.8	0.10332203	0.11889624	
567	0.10331044	0.11888183	
567.2	0.10355242	0.11886742	
567.4	0.10306139	0.11885302	
567.6	0.10318991	0.11883862	
567.8	0.10247865	0.11882422	
568	0.10219576	0.11880982	
568.2	0.10246172	0.11879542	
568.4	0.10223094	0.11878103	
568.6	0.10176983	0.11876663	
568.8	0.10155164	0.11875224	
569	0.10112218	0.11873785	
569.2	0.10055684	0.11872346	
569.4	0.09961278	0.11870908	
569.6	0.09926252	0.11869469	
569.8	0.09985941	0.11868031	
570	0.10031008	0.11866593	
570.2	0.10055029	0.11865155	
570.4	0.10106679	0.11863717	
570.6	0.10182851	0.11862279	
570.8	0.10226055	0.11860842	
571	0.10233147	0.11859405	
571.2	0.10265025	0.11857968	
571.4	0.1033313	0.11856531	
571.6	0.10401225	0.11855094	
571.8	0.10418056	0.11853657	
572	0.1042042	0.11852221	
572.2	0.10398431	0.11850785	
572.4	0.10334976	0.11849349	
572.6	0.10293187	0.11847913	
572.8	0.10220691	0.11846477	
573	0.10189382	0.11845042	
573.2	0.10165214	0.11843606	
573.4	0.10097559	0.11842171	
573.6	0.10110061	0.11840736	
573.8	0.10102993	0.11839301	
574	0.10097443	0.11837867	
574.2	0.10059736	0.11836432	
574.4	0.10038539	0.11834998	
574.6	0.1002702	0.11833564	
574.8	0.10029142	0.1183213	
575	0.10060284	0.11830696	
575.2	0.10069102	0.11829263	
575.4	0.10143792	0.11827829	
575.6	0.10136145	0.11826396	
575.8	0.10128187	0.11824963	
576	0.10153387	0.1182353	
576.2	0.10116308	0.11822097	
576.4	0.10171629	0.11820665	
576.6	0.10201331	0.11819232	
576.8	0.10223901	0.118178	
577	0.10248612	0.11816368	
577.2	0.10235186	0.11814936	
577.4	0.10195671	0.11813505	
577.6	0.10175728	0.11812073	
577.8	0.1016364	0.11810642	
578	0.10173747	0.11809211	
578.2	0.10141199	0.1180778	
578.4	0.10124579	0.11806349	
578.6	0.10070826	0.11804918	
578.8	0.10064421	0.11803488	
579	0.10070926	0.11802057	
579.2	0.10049592	0.11800627	
579.4	0.10051745	0.11799197	
579.6	0.10064025	0.11797767	
579.8	0.10095503	0.11796338	
580	0.10118013	0.11794908	
580.2	0.10098204	0.11793479	
580.4	0.10091832	0.1179205	
580.6	0.10070965	0.11790621	
580.8	0.10043396	0.11789192	
581	0.1001554	0.11787764	
581.2	0.09955258	0.11786335	
581.4	0.09939612	0.11784907	
581.6	0.09965172	0.11783479	
581.8	0.10020201	0.11782051	
582	0.10061999	0.11780624	
582.2	0.10054109	0.11779196	
582.4	0.10049296	0.11777769	
582.6	0.10061141	0.11776342	
582.8	0.10119543	0.11774915	
583	0.10162593	0.11773488	
583.2	0.10191727	0.11772061	
583.4	0.10252554	0.11770635	
583.6	0.10318905	0.11769208	
583.8	0.10278114	0.11767782	
584	0.10292485	0.11766356	
584.2	0.10283736	0.1176493	
584.4	0.1024242	0.11763505	
584.6	0.10268155	0.11762079	
584.8	0.1024622	0.11760654	
585	0.10238356	0.11759229	
585.2	0.10197426	0.11757804	
585.4	0.10189088	0.11756379	
585.6	0.10200525	0.11754955	
585.8	0.10190777	0.1175353	
586	0.10174531	0.11752106	
586.2	0.10174399	0.11750682	
586.4	0.10161852	0.11749258	
586.6	0.10150235	0.11747834	
586.8	0.10173974	0.11746411	
587	0.10168808	0.11744987	
587.2	0.10185052	0.11743564	
587.4	0.1020891	0.11742141	
587.6	0.1015782	0.11740718	
587.8	0.10126691	0.11739295	
588	0.10152583	0.11737873	
588.2	0.10156747	0.11736451	
588.4	0.10112907	0.11735028	
588.6	0.10084876	0.11733606	
588.8	0.10089154	0.11732185	
589	0.10080431	0.11730763	
589.2	0.10076074	0.11729341	
589.4	0.10068662	0.1172792	
589.6	0.10117845	0.11726499	
589.8	0.1010249	0.11725078	
590	0.10092447	0.11723657	
590.2	0.10118938	0.11722237	
590.4	0.10111121	0.11720816	
590.6	0.10149779	0.11719396	
590.8	0.10176455	0.11717976	
591	0.10138577	0.11716556	
591.2	0.1014693	0.11715136	
591.4	0.10104232	0.11713716	
591.6	0.10071641	0.11712297	
591.8	0.10080382	0.11710878	
592	0.10079248	0.11709459	
592.2	0.10070459	0.1170804	
592.4	0.10022276	0.11706621	
592.6	0.10028022	0.11705203	
592.8	0.10084068	0.11703784	
593	0.10118224	0.11702366	
593.2	0.10126426	0.11700948	
593.4	0.10139717	0.1169953	
593.6	0.1017899	0.11698112	
593.8	0.10176713	0.11696695	
594	0.10212618	0.11695277	
594.2	0.10270458	0.1169386	
594.4	0.10277491	0.11692443	
594.6	0.10290196	0.11691026	
594.8	0.10268469	0.1168961	
595	0.10231827	0.11688193	
595.2	0.10258882	0.11686777	
595.4	0.10207384	0.11685361	
595.6	0.10227583	0.11683945	
595.8	0.10241922	0.11682529	
596	0.10211333	0.11681113	
596.2	0.10182597	0.11679698	
596.4	0.10166073	0.11678282	
596.6	0.10120037	0.11676867	
596.8	0.10087704	0.11675452	
597	0.10047729	0.11674038	
597.2	0.09990582	0.11672623	
597.4	0.10021651	0.11671209	
597.6	0.10043285	0.11669794	
597.8	0.10049019	0.1166838	
598	0.10080011	0.11666966	
598.2	0.1011484	0.11665553	
598.4	0.10145198	0.11664139	
598.6	0.10192509	0.11662726	
598.8	0.10218746	0.11661312	
599	0.10208652	0.11659899	
599.2	0.10233071	0.11658486	
599.4	0.10214606	0.11657074	
599.6	0.10238119	0.11655661	
599.8	0.10209204	0.11654249	
600	0.10174032	0.11652836	
600.2	0.10171178	0.11651424	
600.4	0.10176711	0.11650013	
600.6	0.1013882	0.11648601	
600.8	0.1008994	0.11647189	
601	0.10034235	0.11645778	
601.2	0.10007152	0.11644367	
601.4	0.09994191	0.11642956	
601.6	0.09967792	0.11641545	
601.8	0.09948794	0.11640134	
602	0.09958838	0.11638724	
602.2	0.09952685	0.11637313	
602.4	0.09946356	0.11635903	
602.6	0.0991495	0.11634493	
602.8	0.09895631	0.11633083	
603	0.09882244	0.11631674	
603.2	0.09899431	0.11630264	
603.4	0.09885689	0.11628855	
603.6	0.0993854	0.11627446	
603.8	0.09907804	0.11626037	
604	0.09964271	0.11624628	
604.2	0.1001945	0.11623219	
604.4	0.10079113	0.11621811	
604.6	0.1001317	0.11620403	
604.8	0.09998717	0.11618995	
605	0.09979197	0.11617587	
605.2	0.1002742	0.11616179	
605.4	0.10036475	0.11614771	
605.6	0.10024365	0.11613364	
605.8	0.10043827	0.11611957	
606	0.1012814	0.11610549	
606.2	0.1013448	0.11609143	
606.4	0.10173648	0.11607736	
606.6	0.10204006	0.11606329	
606.8	0.10186946	0.11604923	
607	0.1020257	0.11603517	
607.2	0.10193126	0.11602111	
607.4	0.10220001	0.11600705	
607.6	0.1021877	0.11599299	
607.8	0.1018712	0.11597893	
608	0.10211326	0.11596488	
608.2	0.10212332	0.11595083	
608.4	0.10175933	0.11593678	
608.6	0.10095882	0.11592273	
608.8	0.10103505	0.11590868	
609	0.10146687	0.11589464	
609.2	0.10153424	0.11588059	
609.4	0.10115169	0.11586655	
609.6	0.10048288	0.11585251	
609.8	0.10071957	0.11583847	
610	0.10091485	0.11582443	
610.2	0.10008102	0.1158104	
610.4	0.10044379	0.11579637	
610.6	0.09976776	0.11578233	
610.8	0.09926498	0.1157683	
611	0.09955386	0.11575428	
611.2	0.09954772	0.11574025	
611.4	0.09975122	0.11572622	
611.6	0.09936593	0.1157122	
611.8	0.09949289	0.11569818	
612	0.09996276	0.11568416	
612.2	0.10017729	0.11567014	
612.4	0.10027444	0.11565613	
612.6	0.10051162	0.11564211	
612.8	0.10091059	0.1156281	
613	0.10112302	0.11561409	
613.2	0.10086504	0.11560008	
613.4	0.10065729	0.11558607	
613.6	0.10055202	0.11557206	
613.8	0.10045126	0.11555806	
614	0.10001561	0.11554405	
614.2	0.0994908	0.11553005	
614.4	0.0995102	0.11551605	
614.6	0.09904481	0.11550206	
614.8	0.09930046	0.11548806	
615	0.09960614	0.11547407	
615.2	0.09984744	0.11546007	
615.4	0.09991739	0.11544608	
615.6	0.09990466	0.11543209	
615.8	0.10037437	0.11541811	
616	0.10089958	0.11540412	
616.2	0.10045708	0.11539014	
616.4	0.10085949	0.11537615	
616.6	0.1010193	0.11536217	
616.8	0.10121171	0.11534819	
617	0.10142325	0.11533422	
617.2	0.10177158	0.11532024	
617.4	0.10179858	0.11530627	
617.6	0.10167173	0.11529229	
617.8	0.10117691	0.11527832	
618	0.1009262	0.11526435	
618.2	0.10065533	0.11525039	
618.4	0.10063403	0.11523642	
618.6	0.10074618	0.11522246	
618.8	0.10045448	0.11520849	
619	0.10088812	0.11519453	
619.2	0.10074217	0.11518058	
619.4	0.10037766	0.11516662	
619.6	0.10008891	0.11515266	
619.8	0.10046504	0.11513871	
620	0.10053524	0.11512476	
620.2	0.10064268	0.11511081	
620.4	0.1012241	0.11509686	
620.6	0.10134636	0.11508291	
620.8	0.10150242	0.11506897	
621	0.1017092	0.11505502	
621.2	0.1017323	0.11504108	
621.4	0.10178506	0.11502714	
621.6	0.10160265	0.1150132	
621.8	0.10155982	0.11499926	
622	0.10147572	0.11498533	
