# Supplementary material for: Molecular basis for DNA recognition by the maternal pioneer transcription factor FoxH1
Source: Nat Commun. 2022 Nov 26;13:7279. doi: 10.1038/s41467-022-34925-y (PMC9701222; doi:10.1038/s41467-022-34925-y)
Supplement: Supplementary file 4 — Source Data [file 41467_2022_34925_MOESM4_ESM.zip › Sourcedata/BLIS/FoxH1/Y28F/GSC/NCP/F4Results.txt]

Conc1	1.563E-08	
Start1	172.2	
Stop1	622	
Kobs	0.000605916437597486	
Error Kobs	1.89417483398951E-05	
Koff	0	
Error Koff	0	
Time1	Data1	Fit1	
172.2	-0.0125632	0	
172.4	-0.01113938	0.00011861	
172.6	-0.00994488	0.00023717	
172.8	-0.00863214	0.00035569	
173	-0.00732659	0.00047416	
173.2	-0.00589116	0.00059259	
173.4	-0.00529822	0.00071098	
173.6	-0.00462564	0.00082931	
173.8	-0.00359731	0.00094761	
174	-0.00302858	0.00106586	
174.2	-0.00244798	0.00118406	
174.4	-0.00201983	0.00130222	
174.6	-0.00131685	0.00142034	
174.8	-0.00133753	0.0015384	
175	-0.000879	0.00165643	
175.2	-0.00038974	0.00177441	
175.4	0.00096493	0.00189235	
175.6	0.00156842	0.00201024	
175.8	0.0024617	0.00212808	
176	0.00372861	0.00224588	
176.2	0.00451347	0.00236364	
176.4	0.00526013	0.00248135	
176.6	0.00599932	0.00259902	
176.8	0.00635232	0.00271664	
177	0.00682717	0.00283422	
177.2	0.0069009	0.00295175	
177.4	0.00682983	0.00306924	
177.6	0.00747345	0.00318669	
177.8	0.0080727	0.00330409	
178	0.00823772	0.00342144	
178.2	0.00878459	0.00353875	
178.4	0.0092854	0.00365602	
178.6	0.00998526	0.00377324	
178.8	0.00973549	0.00389042	
179	0.01072964	0.00400755	
179.2	0.01147664	0.00412464	
179.4	0.01244502	0.00424169	
179.6	0.01324366	0.00435869	
179.8	0.01412789	0.00447564	
180	0.01474751	0.00459255	
180.2	0.01519785	0.00470942	
180.4	0.01532884	0.00482624	
180.6	0.01567186	0.00494302	
180.8	0.01565754	0.00505976	
181	0.0158548	0.00517645	
181.2	0.01587695	0.00529309	
181.4	0.01651162	0.00540969	
181.6	0.01663695	0.00552625	
181.8	0.01694873	0.00564276	
182	0.01738585	0.00575923	
182.2	0.01767032	0.00587566	
182.4	0.01823398	0.00599204	
182.6	0.01873548	0.00610837	
182.8	0.01939699	0.00622466	
183	0.02028946	0.00634091	
183.2	0.02049462	0.00645712	
183.4	0.02146474	0.00657328	
183.6	0.0218169	0.00668939	
183.8	0.02200308	0.00680546	
184	0.02203009	0.00692149	
184.2	0.02252444	0.00703748	
184.4	0.02265849	0.00715341	
184.6	0.02258171	0.00726931	
184.8	0.02286212	0.00738516	
185	0.02233758	0.00750097	
185.2	0.02207764	0.00761673	
185.4	0.02184189	0.00773245	
185.6	0.02178247	0.00784813	
185.8	0.02229388	0.00796376	
186	0.02255655	0.00807935	
186.2	0.02287099	0.0081949	
186.4	0.02350724	0.0083104	
186.6	0.02439546	0.00842586	
186.8	0.02518203	0.00854127	
187	0.02548853	0.00865664	
187.2	0.02592398	0.00877196	
187.4	0.0265163	0.00888725	
187.6	0.02659168	0.00900248	
187.8	0.02744587	0.00911768	
188	0.0276183	0.00923283	
188.2	0.02868715	0.00934794	
188.4	0.02900841	0.009463	
188.6	0.0295052	0.00957802	
188.8	0.02961359	0.009693	
189	0.02958344	0.00980793	
189.2	0.02937846	0.00992282	
189.4	0.02977034	0.01003767	
189.6	0.03044498	0.01015247	
189.8	0.0309575	0.01026723	
190	0.03103045	0.01038194	
190.2	0.03110171	0.01049661	
190.4	0.03139416	0.01061124	
190.6	0.03130012	0.01072583	
190.8	0.03080447	0.01084037	
191	0.03070307	0.01095487	
191.2	0.03069042	0.01106932	
191.4	0.03117833	0.01118373	
191.6	0.03158175	0.0112981	
191.8	0.03189893	0.01141242	
192	0.03170739	0.0115267	
192.2	0.03230817	0.01164094	
192.4	0.03259743	0.01175514	
192.6	0.03322983	0.01186929	
192.8	0.03339717	0.01198339	
193	0.03393136	0.01209746	
193.2	0.03380215	0.01221148	
193.4	0.03455277	0.01232546	
193.6	0.03464991	0.01243939	
193.8	0.03465842	0.01255328	
194	0.03415206	0.01266713	
194.2	0.03409679	0.01278094	
194.4	0.03388729	0.0128947	
194.6	0.03378825	0.01300842	
194.8	0.03414998	0.01312209	
195	0.03452205	0.01323573	
195.2	0.03505915	0.01334932	
195.4	0.03552517	0.01346286	
195.6	0.03568535	0.01357637	
195.8	0.03558394	0.01368983	
196	0.03576886	0.01380324	
196.2	0.03644447	0.01391662	
196.4	0.03690154	0.01402995	
196.6	0.03731724	0.01414324	
196.8	0.03761396	0.01425648	
197	0.03807242	0.01436969	
197.2	0.038208	0.01448285	
197.4	0.03865758	0.01459596	
197.6	0.03920976	0.01470904	
197.8	0.03938394	0.01482207	
198	0.03942875	0.01493506	
198.2	0.03978789	0.015048	
198.4	0.0397048	0.0151609	
198.6	0.0405147	0.01527376	
198.8	0.04082058	0.01538658	
199	0.04113521	0.01549935	
199.2	0.0414884	0.01561209	
199.4	0.04175303	0.01572477	
199.6	0.04199392	0.01583742	
199.8	0.04221212	0.01595002	
200	0.04223518	0.01606258	
200.2	0.0419662	0.0161751	
200.4	0.04136655	0.01628758	
200.6	0.04118901	0.01640001	
200.8	0.04073072	0.0165124	
201	0.04106366	0.01662474	
201.2	0.04133119	0.01673705	
201.4	0.04124908	0.01684931	
201.6	0.04149416	0.01696153	
201.8	0.04140063	0.01707371	
202	0.04142457	0.01718584	
202.2	0.04146527	0.01729793	
202.4	0.04178393	0.01740998	
202.6	0.04237853	0.01752199	
202.8	0.04282744	0.01763395	
203	0.04337231	0.01774588	
203.2	0.04358713	0.01785776	
203.4	0.04407467	0.01796959	
203.6	0.04433552	0.01808139	
203.8	0.0446244	0.01819314	
204	0.04410789	0.01830485	
204.2	0.04377609	0.01841652	
204.4	0.04376441	0.01852814	
204.6	0.04389965	0.01863972	
204.8	0.04405655	0.01875126	
205	0.04453266	0.01886276	
205.2	0.04475451	0.01897422	
205.4	0.04462248	0.01908563	
205.6	0.04471641	0.019197	
205.8	0.04493884	0.01930833	
206	0.0448995	0.01941962	
206.2	0.04513673	0.01953086	
206.4	0.04514	0.01964207	
206.6	0.04516854	0.01975323	
206.8	0.04528337	0.01986435	
207	0.0452322	0.01997542	
207.2	0.04535855	0.02008646	
207.4	0.04553543	0.02019745	
207.6	0.04560854	0.0203084	
207.8	0.04558451	0.02041931	
208	0.04537424	0.02053017	
208.2	0.04512778	0.02064099	
208.4	0.0456359	0.02075178	
208.6	0.04567069	0.02086252	
208.8	0.04596367	0.02097321	
209	0.04634307	0.02108387	
209.2	0.04680086	0.02119448	
209.4	0.04721131	0.02130505	
209.6	0.04686432	0.02141558	
209.8	0.04731781	0.02152607	
210	0.04787238	0.02163652	
210.2	0.04822479	0.02174692	
210.4	0.04807064	0.02185728	
210.6	0.04816195	0.02196761	
210.8	0.04839713	0.02207788	
211	0.04864244	0.02218812	
211.2	0.04867394	0.02229832	
211.4	0.04823557	0.02240847	
211.6	0.04842355	0.02251858	
211.8	0.04802927	0.02262865	
212	0.04769598	0.02273868	
212.2	0.04748122	0.02284866	
212.4	0.0476572	0.02295861	
212.6	0.04777014	0.02306851	
212.8	0.04787419	0.02317837	
213	0.04815898	0.02328819	
213.2	0.04790799	0.02339797	
213.4	0.04804517	0.02350771	
213.6	0.04818801	0.0236174	
213.8	0.04881799	0.02372705	
214	0.049409	0.02383667	
214.2	0.04987563	0.02394624	
214.4	0.0499695	0.02405576	
214.6	0.05014657	0.02416525	
214.8	0.0507264	0.0242747	
215	0.05067147	0.0243841	
215.2	0.05025141	0.02449346	
215.4	0.05007394	0.02460278	
215.6	0.05002802	0.02471206	
215.8	0.04960637	0.0248213	
216	0.04940803	0.0249305	
216.2	0.04938185	0.02503965	
216.4	0.04902302	0.02514877	
216.6	0.049231	0.02525784	
216.8	0.04915133	0.02536687	
217	0.04896995	0.02547586	
217.2	0.04893091	0.02558481	
217.4	0.04965683	0.02569371	
217.6	0.04937548	0.02580258	
217.8	0.04940381	0.0259114	
218	0.05009417	0.02602019	
218.2	0.05021503	0.02612893	
218.4	0.05029514	0.02623763	
218.6	0.05024369	0.02634629	
218.8	0.05023423	0.02645491	
219	0.05010197	0.02656348	
219.2	0.05020381	0.02667202	
219.4	0.05065504	0.02678052	
219.6	0.05101259	0.02688897	
219.8	0.05139974	0.02699738	
220	0.05156491	0.02710575	
220.2	0.05158479	0.02721408	
220.4	0.05181205	0.02732237	
220.6	0.05244772	0.02743062	
220.8	0.05276889	0.02753883	
221	0.05296062	0.02764699	
221.2	0.05345818	0.02775512	
221.4	0.05369163	0.0278632	
221.6	0.05334957	0.02797125	
221.8	0.05360043	0.02807925	
222	0.05385891	0.02818721	
222.2	0.05336758	0.02829513	
222.4	0.05344715	0.02840301	
222.6	0.05322336	0.02851085	
222.8	0.05291916	0.02861865	
223	0.05302362	0.0287264	
223.2	0.05298359	0.02883412	
223.4	0.05317674	0.02894179	
223.6	0.05328028	0.02904943	
223.8	0.05339353	0.02915702	
224	0.05334611	0.02926457	
224.2	0.05328189	0.02937208	
224.4	0.05348073	0.02947956	
224.6	0.05378889	0.02958699	
224.8	0.05366902	0.02969437	
225	0.05378668	0.02980172	
225.2	0.05371812	0.02990903	
225.4	0.05390218	0.0300163	
225.6	0.05368976	0.03012353	
225.8	0.05396515	0.03023071	
226	0.05392691	0.03033786	
226.2	0.05453685	0.03044496	
226.4	0.0548375	0.03055203	
226.6	0.05522166	0.03065905	
226.8	0.05518478	0.03076603	
227	0.05509235	0.03087297	
227.2	0.05550433	0.03097988	
227.4	0.05591113	0.03108674	
227.6	0.05583171	0.03119356	
227.8	0.05566693	0.03130034	
228	0.05541749	0.03140708	
228.2	0.05545185	0.03151378	
228.4	0.05533405	0.03162044	
228.6	0.05588763	0.03172706	
228.8	0.05563106	0.03183363	
229	0.05557463	0.03194017	
229.2	0.0556045	0.03204667	
229.4	0.05593746	0.03215313	
229.6	0.05570364	0.03225954	
229.8	0.05600583	0.03236592	
230	0.05626282	0.03247225	
230.2	0.05692112	0.03257855	
230.4	0.05675122	0.0326848	
230.6	0.05737033	0.03279102	
230.8	0.05747868	0.03289719	
231	0.05803564	0.03300333	
231.2	0.05866266	0.03310942	
231.4	0.05856803	0.03321548	
231.6	0.05822939	0.03332149	
231.8	0.05825273	0.03342746	
232	0.05830662	0.0335334	
232.2	0.05826544	0.03363929	
232.4	0.05855878	0.03374514	
232.6	0.05824504	0.03385095	
232.8	0.05806135	0.03395673	
233	0.05784758	0.03406246	
233.2	0.05760565	0.03416815	
233.4	0.05744468	0.0342738	
233.6	0.05707753	0.03437942	
233.8	0.05687373	0.03448499	
234	0.05723855	0.03459052	
234.2	0.05719794	0.03469601	
234.4	0.05739337	0.03480147	
234.6	0.05790491	0.03490688	
234.8	0.05858338	0.03501225	
235	0.05905807	0.03511758	
235.2	0.05909675	0.03522288	
235.4	0.05874804	0.03532813	
235.6	0.05825486	0.03543334	
235.8	0.05794931	0.03553851	
236	0.05749589	0.03564365	
236.2	0.05731578	0.03574874	
236.4	0.05780859	0.03585379	
236.6	0.05741237	0.0359588	
236.8	0.05776048	0.03606378	
237	0.0573875	0.03616871	
237.2	0.05759336	0.03627361	
237.4	0.05782901	0.03637846	
237.6	0.05797971	0.03648327	
237.8	0.05815185	0.03658805	
238	0.05891911	0.03669278	
238.2	0.05895601	0.03679748	
238.4	0.05919433	0.03690213	
238.6	0.05979955	0.03700675	
238.8	0.06021409	0.03711133	
239	0.06007348	0.03721586	
239.2	0.05992474	0.03732036	
239.4	0.05969047	0.03742482	
239.6	0.05992946	0.03752923	
239.8	0.06001391	0.03763361	
240	0.0596862	0.03773795	
240.2	0.06020576	0.03784225	
240.4	0.06054688	0.03794651	
240.6	0.06057978	0.03805073	
240.8	0.0608324	0.03815491	
241	0.06121092	0.03825905	
241.2	0.06149539	0.03836315	
241.4	0.06148874	0.03846721	
241.6	0.06183153	0.03857123	
241.8	0.06236497	0.03867522	
242	0.06214159	0.03877916	
242.2	0.06172514	0.03888306	
242.4	0.06163126	0.03898693	
242.6	0.06179715	0.03909075	
242.8	0.06195415	0.03919454	
243	0.06203107	0.03929829	
243.2	0.06243091	0.03940199	
243.4	0.06286909	0.03950566	
243.6	0.06307585	0.03960929	
243.8	0.06301312	0.03971288	
244	0.0625352	0.03981643	
244.2	0.06298271	0.03991994	
244.4	0.06323659	0.04002341	
244.6	0.06349061	0.04012684	
244.8	0.06355679	0.04023024	
245	0.06388756	0.04033359	
245.2	0.06411307	0.0404369	
245.4	0.06429207	0.04054018	
245.6	0.06475789	0.04064342	
245.8	0.06499565	0.04074661	
246	0.06463494	0.04084977	
246.2	0.06470388	0.04095289	
246.4	0.06448456	0.04105597	
246.6	0.06419084	0.04115901	
246.8	0.064408	0.04126201	
247	0.06409699	0.04136497	
247.2	0.06405035	0.0414679	
247.4	0.06352702	0.04157078	
247.6	0.06337241	0.04167363	
247.8	0.0629476	0.04177643	
248	0.06265665	0.0418792	
248.2	0.06247333	0.04198193	
248.4	0.06265068	0.04208462	
248.6	0.0628481	0.04218727	
248.8	0.06286043	0.04228988	
249	0.0634007	0.04239245	
249.2	0.06329786	0.04249499	
249.4	0.06372935	0.04259748	
249.6	0.06398189	0.04269994	
249.8	0.06415461	0.04280236	
250	0.06424736	0.04290473	
250.2	0.06393837	0.04300707	
250.4	0.06374911	0.04310938	
250.6	0.06348639	0.04321164	
250.8	0.06394988	0.04331386	
251	0.06364848	0.04341604	
251.2	0.0637572	0.04351819	
251.4	0.06388025	0.0436203	
251.6	0.06441051	0.04372237	
251.8	0.06457905	0.0438244	
252	0.06482758	0.04392639	
252.2	0.06482084	0.04402834	
252.4	0.06542701	0.04413025	
252.6	0.06591275	0.04423213	
252.8	0.06567128	0.04433396	
253	0.06546517	0.04443576	
253.2	0.06527549	0.04453752	
253.4	0.06556798	0.04463924	
253.6	0.06553893	0.04474092	
253.8	0.0659408	0.04484257	
254	0.06604825	0.04494417	
254.2	0.06583268	0.04504574	
254.4	0.06604411	0.04514727	
254.6	0.06598175	0.04524875	
254.8	0.06620907	0.04535021	
255	0.06623684	0.04545162	
255.2	0.06644547	0.04555299	
255.4	0.06680696	0.04565433	
255.6	0.06744737	0.04575562	
255.8	0.0673615	0.04585688	
256	0.06727431	0.0459581	
256.2	0.06705183	0.04605928	
256.4	0.06703517	0.04616043	
256.6	0.0669848	0.04626153	
256.8	0.06682023	0.0463626	
257	0.0665968	0.04646363	
257.2	0.06707003	0.04656462	
257.4	0.06747823	0.04666557	
257.6	0.06781274	0.04676648	
257.8	0.06804398	0.04686736	
258	0.0677591	0.0469682	
258.2	0.06779959	0.047069	
258.4	0.0677808	0.04716976	
258.6	0.06797803	0.04727048	
258.8	0.06773298	0.04737116	
259	0.06782078	0.04747181	
259.2	0.06804103	0.04757242	
259.4	0.0679573	0.04767299	
259.6	0.0683841	0.04777352	
259.8	0.0684549	0.04787401	
260	0.06826402	0.04797447	
260.2	0.06814197	0.04807488	
260.4	0.06858255	0.04817526	
260.6	0.06902212	0.0482756	
260.8	0.06936524	0.04837591	
261	0.06957752	0.04847617	
261.2	0.06989645	0.0485764	
261.4	0.06971017	0.04867659	
261.6	0.06947056	0.04877674	
261.8	0.06987558	0.04887685	
262	0.0696137	0.04897693	
262.2	0.06975896	0.04907697	
262.4	0.06936186	0.04917696	
262.6	0.06947982	0.04927693	
262.8	0.06933349	0.04937685	
263	0.06959774	0.04947673	
263.2	0.06965822	0.04957658	
263.4	0.0693421	0.04967639	
263.6	0.06967041	0.04977616	
263.8	0.06981895	0.0498759	
264	0.06932165	0.04997559	
264.2	0.06948815	0.05007525	
264.4	0.06909045	0.05017487	
264.6	0.06855911	0.05027446	
264.8	0.06833503	0.050374	
265	0.06791562	0.05047351	
265.2	0.06770587	0.05057298	
265.4	0.06720271	0.05067241	
265.6	0.06778846	0.05077181	
265.8	0.06840101	0.05087116	
266	0.06808952	0.05097048	
266.2	0.06836398	0.05106976	
266.4	0.06846338	0.05116901	
266.6	0.06898175	0.05126821	
266.8	0.06906608	0.05136738	
267	0.06944758	0.05146651	
267.2	0.06960416	0.0515656	
267.4	0.0699435	0.05166466	
267.6	0.0702418	0.05176368	
267.8	0.07057469	0.05186266	
268	0.07088526	0.0519616	
268.2	0.07083239	0.05206051	
268.4	0.07068108	0.05215937	
268.6	0.07085102	0.0522582	
268.8	0.07134185	0.052357	
269	0.07111689	0.05245575	
269.2	0.07113596	0.05255447	
269.4	0.07147856	0.05265315	
269.6	0.07218139	0.0527518	
269.8	0.07195766	0.0528504	
270	0.07165125	0.05294897	
270.2	0.07188502	0.0530475	
270.4	0.07179349	0.05314599	
270.6	0.07112574	0.05324445	
270.8	0.07105362	0.05334287	
271	0.07117705	0.05344125	
271.2	0.07136282	0.0535396	
271.4	0.0720975	0.0536379	
271.6	0.07225345	0.05373617	
271.8	0.07282878	0.0538344	
272	0.07351025	0.0539326	
272.2	0.07397956	0.05403076	
272.4	0.07439457	0.05412888	
272.6	0.07460294	0.05422696	
272.8	0.0744444	0.05432501	
273	0.07420357	0.05442302	
273.2	0.07437794	0.05452099	
273.4	0.0744877	0.05461893	
273.6	0.07444725	0.05471682	
273.8	0.07413961	0.05481468	
274	0.0743387	0.05491251	
274.2	0.0743637	0.05501029	
274.4	0.07385212	0.05510804	
274.6	0.07346653	0.05520576	
274.8	0.0736895	0.05530343	
275	0.07389494	0.05540107	
275.2	0.07430216	0.05549867	
275.4	0.07477916	0.05559624	
275.6	0.07485803	0.05569376	
275.8	0.07516761	0.05579125	
276	0.0754462	0.05588871	
276.2	0.07574116	0.05598612	
276.4	0.07509568	0.0560835	
276.6	0.07533853	0.05618084	
276.8	0.07488533	0.05627815	
277	0.07515072	0.05637542	
277.2	0.07496062	0.05647265	
277.4	0.07489982	0.05656985	
277.6	0.07511149	0.056667	
277.8	0.0749799	0.05676412	
278	0.07536629	0.05686121	
278.2	0.07508965	0.05695826	
278.4	0.07452451	0.05705527	
278.6	0.07477331	0.05715224	
278.8	0.07467504	0.05724918	
279	0.07480579	0.05734608	
279.2	0.07490463	0.05744294	
279.4	0.07528582	0.05753977	
279.6	0.07519251	0.05763656	
279.8	0.07506625	0.05773331	
280	0.075345	0.05783003	
280.2	0.07562093	0.05792671	
280.4	0.07586454	0.05802335	
280.6	0.07623264	0.05811996	
280.8	0.07637588	0.05821653	
281	0.07677881	0.05831307	
281.2	0.07683946	0.05840956	
281.4	0.07683552	0.05850602	
281.6	0.07706476	0.05860245	
281.8	0.07694595	0.05869883	
282	0.0766402	0.05879518	
282.2	0.07617177	0.0588915	
282.4	0.0761715	0.05898778	
282.6	0.07668283	0.05908402	
282.8	0.07626928	0.05918022	
283	0.07617931	0.05927639	
283.2	0.07632008	0.05937252	
283.4	0.07644	0.05946862	
283.6	0.07680776	0.05956468	
283.8	0.07737455	0.0596607	
284	0.07816136	0.05975669	
284.2	0.07870928	0.05985264	
284.4	0.07903638	0.05994855	
284.6	0.07898609	0.06004443	
284.8	0.07948527	0.06014027	
285	0.07974913	0.06023607	
285.2	0.07952167	0.06033184	
285.4	0.07918808	0.06042757	
285.6	0.07921606	0.06052327	
285.8	0.07845584	0.06061892	
286	0.07808399	0.06071455	
286.2	0.07840821	0.06081013	
286.4	0.07824734	0.06090568	
286.6	0.07800411	0.0610012	
286.8	0.07762157	0.06109668	
287	0.07780602	0.06119212	
287.2	0.07792814	0.06128752	
287.4	0.07829325	0.06138289	
287.6	0.07821457	0.06147822	
287.8	0.07825213	0.06157352	
288	0.07825935	0.06166878	
288.2	0.07827784	0.06176401	
288.4	0.0781754	0.0618592	
288.6	0.07826019	0.06195435	
288.8	0.07857378	0.06204946	
289	0.07856184	0.06214454	
289.2	0.07828579	0.06223959	
289.4	0.07863496	0.0623346	
289.6	0.07913021	0.06242957	
289.8	0.07897708	0.06252451	
290	0.07940262	0.06261941	
290.2	0.07968623	0.06271427	
290.4	0.07932734	0.0628091	
290.6	0.07957945	0.06290389	
290.8	0.07959362	0.06299865	
291	0.07943066	0.06309337	
291.2	0.07924632	0.06318805	
291.4	0.0791834	0.0632827	
291.6	0.07900592	0.06337731	
291.8	0.07908262	0.06347189	
292	0.07916174	0.06356643	
292.2	0.07920867	0.06366094	
292.4	0.07919493	0.06375541	
292.6	0.07969176	0.06384984	
292.8	0.07982397	0.06394424	
293	0.07988251	0.0640386	
293.2	0.08057533	0.06413292	
293.4	0.08107025	0.06422721	
293.6	0.0818616	0.06432147	
293.8	0.08178073	0.06441569	
294	0.08178874	0.06450987	
294.2	0.08200884	0.06460402	
294.4	0.08163548	0.06469813	
294.6	0.08184062	0.06479221	
294.8	0.08166746	0.06488625	
295	0.08163671	0.06498025	
295.2	0.08191358	0.06507422	
295.4	0.08207594	0.06516815	
295.6	0.0822315	0.06526205	
295.8	0.08200551	0.06535591	
296	0.08212965	0.06544974	
296.2	0.08219793	0.06554353	
296.4	0.08236194	0.06563729	
296.6	0.08228185	0.06573101	
296.8	0.08199804	0.06582469	
297	0.08188465	0.06591834	
297.2	0.08236859	0.06601195	
297.4	0.08241059	0.06610553	
297.6	0.08234314	0.06619907	
297.8	0.08190536	0.06629258	
298	0.08174102	0.06638605	
298.2	0.08193016	0.06647949	
298.4	0.08129339	0.06657289	
298.6	0.0813536	0.06666625	
298.8	0.08132801	0.06675958	
299	0.0813561	0.06685288	
299.2	0.08123668	0.06694614	
299.4	0.08183668	0.06703936	
299.6	0.08199739	0.06713255	
299.8	0.08214608	0.0672257	
300	0.08244748	0.06731882	
300.2	0.08257528	0.0674119	
300.4	0.08266136	0.06750495	
300.6	0.08244959	0.06759796	
300.8	0.08242939	0.06769094	
301	0.08272308	0.06778388	
301.2	0.08304698	0.06787678	
301.4	0.08298004	0.06796965	
301.6	0.08257626	0.06806249	
301.8	0.0825123	0.06815529	
302	0.08256289	0.06824805	
302.2	0.08259209	0.06834078	
302.4	0.08261756	0.06843348	
302.6	0.08292148	0.06852614	
302.8	0.08310588	0.06861876	
303	0.08338411	0.06871135	
303.2	0.08308408	0.06880391	
303.4	0.08348915	0.06889643	
303.6	0.08363343	0.06898891	
303.8	0.08355391	0.06908136	
304	0.08379945	0.06917377	
304.2	0.08335297	0.06926615	
304.4	0.08345031	0.06935849	
304.6	0.08343389	0.0694508	
304.8	0.08343587	0.06954308	
305	0.08355585	0.06963532	
305.2	0.08343264	0.06972752	
305.4	0.08367499	0.06981969	
305.6	0.08359852	0.06991182	
305.8	0.08386289	0.07000392	
306	0.08459336	0.07009599	
306.2	0.08515006	0.07018802	
306.4	0.08568703	0.07028001	
306.6	0.08597386	0.07037197	
306.8	0.08622531	0.07046389	
307	0.08641105	0.07055578	
307.2	0.08618669	0.07064764	
307.4	0.0866359	0.07073946	
307.6	0.08710533	0.07083124	
307.8	0.08688574	0.07092299	
308	0.08700443	0.07101471	
308.2	0.0868167	0.07110639	
308.4	0.08663885	0.07119804	
308.6	0.08643538	0.07128965	
308.8	0.08642557	0.07138122	
309	0.08608218	0.07147277	
309.2	0.08626032	0.07156427	
309.4	0.08609234	0.07165575	
309.6	0.08581641	0.07174718	
309.8	0.08613576	0.07183859	
310	0.08632307	0.07192996	
310.2	0.08646073	0.07202129	
310.4	0.08649008	0.07211259	
310.6	0.08645844	0.07220385	
310.8	0.08686892	0.07229508	
311	0.08745455	0.07238628	
311.2	0.08785664	0.07247744	
311.4	0.08787103	0.07256857	
311.6	0.08808403	0.07265966	
311.8	0.08795416	0.07275071	
312	0.0877585	0.07284174	
312.2	0.08747966	0.07293272	
312.4	0.08697379	0.07302368	
312.6	0.08680221	0.0731146	
312.8	0.08645248	0.07320548	
313	0.0861321	0.07329633	
313.2	0.08610952	0.07338715	
313.4	0.08531953	0.07347793	
313.6	0.08540201	0.07356868	
313.8	0.08570343	0.07365939	
314	0.08586257	0.07375007	
314.2	0.08581043	0.07384071	
314.4	0.08592228	0.07393132	
314.6	0.08672599	0.07402189	
314.8	0.08720764	0.07411243	
315	0.08742858	0.07420294	
315.2	0.08753693	0.07429341	
315.4	0.08749706	0.07438385	
315.6	0.08780961	0.07447425	
315.8	0.08784591	0.07456462	
316	0.08775093	0.07465496	
316.2	0.08747692	0.07474526	
316.4	0.08729111	0.07483552	
316.6	0.08697663	0.07492576	
316.8	0.08670244	0.07501595	
317	0.0869428	0.07510612	
317.2	0.0867854	0.07519625	
317.4	0.08677407	0.07528634	
317.6	0.08747502	0.0753764	
317.8	0.0880954	0.07546643	
318	0.08815329	0.07555642	
318.2	0.08785274	0.07564638	
318.4	0.08806071	0.07573631	
318.6	0.08840319	0.0758262	
318.8	0.08783609	0.07591605	
319	0.088054	0.07600588	
319.2	0.08848423	0.07609566	
319.4	0.08876162	0.07618542	
319.6	0.08913511	0.07627514	
319.8	0.08918039	0.07636483	
320	0.08924421	0.07645448	
320.2	0.08907315	0.0765441	
320.4	0.08910732	0.07663368	
320.6	0.0890966	0.07672323	
320.8	0.08930529	0.07681275	
321	0.08954987	0.07690223	
321.2	0.08967918	0.07699168	
321.4	0.08969076	0.07708109	
321.6	0.08981808	0.07717047	
321.8	0.08999882	0.07725982	
322	0.0899317	0.07734913	
322.2	0.09008461	0.07743841	
322.4	0.08993789	0.07752766	
322.6	0.09006867	0.07761687	
322.8	0.08973039	0.07770604	
323	0.089745	0.07779519	
323.2	0.08964658	0.0778843	
323.4	0.08980707	0.07797337	
323.6	0.09017021	0.07806242	
323.8	0.09025661	0.07815143	
324	0.09055472	0.0782404	
324.2	0.09078563	0.07832934	
324.4	0.09073415	0.07841825	
324.6	0.09093101	0.07850712	
324.8	0.0911815	0.07859596	
325	0.09075085	0.07868477	
325.2	0.09053188	0.07877354	
325.4	0.0904794	0.07886228	
325.6	0.09098912	0.07895098	
325.8	0.09180512	0.07903966	
326	0.09211632	0.07912829	
326.2	0.09208438	0.0792169	
326.4	0.09158817	0.07930547	
326.6	0.09177243	0.07939401	
326.8	0.09159011	0.07948251	
327	0.09126406	0.07957098	
327.2	0.09140167	0.07965942	
327.4	0.09145302	0.07974782	
327.6	0.09186554	0.07983619	
327.8	0.0917162	0.07992452	
328	0.09191597	0.08001283	
328.2	0.09183308	0.0801011	
328.4	0.09197656	0.08018933	
328.6	0.0925489	0.08027753	
328.8	0.09241815	0.0803657	
329	0.09231853	0.08045384	
329.2	0.09236317	0.08054194	
329.4	0.09249358	0.08063001	
329.6	0.09272075	0.08071804	
329.8	0.09251416	0.08080604	
330	0.0925751	0.08089401	
330.2	0.09245039	0.08098195	
330.4	0.09217668	0.08106985	
330.6	0.09241665	0.08115772	
330.8	0.09197936	0.08124555	
331	0.09187525	0.08133335	
331.2	0.09194311	0.08142112	
331.4	0.09175676	0.08150886	
331.6	0.09221213	0.08159656	
331.8	0.09241038	0.08168423	
332	0.09264116	0.08177186	
332.2	0.09261769	0.08185946	
332.4	0.09303199	0.08194703	
332.6	0.09348133	0.08203457	
332.8	0.09352121	0.08212207	
333	0.09342776	0.08220954	
333.2	0.09375154	0.08229697	
333.4	0.09373637	0.08238438	
333.6	0.09384049	0.08247175	
333.8	0.09382103	0.08255908	
334	0.09390829	0.08264639	
334.2	0.09395145	0.08273366	
334.4	0.0938451	0.08282089	
334.6	0.09423056	0.0829081	
334.8	0.09381426	0.08299527	
335	0.09416779	0.08308241	
335.2	0.09414454	0.08316951	
335.4	0.09442159	0.08325658	
335.6	0.0942197	0.08334362	
335.8	0.09478067	0.08343063	
336	0.09463352	0.0835176	
336.2	0.09494329	0.08360454	
336.4	0.09541555	0.08369145	
336.6	0.09606276	0.08377832	
336.8	0.09624462	0.08386516	
337	0.09621848	0.08395197	
337.2	0.09652617	0.08403875	
337.4	0.09644921	0.08412549	
337.6	0.09637374	0.0842122	
337.8	0.09590243	0.08429888	
338	0.09564164	0.08438552	
338.2	0.09567858	0.08447213	
338.4	0.0953338	0.08455871	
338.6	0.09535884	0.08464525	
338.8	0.09488221	0.08473177	
339	0.09520332	0.08481825	
339.2	0.09527422	0.08490469	
339.4	0.09551018	0.08499111	
339.6	0.09548211	0.08507749	
339.8	0.09611683	0.08516384	
340	0.09571199	0.08525015	
340.2	0.09597591	0.08533644	
340.4	0.09621916	0.08542269	
340.6	0.09662968	0.0855089	
340.8	0.09688695	0.08559509	
341	0.09667039	0.08568124	
341.2	0.09659916	0.08576736	
341.4	0.09709008	0.08585345	
341.6	0.09665451	0.0859395	
341.8	0.09651478	0.08602552	
342	0.09662013	0.08611151	
342.2	0.096004	0.08619747	
342.4	0.09580989	0.08628339	
342.6	0.0961324	0.08636928	
342.8	0.09566245	0.08645514	
343	0.09572561	0.08654097	
343.2	0.09554078	0.08662676	
343.4	0.09526779	0.08671252	
343.6	0.09483228	0.08679825	
343.8	0.09474103	0.08688395	
344	0.09456189	0.08696961	
344.2	0.09522291	0.08705524	
344.4	0.09510337	0.08714084	
344.6	0.09502665	0.08722641	
344.8	0.09524224	0.08731194	
345	0.09550559	0.08739744	
345.2	0.09595813	0.08748291	
345.4	0.09710449	0.08756835	
345.6	0.09728295	0.08765375	
345.8	0.0977451	0.08773912	
346	0.09801157	0.08782446	
346.2	0.09760341	0.08790977	
346.4	0.09814918	0.08799504	
346.6	0.09830342	0.08808029	
346.8	0.09791414	0.0881655	
347	0.09839835	0.08825067	
347.2	0.09858838	0.08833582	
347.4	0.09849977	0.08842093	
347.6	0.09884691	0.08850601	
347.8	0.09907743	0.08859106	
348	0.098918	0.08867608	
348.2	0.09912691	0.08876106	
348.4	0.09874114	0.08884601	
348.6	0.09884078	0.08893093	
348.8	0.09883892	0.08901582	
349	0.09854217	0.08910067	
349.2	0.09852007	0.0891855	
349.4	0.09876586	0.08927029	
349.6	0.09831551	0.08935505	
349.8	0.09826575	0.08943977	
350	0.09830124	0.08952447	
350.2	0.0981416	0.08960913	
350.4	0.0988135	0.08969376	
350.6	0.09889495	0.08977836	
350.8	0.09912261	0.08986292	
351	0.09931003	0.08994746	
351.2	0.09982567	0.09003196	
351.4	0.10056159	0.09011643	
351.6	0.10092795	0.09020087	
351.8	0.10102293	0.09028527	
352	0.10150981	0.09036965	
352.2	0.10191691	0.09045399	
352.4	0.10239704	0.0905383	
352.6	0.10176707	0.09062258	
352.8	0.1013952	0.09070682	
353	0.10123433	0.09079104	
353.2	0.10122405	0.09087522	
353.4	0.10120666	0.09095937	
353.6	0.10134384	0.09104349	
353.8	0.10125612	0.09112757	
354	0.10121518	0.09121163	
354.2	0.10084018	0.09129565	
354.4	0.10065957	0.09137964	
354.6	0.10026559	0.0914636	
354.8	0.10001218	0.09154753	
355	0.10010838	0.09163142	
355.2	0.10085468	0.09171529	
355.4	0.10062319	0.09179912	
355.6	0.10033562	0.09188292	
355.8	0.10022924	0.09196669	
356	0.10052941	0.09205042	
356.2	0.1004664	0.09213413	
356.4	0.10037974	0.0922178	
356.6	0.10000168	0.09230144	
356.8	0.10004786	0.09238505	
357	0.10066784	0.09246863	
357.2	0.10125984	0.09255217	
357.4	0.1016154	0.09263569	
357.6	0.10169171	0.09271917	
357.8	0.10176873	0.09280262	
358	0.10195328	0.09288604	
358.2	0.10185778	0.09296943	
358.4	0.10224072	0.09305278	
358.6	0.10235233	0.09313611	
358.8	0.10290841	0.0932194	
359	0.1032035	0.09330266	
359.2	0.10305909	0.09338589	
359.4	0.10269253	0.09346909	
359.6	0.10303909	0.09355226	
359.8	0.10283933	0.09363539	
360	0.1024188	0.0937185	
360.2	0.10249262	0.09380157	
360.4	0.10225016	0.09388461	
360.6	0.10201796	0.09396762	
360.8	0.10173028	0.09405059	
361	0.10227097	0.09413354	
361.2	0.10206773	0.09421645	
361.4	0.10179894	0.09429934	
361.6	0.10186881	0.09438219	
361.8	0.10175476	0.09446501	
362	0.10170333	0.0945478	
362.2	0.10184974	0.09463056	
362.4	0.10228158	0.09471328	
362.6	0.10234567	0.09479598	
362.8	0.1029919	0.09487864	
363	0.10265275	0.09496127	
363.2	0.10239655	0.09504387	
363.4	0.1025803	0.09512644	
363.6	0.10305287	0.09520898	
363.8	0.10339621	0.09529149	
364	0.10372278	0.09537396	
364.2	0.10413783	0.09545641	
364.4	0.10383671	0.09553882	
364.6	0.10388708	0.0956212	
364.8	0.1039924	0.09570355	
365	0.10420031	0.09578587	
365.2	0.10406684	0.09586816	
365.4	0.10425134	0.09595042	
365.6	0.10428915	0.09603264	
365.8	0.10411959	0.09611484	
366	0.10409593	0.096197	
366.2	0.10451886	0.09627913	
366.4	0.10457529	0.09636123	
366.6	0.10432352	0.0964433	
366.8	0.10402286	0.09652534	
367	0.104046	0.09660735	
367.2	0.10409048	0.09668933	
367.4	0.1046534	0.09677127	
367.6	0.10495493	0.09685319	
367.8	0.10516487	0.09693507	
368	0.10538252	0.09701692	
368.2	0.10527214	0.09709874	
368.4	0.1051453	0.09718053	
368.6	0.10562851	0.09726229	
368.8	0.10592674	0.09734402	
369	0.10548787	0.09742572	
369.2	0.10571546	0.09750739	
369.4	0.10534888	0.09758902	
369.6	0.10568662	0.09767063	
369.8	0.10581263	0.0977522	
370	0.10564014	0.09783374	
370.2	0.10643303	0.09791525	
370.4	0.10626139	0.09799673	
370.6	0.10624564	0.09807818	
370.8	0.10603375	0.0981596	
371	0.1062588	0.09824099	
371.2	0.10564769	0.09832235	
371.4	0.10562711	0.09840367	
371.6	0.10494689	0.09848497	
371.8	0.10486221	0.09856623	
372	0.10485286	0.09864747	
372.2	0.10475979	0.09872867	
372.4	0.10408829	0.09880984	
372.6	0.10436114	0.09889098	
372.8	0.10417493	0.09897209	
373	0.10371845	0.09905317	
373.2	0.10457353	0.09913422	
373.4	0.1045047	0.09921524	
373.6	0.10541539	0.09929623	
373.8	0.10590288	0.09937719	
374	0.10638661	0.09945811	
374.2	0.10704383	0.09953901	
374.4	0.10698395	0.09961987	
374.6	0.10731574	0.09970071	
374.8	0.10750461	0.09978151	
375	0.10766212	0.09986229	
375.2	0.10733116	0.09994303	
375.4	0.10767134	0.10002374	
375.6	0.10765946	0.10010442	
375.8	0.10800533	0.10018507	
376	0.10837804	0.10026569	
376.2	0.10827368	0.10034628	
376.4	0.10809663	0.10042684	
376.6	0.10830036	0.10050737	
376.8	0.10865064	0.10058787	
377	0.10894377	0.10066833	
377.2	0.10932393	0.10074877	
377.4	0.10920485	0.10082918	
377.6	0.10915223	0.10090955	
377.8	0.10931761	0.1009899	
378	0.10893572	0.10107021	
378.2	0.10873631	0.1011505	
378.4	0.10849388	0.10123075	
378.6	0.10860051	0.10131097	
378.8	0.10844676	0.10139117	
379	0.10839079	0.10147133	
379.2	0.10817443	0.10155146	
379.4	0.10874328	0.10163156	
379.6	0.10842433	0.10171163	
379.8	0.1084694	0.10179168	
380	0.10870816	0.10187169	
380.2	0.10863238	0.10195167	
380.4	0.10881201	0.10203162	
380.6	0.10878259	0.10211154	
380.8	0.10887317	0.10219143	
381	0.10874068	0.10227129	
381.2	0.1085315	0.10235111	
381.4	0.1082637	0.10243091	
381.6	0.10784697	0.10251068	
381.8	0.10756255	0.10259042	
382	0.10706919	0.10267013	
382.2	0.10706919	0.10274982	
382.4	0.1069885	0.10273737	
382.6	0.10706015	0.10272492	
382.8	0.10701709	0.10271247	
383	0.10699346	0.10270002	
383.2	0.10677894	0.10268758	
383.4	0.10716903	0.10267514	
383.6	0.10675777	0.10266269	
383.8	0.10645153	0.10265025	
384	0.10691747	0.10263781	
384.2	0.10668706	0.10262538	
384.4	0.10615693	0.10261294	
384.6	0.1056775	0.10260051	
384.8	0.10600092	0.10258807	
385	0.10550292	0.10257564	
385.2	0.10498599	0.10256321	
385.4	0.10506531	0.10255079	
385.6	0.10518142	0.10253836	
385.8	0.10522077	0.10252593	
386	0.10509169	0.10251351	
386.2	0.10480647	0.10250109	
386.4	0.10436842	0.10248867	
386.6	0.10433069	0.10247625	
386.8	0.10411493	0.10246383	
387	0.10419411	0.10245141	
387.2	0.10410237	0.102439	
387.4	0.10447852	0.10242659	
387.6	0.10436963	0.10241417	
387.8	0.10461912	0.10240176	
388	0.10441168	0.10238936	
388.2	0.10352114	0.10237695	
388.4	0.10360128	0.10236454	
388.6	0.10329942	0.10235214	
388.8	0.10346736	0.10233974	
389	0.1024815	0.10232734	
389.2	0.10198529	0.10231494	
389.4	0.10200759	0.10230254	
389.6	0.1020086	0.10229014	
389.8	0.10187031	0.10227775	
390	0.10122687	0.10226535	
390.2	0.10108135	0.10225296	
390.4	0.10094772	0.10224057	
390.6	0.10092273	0.10222818	
390.8	0.1008318	0.10221579	
391	0.10107595	0.10220341	
391.2	0.1009391	0.10219102	
391.4	0.10030024	0.10217864	
391.6	0.10029707	0.10216626	
391.8	0.10004147	0.10215388	
392	0.09999122	0.1021415	
392.2	0.10039849	0.10212912	
392.4	0.10072348	0.10211675	
392.6	0.1002921	0.10210437	
392.8	0.10039941	0.102092	
393	0.10016063	0.10207963	
393.2	0.10030047	0.10206726	
393.4	0.10063775	0.10205489	
393.6	0.10085398	0.10204252	
393.8	0.10101347	0.10203016	
394	0.10030795	0.1020178	
394.2	0.10037924	0.10200543	
394.4	0.10053778	0.10199307	
394.6	0.09980967	0.10198071	
394.8	0.0997628	0.10196836	
395	0.09946315	0.101956	
395.2	0.09861241	0.10194365	
395.4	0.09824116	0.10193129	
395.6	0.09864435	0.10191894	
395.8	0.09860038	0.10190659	
396	0.09848314	0.10189424	
396.2	0.09822704	0.10188189	
396.4	0.09817754	0.10186955	
396.6	0.09795525	0.10185721	
396.8	0.0984196	0.10184486	
397	0.09835825	0.10183252	
397.2	0.09860259	0.10182018	
397.4	0.09881784	0.10180784	
397.6	0.09871983	0.10179551	
397.8	0.09887856	0.10178317	
398	0.09797132	0.10177084	
398.2	0.09783894	0.10175851	
398.4	0.09757859	0.10174618	
398.6	0.09731484	0.10173385	
398.8	0.0976369	0.10172152	
399	0.09756049	0.10170919	
399.2	0.09762093	0.10169687	
399.4	0.09815094	0.10168454	
399.6	0.09766979	0.10167222	
399.8	0.09747582	0.1016599	
400	0.09736777	0.10164758	
400.2	0.09711624	0.10163527	
400.4	0.09697279	0.10162295	
400.6	0.09666805	0.10161064	
400.8	0.09655532	0.10159832	
401	0.09621321	0.10158601	
401.2	0.09595424	0.1015737	
401.4	0.09605643	0.10156139	
401.6	0.09576498	0.10154909	
401.8	0.09541996	0.10153678	
402	0.09466487	0.10152448	
402.2	0.09446389	0.10151218	
402.4	0.0943327	0.10149988	
402.6	0.09447767	0.10148758	
402.8	0.09459411	0.10147528	
403	0.0951071	0.10146298	
403.2	0.09540735	0.10145069	
403.4	0.09544517	0.10143839	
403.6	0.09509812	0.1014261	
403.8	0.09532094	0.10141381	
404	0.09532794	0.10140152	
404.2	0.09522649	0.10138923	
404.4	0.09518992	0.10137695	
404.6	0.09537155	0.10136466	
404.8	0.09492026	0.10135238	
405	0.0957159	0.1013401	
405.2	0.09555532	0.10132782	
405.4	0.09614229	0.10131554	
405.6	0.09573862	0.10130326	
405.8	0.09553489	0.10129099	
406	0.09512005	0.10127871	
406.2	0.09464919	0.10126644	
406.4	0.0944353	0.10125417	
406.6	0.09432736	0.1012419	
406.8	0.09409627	0.10122963	
407	0.09386936	0.10121737	
407.2	0.09350082	0.1012051	
407.4	0.09363647	0.10119284	
407.6	0.09374097	0.10118058	
407.8	0.09375146	0.10116832	
408	0.09320319	0.10115606	
408.2	0.09305723	0.1011438	
408.4	0.09273246	0.10113154	
408.6	0.09298358	0.10111929	
408.8	0.09305881	0.10110703	
409	0.09368999	0.10109478	
409.2	0.09311241	0.10108253	
409.4	0.09347176	0.10107028	
409.6	0.0932169	0.10105804	
409.8	0.09324077	0.10104579	
410	0.0932162	0.10103355	
410.2	0.09333212	0.1010213	
410.4	0.09311633	0.10100906	
410.6	0.09294375	0.10099682	
410.8	0.0928902	0.10098458	
411	0.09284229	0.10097235	
411.2	0.09335591	0.10096011	
411.4	0.09362888	0.10094788	
411.6	0.09352013	0.10093565	
411.8	0.09350548	0.10092341	
412	0.09334099	0.10091118	
412.2	0.09349749	0.10089896	
412.4	0.09344437	0.10088673	
412.6	0.09363209	0.1008745	
412.8	0.0934189	0.10086228	
413	0.09295245	0.10085006	
413.2	0.09295659	0.10083784	
413.4	0.0931995	0.10082562	
413.6	0.0933971	0.1008134	
413.8	0.09361149	0.10080119	
414	0.09360028	0.10078897	
414.2	0.09339727	0.10077676	
414.4	0.09292724	0.10076455	
414.6	0.0927602	0.10075234	
414.8	0.09269618	0.10074013	
415	0.09259931	0.10072792	
415.2	0.09255641	0.10071571	
415.4	0.09220286	0.10070351	
415.6	0.09215719	0.10069131	
415.8	0.09228658	0.10067911	
416	0.09237982	0.10066691	
416.2	0.09214249	0.10065471	
416.4	0.0921758	0.10064251	
416.6	0.09203902	0.10063031	
416.8	0.09206836	0.10061812	
417	0.09254246	0.10060593	
417.2	0.09277541	0.10059374	
417.4	0.09282679	0.10058155	
417.6	0.09294595	0.10056936	
417.8	0.09260703	0.10055717	
418	0.09246443	0.10054499	
418.2	0.09179832	0.1005328	
418.4	0.09124754	0.10052062	
418.6	0.09107298	0.10050844	
418.8	0.091384	0.10049626	
419	0.09155311	0.10048408	
419.2	0.09140553	0.10047191	
419.4	0.09131027	0.10045973	
419.6	0.09136401	0.10044756	
419.8	0.09175791	0.10043539	
420	0.09171081	0.10042322	
420.2	0.09162507	0.10041105	
420.4	0.09130553	0.10039888	
420.6	0.0916753	0.10038672	
420.8	0.09158681	0.10037455	
421	0.0915124	0.10036239	
421.2	0.09129377	0.10035023	
421.4	0.09141481	0.10033807	
421.6	0.09109809	0.10032591	
421.8	0.09087181	0.10031375	
422	0.09088422	0.1003016	
422.2	0.09043413	0.10028944	
422.4	0.09065505	0.10027729	
422.6	0.09061443	0.10026514	
422.8	0.0908518	0.10025299	
423	0.09105599	0.10024084	
423.2	0.0907702	0.10022869	
423.4	0.09074992	0.10021655	
423.6	0.09042091	0.1002044	
423.8	0.09012276	0.10019226	
424	0.08983029	0.10018012	
424.2	0.08981229	0.10016798	
424.4	0.08955275	0.10015584	
424.6	0.08985733	0.10014371	
424.8	0.08931806	0.10013157	
425	0.08947286	0.10011944	
425.2	0.08952611	0.10010731	
425.4	0.08939889	0.10009518	
425.6	0.08968675	0.10008305	
425.8	0.08997579	0.10007092	
426	0.09028	0.10005879	
426.2	0.09025673	0.10004667	
426.4	0.0899568	0.10003454	
426.6	0.08983657	0.10002242	
426.8	0.09009765	0.1000103	
427	0.08995936	0.09999818	
427.2	0.08954225	0.09998607	
427.4	0.08963582	0.09997395	
427.6	0.08966519	0.09996184	
427.8	0.08997772	0.09994972	
428	0.09046516	0.09993761	
428.2	0.09068247	0.0999255	
428.4	0.09085509	0.09991339	
428.6	0.09081063	0.09990129	
428.8	0.09101326	0.09988918	
429	0.09158838	0.09987708	
429.2	0.09208531	0.09986497	
429.4	0.09249115	0.09985287	
429.6	0.09300106	0.09984077	
429.8	0.09237335	0.09982867	
430	0.09203142	0.09981658	
430.2	0.09177479	0.09980448	
430.4	0.09135053	0.09979239	
430.6	0.09136036	0.0997803	
430.8	0.09069576	0.0997682	
431	0.09007574	0.09975611	
431.2	0.08990657	0.09974403	
431.4	0.08967197	0.09973194	
431.6	0.08956203	0.09971986	
431.8	0.08917927	0.09970777	
432	0.08894825	0.09969569	
432.2	0.08877881	0.09968361	
432.4	0.08880921	0.09967153	
432.6	0.08901362	0.09965945	
432.8	0.08946884	0.09964738	
433	0.08991719	0.0996353	
433.2	0.08993471	0.09962323	
433.4	0.08966537	0.09961116	
433.6	0.08920799	0.09959908	
433.8	0.08832666	0.09958702	
434	0.08847351	0.09957495	
434.2	0.08836077	0.09956288	
434.4	0.08811993	0.09955082	
434.6	0.08830514	0.09953875	
434.8	0.08763701	0.09952669	
435	0.0879195	0.09951463	
435.2	0.08798093	0.09950257	
435.4	0.08808298	0.09949052	
435.6	0.08893139	0.09947846	
435.8	0.08920259	0.09946641	
436	0.08986691	0.09945435	
436.2	0.09029477	0.0994423	
436.4	0.09112375	0.09943025	
436.6	0.0914954	0.0994182	
436.8	0.0918834	0.09940616	
437	0.09209809	0.09939411	
437.2	0.09214691	0.09938207	
437.4	0.09204141	0.09937002	
437.6	0.09168575	0.09935798	
437.8	0.09131013	0.09934594	
438	0.09128306	0.0993339	
438.2	0.09109564	0.09932187	
438.4	0.09092187	0.09930983	
438.6	0.09106325	0.0992978	
438.8	0.08995993	0.09928577	
439	0.09035899	0.09927373	
439.2	0.09009676	0.0992617	
439.4	0.08968299	0.09924968	
439.6	0.08942647	0.09923765	
439.8	0.08853196	0.09922562	
440	0.08828564	0.0992136	
440.2	0.08799545	0.09920158	
440.4	0.08810216	0.09918956	
440.6	0.08779501	0.09917754	
440.8	0.08801418	0.09916552	
441	0.08780772	0.0991535	
441.2	0.08785839	0.09914149	
441.4	0.08783422	0.09912948	
441.6	0.08760261	0.09911746	
441.8	0.08763613	0.09910545	
442	0.08808935	0.09909344	
442.2	0.08870744	0.09908144	
442.4	0.08896329	0.09906943	
442.6	0.0897494	0.09905742	
442.8	0.08972484	0.09904542	
443	0.09029419	0.09903342	
443.2	0.08994171	0.09902142	
443.4	0.08929568	0.09900942	
443.6	0.0892587	0.09899742	
443.8	0.08917897	0.09898543	
444	0.08914079	0.09897343	
444.2	0.08915069	0.09896144	
444.4	0.08917023	0.09894945	
444.6	0.08860365	0.09893746	
444.8	0.08812846	0.09892547	
445	0.08741855	0.09891348	
445.2	0.08712382	0.09890149	
445.4	0.08680007	0.09888951	
445.6	0.08665505	0.09887753	
445.8	0.08694848	0.09886554	
446	0.08715337	0.09885356	
446.2	0.08711674	0.09884159	
446.4	0.08777079	0.09882961	
446.6	0.08789038	0.09881763	
446.8	0.08802215	0.09880566	
447	0.08759749	0.09879369	
447.2	0.0874105	0.09878171	
447.4	0.08738359	0.09876974	
447.6	0.08758207	0.09875778	
447.8	0.08739148	0.09874581	
448	0.08726084	0.09873384	
448.2	0.08757508	0.09872188	
448.4	0.08783535	0.09870992	
448.6	0.08784443	0.09869796	
448.8	0.0881497	0.098686	
449	0.08837037	0.09867404	
449.2	0.08884219	0.09866208	
449.4	0.0893343	0.09865012	
449.6	0.08982564	0.09863817	
449.8	0.09019354	0.09862622	
450	0.0900495	0.09861427	
450.2	0.09021929	0.09860232	
450.4	0.09054197	0.09859037	
450.6	0.09000399	0.09857842	
450.8	0.08993515	0.09856648	
451	0.08938376	0.09855453	
451.2	0.08965182	0.09854259	
451.4	0.08969605	0.09853065	
451.6	0.08939359	0.09851871	
451.8	0.0892292	0.09850677	
452	0.08927507	0.09849484	
452.2	0.08938472	0.0984829	
452.4	0.08947915	0.09847097	
452.6	0.08916768	0.09845903	
452.8	0.08841989	0.0984471	
453	0.08818627	0.09843517	
453.2	0.08825316	0.09842325	
453.4	0.08821935	0.09841132	
453.6	0.08795785	0.09839939	
453.8	0.08794955	0.09838747	
454	0.08810253	0.09837555	
454.2	0.08796051	0.09836363	
454.4	0.08767203	0.09835171	
454.6	0.08747456	0.09833979	
454.8	0.08737799	0.09832787	
455	0.08753094	0.09831596	
455.2	0.08805443	0.09830405	
455.4	0.08799498	0.09829213	
455.6	0.08804969	0.09828022	
455.8	0.08825142	0.09826831	
456	0.08819583	0.09825641	
456.2	0.08820137	0.0982445	
456.4	0.08811078	0.09823259	
456.6	0.08814597	0.09822069	
456.8	0.08785269	0.09820879	
457	0.08815566	0.09819689	
457.2	0.0882769	0.09818499	
457.4	0.0882265	0.09817309	
457.6	0.08809629	0.0981612	
457.8	0.08829232	0.0981493	
458	0.08830201	0.09813741	
458.2	0.08777303	0.09812552	
458.4	0.08767013	0.09811363	
458.6	0.08732434	0.09810174	
458.8	0.08729343	0.09808985	
459	0.08751359	0.09807796	
459.2	0.08781743	0.09806608	
459.4	0.08773211	0.09805419	
459.6	0.08820517	0.09804231	
459.8	0.08794227	0.09803043	
460	0.08819111	0.09801855	
460.2	0.08806551	0.09800668	
460.4	0.08781552	0.0979948	
460.6	0.08785624	0.09798293	
460.8	0.08714392	0.09797105	
461	0.08711972	0.09795918	
461.2	0.08702616	0.09794731	
461.4	0.08714491	0.09793544	
461.6	0.08667722	0.09792357	
461.8	0.08649787	0.09791171	
462	0.08668964	0.09789984	
462.2	0.08680892	0.09788798	
462.4	0.08675936	0.09787612	
462.6	0.08684951	0.09786426	
462.8	0.08713472	0.0978524	
463	0.08728712	0.09784054	
463.2	0.08755499	0.09782869	
463.4	0.08765057	0.09781683	
463.6	0.08794054	0.09780498	
463.8	0.0877194	0.09779313	
464	0.08782401	0.09778128	
464.2	0.08774203	0.09776943	
464.4	0.08779159	0.09775758	
464.6	0.08785038	0.09774573	
464.8	0.08770183	0.09773389	
465	0.08812897	0.09772205	
465.2	0.08800401	0.09771021	
465.4	0.087942	0.09769837	
465.6	0.08757603	0.09768653	
465.8	0.08774652	0.09767469	
466	0.08827376	0.09766285	
466.2	0.08808572	0.09765102	
466.4	0.08796638	0.09763919	
466.6	0.08806574	0.09762736	
466.8	0.08793185	0.09761553	
467	0.08788807	0.0976037	
467.2	0.08788322	0.09759187	
467.4	0.08819394	0.09758004	
467.6	0.08855698	0.09756822	
467.8	0.08907526	0.0975564	
468	0.08939834	0.09754457	
468.2	0.09033174	0.09753275	
468.4	0.0907769	0.09752094	
468.6	0.09087623	0.09750912	
468.8	0.09106054	0.0974973	
469	0.09142246	0.09748549	
469.2	0.09090429	0.09747368	
469.4	0.09081982	0.09746186	
469.6	0.09086375	0.09745005	
469.8	0.09078714	0.09743825	
470	0.09071782	0.09742644	
470.2	0.09036026	0.09741463	
470.4	0.08997444	0.09740283	
470.6	0.08939339	0.09739103	
470.8	0.08893434	0.09737922	
471	0.08859168	0.09736742	
471.2	0.08852565	0.09735563	
471.4	0.08876234	0.09734383	
471.6	0.08880094	0.09733203	
471.8	0.08881035	0.09732024	
472	0.08856879	0.09730845	
472.2	0.08871439	0.09729665	
472.4	0.08885664	0.09728486	
472.6	0.08872379	0.09727308	
472.8	0.08896281	0.09726129	
473	0.08889854	0.0972495	
473.2	0.08861604	0.09723772	
473.4	0.08880571	0.09722594	
473.6	0.08884052	0.09721415	
473.8	0.08869664	0.09720237	
474	0.08879326	0.0971906	
474.2	0.08876186	0.09717882	
474.4	0.08811036	0.09716704	
474.6	0.08743247	0.09715527	
474.8	0.08735086	0.0971435	
475	0.08727461	0.09713172	
475.2	0.08771612	0.09711995	
475.4	0.08742107	0.09710819	
475.6	0.08740297	0.09709642	
475.8	0.08719894	0.09708465	
476	0.08702044	0.09707289	
476.2	0.08699727	0.09706112	
476.4	0.08704513	0.09704936	
476.6	0.08684684	0.0970376	
476.8	0.08693568	0.09702584	
477	0.08666391	0.09701409	
477.2	0.08663192	0.09700233	
477.4	0.08691468	0.09699058	
477.6	0.08675158	0.09697882	
477.8	0.08698973	0.09696707	
478	0.08702874	0.09695532	
478.2	0.08674614	0.09694357	
478.4	0.08633296	0.09693183	
478.6	0.08621593	0.09692008	
478.8	0.08643821	0.09690834	
479	0.08669298	0.09689659	
479.2	0.08676811	0.09688485	
479.4	0.0862402	0.09687311	
479.6	0.08614626	0.09686137	
479.8	0.08583198	0.09684964	
480	0.0853153	0.0968379	
480.2	0.08474201	0.09682617	
480.4	0.08454994	0.09681443	
480.6	0.08461696	0.0968027	
480.8	0.08487967	0.09679097	
481	0.08515792	0.09677924	
481.2	0.08554474	0.09676752	
481.4	0.08611646	0.09675579	
481.6	0.08624343	0.09674406	
481.8	0.08677406	0.09673234	
482	0.08673783	0.09672062	
482.2	0.0870234	0.0967089	
482.4	0.08696277	0.09669718	
482.6	0.08664569	0.09668546	
482.8	0.08661602	0.09667375	
483	0.08648383	0.09666203	
483.2	0.0863347	0.09665032	
483.4	0.08639088	0.09663861	
483.6	0.08657704	0.0966269	
483.8	0.08623301	0.09661519	
484	0.08600792	0.09660348	
484.2	0.08564711	0.09659178	
484.4	0.08609836	0.09658007	
484.6	0.08659021	0.09656837	
484.8	0.08686836	0.09655667	
485	0.08712484	0.09654497	
485.2	0.0872001	0.09653327	
485.4	0.08769692	0.09652157	
485.6	0.08770849	0.09650987	
485.8	0.08731856	0.09649818	
486	0.0870822	0.09648649	
486.2	0.08667722	0.09647479	
486.4	0.086171	0.0964631	
486.6	0.08597362	0.09645141	
486.8	0.0860808	0.09643973	
487	0.08584809	0.09642804	
487.2	0.08616644	0.09641636	
487.4	0.08660521	0.09640467	
487.6	0.08679222	0.09639299	
487.8	0.08668302	0.09638131	
488	0.08652802	0.09636963	
488.2	0.08646842	0.09635795	
488.4	0.08717339	0.09634628	
488.6	0.08749462	0.0963346	
488.8	0.08730177	0.09632293	
489	0.08749615	0.09631126	
489.2	0.08740145	0.09629959	
489.4	0.0874114	0.09628792	
489.6	0.08683977	0.09627625	
489.8	0.0870246	0.09626458	
490	0.08739403	0.09625292	
490.2	0.08729554	0.09624125	
490.4	0.08710485	0.09622959	
490.6	0.08707828	0.09621793	
490.8	0.08685897	0.09620627	
491	0.08642577	0.09619461	
491.2	0.08678991	0.09618296	
491.4	0.08701214	0.0961713	
491.6	0.08690759	0.09615965	
491.8	0.08730633	0.096148	
492	0.0868222	0.09613635	
492.2	0.08711538	0.0961247	
492.4	0.08754447	0.09611305	
492.6	0.08744374	0.0961014	
492.8	0.08732022	0.09608976	
493	0.08728852	0.09607811	
493.2	0.08700673	0.09606647	
493.4	0.08735958	0.09605483	
493.6	0.08780636	0.09604319	
493.8	0.08830875	0.09603155	
494	0.0884717	0.09601992	
494.2	0.08803083	0.09600828	
494.4	0.08770592	0.09599665	
494.6	0.08742734	0.09598501	
494.8	0.08731767	0.09597338	
495	0.08703574	0.09596175	
495.2	0.0871093	0.09595012	
495.4	0.0867822	0.0959385	
495.6	0.08717981	0.09592687	
495.8	0.0875729	0.09591525	
496	0.08702595	0.09590363	
496.2	0.08718651	0.095892	
496.4	0.08728892	0.09588038	
496.6	0.08739425	0.09586877	
496.8	0.08736789	0.09585715	
497	0.0873936	0.09584553	
497.2	0.0878534	0.09583392	
497.4	0.08832042	0.09582231	
497.6	0.08843655	0.0958107	
497.8	0.08855019	0.09579909	
498	0.08831507	0.09578748	
498.2	0.08804387	0.09577587	
498.4	0.08817412	0.09576426	
498.6	0.08753289	0.09575266	
498.8	0.08733165	0.09574106	
499	0.08679463	0.09572946	
499.2	0.08656951	0.09571786	
499.4	0.08615265	0.09570626	
499.6	0.08624652	0.09569466	
499.8	0.08586947	0.09568306	
500	0.08520552	0.09567147	
500.2	0.08484724	0.09565988	
500.4	0.08483411	0.09564828	
500.6	0.08457775	0.09563669	
500.8	0.08464863	0.0956251	
501	0.08502814	0.09561352	
501.2	0.08550001	0.09560193	
501.4	0.08606785	0.09559035	
501.6	0.08604676	0.09557876	
501.8	0.08632295	0.09556718	
502	0.08621604	0.0955556	
502.2	0.08673295	0.09554402	
502.4	0.08662922	0.09553244	
502.6	0.08651211	0.09552087	
502.8	0.08646392	0.09550929	
503	0.08632063	0.09549772	
503.2	0.08645902	0.09548615	
503.4	0.08597505	0.09547458	
503.6	0.08574595	0.09546301	
503.8	0.08572502	0.09545144	
504	0.0852076	0.09543987	
504.2	0.08534325	0.09542831	
504.4	0.08532819	0.09541675	
504.6	0.0848714	0.09540518	
504.8	0.08512338	0.09539362	
505	0.08499791	0.09538206	
505.2	0.08475132	0.0953705	
505.4	0.08491841	0.09535895	
505.6	0.08468092	0.09534739	
505.8	0.08516703	0.09533584	
506	0.08537727	0.09532429	
506.2	0.08577907	0.09531274	
506.4	0.0861831	0.09530119	
506.6	0.08683213	0.09528964	
506.8	0.08686696	0.09527809	
507	0.08734891	0.09526655	
507.2	0.0879184	0.095255	
507.4	0.08774774	0.09524346	
507.6	0.08835666	0.09523192	
507.8	0.08896463	0.09522038	
508	0.08898485	0.09520884	
508.2	0.08924833	0.0951973	
508.4	0.08874814	0.09518577	
508.6	0.08829874	0.09517423	
508.8	0.08801178	0.0951627	
509	0.0873895	0.09515117	
509.2	0.08673889	0.09513964	
509.4	0.08700997	0.09512811	
509.6	0.08700934	0.09511658	
509.8	0.08689045	0.09510506	
510	0.08673993	0.09509353	
510.2	0.08657053	0.09508201	
510.4	0.08670788	0.09507049	
510.6	0.08679838	0.09505897	
510.8	0.08668401	0.09504745	
511	0.08694077	0.09503593	
511.2	0.08709844	0.09502442	
511.4	0.08695845	0.0950129	
511.6	0.08709682	0.09500139	
511.8	0.08693114	0.09498988	
512	0.08701324	0.09497836	
512.2	0.08714754	0.09496686	
512.4	0.08721074	0.09495535	
512.6	0.08721575	0.09494384	
512.8	0.08711897	0.09493234	
513	0.08728763	0.09492083	
513.2	0.08750613	0.09490933	
513.4	0.08788278	0.09489783	
513.6	0.08744867	0.09488633	
513.8	0.0871959	0.09487483	
514	0.08711272	0.09486334	
514.2	0.08673338	0.09485184	
514.4	0.08669984	0.09484035	
514.6	0.08705769	0.09482886	
514.8	0.08712943	0.09481736	
515	0.08728658	0.09480587	
515.2	0.08711825	0.09479439	
515.4	0.08675134	0.0947829	
515.6	0.08628686	0.09477141	
515.8	0.08634454	0.09475993	
516	0.0864209	0.09474845	
516.2	0.08630817	0.09473697	
516.4	0.08623097	0.09472549	
516.6	0.0863334	0.09471401	
516.8	0.08631059	0.09470253	
517	0.08644687	0.09469106	
517.2	0.08609003	0.09467958	
517.4	0.08587586	0.09466811	
517.6	0.08591116	0.09465664	
517.8	0.08593973	0.09464517	
518	0.08600324	0.0946337	
518.2	0.08570338	0.09462223	
518.4	0.08574384	0.09461076	
518.6	0.08608331	0.0945993	
518.8	0.0859689	0.09458784	
519	0.08558426	0.09457638	
519.2	0.08552279	0.09456491	
519.4	0.08555879	0.09455346	
519.6	0.08552055	0.094542	
519.8	0.08570456	0.09453054	
520	0.08597849	0.09451909	
520.2	0.086079	0.09450763	
520.4	0.08629735	0.09449618	
520.6	0.08646074	0.09448473	
520.8	0.08641432	0.09447328	
521	0.08656896	0.09446183	
521.2	0.08705336	0.09445039	
521.4	0.08758876	0.09443894	
521.6	0.08752281	0.0944275	
521.8	0.08718946	0.09441606	
522	0.08685999	0.09440462	
522.2	0.08627789	0.09439318	
522.4	0.08581992	0.09438174	
522.6	0.08573917	0.0943703	
522.8	0.08566068	0.09435887	
523	0.08528627	0.09434743	
523.2	0.08548275	0.094336	
523.4	0.08563079	0.09432457	
523.6	0.08577392	0.09431314	
523.8	0.08640811	0.09430171	
524	0.08684451	0.09429028	
524.2	0.087107	0.09427886	
524.4	0.08730939	0.09426743	
524.6	0.08736554	0.09425601	
524.8	0.087786	0.09424459	
525	0.08763263	0.09423317	
525.2	0.08786633	0.09422175	
525.4	0.08755397	0.09421033	
525.6	0.08702522	0.09419891	
525.8	0.08706043	0.0941875	
526	0.08663768	0.09417609	
526.2	0.08643938	0.09416468	
526.4	0.0865201	0.09415326	
526.6	0.08671307	0.09414186	
526.8	0.08697417	0.09413045	
527	0.08693351	0.09411904	
527.2	0.08727985	0.09410764	
527.4	0.08767663	0.09409623	
527.6	0.08778353	0.09408483	
527.8	0.08841846	0.09407343	
528	0.08832048	0.09406203	
528.2	0.08838517	0.09405063	
528.4	0.08792941	0.09403924	
528.6	0.087295	0.09402784	
528.8	0.08720445	0.09401645	
529	0.08617896	0.09400505	
529.2	0.08581981	0.09399366	
529.4	0.08580329	0.09398227	
529.6	0.08549669	0.09397088	
529.8	0.08589096	0.0939595	
530	0.08579358	0.09394811	
530.2	0.08585594	0.09393673	
530.4	0.08618342	0.09392534	
530.6	0.08613282	0.09391396	
530.8	0.08622215	0.09390258	
531	0.08607053	0.0938912	
531.2	0.08647928	0.09387983	
531.4	0.08625056	0.09386845	
531.6	0.08660499	0.09385708	
531.8	0.08680052	0.0938457	
532	0.08693393	0.09383433	
532.2	0.08717244	0.09382296	
532.4	0.08690499	0.09381159	
532.6	0.0870523	0.09380022	
532.8	0.08755643	0.09378886	
533	0.08694307	0.09377749	
533.2	0.08723077	0.09376613	
533.4	0.08778659	0.09375477	
533.6	0.08765762	0.09374341	
533.8	0.08789813	0.09373205	
534	0.08757923	0.09372069	
534.2	0.08757322	0.09370933	
534.4	0.08746571	0.09369798	
534.6	0.08698064	0.09368662	
534.8	0.08658139	0.09367527	
535	0.08660389	0.09366392	
535.2	0.08666768	0.09365257	
535.4	0.08610819	0.09364122	
535.6	0.08623231	0.09362987	
535.8	0.08561675	0.09361853	
536	0.08558873	0.09360718	
536.2	0.08552634	0.09359584	
536.4	0.08561558	0.0935845	
536.6	0.0861869	0.09357316	
536.8	0.08605114	0.09356182	
537	0.08557579	0.09355048	
537.2	0.08550841	0.09353915	
537.4	0.08557139	0.09352781	
537.6	0.0857803	0.09351648	
537.8	0.085516	0.09350515	
538	0.08528365	0.09349382	
538.2	0.08500592	0.09348249	
538.4	0.08480946	0.09347116	
538.6	0.08496694	0.09345983	
538.8	0.08534152	0.09344851	
539	0.08591574	0.09343718	
539.2	0.08605665	0.09342586	
539.4	0.0860773	0.09341454	
539.6	0.08590971	0.09340322	
539.8	0.08577289	0.0933919	
540	0.08613687	0.09338059	
540.2	0.08654089	0.09336927	
540.4	0.08664455	0.09335796	
540.6	0.08666053	0.09334664	
540.8	0.08599654	0.09333533	
541	0.0856708	0.09332402	
541.2	0.08587434	0.09331271	
541.4	0.08552159	0.09330141	
541.6	0.08540017	0.0932901	
541.8	0.08489404	0.0932788	
542	0.08444549	0.09326749	
542.2	0.08421079	0.09325619	
542.4	0.08463168	0.09324489	
542.6	0.08529085	0.09323359	
542.8	0.08532297	0.09322229	
543	0.08566105	0.093211	
543.2	0.08583059	0.0931997	
543.4	0.08600592	0.09318841	
543.6	0.08581077	0.09317712	
543.8	0.08632804	0.09316583	
544	0.08651058	0.09315454	
544.2	0.08640934	0.09314325	
544.4	0.08607976	0.09313196	
544.6	0.08580799	0.09312068	
544.8	0.0854338	0.09310939	
545	0.08549821	0.09309811	
545.2	0.08554981	0.09308683	
545.4	0.08533101	0.09307555	
545.6	0.08564566	0.09306427	
545.8	0.08564712	0.09305299	
546	0.08551892	0.09304172	
546.2	0.08564377	0.09303044	
546.4	0.08594976	0.09301917	
546.6	0.08597787	0.0930079	
546.8	0.08583222	0.09299663	
547	0.08592827	0.09298536	
547.2	0.08620987	0.09297409	
547.4	0.08658305	0.09296283	
547.6	0.08637992	0.09295156	
547.8	0.08668068	0.0929403	
548	0.08657576	0.09292903	
548.2	0.08633641	0.09291777	
548.4	0.08559339	0.09290651	
548.6	0.08514956	0.09289526	
548.8	0.08517038	0.092884	
549	0.08510804	0.09287274	
549.2	0.08518723	0.09286149	
549.4	0.08528772	0.09285024	
549.6	0.08533464	0.09283899	
549.8	0.08569156	0.09282774	
550	0.08622036	0.09281649	
550.2	0.08616571	0.09280524	
550.4	0.08643055	0.092794	
550.6	0.08661539	0.09278275	
550.8	0.08662155	0.09277151	
551	0.08719296	0.09276027	
551.2	0.08795521	0.09274903	
551.4	0.08807615	0.09273779	
551.6	0.08805703	0.09272655	
551.8	0.08823997	0.09271531	
552	0.08813389	0.09270408	
552.2	0.08709667	0.09269284	
552.4	0.08676217	0.09268161	
552.6	0.08674314	0.09267038	
552.8	0.08680009	0.09265915	
553	0.08628621	0.09264792	
553.2	0.08574191	0.0926367	
553.4	0.08571099	0.09262547	
553.6	0.08605455	0.09261425	
553.8	0.08585762	0.09260303	
554	0.08577554	0.0925918	
554.2	0.08503765	0.09258058	
554.4	0.08522229	0.09256937	
554.6	0.08470945	0.09255815	
554.8	0.08498749	0.09254693	
555	0.08537672	0.09253572	
555.2	0.08512329	0.09252451	
555.4	0.08501512	0.09251329	
555.6	0.08535465	0.09250208	
555.8	0.0856693	0.09249087	
556	0.08588028	0.09247967	
556.2	0.08587659	0.09246846	
556.4	0.0867624	0.09245726	
556.6	0.08683973	0.09244605	
556.8	0.08697534	0.09243485	
557	0.08658686	0.09242365	
557.2	0.08649573	0.09241245	
557.4	0.08667574	0.09240125	
557.6	0.08654879	0.09239005	
557.8	0.08643517	0.09237886	
558	0.08641163	0.09236766	
558.2	0.08632378	0.09235647	
558.4	0.08661185	0.09234528	
558.6	0.0865391	0.09233409	
558.8	0.08704904	0.0923229	
559	0.08675684	0.09231171	
559.2	0.0868416	0.09230053	
559.4	0.08698836	0.09228934	
559.6	0.08750782	0.09227816	
559.8	0.08758394	0.09226698	
560	0.0876405	0.0922558	
560.2	0.08778198	0.09224462	
560.4	0.08821619	0.09223344	
560.6	0.08782936	0.09222226	
560.8	0.08787955	0.09221109	
561	0.08772411	0.09219992	
561.2	0.08746469	0.09218874	
561.4	0.08718763	0.09217757	
561.6	0.08700967	0.0921664	
561.8	0.08734331	0.09215523	
562	0.08721667	0.09214407	
562.2	0.08727408	0.0921329	
562.4	0.08726871	0.09212174	
562.6	0.08732363	0.09211057	
562.8	0.08736707	0.09209941	
563	0.08707865	0.09208825	
563.2	0.08711831	0.09207709	
563.4	0.08661616	0.09206594	
563.6	0.08657532	0.09205478	
563.8	0.08608108	0.09204363	
564	0.08576178	0.09203247	
564.2	0.085466	0.09202132	
564.4	0.08558156	0.09201017	
564.6	0.08503746	0.09199902	
564.8	0.08524105	0.09198787	
565	0.08525487	0.09197672	
565.2	0.08470929	0.09196558	
565.4	0.08465587	0.09195444	
565.6	0.08466361	0.09194329	
565.8	0.08485001	0.09193215	
566	0.08495548	0.09192101	
566.2	0.08520241	0.09190987	
566.4	0.08552501	0.09189874	
566.6	0.08663017	0.0918876	
566.8	0.08702012	0.09187647	
567	0.0871584	0.09186533	
567.2	0.08732524	0.0918542	
567.4	0.08740747	0.09184307	
567.6	0.08768858	0.09183194	
567.8	0.08738177	0.09182081	
568	0.08698739	0.09180969	
568.2	0.08682983	0.09179856	
568.4	0.08680656	0.09178744	
568.6	0.08637801	0.09177631	
568.8	0.08621412	0.09176519	
569	0.08620876	0.09175407	
569.2	0.0856114	0.09174296	
569.4	0.08556687	0.09173184	
569.6	0.08538215	0.09172072	
569.8	0.08560252	0.09170961	
570	0.08596143	0.0916985	
570.2	0.08602642	0.09168738	
570.4	0.08643985	0.09167627	
570.6	0.08698764	0.09166516	
570.8	0.08684967	0.09165406	
571	0.08731495	0.09164295	
571.2	0.08722681	0.09163185	
571.4	0.08788638	0.09162074	
571.6	0.08820737	0.09160964	
571.8	0.08794926	0.09159854	
572	0.0873336	0.09158744	
572.2	0.0872349	0.09157634	
572.4	0.08722119	0.09156524	
572.6	0.08695022	0.09155415	
572.8	0.08677677	0.09154305	
573	0.08743579	0.09153196	
573.2	0.08752976	0.09152087	
573.4	0.08703798	0.09150978	
573.6	0.08697622	0.09149869	
573.8	0.08700016	0.0914876	
574	0.0863733	0.09147652	
574.2	0.08555372	0.09146543	
574.4	0.08526177	0.09145435	
574.6	0.08469245	0.09144327	
574.8	0.08486674	0.09143219	
575	0.08474053	0.09142111	
575.2	0.08452338	0.09141003	
575.4	0.08499816	0.09139895	
575.6	0.08470382	0.09138788	
575.8	0.08426102	0.0913768	
576	0.0846183	0.09136573	
576.2	0.08479948	0.09135466	
576.4	0.08532676	0.09134359	
576.6	0.08558848	0.09133252	
576.8	0.08601979	0.09132145	
577	0.08646339	0.09131039	
577.2	0.08608181	0.09129932	
577.4	0.0855752	0.09128826	
577.6	0.08554246	0.0912772	
577.8	0.08534928	0.09126614	
578	0.08528959	0.09125508	
578.2	0.0848523	0.09124402	
578.4	0.08462242	0.09123296	
578.6	0.08403092	0.09122191	
578.8	0.08439708	0.09121085	
579	0.08457218	0.0911998	
579.2	0.0849646	0.09118875	
579.4	0.0851826	0.0911777	
579.6	0.08558618	0.09116665	
579.8	0.08612946	0.0911556	
580	0.08650266	0.09114456	
580.2	0.08624786	0.09113351	
580.4	0.0867106	0.09112247	
580.6	0.0867578	0.09111143	
580.8	0.08616966	0.09110039	
581	0.08586808	0.09108935	
581.2	0.08552291	0.09107831	
581.4	0.08524975	0.09106728	
581.6	0.08526726	0.09105624	
581.8	0.08560458	0.09104521	
582	0.08543197	0.09103417	
582.2	0.08472711	0.09102314	
582.4	0.08497958	0.09101211	
582.6	0.08506236	0.09100108	
582.8	0.08559337	0.09099006	
583	0.08597576	0.09097903	
583.2	0.08593008	0.09096801	
583.4	0.08647273	0.09095698	
583.6	0.08667972	0.09094596	
583.8	0.0862367	0.09093494	
584	0.08581584	0.09092392	
584.2	0.0856266	0.0909129	
584.4	0.08523208	0.09090189	
584.6	0.08507204	0.09089087	
584.8	0.08451394	0.09087986	
585	0.08448816	0.09086885	
585.2	0.08398932	0.09085784	
585.4	0.08406171	0.09084683	
585.6	0.08439692	0.09083582	
585.8	0.08459054	0.09082481	
586	0.08465423	0.0908138	
586.2	0.08521716	0.0908028	
586.4	0.08581142	0.0907918	
586.6	0.08544204	0.0907808	
586.8	0.08587271	0.09076979	
587	0.08614736	0.0907588	
587.2	0.08615317	0.0907478	
587.4	0.08665441	0.0907368	
587.6	0.08632903	0.09072581	
587.8	0.08582277	0.09071481	
588	0.08559047	0.09070382	
588.2	0.08571136	0.09069283	
588.4	0.08540127	0.09068184	
588.6	0.08516731	0.09067085	
588.8	0.0851737	0.09065986	
589	0.08486292	0.09064888	
589.2	0.08518627	0.09063789	
589.4	0.08575726	0.09062691	
589.6	0.08612303	0.09061593	
589.8	0.08607454	0.09060495	
590	0.08627797	0.09059397	
590.2	0.08635324	0.09058299	
590.4	0.08602526	0.09057201	
590.6	0.08620853	0.09056104	
590.8	0.0867417	0.09055007	
591	0.08686725	0.09053909	
591.2	0.0868702	0.09052812	
591.4	0.086695	0.09051715	
591.6	0.08627598	0.09050618	
591.8	0.08600106	0.09049522	
592	0.08606478	0.09048425	
592.2	0.08616548	0.09047329	
592.4	0.08608189	0.09046232	
592.6	0.08601063	0.09045136	
592.8	0.08632415	0.0904404	
593	0.08621226	0.09042944	
593.2	0.08650299	0.09041848	
593.4	0.08635869	0.09040753	
593.6	0.086204	0.09039657	
593.8	0.08616661	0.09038562	
594	0.08639523	0.09037467	
594.2	0.08644419	0.09036371	
594.4	0.08652622	0.09035276	
594.6	0.08688677	0.09034182	
594.8	0.08683114	0.09033087	
595	0.08688756	0.09031992	
595.2	0.08700551	0.09030898	
595.4	0.08655167	0.09029803	
595.6	0.08683823	0.09028709	
595.8	0.08725931	0.09027615	
596	0.08704878	0.09026521	
596.2	0.0868759	0.09025427	
596.4	0.08642716	0.09024334	
596.6	0.08587183	0.0902324	
596.8	0.08545204	0.09022147	
597	0.08504191	0.09021054	
597.2	0.08453555	0.0901996	
597.4	0.08445522	0.09018867	
597.6	0.08433803	0.09017775	
597.8	0.08438789	0.09016682	
598	0.0844306	0.09015589	
598.2	0.08437576	0.09014497	
598.4	0.08456196	0.09013404	
598.6	0.08501698	0.09012312	
598.8	0.08552424	0.0901122	
599	0.0857968	0.09010128	
599.2	0.08616154	0.09009036	
599.4	0.08593303	0.09007945	
599.6	0.08645229	0.09006853	
599.8	0.0866157	0.09005762	
600	0.08625999	0.0900467	
600.2	0.08595098	0.09003579	
600.4	0.08608542	0.09002488	
600.6	0.08604945	0.09001397	
600.8	0.08599104	0.09000307	
601	0.08574372	0.08999216	
601.2	0.08549889	0.08998126	
601.4	0.08558528	0.08997035	
601.6	0.0852785	0.08995945	
601.8	0.08520206	0.08994855	
602	0.08536817	0.08993765	
602.2	0.08521544	0.08992675	
602.4	0.08536519	0.08991585	
602.6	0.0850874	0.08990496	
602.8	0.08504782	0.08989406	
603	0.08430954	0.08988317	
603.2	0.0846949	0.08987228	
603.4	0.08470332	0.08986139	
603.6	0.08521766	0.0898505	
603.8	0.08528155	0.08983961	
604	0.08527563	0.08982873	
604.2	0.08519983	0.08981784	
604.4	0.0855767	0.08980696	
604.6	0.08531214	0.08979607	
604.8	0.08530625	0.08978519	
605	0.08523451	0.08977431	
605.2	0.08540237	0.08976344	
605.4	0.0856524	0.08975256	
605.6	0.08541458	0.08974168	
605.8	0.085782	0.08973081	
606	0.08610284	0.08971993	
606.2	0.08576879	0.08970906	
606.4	0.08541803	0.08969819	
606.6	0.08540394	0.08968732	
606.8	0.085179	0.08967645	
607	0.08507765	0.08966559	
607.2	0.08569215	0.08965472	
607.4	0.08564216	0.08964386	
607.6	0.08570201	0.089633	
607.8	0.08556472	0.08962213	
608	0.08554394	0.08961127	
608.2	0.08539625	0.08960042	
608.4	0.0858828	0.08958956	
608.6	0.08540542	0.0895787	
608.8	0.08526918	0.08956785	
609	0.08529357	0.08955699	
609.2	0.08519642	0.08954614	
609.4	0.08516062	0.08953529	
609.6	0.08484646	0.08952444	
609.8	0.08466117	0.08951359	
610	0.08446885	0.08950275	
610.2	0.08398288	0.0894919	
610.4	0.08396143	0.08948106	
610.6	0.08395733	0.08947021	
610.8	0.08317059	0.08945937	
611	0.08340565	0.08944853	
611.2	0.08350203	0.08943769	
611.4	0.08373728	0.08942686	
611.6	0.08378314	0.08941602	
611.8	0.08398999	0.08940518	
612	0.08459227	0.08939435	
612.2	0.08466713	0.08938352	
612.4	0.08550771	0.08937269	
612.6	0.0852374	0.08936186	
612.8	0.08570084	0.08935103	
613	0.08604999	0.0893402	
613.2	0.0859598	0.08932938	
613.4	0.08603277	0.08931855	
613.6	0.08571868	0.08930773	
613.8	0.08515555	0.08929691	
614	0.08506247	0.08928608	
614.2	0.08476085	0.08927527	
614.4	0.0842202	0.08926445	
614.6	0.0839214	0.08925363	
614.8	0.08344485	0.08924282	
615	0.08329606	0.089232	
615.2	0.08339999	0.08922119	
615.4	0.08385315	0.08921038	
615.6	0.08373418	0.08919957	
615.8	0.08395395	0.08918876	
616	0.0846598	0.08917795	
616.2	0.08448341	0.08916714	
616.4	0.08529964	0.08915634	
616.6	0.08538685	0.08914554	
616.8	0.08563045	0.08913473	
617	0.08594632	0.08912393	
617.2	0.08592191	0.08911313	
617.4	0.08589133	0.08910233	
617.6	0.08571524	0.08909154	
617.8	0.08510504	0.08908074	
618	0.08527422	0.08906995	
618.2	0.08495333	0.08905915	
618.4	0.08480799	0.08904836	
618.6	0.08444689	0.08903757	
618.8	0.08375015	0.08902678	
619	0.08397791	0.08901599	
619.2	0.08375589	0.08900521	
619.4	0.08354665	0.08899442	
619.6	0.0830476	0.08898364	
619.8	0.08356744	0.08897286	
620	0.08406886	0.08896207	
620.2	0.08432828	0.08895129	
620.4	0.08490522	0.08894052	
620.6	0.08529829	0.08892974	
620.8	0.08568654	0.08891896	
621	0.0862215	0.08890819	
621.2	0.08658223	0.08889741	
621.4	0.08682015	0.08888664	
621.6	0.08708477	0.08887587	
621.8	0.08705492	0.0888651	
622	0.0874463	0.08885433	
