# Supplementary material for: Molecular basis for DNA recognition by the maternal pioneer transcription factor FoxH1
Source: Nat Commun. 2022 Nov 26;13:7279. doi: 10.1038/s41467-022-34925-y (PMC9701222; doi:10.1038/s41467-022-34925-y)
Supplement: Supplementary file 4 — Source Data [file 41467_2022_34925_MOESM4_ESM.zip › Sourcedata/BLIS/FoxH1/Y28F/GSC/NCP/G4Results.txt]

Conc1	7.813E-09	
Start1	172.2	
Stop1	622	
Kobs	0.000605916437597486	
Error Kobs	1.89417483398951E-05	
Koff	0	
Error Koff	0	
Time1	Data1	Fit1	
172.2	-0.0068832	0	
172.4	-0.00636345	0.00005624	
172.6	-0.00606725	0.00011246	
172.8	-0.00551897	0.00016867	
173	-0.00504707	0.00022486	
173.2	-0.00469128	0.00028104	
173.4	-0.00442873	0.0003372	
173.6	-0.00400392	0.00039336	
173.8	-0.00333387	0.00044949	
174	-0.00257475	0.00050562	
174.2	-0.00224215	0.00056173	
174.4	-0.00193948	0.00061782	
174.6	-0.00149459	0.0006739	
174.8	-0.00101337	0.00072997	
175	-0.00064602	0.00078602	
175.2	-0.00014031	0.00084206	
175.4	0.00050879	0.00089809	
175.6	0.00052926	0.0009541	
175.8	0.00080244	0.0010101	
176	0.00112507	0.00106608	
176.2	0.00164019	0.00112205	
176.4	0.0022385	0.00117801	
176.6	0.00275969	0.00123395	
176.8	0.00324325	0.00128987	
177	0.00365006	0.00134579	
177.2	0.00404764	0.00140169	
177.4	0.00445421	0.00145757	
177.6	0.00488005	0.00151344	
177.8	0.00533602	0.0015693	
178	0.00565006	0.00162514	
178.2	0.00539103	0.00168097	
178.4	0.005941	0.00173679	
178.6	0.00656396	0.00179259	
178.8	0.00677715	0.00184838	
179	0.00719318	0.00190415	
179.2	0.00763918	0.00195991	
179.4	0.00787791	0.00201566	
179.6	0.00810661	0.00207139	
179.8	0.00835009	0.00212711	
180	0.0087226	0.00218281	
180.2	0.00913656	0.0022385	
180.4	0.00930347	0.00229418	
180.6	0.00999938	0.00234984	
180.8	0.01019047	0.00240549	
181	0.01053687	0.00246112	
181.2	0.01053912	0.00251674	
181.4	0.01072026	0.00257235	
181.6	0.01047257	0.00262794	
181.8	0.01080283	0.00268352	
182	0.01095672	0.00273908	
182.2	0.0111889	0.00279463	
182.4	0.0118154	0.00285017	
182.6	0.01213915	0.00290569	
182.8	0.01263795	0.0029612	
183	0.01278773	0.0030167	
183.2	0.01279638	0.00307218	
183.4	0.0128961	0.00312765	
183.6	0.01279574	0.0031831	
183.8	0.01300154	0.00323854	
184	0.0131533	0.00329397	
184.2	0.01305486	0.00334938	
184.4	0.01322727	0.00340478	
184.6	0.01302459	0.00346016	
184.8	0.01325147	0.00351553	
185	0.01303027	0.00357089	
185.2	0.01309669	0.00362623	
185.4	0.01310089	0.00368156	
185.6	0.0130141	0.00373688	
185.8	0.01380088	0.00379218	
186	0.01369309	0.00384746	
186.2	0.01434179	0.00390274	
186.4	0.01470245	0.003958	
186.6	0.01550958	0.00401324	
186.8	0.0164973	0.00406847	
187	0.01693387	0.00412369	
187.2	0.01716207	0.0041789	
187.4	0.01718138	0.00423409	
187.6	0.01773616	0.00428926	
187.8	0.01841832	0.00434443	
188	0.01854341	0.00439958	
188.2	0.01849178	0.00445471	
188.4	0.01820965	0.00450983	
188.6	0.01815585	0.00456494	
188.8	0.01859179	0.00462004	
189	0.01794625	0.00467512	
189.2	0.01769598	0.00473018	
189.4	0.01736102	0.00478524	
189.6	0.01746388	0.00484027	
189.8	0.01770638	0.0048953	
190	0.01737259	0.00495031	
190.2	0.01771213	0.00500531	
190.4	0.0179604	0.00506029	
190.6	0.01819756	0.00511526	
190.8	0.01856801	0.00517022	
191	0.01883042	0.00522516	
191.2	0.01888491	0.00528009	
191.4	0.01940926	0.00533501	
191.6	0.02017947	0.00538991	
191.8	0.02040394	0.00544479	
192	0.02037516	0.00549967	
192.2	0.02018901	0.00555453	
192.4	0.02036986	0.00560938	
192.6	0.02083203	0.00566421	
192.8	0.02057225	0.00571903	
193	0.02070787	0.00577383	
193.2	0.02065131	0.00582862	
193.4	0.02075813	0.0058834	
193.6	0.0209334	0.00593817	
193.8	0.02094409	0.00599292	
194	0.02081326	0.00604765	
194.2	0.02111522	0.00610238	
194.4	0.02108996	0.00615709	
194.6	0.02110217	0.00621178	
194.8	0.02184969	0.00626646	
195	0.02243198	0.00632113	
195.2	0.02289521	0.00637579	
195.4	0.02335579	0.00643043	
195.6	0.0233145	0.00648506	
195.8	0.02327736	0.00653967	
196	0.02319628	0.00659427	
196.2	0.02306965	0.00664886	
196.4	0.02341713	0.00670343	
196.6	0.02339432	0.00675799	
196.8	0.02355452	0.00681253	
197	0.02398035	0.00686706	
197.2	0.02358627	0.00692158	
197.4	0.02345044	0.00697609	
197.6	0.02373806	0.00703058	
197.8	0.02374622	0.00708506	
198	0.02357857	0.00713952	
198.2	0.02372373	0.00719397	
198.4	0.0233493	0.00724841	
198.6	0.02392377	0.00730283	
198.8	0.02436443	0.00735724	
199	0.02488211	0.00741163	
199.2	0.02500649	0.00746601	
199.4	0.02490937	0.00752038	
199.6	0.02467113	0.00757474	
199.8	0.02471712	0.00762908	
200	0.02488956	0.00768341	
200.2	0.024507	0.00773772	
200.4	0.02448436	0.00779202	
200.6	0.0240938	0.00784631	
200.8	0.02389515	0.00790058	
201	0.02403538	0.00795484	
201.2	0.02408892	0.00800909	
201.4	0.0245058	0.00806332	
201.6	0.02460653	0.00811754	
201.8	0.02448286	0.00817174	
202	0.02413438	0.00822594	
202.2	0.02441128	0.00828011	
202.4	0.02489396	0.00833428	
202.6	0.02536974	0.00838843	
202.8	0.02577702	0.00844257	
203	0.02622002	0.00849669	
203.2	0.02601837	0.0085508	
203.4	0.02596188	0.0086049	
203.6	0.02649875	0.00865898	
203.8	0.02695769	0.00871305	
204	0.02670267	0.00876711	
204.2	0.02622234	0.00882115	
204.4	0.02606805	0.00887518	
204.6	0.02613302	0.0089292	
204.8	0.02655072	0.0089832	
205	0.02719302	0.00903719	
205.2	0.02763093	0.00909116	
205.4	0.02761347	0.00914512	
205.6	0.02672809	0.00919907	
205.8	0.0267341	0.00925301	
206	0.02655542	0.00930693	
206.2	0.02668413	0.00936084	
206.4	0.02644754	0.00941473	
206.6	0.02618308	0.00946861	
206.8	0.02615178	0.00952248	
207	0.02567791	0.00957633	
207.2	0.02549246	0.00963017	
207.4	0.0255999	0.009684	
207.6	0.02597914	0.00973781	
207.8	0.02594136	0.00979161	
208	0.02613303	0.0098454	
208.2	0.02636662	0.00989917	
208.4	0.02692646	0.00995293	
208.6	0.02733499	0.01000668	
208.8	0.02773862	0.01006041	
209	0.02825857	0.01011413	
209.2	0.02884911	0.01016784	
209.4	0.02888828	0.01022153	
209.6	0.02851541	0.01027521	
209.8	0.02912475	0.01032887	
210	0.02926318	0.01038253	
210.2	0.02944552	0.01043617	
210.4	0.02934101	0.01048979	
210.6	0.02961566	0.0105434	
210.8	0.02938108	0.010597	
211	0.02951369	0.01065059	
211.2	0.02962181	0.01070416	
211.4	0.02888527	0.01075772	
211.6	0.02885321	0.01081126	
211.8	0.02910105	0.01086479	
212	0.02890353	0.01091831	
212.2	0.02863815	0.01097182	
212.4	0.02858517	0.01102531	
212.6	0.02862095	0.01107878	
212.8	0.02890084	0.01113225	
213	0.02921211	0.0111857	
213.2	0.02911955	0.01123914	
213.4	0.02896421	0.01129256	
213.6	0.02891595	0.01134597	
213.8	0.02931865	0.01139937	
214	0.02953701	0.01145276	
214.2	0.03052369	0.01150613	
214.4	0.0310964	0.01155948	
214.6	0.03144814	0.01161283	
214.8	0.03149646	0.01166616	
215	0.03186401	0.01171948	
215.2	0.03133556	0.01177278	
215.4	0.03104048	0.01182607	
215.6	0.03155269	0.01187935	
215.8	0.03163083	0.01193261	
216	0.03131727	0.01198587	
216.2	0.03180163	0.0120391	
216.4	0.03153072	0.01209233	
216.6	0.03175666	0.01214554	
216.8	0.03191454	0.01219874	
217	0.03173295	0.01225192	
217.2	0.03125553	0.01230509	
217.4	0.03130473	0.01235825	
217.6	0.03070405	0.01241139	
217.8	0.0303857	0.01246453	
218	0.03082413	0.01251764	
218.2	0.03089777	0.01257075	
218.4	0.03099682	0.01262384	
218.6	0.03037192	0.01267692	
218.8	0.03010286	0.01272998	
219	0.02979137	0.01278303	
219.2	0.02948087	0.01283607	
219.4	0.02990083	0.0128891	
219.6	0.03043445	0.01294211	
219.8	0.03099188	0.01299511	
220	0.03133822	0.01304809	
220.2	0.03171126	0.01310106	
220.4	0.03173487	0.01315402	
220.6	0.0323642	0.01320697	
220.8	0.03261522	0.0132599	
221	0.03277897	0.01331282	
221.2	0.03259331	0.01336573	
221.4	0.03265376	0.01341862	
221.6	0.03244893	0.0134715	
221.8	0.03284273	0.01352436	
222	0.03284003	0.01357722	
222.2	0.03240279	0.01363006	
222.4	0.03251433	0.01368288	
222.6	0.03210689	0.0137357	
222.8	0.03198373	0.0137885	
223	0.03170022	0.01384128	
223.2	0.0316272	0.01389406	
223.4	0.03237374	0.01394682	
223.6	0.0320963	0.01399956	
223.8	0.0322654	0.0140523	
224	0.03185191	0.01410502	
224.2	0.03156456	0.01415773	
224.4	0.03142623	0.01421042	
224.6	0.03144065	0.0142631	
224.8	0.0311176	0.01431577	
225	0.03094118	0.01436842	
225.2	0.0301619	0.01442107	
225.4	0.03029061	0.01447369	
225.6	0.03069391	0.01452631	
225.8	0.0309682	0.01457891	
226	0.03091157	0.0146315	
226.2	0.03172734	0.01468408	
226.4	0.03250548	0.01473664	
226.6	0.03314384	0.01478919	
226.8	0.03324018	0.01484172	
227	0.03352087	0.01489425	
227.2	0.0338609	0.01494676	
227.4	0.034098	0.01499926	
227.6	0.03381831	0.01505174	
227.8	0.03427429	0.01510421	
228	0.03411174	0.01515667	
228.2	0.03417002	0.01520911	
228.4	0.034235	0.01526154	
228.6	0.03464446	0.01531396	
228.8	0.03408098	0.01536637	
229	0.03389074	0.01541876	
229.2	0.03363552	0.01547114	
229.4	0.03440114	0.0155235	
229.6	0.03472353	0.01557586	
229.8	0.03467038	0.0156282	
230	0.0347133	0.01568052	
230.2	0.03500183	0.01573284	
230.4	0.0346407	0.01578514	
230.6	0.0342028	0.01583742	
230.8	0.03379913	0.0158897	
231	0.0340552	0.01594196	
231.2	0.03382947	0.01599421	
231.4	0.03355456	0.01604644	
231.6	0.03378469	0.01609866	
231.8	0.03403574	0.01615087	
232	0.03421107	0.01620307	
232.2	0.03380497	0.01625525	
232.4	0.03425453	0.01630742	
232.6	0.03401097	0.01635958	
232.8	0.03354202	0.01641172	
233	0.03330214	0.01646385	
233.2	0.03321168	0.01651597	
233.4	0.03351101	0.01656807	
233.6	0.03325387	0.01662016	
233.8	0.03343118	0.01667224	
234	0.03347603	0.01672431	
234.2	0.03340349	0.01677636	
234.4	0.03333835	0.0168284	
234.6	0.03377903	0.01688043	
234.8	0.03438958	0.01693244	
235	0.03521993	0.01698444	
235.2	0.03548868	0.01703643	
235.4	0.03567723	0.0170884	
235.6	0.03600679	0.01714036	
235.8	0.03582773	0.01719231	
236	0.03518244	0.01724425	
236.2	0.03463236	0.01729617	
236.4	0.03454127	0.01734808	
236.6	0.03337566	0.01739997	
236.8	0.03294357	0.01745186	
237	0.03232761	0.01750373	
237.2	0.03251561	0.01755558	
237.4	0.03235536	0.01760743	
237.6	0.03253931	0.01765926	
237.8	0.0330719	0.01771108	
238	0.03299087	0.01776288	
238.2	0.03302211	0.01781468	
238.4	0.03324765	0.01786646	
238.6	0.03382242	0.01791822	
238.8	0.03448902	0.01796998	
239	0.03529552	0.01802172	
239.2	0.0353561	0.01807345	
239.4	0.03524469	0.01812516	
239.6	0.03597771	0.01817686	
239.8	0.03569394	0.01822855	
240	0.03567344	0.01828023	
240.2	0.03607538	0.01833189	
240.4	0.0360165	0.01838354	
240.6	0.03584572	0.01843518	
240.8	0.03600227	0.0184868	
241	0.0359888	0.01853841	
241.2	0.0359146	0.01859001	
241.4	0.03564135	0.0186416	
241.6	0.03623552	0.01869317	
241.8	0.03665541	0.01874473	
242	0.03653355	0.01879628	
242.2	0.03659997	0.01884781	
242.4	0.03659624	0.01889933	
242.6	0.03724875	0.01895084	
242.8	0.03779998	0.01900234	
243	0.03817578	0.01905382	
243.2	0.03803339	0.01910529	
243.4	0.03813615	0.01915674	
243.6	0.03829843	0.01920819	
243.8	0.03777081	0.01925962	
244	0.03758535	0.01931104	
244.2	0.03775033	0.01936244	
244.4	0.03746433	0.01941383	
244.6	0.03717176	0.01946521	
244.8	0.03684266	0.01951658	
245	0.03691362	0.01956793	
245.2	0.03671818	0.01961928	
245.4	0.03676659	0.0196706	
245.6	0.03736087	0.01972192	
245.8	0.03779754	0.01977322	
246	0.03794055	0.01982451	
246.2	0.03797728	0.01987579	
246.4	0.03790617	0.01992705	
246.6	0.03782346	0.0199783	
246.8	0.03782159	0.02002954	
247	0.03763203	0.02008077	
247.2	0.0376546	0.02013198	
247.4	0.03730621	0.02018318	
247.6	0.03725561	0.02023437	
247.8	0.03713938	0.02028554	
248	0.03705679	0.0203367	
248.2	0.03706521	0.02038785	
248.4	0.03707388	0.02043899	
248.6	0.03755564	0.02049011	
248.8	0.03749834	0.02054122	
249	0.03799517	0.02059232	
249.2	0.03797463	0.0206434	
249.4	0.03838687	0.02069447	
249.6	0.03869647	0.02074553	
249.8	0.03920525	0.02079658	
250	0.03889345	0.02084761	
250.2	0.0382609	0.02089863	
250.4	0.03782783	0.02094964	
250.6	0.03748252	0.02100064	
250.8	0.03807186	0.02105162	
251	0.03791109	0.02110259	
251.2	0.03771189	0.02115355	
251.4	0.03768735	0.02120449	
251.6	0.03787385	0.02125542	
251.8	0.03791538	0.02130634	
252	0.03745041	0.02135725	
252.2	0.03706363	0.02140814	
252.4	0.03711869	0.02145902	
252.6	0.03752405	0.02150989	
252.8	0.03727332	0.02156075	
253	0.03730734	0.02161159	
253.2	0.03719098	0.02166242	
253.4	0.03731037	0.02171324	
253.6	0.03759128	0.02176404	
253.8	0.03807654	0.02181483	
254	0.03774399	0.02186561	
254.2	0.03739854	0.02191638	
254.4	0.03774151	0.02196713	
254.6	0.03790445	0.02201787	
254.8	0.03803577	0.0220686	
255	0.03816755	0.02211931	
255.2	0.03777244	0.02217002	
255.4	0.03824767	0.02222071	
255.6	0.03871101	0.02227138	
255.8	0.03892496	0.02232205	
256	0.0385152	0.0223727	
256.2	0.03852506	0.02242334	
256.4	0.03872037	0.02247397	
256.6	0.03913785	0.02252458	
256.8	0.03899635	0.02257518	
257	0.0385384	0.02262577	
257.2	0.0385089	0.02267635	
257.4	0.03879235	0.02272691	
257.6	0.03879988	0.02277746	
257.8	0.03871666	0.022828	
258	0.03839581	0.02287852	
258.2	0.03803917	0.02292904	
258.4	0.03778728	0.02297954	
258.6	0.03794484	0.02303003	
258.8	0.03775661	0.0230805	
259	0.03788567	0.02313096	
259.2	0.03742715	0.02318141	
259.4	0.0379118	0.02323185	
259.6	0.03829543	0.02328227	
259.8	0.0382711	0.02333269	
260	0.03840715	0.02338308	
260.2	0.03830274	0.02343347	
260.4	0.03875535	0.02348385	
260.6	0.03915908	0.02353421	
260.8	0.03929714	0.02358456	
261	0.03929109	0.02363489	
261.2	0.03911768	0.02368522	
261.4	0.03885645	0.02373553	
261.6	0.03881218	0.02378582	
261.8	0.03938077	0.02383611	
262	0.03948563	0.02388638	
262.2	0.03973793	0.02393664	
262.4	0.03972147	0.02398689	
262.6	0.04010239	0.02403713	
262.8	0.04003594	0.02408735	
263	0.04004201	0.02413756	
263.2	0.04013749	0.02418776	
263.4	0.04062342	0.02423795	
263.6	0.04095616	0.02428812	
263.8	0.04149887	0.02433828	
264	0.04139385	0.02438843	
264.2	0.04136308	0.02443856	
264.4	0.041127	0.02448868	
264.6	0.04070262	0.02453879	
264.8	0.04055853	0.02458889	
265	0.03986159	0.02463898	
265.2	0.03920046	0.02468905	
265.4	0.03878459	0.02473911	
265.6	0.03919842	0.02478916	
265.8	0.03934629	0.02483919	
266	0.03882363	0.02488921	
266.2	0.03865297	0.02493922	
266.4	0.0381515	0.02498922	
266.6	0.0378722	0.0250392	
266.8	0.037852	0.02508918	
267	0.03783907	0.02513914	
267.2	0.03862848	0.02518908	
267.4	0.03927113	0.02523902	
267.6	0.03970052	0.02528894	
267.8	0.0401075	0.02533885	
268	0.04002722	0.02538875	
268.2	0.04028196	0.02543863	
268.4	0.0402269	0.02548851	
268.6	0.04038465	0.02553837	
268.8	0.04094836	0.02558821	
269	0.04109315	0.02563805	
269.2	0.04136543	0.02568787	
269.4	0.04178074	0.02573768	
269.6	0.04200261	0.02578748	
269.8	0.04178049	0.02583726	
270	0.04140236	0.02588704	
270.2	0.04098867	0.0259368	
270.4	0.04066221	0.02598654	
270.6	0.04025689	0.02603628	
270.8	0.04002586	0.026086	
271	0.04018864	0.02613571	
271.2	0.04074458	0.02618541	
271.4	0.04047116	0.0262351	
271.6	0.04081677	0.02628477	
271.8	0.04110605	0.02633443	
272	0.04127268	0.02638408	
272.2	0.04171353	0.02643371	
272.4	0.04224189	0.02648334	
272.6	0.04250003	0.02653295	
272.8	0.04285209	0.02658255	
273	0.0431678	0.02663213	
273.2	0.04361907	0.02668171	
273.4	0.04426098	0.02673127	
273.6	0.0442972	0.02678082	
273.8	0.04413745	0.02683036	
274	0.04415159	0.02687988	
274.2	0.04359629	0.02692939	
274.4	0.04363138	0.02697889	
274.6	0.04342675	0.02702838	
274.8	0.04322557	0.02707785	
275	0.04311506	0.02712732	
275.2	0.0428826	0.02717677	
275.4	0.04232963	0.0272262	
275.6	0.04274256	0.02727563	
275.8	0.0424738	0.02732504	
276	0.04208113	0.02737444	
276.2	0.04196564	0.02742383	
276.4	0.0413391	0.02747321	
276.6	0.04117674	0.02752257	
276.8	0.04116562	0.02757192	
277	0.04158552	0.02762126	
277.2	0.04192926	0.02767059	
277.4	0.04239643	0.0277199	
277.6	0.04236932	0.0277692	
277.8	0.04210288	0.02781849	
278	0.04213035	0.02786777	
278.2	0.04220016	0.02791703	
278.4	0.04234109	0.02796628	
278.6	0.04253669	0.02801552	
278.8	0.04237079	0.02806475	
279	0.04221199	0.02811397	
279.2	0.04238508	0.02816317	
279.4	0.04263882	0.02821236	
279.6	0.04289722	0.02826154	
279.8	0.04215723	0.02831071	
280	0.04224898	0.02835986	
280.2	0.04224284	0.028409	
280.4	0.0425782	0.02845813	
280.6	0.04286377	0.02850725	
280.8	0.04296972	0.02855635	
281	0.04258215	0.02860545	
281.2	0.04258081	0.02865453	
281.4	0.04247296	0.02870359	
281.6	0.04256738	0.02875265	
281.8	0.04220772	0.02880169	
282	0.04204572	0.02885072	
282.2	0.04255468	0.02889974	
282.4	0.04277815	0.02894875	
282.6	0.04312543	0.02899774	
282.8	0.04314671	0.02904673	
283	0.04338278	0.0290957	
283.2	0.04350311	0.02914465	
283.4	0.04410711	0.0291936	
283.6	0.04440033	0.02924253	
283.8	0.04472133	0.02929145	
284	0.04533914	0.02934036	
284.2	0.04503618	0.02938926	
284.4	0.04538602	0.02943814	
284.6	0.04458909	0.02948701	
284.8	0.04424951	0.02953587	
285	0.04380161	0.02958472	
285.2	0.04405499	0.02963356	
285.4	0.04409804	0.02968238	
285.6	0.04414156	0.02973119	
285.8	0.0437504	0.02977999	
286	0.04404509	0.02982877	
286.2	0.04465025	0.02987755	
286.4	0.04432056	0.02992631	
286.6	0.04425774	0.02997506	
286.8	0.04445792	0.0300238	
287	0.04473454	0.03007252	
287.2	0.04437181	0.03012124	
287.4	0.04487865	0.03016994	
287.6	0.04441323	0.03021863	
287.8	0.04429983	0.0302673	
288	0.04363493	0.03031597	
288.2	0.04348308	0.03036462	
288.4	0.04353015	0.03041326	
288.6	0.04295455	0.03046189	
288.8	0.0430936	0.0305105	
289	0.04330464	0.03055911	
289.2	0.04347996	0.0306077	
289.4	0.04364374	0.03065628	
289.6	0.04377547	0.03070485	
289.8	0.04372554	0.0307534	
290	0.04399709	0.03080194	
290.2	0.04447415	0.03085047	
290.4	0.04436406	0.03089899	
290.6	0.04491494	0.0309475	
290.8	0.04498923	0.03099599	
291	0.044651	0.03104448	
291.2	0.0444073	0.03109295	
291.4	0.04467775	0.0311414	
291.6	0.04480609	0.03118985	
291.8	0.04477621	0.03123828	
292	0.04476095	0.03128671	
292.2	0.04519679	0.03133512	
292.4	0.04525467	0.03138351	
292.6	0.0455767	0.0314319	
292.8	0.04583359	0.03148027	
293	0.04616976	0.03152863	
293.2	0.04643416	0.03157698	
293.4	0.04675933	0.03162532	
293.6	0.04713523	0.03167364	
293.8	0.04704491	0.03172196	
294	0.04702725	0.03177026	
294.2	0.04747909	0.03181854	
294.4	0.04707801	0.03186682	
294.6	0.04696783	0.03191509	
294.8	0.04656093	0.03196334	
295	0.04652862	0.03201158	
295.2	0.04703625	0.03205981	
295.4	0.04694999	0.03210802	
295.6	0.04680205	0.03215623	
295.8	0.04680942	0.03220442	
296	0.04661839	0.0322526	
296.2	0.04637811	0.03230077	
296.4	0.04650924	0.03234892	
296.6	0.04622353	0.03239707	
296.8	0.04608165	0.0324452	
297	0.04626319	0.03249332	
297.2	0.04654691	0.03254142	
297.4	0.04664731	0.03258952	
297.6	0.04650185	0.0326376	
297.8	0.04616245	0.03268568	
298	0.04592347	0.03273373	
298.2	0.04585422	0.03278178	
298.4	0.0448223	0.03282982	
298.6	0.0448423	0.03287784	
298.8	0.0447486	0.03292585	
299	0.04473732	0.03297385	
299.2	0.04479176	0.03302184	
299.4	0.04477647	0.03306981	
299.6	0.04467838	0.03311778	
299.8	0.04523026	0.03316573	
300	0.04478313	0.03321367	
300.2	0.04520551	0.0332616	
300.4	0.04579626	0.03330951	
300.6	0.04625592	0.03335742	
300.8	0.04691364	0.03340531	
301	0.04758229	0.03345319	
301.2	0.04802348	0.03350105	
301.4	0.04782348	0.03354891	
301.6	0.04785016	0.03359675	
301.8	0.04782917	0.03364458	
302	0.0477828	0.0336924	
302.2	0.04756626	0.03374021	
302.4	0.04708814	0.03378801	
302.6	0.0476552	0.03383579	
302.8	0.04740615	0.03388356	
303	0.04747154	0.03393132	
303.2	0.04730919	0.03397907	
303.4	0.04721465	0.03402681	
303.6	0.04722003	0.03407453	
303.8	0.04784484	0.03412224	
304	0.0477149	0.03416994	
304.2	0.04744443	0.03421763	
304.4	0.0478988	0.03426531	
304.6	0.0480275	0.03431297	
304.8	0.04832916	0.03436063	
305	0.04865105	0.03440827	
305.2	0.04834296	0.03445589	
305.4	0.04821296	0.03450351	
305.6	0.04868292	0.03455112	
305.8	0.04851626	0.03459871	
306	0.04894279	0.03464629	
306.2	0.04896157	0.03469386	
306.4	0.0490998	0.03474142	
306.6	0.04927484	0.03478896	
306.8	0.04893776	0.03483649	
307	0.04919013	0.03488402	
307.2	0.04887113	0.03493153	
307.4	0.0488899	0.03497902	
307.6	0.04915167	0.03502651	
307.8	0.04920785	0.03507398	
308	0.04860875	0.03512145	
308.2	0.04872343	0.0351689	
308.4	0.04909281	0.03521633	
308.6	0.04904502	0.03526376	
308.8	0.04941975	0.03531117	
309	0.0491819	0.03535858	
309.2	0.04930473	0.03540597	
309.4	0.04959269	0.03545335	
309.6	0.04958383	0.03550071	
309.8	0.04952419	0.03554807	
310	0.04954374	0.03559541	
310.2	0.04961294	0.03564275	
310.4	0.04977054	0.03569006	
310.6	0.04929944	0.03573737	
310.8	0.04918815	0.03578467	
311	0.04949596	0.03583195	
311.2	0.04937092	0.03587923	
311.4	0.04896421	0.03592649	
311.6	0.04890507	0.03597374	
311.8	0.04838931	0.03602097	
312	0.04793643	0.0360682	
312.2	0.04799304	0.03611541	
312.4	0.04757461	0.03616261	
312.6	0.04731868	0.0362098	
312.8	0.04714981	0.03625698	
313	0.04716258	0.03630415	
313.2	0.0473614	0.0363513	
313.4	0.04668098	0.03639844	
313.6	0.04646574	0.03644557	
313.8	0.04644396	0.03649269	
314	0.04687616	0.0365398	
314.2	0.04726853	0.0365869	
314.4	0.04754313	0.03663398	
314.6	0.04790625	0.03668105	
314.8	0.0480928	0.03672811	
315	0.04855078	0.03677516	
315.2	0.04885465	0.0368222	
315.4	0.04886615	0.03686922	
315.6	0.04953811	0.03691623	
315.8	0.04973601	0.03696323	
316	0.04992012	0.03701022	
316.2	0.05025765	0.0370572	
316.4	0.05018851	0.03710417	
316.6	0.0502093	0.03715112	
316.8	0.050228	0.03719806	
317	0.04998122	0.037245	
317.2	0.04939135	0.03729191	
317.4	0.04897374	0.03733882	
317.6	0.04913422	0.03738572	
317.8	0.0491696	0.0374326	
318	0.04944617	0.03747947	
318.2	0.0487318	0.03752633	
318.4	0.048675	0.03757318	
318.6	0.04837842	0.03762002	
318.8	0.04804179	0.03766684	
319	0.04816659	0.03771366	
319.2	0.04863274	0.03776046	
319.4	0.04882476	0.03780725	
319.6	0.04920787	0.03785403	
319.8	0.04894165	0.03790079	
320	0.04900703	0.03794755	
320.2	0.04913495	0.03799429	
320.4	0.04927426	0.03804102	
320.6	0.04965637	0.03808774	
320.8	0.04976309	0.03813445	
321	0.04979418	0.03818115	
321.2	0.05003672	0.03822783	
321.4	0.05002963	0.03827451	
321.6	0.04994451	0.03832117	
321.8	0.04988329	0.03836782	
322	0.04975212	0.03841446	
322.2	0.04946202	0.03846108	
322.4	0.04957414	0.0385077	
322.6	0.04933955	0.0385543	
322.8	0.04915003	0.03860089	
323	0.04876061	0.03864747	
323.2	0.04886309	0.03869404	
323.4	0.04902417	0.0387406	
323.6	0.04900512	0.03878714	
323.8	0.04914996	0.03883367	
324	0.04936602	0.0388802	
324.2	0.04958397	0.03892671	
324.4	0.04992452	0.0389732	
324.6	0.04996406	0.03901969	
324.8	0.05010651	0.03906617	
325	0.04996192	0.03911263	
325.2	0.05003746	0.03915908	
325.4	0.05016593	0.03920552	
325.6	0.05076054	0.03925195	
325.8	0.05156946	0.03929837	
326	0.05166836	0.03934477	
326.2	0.05170072	0.03939117	
326.4	0.05158438	0.03943755	
326.6	0.05188812	0.03948392	
326.8	0.05161582	0.03953028	
327	0.05118557	0.03957662	
327.2	0.05119923	0.03962296	
327.4	0.05119254	0.03966928	
327.6	0.05157518	0.0397156	
327.8	0.05140349	0.0397619	
328	0.0512489	0.03980819	
328.2	0.05118138	0.03985447	
328.4	0.05093817	0.03990073	
328.6	0.05084636	0.03994699	
328.8	0.0506168	0.03999323	
329	0.05078967	0.04003946	
329.2	0.0511472	0.04008568	
329.4	0.05135457	0.04013189	
329.6	0.05147698	0.04017809	
329.8	0.05170483	0.04022427	
330	0.05139504	0.04027044	
330.2	0.05160203	0.04031661	
330.4	0.05144642	0.04036276	
330.6	0.05148953	0.0404089	
330.8	0.05097695	0.04045502	
331	0.05081484	0.04050114	
331.2	0.05107355	0.04054724	
331.4	0.05126936	0.04059334	
331.6	0.05199796	0.04063942	
331.8	0.05208965	0.04068549	
332	0.05223944	0.04073155	
332.2	0.05226187	0.04077759	
332.4	0.05250926	0.04082363	
332.6	0.05288127	0.04086965	
332.8	0.05281874	0.04091567	
333	0.05273441	0.04096167	
333.2	0.05257356	0.04100766	
333.4	0.05237513	0.04105363	
333.6	0.05251141	0.0410996	
333.8	0.05289235	0.04114555	
334	0.05249302	0.0411915	
334.2	0.05248837	0.04123743	
334.4	0.05236695	0.04128335	
334.6	0.0522348	0.04132926	
334.8	0.05206661	0.04137516	
335	0.05219579	0.04142104	
335.2	0.05209668	0.04146692	
335.4	0.05199841	0.04151278	
335.6	0.05157215	0.04155863	
335.8	0.05157073	0.04160447	
336	0.05121914	0.0416503	
336.2	0.05147594	0.04169612	
336.4	0.05159419	0.04174192	
336.6	0.05135741	0.04178772	
336.8	0.05145442	0.0418335	
337	0.05102533	0.04187927	
337.2	0.05115214	0.04192503	
337.4	0.05184268	0.04197078	
337.6	0.05192559	0.04201651	
337.8	0.05212394	0.04206224	
338	0.05169028	0.04210795	
338.2	0.05223535	0.04215366	
338.4	0.0524176	0.04219935	
338.6	0.05245207	0.04224503	
338.8	0.05241039	0.04229069	
339	0.05246488	0.04233635	
339.2	0.05239759	0.042382	
339.4	0.05215544	0.04242763	
339.6	0.05193296	0.04247325	
339.8	0.05224815	0.04251886	
340	0.05226926	0.04256446	
340.2	0.05246908	0.04261005	
340.4	0.05244417	0.04265563	
340.6	0.05243892	0.04270119	
340.8	0.05289031	0.04274675	
341	0.05266434	0.04279229	
341.2	0.05312354	0.04283782	
341.4	0.05386433	0.04288334	
341.6	0.05382332	0.04292885	
341.8	0.05394613	0.04297435	
342	0.05416253	0.04301983	
342.2	0.0544952	0.04306531	
342.4	0.05454474	0.04311077	
342.6	0.05460058	0.04315622	
342.8	0.0538535	0.04320166	
343	0.05357516	0.04324709	
343.2	0.05316793	0.04329251	
343.4	0.05283015	0.04333792	
343.6	0.05257053	0.04338331	
343.8	0.0522344	0.04342869	
344	0.05209547	0.04347407	
344.2	0.05246875	0.04351943	
344.4	0.05222789	0.04356478	
344.6	0.05210884	0.04361011	
344.8	0.05214483	0.04365544	
345	0.05255287	0.04370076	
345.2	0.0527524	0.04374606	
345.4	0.05329731	0.04379135	
345.6	0.05355583	0.04383664	
345.8	0.05382216	0.04388191	
346	0.05459183	0.04392716	
346.2	0.05476988	0.04397241	
346.4	0.05505975	0.04401765	
346.6	0.05492116	0.04406287	
346.8	0.05448043	0.04410809	
347	0.05452447	0.04415329	
347.2	0.05461624	0.04419848	
347.4	0.05484277	0.04424366	
347.6	0.05451055	0.04428883	
347.8	0.05460765	0.04433398	
348	0.0546351	0.04437913	
348.2	0.05498753	0.04442426	
348.4	0.05478342	0.04446939	
348.6	0.05468725	0.0445145	
348.8	0.05470228	0.0445596	
349	0.05454412	0.04460469	
349.2	0.05414306	0.04464977	
349.4	0.05432458	0.04469483	
349.6	0.05412497	0.04473989	
349.8	0.05481415	0.04478493	
350	0.05493515	0.04482997	
350.2	0.05497574	0.04487499	
350.4	0.05532425	0.04492	
350.6	0.05506448	0.044965	
350.8	0.05483953	0.04500998	
351	0.05512389	0.04505496	
351.2	0.05580615	0.04509993	
351.4	0.0564418	0.04514488	
351.6	0.0566286	0.04518982	
351.8	0.05713078	0.04523475	
352	0.0576	0.04527967	
352.2	0.05793289	0.04532458	
352.4	0.05834667	0.04536948	
352.6	0.05805244	0.04541437	
352.8	0.05806651	0.04545924	
353	0.05806203	0.04550411	
353.2	0.05804862	0.04554896	
353.4	0.05761965	0.0455938	
353.6	0.0576937	0.04563863	
353.8	0.05760307	0.04568345	
354	0.05695541	0.04572826	
354.2	0.05639673	0.04577306	
354.4	0.05609697	0.04581784	
354.6	0.05534142	0.04586262	
354.8	0.0551636	0.04590738	
355	0.05536415	0.04595213	
355.2	0.05584403	0.04599687	
355.4	0.05564365	0.0460416	
355.6	0.05519753	0.04608632	
355.8	0.05491356	0.04613103	
356	0.0546609	0.04617572	
356.2	0.05431239	0.04622041	
356.4	0.05445495	0.04626508	
356.6	0.05424959	0.04630975	
356.8	0.05426976	0.0463544	
357	0.05461569	0.04639904	
357.2	0.05463832	0.04644367	
357.4	0.05450868	0.04648828	
357.6	0.05472074	0.04653289	
357.8	0.05474594	0.04657749	
358	0.05492856	0.04662207	
358.2	0.05498343	0.04666664	
358.4	0.05573564	0.04671121	
358.6	0.05602331	0.04675576	
358.8	0.05648417	0.0468003	
359	0.05712057	0.04684483	
359.2	0.05750609	0.04688934	
359.4	0.05741573	0.04693385	
359.6	0.05769564	0.04697835	
359.8	0.05789864	0.04702283	
360	0.05767661	0.0470673	
360.2	0.05809253	0.04711176	
360.4	0.05802789	0.04715622	
360.6	0.05750688	0.04720066	
360.8	0.05677525	0.04724508	
361	0.05650571	0.0472895	
361.2	0.05596988	0.04733391	
361.4	0.05552875	0.0473783	
361.6	0.05534802	0.04742269	
361.8	0.05528538	0.04746706	
362	0.05516539	0.04751142	
362.2	0.05518897	0.04755577	
362.4	0.05541944	0.04760011	
362.6	0.05538541	0.04764444	
362.8	0.0553797	0.04768876	
363	0.05561126	0.04773306	
363.2	0.05570304	0.04777736	
363.4	0.0557413	0.04782164	
363.6	0.05632776	0.04786592	
363.8	0.05721627	0.04791018	
364	0.05746246	0.04795443	
364.2	0.05761144	0.04799867	
364.4	0.05712372	0.0480429	
364.6	0.05688238	0.04808712	
364.8	0.05670597	0.04813132	
365	0.0571978	0.04817552	
365.2	0.05730824	0.04821971	
365.4	0.05774198	0.04826388	
365.6	0.05793103	0.04830804	
365.8	0.05789948	0.04835219	
366	0.05760542	0.04839633	
366.2	0.05757087	0.04844046	
366.4	0.05751875	0.04848458	
366.6	0.05732156	0.04852869	
366.8	0.05705568	0.04857278	
367	0.05748848	0.04861687	
367.2	0.05791237	0.04866094	
367.4	0.05831363	0.04870501	
367.6	0.05881151	0.04874906	
367.8	0.05908444	0.0487931	
368	0.05872248	0.04883713	
368.2	0.05833643	0.04888115	
368.4	0.05830132	0.04892516	
368.6	0.05836856	0.04896916	
368.8	0.0587531	0.04901314	
369	0.05850176	0.04905712	
369.2	0.05824147	0.04910108	
369.4	0.05791949	0.04914503	
369.6	0.05774269	0.04918898	
369.8	0.05769561	0.04923291	
370	0.05748466	0.04927683	
370.2	0.05816074	0.04932074	
370.4	0.05826236	0.04936464	
370.6	0.05839447	0.04940852	
370.8	0.05864093	0.0494524	
371	0.05896743	0.04949626	
371.2	0.05870822	0.04954012	
371.4	0.05870065	0.04958396	
371.6	0.05810865	0.04962779	
371.8	0.05804156	0.04967162	
372	0.05807317	0.04971543	
372.2	0.05783732	0.04975923	
372.4	0.05716513	0.04980301	
372.6	0.05731523	0.04984679	
372.8	0.05713716	0.04989056	
373	0.05617808	0.04993431	
373.2	0.05626146	0.04997806	
373.4	0.05619861	0.05002179	
373.6	0.0567123	0.05006551	
373.8	0.05706077	0.05010923	
374	0.05714968	0.05015293	
374.2	0.0574409	0.05019662	
374.4	0.05728681	0.0502403	
374.6	0.05750958	0.05028396	
374.8	0.05779303	0.05032762	
375	0.05751815	0.05037127	
375.2	0.05741828	0.0504149	
375.4	0.0576993	0.05045853	
375.6	0.05822427	0.05050214	
375.8	0.05867979	0.05054574	
376	0.05926453	0.05058934	
376.2	0.0594156	0.05063292	
376.4	0.05951949	0.05067649	
376.6	0.05982406	0.05072005	
376.8	0.0593478	0.05076359	
377	0.05958736	0.05080713	
377.2	0.05980632	0.05085066	
377.4	0.06014242	0.05089417	
377.6	0.06006439	0.05093768	
377.8	0.05975044	0.05098117	
378	0.05919619	0.05102465	
378.2	0.05900805	0.05106813	
378.4	0.05878724	0.05111159	
378.6	0.05888901	0.05115504	
378.8	0.05870303	0.05119848	
379	0.05892139	0.05124191	
379.2	0.05879736	0.05128532	
379.4	0.05939978	0.05132873	
379.6	0.05982573	0.05137213	
379.8	0.05953482	0.05141551	
380	0.06002264	0.05145889	
380.2	0.06009277	0.05150225	
380.4	0.05994268	0.0515456	
380.6	0.05963803	0.05158894	
380.8	0.05940065	0.05163227	
381	0.05954941	0.05167559	
381.2	0.05906582	0.0517189	
381.4	0.05870454	0.0517622	
381.6	0.0578349	0.05180549	
381.8	0.0570285	0.05184876	
382	0.05638894	0.05189203	
382.2	0.05638894	0.05193529	
382.4	0.05619489	0.051929	
382.6	0.05606459	0.05192271	
382.8	0.05618787	0.05191641	
383	0.05580652	0.05191012	
383.2	0.05570923	0.05190383	
383.4	0.05569852	0.05189754	
383.6	0.05553009	0.05189126	
383.8	0.05522315	0.05188497	
384	0.05534087	0.05187868	
384.2	0.05526251	0.05187239	
384.4	0.05511945	0.05186611	
384.6	0.05447901	0.05185982	
384.8	0.05456598	0.05185354	
385	0.05406833	0.05184726	
385.2	0.05392356	0.05184097	
385.4	0.05400551	0.05183469	
385.6	0.05383669	0.05182841	
385.8	0.05402886	0.05182213	
386	0.05393055	0.05181585	
386.2	0.05372693	0.05180957	
386.4	0.0535444	0.05180329	
386.6	0.05339782	0.05179702	
386.8	0.05373916	0.05179074	
387	0.05377051	0.05178446	
387.2	0.05385178	0.05177819	
387.4	0.0537297	0.05177191	
387.6	0.05360736	0.05176564	
387.8	0.05377628	0.05175937	
388	0.0534915	0.0517531	
388.2	0.05373067	0.05174682	
388.4	0.05382352	0.05174055	
388.6	0.0537971	0.05173428	
388.8	0.05395233	0.05172802	
389	0.0537568	0.05172175	
389.2	0.05370269	0.05171548	
389.4	0.05358538	0.05170921	
389.6	0.05294905	0.05170295	
389.8	0.05306833	0.05169668	
390	0.05224268	0.05169042	
390.2	0.05252533	0.05168415	
390.4	0.05241048	0.05167789	
390.6	0.05268357	0.05167163	
390.8	0.05277055	0.05166537	
391	0.05262928	0.05165911	
391.2	0.05245883	0.05165285	
391.4	0.0517519	0.05164659	
391.6	0.05157376	0.05164033	
391.8	0.0515241	0.05163407	
392	0.051473	0.05162782	
392.2	0.05213038	0.05162156	
392.4	0.05189545	0.0516153	
392.6	0.05167211	0.05160905	
392.8	0.0516415	0.0516028	
393	0.05149411	0.05159654	
393.2	0.05136413	0.05159029	
393.4	0.05113934	0.05158404	
393.6	0.05083424	0.05157779	
393.8	0.05085998	0.05157154	
394	0.05034193	0.05156529	
394.2	0.05060398	0.05155904	
394.4	0.05059539	0.05155279	
394.6	0.0506683	0.05154655	
394.8	0.05011708	0.0515403	
395	0.05032624	0.05153405	
395.2	0.05046982	0.05152781	
395.4	0.04972705	0.05152157	
395.6	0.04987386	0.05151532	
395.8	0.05039422	0.05150908	
396	0.05066286	0.05150284	
396.2	0.05046287	0.0514966	
396.4	0.050569	0.05149036	
396.6	0.05049678	0.05148412	
396.8	0.05094744	0.05147788	
397	0.05117237	0.05147164	
397.2	0.05112029	0.0514654	
397.4	0.05064583	0.05145917	
397.6	0.05059832	0.05145293	
397.8	0.05061927	0.0514467	
398	0.05009748	0.05144046	
398.2	0.04950653	0.05143423	
398.4	0.04937082	0.051428	
398.6	0.04925378	0.05142177	
398.8	0.04912689	0.05141553	
399	0.04914739	0.0514093	
399.2	0.04904871	0.05140307	
399.4	0.04881783	0.05139685	
399.6	0.04877834	0.05139062	
399.8	0.04874661	0.05138439	
400	0.04844425	0.05137816	
400.2	0.04823018	0.05137194	
400.4	0.04849447	0.05136571	
400.6	0.04816619	0.05135949	
400.8	0.04842337	0.05135327	
401	0.04853161	0.05134704	
401.2	0.04828171	0.05134082	
401.4	0.04827357	0.0513346	
401.6	0.04863956	0.05132838	
401.8	0.04828942	0.05132216	
402	0.04777476	0.05131594	
402.2	0.0475616	0.05130972	
402.4	0.04780321	0.0513035	
402.6	0.04806254	0.05129729	
402.8	0.04815843	0.05129107	
403	0.04835595	0.05128486	
403.2	0.04865084	0.05127864	
403.4	0.04890824	0.05127243	
403.6	0.04877175	0.05126621	
403.8	0.04849325	0.05126	
404	0.04882729	0.05125379	
404.2	0.04862622	0.05124758	
404.4	0.04827649	0.05124137	
404.6	0.04805277	0.05123516	
404.8	0.04802698	0.05122895	
405	0.04811546	0.05122274	
405.2	0.04793706	0.05121654	
405.4	0.04784239	0.05121033	
405.6	0.04783529	0.05120413	
405.8	0.04758648	0.05119792	
406	0.04755077	0.05119172	
406.2	0.04757912	0.05118551	
406.4	0.04785743	0.05117931	
406.6	0.04797934	0.05117311	
406.8	0.04775335	0.05116691	
407	0.0478322	0.05116071	
407.2	0.04777914	0.05115451	
407.4	0.04803851	0.05114831	
407.6	0.04764042	0.05114211	
407.8	0.04739957	0.05113592	
408	0.04750664	0.05112972	
408.2	0.04697042	0.05112352	
408.4	0.04663578	0.05111733	
408.6	0.04713649	0.05111113	
408.8	0.04674119	0.05110494	
409	0.0467798	0.05109875	
409.2	0.04659948	0.05109256	
409.4	0.0465903	0.05108637	
409.6	0.04669542	0.05108017	
409.8	0.04644303	0.05107399	
410	0.04648885	0.0510678	
410.2	0.04653175	0.05106161	
410.4	0.04646155	0.05105542	
410.6	0.04577505	0.05104923	
410.8	0.04556821	0.05104305	
411	0.04523552	0.05103686	
411.2	0.04507696	0.05103068	
411.4	0.04473308	0.05102449	
411.6	0.04424973	0.05101831	
411.8	0.04439703	0.05101213	
412	0.04443186	0.05100595	
412.2	0.04439096	0.05099977	
412.4	0.04449237	0.05099359	
412.6	0.04478193	0.05098741	
412.8	0.04442064	0.05098123	
413	0.04460226	0.05097505	
413.2	0.04470519	0.05096888	
413.4	0.04502124	0.0509627	
413.6	0.0451772	0.05095652	
413.8	0.04541465	0.05095035	
414	0.04576522	0.05094417	
414.2	0.04548916	0.050938	
414.4	0.04535055	0.05093183	
414.6	0.04473933	0.05092566	
414.8	0.04439915	0.05091949	
415	0.044056	0.05091332	
415.2	0.04379493	0.05090715	
415.4	0.04341467	0.05090098	
415.6	0.04354077	0.05089481	
415.8	0.04369087	0.05088864	
416	0.04388489	0.05088248	
416.2	0.044414	0.05087631	
416.4	0.04471762	0.05087015	
416.6	0.04497871	0.05086398	
416.8	0.04527374	0.05085782	
417	0.0455844	0.05085166	
417.2	0.04579059	0.05084549	
417.4	0.04603222	0.05083933	
417.6	0.04643625	0.05083317	
417.8	0.04640814	0.05082701	
418	0.0463002	0.05082085	
418.2	0.04558321	0.05081469	
418.4	0.045433	0.05080854	
418.6	0.04514321	0.05080238	
418.8	0.04519103	0.05079622	
419	0.04561954	0.05079007	
419.2	0.04506739	0.05078391	
419.4	0.0448745	0.05077776	
419.6	0.04486991	0.05077161	
419.8	0.04482442	0.05076546	
420	0.0449925	0.0507593	
420.2	0.04533506	0.05075315	
420.4	0.04500344	0.050747	
420.6	0.0450509	0.05074085	
420.8	0.04475344	0.0507347	
421	0.04476186	0.05072856	
421.2	0.04449451	0.05072241	
421.4	0.04450029	0.05071626	
421.6	0.04476605	0.05071012	
421.8	0.04447859	0.05070397	
422	0.04444814	0.05069783	
422.2	0.04407443	0.05069169	
422.4	0.04453046	0.05068554	
422.6	0.04438209	0.0506794	
422.8	0.0444937	0.05067326	
423	0.04474862	0.05066712	
423.2	0.04457858	0.05066098	
423.4	0.0444223	0.05065484	
423.6	0.04422545	0.0506487	
423.8	0.04388518	0.05064257	
424	0.04370284	0.05063643	
424.2	0.04385768	0.05063029	
424.4	0.04357214	0.05062416	
424.6	0.04354903	0.05061802	
424.8	0.04311325	0.05061189	
425	0.04301082	0.05060576	
425.2	0.04293569	0.05059962	
425.4	0.04283529	0.05059349	
425.6	0.04320361	0.05058736	
425.8	0.04312492	0.05058123	
426	0.04322878	0.0505751	
426.2	0.04294829	0.05056897	
426.4	0.04326483	0.05056285	
426.6	0.04308206	0.05055672	
426.8	0.04359093	0.05055059	
427	0.04369933	0.05054447	
427.2	0.04387133	0.05053834	
427.4	0.04374415	0.05053222	
427.6	0.04395369	0.0505261	
427.8	0.04398793	0.05051997	
428	0.0445353	0.05051385	
428.2	0.04473301	0.05050773	
428.4	0.04428897	0.05050161	
428.6	0.04386401	0.05049549	
428.8	0.04352605	0.05048937	
429	0.0436622	0.05048325	
429.2	0.04411217	0.05047714	
429.4	0.04445261	0.05047102	
429.6	0.04491923	0.0504649	
429.8	0.04517917	0.05045879	
430	0.04483167	0.05045267	
430.2	0.04444406	0.05044656	
430.4	0.04463017	0.05044045	
430.6	0.04463355	0.05043434	
430.8	0.04481481	0.05042822	
431	0.0445364	0.05042211	
431.2	0.04462799	0.050416	
431.4	0.04423232	0.05040989	
431.6	0.04408074	0.05040379	
431.8	0.04385858	0.05039768	
432	0.04338156	0.05039157	
432.2	0.04265294	0.05038547	
432.4	0.04205389	0.05037936	
432.6	0.04196347	0.05037325	
432.8	0.04209167	0.05036715	
433	0.0426088	0.05036105	
433.2	0.04261825	0.05035495	
433.4	0.04260792	0.05034884	
433.6	0.0427488	0.05034274	
433.8	0.04288934	0.05033664	
434	0.0427841	0.05033054	
434.2	0.04301308	0.05032444	
434.4	0.04341463	0.05031835	
434.6	0.0440324	0.05031225	
434.8	0.04388451	0.05030615	
435	0.04395371	0.05030006	
435.2	0.04428566	0.05029396	
435.4	0.04438171	0.05028787	
435.6	0.0446348	0.05028177	
435.8	0.04473679	0.05027568	
436	0.04483012	0.05026959	
436.2	0.04492307	0.0502635	
436.4	0.04554607	0.0502574	
436.6	0.04528297	0.05025131	
436.8	0.04541406	0.05024523	
437	0.04554368	0.05023914	
437.2	0.04548282	0.05023305	
437.4	0.04518952	0.05022696	
437.6	0.04537217	0.05022088	
437.8	0.04532964	0.05021479	
438	0.04492355	0.05020871	
438.2	0.04465789	0.05020262	
438.4	0.04489407	0.05019654	
438.6	0.04525674	0.05019046	
438.8	0.0447078	0.05018437	
439	0.04522465	0.05017829	
439.2	0.04491569	0.05017221	
439.4	0.04472293	0.05016613	
439.6	0.04469571	0.05016005	
439.8	0.04463222	0.05015398	
440	0.04451751	0.0501479	
440.2	0.04450799	0.05014182	
440.4	0.04479531	0.05013575	
440.6	0.04443942	0.05012967	
440.8	0.04516097	0.0501236	
441	0.04531914	0.05011752	
441.2	0.04488962	0.05011145	
441.4	0.04426047	0.05010538	
441.6	0.04397026	0.0500993	
441.8	0.04359886	0.05009323	
442	0.04333885	0.05008716	
442.2	0.04360317	0.05008109	
442.4	0.04388429	0.05007503	
442.6	0.04389599	0.05006896	
442.8	0.04356348	0.05006289	
443	0.04384157	0.05005682	
443.2	0.04295755	0.05005076	
443.4	0.04272029	0.05004469	
443.6	0.04244583	0.05003863	
443.8	0.0419156	0.05003257	
444	0.04163002	0.0500265	
444.2	0.04160951	0.05002044	
444.4	0.04164095	0.05001438	
444.6	0.04177932	0.05000832	
444.8	0.04175016	0.05000226	
445	0.04122872	0.0499962	
445.2	0.04060266	0.04999014	
445.4	0.04049513	0.04998408	
445.6	0.04043387	0.04997803	
445.8	0.04079215	0.04997197	
446	0.04155512	0.04996592	
446.2	0.04152429	0.04995986	
446.4	0.04194503	0.04995381	
446.6	0.04216489	0.04994775	
446.8	0.0425329	0.0499417	
447	0.04248588	0.04993565	
447.2	0.04232853	0.0499296	
447.4	0.04233295	0.04992355	
447.6	0.04212011	0.0499175	
447.8	0.041768	0.04991145	
448	0.04189219	0.0499054	
448.2	0.04219129	0.04989936	
448.4	0.04233513	0.04989331	
448.6	0.04237034	0.04988726	
448.8	0.04261759	0.04988122	
449	0.04264748	0.04987517	
449.2	0.04288227	0.04986913	
449.4	0.04284285	0.04986309	
449.6	0.04292526	0.04985704	
449.8	0.04321558	0.049851	
450	0.0429931	0.04984496	
450.2	0.0427218	0.04983892	
450.4	0.04323594	0.04983288	
450.6	0.04321605	0.04982684	
450.8	0.0433524	0.04982081	
451	0.04319609	0.04981477	
451.2	0.04293836	0.04980873	
451.4	0.04250519	0.0498027	
451.6	0.04238854	0.04979666	
451.8	0.04222027	0.04979063	
452	0.04219264	0.04978459	
452.2	0.04228622	0.04977856	
452.4	0.04230045	0.04977253	
452.6	0.04206979	0.0497665	
452.8	0.04214199	0.04976047	
453	0.04213686	0.04975444	
453.2	0.04228845	0.04974841	
453.4	0.04190657	0.04974238	
453.6	0.04182814	0.04973635	
453.8	0.04192059	0.04973033	
454	0.04211383	0.0497243	
454.2	0.04248149	0.04971828	
454.4	0.04302597	0.04971225	
454.6	0.04283713	0.04970623	
454.8	0.04276556	0.0497002	
455	0.0426208	0.04969418	
455.2	0.04225063	0.04968816	
455.4	0.04216404	0.04968214	
455.6	0.04232032	0.04967612	
455.8	0.04233419	0.0496701	
456	0.04213726	0.04966408	
456.2	0.04227841	0.04965806	
456.4	0.04179783	0.04965204	
456.6	0.04193174	0.04964603	
456.8	0.04222017	0.04964001	
457	0.0422504	0.049634	
457.2	0.04233924	0.04962798	
457.4	0.0420816	0.04962197	
457.6	0.04202948	0.04961596	
457.8	0.04227107	0.04960994	
458	0.04239703	0.04960393	
458.2	0.04206329	0.04959792	
458.4	0.04207986	0.04959191	
458.6	0.04183364	0.0495859	
458.8	0.04193139	0.04957989	
459	0.04207673	0.04957388	
459.2	0.04195861	0.04956788	
459.4	0.04179977	0.04956187	
459.6	0.04216719	0.04955587	
459.8	0.04199195	0.04954986	
460	0.04183814	0.04954386	
460.2	0.04167212	0.04953785	
460.4	0.0412921	0.04953185	
460.6	0.0417783	0.04952585	
460.8	0.04146693	0.04951985	
461	0.04119854	0.04951385	
461.2	0.04113895	0.04950785	
461.4	0.04096179	0.04950185	
461.6	0.04091694	0.04949585	
461.8	0.04105713	0.04948985	
462	0.04110497	0.04948385	
462.2	0.04108902	0.04947786	
462.4	0.04104041	0.04947186	
462.6	0.04143307	0.04946587	
462.8	0.04169532	0.04945987	
463	0.04222816	0.04945388	
463.2	0.04200021	0.04944789	
463.4	0.04232971	0.0494419	
463.6	0.04253869	0.0494359	
463.8	0.04249504	0.04942991	
464	0.04281789	0.04942392	
464.2	0.04296637	0.04941794	
464.4	0.04319515	0.04941195	
464.6	0.04341829	0.04940596	
464.8	0.04355278	0.04939997	
465	0.04341878	0.04939399	
465.2	0.04316107	0.049388	
465.4	0.0430566	0.04938202	
465.6	0.04268974	0.04937603	
465.8	0.0424265	0.04937005	
466	0.04187277	0.04936407	
466.2	0.04185782	0.04935809	
466.4	0.04175441	0.0493521	
466.6	0.04185664	0.04934612	
466.8	0.04170451	0.04934014	
467	0.04229538	0.04933417	
467.2	0.04192251	0.04932819	
467.4	0.04239571	0.04932221	
467.6	0.04259015	0.04931623	
467.8	0.043012	0.04931026	
468	0.04363373	0.04930428	
468.2	0.04443945	0.04929831	
468.4	0.04485574	0.04929233	
468.6	0.04492275	0.04928636	
468.8	0.0450697	0.04928039	
469	0.04494139	0.04927442	
469.2	0.0441241	0.04926845	
469.4	0.0435426	0.04926248	
469.6	0.04277929	0.04925651	
469.8	0.04211034	0.04925054	
470	0.04173369	0.04924457	
470.2	0.04232851	0.0492386	
470.4	0.04227984	0.04923264	
470.6	0.04188217	0.04922667	
470.8	0.04131673	0.04922071	
471	0.04130852	0.04921474	
471.2	0.04088964	0.04920878	
471.4	0.04090039	0.04920281	
471.6	0.04111549	0.04919685	
471.8	0.04127187	0.04919089	
472	0.04152619	0.04918493	
472.2	0.04186581	0.04917897	
472.4	0.04187707	0.04917301	
472.6	0.04192884	0.04916705	
472.8	0.04166698	0.04916109	
473	0.04169496	0.04915514	
473.2	0.04122683	0.04914918	
473.4	0.04102	0.04914322	
473.6	0.04121397	0.04913727	
473.8	0.04122589	0.04913132	
474	0.04173888	0.04912536	
474.2	0.04186579	0.04911941	
474.4	0.0418243	0.04911346	
474.6	0.04147118	0.04910751	
474.8	0.0411537	0.04910155	
475	0.0410494	0.04909561	
475.2	0.04153176	0.04908966	
475.4	0.04140123	0.04908371	
475.6	0.04176579	0.04907776	
475.8	0.04174269	0.04907181	
476	0.04155307	0.04906587	
476.2	0.04149521	0.04905992	
476.4	0.04147376	0.04905398	
476.6	0.04096114	0.04904803	
476.8	0.04073625	0.04904209	
477	0.04098871	0.04903615	
477.2	0.04072339	0.0490302	
477.4	0.04086456	0.04902426	
477.6	0.04118781	0.04901832	
477.8	0.04122259	0.04901238	
478	0.04099945	0.04900644	
478.2	0.04054227	0.0490005	
478.4	0.04088519	0.04899457	
478.6	0.04056326	0.04898863	
478.8	0.04087629	0.04898269	
479	0.04133782	0.04897676	
479.2	0.04189789	0.04897082	
479.4	0.04165456	0.04896489	
479.6	0.04189464	0.04895896	
479.8	0.04181695	0.04895302	
480	0.041388	0.04894709	
480.2	0.04153626	0.04894116	
480.4	0.04161065	0.04893523	
480.6	0.04123487	0.0489293	
480.8	0.04129328	0.04892337	
481	0.04127323	0.04891744	
481.2	0.04151241	0.04891151	
481.4	0.04169199	0.04890559	
481.6	0.04148329	0.04889966	
481.8	0.04136172	0.04889374	
482	0.04080654	0.04888781	
482.2	0.0403208	0.04888189	
482.4	0.03987007	0.04887596	
482.6	0.03876694	0.04887004	
482.8	0.03910607	0.04886412	
483	0.03877901	0.0488582	
483.2	0.03847823	0.04885228	
483.4	0.03846914	0.04884636	
483.6	0.03896932	0.04884044	
483.8	0.03926171	0.04883452	
484	0.03940304	0.0488286	
484.2	0.03989521	0.04882269	
484.4	0.04037484	0.04881677	
484.6	0.04050272	0.04881085	
484.8	0.04086209	0.04880494	
485	0.04083766	0.04879903	
485.2	0.04116052	0.04879311	
485.4	0.04112641	0.0487872	
485.6	0.04116808	0.04878129	
485.8	0.0408608	0.04877538	
486	0.04053202	0.04876947	
486.2	0.03966831	0.04876356	
486.4	0.03900126	0.04875765	
486.6	0.03856979	0.04875174	
486.8	0.03862078	0.04874583	
487	0.03813884	0.04873993	
487.2	0.03830316	0.04873402	
487.4	0.03868012	0.04872811	
487.6	0.03915052	0.04872221	
487.8	0.0393745	0.04871631	
488	0.03917353	0.0487104	
488.2	0.03939952	0.0487045	
488.4	0.04012051	0.0486986	
488.6	0.04040429	0.0486927	
488.8	0.04021969	0.0486868	
489	0.04033477	0.0486809	
489.2	0.04073038	0.048675	
489.4	0.04049629	0.0486691	
489.6	0.04063639	0.0486632	
489.8	0.04074905	0.04865731	
490	0.04094064	0.04865141	
490.2	0.0410276	0.04864551	
490.4	0.04104979	0.04863962	
490.6	0.04102879	0.04863373	
490.8	0.04071541	0.04862783	
491	0.04054878	0.04862194	
491.2	0.04047764	0.04861605	
491.4	0.04072448	0.04861016	
491.6	0.04097557	0.04860427	
491.8	0.04115646	0.04859838	
492	0.04054326	0.04859249	
492.2	0.04102094	0.0485866	
492.4	0.04168437	0.04858071	
492.6	0.04151445	0.04857482	
492.8	0.04136538	0.04856894	
493	0.0416859	0.04856305	
493.2	0.04127988	0.04855717	
493.4	0.04138418	0.04855128	
493.6	0.04202475	0.0485454	
493.8	0.04240349	0.04853952	
494	0.04258915	0.04853364	
494.2	0.04239682	0.04852776	
494.4	0.04214242	0.04852188	
494.6	0.04199315	0.048516	
494.8	0.0418586	0.04851012	
495	0.04151031	0.04850424	
495.2	0.04145491	0.04849836	
495.4	0.0414532	0.04849248	
495.6	0.0413344	0.04848661	
495.8	0.04129879	0.04848073	
496	0.04083047	0.04847486	
496.2	0.04121031	0.04846898	
496.4	0.04097162	0.04846311	
496.6	0.04067921	0.04845724	
496.8	0.04077814	0.04845137	
497	0.04064555	0.0484455	
497.2	0.04068592	0.04843962	
497.4	0.04107946	0.04843376	
497.6	0.04123996	0.04842789	
497.8	0.04133217	0.04842202	
498	0.04098192	0.04841615	
498.2	0.04054767	0.04841028	
498.4	0.04078178	0.04840442	
498.6	0.04049767	0.04839855	
498.8	0.04047991	0.04839269	
499	0.04024869	0.04838682	
499.2	0.04042308	0.04838096	
499.4	0.03986751	0.0483751	
499.6	0.03982995	0.04836924	
499.8	0.04015524	0.04836337	
500	0.03977117	0.04835751	
500.2	0.03965954	0.04835165	
500.4	0.03931098	0.04834579	
500.6	0.03965522	0.04833994	
500.8	0.03986585	0.04833408	
501	0.03999218	0.04832822	
501.2	0.04038124	0.04832237	
501.4	0.04087365	0.04831651	
501.6	0.0408947	0.04831066	
501.8	0.0414787	0.0483048	
502	0.04163932	0.04829895	
502.2	0.04159472	0.0482931	
502.4	0.04178647	0.04828724	
502.6	0.04186111	0.04828139	
502.8	0.04160337	0.04827554	
503	0.0412626	0.04826969	
503.2	0.04133105	0.04826384	
503.4	0.04087389	0.04825799	
503.6	0.04066268	0.04825215	
503.8	0.04072909	0.0482463	
504	0.04020074	0.04824045	
504.2	0.03996352	0.04823461	
504.4	0.0398846	0.04822876	
504.6	0.039553	0.04822292	
504.8	0.03930296	0.04821707	
505	0.03923241	0.04821123	
505.2	0.03920352	0.04820539	
505.4	0.03971669	0.04819955	
505.6	0.03971871	0.04819371	
505.8	0.04024875	0.04818787	
506	0.03993167	0.04818203	
506.2	0.04001003	0.04817619	
506.4	0.04045747	0.04817035	
506.6	0.04066664	0.04816452	
506.8	0.04049382	0.04815868	
507	0.04066712	0.04815284	
507.2	0.04118863	0.04814701	
507.4	0.04095677	0.04814117	
507.6	0.04103593	0.04813534	
507.8	0.04160029	0.04812951	
508	0.0414593	0.04812368	
508.2	0.04142885	0.04811784	
508.4	0.04127381	0.04811201	
508.6	0.04125575	0.04810618	
508.8	0.04157466	0.04810035	
509	0.04167477	0.04809453	
509.2	0.04158492	0.0480887	
509.4	0.04206837	0.04808287	
509.6	0.04191837	0.04807704	
509.8	0.04166117	0.04807122	
510	0.04189156	0.04806539	
510.2	0.04183575	0.04805957	
510.4	0.041896	0.04805375	
510.6	0.0414414	0.04804792	
510.8	0.04101659	0.0480421	
511	0.04057228	0.04803628	
511.2	0.04055357	0.04803046	
511.4	0.04032321	0.04802464	
511.6	0.04055283	0.04801882	
511.8	0.04024114	0.048013	
512	0.04034346	0.04800718	
512.2	0.04048189	0.04800136	
512.4	0.0407482	0.04799555	
512.6	0.04107254	0.04798973	
512.8	0.04129932	0.04798392	
513	0.04148865	0.0479781	
513.2	0.04134131	0.04797229	
513.4	0.04132262	0.04796647	
513.6	0.04120614	0.04796066	
513.8	0.04105695	0.04795485	
514	0.04135556	0.04794904	
514.2	0.04069034	0.04794323	
514.4	0.04048815	0.04793742	
514.6	0.04026917	0.04793161	
514.8	0.0404617	0.0479258	
515	0.04055451	0.04792	
515.2	0.04063875	0.04791419	
515.4	0.04080921	0.04790838	
515.6	0.04093242	0.04790258	
515.8	0.04102027	0.04789677	
516	0.04153092	0.04789097	
516.2	0.04136696	0.04788517	
516.4	0.04146652	0.04787936	
516.6	0.04148365	0.04787356	
516.8	0.04158678	0.04786776	
517	0.04156182	0.04786196	
517.2	0.04090819	0.04785616	
517.4	0.0405094	0.04785036	
517.6	0.04074835	0.04784456	
517.8	0.04062731	0.04783877	
518	0.04054846	0.04783297	
518.2	0.03989955	0.04782717	
518.4	0.03997301	0.04782138	
518.6	0.04018817	0.04781558	
518.8	0.04028445	0.04780979	
519	0.03992637	0.04780399	
519.2	0.04008105	0.0477982	
519.4	0.0405039	0.04779241	
519.6	0.04049553	0.04778662	
519.8	0.04079199	0.04778083	
520	0.04099357	0.04777504	
520.2	0.0409678	0.04776925	
520.4	0.0411217	0.04776346	
520.6	0.04121321	0.04775767	
520.8	0.04098964	0.04775189	
521	0.04086808	0.0477461	
521.2	0.04054314	0.04774031	
521.4	0.03999464	0.04773453	
521.6	0.04014166	0.04772874	
521.8	0.03970212	0.04772296	
522	0.03963676	0.04771718	
522.2	0.03919912	0.0477114	
522.4	0.03930548	0.04770561	
522.6	0.03900943	0.04769983	
522.8	0.03902713	0.04769405	
523	0.03847121	0.04768827	
523.2	0.03905727	0.04768249	
523.4	0.03959839	0.04767672	
523.6	0.03994996	0.04767094	
523.8	0.04050044	0.04766516	
524	0.04092327	0.04765939	
524.2	0.04084827	0.04765361	
524.4	0.0409859	0.04764784	
524.6	0.04109985	0.04764206	
524.8	0.04087397	0.04763629	
525	0.04044912	0.04763052	
525.2	0.03994026	0.04762475	
525.4	0.03915801	0.04761898	
525.6	0.03906847	0.04761321	
525.8	0.03884994	0.04760744	
526	0.03889373	0.04760167	
526.2	0.03890823	0.0475959	
526.4	0.03895138	0.04759013	
526.6	0.03869707	0.04758436	
526.8	0.0386953	0.0475786	
527	0.03898474	0.04757283	
527.2	0.03990201	0.04756707	
527.4	0.04042001	0.0475613	
527.6	0.04025961	0.04755554	
527.8	0.04037047	0.04754978	
528	0.04049683	0.04754402	
528.2	0.0402452	0.04753826	
528.4	0.04034834	0.04753249	
528.6	0.03977884	0.04752674	
528.8	0.03948598	0.04752098	
529	0.03858057	0.04751522	
529.2	0.03822481	0.04750946	
529.4	0.0384509	0.0475037	
529.6	0.03853533	0.04749795	
529.8	0.03874473	0.04749219	
530	0.03906503	0.04748644	
530.2	0.03944452	0.04748068	
530.4	0.0394162	0.04747493	
530.6	0.03929783	0.04746918	
530.8	0.03991943	0.04746342	
531	0.04026348	0.04745767	
531.2	0.04060408	0.04745192	
531.4	0.04025647	0.04744617	
531.6	0.04058448	0.04744042	
531.8	0.04092599	0.04743467	
532	0.04125357	0.04742893	
532.2	0.04147799	0.04742318	
532.4	0.04114628	0.04741743	
532.6	0.04118193	0.04741169	
532.8	0.04170585	0.04740594	
533	0.04121138	0.0474002	
533.2	0.04196709	0.04739445	
533.4	0.04235982	0.04738871	
533.6	0.04187481	0.04738297	
533.8	0.04168566	0.04737723	
534	0.04122933	0.04737148	
534.2	0.04090711	0.04736574	
534.4	0.0403457	0.04736	
534.6	0.03987492	0.04735427	
534.8	0.03977303	0.04734853	
535	0.03949002	0.04734279	
535.2	0.03923521	0.04733705	
535.4	0.0391313	0.04733132	
535.6	0.03976058	0.04732558	
535.8	0.03954956	0.04731985	
536	0.03960262	0.04731411	
536.2	0.03935411	0.04730838	
536.4	0.03940056	0.04730265	
536.6	0.04003686	0.04729691	
536.8	0.03990595	0.04729118	
537	0.03955998	0.04728545	
537.2	0.03970411	0.04727972	
537.4	0.03920645	0.04727399	
537.6	0.03914116	0.04726827	
537.8	0.03917236	0.04726254	
538	0.03885381	0.04725681	
538.2	0.03908309	0.04725108	
538.4	0.03912387	0.04724536	
538.6	0.03910443	0.04723963	
538.8	0.03925063	0.04723391	
539	0.03979081	0.04722819	
539.2	0.04012215	0.04722246	
539.4	0.0404052	0.04721674	
539.6	0.04048031	0.04721102	
539.8	0.04064135	0.0472053	
540	0.0408155	0.04719958	
540.2	0.04110538	0.04719386	
540.4	0.04099358	0.04718814	
540.6	0.04086458	0.04718242	
540.8	0.0402335	0.0471767	
541	0.03966775	0.04717099	
541.2	0.03947113	0.04716527	
541.4	0.03910518	0.04715956	
541.6	0.03946722	0.04715384	
541.8	0.03943092	0.04714813	
542	0.0390292	0.04714241	
542.2	0.03894675	0.0471367	
542.4	0.03891498	0.04713099	
542.6	0.03925151	0.04712528	
542.8	0.03925615	0.04711957	
543	0.0399472	0.04711386	
543.2	0.03980316	0.04710815	
543.4	0.03986205	0.04710244	
543.6	0.03996939	0.04709673	
543.8	0.040039	0.04709103	
544	0.03986695	0.04708532	
544.2	0.04043441	0.04707961	
544.4	0.03985183	0.04707391	
544.6	0.03989265	0.04706821	
544.8	0.03952976	0.0470625	
545	0.03949339	0.0470568	
545.2	0.0396448	0.0470511	
545.4	0.03973557	0.0470454	
545.6	0.03992357	0.04703969	
545.8	0.03953736	0.04703399	
546	0.03924031	0.0470283	
546.2	0.0392799	0.0470226	
546.4	0.03960966	0.0470169	
546.6	0.03996169	0.0470112	
546.8	0.03999814	0.0470055	
547	0.04004366	0.04699981	
547.2	0.03959099	0.04699411	
547.4	0.03995119	0.04698842	
547.6	0.03938311	0.04698273	
547.8	0.03915732	0.04697703	
548	0.03945234	0.04697134	
548.2	0.03962037	0.04696565	
548.4	0.03870422	0.04695996	
548.6	0.0388604	0.04695427	
548.8	0.03875382	0.04694858	
549	0.03866721	0.04694289	
549.2	0.03913958	0.0469372	
549.4	0.03929125	0.04693151	
549.6	0.03874276	0.04692582	
549.8	0.03893508	0.04692014	
550	0.03912397	0.04691445	
550.2	0.03927195	0.04690877	
550.4	0.03919589	0.04690308	
550.6	0.03970259	0.0468974	
550.8	0.03989912	0.04689172	
551	0.03990622	0.04688604	
551.2	0.04005359	0.04688035	
551.4	0.04019168	0.04687467	
551.6	0.03981582	0.04686899	
551.8	0.03967644	0.04686331	
552	0.03938425	0.04685763	
552.2	0.03845924	0.04685196	
552.4	0.03868648	0.04684628	
552.6	0.0387796	0.0468406	
552.8	0.03888186	0.04683493	
553	0.03914382	0.04682925	
553.2	0.03922941	0.04682358	
553.4	0.03881729	0.0468179	
553.6	0.03872347	0.04681223	
553.8	0.03861285	0.04680656	
554	0.0381192	0.04680089	
554.2	0.03782634	0.04679521	
554.4	0.03744328	0.04678954	
554.6	0.03780986	0.04678387	
554.8	0.03799519	0.0467782	
555	0.03841621	0.04677254	
555.2	0.03844511	0.04676687	
555.4	0.03842267	0.0467612	
555.6	0.03823281	0.04675554	
555.8	0.03825585	0.04674987	
556	0.03842822	0.0467442	
556.2	0.03858186	0.04673854	
556.4	0.03950495	0.04673288	
556.6	0.03926437	0.04672721	
556.8	0.03978152	0.04672155	
557	0.03946167	0.04671589	
557.2	0.03948871	0.04671023	
557.4	0.03928752	0.04670457	
557.6	0.03914039	0.04669891	
557.8	0.03897807	0.04669325	
558	0.03899945	0.04668759	
558.2	0.03914454	0.04668194	
558.4	0.03917252	0.04667628	
558.6	0.03958438	0.04667062	
558.8	0.04003718	0.04666497	
559	0.04017558	0.04665931	
559.2	0.04011064	0.04665366	
559.4	0.03983029	0.04664801	
559.6	0.04015442	0.04664235	
559.8	0.04072598	0.0466367	
560	0.04076665	0.04663105	
560.2	0.04075031	0.0466254	
560.4	0.04072695	0.04661975	
560.6	0.04062822	0.0466141	
560.8	0.04087883	0.04660845	
561	0.04069713	0.0466028	
561.2	0.04123212	0.04659716	
561.4	0.04100286	0.04659151	
561.6	0.04122394	0.04658586	
561.8	0.04151062	0.04658022	
562	0.04161962	0.04657457	
562.2	0.04149743	0.04656893	
562.4	0.04147564	0.04656329	
562.6	0.04193202	0.04655765	
562.8	0.04185782	0.046552	
563	0.04154006	0.04654636	
563.2	0.0415063	0.04654072	
563.4	0.04098757	0.04653508	
563.6	0.04127368	0.04652944	
563.8	0.04113103	0.04652381	
564	0.04066373	0.04651817	
564.2	0.04040536	0.04651253	
564.4	0.04036048	0.0465069	
564.6	0.0403777	0.04650126	
564.8	0.04033561	0.04649563	
565	0.04031744	0.04648999	
565.2	0.04050224	0.04648436	
565.4	0.04019828	0.04647872	
565.6	0.03980961	0.04647309	
565.8	0.03955096	0.04646746	
566	0.03958353	0.04646183	
566.2	0.03951789	0.0464562	
566.4	0.03992513	0.04645057	
566.6	0.04065032	0.04644494	
566.8	0.0402662	0.04643931	
567	0.04026517	0.04643369	
567.2	0.04007062	0.04642806	
567.4	0.04013315	0.04642243	
567.6	0.0409595	0.04641681	
567.8	0.04103699	0.04641118	
568	0.04101018	0.04640556	
568.2	0.04110534	0.04639994	
568.4	0.04164045	0.04639431	
568.6	0.04187837	0.04638869	
568.8	0.04173297	0.04638307	
569	0.04159004	0.04637745	
569.2	0.04128828	0.04637183	
569.4	0.04061697	0.04636621	
569.6	0.03997882	0.04636059	
569.8	0.04000215	0.04635498	
570	0.04038764	0.04634936	
570.2	0.04018911	0.04634374	
570.4	0.0401768	0.04633813	
570.6	0.04019381	0.04633251	
570.8	0.03964466	0.0463269	
571	0.03994148	0.04632128	
571.2	0.04002833	0.04631567	
571.4	0.04083417	0.04631006	
571.6	0.04118824	0.04630445	
571.8	0.04090959	0.04629884	
572	0.04102093	0.04629323	
572.2	0.0410331	0.04628762	
572.4	0.04115364	0.04628201	
572.6	0.04110158	0.0462764	
572.8	0.04068336	0.04627079	
573	0.04102554	0.04626518	
573.2	0.04084073	0.04625958	
573.4	0.04035413	0.04625397	
573.6	0.04040127	0.04624837	
573.8	0.04058435	0.04624276	
574	0.04056907	0.04623716	
574.2	0.03982132	0.04623156	
574.4	0.03976637	0.04622595	
574.6	0.03953087	0.04622035	
574.8	0.03945367	0.04621475	
575	0.03970221	0.04620915	
575.2	0.03949211	0.04620355	
575.4	0.03961308	0.04619795	
575.6	0.03986775	0.04619236	
575.8	0.03975098	0.04618676	
576	0.04001192	0.04618116	
576.2	0.03961088	0.04617557	
576.4	0.04000841	0.04616997	
576.6	0.04016008	0.04616438	
576.8	0.04011947	0.04615878	
577	0.04023435	0.04615319	
577.2	0.04001043	0.0461476	
577.4	0.03982938	0.046142	
577.6	0.03984808	0.04613641	
577.8	0.03921478	0.04613082	
578	0.03934598	0.04612523	
578.2	0.03908545	0.04611964	
578.4	0.03894415	0.04611405	
578.6	0.03850437	0.04610847	
578.8	0.03837312	0.04610288	
579	0.03854005	0.04609729	
579.2	0.03818704	0.04609171	
579.4	0.03850665	0.04608612	
579.6	0.03923555	0.04608054	
579.8	0.03957478	0.04607495	
580	0.03985523	0.04606937	
580.2	0.04016102	0.04606379	
580.4	0.04024221	0.04605821	
580.6	0.03999255	0.04605262	
580.8	0.03962693	0.04604704	
581	0.03997591	0.04604146	
581.2	0.0398476	0.04603588	
581.4	0.03990147	0.04603031	
581.6	0.04011109	0.04602473	
581.8	0.0401296	0.04601915	
582	0.04077792	0.04601357	
582.2	0.04034611	0.046008	
582.4	0.04028931	0.04600242	
582.6	0.04003364	0.04599685	
582.8	0.03991652	0.04599128	
583	0.03960454	0.0459857	
583.2	0.03926983	0.04598013	
583.4	0.0397712	0.04597456	
583.6	0.04000339	0.04596899	
583.8	0.03978639	0.04596342	
584	0.03961335	0.04595785	
584.2	0.03969119	0.04595228	
584.4	0.03914752	0.04594671	
584.6	0.03914968	0.04594114	
584.8	0.03909304	0.04593558	
585	0.03957869	0.04593001	
585.2	0.03924643	0.04592444	
585.4	0.03954619	0.04591888	
585.6	0.03984119	0.04591331	
585.8	0.03982033	0.04590775	
586	0.04040685	0.04590219	
586.2	0.04042842	0.04589663	
586.4	0.0408623	0.04589106	
586.6	0.04080901	0.0458855	
586.8	0.04076902	0.04587994	
587	0.04051985	0.04587438	
587.2	0.04084016	0.04586883	
587.4	0.04108427	0.04586327	
587.6	0.04095937	0.04585771	
587.8	0.04078802	0.04585215	
588	0.04108425	0.0458466	
588.2	0.04101359	0.04584104	
588.4	0.04069015	0.04583549	
588.6	0.03996715	0.04582993	
588.8	0.04006007	0.04582438	
589	0.03975511	0.04581883	
589.2	0.03957496	0.04581327	
589.4	0.03955256	0.04580772	
589.6	0.0399375	0.04580217	
589.8	0.03971687	0.04579662	
590	0.03967725	0.04579107	
590.2	0.03968698	0.04578552	
590.4	0.03950374	0.04577997	
590.6	0.03942105	0.04577443	
590.8	0.03923699	0.04576888	
591	0.03954912	0.04576333	
591.2	0.04003691	0.04575779	
591.4	0.04028687	0.04575224	
591.6	0.04039448	0.0457467	
591.8	0.04034024	0.04574116	
592	0.04053879	0.04573561	
592.2	0.0403794	0.04573007	
592.4	0.04031208	0.04572453	
592.6	0.03994237	0.04571899	
592.8	0.04051762	0.04571345	
593	0.04072555	0.04570791	
593.2	0.04087346	0.04570237	
593.4	0.04067114	0.04569683	
593.6	0.04069317	0.0456913	
593.8	0.04011817	0.04568576	
594	0.03997073	0.04568022	
594.2	0.04021505	0.04567469	
594.4	0.04020105	0.04566915	
594.6	0.04050396	0.04566362	
594.8	0.04086091	0.04565809	
595	0.04122951	0.04565255	
595.2	0.0416667	0.04564702	
595.4	0.04179298	0.04564149	
595.6	0.04225079	0.04563596	
595.8	0.04224417	0.04563043	
596	0.042038	0.0456249	
596.2	0.04185694	0.04561937	
596.4	0.04155139	0.04561384	
596.6	0.04131731	0.04560832	
596.8	0.04132657	0.04560279	
597	0.04130034	0.04559726	
597.2	0.04043669	0.04559174	
597.4	0.04073082	0.04558621	
597.6	0.04056181	0.04558069	
597.8	0.04038737	0.04557517	
598	0.04035584	0.04556964	
598.2	0.04052094	0.04556412	
598.4	0.04064197	0.0455586	
598.6	0.04090835	0.04555308	
598.8	0.04121688	0.04554756	
599	0.04103823	0.04554204	
599.2	0.04133578	0.04553652	
599.4	0.04083823	0.045531	
599.6	0.04059112	0.04552549	
599.8	0.03985166	0.04551997	
600	0.03929693	0.04551445	
600.2	0.03876217	0.04550894	
600.4	0.03858696	0.04550343	
600.6	0.03866881	0.04549791	
600.8	0.03851442	0.0454924	
601	0.03829463	0.04548689	
601.2	0.03793219	0.04548137	
601.4	0.03883197	0.04547586	
601.6	0.03852169	0.04547035	
601.8	0.03833623	0.04546484	
602	0.03840511	0.04545933	
602.2	0.03840295	0.04545382	
602.4	0.03874683	0.04544832	
602.6	0.0393323	0.04544281	
602.8	0.03968673	0.0454373	
603	0.03950429	0.0454318	
603.2	0.03965898	0.04542629	
603.4	0.03926583	0.04542079	
603.6	0.03937987	0.04541528	
603.8	0.03956538	0.04540978	
604	0.03953787	0.04540428	
604.2	0.03978378	0.04539877	
604.4	0.04029769	0.04539327	
604.6	0.03991907	0.04538777	
604.8	0.0399885	0.04538227	
605	0.04005971	0.04537677	
605.2	0.0402271	0.04537128	
605.4	0.04053374	0.04536578	
605.6	0.03990375	0.04536028	
605.8	0.03967452	0.04535478	
606	0.04008943	0.04534929	
606.2	0.03993833	0.04534379	
606.4	0.04034376	0.0453383	
606.6	0.04065283	0.0453328	
606.8	0.04027909	0.04532731	
607	0.03993311	0.04532182	
607.2	0.03996157	0.04531633	
607.4	0.03994856	0.04531083	
607.6	0.0398488	0.04530534	
607.8	0.04049851	0.04529985	
608	0.04063597	0.04529437	
608.2	0.04075953	0.04528888	
608.4	0.04037033	0.04528339	
608.6	0.03951169	0.0452779	
608.8	0.04005247	0.04527241	
609	0.04007445	0.04526693	
609.2	0.03997858	0.04526144	
609.4	0.0400292	0.04525596	
609.6	0.03950275	0.04525048	
609.8	0.03956696	0.04524499	
610	0.03946116	0.04523951	
610.2	0.03867068	0.04523403	
610.4	0.03862023	0.04522855	
610.6	0.03831877	0.04522307	
610.8	0.03775478	0.04521759	
611	0.03771917	0.04521211	
611.2	0.03800099	0.04520663	
611.4	0.03797669	0.04520115	
611.6	0.03822222	0.04519567	
611.8	0.03875827	0.0451902	
612	0.03896827	0.04518472	
612.2	0.03879836	0.04517924	
612.4	0.0389163	0.04517377	
612.6	0.03900019	0.0451683	
612.8	0.03986569	0.04516282	
613	0.04004435	0.04515735	
613.2	0.04048287	0.04515188	
613.4	0.04052265	0.04514641	
613.6	0.04038089	0.04514094	
613.8	0.04030252	0.04513547	
614	0.03981728	0.04513	
614.2	0.03950714	0.04512453	
614.4	0.03894579	0.04511906	
614.6	0.03904819	0.04511359	
614.8	0.03905943	0.04510813	
615	0.03932146	0.04510266	
615.2	0.03975143	0.04509719	
615.4	0.03996106	0.04509173	
615.6	0.04019487	0.04508627	
615.8	0.04036899	0.0450808	
616	0.04106213	0.04507534	
616.2	0.04067076	0.04506988	
616.4	0.0413467	0.04506442	
616.6	0.04182996	0.04505896	
616.8	0.04197393	0.0450535	
617	0.04192207	0.04504804	
617.2	0.04209435	0.04504258	
617.4	0.04198198	0.04503712	
617.6	0.04169562	0.04503166	
617.8	0.04097747	0.0450262	
618	0.04082535	0.04502075	
618.2	0.04061213	0.04501529	
618.4	0.04012896	0.04500984	
618.6	0.04041739	0.04500438	
618.8	0.04006522	0.04499893	
619	0.04037379	0.04499348	
619.2	0.04035816	0.04498803	
619.4	0.03991123	0.04498257	
619.6	0.03968911	0.04497712	
619.8	0.03969199	0.04497167	
620	0.03987829	0.04496622	
620.2	0.03992283	0.04496078	
620.4	0.04058418	0.04495533	
620.6	0.04069484	0.04494988	
620.8	0.04051389	0.04494443	
621	0.04073115	0.04493899	
621.2	0.04095058	0.04493354	
621.4	0.04107437	0.0449281	
621.6	0.0408945	0.04492265	
621.8	0.0409133	0.04491721	
622	0.04116944	0.04491177	
