# Supplementary material for: Molecular basis for DNA recognition by the maternal pioneer transcription factor FoxH1
Source: Nat Commun. 2022 Nov 26;13:7279. doi: 10.1038/s41467-022-34925-y (PMC9701222; doi:10.1038/s41467-022-34925-y)
Supplement: Supplementary file 4 — Source Data [file 41467_2022_34925_MOESM4_ESM.zip › Sourcedata/BLIS/FoxH1/R30A/GSC/DNA/A5Results.txt]

Conc1	5E-07	
Start1	270	
Stop1	719.8	
Kobs		
Error Kobs		
Koff		
Error Koff		
Time1	Data1	Fit1	
270	-0.09530699		
270.2	-0.09018727		
270.4	-0.08460321		
270.6	-0.07819908		
270.8	-0.07093133		
271	-0.06255174		
271.2	-0.05347348		
271.4	-0.04417264		
271.6	-0.03443474		
271.8	-0.0249147		
272	-0.01470433		
272.2	-0.00571864		
272.4	0.00362179		
272.6	0.01250187		
272.8	0.02143627		
273	0.0308843		
273.2	0.04029674		
273.4	0.04982107		
273.6	0.05997252		
273.8	0.06963508		
274	0.07968466		
274.2	0.08938002		
274.4	0.09911106		
274.6	0.10925718		
274.8	0.11971515		
275	0.13014741		
275.2	0.1403361		
275.4	0.14986428		
275.6	0.16022713		
275.8	0.17036983		
276	0.18092043		
276.2	0.18968371		
276.4	0.19937555		
276.6	0.20894371		
276.8	0.21821765		
277	0.22782608		
277.2	0.23736832		
277.4	0.24659527		
277.6	0.25592974		
277.8	0.26514609		
278	0.27425006		
278.2	0.2831968		
278.4	0.29320681		
278.6	0.30238671		
278.8	0.31173868		
279	0.32130889		
279.2	0.33078368		
279.4	0.33960656		
279.6	0.34937184		
279.8	0.35835507		
280	0.36725986		
280.2	0.37525461		
280.4	0.38440623		
280.6	0.39342834		
280.8	0.40213596		
281	0.41035956		
281.2	0.41813392		
281.4	0.42600246		
281.6	0.43364441		
281.8	0.4416438		
282	0.44961037		
282.2	0.45765936		
282.4	0.46622178		
282.6	0.47410771		
282.8	0.4826324		
283	0.49080472		
283.2	0.4985753		
283.4	0.5058391		
283.6	0.51392439		
283.8	0.52205656		
284	0.53014727		
284.2	0.53765279		
284.4	0.54560307		
284.6	0.55314646		
284.8	0.5598932		
285	0.56648864		
285.2	0.57336182		
285.4	0.58037233		
285.6	0.58694428		
285.8	0.59428331		
286	0.60103055		
286.2	0.60776638		
286.4	0.6148625		
286.6	0.62118413		
286.8	0.62767695		
287	0.63388946		
287.2	0.64047211		
287.4	0.64675771		
287.6	0.65289713		
287.8	0.65957844		
288	0.66556093		
288.2	0.67112859		
288.4	0.67686238		
288.6	0.68236662		
288.8	0.68797459		
289	0.69328375		
289.2	0.69899906		
289.4	0.70403428		
289.6	0.70917824		
289.8	0.71455633		
290	0.7199668		
290.2	0.7252781		
290.4	0.73019614		
290.6	0.73501164		
290.8	0.74053281		
291	0.74595799		
291.2	0.75113719		
291.4	0.75615865		
291.6	0.76091502		
291.8	0.76613067		
292	0.7707511		
292.2	0.77547286		
292.4	0.78010449		
292.6	0.78422018		
292.8	0.78841527		
293	0.79229363		
293.2	0.79666682		
293.4	0.80025477		
293.6	0.80482625		
293.8	0.80884975		
294	0.81360048		
294.2	0.81764846		
294.4	0.82190854		
294.6	0.82617		
294.8	0.83067277		
295	0.83527827		
295.2	0.83936575		
295.4	0.84378062		
295.6	0.84766894		
295.8	0.85179782		
296	0.85579015		
296.2	0.85993811		
296.4	0.86377435		
296.6	0.8671337		
296.8	0.87093539		
297	0.87485392		
297.2	0.87895276		
297.4	0.88249099		
297.6	0.88665587		
297.8	0.89021638		
298	0.89429354		
298.2	0.89791554		
298.4	0.90095028		
298.6	0.90411713		
298.8	0.90719923		
299	0.91023152		
299.2	0.9131652		
299.4	0.91641671		
299.6	0.91934526		
299.8	0.92267494		
300	0.92554918		
300.2	0.92885948		
300.4	0.93174152		
300.6	0.93494397		
300.8	0.93866629		
301	0.94219239		
301.2	0.9459898		
301.4	0.94919082		
301.6	0.95271381		
301.8	0.9561481		
302	0.95994588		
302.2	0.96364153		
302.4	0.96681549		
302.6	0.97054499		
302.8	0.97357165		
303	0.97721142		
303.2	0.98108596		
303.4	0.9846185		
303.6	0.98775976		
303.8	0.99080578		
304	0.99356678		
304.2	0.99623274		
304.4	0.99899109		
304.6	1.00243064		
304.8	1.00563813		
305	1.00834778		
305.2	1.01144441		
305.4	1.01419725		
305.6	1.01692708		
305.8	1.02054948		
306	1.02392429		
306.2	1.02726558		
306.4	1.03067217		
306.6	1.0342858		
306.8	1.03751237		
307	1.04114634		
307.2	1.04432118		
307.4	1.04730564		
307.6	1.05027113		
307.8	1.05244152		
308	1.0550243		
308.2	1.05755452		
308.4	1.06095274		
308.6	1.06411615		
308.8	1.06673388		
309	1.06931755		
309.2	1.07230026		
309.4	1.07521494		
309.6	1.07802161		
309.8	1.08104743		
310	1.08407455		
310.2	1.0870074		
310.4	1.08987969		
310.6	1.09289262		
310.8	1.09557015		
311	1.09831227		
311.2	1.10098025		
311.4	1.10379349		
311.6	1.10663455		
311.8	1.10885234		
312	1.11179349		
312.2	1.11457316		
312.4	1.11759183		
312.6	1.120389		
312.8	1.12339021		
313	1.12612526		
313.2	1.12895127		
313.4	1.13153995		
313.6	1.13406044		
313.8	1.1361974		
314	1.13926217		
314.2	1.14203471		
314.4	1.14489355		
314.6	1.14746395		
314.8	1.15063916		
315	1.15321983		
315.2	1.15618614		
315.4	1.15931922		
315.6	1.16225252		
315.8	1.16485365		
316	1.1676978		
316.2	1.17060747		
316.4	1.17313009		
316.6	1.17628052		
316.8	1.17888434		
317	1.18119481		
317.2	1.18400006		
317.4	1.18592722		
317.6	1.18839495		
317.8	1.19062973		
318	1.19303335		
318.2	1.19569828		
318.4	1.1981586		
318.6	1.20045539		
318.8	1.20341176		
319	1.20523579		
319.2	1.20817618		
319.4	1.21118882		
319.6	1.21384508		
319.8	1.21663806		
320	1.21965723		
320.2	1.22275038		
320.4	1.22544907		
320.6	1.22873611		
320.8	1.23160743		
321	1.23516422		
321.2	1.23823354		
321.4	1.2410188		
321.6	1.24395968		
321.8	1.24647222		
322	1.24920652		
322.2	1.25248645		
322.4	1.2549732		
322.6	1.25733406		
322.8	1.25998381		
323	1.26209666		
323.2	1.26480883		
323.4	1.26748167		
323.6	1.26980533		
323.8	1.27254239		
324	1.27544238		
324.2	1.27768121		
324.4	1.28005583		
324.6	1.28266059		
324.8	1.28559091		
325	1.28881245		
325.2	1.2915039		
325.4	1.29396568		
325.6	1.2961705		
325.8	1.29906616		
326	1.30185854		
326.2	1.30432647		
326.4	1.30597303		
326.6	1.3084609		
326.8	1.31085169		
327	1.31287367		
327.2	1.31580127		
327.4	1.31844668		
327.6	1.32109415		
327.8	1.32403783		
328	1.32638353		
328.2	1.32919023		
328.4	1.3325231		
328.6	1.33573003		
328.8	1.33863694		
329	1.34108917		
329.2	1.34307649		
329.4	1.3452694		
329.6	1.34744193		
329.8	1.35020357		
330	1.35229899		
330.2	1.35432579		
330.4	1.35613153		
330.6	1.35930339		
330.8	1.36093929		
331	1.36327778		
331.2	1.36655547		
331.4	1.3692493		
331.6	1.37220254		
331.8	1.3748857		
332	1.37787803		
332.2	1.38108608		
332.4	1.38356999		
332.6	1.38598058		
332.8	1.38823624		
333	1.3903462		
333.2	1.39290568		
333.4	1.39558774		
333.6	1.39751742		
333.8	1.40069074		
334	1.40269461		
334.2	1.40528377		
334.4	1.40776624		
334.6	1.41043664		
334.8	1.41226956		
335	1.41542124		
335.2	1.41817097		
335.4	1.42066414		
335.6	1.42292309		
335.8	1.4252379		
336	1.42780127		
336.2	1.42989894		
336.4	1.43222629		
336.6	1.43454759		
336.8	1.43661447		
337	1.43871832		
337.2	1.44069726		
337.4	1.44261938		
337.6	1.44508979		
337.8	1.44794446		
338	1.45039053		
338.2	1.45327579		
338.4	1.45600171		
338.6	1.45909982		
338.8	1.46195442		
339	1.4647046		
339.2	1.4675234		
339.4	1.47062899		
339.6	1.47310829		
339.8	1.47569404		
340	1.47891813		
340.2	1.48112889		
340.4	1.48341902		
340.6	1.48561609		
340.8	1.48802384		
341	1.49031077		
341.2	1.49229202		
341.4	1.4949817		
341.6	1.49829011		
341.8	1.50081837		
342	1.50366925		
342.2	1.50598661		
342.4	1.50937756		
342.6	1.51207595		
342.8	1.5144675		
343	1.51710055		
343.2	1.51976047		
343.4	1.52195328		
343.6	1.52399165		
343.8	1.52627021		
344	1.52874687		
344.2	1.53076169		
344.4	1.53355647		
344.6	1.53585496		
344.8	1.53803192		
345	1.54021895		
345.2	1.5424971		
345.4	1.54528047		
345.6	1.54778491		
345.8	1.55001409		
346	1.55249324		
346.2	1.5551369		
346.4	1.5578042		
346.6	1.55959562		
346.8	1.56222384		
347	1.56511607		
347.2	1.56750767		
347.4	1.56961892		
347.6	1.57185538		
347.8	1.5741585		
348	1.57650778		
348.2	1.5794498		
348.4	1.58171663		
348.6	1.58433629		
348.8	1.58653449		
349	1.58957119		
349.2	1.59203076		
349.4	1.59478327		
349.6	1.59653221		
349.8	1.59890181		
350	1.60166028		
350.2	1.6039063		
350.4	1.60623332		
350.6	1.6090105		
350.8	1.61169941		
351	1.6139761		
351.2	1.61578029		
351.4	1.61789874		
351.6	1.62034622		
351.8	1.62267366		
352	1.62460796		
352.2	1.62725993		
352.4	1.62926292		
352.6	1.63243352		
352.8	1.63494872		
353	1.6381464		
353.2	1.64126975		
353.4	1.64336302		
353.6	1.64559057		
353.8	1.64840481		
354	1.65151773		
354.2	1.65419959		
354.4	1.65709069		
354.6	1.65964703		
354.8	1.66201409		
355	1.66454264		
355.2	1.66651726		
355.4	1.6692132		
355.6	1.67171013		
355.8	1.67359283		
356	1.67578567		
356.2	1.67759999		
356.4	1.67963366		
356.6	1.68249591		
356.8	1.68488218		
357	1.68704527		
357.2	1.68940959		
357.4	1.69123164		
357.6	1.69346702		
357.8	1.69598942		
358	1.69811333		
358.2	1.70041404		
358.4	1.70288682		
358.6	1.70532918		
358.8	1.70809932		
359	1.71035945		
359.2	1.71283063		
359.4	1.7158656		
359.6	1.71813428		
359.8	1.72049488		
360	1.72315819		
360.2	1.72512019		
360.4	1.72822253		
360.6	1.73039239		
360.8	1.7327472		
361	1.73455947		
361.2	1.73666249		
361.4	1.73911014		
361.6	1.74105955		
361.8	1.74345645		
362	1.7455227		
362.2	1.74815281		
362.4	1.75068517		
362.6	1.75312442		
362.8	1.75632569		
363	1.7589322		
363.2	1.76217829		
363.4	1.76449064		
363.6	1.76667278		
363.8	1.76968369		
364	1.77248939		
364.2	1.77489223		
364.4	1.77744134		
364.6	1.7795648		
364.8	1.78230577		
365	1.78423588		
365.2	1.78682092		
365.4	1.78963125		
365.6	1.791498		
365.8	1.79396907		
366	1.79651405		
366.2	1.79842946		
366.4	1.80079563		
366.6	1.80348238		
366.8	1.80592034		
367	1.80817292		
367.2	1.81097907		
367.4	1.81334915		
367.6	1.81531605		
367.8	1.81742667		
368	1.81972663		
368.2	1.82243443		
368.4	1.82526636		
368.6	1.82781871		
368.8	1.83066725		
369	1.83315292		
369.2	1.83603044		
369.4	1.83828635		
369.6	1.84032469		
369.8	1.84271895		
370	1.84459157		
370.2	1.84667746		
370.4	1.84879215		
370.6	1.8507861		
370.8	1.85250772		
371	1.85468701		
371.2	1.85652219		
371.4	1.85855207		
371.6	1.85993132		
371.8	1.86229444		
372	1.86525346		
372.2	1.86818866		
372.4	1.87029113		
372.6	1.87210373		
372.8	1.87424348		
373	1.8764354		
373.2	1.8792006		
373.4	1.8813377		
373.6	1.88388016		
373.8	1.88621579		
374	1.88871368		
374.2	1.8912607		
374.4	1.89368437		
374.6	1.89620553		
374.8	1.89907503		
375	1.90157958		
375.2	1.90422537		
375.4	1.90760258		
375.6	1.91057501		
375.8	1.9138483		
376	1.91658889		
376.2	1.91882699		
376.4	1.92079953		
376.6	1.92310546		
376.8	1.92535437		
377	1.92768082		
377.2	1.93032594		
377.4	1.93215142		
377.6	1.93455833		
377.8	1.9367593		
378	1.93888342		
378.2	1.94152613		
378.4	1.94409084		
378.6	1.9463435		
378.8	1.94899071		
379	1.95111207		
379.2	1.95406072		
379.4	1.95643241		
379.6	1.95875064		
379.8	1.96117082		
380	1.9633651		
380.2	1.9653487		
380.4	1.9673991		
380.6	1.96933651		
380.8	1.97135246		
381	1.97338322		
381.2	1.97540194		
381.4	1.97772142		
381.6	1.9802382		
381.8	1.98271095		
382	1.98528625		
382.2	1.98822543		
382.4	1.99024426		
382.6	1.99292381		
382.8	1.99616868		
383	1.99886702		
383.2	2.0011443		
383.4	2.00275845		
383.6	2.00498909		
383.8	2.00751368		
384	2.00955187		
384.2	2.01136924		
384.4	2.01346805		
384.6	2.01543225		
384.8	2.01814424		
385	2.02051249		
385.2	2.02277856		
385.4	2.02570009		
385.6	2.02845133		
385.8	2.03127162		
386	2.03373589		
386.2	2.03616434		
386.4	2.03796078		
386.6	2.04099771		
386.8	2.04332428		
387	2.045317		
387.2	2.04755246		
387.4	2.04971529		
387.6	2.05245236		
387.8	2.05504685		
388	2.05645231		
388.2	2.05865792		
388.4	2.06113782		
388.6	2.06358755		
388.8	2.06618221		
389	2.06889637		
389.2	2.07162708		
389.4	2.07388887		
389.6	2.0765436		
389.8	2.07888853		
390	2.08081527		
390.2	2.08285703		
390.4	2.08489		
390.6	2.08754329		
390.8	2.08930933		
391	2.09175406		
391.2	2.09450912		
391.4	2.09716485		
391.6	2.09952578		
391.8	2.10178977		
392	2.10330594		
392.2	2.10598283		
392.4	2.10848956		
392.6	2.11120686		
392.8	2.11367181		
393	2.11643484		
393.2	2.11903367		
393.4	2.12136774		
393.6	2.12445513		
393.8	2.12726295		
394	2.12938959		
394.2	2.13174386		
394.4	2.13425894		
394.6	2.13665276		
394.8	2.13911853		
395	2.14232189		
395.2	2.14504988		
395.4	2.14721475		
395.6	2.14952542		
395.8	2.15149771		
396	2.15305005		
396.2	2.15496699		
396.4	2.15698336		
396.6	2.15935619		
396.8	2.16130573		
397	2.16358341		
397.2	2.16588123		
397.4	2.16833636		
397.6	2.17103035		
397.8	2.17319946		
398	2.17543426		
398.2	2.1777024		
398.4	2.17992363		
398.6	2.1824096		
398.8	2.18489689		
399	2.18741899		
399.2	2.18959215		
399.4	2.19178601		
399.6	2.19469455		
399.8	2.1965539		
400	2.19897072		
400.2	2.20098224		
400.4	2.20332964		
400.6	2.2059707		
400.8	2.20870001		
401	2.21111869		
401.2	2.21368938		
401.4	2.21615594		
401.6	2.21897406		
401.8	2.22144235		
402	2.22394608		
402.2	2.22610953		
402.4	2.22863606		
402.6	2.23158853		
402.8	2.23392963		
403	2.23652		
403.2	2.23870705		
403.4	2.24105803		
403.6	2.24337307		
403.8	2.24522892		
404	2.24705419		
404.2	2.24937579		
404.4	2.25148875		
404.6	2.25378951		
404.8	2.25608596		
405	2.25842308		
405.2	2.26095651		
405.4	2.26328999		
405.6	2.26639497		
405.8	2.26896378		
406	2.27128473		
406.2	2.27380158		
406.4	2.27652659		
406.6	2.27859549		
406.8	2.28050263		
407	2.28272715		
407.2	2.28485119		
407.4	2.28685162		
407.6	2.28905886		
407.8	2.29078663		
408	2.29280621		
408.2	2.29484157		
408.4	2.29666975		
408.6	2.29899399		
408.8	2.30168045		
409	2.30458047		
409.2	2.30689716		
409.4	2.30960234		
409.6	2.31242302		
409.8	2.31492193		
410	2.31697643		
410.2	2.31934619		
410.4	2.32191405		
410.6	2.32366456		
410.8	2.32625195		
411	2.32849996		
411.2	2.33089185		
411.4	2.33333889		
411.6	2.33595279		
411.8	2.33741482		
412	2.33918884		
412.2	2.34143328		
412.4	2.34422674		
412.6	2.34693262		
412.8	2.34960342		
413	2.35203209		
413.2	2.35410023		
413.4	2.35626034		
413.6	2.35852389		
413.8	2.36042352		
414	2.36233363		
414.2	2.36447308		
414.4	2.36674523		
414.6	2.36899493		
414.8	2.37203031		
415	2.37446532		
415.2	2.37723139		
415.4	2.38011906		
415.6	2.38201095		
415.8	2.3841329		
416	2.38626222		
416.2	2.38904096		
416.4	2.39179496		
416.6	2.39420419		
416.8	2.39607965		
417	2.39816597		
417.2	2.40022165		
417.4	2.40241483		
417.6	2.40461652		
417.8	2.40657381		
418	2.40912629		
418.2	2.41122547		
418.4	2.41399992		
418.6	2.41667896		
418.8	2.41964608		
419	2.4218906		
419.2	2.42478828		
419.4	2.42720334		
419.6	2.42882643		
419.8	2.43111419		
420	2.43373125		
420.2	2.43601722		
420.4	2.43890116		
420.6	2.44119581		
420.8	2.44306499		
421	2.44529586		
421.2	2.44754795		
421.4	2.44998514		
421.6	2.45223159		
421.8	2.4542279		
422	2.45620846		
422.2	2.4579237		
422.4	2.46067547		
422.6	2.46275871		
422.8	2.46550113		
423	2.46751548		
423.2	2.47013581		
423.4	2.47217996		
423.6	2.47467221		
423.8	2.47778212		
424	2.48069911		
424.2	2.48334524		
424.4	2.48615706		
424.6	2.48869917		
424.8	2.49051595		
425	2.493047		
425.2	2.49583997		
425.4	2.4983471		
425.6	2.50063871		
425.8	2.50271529		
426	2.50473219		
426.2	2.50708387		
426.4	2.50950388		
426.6	2.51121562		
426.8	2.51319928		
427	2.51492238		
427.2	2.51692341		
427.4	2.5192715		
427.6	2.52146878		
427.8	2.52392386		
428	2.52587383		
428.2	2.52807371		
428.4	2.52972028		
428.6	2.53217937		
428.8	2.53439499		
429	2.53669968		
429.2	2.53972243		
429.4	2.54217643		
429.6	2.54493967		
429.8	2.5472954		
430	2.54979788		
430.2	2.55198893		
430.4	2.55444401		
430.6	2.55659156		
430.8	2.55844229		
431	2.56034966		
431.2	2.56275674		
431.4	2.56565871		
431.6	2.56751278		
431.8	2.56995505		
432	2.57146937		
432.2	2.57330072		
432.4	2.57572096		
432.6	2.57818683		
432.8	2.58040608		
433	2.5822045		
433.2	2.58512845		
433.4	2.58714619		
433.6	2.58929301		
433.8	2.5917911		
434	2.59415146		
434.2	2.59634076		
434.4	2.59897471		
434.6	2.60155876		
434.8	2.60370197		
435	2.60601181		
435.2	2.6089518		
435.4	2.61153302		
435.6	2.61342766		
435.8	2.61554935		
436	2.61736215		
436.2	2.61924279		
436.4	2.62165519		
436.6	2.62340143		
436.8	2.62513633		
437	2.6273609		
437.2	2.62943549		
437.4	2.63145423		
437.6	2.63347407		
437.8	2.63595975		
438	2.63803784		
438.2	2.64044281		
438.4	2.64333373		
438.6	2.64611872		
438.8	2.64856653		
439	2.6510492		
439.2	2.65386911		
439.4	2.65632373		
439.6	2.65868477		
439.8	2.66085968		
440	2.66364756		
440.2	2.66591594		
440.4	2.668617		
440.6	2.67103889		
440.8	2.67329474		
441	2.67592778		
441.2	2.6781628		
441.4	2.68017229		
441.6	2.6818126		
441.8	2.68403264		
442	2.68630554		
442.2	2.68831995		
442.4	2.69067545		
442.6	2.69281447		
442.8	2.69529405		
443	2.69704986		
443.2	2.69956832		
443.4	2.70173181		
443.6	2.70414187		
443.8	2.70620944		
444	2.70889697		
444.2	2.71080415		
444.4	2.7132107		
444.6	2.71604347		
444.8	2.71776766		
445	2.71965844		
445.2	2.72240393		
445.4	2.72404093		
445.6	2.72624172		
445.8	2.72886056		
446	2.73094271		
446.2	2.73296482		
446.4	2.73570517		
446.6	2.73811072		
446.8	2.7405737		
447	2.74354655		
447.2	2.74664889		
447.4	2.74872213		
447.6	2.75111838		
447.8	2.75311118		
448	2.75555972		
448.2	2.75800169		
448.4	2.76035749		
448.6	2.76270231		
448.8	2.7638007		
449	2.76594573		
449.2	2.76837957		
449.4	2.76979069		
449.6	2.77195699		
449.8	2.77426387		
450	2.77655232		
450.2	2.77881807		
450.4	2.78114808		
450.6	2.78313809		
450.8	2.78577416		
451	2.78836451		
451.2	2.79030238		
451.4	2.79219253		
451.6	2.79445125		
451.8	2.79662639		
452	2.79909268		
452.2	2.80151161		
452.4	2.80357053		
452.6	2.80593766		
452.8	2.80782752		
453	2.81011737		
453.2	2.8123798		
453.4	2.81462802		
453.6	2.81751549		
453.8	2.82002784		
454	2.82233109		
454.2	2.82418943		
454.4	2.82631452		
454.6	2.82863863		
454.8	2.83108548		
455	2.83268889		
455.2	2.83478008		
455.4	2.83649258		
455.6	2.83881345		
455.8	2.84128986		
456	2.84381643		
456.2	2.84618181		
456.4	2.84854691		
456.6	2.85094162		
456.8	2.8530682		
457	2.85554624		
457.2	2.85841142		
457.4	2.86043609		
457.6	2.86275907		
457.8	2.8647541		
458	2.86668001		
458.2	2.86896093		
458.4	2.87158763		
458.6	2.87441314		
458.8	2.87681515		
459	2.87846576		
459.2	2.88049238		
459.4	2.88276007		
459.6	2.88531236		
459.8	2.88738976		
460	2.88909333		
460.2	2.89127834		
460.4	2.89359342		
460.6	2.89627945		
460.8	2.89785674		
461	2.90007555		
461.2	2.90218964		
461.4	2.9036204		
461.6	2.90567398		
461.8	2.90801885		
462	2.91046397		
462.2	2.91328616		
462.4	2.91600387		
462.6	2.91873452		
462.8	2.92098737		
463	2.92337491		
463.2	2.92549305		
463.4	2.92843276		
463.6	2.9304076		
463.8	2.93244516		
464	2.9344821		
464.2	2.93728785		
464.4	2.93938284		
464.6	2.94153907		
464.8	2.94307138		
465	2.94520474		
465.2	2.94711773		
465.4	2.94886251		
465.6	2.95063499		
465.8	2.95259444		
466	2.95478749		
466.2	2.95698056		
466.4	2.95925547		
466.6	2.96140802		
466.8	2.9637371		
467	2.96632801		
467.2	2.96826879		
467.4	2.97095082		
467.6	2.9728892		
467.8	2.97514134		
468	2.97751625		
468.2	2.97969636		
468.4	2.98176054		
468.6	2.98417913		
468.8	2.98667611		
469	2.9886317		
469.2	2.99084173		
469.4	2.99269251		
469.6	2.9943792		
469.8	2.99666425		
470	2.99917333		
470.2	3.00128562		
470.4	3.00355816		
470.6	3.00537886		
470.8	3.00787663		
471	3.01000353		
471.2	3.01237984		
471.4	3.01489005		
471.6	3.01750232		
471.8	3.0199072		
472	3.02205931		
472.2	3.02447518		
472.4	3.02662507		
472.6	3.02913146		
472.8	3.03194633		
473	3.03397097		
473.2	3.0366639		
473.4	3.03885101		
473.6	3.04098773		
473.8	3.04363459		
474	3.04573175		
474.2	3.04759486		
474.4	3.0499291		
474.6	3.05168409		
474.8	3.05363923		
475	3.05562061		
475.2	3.05811546		
475.4	3.05988469		
475.6	3.06182423		
475.8	3.06389341		
476	3.06531512		
476.2	3.06742279		
476.4	3.0688288		
476.6	3.0709558		
476.8	3.07334178		
477	3.07558981		
477.2	3.07814901		
477.4	3.08043207		
477.6	3.08285089		
477.8	3.08567949		
478	3.08817849		
478.2	3.09075415		
478.4	3.09349988		
478.6	3.09564532		
478.8	3.09772573		
479	3.09997087		
479.2	3.10175213		
479.4	3.10289583		
479.6	3.10406365		
479.8	3.10505113		
480	3.10505113		
480.2	3.09957037		
480.4	3.09253952		
480.6	3.08477313		
480.8	3.07631682		
481	3.06717615		
481.2	3.05721941		
481.4	3.04709862		
481.6	3.03677327		
481.8	3.02667847		
482	3.01671501		
482.2	3.00763564		
482.4	2.99993261		
482.6	2.99191754		
482.8	2.98397006		
483	2.97643616		
483.2	2.96822791		
483.4	2.96064968		
483.6	2.95366559		
483.8	2.94731717		
484	2.94064496		
484.2	2.93373957		
484.4	2.926975		
484.6	2.92129432		
484.8	2.91530099		
485	2.90930936		
485.2	2.90327292		
485.4	2.89755093		
485.6	2.89185905		
485.8	2.88636883		
486	2.88072485		
486.2	2.87585134		
486.4	2.87111134		
486.6	2.86592335		
486.8	2.86069743		
487	2.85547608		
487.2	2.85117974		
487.4	2.84599281		
487.6	2.84107671		
487.8	2.83658254		
488	2.83228022		
488.2	2.82705726		
488.4	2.82317632		
488.6	2.81913058		
488.8	2.81436287		
489	2.81009422		
489.2	2.80620631		
489.4	2.80169596		
489.6	2.7982373		
489.8	2.79436214		
490	2.79108888		
490.2	2.78768502		
490.4	2.78359174		
490.6	2.78022874		
490.8	2.77640185		
491	2.77354831		
491.2	2.77044225		
491.4	2.76629391		
491.6	2.76336624		
491.8	2.76025705		
492	2.75723906		
492.2	2.75430294		
492.4	2.75172867		
492.6	2.74887615		
492.8	2.74539747		
493	2.74252424		
493.2	2.73988555		
493.4	2.73653776		
493.6	2.73464255		
493.8	2.73229197		
494	2.72991072		
494.2	2.72673413		
494.4	2.72375433		
494.6	2.72153954		
494.8	2.71890148		
495	2.71640231		
495.2	2.71349675		
495.4	2.710671		
495.6	2.70840837		
495.8	2.7057306		
496	2.70340559		
496.2	2.70073288		
496.4	2.69800346		
496.6	2.69525993		
496.8	2.69230184		
497	2.69022055		
497.2	2.68819599		
497.4	2.68582465		
497.6	2.68425092		
497.8	2.68197253		
498	2.6797122		
498.2	2.67802799		
498.4	2.67670345		
498.6	2.67475225		
498.8	2.67320948		
499	2.67167447		
499.2	2.66989759		
499.4	2.66833619		
499.6	2.66663628		
499.8	2.66456853		
500	2.66279356		
500.2	2.66004794		
500.4	2.65815076		
500.6	2.65618566		
500.8	2.65405209		
501	2.65173761		
501.2	2.64925685		
501.4	2.64680237		
501.6	2.64458464		
501.8	2.64280295		
502	2.6415782		
502.2	2.64021635		
502.4	2.63846592		
502.6	2.63680608		
502.8	2.63592589		
503	2.63447491		
503.2	2.63304342		
503.4	2.63208676		
503.6	2.63028615		
503.8	2.62927941		
504	2.62781551		
504.2	2.62579869		
504.4	2.62477427		
504.6	2.62337961		
504.8	2.62156576		
505	2.61982441		
505.2	2.61822905		
505.4	2.6167292		
505.6	2.61516329		
505.8	2.61408754		
506	2.61285225		
506.2	2.61151201		
506.4	2.61045788		
506.6	2.60926501		
506.8	2.60802366		
507	2.60673972		
507.2	2.60509777		
507.4	2.60379091		
507.6	2.60240013		
507.8	2.60139654		
508	2.59960642		
508.2	2.59885434		
508.4	2.59747543		
508.6	2.59598015		
508.8	2.59493004		
509	2.59368344		
509.2	2.59234589		
509.4	2.59107984		
509.6	2.58977137		
509.8	2.58863964		
510	2.58795454		
510.2	2.58687889		
510.4	2.58596188		
510.6	2.58485851		
510.8	2.58409562		
511	2.58328143		
511.2	2.58221569		
511.4	2.58156535		
511.6	2.58079542		
511.8	2.57982533		
512	2.57883524		
512.2	2.57853248		
512.4	2.57681528		
512.6	2.57574656		
512.8	2.57465941		
513	2.57319194		
513.2	2.57188553		
513.4	2.57089798		
513.6	2.56888796		
513.8	2.56761683		
514	2.56673513		
514.2	2.56557568		
514.4	2.5645805		
514.6	2.56348788		
514.8	2.56252385		
515	2.5611949		
515.2	2.55987944		
515.4	2.55901528		
515.6	2.55873093		
515.8	2.55768329		
516	2.55716388		
516.2	2.55654897		
516.4	2.55590256		
516.6	2.55521903		
516.8	2.55431172		
517	2.55347152		
517.2	2.55296549		
517.4	2.55242711		
517.6	2.55095751		
517.8	2.55089061		
518	2.55009223		
518.2	2.54930779		
518.4	2.54870111		
518.6	2.54762993		
518.8	2.54693877		
519	2.54572061		
519.2	2.54519023		
519.4	2.54484564		
519.6	2.54433094		
519.8	2.54316135		
520	2.54238739		
520.2	2.54150858		
520.4	2.54092823		
520.6	2.53943893		
520.8	2.53842667		
521	2.53737034		
521.2	2.53649503		
521.4	2.53546921		
521.6	2.53469934		
521.8	2.53423984		
522	2.53292896		
522.2	2.53245672		
522.4	2.53250527		
522.6	2.5320476		
522.8	2.53215412		
523	2.53181835		
523.2	2.53140585		
523.4	2.5310995		
523.6	2.53030215		
523.8	2.5298967		
524	2.52910926		
524.2	2.52864017		
524.4	2.52736633		
524.6	2.52643091		
524.8	2.52567071		
525	2.5247044		
525.2	2.52383865		
525.4	2.52331469		
525.6	2.52292229		
525.8	2.52178351		
526	2.52046791		
526.2	2.5204047		
526.4	2.51971865		
526.6	2.51851419		
526.8	2.51817907		
527	2.51722915		
527.2	2.51619535		
527.4	2.51568998		
527.6	2.51488209		
527.8	2.51446438		
528	2.51382244		
528.2	2.51261372		
528.4	2.51153396		
528.6	2.51111668		
528.8	2.51054852		
529	2.51004843		
529.2	2.50964693		
529.4	2.50954434		
529.6	2.50891433		
529.8	2.50831954		
530	2.50798431		
530.2	2.50786705		
530.4	2.5075975		
530.6	2.5071026		
530.8	2.50706283		
531	2.50637719		
531.2	2.50598194		
531.4	2.50523314		
531.6	2.50444863		
531.8	2.50357873		
532	2.50338604		
532.2	2.50232576		
532.4	2.50166668		
532.6	2.50150319		
532.8	2.50105823		
533	2.50100754		
533.2	2.50116595		
533.4	2.50090846		
533.6	2.50081946		
533.8	2.50084867		
534	2.50105639		
534.2	2.50108426		
534.4	2.50053608		
534.6	2.49978892		
534.8	2.49919945		
535	2.49825797		
535.2	2.49783549		
535.4	2.49657939		
535.6	2.49603645		
535.8	2.49522573		
536	2.49485354		
536.2	2.49393633		
536.4	2.49316095		
536.6	2.49298904		
536.8	2.49229338		
537	2.49193047		
537.2	2.49110286		
537.4	2.49061571		
537.6	2.49049305		
537.8	2.48996573		
538	2.48954723		
538.2	2.48872108		
538.4	2.48755422		
538.6	2.48756936		
538.8	2.48693229		
539	2.48674008		
539.2	2.48676619		
539.4	2.48603331		
539.6	2.48531976		
539.8	2.484564		
540	2.48450033		
540.2	2.48415928		
540.4	2.48348276		
540.6	2.4835871		
540.8	2.48304279		
541	2.4826423		
541.2	2.48204266		
541.4	2.4818749		
541.6	2.48092876		
541.8	2.48035659		
542	2.48003509		
542.2	2.47930502		
542.4	2.47898142		
542.6	2.47901275		
542.8	2.47870354		
543	2.4787832		
543.2	2.47810039		
543.4	2.47764323		
543.6	2.47727504		
543.8	2.47711243		
544	2.47673278		
544.2	2.47641521		
544.4	2.47585497		
544.6	2.47565768		
544.8	2.47468357		
545	2.47423347		
545.2	2.47342449		
545.4	2.47225209		
545.6	2.47163386		
545.8	2.47136784		
546	2.47098983		
546.2	2.47024096		
546.4	2.47014881		
546.6	2.46973296		
546.8	2.47016812		
547	2.4700739		
547.2	2.46949344		
547.4	2.46942384		
547.6	2.46896229		
547.8	2.46843674		
548	2.46790652		
548.2	2.46831361		
548.4	2.46794607		
548.6	2.46770997		
548.8	2.46742641		
549	2.4674047		
549.2	2.46677077		
549.4	2.46641911		
549.6	2.46659032		
549.8	2.4663115		
550	2.46573723		
550.2	2.46509445		
550.4	2.4645587		
550.6	2.46407672		
550.8	2.46378734		
551	2.46281592		
551.2	2.46198494		
551.4	2.46150318		
551.6	2.46057812		
551.8	2.46045256		
552	2.46051712		
552.2	2.46098855		
552.4	2.46059777		
552.6	2.46103163		
552.8	2.46178678		
553	2.4620275		
553.2	2.46201274		
553.4	2.46257063		
553.6	2.46234278		
553.8	2.46211189		
554	2.46175304		
554.2	2.46105526		
554.4	2.46097616		
554.6	2.46027882		
554.8	2.4596043		
555	2.45929539		
555.2	2.45885004		
555.4	2.4584669		
555.6	2.45765102		
555.8	2.45743348		
556	2.45668853		
556.2	2.45601834		
556.4	2.45571219		
556.6	2.45600037		
556.8	2.45592048		
557	2.45522603		
557.2	2.45535716		
557.4	2.45495646		
557.6	2.45490398		
557.8	2.4550593		
558	2.45477249		
558.2	2.45457415		
558.4	2.45454787		
558.6	2.45396049		
558.8	2.45374902		
559	2.45397793		
559.2	2.45358933		
559.4	2.45276643		
559.6	2.45190379		
559.8	2.45104255		
560	2.45047085		
560.2	2.44976011		
560.4	2.44931715		
560.6	2.44880014		
560.8	2.44845697		
561	2.44821767		
561.2	2.44829974		
561.4	2.44819151		
561.6	2.4487182		
561.8	2.44833292		
562	2.44789854		
562.2	2.44798691		
562.4	2.44809271		
562.6	2.44815981		
562.8	2.44798334		
563	2.44763592		
563.2	2.44719371		
563.4	2.44700329		
563.6	2.44732551		
563.8	2.447242		
564	2.44730526		
564.2	2.44644105		
564.4	2.44606926		
564.6	2.44577233		
564.8	2.44583065		
565	2.44559554		
565.2	2.44508454		
565.4	2.445103		
565.6	2.44430046		
565.8	2.44361128		
566	2.44349899		
566.2	2.44302722		
566.4	2.44286159		
566.6	2.44256876		
566.8	2.44202084		
567	2.44203573		
567.2	2.44226378		
567.4	2.44242114		
567.6	2.44210432		
567.8	2.44179494		
568	2.44185439		
568.2	2.4411395		
568.4	2.44141672		
568.6	2.44108649		
568.8	2.44084741		
569	2.44004167		
569.2	2.43959595		
569.4	2.43942545		
569.6	2.43928221		
569.8	2.43884336		
570	2.43836442		
570.2	2.43756861		
570.4	2.43819301		
570.6	2.4375781		
570.8	2.43776213		
571	2.43831093		
571.2	2.43820659		
571.4	2.43780214		
571.6	2.43746757		
571.8	2.43754268		
572	2.43770895		
572.2	2.43734569		
572.4	2.43783224		
572.6	2.4371867		
572.8	2.43741803		
573	2.43759563		
573.2	2.4370543		
573.4	2.43635464		
573.6	2.43613767		
573.8	2.43543374		
574	2.43492871		
574.2	2.43457004		
574.4	2.43436896		
574.6	2.43392638		
574.8	2.43468546		
575	2.43456939		
575.2	2.43404478		
575.4	2.43384611		
575.6	2.43355645		
575.8	2.43373928		
576	2.4338608		
576.2	2.43418857		
576.4	2.43413648		
576.6	2.43393451		
576.8	2.43469601		
577	2.43414773		
577.2	2.43346311		
577.4	2.4326288		
577.6	2.43229153		
577.8	2.43198208		
578	2.4313521		
578.2	2.4310051		
578.4	2.43055162		
578.6	2.43044121		
578.8	2.43037467		
579	2.42975296		
579.2	2.42941456		
579.4	2.42907147		
579.6	2.42904687		
579.8	2.42937297		
580	2.4295016		
580.2	2.42969606		
580.4	2.42948858		
580.6	2.43010056		
580.8	2.4306691		
581	2.42998911		
581.2	2.42980492		
581.4	2.42918645		
581.6	2.4289045		
581.8	2.4286187		
582	2.42838605		
582.2	2.42784889		
582.4	2.42744022		
582.6	2.42673887		
582.8	2.42601518		
583	2.42531924		
583.2	2.42514457		
583.4	2.42485657		
583.6	2.4251692		
583.8	2.42501652		
584	2.42522411		
584.2	2.4252291		
584.4	2.42558129		
584.6	2.42561295		
584.8	2.42533372		
585	2.42521476		
585.2	2.4251229		
585.4	2.42513899		
585.6	2.42493624		
585.8	2.42495827		
586	2.42442451		
586.2	2.42385642		
586.4	2.42363128		
586.6	2.42289491		
586.8	2.42304767		
587	2.42365813		
587.2	2.42407102		
587.4	2.42415886		
587.6	2.42442719		
587.8	2.42460984		
588	2.42450565		
588.2	2.42441434		
588.4	2.42371887		
588.6	2.42307583		
588.8	2.42269334		
589	2.42271251		
589.2	2.42210189		
589.4	2.42172237		
589.6	2.42135048		
589.8	2.42048797		
590	2.42020657		
590.2	2.41991721		
590.4	2.42036849		
590.6	2.42014016		
590.8	2.42055928		
591	2.42085054		
591.2	2.42150544		
591.4	2.42130399		
591.6	2.42099136		
591.8	2.42059545		
592	2.42063756		
592.2	2.42053865		
592.4	2.41993556		
592.6	2.41999751		
592.8	2.41967253		
593	2.41902029		
593.2	2.41805206		
593.4	2.41711799		
593.6	2.41680566		
593.8	2.41672961		
594	2.41706837		
594.2	2.41714006		
594.4	2.41682868		
594.6	2.41639627		
594.8	2.41668401		
595	2.41693671		
595.2	2.41714449		
595.4	2.41690011		
595.6	2.41688401		
595.8	2.4174675		
596	2.41822149		
596.2	2.41803583		
596.4	2.41775102		
596.6	2.41811342		
596.8	2.41745461		
597	2.41667156		
597.2	2.4160192		
597.4	2.41591153		
597.6	2.41554237		
597.8	2.41561086		
598	2.4147977		
598.2	2.41420883		
598.4	2.41334725		
598.6	2.41378838		
598.8	2.41389699		
599	2.413932		
599.2	2.41398283		
599.4	2.41419985		
599.6	2.41438705		
599.8	2.41498715		
600	2.41504312		
600.2	2.41474354		
600.4	2.41453064		
600.6	2.41476205		
600.8	2.41432627		
601	2.41436195		
601.2	2.41399147		
601.4	2.41359304		
601.6	2.41312808		
601.8	2.41260663		
602	2.41162291		
602.2	2.41177563		
602.4	2.41192067		
602.6	2.41182466		
602.8	2.41182131		
603	2.41195305		
603.2	2.4118306		
603.4	2.41207162		
603.6	2.41205391		
603.8	2.41167116		
604	2.41142137		
604.2	2.41123742		
604.4	2.41110912		
604.6	2.41093534		
604.8	2.41105972		
605	2.41092561		
605.2	2.41067416		
605.4	2.41060427		
605.6	2.41073365		
605.8	2.40997686		
606	2.40973454		
606.2	2.40949289		
606.4	2.40893362		
606.6	2.40855417		
606.8	2.40859817		
607	2.40869034		
607.2	2.40857548		
607.4	2.40941421		
607.6	2.40952046		
607.8	2.40988163		
608	2.41054147		
608.2	2.41044026		
608.4	2.41045974		
608.6	2.4106088		
608.8	2.41108488		
609	2.41100334		
609.2	2.41117848		
609.4	2.41071175		
609.6	2.4103146		
609.8	2.40930629		
610	2.40862807		
610.2	2.40773759		
610.4	2.40733005		
610.6	2.40679828		
610.8	2.4064953		
611	2.40633721		
611.2	2.40607316		
611.4	2.40622013		
611.6	2.40530304		
611.8	2.40532863		
612	2.40536122		
612.2	2.40526699		
612.4	2.40530286		
612.6	2.40539569		
612.8	2.40514137		
613	2.40470375		
613.2	2.40494111		
613.4	2.40496728		
613.6	2.40537333		
613.8	2.40489821		
614	2.40541696		
614.2	2.40511484		
614.4	2.40527388		
614.6	2.40506585		
614.8	2.40494232		
615	2.40521328		
615.2	2.40503555		
615.4	2.40489017		
615.6	2.40448859		
615.8	2.40468919		
616	2.40478241		
616.2	2.40432842		
616.4	2.4035667		
616.6	2.40352394		
616.8	2.40398621		
617	2.40404756		
617.2	2.40442667		
617.4	2.40472014		
617.6	2.4042741		
617.8	2.40407771		
618	2.40450745		
618.2	2.40406155		
618.4	2.40422809		
618.6	2.4041979		
618.8	2.40397888		
619	2.4039575		
619.2	2.40368984		
619.4	2.40302827		
619.6	2.40275409		
619.8	2.40201806		
620	2.40213495		
620.2	2.40192113		
620.4	2.40204625		
620.6	2.40253483		
620.8	2.40252085		
621	2.40204385		
621.2	2.402342		
621.4	2.4027701		
621.6	2.4025046		
621.8	2.40291682		
622	2.40286521		
622.2	2.4032208		
622.4	2.40306942		
622.6	2.40319197		
622.8	2.40306084		
623	2.40281244		
623.2	2.40246975		
623.4	2.40194387		
623.6	2.40182		
623.8	2.40087011		
624	2.40153951		
624.2	2.40094576		
624.4	2.40059092		
624.6	2.4001194		
624.8	2.39991158		
625	2.39999729		
625.2	2.40045987		
625.4	2.39996701		
625.6	2.39994301		
625.8	2.39943043		
626	2.39950343		
626.2	2.39943067		
626.4	2.39897792		
626.6	2.39941099		
626.8	2.39896826		
627	2.39855983		
627.2	2.39792402		
627.4	2.39785361		
627.6	2.397505		
627.8	2.39677146		
628	2.39743693		
628.2	2.39704728		
628.4	2.39708619		
628.6	2.39701084		
628.8	2.39729046		
629	2.39726942		
629.2	2.39745885		
629.4	2.39693268		
629.6	2.39695883		
629.8	2.39650166		
630	2.39670814		
630.2	2.39672094		
630.4	2.39710071		
630.6	2.39694412		
630.8	2.39649624		
631	2.39659586		
631.2	2.39653456		
631.4	2.39707671		
631.6	2.39668505		
631.8	2.39669637		
632	2.39694789		
632.2	2.39678836		
632.4	2.39669679		
632.6	2.39664908		
632.8	2.3969644		
633	2.39666589		
633.2	2.39649351		
633.4	2.39647379		
633.6	2.39659704		
633.8	2.39660233		
634	2.39659092		
634.2	2.39665884		
634.4	2.39650685		
634.6	2.39632434		
634.8	2.39604154		
635	2.39656574		
635.2	2.39693212		
635.4	2.39697921		
635.6	2.39683701		
635.8	2.39673313		
636	2.39611185		
636.2	2.39572499		
636.4	2.39564927		
636.6	2.39554192		
636.8	2.39532617		
637	2.39496075		
637.2	2.3948895		
637.4	2.39497156		
637.6	2.39444697		
637.8	2.39411205		
638	2.39391112		
638.2	2.39365447		
638.4	2.39341249		
638.6	2.39304269		
638.8	2.3927498		
639	2.39357264		
639.2	2.39334086		
639.4	2.39345735		
639.6	2.39353162		
639.8	2.39290745		
640	2.39247357		
640.2	2.39242956		
640.4	2.39295333		
640.6	2.39311868		
640.8	2.39307608		
641	2.39288318		
641.2	2.39308928		
641.4	2.3932281		
641.6	2.39294995		
641.8	2.39336592		
642	2.39305345		
642.2	2.39272973		
642.4	2.39262589		
642.6	2.39213678		
642.8	2.39231062		
643	2.39264753		
643.2	2.39192222		
643.4	2.3924587		
643.6	2.39200585		
643.8	2.39159352		
644	2.3917348		
644.2	2.39177349		
644.4	2.39190239		
644.6	2.39215191		
644.8	2.39226446		
645	2.39265519		
645.2	2.39307177		
645.4	2.39333731		
645.6	2.39343081		
645.8	2.3936813		
646	2.39333636		
646.2	2.39355861		
646.4	2.39332034		
646.6	2.39278424		
646.8	2.39258457		
647	2.39212686		
647.2	2.39170152		
647.4	2.39181239		
647.6	2.3911434		
647.8	2.39110965		
648	2.39128817		
648.2	2.39069142		
648.4	2.39067379		
648.6	2.39078619		
648.8	2.39049466		
649	2.39022595		
649.2	2.38997141		
649.4	2.38993823		
649.6	2.38974857		
649.8	2.39014089		
650	2.39055363		
650.2	2.39066285		
650.4	2.39011675		
650.6	2.39032576		
650.8	2.39037397		
651	2.39076568		
651.2	2.39135728		
651.4	2.39152551		
651.6	2.39147884		
651.8	2.39171959		
652	2.39142419		
652.2	2.39084385		
652.4	2.39047898		
652.6	2.39017837		
652.8	2.38930426		
653	2.38875738		
653.2	2.38871876		
653.4	2.38850225		
653.6	2.38832858		
653.8	2.38882743		
654	2.38839825		
654.2	2.38816897		
654.4	2.38809246		
654.6	2.38854013		
654.8	2.38844056		
655	2.38880097		
655.2	2.388804		
655.4	2.38839186		
655.6	2.38804515		
655.8	2.38816653		
656	2.38809086		
656.2	2.38767983		
656.4	2.38775128		
656.6	2.38764817		
656.8	2.38756757		
657	2.38763159		
657.2	2.38763461		
657.4	2.38745594		
657.6	2.38690066		
657.8	2.38682142		
658	2.38619558		
658.2	2.38598673		
658.4	2.38558144		
658.6	2.38576814		
658.8	2.38570144		
659	2.38616776		
659.2	2.3858832		
659.4	2.3860696		
659.6	2.38589824		
659.8	2.38625587		
660	2.38625439		
660.2	2.38601686		
660.4	2.38629521		
660.6	2.38687513		
660.8	2.38699083		
661	2.38706463		
661.2	2.38674833		
661.4	2.38650775		
661.6	2.385925		
661.8	2.38591861		
662	2.38571039		
662.2	2.38516652		
662.4	2.38512888		
662.6	2.38530366		
662.8	2.38529306		
663	2.38554101		
663.2	2.3854759		
663.4	2.38551937		
663.6	2.38489643		
663.8	2.38516438		
664	2.38521226		
664.2	2.38506626		
664.4	2.38522211		
664.6	2.38575711		
664.8	2.38531657		
665	2.38516948		
665.2	2.38491966		
665.4	2.38511245		
665.6	2.384973		
665.8	2.38501324		
666	2.38513228		
666.2	2.38489754		
666.4	2.38508138		
666.6	2.3850671		
666.8	2.38502143		
667	2.38500968		
667.2	2.3850741		
667.4	2.38467405		
667.6	2.38403662		
667.8	2.38322957		
668	2.38269206		
668.2	2.38226731		
668.4	2.38183909		
668.6	2.38172399		
668.8	2.38130358		
669	2.38082746		
669.2	2.38127028		
669.4	2.38149266		
669.6	2.38130415		
669.8	2.38167901		
670	2.3820307		
670.2	2.38218508		
670.4	2.38240053		
670.6	2.38240871		
670.8	2.38209924		
671	2.38195576		
671.2	2.38206179		
671.4	2.38178638		
671.6	2.38168064		
671.8	2.38151558		
672	2.38200542		
672.2	2.38202255		
672.4	2.38134596		
672.6	2.38144282		
672.8	2.38111071		
673	2.38138185		
673.2	2.38190837		
673.4	2.38211644		
673.6	2.38199815		
673.8	2.38222627		
674	2.38246505		
674.2	2.38261426		
674.4	2.38259295		
674.6	2.38225922		
674.8	2.38186245		
675	2.38185016		
675.2	2.38178991		
675.4	2.38193201		
675.6	2.38204483		
675.8	2.38185919		
676	2.38180831		
676.2	2.38120134		
676.4	2.38045874		
676.6	2.38073992		
676.8	2.38111866		
677	2.38132993		
677.2	2.38176541		
677.4	2.38242533		
677.6	2.38246377		
677.8	2.38266239		
678	2.38276204		
678.2	2.38279939		
678.4	2.38278916		
678.6	2.38264066		
678.8	2.38239199		
679	2.38219368		
679.2	2.38130669		
679.4	2.38127677		
679.6	2.38101607		
679.8	2.38058144		
680	2.3804284		
680.2	2.38026724		
680.4	2.37985687		
680.6	2.38011325		
680.8	2.38015543		
681	2.3797621		
681.2	2.38032402		
681.4	2.37989085		
681.6	2.37915587		
681.8	2.37892217		
682	2.37905432		
682.2	2.38007228		
682.4	2.38045445		
682.6	2.38040757		
682.8	2.37976758		
683	2.37945951		
683.2	2.37917251		
683.4	2.37971011		
683.6	2.37978666		
683.8	2.38004822		
684	2.38096915		
684.2	2.38131202		
684.4	2.38107223		
684.6	2.38091321		
684.8	2.3808053		
685	2.38048324		
685.2	2.38037814		
685.4	2.38002453		
685.6	2.37980845		
685.8	2.38004804		
686	2.37980491		
686.2	2.38002913		
686.4	2.37960082		
686.6	2.3785529		
686.8	2.37830101		
687	2.37834686		
687.2	2.37800363		
687.4	2.37814741		
687.6	2.37822063		
687.8	2.37828344		
688	2.37805608		
688.2	2.37750945		
688.4	2.37761981		
688.6	2.37756145		
688.8	2.37762578		
689	2.37760566		
689.2	2.37735518		
689.4	2.37744759		
689.6	2.37734932		
689.8	2.37716568		
690	2.3766692		
690.2	2.37746683		
690.4	2.37761781		
690.6	2.37772704		
690.8	2.37854546		
691	2.37787889		
691.2	2.37769932		
691.4	2.37776934		
691.6	2.37718432		
691.8	2.37693344		
692	2.37639682		
692.2	2.37652071		
692.4	2.37655485		
692.6	2.37587041		
692.8	2.3754554		
693	2.37596524		
693.2	2.3756076		
693.4	2.37563274		
693.6	2.3757431		
693.8	2.37592686		
694	2.37638107		
694.2	2.37687463		
694.4	2.37666025		
694.6	2.37681834		
694.8	2.3767899		
695	2.37591358		
695.2	2.37608736		
695.4	2.37558521		
695.6	2.37557038		
695.8	2.37588034		
696	2.37517033		
696.2	2.375513		
696.4	2.37579914		
696.6	2.37574714		
696.8	2.37641892		
697	2.37690045		
697.2	2.37640125		
697.4	2.37658619		
697.6	2.37676774		
697.8	2.37722606		
698	2.37725986		
698.2	2.37714083		
698.4	2.37701419		
698.6	2.37692693		
698.8	2.37672871		
699	2.37584963		
699.2	2.37599443		
699.4	2.37578912		
699.6	2.37585988		
699.8	2.37524949		
700	2.37464971		
700.2	2.37491559		
700.4	2.37485454		
700.6	2.37459117		
700.8	2.374222		
701	2.37376895		
701.2	2.37354378		
701.4	2.37357439		
701.6	2.37360852		
701.8	2.37417178		
702	2.37398022		
702.2	2.37429719		
702.4	2.37433486		
702.6	2.3740759		
702.8	2.37433668		
703	2.37405627		
703.2	2.3743971		
703.4	2.37405233		
703.6	2.37404375		
703.8	2.37373704		
704	2.37373543		
704.2	2.37322729		
704.4	2.37343446		
704.6	2.37311719		
704.8	2.37280536		
705	2.37281926		
705.2	2.37243186		
705.4	2.37245		
705.6	2.37254358		
705.8	2.37258515		
706	2.37221964		
706.2	2.37269863		
706.4	2.37229759		
706.6	2.37247233		
706.8	2.37303131		
707	2.37300819		
707.2	2.37333049		
707.4	2.37343269		
707.6	2.3733948		
707.8	2.37340166		
708	2.37353004		
708.2	2.37312184		
708.4	2.37362576		
708.6	2.37371745		
708.8	2.37404463		
709	2.37389441		
709.2	2.37379753		
709.4	2.37396523		
709.6	2.3732771		
709.8	2.37296501		
710	2.37218372		
710.2	2.37217469		
710.4	2.37158221		
710.6	2.37165533		
710.8	2.37167345		
711	2.37186815		
711.2	2.37202662		
711.4	2.37185739		
711.6	2.37136531		
711.8	2.37168177		
712	2.37174242		
712.2	2.37126865		
712.4	2.37202819		
712.6	2.37188308		
712.8	2.37188502		
713	2.37162386		
713.2	2.37159938		
713.4	2.37091532		
713.6	2.37038801		
713.8	2.37075479		
714	2.37065529		
714.2	2.37098006		
714.4	2.37057619		
714.6	2.37049142		
714.8	2.37073462		
715	2.37104466		
715.2	2.37136982		
715.4	2.37158776		
715.6	2.37145173		
715.8	2.37178932		
716	2.37197067		
716.2	2.37215079		
716.4	2.37276134		
716.6	2.37189401		
716.8	2.37232734		
717	2.37250534		
717.2	2.37344667		
717.4	2.373156		
717.6	2.37325879		
717.8	2.37300313		
718	2.37250988		
718.2	2.37203231		
718.4	2.37144491		
718.6	2.3710907		
718.8	2.3710973		
719	2.37122116		
719.2	2.37148973		
719.4	2.3716802		
719.6	2.37181595		
719.8	2.37215508		
