# Supplementary material for: Molecular basis for DNA recognition by the maternal pioneer transcription factor FoxH1
Source: Nat Commun. 2022 Nov 26;13:7279. doi: 10.1038/s41467-022-34925-y (PMC9701222; doi:10.1038/s41467-022-34925-y)
Supplement: Supplementary file 4 — Source Data [file 41467_2022_34925_MOESM4_ESM.zip › Sourcedata/BLIS/FoxH1/R30A/GSC/DNA/B5Results.txt]

Conc1	2.5E-07	
Start1	270	
Stop1	719.8	
Kobs		
Error Kobs		
Koff		
Error Koff		
Time1	Data1	Fit1	
270	-0.05399545		
270.2	-0.05177751		
270.4	-0.04932789		
270.6	-0.0463555		
270.8	-0.0429457		
271	-0.03920493		
271.2	-0.03510065		
271.4	-0.03082995		
271.6	-0.02645724		
271.8	-0.02203718		
272	-0.01713041		
272.2	-0.01300704		
272.4	-0.00876909		
272.6	-0.00457525		
272.8	0.00018147		
273	0.00470481		
273.2	0.00887775		
273.4	0.01343365		
273.6	0.01868489		
273.8	0.02360657		
274	0.02808409		
274.2	0.03243783		
274.4	0.03684656		
274.6	0.04153207		
274.8	0.04605802		
275	0.05047868		
275.2	0.05517751		
275.4	0.05930548		
275.6	0.06348117		
275.8	0.06825128		
276	0.07289376		
276.2	0.07674416		
276.4	0.08133045		
276.6	0.08579148		
276.8	0.09019285		
277	0.09440684		
277.2	0.09912873		
277.4	0.1036407		
277.6	0.10840446		
277.8	0.11311201		
278	0.11724523		
278.2	0.12172541		
278.4	0.12647615		
278.6	0.13119973		
278.8	0.13590436		
279	0.14078979		
279.2	0.14546135		
279.4	0.14953393		
279.6	0.15421986		
279.8	0.15872768		
280	0.16289079		
280.2	0.16700502		
280.4	0.17143468		
280.6	0.17582043		
280.8	0.18009646		
281	0.18439065		
281.2	0.18877265		
281.4	0.19266895		
281.6	0.1966527		
281.8	0.20099148		
282	0.20516393		
282.2	0.20933432		
282.4	0.21411211		
282.6	0.21922951		
282.8	0.22396831		
283	0.22820902		
283.2	0.23244834		
283.4	0.23619161		
283.6	0.24046877		
283.8	0.2446167		
284	0.24893738		
284.2	0.25275662		
284.4	0.25695678		
284.6	0.26103236		
284.8	0.26493565		
285	0.26876487		
285.2	0.27306297		
285.4	0.27692083		
285.6	0.28075469		
285.8	0.28477034		
286	0.28871839		
286.2	0.29275321		
286.4	0.29754323		
286.6	0.30177137		
286.8	0.30526397		
287	0.30910061		
287.2	0.31305173		
287.4	0.31651686		
287.6	0.32023909		
287.8	0.32369166		
288	0.32730637		
288.2	0.33093188		
288.4	0.33460532		
288.6	0.3382899		
288.8	0.34202385		
289	0.3456891		
289.2	0.34906463		
289.4	0.35229825		
289.6	0.35589398		
289.8	0.35922653		
290	0.36295536		
290.2	0.36634915		
290.4	0.36960679		
290.6	0.37287679		
290.8	0.37661287		
291	0.38038009		
291.2	0.38356621		
291.4	0.38689918		
291.6	0.39015678		
291.8	0.39340095		
292	0.39709849		
292.2	0.40052829		
292.4	0.40359644		
292.6	0.40647269		
292.8	0.4090415		
293	0.41153274		
293.2	0.41419706		
293.4	0.41745556		
293.6	0.42055151		
293.8	0.42331917		
294	0.42665816		
294.2	0.42943445		
294.4	0.43232226		
294.6	0.43537653		
294.8	0.43893575		
295	0.44204863		
295.2	0.44500475		
295.4	0.44810216		
295.6	0.45108921		
295.8	0.45395429		
296	0.45697945		
296.2	0.45995384		
296.4	0.46280091		
296.6	0.46531139		
296.8	0.46818741		
297	0.47108738		
297.2	0.47441451		
297.4	0.47693907		
297.6	0.48012805		
297.8	0.48294028		
298	0.48572805		
298.2	0.48829524		
298.4	0.4900384		
298.6	0.49256437		
298.8	0.49490038		
299	0.49694128		
299.2	0.49886798		
299.4	0.5008339		
299.6	0.50274844		
299.8	0.50510476		
300	0.50724564		
300.2	0.50976362		
300.4	0.51196081		
300.6	0.51477118		
300.8	0.51747849		
301	0.51993974		
301.2	0.52267309		
301.4	0.52545873		
301.6	0.52868711		
301.8	0.53113125		
302	0.53362208		
302.2	0.53610501		
302.4	0.53833069		
302.6	0.54122788		
302.8	0.54330676		
303	0.54604206		
303.2	0.54863433		
303.4	0.55032013		
303.6	0.55226808		
303.8	0.55442597		
304	0.55581113		
304.2	0.55781571		
304.4	0.55971113		
304.6	0.56242515		
304.8	0.5644635		
305	0.56650563		
305.2	0.56893822		
305.4	0.57087518		
305.6	0.57279003		
305.8	0.57509922		
306	0.57752844		
306.2	0.57988191		
306.4	0.58276493		
306.6	0.58541527		
306.8	0.5881813		
307	0.59090695		
307.2	0.59329051		
307.4	0.5949517		
307.6	0.59708292		
307.8	0.59830203		
308	0.59967278		
308.2	0.60153965		
308.4	0.60396939		
308.6	0.60592392		
308.8	0.60767911		
309	0.6088063		
309.2	0.61046683		
309.4	0.61191938		
309.6	0.61377626		
309.8	0.61602647		
310	0.61757315		
310.2	0.6189381		
310.4	0.62077775		
310.6	0.622881		
310.8	0.62495281		
311	0.62700268		
311.2	0.62896443		
311.4	0.63100263		
311.6	0.63255349		
311.8	0.63404489		
312	0.63617687		
312.2	0.63797911		
312.4	0.64021702		
312.6	0.64159274		
312.8	0.64325266		
313	0.64464603		
313.2	0.64681273		
313.4	0.64823687		
313.6	0.65016994		
313.8	0.65179921		
314	0.65305652		
314.2	0.65497541		
314.4	0.6570193		
314.6	0.65891981		
314.8	0.66084413		
315	0.66292437		
315.2	0.66467428		
315.4	0.66678568		
315.6	0.66829732		
315.8	0.67008223		
316	0.67191665		
316.2	0.67317858		
316.4	0.67461668		
316.6	0.67590936		
316.8	0.67744078		
317	0.67873376		
317.2	0.67979668		
317.4	0.68073823		
317.6	0.68243696		
317.8	0.68368892		
318	0.68487041		
318.2	0.68675411		
318.4	0.68858351		
318.6	0.68996574		
318.8	0.69186984		
319	0.69312219		
319.2	0.69501629		
319.4	0.69680588		
319.6	0.69885388		
319.8	0.70076883		
320	0.70283721		
320.2	0.70450556		
320.4	0.7063492		
320.6	0.70819385		
320.8	0.70987346		
321	0.71168533		
321.2	0.71344714		
321.4	0.71516037		
321.6	0.71690695		
321.8	0.71856757		
322	0.72003913		
322.2	0.72221781		
322.4	0.72406622		
322.6	0.72512372		
322.8	0.72690813		
323	0.72808041		
323.2	0.72979595		
323.4	0.73143767		
323.6	0.73286495		
323.8	0.73429279		
324	0.73544242		
324.2	0.73668881		
324.4	0.73793601		
324.6	0.73907976		
324.8	0.74021436		
325	0.7418743		
325.2	0.74300548		
325.4	0.74399168		
325.6	0.74532925		
325.8	0.74689871		
326	0.74820489		
326.2	0.74966255		
326.4	0.75081287		
326.6	0.7520443		
326.8	0.7536249		
327	0.7548646		
327.2	0.75662225		
327.4	0.75825647		
327.6	0.75963929		
327.8	0.7611544		
328	0.76239135		
328.2	0.76432963		
328.4	0.76606124		
328.6	0.7677502		
328.8	0.76905596		
329	0.77072532		
329.2	0.77184275		
329.4	0.77313437		
329.6	0.77476432		
329.8	0.77663225		
330	0.77786946		
330.2	0.77887085		
330.4	0.77971406		
330.6	0.78158491		
330.8	0.78270516		
331	0.78417659		
331.2	0.78568982		
331.4	0.78716928		
331.6	0.78881043		
331.8	0.78994863		
332	0.7915505		
332.2	0.79326067		
332.4	0.79452268		
332.6	0.79620545		
332.8	0.79731023		
333	0.79835253		
333.2	0.79929701		
333.4	0.80051377		
333.6	0.80179835		
333.8	0.80287161		
334	0.80323851		
334.2	0.80431949		
334.4	0.80594476		
334.6	0.8074208		
334.8	0.80831293		
335	0.8100089		
335.2	0.81190678		
335.4	0.81360854		
335.6	0.81479568		
335.8	0.81622313		
336	0.81820911		
336.2	0.82014664		
336.4	0.82186803		
336.6	0.82334857		
336.8	0.82436123		
337	0.82543982		
337.2	0.82669855		
337.4	0.82749429		
337.6	0.82848678		
337.8	0.8289905		
338	0.83024551		
338.2	0.83165834		
338.4	0.83308423		
338.6	0.83365311		
338.8	0.83469382		
339	0.83655352		
339.2	0.83837703		
339.4	0.83970095		
339.6	0.84065943		
339.8	0.84219637		
340	0.84416729		
340.2	0.84565348		
340.4	0.84716812		
340.6	0.84836635		
340.8	0.85035009		
341	0.85197835		
341.2	0.85341648		
341.4	0.85454368		
341.6	0.85628411		
341.8	0.8572273		
342	0.85894766		
342.2	0.85968427		
342.4	0.86130552		
342.6	0.8627721		
342.8	0.8641766		
343	0.86609092		
343.2	0.86714375		
343.4	0.86816688		
343.6	0.86931313		
343.8	0.8708483		
344	0.8731784		
344.2	0.87461762		
344.4	0.87655024		
344.6	0.87751006		
344.8	0.87901154		
345	0.88017889		
345.2	0.88108541		
345.4	0.88202526		
345.6	0.88292993		
345.8	0.88327182		
346	0.88417857		
346.2	0.88507831		
346.4	0.88651186		
346.6	0.8875726		
346.8	0.88870139		
347	0.89005291		
347.2	0.89114135		
347.4	0.89266276		
347.6	0.89405402		
347.8	0.89536201		
348	0.89708364		
348.2	0.89856313		
348.4	0.90009093		
348.6	0.9013349		
348.8	0.9029585		
349	0.90485011		
349.2	0.90587037		
349.4	0.90715222		
349.6	0.90790715		
349.8	0.90901464		
350	0.91037887		
350.2	0.91192382		
350.4	0.91375798		
350.6	0.91540489		
350.8	0.91686342		
351	0.91760198		
351.2	0.91853503		
351.4	0.91918181		
351.6	0.91987546		
351.8	0.920683		
352	0.92189095		
352.2	0.92276897		
352.4	0.92369996		
352.6	0.9250761		
352.8	0.92630896		
353	0.92822705		
353.2	0.92958021		
353.4	0.93069056		
353.6	0.93206096		
353.8	0.93376468		
354	0.93568775		
354.2	0.9375364		
354.4	0.93937425		
354.6	0.94034054		
354.8	0.94116712		
355	0.94226709		
355.2	0.94272683		
355.4	0.94370832		
355.6	0.94452743		
355.8	0.94517538		
356	0.94558935		
356.2	0.94588042		
356.4	0.94696395		
356.6	0.94802544		
356.8	0.9490775		
357	0.95079816		
357.2	0.95227175		
357.4	0.95370282		
357.6	0.95578898		
357.8	0.957267		
358	0.95871341		
358.2	0.96031564		
358.4	0.96190445		
358.6	0.96302504		
358.8	0.9640541		
359	0.96514923		
359.2	0.96592117		
359.4	0.96735493		
359.6	0.96782549		
359.8	0.96865363		
360	0.96971279		
360.2	0.97057235		
360.4	0.97179132		
360.6	0.97273177		
360.8	0.97396041		
361	0.97551897		
361.2	0.97706519		
361.4	0.97900186		
361.6	0.98065471		
361.8	0.98151471		
362	0.98312402		
362.2	0.98474226		
362.4	0.9859819		
362.6	0.9871575		
362.8	0.98849254		
363	0.98955716		
363.2	0.99078158		
363.4	0.99138544		
363.6	0.99206496		
363.8	0.99313485		
364	0.99414131		
364.2	0.99462317		
364.4	0.9958206		
364.6	0.99725323		
364.8	0.99881317		
365	1.00023013		
365.2	1.00173344		
365.4	1.00365315		
365.6	1.00448175		
365.8	1.00520581		
366	1.00690833		
366.2	1.00798811		
366.4	1.00899008		
366.6	1.01000264		
366.8	1.0108545		
367	1.01147339		
367.2	1.01304626		
367.4	1.01404265		
367.6	1.0154528		
367.8	1.01602707		
368	1.0170257		
368.2	1.01833546		
368.4	1.01997409		
368.6	1.0217623		
368.8	1.02309181		
369	1.02398603		
369.2	1.02519946		
369.4	1.02631797		
369.6	1.02699992		
369.8	1.02826643		
370	1.02961795		
370.2	1.03061495		
370.4	1.03138221		
370.6	1.03255184		
370.8	1.03339		
371	1.03435077		
371.2	1.03556758		
371.4	1.03659842		
371.6	1.03748291		
371.8	1.03796904		
372	1.03950888		
372.2	1.04087737		
372.4	1.04174554		
372.6	1.04282019		
372.8	1.04367295		
373	1.04454492		
373.2	1.04607779		
373.4	1.04742609		
373.6	1.04865992		
373.8	1.05041585		
374	1.05168905		
374.2	1.05291133		
374.4	1.05396969		
374.6	1.05499504		
374.8	1.05601568		
375	1.05684177		
375.2	1.05791294		
375.4	1.05938864		
375.6	1.06098034		
375.8	1.0619726		
376	1.0630941		
376.2	1.06411787		
376.4	1.06523008		
376.6	1.0668074		
376.8	1.06806864		
377	1.06893178		
377.2	1.07018486		
377.4	1.07110215		
377.6	1.0720637		
377.8	1.07333387		
378	1.07403725		
378.2	1.07548102		
378.4	1.07651803		
378.6	1.07752215		
378.8	1.07922766		
379	1.08028773		
379.2	1.08175434		
379.4	1.08281539		
379.6	1.08412081		
379.8	1.08498517		
380	1.08629263		
380.2	1.0877928		
380.4	1.08883555		
380.6	1.09011364		
380.8	1.09082395		
381	1.09146087		
381.2	1.09244482		
381.4	1.09365831		
381.6	1.09468047		
381.8	1.09566833		
382	1.09682116		
382.2	1.09824125		
382.4	1.09862404		
382.6	1.09977571		
382.8	1.10144142		
383	1.10231972		
383.2	1.10314902		
383.4	1.10398271		
383.6	1.10518112		
383.8	1.10651208		
384	1.10742242		
384.2	1.10848748		
384.4	1.10937864		
384.6	1.11047665		
384.8	1.11134397		
385	1.11240617		
385.2	1.11354739		
385.4	1.11512661		
385.6	1.11604941		
385.8	1.11747634		
386	1.11857394		
386.2	1.11985697		
386.4	1.12047696		
386.6	1.12217532		
386.8	1.12318046		
387	1.12448638		
387.2	1.12568385		
387.4	1.12682677		
387.6	1.12826081		
387.8	1.12994135		
388	1.1308232		
388.2	1.1322204		
388.4	1.13344693		
388.6	1.13434895		
388.8	1.13523175		
389	1.13670143		
389.2	1.1377611		
389.4	1.13875304		
389.6	1.13985038		
389.8	1.14105161		
390	1.1418309		
390.2	1.14266606		
390.4	1.14291643		
390.6	1.1440367		
390.8	1.14449618		
391	1.14571315		
391.2	1.14662338		
391.4	1.14804777		
391.6	1.14918024		
391.8	1.15057813		
392	1.15140189		
392.2	1.15265977		
392.4	1.15412279		
392.6	1.15556014		
392.8	1.15645693		
393	1.15779368		
393.2	1.15890795		
393.4	1.16016804		
393.6	1.16163577		
393.8	1.16311914		
394	1.16388275		
394.2	1.16493225		
394.4	1.1658945		
394.6	1.16709296		
394.8	1.16828642		
395	1.16998453		
395.2	1.17117523		
395.4	1.17242955		
395.6	1.17318765		
395.8	1.17440387		
396	1.17517907		
396.2	1.17629005		
396.4	1.17767552		
396.6	1.17883777		
396.8	1.17952514		
397	1.18066379		
397.2	1.18217041		
397.4	1.18330589		
397.6	1.18499353		
397.8	1.18591685		
398	1.18658207		
398.2	1.18760813		
398.4	1.18832328		
398.6	1.18894903		
398.8	1.18997744		
399	1.19118954		
399.2	1.19215735		
399.4	1.19338782		
399.6	1.1946038		
399.8	1.19578217		
400	1.19693173		
400.2	1.1981398		
400.4	1.19943154		
400.6	1.20062807		
400.8	1.20184364		
401	1.20308842		
401.2	1.20444139		
401.4	1.20511894		
401.6	1.20697728		
401.8	1.20772583		
402	1.20897226		
402.2	1.20958811		
402.4	1.21036035		
402.6	1.21076858		
402.8	1.21175753		
403	1.21292191		
403.2	1.21338288		
403.4	1.2143427		
403.6	1.21532091		
403.8	1.216294		
404	1.21684317		
404.2	1.21802913		
404.4	1.21902266		
404.6	1.22016353		
404.8	1.22136052		
405	1.22283227		
405.2	1.22407935		
405.4	1.22529695		
405.6	1.22748854		
405.8	1.22846413		
406	1.22969959		
406.2	1.23051856		
406.4	1.23161573		
406.6	1.23216577		
406.8	1.23295253		
407	1.23385756		
407.2	1.23441998		
407.4	1.2356707		
407.6	1.23657528		
407.8	1.23739231		
408	1.23792689		
408.2	1.23934706		
408.4	1.240126		
408.6	1.24144985		
408.8	1.24280609		
409	1.24415989		
409.2	1.2452321		
409.4	1.24645095		
409.6	1.24768411		
409.8	1.24905015		
410	1.2505875		
410.2	1.25176496		
410.4	1.25329099		
410.6	1.25423003		
410.8	1.25538506		
411	1.25681182		
411.2	1.25820235		
411.4	1.25923024		
411.6	1.26033632		
411.8	1.26110624		
412	1.26158783		
412.2	1.26274507		
412.4	1.2634471		
412.6	1.26475182		
412.8	1.2656662		
413	1.2661662		
413.2	1.26675661		
413.4	1.26719161		
413.6	1.26791114		
413.8	1.26932084		
414	1.27041648		
414.2	1.27150589		
414.4	1.27294562		
414.6	1.27422566		
414.8	1.27602645		
415	1.27774577		
415.2	1.27937959		
415.4	1.280585		
415.6	1.28148518		
415.8	1.28240695		
416	1.28307136		
416.2	1.2847269		
416.4	1.28605564		
416.6	1.28741552		
416.8	1.28806251		
417	1.28873693		
417.2	1.28928484		
417.4	1.29000332		
417.6	1.29090303		
417.8	1.29178361		
418	1.29267963		
418.2	1.29371984		
418.4	1.2946978		
418.6	1.29611411		
418.8	1.29756431		
419	1.29863329		
419.2	1.30000669		
419.4	1.30148522		
419.6	1.30194757		
419.8	1.30332221		
420	1.30471705		
420.2	1.30618966		
420.4	1.30761289		
420.6	1.30860929		
420.8	1.30945292		
421	1.31004083		
421.2	1.31081212		
421.4	1.31141602		
421.6	1.31183087		
421.8	1.31219672		
422	1.31311547		
422.2	1.31392585		
422.4	1.31517106		
422.6	1.31627213		
422.8	1.31716084		
423	1.31870541		
423.2	1.32013256		
423.4	1.32143311		
423.6	1.32232999		
423.8	1.32405076		
424	1.32555425		
424.2	1.3271157		
424.4	1.32891365		
424.6	1.32961046		
424.8	1.3305115		
425	1.33141922		
425.2	1.33289299		
425.4	1.33350752		
425.6	1.33423218		
425.8	1.33534749		
426	1.33683503		
426.2	1.33802365		
426.4	1.33919748		
426.6	1.33965381		
426.8	1.34035595		
427	1.34162538		
427.2	1.34215071		
427.4	1.34333632		
427.6	1.34410903		
427.8	1.34553197		
428	1.34650383		
428.2	1.34740957		
428.4	1.34800612		
428.6	1.34858005		
428.8	1.34989193		
429	1.35075552		
429.2	1.35168526		
429.4	1.35235989		
429.6	1.35395427		
429.8	1.35599118		
430	1.35761627		
430.2	1.35911688		
430.4	1.36025595		
430.6	1.36133519		
430.8	1.36277064		
431	1.36381402		
431.2	1.36487398		
431.4	1.3663425		
431.6	1.36713228		
431.8	1.36877106		
432	1.36958816		
432.2	1.37014368		
432.4	1.3710721		
432.6	1.37232696		
432.8	1.37273398		
433	1.37305075		
433.2	1.37383733		
433.4	1.37430933		
433.6	1.37551202		
433.8	1.37654622		
434	1.37737058		
434.2	1.37821459		
434.4	1.3790038		
434.6	1.38026156		
434.8	1.38184505		
435	1.38232267		
435.2	1.38369199		
435.4	1.38532119		
435.6	1.38620956		
435.8	1.38787565		
436	1.3888831		
436.2	1.38939293		
436.4	1.39053131		
436.6	1.39178121		
436.8	1.39230936		
437	1.39333562		
437.2	1.39411732		
437.4	1.39477038		
437.6	1.39616245		
437.8	1.39723338		
438	1.39861478		
438.2	1.39980676		
438.4	1.40144511		
438.6	1.40286485		
438.8	1.40430117		
439	1.40484019		
439.2	1.40604635		
439.4	1.40686572		
439.6	1.40759261		
439.8	1.4089907		
440	1.40991093		
440.2	1.41106226		
440.4	1.41236355		
440.6	1.41367096		
440.8	1.414335		
441	1.41540948		
441.2	1.41649966		
441.4	1.41743205		
441.6	1.41859219		
441.8	1.419673		
442	1.42084068		
442.2	1.42158805		
442.4	1.42257307		
442.6	1.42351966		
442.8	1.42467945		
443	1.42528218		
443.2	1.4259577		
443.4	1.42725596		
443.6	1.42886408		
443.8	1.43025646		
444	1.43177336		
444.2	1.43296942		
444.4	1.43348028		
444.6	1.43476056		
444.8	1.4352911		
445	1.43681165		
445.2	1.43809788		
445.4	1.43885028		
445.6	1.43958223		
445.8	1.44048845		
446	1.44116755		
446.2	1.4420369		
446.4	1.44320918		
446.6	1.44468086		
446.8	1.44597854		
447	1.44707178		
447.2	1.44837036		
447.4	1.44952153		
447.6	1.45064292		
447.8	1.45190572		
448	1.45294876		
448.2	1.45360714		
448.4	1.45423928		
448.6	1.45530401		
448.8	1.45613987		
449	1.45744725		
449.2	1.45769217		
449.4	1.45819051		
449.6	1.458844		
449.8	1.46013575		
450	1.46124246		
450.2	1.46232277		
450.4	1.46337573		
450.6	1.46488693		
450.8	1.46605055		
451	1.46706185		
451.2	1.46805974		
451.4	1.46885302		
451.6	1.47062205		
451.8	1.47183005		
452	1.47280475		
452.2	1.47394284		
452.4	1.47485594		
452.6	1.4763437		
452.8	1.4776059		
453	1.47847913		
453.2	1.47934092		
453.4	1.48043215		
453.6	1.48145815		
453.8	1.48282205		
454	1.48382361		
454.2	1.48455181		
454.4	1.48535792		
454.6	1.48675216		
454.8	1.48747005		
455	1.48791592		
455.2	1.48909514		
455.4	1.48985263		
455.6	1.49053741		
455.8	1.49147968		
456	1.4922884		
456.2	1.49383367		
456.4	1.49483405		
456.6	1.49641978		
456.8	1.49737307		
457	1.49833537		
457.2	1.49931955		
457.4	1.50019154		
457.6	1.50125138		
457.8	1.50244803		
458	1.50395771		
458.2	1.50504106		
458.4	1.50658178		
458.6	1.50830837		
458.8	1.50936894		
459	1.51003554		
459.2	1.51125528		
459.4	1.51184713		
459.6	1.51266974		
459.8	1.51357849		
460	1.51425088		
460.2	1.51545423		
460.4	1.51649654		
460.6	1.51802903		
460.8	1.51858527		
461	1.51935424		
461.2	1.52022239		
461.4	1.52141836		
461.6	1.52235111		
461.8	1.52349187		
462	1.52489261		
462.2	1.52610903		
462.4	1.52732587		
462.6	1.5287744		
462.8	1.52949626		
463	1.53060804		
463.2	1.53163498		
463.4	1.53269934		
463.6	1.5334896		
463.8	1.53440135		
464	1.53575391		
464.2	1.5374555		
464.4	1.53873559		
464.6	1.53998501		
464.8	1.54096014		
465	1.541931		
465.2	1.54253773		
465.4	1.54374938		
465.6	1.54464127		
465.8	1.54513163		
466	1.54598109		
466.2	1.54707554		
466.4	1.54761302		
466.6	1.54884496		
466.8	1.54905867		
467	1.5505573		
467.2	1.55161357		
467.4	1.55265483		
467.6	1.55362901		
467.8	1.55488514		
468	1.55622361		
468.2	1.5573867		
468.4	1.55825676		
468.6	1.55962075		
468.8	1.56053644		
469	1.5611612		
469.2	1.5618169		
469.4	1.56307629		
469.6	1.56396573		
469.8	1.56401224		
470	1.56540499		
470.2	1.56674485		
470.4	1.56779059		
470.6	1.56897398		
470.8	1.56992809		
471	1.57160555		
471.2	1.57322428		
471.4	1.57450346		
471.6	1.57573977		
471.8	1.57720933		
472	1.57847108		
472.2	1.5797037		
472.4	1.58076034		
472.6	1.58192944		
472.8	1.58285698		
473	1.58363473		
473.2	1.58432265		
473.4	1.58533602		
473.6	1.5860495		
473.8	1.58669493		
474	1.58779046		
474.2	1.58842262		
474.4	1.58893548		
474.6	1.58978017		
474.8	1.59050469		
475	1.5916878		
475.2	1.59303625		
475.4	1.5939359		
475.6	1.59495663		
475.8	1.5967165		
476	1.5974784		
476.2	1.59861628		
476.4	1.59975197		
476.6	1.60074486		
476.8	1.60152212		
477	1.60243754		
477.2	1.60376821		
477.4	1.60491097		
477.6	1.60579998		
477.8	1.60680261		
478	1.60760826		
478.2	1.60862077		
478.4	1.60960307		
478.6	1.61071542		
478.8	1.61141033		
479	1.61242189		
479.2	1.61301223		
479.4	1.61364294		
479.6	1.61429886		
479.8	1.61477312		
480	1.61477312		
480.2	1.61263286		
480.4	1.61014264		
480.6	1.60696796		
480.8	1.60393962		
481	1.6002582		
481.2	1.59638233		
481.4	1.59193564		
481.6	1.58733551		
481.8	1.58279534		
482	1.57816397		
482.2	1.57356279		
482.4	1.56973959		
482.6	1.56620071		
482.8	1.56247249		
483	1.55917083		
483.2	1.55525203		
483.4	1.55185476		
483.6	1.54893957		
483.8	1.54611515		
484	1.5427986		
484.2	1.53966736		
484.4	1.53639111		
484.6	1.53318155		
484.8	1.53053461		
485	1.52715376		
485.2	1.52429116		
485.4	1.52092461		
485.6	1.51822866		
485.8	1.51513683		
486	1.51203663		
486.2	1.50886792		
486.4	1.50632033		
486.6	1.50383281		
486.8	1.50109681		
487	1.49839455		
487.2	1.49600536		
487.4	1.49365052		
487.6	1.49130414		
487.8	1.48836302		
488	1.48610235		
488.2	1.48308924		
488.4	1.48056922		
488.6	1.47786184		
488.8	1.47525076		
489	1.4726713		
489.2	1.47069731		
489.4	1.46828374		
489.6	1.46664383		
489.8	1.46423743		
490	1.4623665		
490.2	1.45966001		
490.4	1.45765484		
490.6	1.45579262		
490.8	1.45348381		
491	1.45169314		
491.2	1.44953957		
491.4	1.44678593		
491.6	1.4446947		
491.8	1.44238006		
492	1.44053157		
492.2	1.43858117		
492.4	1.43684557		
492.6	1.43438129		
492.8	1.43252358		
493	1.43076253		
493.2	1.42932862		
493.4	1.42753306		
493.6	1.42634934		
493.8	1.42495324		
494	1.42316266		
494.2	1.42083118		
494.4	1.41947203		
494.6	1.41782026		
494.8	1.41595102		
495	1.41409451		
495.2	1.4117458		
495.4	1.40971303		
495.6	1.40826029		
495.8	1.40654698		
496	1.40492406		
496.2	1.40341058		
496.4	1.40162185		
496.6	1.39977863		
496.8	1.39848826		
497	1.39725921		
497.2	1.39583755		
497.4	1.39459933		
497.6	1.39386681		
497.8	1.39240911		
498	1.39085935		
498.2	1.38993625		
498.4	1.38895631		
498.6	1.38720779		
498.8	1.38606856		
499	1.3845957		
499.2	1.38324932		
499.4	1.38262167		
499.6	1.38166203		
499.8	1.38027871		
500	1.37886804		
500.2	1.37697974		
500.4	1.37565829		
500.6	1.37426698		
500.8	1.37273838		
501	1.37121989		
501.2	1.36953399		
501.4	1.36840947		
501.6	1.36701659		
501.8	1.36560579		
502	1.36464989		
502.2	1.36363627		
502.4	1.36209543		
502.6	1.36060117		
502.8	1.35992445		
503	1.35844927		
503.2	1.35747534		
503.4	1.35671174		
503.6	1.35544621		
503.8	1.35427846		
504	1.35254012		
504.2	1.35052847		
504.4	1.34996194		
504.6	1.34864951		
504.8	1.3473044		
505	1.34649224		
505.2	1.34582154		
505.4	1.34466692		
505.6	1.34388932		
505.8	1.34291255		
506	1.34216227		
506.2	1.34141842		
506.4	1.34069101		
506.6	1.33974811		
506.8	1.33870793		
507	1.33775564		
507.2	1.33668954		
507.4	1.33565965		
507.6	1.33456071		
507.8	1.33344816		
508	1.33186701		
508.2	1.3308045		
508.4	1.32951105		
508.6	1.32773191		
508.8	1.32675619		
509	1.32618894		
509.2	1.32555959		
509.4	1.32424535		
509.6	1.32349525		
509.8	1.32282534		
510	1.32248527		
510.2	1.32190116		
510.4	1.32137535		
510.6	1.32092823		
510.8	1.32067916		
511	1.32039311		
511.2	1.31939959		
511.4	1.31894183		
511.6	1.31869663		
511.8	1.31810422		
512	1.317356		
512.2	1.31671687		
512.4	1.31518013		
512.6	1.31475105		
512.8	1.31416414		
513	1.3136817		
513.2	1.31260555		
513.4	1.31130682		
513.6	1.3101822		
513.8	1.30990211		
514	1.3088378		
514.2	1.30794192		
514.4	1.30720953		
514.6	1.30655959		
514.8	1.30513919		
515	1.30391802		
515.2	1.30250969		
515.4	1.30173583		
515.6	1.30112359		
515.8	1.30013219		
516	1.29902756		
516.2	1.29861454		
516.4	1.29785348		
516.6	1.29722158		
516.8	1.29652318		
517	1.2960557		
517.2	1.2950158		
517.4	1.29487584		
517.6	1.29410256		
517.8	1.29380066		
518	1.29320892		
518.2	1.29265115		
518.4	1.29223814		
518.6	1.2916968		
518.8	1.29091879		
519	1.29016495		
519.2	1.28956279		
519.4	1.28890885		
519.6	1.28809817		
519.8	1.28768558		
520	1.28720162		
520.2	1.28704335		
520.4	1.28630178		
520.6	1.28507432		
520.8	1.28516489		
521	1.28441479		
521.2	1.28349762		
521.4	1.28295243		
521.6	1.28161328		
521.8	1.28096911		
522	1.28029729		
522.2	1.27954758		
522.4	1.27958007		
522.6	1.27942191		
522.8	1.27916808		
523	1.27823686		
523.2	1.27792073		
523.4	1.27738162		
523.6	1.27714731		
523.8	1.27721615		
524	1.27659421		
524.2	1.27600246		
524.4	1.27551618		
524.6	1.27510497		
524.8	1.27494241		
525	1.27405145		
525.2	1.27352532		
525.4	1.27288462		
525.6	1.27204861		
525.8	1.27108319		
526	1.27048869		
526.2	1.27024197		
526.4	1.26964207		
526.6	1.26843632		
526.8	1.26759566		
527	1.26638426		
527.2	1.2653621		
527.4	1.26500839		
527.6	1.2646733		
527.8	1.26450735		
528	1.26413134		
528.2	1.26383308		
528.4	1.26350455		
528.6	1.2630272		
528.8	1.26312182		
529	1.26346609		
529.2	1.26389713		
529.4	1.26390749		
529.6	1.26345736		
529.8	1.26327661		
530	1.26312983		
530.2	1.26263954		
530.4	1.26181752		
530.6	1.260653		
530.8	1.26056471		
531	1.25985057		
531.2	1.25906477		
531.4	1.25891489		
531.6	1.2584796		
531.8	1.25760586		
532	1.25701257		
532.2	1.25604038		
532.4	1.25492118		
532.6	1.25455218		
532.8	1.25460898		
533	1.25460545		
533.2	1.2547466		
533.4	1.25411247		
533.6	1.25405796		
533.8	1.25377084		
534	1.25322962		
534.2	1.25317876		
534.4	1.25267417		
534.6	1.25198446		
534.8	1.25222271		
535	1.25102126		
535.2	1.25050373		
535.4	1.24994708		
535.6	1.24904749		
535.8	1.24810134		
536	1.24757668		
536.2	1.24655321		
536.4	1.24592705		
536.6	1.24572108		
536.8	1.24536066		
537	1.24522152		
537.2	1.24470056		
537.4	1.24439141		
537.6	1.24440971		
537.8	1.24424911		
538	1.24381371		
538.2	1.24362356		
538.4	1.24260244		
538.6	1.24214719		
538.8	1.24166242		
539	1.24116462		
539.2	1.24124917		
539.4	1.24076417		
539.6	1.24016596		
539.8	1.2399685		
540	1.23998807		
540.2	1.23970629		
540.4	1.23944754		
540.6	1.23917082		
540.8	1.23883886		
541	1.23852193		
541.2	1.23840848		
541.4	1.23839158		
541.6	1.23820264		
541.8	1.23774436		
542	1.23728587		
542.2	1.23663252		
542.4	1.23603691		
542.6	1.23568296		
542.8	1.23522796		
543	1.2354433		
543.2	1.23506221		
543.4	1.23457617		
543.6	1.2342179		
543.8	1.23369833		
544	1.23351899		
544.2	1.23327713		
544.4	1.23274125		
544.6	1.23231038		
544.8	1.2316468		
545	1.23125334		
545.2	1.23095719		
545.4	1.23028005		
545.6	1.22982152		
545.8	1.22916623		
546	1.2291094		
546.2	1.2283357		
546.4	1.22811024		
546.6	1.22735963		
546.8	1.22728137		
547	1.22726331		
547.2	1.22660428		
547.4	1.22618774		
547.6	1.22580813		
547.8	1.22548285		
548	1.22522804		
548.2	1.22513638		
548.4	1.22448955		
548.6	1.22433009		
548.8	1.22452833		
549	1.22449887		
549.2	1.22438451		
549.4	1.22439412		
549.6	1.22434997		
549.8	1.22443937		
550	1.22418116		
550.2	1.22414163		
550.4	1.22349202		
550.6	1.22304848		
550.8	1.22287889		
551	1.22217115		
551.2	1.22159044		
551.4	1.22093238		
551.6	1.22027343		
551.8	1.21976629		
552	1.21900398		
552.2	1.21871052		
552.4	1.21842319		
552.6	1.21894943		
552.8	1.21988221		
553	1.21950454		
553.2	1.21967375		
553.4	1.22017681		
553.6	1.22018365		
553.8	1.22015648		
554	1.21989139		
554.2	1.21940827		
554.4	1.21879495		
554.6	1.2186376		
554.8	1.21767371		
555	1.21732271		
555.2	1.21675068		
555.4	1.21592603		
555.6	1.21569698		
555.8	1.21517109		
556	1.21424814		
556.2	1.21356957		
556.4	1.21356577		
556.6	1.21401073		
556.8	1.21455483		
557	1.2138656		
557.2	1.21417261		
557.4	1.21415039		
557.6	1.21391241		
557.8	1.21401637		
558	1.21371265		
558.2	1.21356911		
558.4	1.21368338		
558.6	1.21343271		
558.8	1.21271583		
559	1.21328426		
559.2	1.21267526		
559.4	1.21232648		
559.6	1.21185241		
559.8	1.2109779		
560	1.21008614		
560.2	1.21029971		
560.4	1.21041131		
560.6	1.21033429		
560.8	1.2100095		
561	1.20953285		
561.2	1.20890785		
561.4	1.20897472		
561.6	1.20923252		
561.8	1.20897171		
562	1.20845222		
562.2	1.20840649		
562.4	1.20806273		
562.6	1.2074335		
562.8	1.20747588		
563	1.20724058		
563.2	1.20663168		
563.4	1.20660607		
563.6	1.2063873		
563.8	1.20679215		
564	1.20677929		
564.2	1.20719079		
564.4	1.20645657		
564.6	1.20594286		
564.8	1.20576599		
565	1.20567045		
565.2	1.205332		
565.4	1.20609374		
565.6	1.20582998		
565.8	1.20496672		
566	1.20496458		
566.2	1.20438732		
566.4	1.20393401		
566.6	1.20360206		
566.8	1.20362476		
567	1.20289516		
567.2	1.20278345		
567.4	1.20276277		
567.6	1.20256916		
567.8	1.20234177		
568	1.20201315		
568.2	1.20193842		
568.4	1.20163125		
568.6	1.20103589		
568.8	1.20098706		
569	1.20074042		
569.2	1.2010773		
569.4	1.20054958		
569.6	1.20021974		
569.8	1.19936082		
570	1.19901934		
570.2	1.19832668		
570.4	1.19861259		
570.6	1.19845485		
570.8	1.19863827		
571	1.19862487		
571.2	1.19884333		
571.4	1.19866211		
571.6	1.19876666		
571.8	1.19875654		
572	1.19903052		
572.2	1.19889321		
572.4	1.19882265		
572.6	1.19885238		
572.8	1.19909256		
573	1.19958207		
573.2	1.19952589		
573.4	1.19866891		
573.6	1.19841911		
573.8	1.19772535		
574	1.19751836		
574.2	1.19753294		
574.4	1.19752104		
574.6	1.19709388		
574.8	1.19738053		
575	1.19718083		
575.2	1.19684455		
575.4	1.19596048		
575.6	1.19573827		
575.8	1.19558137		
576	1.19495285		
576.2	1.19504946		
576.4	1.19484457		
576.6	1.19497608		
576.8	1.19515941		
577	1.19500568		
577.2	1.19436262		
577.4	1.19371894		
577.6	1.19336207		
577.8	1.19334978		
578	1.19302316		
578.2	1.19285628		
578.4	1.19268681		
578.6	1.19251333		
578.8	1.19259224		
579	1.19237403		
579.2	1.19212987		
579.4	1.19185954		
579.6	1.19204718		
579.8	1.19192692		
580	1.19176647		
580.2	1.19177221		
580.4	1.19103408		
580.6	1.19105425		
580.8	1.19125064		
581	1.19036617		
581.2	1.19029399		
581.4	1.19013343		
581.6	1.18991639		
581.8	1.18988797		
582	1.18970672		
582.2	1.18961498		
582.4	1.1894547		
582.6	1.18912286		
582.8	1.18873313		
583	1.18884367		
583.2	1.18906977		
583.4	1.18905313		
583.6	1.18916137		
583.8	1.18906616		
584	1.189287		
584.2	1.18907745		
584.4	1.18905372		
584.6	1.18897442		
584.8	1.18888111		
585	1.18881669		
585.2	1.18895125		
585.4	1.18869399		
585.6	1.18825171		
585.8	1.18812354		
586	1.18745875		
586.2	1.18688813		
586.4	1.1865068		
586.6	1.18610991		
586.8	1.18593878		
587	1.18639608		
587.2	1.18664654		
587.4	1.18659335		
587.6	1.18646334		
587.8	1.18646558		
588	1.18637197		
588.2	1.18631023		
588.4	1.18601064		
588.6	1.18569127		
588.8	1.18544108		
589	1.1854486		
589.2	1.18531653		
589.4	1.18515437		
589.6	1.18536902		
589.8	1.18476136		
590	1.18461985		
590.2	1.18409762		
590.4	1.18399789		
590.6	1.18413849		
590.8	1.18408697		
591	1.18429131		
591.2	1.18441709		
591.4	1.18428586		
591.6	1.18385151		
591.8	1.18343891		
592	1.18291675		
592.2	1.18272339		
592.4	1.18233862		
592.6	1.18230789		
592.8	1.18212417		
593	1.18185581		
593.2	1.1816164		
593.4	1.18135522		
593.6	1.18118574		
593.8	1.18064922		
594	1.1804287		
594.2	1.17973383		
594.4	1.17995473		
594.6	1.18001354		
594.8	1.17999047		
595	1.18030485		
595.2	1.18056743		
595.4	1.18078383		
595.6	1.18094716		
595.8	1.18087136		
596	1.18082246		
596.2	1.18074716		
596.4	1.18069644		
596.6	1.18120215		
596.8	1.18091857		
597	1.18000106		
597.2	1.17928461		
597.4	1.179045		
597.6	1.17830336		
597.8	1.17773966		
598	1.17698578		
598.2	1.17681008		
598.4	1.17657035		
598.6	1.17623076		
598.8	1.17612798		
599	1.1762843		
599.2	1.17670105		
599.4	1.17659663		
599.6	1.17697001		
599.8	1.17715995		
600	1.17740078		
600.2	1.17770319		
600.4	1.17808081		
600.6	1.17850952		
600.8	1.17806947		
601	1.17772353		
601.2	1.17748278		
601.4	1.17730811		
601.6	1.17744168		
601.8	1.17701002		
602	1.1764572		
602.2	1.17641673		
602.4	1.17606261		
602.6	1.17548198		
602.8	1.17541172		
603	1.17586777		
603.2	1.17597681		
603.4	1.1758206		
603.6	1.17613371		
603.8	1.17611173		
604	1.17606528		
604.2	1.17612161		
604.4	1.17575549		
604.6	1.17576695		
604.8	1.17602168		
605	1.17604261		
605.2	1.17579202		
605.4	1.1756396		
605.6	1.1753537		
605.8	1.17423461		
606	1.1737616		
606.2	1.17337632		
606.4	1.17296391		
606.6	1.17257358		
606.8	1.17267788		
607	1.17263783		
607.2	1.17258876		
607.4	1.17299896		
607.6	1.17280447		
607.8	1.17301231		
608	1.17293961		
608.2	1.17266593		
608.4	1.17304022		
608.6	1.17343787		
608.8	1.17348806		
609	1.17346722		
609.2	1.17318521		
609.4	1.17282511		
609.6	1.1727811		
609.8	1.17235251		
610	1.17184407		
610.2	1.17137519		
610.4	1.17120125		
610.6	1.17105307		
610.8	1.17102785		
611	1.17099774		
611.2	1.17104864		
611.4	1.17114838		
611.6	1.17014539		
611.8	1.17037147		
612	1.16977344		
612.2	1.16985204		
612.4	1.17060225		
612.6	1.17061237		
612.8	1.17031032		
613	1.17048849		
613.2	1.17025929		
613.4	1.17089164		
613.6	1.17123188		
613.8	1.17029582		
614	1.170734		
614.2	1.17043307		
614.4	1.17031952		
614.6	1.16976651		
614.8	1.16963624		
615	1.16943135		
615.2	1.16954703		
615.4	1.16927385		
615.6	1.16871852		
615.8	1.16861542		
616	1.16848877		
616.2	1.16894738		
616.4	1.16890792		
616.6	1.16925127		
616.8	1.1688149		
617	1.1692316		
617.2	1.16909958		
617.4	1.16972833		
617.6	1.16922437		
617.8	1.16875454		
618	1.16946652		
618.2	1.16877533		
618.4	1.16864696		
618.6	1.16805944		
618.8	1.16838252		
619	1.16818749		
619.2	1.16792614		
619.4	1.16689638		
619.6	1.16656527		
619.8	1.16576816		
620	1.16604293		
620.2	1.16623091		
620.4	1.16622198		
620.6	1.16670299		
620.8	1.16644527		
621	1.16671778		
621.2	1.16687959		
621.4	1.1672931		
621.6	1.16732756		
621.8	1.16796679		
622	1.16811495		
622.2	1.16782232		
622.4	1.1674566		
622.6	1.16720454		
622.8	1.16718923		
623	1.16652638		
623.2	1.16580713		
623.4	1.16535216		
623.6	1.16509996		
623.8	1.16462085		
624	1.16493305		
624.2	1.1648092		
624.4	1.1648001		
624.6	1.16452185		
624.8	1.16442734		
625	1.16444009		
625.2	1.16492437		
625.4	1.16468492		
625.6	1.16490106		
625.8	1.16522349		
626	1.16479268		
626.2	1.16481984		
626.4	1.16493778		
626.6	1.16545958		
626.8	1.16544799		
627	1.1651032		
627.2	1.16481636		
627.4	1.16458122		
627.6	1.16449094		
627.8	1.16375309		
628	1.16321936		
628.2	1.16270761		
628.4	1.16279701		
628.6	1.1623851		
628.8	1.1621478		
629	1.16199797		
629.2	1.16207167		
629.4	1.16189803		
629.6	1.16159996		
629.8	1.16205746		
630	1.16203918		
630.2	1.16214726		
630.4	1.16248441		
630.6	1.1624442		
630.8	1.16238165		
631	1.16207677		
631.2	1.162032		
631.4	1.16209844		
631.6	1.16184834		
631.8	1.1610941		
632	1.16109299		
632.2	1.161766		
632.4	1.16203907		
632.6	1.16186915		
632.8	1.16182732		
633	1.16214431		
633.2	1.16188665		
633.4	1.16212255		
633.6	1.1619746		
633.8	1.16276778		
634	1.16249828		
634.2	1.16265882		
634.4	1.16323126		
634.6	1.16359877		
634.8	1.16339391		
635	1.16324077		
635.2	1.16361831		
635.4	1.16346125		
635.6	1.16332606		
635.8	1.16316		
636	1.16314327		
636.2	1.16316165		
636.4	1.16282266		
636.6	1.16268363		
636.8	1.16235645		
637	1.16221548		
637.2	1.16180903		
637.4	1.16171774		
637.6	1.1609602		
637.8	1.16132141		
638	1.16112078		
638.2	1.16093572		
638.4	1.16068884		
638.6	1.15985566		
638.8	1.1596047		
639	1.15971841		
639.2	1.15998773		
639.4	1.16000585		
639.6	1.15999558		
639.8	1.15973554		
640	1.15961186		
640.2	1.15967971		
640.4	1.16043371		
640.6	1.16049773		
640.8	1.16049515		
641	1.16070285		
641.2	1.16068976		
641.4	1.16037165		
641.6	1.15983704		
641.8	1.16021636		
642	1.15980115		
642.2	1.15903303		
642.4	1.15928049		
642.6	1.15896394		
642.8	1.15942783		
643	1.15930551		
643.2	1.15932174		
643.4	1.15960383		
643.6	1.15923616		
643.8	1.15973809		
644	1.16021043		
644.2	1.16062836		
644.4	1.16093417		
644.6	1.16105008		
644.8	1.16072752		
645	1.16083104		
645.2	1.16027699		
645.4	1.15969883		
645.6	1.15913451		
645.8	1.15869973		
646	1.1585505		
646.2	1.15829668		
646.4	1.15790126		
646.6	1.15743825		
646.8	1.15722033		
647	1.15673481		
647.2	1.15650194		
647.4	1.15708787		
647.6	1.15700996		
647.8	1.15789783		
648	1.15801319		
648.2	1.15812758		
648.4	1.15854972		
648.6	1.15902544		
648.8	1.15860937		
649	1.15848735		
649.2	1.15789876		
649.4	1.15793317		
649.6	1.15802376		
649.8	1.15799831		
650	1.15785632		
650.2	1.15723538		
650.4	1.15607996		
650.6	1.15606799		
650.8	1.155924		
651	1.15551989		
651.2	1.15581859		
651.4	1.1559442		
651.6	1.15583887		
651.8	1.1562651		
652	1.15637017		
652.2	1.15664717		
652.4	1.15698048		
652.6	1.15733611		
652.8	1.15688256		
653	1.15671722		
653.2	1.15698926		
653.4	1.15742018		
653.6	1.15738209		
653.8	1.15765653		
654	1.15752434		
654.2	1.15725757		
654.4	1.15706316		
654.6	1.15704441		
654.8	1.15750732		
655	1.15745843		
655.2	1.15731219		
655.4	1.15671393		
655.6	1.15663176		
655.8	1.15671201		
656	1.15652497		
656.2	1.15607157		
656.4	1.15572062		
656.6	1.15536769		
656.8	1.15438273		
657	1.15381966		
657.2	1.15361154		
657.4	1.15328153		
657.6	1.15304967		
657.8	1.15321852		
658	1.15291359		
658.2	1.15232976		
658.4	1.15231897		
658.6	1.15246638		
658.8	1.15332436		
659	1.15339621		
659.2	1.15307056		
659.4	1.15298214		
659.6	1.15296155		
659.8	1.15309091		
660	1.15313759		
660.2	1.15287184		
660.4	1.15237077		
660.6	1.15243923		
660.8	1.15217253		
661	1.15248126		
661.2	1.15262307		
661.4	1.15236547		
661.6	1.15261882		
661.8	1.1528182		
662	1.1529858		
662.2	1.152963		
662.4	1.15300808		
662.6	1.15315636		
662.8	1.15311154		
663	1.15282285		
663.2	1.15258942		
663.4	1.15248575		
663.6	1.15240405		
663.8	1.1522921		
664	1.15257164		
664.2	1.15221372		
664.4	1.15170675		
664.6	1.15222913		
664.8	1.15256503		
665	1.15235187		
665.2	1.15237834		
665.4	1.15220133		
665.6	1.15246011		
665.8	1.15241365		
666	1.15253266		
666.2	1.15236659		
666.4	1.15186096		
666.6	1.1519366		
666.8	1.15201617		
667	1.15207791		
667.2	1.15222326		
667.4	1.15237541		
667.6	1.15222325		
667.8	1.15131914		
668	1.15157824		
668.2	1.15144217		
668.4	1.15093938		
668.6	1.15172379		
668.8	1.15178723		
669	1.15115932		
669.2	1.15133758		
669.4	1.15072893		
669.6	1.15099838		
669.8	1.15113769		
670	1.15140785		
670.2	1.15120388		
670.4	1.15076727		
670.6	1.15054621		
670.8	1.15013161		
671	1.1497687		
671.2	1.14962639		
671.4	1.14973552		
671.6	1.14990832		
671.8	1.14975216		
672	1.15073827		
672.2	1.15098048		
672.4	1.1509912		
672.6	1.15194437		
672.8	1.15186058		
673	1.15195511		
673.2	1.15248855		
673.4	1.15269755		
673.6	1.15274041		
673.8	1.15296524		
674	1.15318268		
674.2	1.1527137		
674.4	1.15219415		
674.6	1.15152908		
674.8	1.15116179		
675	1.15097992		
675.2	1.15079141		
675.4	1.15085498		
675.6	1.15047142		
675.8	1.15006891		
676	1.14992936		
676.2	1.14968788		
676.4	1.14981452		
676.6	1.1499403		
676.8	1.15019103		
677	1.15026861		
677.2	1.15066388		
677.4	1.15104819		
677.6	1.15078179		
677.8	1.15141628		
678	1.15134494		
678.2	1.15138079		
678.4	1.15152327		
678.6	1.15108085		
678.8	1.15070203		
679	1.15048042		
679.2	1.14978021		
679.4	1.14964641		
679.6	1.14922003		
679.8	1.14938392		
680	1.14925061		
680.2	1.14949161		
680.4	1.1491757		
680.6	1.14871675		
680.8	1.14916785		
681	1.14912114		
681.2	1.14944185		
681.4	1.14951914		
681.6	1.14899769		
681.8	1.14916242		
682	1.1491525		
682.2	1.14972528		
682.4	1.14938289		
682.6	1.14914028		
682.8	1.14892176		
683	1.14896443		
683.2	1.1489516		
683.4	1.14898675		
683.6	1.14902526		
683.8	1.14939771		
684	1.14957697		
684.2	1.14946688		
684.4	1.14917903		
684.6	1.14887403		
684.8	1.14884477		
685	1.14835789		
685.2	1.14760758		
685.4	1.14731384		
685.6	1.14716196		
685.8	1.14693443		
686	1.14660428		
686.2	1.14668283		
686.4	1.14658485		
686.6	1.14601497		
686.8	1.14612865		
687	1.14646996		
687.2	1.14659778		
687.4	1.1470635		
687.6	1.14735857		
687.8	1.14777138		
688	1.14798935		
688.2	1.14820328		
688.4	1.14887368		
688.6	1.14883782		
688.8	1.14892977		
689	1.14902548		
689.2	1.14840337		
689.4	1.14894755		
689.6	1.1487804		
689.8	1.14830216		
690	1.14794456		
690.2	1.1480424		
690.4	1.14782706		
690.6	1.14704584		
690.8	1.14768806		
691	1.14714784		
691.2	1.14698928		
691.4	1.14688906		
691.6	1.14602505		
691.8	1.14591801		
692	1.14546089		
692.2	1.14573485		
692.4	1.14566955		
692.6	1.14524561		
692.8	1.14516881		
693	1.14554028		
693.2	1.14526977		
693.4	1.14551425		
693.6	1.14546873		
693.8	1.14549033		
694	1.14575382		
694.2	1.14590478		
694.4	1.1455285		
694.6	1.14586464		
694.8	1.14592824		
695	1.14545435		
695.2	1.14566494		
695.4	1.14542517		
695.6	1.14520385		
695.8	1.14480936		
696	1.14420111		
696.2	1.14459014		
696.4	1.14467676		
696.6	1.14467453		
696.8	1.14518356		
697	1.14590659		
697.2	1.14564981		
697.4	1.14583086		
697.6	1.14635077		
697.8	1.14623776		
698	1.14609298		
698.2	1.14567829		
698.4	1.14552612		
698.6	1.14578103		
698.8	1.14535095		
699	1.14499286		
699.2	1.14497991		
699.4	1.1450631		
699.6	1.14490471		
699.8	1.14475716		
700	1.1450098		
700.2	1.14545232		
700.4	1.14545583		
700.6	1.14513708		
700.8	1.14537786		
701	1.14567939		
701.2	1.1454637		
701.4	1.14570056		
701.6	1.14543008		
701.8	1.14527216		
702	1.14489722		
702.2	1.14494458		
702.4	1.14556101		
702.6	1.14588087		
702.8	1.14580301		
703	1.1457507		
703.2	1.14616121		
703.4	1.14573063		
703.6	1.14574135		
703.8	1.14523406		
704	1.14493878		
704.2	1.14461901		
704.4	1.14450492		
704.6	1.14429609		
704.8	1.1439854		
705	1.14364342		
705.2	1.14306187		
705.4	1.14320261		
705.6	1.14257127		
705.8	1.14273204		
706	1.14233271		
706.2	1.14281742		
706.4	1.14294695		
706.6	1.14275047		
706.8	1.14259514		
707	1.14319494		
707.2	1.14333726		
707.4	1.14314241		
707.6	1.14359499		
707.8	1.14292218		
708	1.14353845		
708.2	1.14375699		
708.4	1.14410798		
708.6	1.14429198		
708.8	1.14445473		
709	1.14468497		
709.2	1.14489677		
709.4	1.14536095		
709.6	1.14501038		
709.8	1.14512056		
710	1.14422345		
710.2	1.1441738		
710.4	1.1436792		
710.6	1.14420785		
710.8	1.14435006		
711	1.14447263		
711.2	1.14420097		
711.4	1.14377245		
711.6	1.14332913		
711.8	1.14297846		
712	1.14333199		
712.2	1.1429518		
712.4	1.14332257		
712.6	1.14304931		
712.8	1.14322426		
713	1.14298435		
713.2	1.14291298		
713.4	1.14267841		
713.6	1.14258705		
713.8	1.14298302		
714	1.14278153		
714.2	1.14338549		
714.4	1.14350096		
714.6	1.143744		
714.8	1.14349529		
715	1.14379243		
715.2	1.144035		
715.4	1.1441138		
715.6	1.14451193		
715.8	1.14448611		
716	1.14454444		
716.2	1.14437156		
716.4	1.14435931		
716.6	1.14343301		
716.8	1.14332695		
717	1.14320393		
717.2	1.14339785		
717.4	1.14331737		
717.6	1.14360924		
717.8	1.1435216		
718	1.1431315		
718.2	1.14302955		
718.4	1.14270938		
718.6	1.14256152		
718.8	1.14283332		
719	1.1430508		
719.2	1.14301825		
719.4	1.14316471		
719.6	1.14329332		
719.8	1.14313603		
