# Supplementary material for: Molecular basis for DNA recognition by the maternal pioneer transcription factor FoxH1
Source: Nat Commun. 2022 Nov 26;13:7279. doi: 10.1038/s41467-022-34925-y (PMC9701222; doi:10.1038/s41467-022-34925-y)
Supplement: Supplementary file 4 — Source Data [file 41467_2022_34925_MOESM4_ESM.zip › Sourcedata/BLIS/FoxH1/R30A/GSC/DNA/C5Results.txt]

Conc1	1.25E-07	
Start1	270	
Stop1	719.8	
Kobs	0.00193881811594631	
Error Kobs	2.39750418347915E-05	
Koff	0	
Error Koff	0	
Time1	Data1	Fit1	
270	-0.02724671	0	
270.2	-0.02637175	0.00209913	
270.4	-0.02505864	0.00419318	
270.6	-0.02359852	0.00628216	
270.8	-0.02217541	0.00836608	
271	-0.02026008	0.01044496	
271.2	-0.01803902	0.01251881	
271.4	-0.01552361	0.01458764	
271.6	-0.01312882	0.01665146	
271.8	-0.01145947	0.01871028	
272	-0.00884379	0.02076412	
272.2	-0.00660033	0.02281299	
272.4	-0.00460209	0.02485691	
272.6	-0.00253506	0.02689587	
272.8	-0.00022471	0.0289299	
273	0.00163753	0.030959	
273.2	0.00322322	0.0329832	
273.4	0.00560934	0.03500249	
273.6	0.00807981	0.0370169	
273.8	0.00993166	0.03902643	
274	0.01182456	0.04103109	
274.2	0.01405891	0.04303091	
274.4	0.01681198	0.04502588	
274.6	0.01914862	0.04701602	
274.8	0.02160014	0.04900135	
275	0.02416341	0.05098187	
275.2	0.02676479	0.0529576	
275.4	0.02901991	0.05492855	
275.6	0.0308577	0.05689472	
275.8	0.03282855	0.05885614	
276	0.03564936	0.0608128	
276.2	0.03732079	0.06276474	
276.4	0.03940649	0.06471194	
276.6	0.04170818	0.06665444	
276.8	0.04412351	0.06859223	
277	0.04607973	0.07052533	
277.2	0.04833077	0.07245376	
277.4	0.05070276	0.07437751	
277.6	0.05284786	0.07629661	
277.8	0.05501434	0.07821106	
278	0.05727837	0.08012088	
278.2	0.05967583	0.08202608	
278.4	0.06230878	0.08392666	
278.6	0.0646909	0.08582265	
278.8	0.06699497	0.08771404	
279	0.06936329	0.08960086	
279.2	0.07183857	0.09148311	
279.4	0.07397781	0.09336081	
279.6	0.07622417	0.09523396	
279.8	0.07839251	0.09710257	
280	0.08042428	0.09896666	
280.2	0.08214797	0.10082624	
280.4	0.08424622	0.10268132	
280.6	0.08647381	0.10453191	
280.8	0.0884234	0.10637802	
281	0.09033532	0.10821966	
281.2	0.09203683	0.11005685	
281.4	0.09371784	0.11188958	
281.6	0.09523292	0.11371788	
281.8	0.09699039	0.11554176	
282	0.09880816	0.11736122	
282.2	0.10090459	0.11917628	
282.4	0.10330122	0.12098694	
282.6	0.10587232	0.12279322	
282.8	0.1081558	0.12459513	
283	0.11072251	0.12639267	
283.2	0.11297364	0.12818587	
283.4	0.11492702	0.12997472	
283.6	0.11735566	0.13175925	
283.8	0.1198976	0.13353946	
284	0.12229218	0.13531535	
284.2	0.12424157	0.13708695	
284.4	0.12662634	0.13885426	
284.6	0.12841607	0.14061729	
284.8	0.12999706	0.14237606	
285	0.13179641	0.14413057	
285.2	0.13356315	0.14588083	
285.4	0.1355469	0.14762685	
285.6	0.13746016	0.14936865	
285.8	0.13987652	0.15110623	
286	0.14201211	0.15283961	
286.2	0.14448084	0.15456879	
286.4	0.14732877	0.15629378	
286.6	0.14965565	0.1580146	
286.8	0.15163378	0.15973126	
287	0.15389975	0.16144376	
287.2	0.15619404	0.16315211	
287.4	0.15823647	0.16485633	
287.6	0.16057633	0.16655643	
287.8	0.16290089	0.1682524	
288	0.16458512	0.16994428	
288.2	0.16635504	0.17163206	
288.4	0.16857115	0.17331575	
288.6	0.16992343	0.17499537	
288.8	0.17117402	0.17667092	
289	0.1725573	0.17834242	
289.2	0.17445982	0.18000987	
289.4	0.1759483	0.18167328	
289.6	0.17746404	0.18333267	
289.8	0.17889909	0.18498804	
290	0.18092079	0.18663941	
290.2	0.18300888	0.18828678	
290.4	0.18485654	0.18993016	
290.6	0.18653695	0.19156956	
290.8	0.18868574	0.193205	
291	0.19097397	0.19483647	
291.2	0.19315352	0.196464	
291.4	0.19573562	0.19808759	
291.6	0.19772398	0.19970724	
291.8	0.19975029	0.20132298	
292	0.20160106	0.20293481	
292.2	0.20363964	0.20454273	
292.4	0.20564441	0.20614677	
292.6	0.20685748	0.20774692	
292.8	0.20805106	0.20934319	
293	0.20984341	0.21093561	
293.2	0.21170712	0.21252417	
293.4	0.21348731	0.21410888	
293.6	0.21531556	0.21568976	
293.8	0.21733463	0.21726681	
294	0.21975614	0.21884004	
294.2	0.22133561	0.22040947	
294.4	0.22300849	0.2219751	
294.6	0.22489421	0.22353693	
294.8	0.22677972	0.22509499	
295	0.22847033	0.22664928	
295.2	0.23065969	0.2281998	
295.4	0.2327816	0.22974657	
295.6	0.23353298	0.2312896	
295.8	0.23515517	0.23282889	
296	0.23626654	0.23436446	
296.2	0.23773986	0.23589631	
296.4	0.23937948	0.23742445	
296.6	0.24021812	0.23894889	
296.8	0.24170641	0.24046964	
297	0.24363063	0.24198672	
297.2	0.24566907	0.24350011	
297.4	0.2478101	0.24500985	
297.6	0.24985257	0.24651593	
297.8	0.25159799	0.24801837	
298	0.25366696	0.24951717	
298.2	0.25492602	0.25101234	
298.4	0.2563429	0.25250389	
298.6	0.25756796	0.25399184	
298.8	0.2589335	0.25547618	
299	0.26003352	0.25695693	
299.2	0.26171967	0.25843409	
299.4	0.26283419	0.25990768	
299.6	0.26350451	0.2613777	
299.8	0.26472681	0.26284416	
300	0.26550809	0.26430708	
300.2	0.26701624	0.26576645	
300.4	0.26809399	0.26722229	
300.6	0.26942946	0.26867461	
300.8	0.27115591	0.27012341	
301	0.27250879	0.27156871	
301.2	0.27441973	0.2730105	
301.4	0.27623666	0.27444881	
301.6	0.27838729	0.27588363	
301.8	0.2800656	0.27731498	
302	0.28178753	0.27874287	
302.2	0.282939	0.2801673	
302.4	0.28458371	0.28158829	
302.6	0.28586426	0.28300583	
302.8	0.28733494	0.28441994	
303	0.28858812	0.28583063	
303.2	0.29103421	0.28723791	
303.4	0.29219756	0.28864178	
303.6	0.29357324	0.29004225	
303.8	0.29527082	0.29143933	
304	0.29668872	0.29283303	
304.2	0.29780993	0.29422335	
304.4	0.2991661	0.29561031	
304.6	0.30086516	0.29699392	
304.8	0.30192438	0.29837417	
305	0.30284775	0.29975108	
305.2	0.30475759	0.30112466	
305.4	0.30561524	0.30249492	
305.6	0.30694456	0.30386186	
305.8	0.30813816	0.30522549	
306	0.30937763	0.30658582	
306.2	0.31051222	0.30794286	
306.4	0.31199646	0.30929661	
306.6	0.3131582	0.31064709	
306.8	0.31465836	0.31199429	
307	0.31626417	0.31333824	
307.2	0.31814033	0.31467893	
307.4	0.31910481	0.31601638	
307.6	0.3205065	0.31735059	
307.8	0.32164428	0.31868157	
308	0.32268424	0.32000933	
308.2	0.32386732	0.32133387	
308.4	0.3256512	0.32265521	
308.6	0.32690505	0.32397335	
308.8	0.32778898	0.3252883	
309	0.32842127	0.32660007	
309.2	0.32997261	0.32790866	
309.4	0.33090315	0.32921409	
309.6	0.33240868	0.33051636	
309.8	0.33381097	0.33181547	
310	0.33451769	0.33311144	
310.2	0.33548931	0.33440427	
310.4	0.33657505	0.33569397	
310.6	0.33771884	0.33698055	
310.8	0.33870113	0.33826402	
311	0.33981213	0.33954438	
311.2	0.34043614	0.34082164	
311.4	0.34194086	0.34209581	
311.6	0.34309526	0.34336689	
311.8	0.34416453	0.3446349	
312	0.34543986	0.34589984	
312.2	0.34639476	0.34716172	
312.4	0.34767855	0.34842054	
312.6	0.34873334	0.34967632	
312.8	0.35017207	0.35092905	
313	0.35150945	0.35217876	
313.2	0.35317211	0.35342544	
313.4	0.35442634	0.3546691	
313.6	0.35576326	0.35590975	
313.8	0.35634265	0.3571474	
314	0.35717775	0.35838205	
314.2	0.35871004	0.35961371	
314.4	0.35984953	0.3608424	
314.6	0.36046029	0.3620681	
314.8	0.36168469	0.36329085	
315	0.36281234	0.36451063	
315.2	0.36359473	0.36572746	
315.4	0.36487052	0.36694134	
315.6	0.36568985	0.36815229	
315.8	0.36651594	0.3693603	
316	0.36749645	0.37056539	
316.2	0.36831338	0.37176757	
316.4	0.36963784	0.37296683	
316.6	0.37100954	0.37416319	
316.8	0.3720031	0.37535666	
317	0.37293927	0.37654724	
317.2	0.37404127	0.37773493	
317.4	0.37513692	0.37891975	
317.6	0.37594028	0.3801017	
317.8	0.37669165	0.3812808	
318	0.37764815	0.38245703	
318.2	0.37877385	0.38363042	
318.4	0.37960953	0.38480097	
318.6	0.38042749	0.38596869	
318.8	0.3814846	0.38713358	
319	0.3816212	0.38829565	
319.2	0.38266816	0.38945491	
319.4	0.38338155	0.39061136	
319.6	0.38405069	0.39176502	
319.8	0.38485981	0.39291588	
320	0.38582546	0.39406395	
320.2	0.38710085	0.39520925	
320.4	0.38838207	0.39635177	
320.6	0.38963972	0.39749153	
320.8	0.3905512	0.39862853	
321	0.39207674	0.39976277	
321.2	0.39331272	0.40089428	
321.4	0.3940599	0.40202304	
321.6	0.39503586	0.40314907	
321.8	0.39605906	0.40427237	
322	0.39686933	0.40539296	
322.2	0.39861838	0.40651083	
322.4	0.39998765	0.407626	
322.6	0.4011391	0.40873847	
322.8	0.40205158	0.40984825	
323	0.40316155	0.41095534	
323.2	0.40437806	0.41205975	
323.4	0.40487386	0.41316148	
323.6	0.40567567	0.41426055	
323.8	0.40711643	0.41535696	
324	0.40827105	0.41645072	
324.2	0.40920922	0.41754183	
324.4	0.41006743	0.4186303	
324.6	0.41069714	0.41971613	
324.8	0.41131431	0.42079933	
325	0.41230148	0.42187992	
325.2	0.41289361	0.42295788	
325.4	0.4136576	0.42403324	
325.6	0.41456298	0.425106	
325.8	0.41534901	0.42617615	
326	0.4163492	0.42724372	
326.2	0.41720996	0.42830871	
326.4	0.41780558	0.42937111	
326.6	0.4189711	0.43043095	
326.8	0.41973745	0.43148822	
327	0.4205097	0.43254293	
327.2	0.42127751	0.43359508	
327.4	0.42209256	0.43464469	
327.6	0.42297511	0.43569176	
327.8	0.42356049	0.4367363	
328	0.4242996	0.43777831	
328.2	0.42504666	0.43881779	
328.4	0.42619177	0.43985476	
328.6	0.42728962	0.44088922	
328.8	0.42802234	0.44192117	
329	0.42878221	0.44295063	
329.2	0.42954089	0.4439776	
329.4	0.43096278	0.44500207	
329.6	0.43145923	0.44602407	
329.8	0.43269321	0.4470436	
330	0.43341848	0.44806066	
330.2	0.4337285	0.44907526	
330.4	0.43456919	0.4500874	
330.6	0.43647789	0.45109709	
330.8	0.43706418	0.45210433	
331	0.43826154	0.45310914	
331.2	0.43945745	0.45411152	
331.4	0.44073051	0.45511147	
331.6	0.44190677	0.456109	
331.8	0.44258986	0.45710411	
332	0.44399566	0.45809682	
332.2	0.44500898	0.45908712	
332.4	0.44586466	0.46007503	
332.6	0.44642962	0.46106055	
332.8	0.44683561	0.46204368	
333	0.44701505	0.46302443	
333.2	0.44754629	0.4640028	
333.4	0.44840664	0.46497881	
333.6	0.44897643	0.46595246	
333.8	0.44954508	0.46692375	
334	0.44957294	0.46789269	
334.2	0.45008784	0.46885928	
334.4	0.45092821	0.46982353	
334.6	0.45214946	0.47078545	
334.8	0.45328581	0.47174504	
335	0.45446318	0.47270231	
335.2	0.45566969	0.47365726	
335.4	0.4569733	0.4746099	
335.6	0.45762543	0.47556023	
335.8	0.4583345	0.47650827	
336	0.45985431	0.47745401	
336.2	0.46027333	0.47839746	
336.4	0.46089526	0.47933862	
336.6	0.46140114	0.48027751	
336.8	0.46160479	0.48121413	
337	0.46149909	0.48214847	
337.2	0.46185722	0.48308056	
337.4	0.46202259	0.48401039	
337.6	0.4625133	0.48493797	
337.8	0.46200672	0.48586331	
338	0.46259816	0.4867864	
338.2	0.46312744	0.48770726	
338.4	0.46372392	0.48862589	
338.6	0.46489041	0.4895423	
338.8	0.46621444	0.49045649	
339	0.46707146	0.49136847	
339.2	0.46901481	0.49227824	
339.4	0.47052404	0.49318581	
339.6	0.47117612	0.49409118	
339.8	0.47254595	0.49499436	
340	0.47413987	0.49589535	
340.2	0.47530137	0.49679416	
340.4	0.47675349	0.4976908	
340.6	0.47785776	0.49858526	
340.8	0.47855919	0.49947757	
341	0.4793543	0.50036771	
341.2	0.48003446	0.50125569	
341.4	0.48028294	0.50214153	
341.6	0.48131839	0.50302522	
341.8	0.48157267	0.50390678	
342	0.48251052	0.5047862	
342.2	0.48281247	0.50566349	
342.4	0.48381408	0.50653866	
342.6	0.48495795	0.50741171	
342.8	0.48562703	0.50828265	
343	0.48692088	0.50915148	
343.2	0.48745692	0.5100182	
343.4	0.48765896	0.51088283	
343.6	0.48777394	0.51174536	
343.8	0.48867069	0.51260581	
344	0.48979626	0.51346418	
344.2	0.49053442	0.51432046	
344.4	0.49109382	0.51517468	
344.6	0.49158615	0.51602682	
344.8	0.49170025	0.51687691	
345	0.49252755	0.51772493	
345.2	0.49322831	0.51857091	
345.4	0.49362417	0.51941483	
345.6	0.49422892	0.52025672	
345.8	0.49455843	0.52109656	
346	0.49526083	0.52193437	
346.2	0.49612555	0.52277016	
346.4	0.49717259	0.52360392	
346.6	0.49777984	0.52443566	
346.8	0.4986514	0.52526539	
347	0.49986988	0.52609312	
347.2	0.50049103	0.52691883	
347.4	0.50148624	0.52774255	
347.6	0.50141173	0.52856428	
347.8	0.50228121	0.52938402	
348	0.50293631	0.53020177	
348.2	0.50362127	0.53101754	
348.4	0.50462341	0.53183134	
348.6	0.50534422	0.53264317	
348.8	0.50602616	0.53345304	
349	0.5076061	0.53426094	
349.2	0.50810222	0.53506689	
349.4	0.50894673	0.53587088	
349.6	0.50938321	0.53667294	
349.8	0.51027345	0.53747305	
350	0.51120009	0.53827122	
350.2	0.51208302	0.53906746	
350.4	0.51300343	0.53986177	
350.6	0.51424383	0.54065417	
350.8	0.51528468	0.54144464	
351	0.51603909	0.5422332	
351.2	0.51593266	0.54301985	
351.4	0.51590929	0.5438046	
351.6	0.51576722	0.54458744	
351.8	0.5168688	0.5453684	
352	0.51702273	0.54614746	
352.2	0.51741223	0.54692464	
352.4	0.51793015	0.54769993	
352.6	0.51856899	0.54847335	
352.8	0.51956524	0.5492449	
353	0.52106228	0.55001458	
353.2	0.52216735	0.55078239	
353.4	0.52279535	0.55154835	
353.6	0.52332611	0.55231246	
353.8	0.52445177	0.55307471	
354	0.52560209	0.55383512	
354.2	0.5266903	0.55459369	
354.4	0.52789779	0.55535042	
354.6	0.52905365	0.55610532	
354.8	0.5294604	0.5568584	
355	0.53012641	0.55760965	
355.2	0.53030939	0.55835908	
355.4	0.53115771	0.5591067	
355.6	0.53147857	0.55985251	
355.8	0.5322618	0.56059651	
356	0.53234096	0.56133871	
356.2	0.532819	0.56207912	
356.4	0.53332134	0.56281773	
356.6	0.53399531	0.56355456	
356.8	0.53441229	0.5642896	
357	0.53477324	0.56502286	
357.2	0.53513249	0.56575435	
357.4	0.53510258	0.56648407	
357.6	0.53554113	0.56721202	
357.8	0.53601518	0.56793821	
358	0.53622487	0.56866265	
358.2	0.53673253	0.56938532	
358.4	0.53767772	0.57010625	
358.6	0.53861068	0.57082544	
358.8	0.53901785	0.57154288	
359	0.54010064	0.57225859	
359.2	0.54138637	0.57297256	
359.4	0.54219994	0.57368481	
359.6	0.54307932	0.57439533	
359.8	0.54466021	0.57510413	
360	0.5455763	0.57581122	
360.2	0.54694681	0.5765166	
360.4	0.54769923	0.57722027	
360.6	0.54801204	0.57792223	
360.8	0.54871896	0.5786225	
361	0.54931706	0.57932107	
361.2	0.55000575	0.58001795	
361.4	0.55102804	0.58071314	
361.6	0.55153096	0.58140665	
361.8	0.55206033	0.58209848	
362	0.55257892	0.58278864	
362.2	0.55356116	0.58347713	
362.4	0.55404299	0.58416395	
362.6	0.55482205	0.5848491	
362.8	0.55575625	0.5855326	
363	0.55653631	0.58621445	
363.2	0.5574139	0.58689464	
363.4	0.55752502	0.58757319	
363.6	0.55826274	0.58825009	
363.8	0.55934751	0.58892536	
364	0.5601768	0.58959899	
364.2	0.56060094	0.590271	
364.4	0.56078836	0.59094137	
364.6	0.5610482	0.59161012	
364.8	0.56180086	0.59227726	
365	0.56222659	0.59294278	
365.2	0.56341234	0.59360669	
365.4	0.56495763	0.59426899	
365.6	0.56518227	0.59492969	
365.8	0.56560781	0.59558879	
366	0.56641848	0.59624629	
366.2	0.56732253	0.5969022	
366.4	0.56788241	0.59755653	
366.6	0.56878045	0.59820927	
366.8	0.56894094	0.59886043	
367	0.56945807	0.59951001	
367.2	0.57066664	0.60015802	
367.4	0.57131868	0.60080447	
367.6	0.57206237	0.60144935	
367.8	0.57203224	0.60209267	
368	0.57250035	0.60273443	
368.2	0.57282679	0.60337463	
368.4	0.5735605	0.60401329	
368.6	0.57420413	0.6046504	
368.8	0.57502477	0.60528597	
369	0.5758038	0.60592001	
369.2	0.57695763	0.6065525	
369.4	0.57763706	0.60718347	
369.6	0.5778903	0.60781291	
369.8	0.57871058	0.60844082	
370	0.57922179	0.60906722	
370.2	0.58010453	0.6096921	
370.4	0.58062187	0.61031546	
370.6	0.58081746	0.61093732	
370.8	0.58139208	0.61155767	
371	0.58236072	0.61217653	
371.2	0.58294383	0.61279388	
371.4	0.58314679	0.61340974	
371.6	0.5832939	0.61402411	
371.8	0.58314728	0.61463699	
372	0.58407682	0.61524838	
372.2	0.58485879	0.6158583	
372.4	0.58481875	0.61646674	
372.6	0.58527246	0.61707371	
372.8	0.58589661	0.61767921	
373	0.58634819	0.61828324	
373.2	0.58742689	0.61888582	
373.4	0.58821368	0.61948693	
373.6	0.58898841	0.62008659	
373.8	0.58955079	0.62068479	
374	0.59021939	0.62128155	
374.2	0.59115598	0.62187687	
374.4	0.59184309	0.62247074	
374.6	0.59235351	0.62306318	
374.8	0.59311076	0.62365418	
375	0.59326039	0.62424375	
375.2	0.59401256	0.62483189	
375.4	0.59455507	0.62541861	
375.6	0.59540262	0.62600391	
375.8	0.5963561	0.6265878	
376	0.59702637	0.62717027	
376.2	0.59746041	0.62775133	
376.4	0.59785133	0.62833098	
376.6	0.59909441	0.62890923	
376.8	0.6000003	0.62948609	
377	0.60049596	0.63006154	
377.2	0.60171129	0.6306356	
377.4	0.60231369	0.63120828	
377.6	0.60309584	0.63177956	
377.8	0.60367043	0.63234947	
378	0.60415563	0.63291799	
378.2	0.60488396	0.63348514	
378.4	0.60582225	0.63405091	
378.6	0.60635771	0.63461532	
378.8	0.60681604	0.63517836	
379	0.60742486	0.63574004	
379.2	0.60851252	0.63630035	
379.4	0.60878893	0.63685932	
379.6	0.60934207	0.63741692	
379.8	0.60978405	0.63797318	
380	0.60969036	0.63852809	
380.2	0.60971148	0.63908166	
380.4	0.61032763	0.63963389	
380.6	0.61080247	0.64018478	
380.8	0.61146437	0.64073434	
381	0.61199979	0.64128257	
381.2	0.6127411	0.64182947	
381.4	0.61283321	0.64237505	
381.6	0.61356972	0.64291931	
381.8	0.61381917	0.64346225	
382	0.61448725	0.64400387	
382.2	0.61526444	0.64454419	
382.4	0.61567412	0.6450832	
382.6	0.61636293	0.6456209	
382.8	0.61738608	0.6461573	
383	0.61833803	0.6466924	
383.2	0.61866941	0.64722621	
383.4	0.61864069	0.64775872	
383.6	0.61916392	0.64828995	
383.8	0.61927275	0.64881989	
384	0.61947093	0.64934855	
384.2	0.61979454	0.64987593	
384.4	0.62075666	0.65040203	
384.6	0.62148774	0.65092685	
384.8	0.62251285	0.65145041	
385	0.62273513	0.6519727	
385.2	0.6231919	0.65249373	
385.4	0.62404426	0.65301349	
385.6	0.62535183	0.653532	
385.8	0.62614591	0.65404925	
386	0.62708134	0.65456525	
386.2	0.62801066	0.65508	
386.4	0.62838455	0.65559351	
386.6	0.62965552	0.65610577	
386.8	0.63026713	0.65661679	
387	0.63081478	0.65712658	
387.2	0.63121529	0.65763513	
387.4	0.63159146	0.65814245	
387.6	0.6325313	0.65864854	
387.8	0.6330429	0.65915341	
388	0.6333983	0.65965705	
388.2	0.63386008	0.66015948	
388.4	0.63477582	0.66066069	
388.6	0.63517905	0.66116069	
388.8	0.63564652	0.66165947	
389	0.63677085	0.66215705	
389.2	0.63753922	0.66265343	
389.4	0.63816928	0.6631486	
389.6	0.63920768	0.66364258	
389.8	0.63962219	0.66413535	
390	0.63983093	0.66462694	
390.2	0.64008987	0.66511734	
390.4	0.63992278	0.66560655	
390.6	0.64046464	0.66609457	
390.8	0.64029496	0.66658142	
391	0.64123266	0.66706708	
391.2	0.64163065	0.66755157	
391.4	0.64250835	0.66803489	
391.6	0.64339944	0.66851704	
391.8	0.64431157	0.66899802	
392	0.64421261	0.66947783	
392.2	0.64504964	0.66995649	
392.4	0.64647319	0.67043398	
392.6	0.64744022	0.67091033	
392.8	0.64817458	0.67138551	
393	0.64891434	0.67185955	
393.2	0.64918924	0.67233244	
393.4	0.6495096	0.67280419	
393.6	0.65023545	0.67327479	
393.8	0.65062255	0.67374425	
394	0.65062199	0.67421258	
394.2	0.65135889	0.67467978	
394.4	0.65213899	0.67514584	
394.6	0.65258497	0.67561077	
394.8	0.65314724	0.67607458	
395	0.65441626	0.67653727	
395.2	0.65468007	0.67699884	
395.4	0.65577246	0.67745929	
395.6	0.65634448	0.67791863	
395.8	0.65664946	0.67837685	
396	0.65650298	0.67883396	
396.2	0.65756996	0.67928997	
396.4	0.65800245	0.67974488	
396.6	0.65811247	0.68019868	
396.8	0.65850083	0.68065139	
397	0.65937509	0.68110299	
397.2	0.66029843	0.68155351	
397.4	0.66079637	0.68200294	
397.6	0.6617308	0.68245127	
397.8	0.66256312	0.68289853	
398	0.6631634	0.6833447	
398.2	0.66427602	0.68378979	
398.4	0.6647766	0.6842338	
398.6	0.66553574	0.68467674	
398.8	0.66649177	0.6851186	
399	0.66716813	0.6855594	
399.2	0.66797165	0.68599913	
399.4	0.66889141	0.68643779	
399.6	0.66920263	0.6868754	
399.8	0.66898932	0.68731194	
400	0.66936571	0.68774743	
400.2	0.66976535	0.68818186	
400.4	0.66976471	0.68861524	
400.6	0.67063863	0.68904758	
400.8	0.67196939	0.68947886	
401	0.67255209	0.6899091	
401.2	0.67321074	0.69033831	
401.4	0.67355805	0.69076647	
401.6	0.6748366	0.69119359	
401.8	0.67604065	0.69161968	
402	0.67638776	0.69204474	
402.2	0.6771251	0.69246878	
402.4	0.67744797	0.69289178	
402.6	0.67824805	0.69331376	
402.8	0.67872473	0.69373472	
403	0.67904726	0.69415466	
403.2	0.67973914	0.69457359	
403.4	0.68003819	0.6949915	
403.6	0.67987396	0.6954084	
403.8	0.67992688	0.69582429	
404	0.67993382	0.69623917	
404.2	0.68025699	0.69665305	
404.4	0.68055218	0.69706593	
404.6	0.6812156	0.6974778	
404.8	0.68137355	0.69788868	
405	0.68164578	0.69829857	
405.2	0.68249335	0.69870747	
405.4	0.682839	0.69911537	
405.6	0.68444088	0.69952229	
405.8	0.68522646	0.69992822	
406	0.68570315	0.70033317	
406.2	0.68645233	0.70073714	
406.4	0.68711137	0.70114013	
406.6	0.68794591	0.70154215	
406.8	0.68859498	0.70194319	
407	0.68920979	0.70234326	
407.2	0.68992238	0.70274236	
407.4	0.68985752	0.7031405	
407.6	0.69041333	0.70353768	
407.8	0.69078301	0.70393389	
408	0.69061905	0.70432914	
408.2	0.69076503	0.70472344	
408.4	0.69090204	0.70511678	
408.6	0.69122672	0.70550917	
408.8	0.6914181	0.70590061	
409	0.69223117	0.70629111	
409.2	0.692521	0.70668066	
409.4	0.69308123	0.70706926	
409.6	0.6940139	0.70745693	
409.8	0.69487834	0.70784365	
410	0.69583461	0.70822944	
410.2	0.69652803	0.7086143	
410.4	0.69743465	0.70899822	
410.6	0.69846794	0.70938122	
410.8	0.69928567	0.70976329	
411	0.70023656	0.71014443	
411.2	0.70115415	0.71052465	
411.4	0.70181875	0.71090395	
411.6	0.70289675	0.71128234	
411.8	0.70292321	0.7116598	
412	0.70291307	0.71203636	
412.2	0.70303571	0.712412	
412.4	0.70336025	0.71278673	
412.6	0.70430471	0.71316056	
412.8	0.70500224	0.71353348	
413	0.70533016	0.71390549	
413.2	0.70547813	0.71427661	
413.4	0.70592738	0.71464683	
413.6	0.7064526	0.71501615	
413.8	0.70718311	0.71538458	
414	0.70748172	0.71575212	
414.2	0.70815851	0.71611877	
414.4	0.70884919	0.71648453	
414.6	0.70984335	0.7168494	
414.8	0.71087689	0.71721339	
415	0.71133624	0.71757651	
415.2	0.71197549	0.71793874	
415.4	0.71275469	0.71830009	
415.6	0.71287593	0.71866057	
415.8	0.71295894	0.71902018	
416	0.71303872	0.71937892	
416.2	0.71377316	0.71973679	
416.4	0.71450089	0.72009379	
416.6	0.71537713	0.72044993	
416.8	0.71558468	0.7208052	
417	0.71618307	0.72115962	
417.2	0.7168165	0.72151318	
417.4	0.71785091	0.72186588	
417.6	0.71888108	0.72221773	
417.8	0.7192338	0.72256873	
418	0.71979977	0.72291888	
418.2	0.72065899	0.72326818	
418.4	0.72144649	0.72361663	
418.6	0.72214554	0.72396425	
418.8	0.7230636	0.72431102	
419	0.72324914	0.72465695	
419.2	0.72470738	0.72500204	
419.4	0.72554719	0.7253463	
419.6	0.72536836	0.72568972	
419.8	0.72576236	0.72603232	
420	0.72678361	0.72637408	
420.2	0.72735227	0.72671502	
420.4	0.72777001	0.72705513	
420.6	0.727811	0.72739442	
420.8	0.72788554	0.72773289	
421	0.7281678	0.72807053	
421.2	0.72868936	0.72840737	
421.4	0.72919268	0.72874338	
421.6	0.72929376	0.72907858	
421.8	0.72883894	0.72941297	
422	0.72946884	0.72974656	
422.2	0.72989182	0.73007933	
422.4	0.73098799	0.7304113	
422.6	0.7314856	0.73074246	
422.8	0.73220763	0.73107283	
423	0.73298802	0.73140239	
423.2	0.73395015	0.73173116	
423.4	0.73387682	0.73205913	
423.6	0.7345449	0.7323863	
423.8	0.73574119	0.73271269	
424	0.73690191	0.73303828	
424.2	0.73760966	0.73336309	
424.4	0.73844169	0.73368711	
424.6	0.73875702	0.73401035	
424.8	0.73872389	0.7343328	
425	0.73927596	0.73465447	
425.2	0.74015676	0.73497537	
425.4	0.74049938	0.73529548	
425.6	0.74105333	0.73561483	
425.8	0.74171989	0.7359334	
426	0.74277079	0.7362512	
426.2	0.7431523	0.73656823	
426.4	0.74388242	0.73688449	
426.6	0.74401192	0.73719998	
426.8	0.74449192	0.73751472	
427	0.74496428	0.73782869	
427.2	0.74521165	0.7381419	
427.4	0.74559976	0.73845435	
427.6	0.74663385	0.73876605	
427.8	0.74756636	0.73907699	
428	0.7482965	0.73938718	
428.2	0.74845511	0.73969662	
428.4	0.74843008	0.74000531	
428.6	0.7485482	0.74031325	
428.8	0.74840276	0.74062045	
429	0.74878056	0.7409269	
429.2	0.74917412	0.74123262	
429.4	0.74936193	0.74153759	
429.6	0.75016672	0.74184182	
429.8	0.75079673	0.74214532	
430	0.75130051	0.74244808	
430.2	0.75210557	0.74275011	
430.4	0.7533243	0.74305141	
430.6	0.75411538	0.74335198	
430.8	0.75484927	0.74365182	
431	0.75518479	0.74395094	
431.2	0.75581506	0.74424933	
431.4	0.75686461	0.744547	
431.6	0.75760702	0.74484395	
431.8	0.75814441	0.74514018	
432	0.75799916	0.7454357	
432.2	0.75768444	0.74573049	
432.4	0.75815229	0.74602458	
432.6	0.75867771	0.74631795	
432.8	0.7584528	0.74661061	
433	0.75862547	0.74690257	
433.2	0.75901973	0.74719382	
433.4	0.75944057	0.74748436	
433.6	0.76035681	0.7477742	
433.8	0.76143629	0.74806334	
434	0.76210963	0.74835178	
434.2	0.76270908	0.74863952	
434.4	0.76337106	0.74892656	
434.6	0.76359873	0.74921291	
434.8	0.76385263	0.74949856	
435	0.76414031	0.74978353	
435.2	0.76517601	0.7500678	
435.4	0.76594686	0.75035139	
435.6	0.76629056	0.75063429	
435.8	0.76645493	0.7509165	
436	0.7667179	0.75119804	
436.2	0.76668352	0.75147889	
436.4	0.76750002	0.75175906	
436.6	0.76817897	0.75203855	
436.8	0.76848411	0.75231737	
437	0.76945324	0.75259551	
437.2	0.76990769	0.75287298	
437.4	0.77097096	0.75314977	
437.6	0.77193127	0.7534259	
437.8	0.77284403	0.75370136	
438	0.77307561	0.75397615	
438.2	0.77378196	0.75425027	
438.4	0.77463156	0.75452374	
438.6	0.77504479	0.75479654	
438.8	0.77590234	0.75506868	
439	0.77627701	0.75534016	
439.2	0.77728598	0.75561099	
439.4	0.77792564	0.75588115	
439.6	0.77829729	0.75615067	
439.8	0.77856098	0.75641953	
440	0.77924364	0.75668774	
440.2	0.77986966	0.75695531	
440.4	0.78070386	0.75722222	
440.6	0.781404	0.75748849	
440.8	0.78170472	0.75775412	
441	0.78233039	0.7580191	
441.2	0.78264359	0.75828344	
441.4	0.78284674	0.75854714	
441.6	0.78290865	0.7588102	
441.8	0.78343519	0.75907263	
442	0.78406758	0.75933442	
442.2	0.78451053	0.75959557	
442.4	0.78467027	0.7598561	
442.6	0.78513202	0.76011599	
442.8	0.78579739	0.76037525	
443	0.78601751	0.76063389	
443.2	0.78707785	0.7608919	
443.4	0.78785588	0.76114929	
443.6	0.78868751	0.76140605	
443.8	0.78950448	0.7616622	
444	0.79068173	0.76191772	
444.2	0.79126571	0.76217262	
444.4	0.7914917	0.76242691	
444.6	0.79212106	0.76268058	
444.8	0.79221061	0.76293364	
445	0.79267989	0.76318608	
445.2	0.79317626	0.76343791	
445.4	0.79318919	0.76368914	
445.6	0.7936632	0.76393975	
445.8	0.79432237	0.76418976	
446	0.7945986	0.76443917	
446.2	0.79495762	0.76468797	
446.4	0.79562146	0.76493617	
446.6	0.796423	0.76518376	
446.8	0.79704676	0.76543076	
447	0.79791644	0.76567716	
447.2	0.79856711	0.76592297	
447.4	0.79936438	0.76616817	
447.6	0.80001411	0.76641279	
447.8	0.80058785	0.76665681	
448	0.8011663	0.76690025	
448.2	0.80153254	0.76714309	
448.4	0.80185776	0.76738534	
448.6	0.80228614	0.76762701	
448.8	0.80224147	0.7678681	
449	0.80285903	0.7681086	
449.2	0.80316789	0.76834852	
449.4	0.80328433	0.76858786	
449.6	0.80341571	0.76882661	
449.8	0.80448433	0.76906479	
450	0.80533633	0.7693024	
450.2	0.80627233	0.76953943	
450.4	0.80689879	0.76977588	
450.6	0.80715611	0.77001177	
450.8	0.80763168	0.77024708	
451	0.80817984	0.77048182	
451.2	0.8082898	0.77071599	
451.4	0.80922208	0.7709496	
451.6	0.80979868	0.77118264	
451.8	0.81014431	0.77141512	
452	0.81046893	0.77164704	
452.2	0.81085367	0.77187839	
452.4	0.81104266	0.77210918	
452.6	0.81155712	0.77233942	
452.8	0.81151125	0.7725691	
453	0.8119641	0.77279822	
453.2	0.81229352	0.77302679	
453.4	0.81302155	0.7732548	
453.6	0.81359945	0.77348226	
453.8	0.81472486	0.77370917	
454	0.8151321	0.77393554	
454.2	0.81526794	0.77416135	
454.4	0.81582008	0.77438662	
454.6	0.81650396	0.77461134	
454.8	0.81690422	0.77483552	
455	0.81705254	0.77505915	
455.2	0.81747569	0.77528225	
455.4	0.81814137	0.7755048	
455.6	0.81827758	0.77572682	
455.8	0.81869795	0.7759483	
456	0.8189926	0.77616924	
456.2	0.81971431	0.77638965	
456.4	0.82010473	0.77660952	
456.6	0.82122134	0.77682887	
456.8	0.82147281	0.77704768	
457	0.82235004	0.77726596	
457.2	0.82346304	0.77748371	
457.4	0.82408808	0.77770094	
457.6	0.82483189	0.77791764	
457.8	0.82558189	0.77813381	
458	0.82618403	0.77834947	
458.2	0.82712805	0.7785646	
458.4	0.82856415	0.77877921	
458.6	0.82935952	0.7789933	
458.8	0.83001138	0.77920687	
459	0.83058704	0.77941992	
459.2	0.83092489	0.77963246	
459.4	0.83141572	0.77984449	
459.6	0.83190579	0.780056	
459.8	0.83207104	0.780267	
460	0.83174207	0.78047749	
460.2	0.83214228	0.78068747	
460.4	0.83255973	0.78089694	
460.6	0.83308988	0.7811059	
460.8	0.8328425	0.78131436	
461	0.833426	0.78152232	
461.2	0.83375536	0.78172977	
461.4	0.83381411	0.78193671	
461.6	0.83417454	0.78214316	
461.8	0.83443689	0.78234911	
462	0.83522516	0.78255456	
462.2	0.83667702	0.78275951	
462.4	0.83733522	0.78296397	
462.6	0.83802168	0.78316793	
462.8	0.83895008	0.7833714	
463	0.83944395	0.78357437	
463.2	0.83971268	0.78377685	
463.4	0.84060029	0.78397885	
463.6	0.8410023	0.78418035	
463.8	0.84119774	0.78438137	
464	0.84170331	0.7845819	
464.2	0.84275723	0.78478194	
464.4	0.84357744	0.7849815	
464.6	0.84364596	0.78518058	
464.8	0.84422196	0.78537918	
465	0.84493357	0.78557729	
465.2	0.84515083	0.78577493	
465.4	0.84485719	0.78597208	
465.6	0.84481307	0.78616876	
465.8	0.84488174	0.78636497	
466	0.84517331	0.7865607	
466.2	0.84566242	0.78675595	
466.4	0.84557862	0.78695074	
466.6	0.84614194	0.78714505	
466.8	0.84624215	0.78733889	
467	0.84659701	0.78753226	
467.2	0.84716399	0.78772516	
467.4	0.84771576	0.7879176	
467.6	0.84834799	0.78810957	
467.8	0.84911706	0.78830108	
468	0.85027377	0.78849212	
468.2	0.85089372	0.7886827	
468.4	0.85153373	0.78887282	
468.6	0.85205786	0.78906248	
468.8	0.85331975	0.78925167	
469	0.85386282	0.78944042	
469.2	0.85394284	0.7896287	
469.4	0.8540864	0.78981653	
469.6	0.85471863	0.7900039	
469.8	0.85532039	0.79019083	
470	0.85632004	0.79037729	
470.2	0.85693284	0.79056331	
470.4	0.85756455	0.79074888	
470.6	0.85800735	0.790934	
470.8	0.85837634	0.79111866	
471	0.85913625	0.79130289	
471.2	0.85993014	0.79148666	
471.4	0.8606768	0.79167	
471.6	0.86125726	0.79185288	
471.8	0.86220071	0.79203533	
472	0.86244099	0.79221733	
472.2	0.86254313	0.7923989	
472.4	0.86316815	0.79258002	
472.6	0.86392726	0.79276071	
472.8	0.86471584	0.79294095	
473	0.86502555	0.79312076	
473.2	0.8656881	0.79330014	
473.4	0.86669243	0.79347908	
473.6	0.86732515	0.79365759	
473.8	0.86804279	0.79383567	
474	0.86867272	0.79401332	
474.2	0.86890092	0.79419053	
474.4	0.86963452	0.79436732	
474.6	0.86997878	0.79454368	
474.8	0.87031706	0.79471961	
475	0.87081526	0.79489512	
475.2	0.87096387	0.7950702	
475.4	0.87106995	0.79524486	
475.6	0.87090362	0.79541909	
475.8	0.87151377	0.7955929	
476	0.87060762	0.7957663	
476.2	0.8709974	0.79593927	
476.4	0.87136243	0.79611182	
476.6	0.87138772	0.79628396	
476.8	0.8716904	0.79645568	
477	0.87219377	0.79662699	
477.2	0.873301	0.79679787	
477.4	0.87390281	0.79696835	
477.6	0.87444183	0.79713841	
477.8	0.87542149	0.79730807	
478	0.87651745	0.79747731	
478.2	0.87753062	0.79764614	
478.4	0.87843535	0.79781456	
478.6	0.87907938	0.79798258	
478.8	0.87956773	0.79815018	
479	0.88007886	0.79831739	
479.2	0.88003163	0.79848419	
479.4	0.88026103	0.79865058	
479.6	0.88042514	0.79881657	
479.8	0.8804787	0.79898216	
480	0.8804787	0.79914737	
480.2	0.87882407	0.79883755	
480.4	0.87667199	0.79852785	
480.6	0.87413151	0.79821827	
480.8	0.87197398	0.79790881	
481	0.8696688	0.79759947	
481.2	0.86711423	0.79729025	
481.4	0.86503741	0.79698115	
481.6	0.86278742	0.79667217	
481.8	0.86068586	0.79636331	
482	0.85846472	0.79605457	
482.2	0.85658865	0.79574595	
482.4	0.85496166	0.79543745	
482.6	0.85369704	0.79512907	
482.8	0.85214448	0.79482081	
483	0.85096755	0.79451266	
483.2	0.84861469	0.79420464	
483.4	0.84671647	0.79389674	
483.6	0.84528067	0.79358895	
483.8	0.84398631	0.79328129	
484	0.842505	0.79297374	
484.2	0.84068314	0.79266631	
484.4	0.83861771	0.792359	
484.6	0.83700185	0.79205182	
484.8	0.8357429	0.79174475	
485	0.83393017	0.7914378	
485.2	0.83237607	0.79113097	
485.4	0.83120844	0.79082425	
485.6	0.82957115	0.79051766	
485.8	0.82825758	0.79021119	
486	0.82663799	0.78990483	
486.2	0.8255231	0.78959859	
486.4	0.82435253	0.78929247	
486.6	0.82314	0.78898647	
486.8	0.82150046	0.78868059	
487	0.82016064	0.78837483	
487.2	0.81886707	0.78806919	
487.4	0.8173077	0.78776366	
487.6	0.81598386	0.78745826	
487.8	0.81444955	0.78715297	
488	0.81349326	0.7868478	
488.2	0.81186273	0.78654274	
488.4	0.81052389	0.78623781	
488.6	0.80919514	0.785933	
488.8	0.8074395	0.7856283	
489	0.80592546	0.78532372	
489.2	0.80446225	0.78501926	
489.4	0.80277766	0.78471492	
489.6	0.80183757	0.78441069	
489.8	0.80042244	0.78410658	
490	0.79932577	0.7838026	
490.2	0.79791844	0.78349872	
490.4	0.79641673	0.78319497	
490.6	0.79556518	0.78289133	
490.8	0.79416197	0.78258782	
491	0.79365288	0.78228442	
491.2	0.79252602	0.78198113	
491.4	0.7908314	0.78167797	
491.6	0.79019684	0.78137492	
491.8	0.7894217	0.78107199	
492	0.78873241	0.78076918	
492.2	0.78810934	0.78046648	
492.4	0.78724108	0.78016391	
492.6	0.7860614	0.77986145	
492.8	0.78438121	0.7795591	
493	0.78308829	0.77925688	
493.2	0.78173348	0.77895477	
493.4	0.78037935	0.77865278	
493.6	0.77983809	0.7783509	
493.8	0.77909989	0.77804914	
494	0.77820417	0.7777475	
494.2	0.77658327	0.77744598	
494.4	0.77555762	0.77714457	
494.6	0.77484324	0.77684328	
494.8	0.77372925	0.77654211	
495	0.77258276	0.77624105	
495.2	0.77114848	0.77594011	
495.4	0.77013816	0.77563929	
495.6	0.76936868	0.77533858	
495.8	0.76838018	0.77503799	
496	0.767503	0.77473752	
496.2	0.76655658	0.77443716	
496.4	0.76512108	0.77413692	
496.6	0.76367658	0.7738368	
496.8	0.76225802	0.77353679	
497	0.76135238	0.7732369	
497.2	0.76042782	0.77293712	
497.4	0.7596269	0.77263747	
497.6	0.75933093	0.77233792	
497.8	0.75866883	0.7720385	
498	0.75776693	0.77173919	
498.2	0.75727943	0.77143999	
498.4	0.75715919	0.77114091	
498.6	0.75628635	0.77084195	
498.8	0.75557414	0.7705431	
499	0.75492531	0.77024437	
499.2	0.7543966	0.76994576	
499.4	0.75390488	0.76964726	
499.6	0.75321203	0.76934888	
499.8	0.75239939	0.76905061	
500	0.75136165	0.76875246	
500.2	0.7501256	0.76845442	
500.4	0.74929965	0.7681565	
500.6	0.74846163	0.76785869	
500.8	0.74728615	0.767561	
501	0.74596954	0.76726343	
501.2	0.74469539	0.76696597	
501.4	0.74361623	0.76666863	
501.6	0.74272634	0.7663714	
501.8	0.74202673	0.76607429	
502	0.74177107	0.76577729	
502.2	0.74150666	0.7654804	
502.4	0.740703	0.76518364	
502.6	0.73914806	0.76488698	
502.8	0.73864564	0.76459045	
503	0.73800457	0.76429402	
503.2	0.73739657	0.76399771	
503.4	0.73684492	0.76370152	
503.6	0.73598482	0.76340544	
503.8	0.73532086	0.76310948	
504	0.73448343	0.76281363	
504.2	0.73364509	0.7625179	
504.4	0.73352717	0.76222228	
504.6	0.73298819	0.76192677	
504.8	0.73203257	0.76163138	
505	0.7311832	0.76133611	
505.2	0.73054578	0.76104095	
505.4	0.72992217	0.7607459	
505.6	0.72932583	0.76045097	
505.8	0.72909639	0.76015615	
506	0.72897042	0.75986144	
506.2	0.72798953	0.75956686	
506.4	0.72677622	0.75927238	
506.6	0.72586725	0.75897802	
506.8	0.72507312	0.75868377	
507	0.72474593	0.75838964	
507.2	0.72371245	0.75809562	
507.4	0.72316595	0.75780171	
507.6	0.72252818	0.75750792	
507.8	0.72192782	0.75721425	
508	0.72109352	0.75692068	
508.2	0.72090706	0.75662723	
508.4	0.72054465	0.7563339	
508.6	0.71975586	0.75604068	
508.8	0.71940765	0.75574757	
509	0.71907021	0.75545457	
509.2	0.71875341	0.75516169	
509.4	0.71810945	0.75486893	
509.6	0.71765427	0.75457627	
509.8	0.71754572	0.75428373	
510	0.71711597	0.7539913	
510.2	0.71614313	0.75369899	
510.4	0.71595152	0.75340679	
510.6	0.71538459	0.7531147	
510.8	0.71476889	0.75282273	
511	0.71422607	0.75253087	
511.2	0.71310976	0.75223912	
511.4	0.71276392	0.75194749	
511.6	0.71222873	0.75165596	
511.8	0.71150794	0.75136456	
512	0.71115313	0.75107326	
512.2	0.71075171	0.75078208	
512.4	0.70971651	0.75049101	
512.6	0.70947587	0.75020005	
512.8	0.70946096	0.74990921	
513	0.70889959	0.74961848	
513.2	0.70823569	0.74932786	
513.4	0.70831287	0.74903735	
513.6	0.70783622	0.74874696	
513.8	0.70756322	0.74845668	
514	0.70717877	0.74816651	
514.2	0.70653731	0.74787646	
514.4	0.70619432	0.74758651	
514.6	0.70533663	0.74729668	
514.8	0.70456764	0.74700696	
515	0.70348379	0.74671736	
515.2	0.70244962	0.74642786	
515.4	0.70199974	0.74613848	
515.6	0.70169178	0.74584921	
515.8	0.70112937	0.74556006	
516	0.70052129	0.74527101	
516.2	0.69993032	0.74498208	
516.4	0.69982729	0.74469326	
516.6	0.69951203	0.74440455	
516.8	0.6991327	0.74411595	
517	0.69841818	0.74382747	
517.2	0.6983956	0.74353909	
517.4	0.69865313	0.74325083	
517.6	0.69781559	0.74296268	
517.8	0.69799507	0.74267464	
518	0.69733785	0.74238672	
518.2	0.69682942	0.7420989	
518.4	0.69670596	0.7418112	
518.6	0.69605886	0.74152361	
518.8	0.69596197	0.74123613	
519	0.69532562	0.74094876	
519.2	0.69489017	0.7406615	
519.4	0.69440504	0.74037436	
519.6	0.69401763	0.74008732	
519.8	0.6932311	0.7398004	
520	0.6928617	0.73951359	
520.2	0.69255679	0.73922688	
520.4	0.69214926	0.73894029	
520.6	0.69119448	0.73865382	
520.8	0.69083657	0.73836745	
521	0.69058481	0.73808119	
521.2	0.68985352	0.73779505	
521.4	0.68938708	0.73750901	
521.6	0.68855693	0.73722309	
521.8	0.68805337	0.73693728	
522	0.68703343	0.73665157	
522.2	0.68677489	0.73636598	
522.4	0.68665697	0.7360805	
522.6	0.6865892	0.73579513	
522.8	0.68662426	0.73550987	
523	0.68594842	0.73522472	
523.2	0.68515601	0.73493969	
523.4	0.68426515	0.73465476	
523.6	0.68387412	0.73436994	
523.8	0.6835353	0.73408523	
524	0.68331128	0.73380064	
524.2	0.68321171	0.73351615	
524.4	0.68302609	0.73323178	
524.6	0.68289371	0.73294751	
524.8	0.68267449	0.73266335	
525	0.68266572	0.73237931	
525.2	0.68175195	0.73209537	
525.4	0.68168495	0.73181155	
525.6	0.68121926	0.73152784	
525.8	0.68052828	0.73124423	
526	0.68041878	0.73096074	
526.2	0.68052341	0.73067735	
526.4	0.68001565	0.73039407	
526.6	0.6796865	0.73011091	
526.8	0.67914683	0.72982785	
527	0.67816544	0.72954491	
527.2	0.67687968	0.72926207	
527.4	0.67666852	0.72897935	
527.6	0.67619242	0.72869673	
527.8	0.67614932	0.72841422	
528	0.67614846	0.72813182	
528.2	0.67587728	0.72784954	
528.4	0.67533257	0.72756736	
528.6	0.67518297	0.72728529	
528.8	0.67544359	0.72700333	
529	0.67519224	0.72672148	
529.2	0.6748178	0.72643973	
529.4	0.67495833	0.7261581	
529.6	0.67449907	0.72587658	
529.8	0.67397076	0.72559517	
530	0.6739441	0.72531386	
530.2	0.67352794	0.72503266	
530.4	0.67305632	0.72475158	
530.6	0.67250628	0.7244706	
530.8	0.67218286	0.72418973	
531	0.67183306	0.72390897	
531.2	0.67109539	0.72362832	
531.4	0.67099497	0.72334778	
531.6	0.67032286	0.72306734	
531.8	0.66986536	0.72278702	
532	0.6696745	0.7225068	
532.2	0.66873898	0.7222267	
532.4	0.66845715	0.7219467	
532.6	0.66881001	0.72166681	
532.8	0.6689547	0.72138702	
533	0.66852951	0.72110735	
533.2	0.66908001	0.72082779	
533.4	0.6690683	0.72054833	
533.6	0.66890294	0.72026898	
533.8	0.66878703	0.71998974	
534	0.66870089	0.71971061	
534.2	0.66891313	0.71943159	
534.4	0.66854547	0.71915267	
534.6	0.66828677	0.71887386	
534.8	0.66814304	0.71859516	
535	0.6675152	0.71831657	
535.2	0.6670993	0.71803809	
535.4	0.66669915	0.71775971	
535.6	0.66598694	0.71748145	
535.8	0.6652598	0.71720329	
536	0.66477781	0.71692524	
536.2	0.66391348	0.71664729	
536.4	0.66389618	0.71636946	
536.6	0.66378213	0.71609173	
536.8	0.66339893	0.71581411	
537	0.66277378	0.7155366	
537.2	0.66215472	0.71525919	
537.4	0.66153698	0.71498189	
537.6	0.66131461	0.7147047	
537.8	0.66073905	0.71442762	
538	0.66065704	0.71415064	
538.2	0.6602582	0.71387378	
538.4	0.65941586	0.71359702	
538.6	0.65941261	0.71332036	
538.8	0.65918493	0.71304382	
539	0.65898281	0.71276738	
539.2	0.65931704	0.71249105	
539.4	0.65891757	0.71221482	
539.6	0.65864904	0.7119387	
539.8	0.65861961	0.71166269	
540	0.65876798	0.71138679	
540.2	0.65869704	0.71111099	
540.4	0.65898625	0.7108353	
540.6	0.65880226	0.71055972	
540.8	0.6586156	0.71028425	
541	0.65805552	0.71000888	
541.2	0.65765646	0.70973361	
541.4	0.65760262	0.70945846	
541.6	0.65661219	0.70918341	
541.8	0.65608112	0.70890847	
542	0.65580949	0.70863363	
542.2	0.65486458	0.7083589	
542.4	0.65457562	0.70808428	
542.6	0.65447784	0.70780976	
542.8	0.65444193	0.70753536	
543	0.65451576	0.70726105	
543.2	0.65448223	0.70698685	
543.4	0.65460177	0.70671276	
543.6	0.65453008	0.70643878	
543.8	0.65466029	0.7061649	
544	0.65482463	0.70589113	
544.2	0.65508163	0.70561746	
544.4	0.65538608	0.7053439	
544.6	0.6550313	0.70507045	
544.8	0.65501454	0.7047971	
545	0.65485231	0.70452386	
545.2	0.65418287	0.70425073	
545.4	0.65327348	0.7039777	
545.6	0.65252789	0.70370477	
545.8	0.65247906	0.70343195	
546	0.65234619	0.70315924	
546.2	0.65198376	0.70288663	
546.4	0.65170423	0.70261413	
546.6	0.65135436	0.70234174	
546.8	0.65153509	0.70206945	
547	0.65176199	0.70179726	
547.2	0.65131303	0.70152518	
547.4	0.65128235	0.70125321	
547.6	0.65062594	0.70098134	
547.8	0.65049194	0.70070958	
548	0.65007694	0.70043792	
548.2	0.64991644	0.70016637	
548.4	0.64942738	0.69989493	
548.6	0.64912528	0.69962359	
548.8	0.64932112	0.69935235	
549	0.64875499	0.69908122	
549.2	0.64804153	0.69881019	
549.4	0.64758401	0.69853927	
549.6	0.64775286	0.69826846	
549.8	0.64747254	0.69799775	
550	0.64716556	0.69772714	
550.2	0.64695912	0.69745664	
550.4	0.64634105	0.69718624	
550.6	0.64605344	0.69691595	
550.8	0.64613403	0.69664577	
551	0.64579394	0.69637568	
551.2	0.64544533	0.69610571	
551.4	0.64513817	0.69583584	
551.6	0.64442192	0.69556607	
551.8	0.64445211	0.69529641	
552	0.64421416	0.69502685	
552.2	0.64450052	0.69475739	
552.4	0.64477431	0.69448804	
552.6	0.6451375	0.6942188	
552.8	0.64577643	0.69394966	
553	0.64596162	0.69368062	
553.2	0.64568555	0.69341169	
553.4	0.64597623	0.69314286	
553.6	0.64619477	0.69287414	
553.8	0.64579979	0.69260552	
554	0.6457453	0.692337	
554.2	0.6454359	0.69206859	
554.4	0.64509022	0.69180029	
554.6	0.64437622	0.69153208	
554.8	0.64357929	0.69126398	
555	0.64293354	0.69099599	
555.2	0.64229029	0.6907281	
555.4	0.64171285	0.69046031	
555.6	0.64136627	0.69019263	
555.8	0.64125292	0.68992505	
556	0.64088095	0.68965757	
556.2	0.64051896	0.6893902	
556.4	0.64029995	0.68912293	
556.6	0.6409449	0.68885577	
556.8	0.64144611	0.6885887	
557	0.64113692	0.68832175	
557.2	0.64098628	0.68805489	
557.4	0.64103764	0.68778814	
557.6	0.64117574	0.68752149	
557.8	0.64138571	0.68725495	
558	0.64134414	0.68698851	
558.2	0.64099384	0.68672217	
558.4	0.64119649	0.68645594	
558.6	0.64049389	0.68618981	
558.8	0.64008973	0.68592378	
559	0.64012268	0.68565785	
559.2	0.6394579	0.68539203	
559.4	0.63953888	0.68512631	
559.6	0.63911169	0.6848607	
559.8	0.63835751	0.68459518	
560	0.63795571	0.68432977	
560.2	0.63743963	0.68406447	
560.4	0.63707223	0.68379926	
560.6	0.63720451	0.68353416	
560.8	0.63672013	0.68326916	
561	0.63661751	0.68300427	
561.2	0.63649211	0.68273948	
561.4	0.63676586	0.68247479	
561.6	0.63736166	0.6822102	
561.8	0.63704911	0.68194571	
562	0.63672693	0.68168133	
562.2	0.63684106	0.68141705	
562.4	0.6371073	0.68115287	
562.6	0.63654879	0.6808888	
562.8	0.63655196	0.68062483	
563	0.63622125	0.68036096	
563.2	0.63569656	0.68009719	
563.4	0.63615729	0.67983352	
563.6	0.63565471	0.67956996	
563.8	0.63560825	0.6793065	
564	0.63566074	0.67904314	
564.2	0.63549594	0.67877988	
564.4	0.63495224	0.67851672	
564.6	0.63493562	0.67825367	
564.8	0.63507093	0.67799072	
565	0.6355206	0.67772787	
565.2	0.63521677	0.67746512	
565.4	0.63590443	0.67720248	
565.6	0.63503653	0.67693994	
565.8	0.63460559	0.67667749	
566	0.63442155	0.67641515	
566.2	0.6339722	0.67615292	
566.4	0.63309035	0.67589078	
566.6	0.63265849	0.67562874	
566.8	0.63258293	0.67536681	
567	0.63241561	0.67510498	
567.2	0.63265809	0.67484325	
567.4	0.63250478	0.67458162	
567.6	0.63224506	0.67432009	
567.8	0.63255715	0.67405867	
568	0.63262612	0.67379734	
568.2	0.63263169	0.67353612	
568.4	0.63253113	0.67327499	
568.6	0.6323436	0.67301397	
568.8	0.63227141	0.67275305	
569	0.63222447	0.67249224	
569.2	0.63205849	0.67223152	
569.4	0.63180691	0.6719709	
569.6	0.6312008	0.67171039	
569.8	0.63098596	0.67144997	
570	0.63042069	0.67118966	
570.2	0.62984495	0.67092945	
570.4	0.62985105	0.67066933	
570.6	0.62960316	0.67040932	
570.8	0.62987107	0.67014941	
571	0.63038373	0.6698896	
571.2	0.63054944	0.6696299	
571.4	0.63006331	0.66937029	
571.6	0.63029993	0.66911078	
571.8	0.63023292	0.66885137	
572	0.63017211	0.66859207	
572.2	0.62989525	0.66833286	
572.4	0.6299444	0.66807376	
572.6	0.62966258	0.66781475	
572.8	0.62962377	0.66755585	
573	0.62996333	0.66729705	
573.2	0.62943823	0.66703834	
573.4	0.62865414	0.66677974	
573.6	0.62868664	0.66652124	
573.8	0.62793753	0.66626283	
574	0.62760888	0.66600453	
574.2	0.62735266	0.66574633	
574.4	0.62735057	0.66548823	
574.6	0.62699899	0.66523023	
574.8	0.62744766	0.66497232	
575	0.62740742	0.66471452	
575.2	0.62716326	0.66445682	
575.4	0.62662198	0.66419922	
575.6	0.62621689	0.66394171	
575.8	0.62611493	0.66368431	
576	0.62624827	0.66342701	
576.2	0.62656056	0.66316981	
576.4	0.62733726	0.6629127	
576.6	0.62761585	0.6626557	
576.8	0.62778252	0.6623988	
577	0.62800705	0.66214199	
577.2	0.62761567	0.66188529	
577.4	0.62729764	0.66162868	
577.6	0.62717101	0.66137217	
577.8	0.6267144	0.66111577	
578	0.6265701	0.66085946	
578.2	0.62626901	0.66060325	
578.4	0.62574629	0.66034715	
578.6	0.62526663	0.66009114	
578.8	0.62493908	0.65983523	
579	0.62442564	0.65957942	
579.2	0.62412359	0.65932371	
579.4	0.62338075	0.65906809	
579.6	0.62342841	0.65881258	
579.8	0.62346113	0.65855717	
580	0.62354736	0.65830185	
580.2	0.62356284	0.65804663	
580.4	0.62325511	0.65779152	
580.6	0.62313543	0.6575365	
580.8	0.62316511	0.65728158	
581	0.62313836	0.65702676	
581.2	0.62345944	0.65677204	
581.4	0.62302499	0.65651742	
581.6	0.622916	0.65626289	
581.8	0.62300259	0.65600847	
582	0.62310473	0.65575414	
582.2	0.62293492	0.65549991	
582.4	0.62299945	0.65524578	
582.6	0.62274791	0.65499175	
582.8	0.62289567	0.65473782	
583	0.62286546	0.65448398	
583.2	0.62311528	0.65423025	
583.4	0.62278226	0.65397661	
583.6	0.62280841	0.65372307	
583.8	0.62254227	0.65346963	
584	0.62210177	0.65321629	
584.2	0.62169674	0.65296304	
584.4	0.62149749	0.6527099	
584.6	0.62148077	0.65245685	
584.8	0.62081082	0.6522039	
585	0.62099148	0.65195105	
585.2	0.62115386	0.65169829	
585.4	0.62112316	0.65144564	
585.6	0.62131674	0.65119308	
585.8	0.62162215	0.65094062	
586	0.62156136	0.65068826	
586.2	0.62114284	0.65043599	
586.4	0.62107637	0.65018382	
586.6	0.62027586	0.64993176	
586.8	0.62056695	0.64967978	
587	0.62106757	0.64942791	
587.2	0.62153043	0.64917614	
587.4	0.62104883	0.64892446	
587.6	0.62075305	0.64867288	
587.8	0.62095448	0.64842139	
588	0.62050091	0.64817001	
588.2	0.62057295	0.64791872	
588.4	0.62004279	0.64766753	
588.6	0.61942202	0.64741644	
588.8	0.61901986	0.64716544	
589	0.61928939	0.64691454	
589.2	0.61870919	0.64666374	
589.4	0.6185847	0.64641304	
589.6	0.61841708	0.64616243	
589.8	0.61809819	0.64591192	
590	0.61825217	0.64566151	
590.2	0.61753022	0.64541119	
590.4	0.61765299	0.64516097	
590.6	0.61755669	0.64491085	
590.8	0.6178711	0.64466083	
591	0.61817182	0.6444109	
591.2	0.61829078	0.64416107	
591.4	0.61766512	0.64391134	
591.6	0.61746949	0.6436617	
591.8	0.61741571	0.64341216	
592	0.61741305	0.64316272	
592.2	0.61764513	0.64291337	
592.4	0.61720611	0.64266412	
592.6	0.61750759	0.64241497	
592.8	0.61737624	0.64216591	
593	0.61675255	0.64191695	
593.2	0.61656218	0.64166808	
593.4	0.6163142	0.64141932	
593.6	0.61642527	0.64117065	
593.8	0.61653486	0.64092207	
594	0.61680008	0.64067359	
594.2	0.61649188	0.64042521	
594.4	0.61667022	0.64017693	
594.6	0.6164624	0.63992874	
594.8	0.61602188	0.63968064	
595	0.61594195	0.63943265	
595.2	0.6160043	0.63918475	
595.4	0.61634569	0.63893694	
595.6	0.61664775	0.63868923	
595.8	0.61726579	0.63844162	
596	0.61739526	0.6381941	
596.2	0.61730834	0.63794668	
596.4	0.61696101	0.63769936	
596.6	0.6171976	0.63745213	
596.8	0.61660474	0.637205	
597	0.61608524	0.63695796	
597.2	0.61558521	0.63671102	
597.4	0.61472306	0.63646417	
597.6	0.61454382	0.63621742	
597.8	0.61417375	0.63597077	
598	0.61333063	0.63572421	
598.2	0.61288077	0.63547775	
598.4	0.61235924	0.63523138	
598.6	0.61237925	0.63498511	
598.8	0.61227258	0.63473893	
599	0.61296865	0.63449285	
599.2	0.61373589	0.63424687	
599.4	0.61440356	0.63400098	
599.6	0.61477291	0.63375518	
599.8	0.61533219	0.63350948	
600	0.61550067	0.63326388	
600.2	0.61588881	0.63301837	
600.4	0.61575639	0.63277295	
600.6	0.61579834	0.63252764	
600.8	0.61551531	0.63228241	
601	0.61524158	0.63203728	
601.2	0.61452165	0.63179225	
601.4	0.61402407	0.63154731	
601.6	0.61419176	0.63130247	
601.8	0.61333207	0.63105772	
602	0.61218845	0.63081307	
602.2	0.61230349	0.63056851	
602.4	0.61233316	0.63032404	
602.6	0.61231022	0.63007967	
602.8	0.61261179	0.6298354	
603	0.6132445	0.62959122	
603.2	0.61338718	0.62934713	
603.4	0.61321176	0.62910314	
603.6	0.6134747	0.62885925	
603.8	0.61394097	0.62861545	
604	0.61412173	0.62837174	
604.2	0.61393026	0.62812813	
604.4	0.6136578	0.62788461	
604.6	0.61346939	0.62764118	
604.8	0.61346566	0.62739786	
605	0.61292201	0.62715462	
605.2	0.61251903	0.62691148	
605.4	0.61267537	0.62666843	
605.6	0.61292825	0.62642548	
605.8	0.61227756	0.62618262	
606	0.61188866	0.62593986	
606.2	0.61190854	0.62569719	
606.4	0.61201333	0.62545461	
606.6	0.61209043	0.62521213	
606.8	0.61248644	0.62496975	
607	0.61232281	0.62472745	
607.2	0.61181631	0.62448525	
607.4	0.61193433	0.62424315	
607.6	0.61196585	0.62400113	
607.8	0.61217763	0.62375922	
608	0.6119661	0.62351739	
608.2	0.61157498	0.62327566	
608.4	0.61124533	0.62303402	
608.6	0.61088009	0.62279248	
608.8	0.61045701	0.62255103	
609	0.60969729	0.62230968	
609.2	0.60962999	0.62206841	
609.4	0.60975087	0.62182725	
609.6	0.60967031	0.62158617	
609.8	0.60957866	0.62134519	
610	0.60911874	0.6211043	
610.2	0.60917795	0.62086351	
610.4	0.6097805	0.6206228	
610.6	0.6100583	0.6203822	
610.8	0.6103152	0.62014168	
611	0.61048177	0.61990126	
611.2	0.61083138	0.61966093	
611.4	0.61143255	0.61942069	
611.6	0.61094231	0.61918055	
611.8	0.61135494	0.6189405	
612	0.61093815	0.61870055	
612.2	0.6108646	0.61846068	
612.4	0.61057853	0.61822091	
612.6	0.6107085	0.61798124	
612.8	0.61029509	0.61774165	
613	0.60989208	0.61750216	
613.2	0.60969592	0.61726276	
613.4	0.60944087	0.61702346	
613.6	0.60918983	0.61678424	
613.8	0.60840172	0.61654512	
614	0.60829589	0.6163061	
614.2	0.60819698	0.61606716	
614.4	0.60848333	0.61582832	
614.6	0.60821114	0.61558957	
614.8	0.60828093	0.61535091	
615	0.60803861	0.61511235	
615.2	0.60796961	0.61487388	
615.4	0.60798349	0.6146355	
615.6	0.60769834	0.61439721	
615.8	0.60807941	0.61415902	
616	0.60798673	0.61392091	
616.2	0.60844011	0.6136829	
616.4	0.6085716	0.61344499	
616.6	0.60908428	0.61320716	
616.8	0.60922065	0.61296943	
617	0.60902501	0.61273179	
617.2	0.60896205	0.61249424	
617.4	0.60896113	0.61225678	
617.6	0.60840167	0.61201941	
617.8	0.60768219	0.61178214	
618	0.60778586	0.61154496	
618.2	0.60699965	0.61130787	
618.4	0.60663615	0.61107087	
618.6	0.60587396	0.61083397	
618.8	0.60575787	0.61059716	
619	0.60527421	0.61036043	
619.2	0.60526105	0.61012381	
619.4	0.60514386	0.60988727	
619.6	0.60492725	0.60965082	
619.8	0.60451591	0.60941447	
620	0.60472653	0.6091782	
620.2	0.60507467	0.60894203	
620.4	0.60534467	0.60870595	
620.6	0.60549803	0.60846996	
620.8	0.60585299	0.60823407	
621	0.60578047	0.60799826	
621.2	0.60617493	0.60776255	
621.4	0.60629806	0.60752693	
621.6	0.60598048	0.60729139	
621.8	0.60644579	0.60705595	
622	0.60652932	0.60682061	
622.2	0.60648117	0.60658535	
622.4	0.60649026	0.60635018	
622.6	0.60661202	0.60611511	
622.8	0.60687378	0.60588012	
623	0.60658245	0.60564523	
623.2	0.60618898	0.60541043	
623.4	0.606064	0.60517572	
623.6	0.60517884	0.6049411	
623.8	0.60472688	0.60470657	
624	0.60518473	0.60447213	
624.2	0.60521579	0.60423779	
624.4	0.60507216	0.60400353	
624.6	0.60470907	0.60376936	
624.8	0.6048758	0.60353529	
625	0.60461919	0.60330131	
625.2	0.60487121	0.60306741	
625.4	0.60454101	0.60283361	
625.6	0.60501565	0.6025999	
625.8	0.60521151	0.60236628	
626	0.60517217	0.60213275	
626.2	0.60533127	0.60189931	
626.4	0.60533636	0.60166596	
626.6	0.60552134	0.6014327	
626.8	0.60532046	0.60119953	
627	0.60529598	0.60096645	
627.2	0.6047195	0.60073347	
627.4	0.60484251	0.60050057	
627.6	0.60448364	0.60026776	
627.8	0.60443214	0.60003504	
628	0.60479461	0.59980242	
628.2	0.60460234	0.59956988	
628.4	0.60431428	0.59933743	
628.6	0.6041408	0.59910508	
628.8	0.60384299	0.59887281	
629	0.60382675	0.59864064	
629.2	0.60368853	0.59840855	
629.4	0.60341662	0.59817655	
629.6	0.60378379	0.59794465	
629.8	0.60333614	0.59771283	
630	0.60331157	0.59748111	
630.2	0.60351102	0.59724947	
630.4	0.60345331	0.59701792	
630.6	0.6033067	0.59678647	
630.8	0.60298845	0.5965551	
631	0.60309702	0.59632382	
631.2	0.60266239	0.59609263	
631.4	0.60316018	0.59586153	
631.6	0.60281128	0.59563053	
631.8	0.60266896	0.59539961	
632	0.60299157	0.59516878	
632.2	0.60269553	0.59493804	
632.4	0.60281184	0.59470739	
632.6	0.60239942	0.59447683	
632.8	0.6024189	0.59424635	
633	0.60272483	0.59401597	
633.2	0.60240651	0.59378568	
633.4	0.60258367	0.59355547	
633.6	0.60264061	0.59332536	
633.8	0.60260936	0.59309533	
634	0.60223451	0.5928654	
634.2	0.60262723	0.59263555	
634.4	0.60263763	0.59240579	
634.6	0.60246295	0.59217612	
634.8	0.60181511	0.59194654	
635	0.6020053	0.59171705	
635.2	0.60212122	0.59148765	
635.4	0.60183495	0.59125834	
635.6	0.60191607	0.59102911	
635.8	0.60144498	0.59079998	
636	0.60112852	0.59057093	
636.2	0.60076556	0.59034198	
636.4	0.60089242	0.59011311	
636.6	0.60030654	0.58988433	
636.8	0.60030748	0.58965564	
637	0.6003745	0.58942703	
637.2	0.60025567	0.58919852	
637.4	0.6004778	0.58897009	
637.6	0.60044904	0.58874176	
637.8	0.60104398	0.58851351	
638	0.60109202	0.58828535	
638.2	0.60183833	0.58805728	
638.4	0.6016497	0.58782929	
638.6	0.60144909	0.5876014	
638.8	0.60168189	0.58737359	
639	0.60241051	0.58714587	
639.2	0.60233489	0.58691824	
639.4	0.60240396	0.5866907	
639.6	0.60266042	0.58646325	
639.8	0.60186313	0.58623589	
640	0.60193824	0.58600861	
640.2	0.60147755	0.58578142	
640.4	0.60145284	0.58555432	
640.6	0.60103602	0.58532731	
640.8	0.60109266	0.58510038	
641	0.60144913	0.58487354	
641.2	0.60119914	0.5846468	
641.4	0.60151748	0.58442014	
641.6	0.60101644	0.58419356	
641.8	0.60163904	0.58396708	
642	0.60102266	0.58374068	
642.2	0.6005012	0.58351437	
642.4	0.60079253	0.58328815	
642.6	0.60097437	0.58306201	
642.8	0.60126105	0.58283597	
643	0.60111513	0.58261001	
643.2	0.60072979	0.58238414	
643.4	0.60149638	0.58215835	
643.6	0.6009515	0.58193266	
643.8	0.60062736	0.58170705	
644	0.60094251	0.58148153	
644.2	0.60055658	0.5812561	
644.4	0.60046941	0.58103075	
644.6	0.60078068	0.58080549	
644.8	0.60065162	0.58058032	
645	0.60053796	0.58035523	
645.2	0.60046706	0.58013024	
645.4	0.60053686	0.57990533	
645.6	0.60007461	0.5796805	
645.8	0.60045121	0.57945577	
646	0.5999924	0.57923112	
646.2	0.60016039	0.57900656	
646.4	0.60063707	0.57878209	
646.6	0.60030045	0.5785577	
646.8	0.59993488	0.5783334	
647	0.59985302	0.57810919	
647.2	0.59995595	0.57788506	
647.4	0.60037777	0.57766102	
647.6	0.59971422	0.57743707	
647.8	0.60004615	0.5772132	
648	0.60037701	0.57698942	
648.2	0.5996911	0.57676573	
648.4	0.59936629	0.57654212	
648.6	0.59921773	0.57631861	
648.8	0.59897251	0.57609517	
649	0.59889226	0.57587183	
649.2	0.59886013	0.57564857	
649.4	0.59882194	0.5754254	
649.6	0.59889856	0.57520231	
649.8	0.5991075	0.57497931	
650	0.59911811	0.5747564	
650.2	0.59914343	0.57453357	
650.4	0.59879217	0.57431083	
650.6	0.59879187	0.57408818	
650.8	0.5988447	0.57386561	
651	0.59932328	0.57364313	
651.2	0.5995606	0.57342074	
651.4	0.5996749	0.57319843	
651.6	0.59976002	0.57297621	
651.8	0.60012461	0.57275407	
652	0.59975526	0.57253202	
652.2	0.59896002	0.57231005	
652.4	0.59851378	0.57208818	
652.6	0.59807163	0.57186638	
652.8	0.59745557	0.57164468	
653	0.59674558	0.57142306	
653.2	0.59662295	0.57120152	
653.4	0.59645781	0.57098008	
653.6	0.59608561	0.57075871	
653.8	0.59617962	0.57053744	
654	0.59581713	0.57031625	
654.2	0.59574132	0.57009514	
654.4	0.59568981	0.56987412	
654.6	0.59610225	0.56965319	
654.8	0.59675376	0.56943234	
655	0.59709348	0.56921158	
655.2	0.59720822	0.5689909	
655.4	0.59723897	0.56877031	
655.6	0.5974949	0.5685498	
655.8	0.59779032	0.56832938	
656	0.59758132	0.56810905	
656.2	0.59715818	0.5678888	
656.4	0.59737519	0.56766864	
656.6	0.59708647	0.56744856	
656.8	0.59642131	0.56722856	
657	0.59612446	0.56700866	
657.2	0.59612707	0.56678883	
657.4	0.59590016	0.5665691	
657.6	0.59542258	0.56634944	
657.8	0.59569414	0.56612988	
658	0.59531499	0.5659104	
658.2	0.59519458	0.565691	
658.4	0.59527542	0.56547169	
658.6	0.59585099	0.56525246	
658.8	0.59635109	0.56503332	
659	0.59620282	0.56481426	
659.2	0.59594727	0.56459529	
659.4	0.59606117	0.5643764	
659.6	0.59632547	0.5641576	
659.8	0.59653676	0.56393888	
660	0.59683247	0.56372025	
660.2	0.59655473	0.5635017	
660.4	0.59686257	0.56328324	
660.6	0.59681752	0.56306486	
660.8	0.59645045	0.56284657	
661	0.59628429	0.56262836	
661.2	0.59627177	0.56241023	
661.4	0.59601879	0.56219219	
661.6	0.59573637	0.56197424	
661.8	0.59597191	0.56175637	
662	0.59601429	0.56153858	
662.2	0.59575186	0.56132088	
662.4	0.59584149	0.56110326	
662.6	0.59607516	0.56088573	
662.8	0.59575162	0.56066828	
663	0.59559902	0.56045091	
663.2	0.59534771	0.56023363	
663.4	0.59575653	0.56001644	
663.6	0.59567934	0.55979933	
663.8	0.59589596	0.5595823	
664	0.59598902	0.55936535	
664.2	0.59567494	0.55914849	
664.4	0.59624796	0.55893172	
664.6	0.5963568	0.55871503	
664.8	0.59612297	0.55849842	
665	0.59557412	0.5582819	
665.2	0.59584349	0.55806546	
665.4	0.59551271	0.5578491	
665.6	0.59529134	0.55763283	
665.8	0.59525797	0.55741664	
666	0.59542948	0.55720054	
666.2	0.59521156	0.55698452	
666.4	0.59492634	0.55676858	
666.6	0.59497194	0.55655273	
666.8	0.59489608	0.55633696	
667	0.59518835	0.55612127	
667.2	0.5953601	0.55590567	
667.4	0.59579723	0.55569015	
667.6	0.59543192	0.55547472	
667.8	0.59471176	0.55525937	
668	0.59485855	0.5550441	
668.2	0.59479155	0.55482892	
668.4	0.59469938	0.55461382	
668.6	0.59473057	0.5543988	
668.8	0.59495875	0.55418386	
669	0.59454236	0.55396901	
669.2	0.59484077	0.55375425	
669.4	0.59419026	0.55353956	
669.6	0.59411085	0.55332496	
669.8	0.59476425	0.55311044	
670	0.59495288	0.55289601	
670.2	0.59449182	0.55268166	
670.4	0.59407849	0.55246739	
670.6	0.59403097	0.5522532	
670.8	0.59360857	0.5520391	
671	0.59343755	0.55182508	
671.2	0.59320868	0.55161115	
671.4	0.59291834	0.55139729	
671.6	0.59270672	0.55118352	
671.8	0.59225828	0.55096984	
672	0.59276747	0.55075623	
672.2	0.59256156	0.55054271	
672.4	0.59254782	0.55032927	
672.6	0.59314089	0.55011591	
672.8	0.59318368	0.54990264	
673	0.5933924	0.54968945	
673.2	0.59414518	0.54947634	
673.4	0.59436962	0.54926332	
673.6	0.59432974	0.54905037	
673.8	0.59518547	0.54883751	
674	0.59523183	0.54862473	
674.2	0.59510454	0.54841204	
674.4	0.59514959	0.54819943	
674.6	0.59485876	0.5479869	
674.8	0.59436812	0.54777445	
675	0.59426929	0.54756208	
675.2	0.59383528	0.5473498	
675.4	0.59329903	0.5471376	
675.6	0.59318347	0.54692548	
675.8	0.59301972	0.54671344	
676	0.59290555	0.54650149	
676.2	0.5925281	0.54628961	
676.4	0.59219804	0.54607782	
676.6	0.59222033	0.54586612	
676.8	0.59254114	0.54565449	
677	0.59292184	0.54544295	
677.2	0.59315249	0.54523148	
677.4	0.59358079	0.5450201	
677.6	0.59335028	0.54480881	
677.8	0.59406659	0.54459759	
678	0.59388254	0.54438646	
678.2	0.59407426	0.5441754	
678.4	0.59400776	0.54396443	
678.6	0.59401306	0.54375354	
678.8	0.59398207	0.54354274	
679	0.59410861	0.54333201	
679.2	0.59302505	0.54312137	
679.4	0.59294887	0.54291081	
679.6	0.59333238	0.54270033	
679.8	0.59360443	0.54248993	
680	0.59379101	0.54227961	
680.2	0.59399044	0.54206937	
680.4	0.59418989	0.54185922	
680.6	0.59426842	0.54164915	
680.8	0.59475136	0.54143916	
681	0.59434194	0.54122925	
681.2	0.59472206	0.54101942	
681.4	0.59440462	0.54080967	
681.6	0.59364439	0.54060001	
681.8	0.59316053	0.54039042	
682	0.59279791	0.54018092	
682.2	0.59299576	0.5399715	
682.4	0.59252377	0.53976216	
682.6	0.5924316	0.5395529	
682.8	0.59216878	0.53934372	
683	0.59203036	0.53913462	
683.2	0.5916027	0.5389256	
683.4	0.59223197	0.53871667	
683.6	0.59232654	0.53850782	
683.8	0.59296981	0.53829904	
684	0.5936561	0.53809035	
684.2	0.59400175	0.53788174	
684.4	0.59399738	0.53767321	
684.6	0.59398848	0.53746476	
684.8	0.59415578	0.53725639	
685	0.59364732	0.5370481	
685.2	0.59381171	0.53683989	
685.4	0.59334346	0.53663177	
685.6	0.59280917	0.53642372	
685.8	0.59176145	0.53621576	
686	0.5911785	0.53600787	
686.2	0.59091106	0.53580007	
686.4	0.59052001	0.53559234	
686.6	0.59004177	0.5353847	
686.8	0.59006064	0.53517714	
687	0.59007011	0.53496966	
687.2	0.58997746	0.53476225	
687.4	0.59028169	0.53455493	
687.6	0.58994261	0.53434769	
687.8	0.59020471	0.53414053	
688	0.59007115	0.53393345	
688.2	0.5901777	0.53372645	
688.4	0.59044302	0.53351953	
688.6	0.59072472	0.53331269	
688.8	0.59097523	0.53310593	
689	0.59124638	0.53289926	
689.2	0.59145932	0.53269266	
689.4	0.59146798	0.53248614	
689.6	0.59110865	0.5322797	
689.8	0.59082847	0.53207334	
690	0.59067228	0.53186706	
690.2	0.59101632	0.53166086	
690.4	0.5912342	0.53145474	
690.6	0.59101999	0.53124871	
690.8	0.59124012	0.53104275	
691	0.59159399	0.53083687	
691.2	0.59123942	0.53063107	
691.4	0.59161329	0.53042535	
691.6	0.5911535	0.53021971	
691.8	0.59131792	0.53001415	
692	0.59113355	0.52980867	
692.2	0.59105258	0.52960327	
692.4	0.59107201	0.52939795	
692.6	0.59069706	0.5291927	
692.8	0.5908366	0.52898754	
693	0.59092874	0.52878246	
693.2	0.59046564	0.52857746	
693.4	0.5901636	0.52837253	
693.6	0.59012167	0.52816769	
693.8	0.58993161	0.52796293	
694	0.58995816	0.52775824	
694.2	0.5898998	0.52755363	
694.4	0.5895937	0.52734911	
694.6	0.5894244	0.52714466	
694.8	0.58970143	0.52694029	
695	0.58971834	0.526736	
695.2	0.58917618	0.5265318	
695.4	0.58956468	0.52632766	
695.6	0.58943332	0.52612361	
695.8	0.58946278	0.52591964	
696	0.58910894	0.52571575	
696.2	0.58903281	0.52551193	
696.4	0.58947997	0.5253082	
696.6	0.58936212	0.52510454	
696.8	0.58994232	0.52490097	
697	0.59022584	0.52469747	
697.2	0.59020372	0.52449405	
697.4	0.59027369	0.52429071	
697.6	0.59046098	0.52408745	
697.8	0.59083214	0.52388427	
698	0.59105559	0.52368116	
698.2	0.59121116	0.52347814	
698.4	0.59152425	0.52327519	
698.6	0.59170577	0.52307232	
698.8	0.59171284	0.52286953	
699	0.59141088	0.52266682	
699.2	0.59159656	0.52246419	
699.4	0.59202491	0.52226164	
699.6	0.59224662	0.52205916	
699.8	0.59219775	0.52185677	
700	0.59176826	0.52165445	
700.2	0.59143011	0.52145221	
700.4	0.5915289	0.52125005	
700.6	0.59110666	0.52104797	
700.8	0.59107067	0.52084596	
701	0.59043218	0.52064404	
701.2	0.58988902	0.52044219	
701.4	0.58940122	0.52024042	
701.6	0.58944632	0.52003873	
701.8	0.58987237	0.51983711	
702	0.58987813	0.51963558	
702.2	0.59036283	0.51943412	
702.4	0.59033202	0.51923274	
702.6	0.59026327	0.51903144	
702.8	0.59029655	0.51883022	
703	0.5906888	0.51862908	
703.2	0.5912573	0.51842801	
703.4	0.59155341	0.51822702	
703.6	0.59168174	0.51802611	
703.8	0.59116399	0.51782528	
704	0.59078831	0.51762452	
704.2	0.59066678	0.51742385	
704.4	0.59083155	0.51722325	
704.6	0.59047727	0.51702272	
704.8	0.59015424	0.51682228	
705	0.589459	0.51662192	
705.2	0.58920141	0.51642163	
705.4	0.58911716	0.51622142	
705.6	0.5888594	0.51602128	
705.8	0.58856341	0.51582123	
706	0.58847924	0.51562125	
706.2	0.58866122	0.51542135	
706.4	0.58835027	0.51522153	
706.6	0.5882465	0.51502178	
706.8	0.58836419	0.51482211	
707	0.58894285	0.51462252	
707.2	0.58923958	0.51442301	
707.4	0.58970174	0.51422357	
707.6	0.58972211	0.51402421	
707.8	0.58946439	0.51382493	
708	0.58990924	0.51362573	
708.2	0.59004769	0.5134266	
708.4	0.59007672	0.51322755	
708.6	0.59042951	0.51302858	
708.8	0.590401	0.51282969	
709	0.59006383	0.51263087	
709.2	0.58993129	0.51243213	
709.4	0.59016528	0.51223346	
709.6	0.58934897	0.51203488	
709.8	0.58905844	0.51183637	
710	0.58859303	0.51163793	
710.2	0.58820887	0.51143958	
710.4	0.58775441	0.5112413	
710.6	0.58739245	0.51104309	
710.8	0.58759405	0.51084497	
711	0.58758278	0.51064692	
711.2	0.58789122	0.51044895	
711.4	0.5876505	0.51025105	
711.6	0.58716206	0.51005323	
711.8	0.58733933	0.50985549	
712	0.58761046	0.50965783	
712.2	0.5875021	0.50946024	
712.4	0.58799014	0.50926273	
712.6	0.58854499	0.50906529	
712.8	0.58833033	0.50886793	
713	0.58846183	0.50867065	
713.2	0.58884844	0.50847345	
713.4	0.58889497	0.50827632	
713.6	0.5886729	0.50807926	
713.8	0.58887727	0.50788229	
714	0.58879335	0.50768539	
714.2	0.5888333	0.50748856	
714.4	0.58869098	0.50729182	
714.6	0.58871656	0.50709514	
714.8	0.58909502	0.50689855	
715	0.58917286	0.50670203	
715.2	0.58939654	0.50650559	
715.4	0.58908548	0.50630922	
715.6	0.58917814	0.50611293	
715.8	0.58915312	0.50591672	
716	0.58908104	0.50572058	
716.2	0.58915823	0.50552452	
716.4	0.58940901	0.50532853	
716.6	0.58929375	0.50513262	
716.8	0.58910034	0.50493679	
717	0.58920628	0.50474103	
717.2	0.58932365	0.50454535	
717.4	0.58893308	0.50434974	
717.6	0.58919196	0.50415421	
717.8	0.58891018	0.50395876	
718	0.58863287	0.50376338	
718.2	0.58825978	0.50356807	
718.4	0.58793308	0.50337285	
718.6	0.58762119	0.50317769	
718.8	0.5873513	0.50298262	
719	0.58703974	0.50278762	
719.2	0.58670092	0.50259269	
719.4	0.58641385	0.50239784	
719.6	0.58607961	0.50220307	
719.8	0.58576445	0.50200837	
