# Supplementary material for: Molecular basis for DNA recognition by the maternal pioneer transcription factor FoxH1
Source: Nat Commun. 2022 Nov 26;13:7279. doi: 10.1038/s41467-022-34925-y (PMC9701222; doi:10.1038/s41467-022-34925-y)
Supplement: Supplementary file 4 — Source Data [file 41467_2022_34925_MOESM4_ESM.zip › Sourcedata/BLIS/FoxH1/R30A/GSC/DNA/D5Results.txt]

Conc1	6.25E-08	
Start1	270	
Stop1	719.8	
Kobs	0.00193881811594631	
Error Kobs	2.39750418347915E-05	
Koff	0	
Error Koff	0	
Time1	Data1	Fit1	
270	-0.01186238	0	
270.2	-0.01125085	0.00075247	
270.4	-0.01073136	0.00150388	
270.6	-0.01010908	0.00225423	
270.8	-0.00955222	0.00300353	
271	-0.00850652	0.00375178	
271.2	-0.00735837	0.00449897	
271.4	-0.00610236	0.00524512	
271.6	-0.00527498	0.00599022	
271.8	-0.00468362	0.00673427	
272	-0.00351968	0.00747728	
272.2	-0.00298219	0.00821924	
272.4	-0.00177587	0.00896016	
272.6	-0.00089123	0.00970005	
272.8	-0.00005781	0.01043889	
273	0.00078607	0.01117669	
273.2	0.0015655	0.01191346	
273.4	0.00255838	0.01264919	
273.6	0.00393849	0.01338389	
273.8	0.00488643	0.01411756	
274	0.0062685	0.01485019	
274.2	0.00725463	0.0155818	
274.4	0.00840811	0.01631238	
274.6	0.01008575	0.01704194	
274.8	0.01154747	0.01777046	
275	0.01322821	0.01849797	
275.2	0.0148452	0.01922445	
275.4	0.01586843	0.01994992	
275.6	0.01693066	0.02067436	
275.8	0.01806755	0.02139779	
276	0.01947219	0.0221202	
276.2	0.01983852	0.0228416	
276.4	0.02084015	0.02356198	
276.6	0.02163202	0.02428135	
276.8	0.02252614	0.02499971	
277	0.02333935	0.02571706	
277.2	0.02440303	0.0264334	
277.4	0.02547393	0.02714874	
277.6	0.02682835	0.02786308	
277.8	0.02790891	0.0285764	
278	0.02876929	0.02928873	
278.2	0.02980672	0.03000006	
278.4	0.03101373	0.03071039	
278.6	0.03208267	0.03141972	
278.8	0.03314236	0.03212805	
279	0.03450828	0.03283539	
279.2	0.03570966	0.03354174	
279.4	0.03653633	0.03424709	
279.6	0.03771859	0.03495145	
279.8	0.03843117	0.03565482	
280	0.03887311	0.03635721	
280.2	0.0390214	0.03705861	
280.4	0.03994853	0.03775902	
280.6	0.0411499	0.03845845	
280.8	0.04245852	0.0391569	
281	0.0436504	0.03985436	
281.2	0.04494009	0.04055085	
281.4	0.04590573	0.04124636	
281.6	0.04675915	0.04194089	
281.8	0.04751726	0.04263444	
282	0.04836079	0.04332703	
282.2	0.04936579	0.04401863	
282.4	0.05039021	0.04470927	
282.6	0.05166431	0.04539894	
282.8	0.05315372	0.04608764	
283	0.0543513	0.04677537	
283.2	0.05546022	0.04746213	
283.4	0.05606361	0.04814793	
283.6	0.05685677	0.04883277	
283.8	0.05775287	0.04951665	
284	0.05861595	0.05019956	
284.2	0.05970266	0.05088152	
284.4	0.06113633	0.05156251	
284.6	0.0623444	0.05224255	
284.8	0.06311889	0.05292164	
285	0.06408073	0.05359977	
285.2	0.06546667	0.05427695	
285.4	0.0661914	0.05495318	
285.6	0.06700578	0.05562846	
285.8	0.06835779	0.05630279	
286	0.06911138	0.05697617	
286.2	0.07044133	0.05764861	
286.4	0.07227557	0.0583201	
286.6	0.07376002	0.05899065	
286.8	0.07487067	0.05966026	
287	0.07605216	0.06032892	
287.2	0.07695391	0.06099665	
287.4	0.07754938	0.06166344	
287.6	0.07849304	0.06232929	
287.8	0.07962932	0.06299421	
288	0.08043685	0.06365819	
288.2	0.08125878	0.06432125	
288.4	0.08235904	0.06498337	
288.6	0.08309276	0.06564455	
288.8	0.08358952	0.06630482	
289	0.08435657	0.06696415	
289.2	0.08516651	0.06762256	
289.4	0.08544559	0.06828004	
289.6	0.08627156	0.0689366	
289.8	0.08695854	0.06959224	
290	0.08798433	0.07024695	
290.2	0.08937528	0.07090075	
290.4	0.09028759	0.07155363	
290.6	0.09116148	0.07220559	
290.8	0.09221363	0.07285663	
291	0.09305025	0.07350676	
291.2	0.09380861	0.07415598	
291.4	0.09518829	0.07480429	
291.6	0.09623215	0.07545168	
291.8	0.09735486	0.07609817	
292	0.09833074	0.07674375	
292.2	0.09937797	0.07738842	
292.4	0.10027324	0.07803218	
292.6	0.10057945	0.07867504	
292.8	0.10080161	0.079317	
293	0.10118771	0.07995806	
293.2	0.10171286	0.08059822	
293.4	0.10247021	0.08123747	
293.6	0.10320216	0.08187583	
293.8	0.10361637	0.08251329	
294	0.10456587	0.08314986	
294.2	0.10464444	0.08378553	
294.4	0.1054584	0.08442031	
294.6	0.10641931	0.0850542	
294.8	0.1076267	0.0856872	
295	0.10854411	0.08631931	
295.2	0.10981843	0.08695053	
295.4	0.11119255	0.08758086	
295.6	0.11198582	0.08821031	
295.8	0.11320305	0.08883888	
296	0.11396556	0.08946656	
296.2	0.11520856	0.09009336	
296.4	0.11626829	0.09071928	
296.6	0.11716086	0.09134432	
296.8	0.11808178	0.09196848	
297	0.11910851	0.09259177	
297.2	0.12042341	0.09321418	
297.4	0.12154479	0.09383572	
297.6	0.12258066	0.09445638	
297.8	0.12325738	0.09507617	
298	0.12406973	0.09569509	
298.2	0.12449358	0.09631315	
298.4	0.12509877	0.09693033	
298.6	0.12597605	0.09754665	
298.8	0.12635352	0.0981621	
299	0.12677802	0.09877668	
299.2	0.12759709	0.09939041	
299.4	0.1277115	0.10000327	
299.6	0.12802803	0.10061527	
299.8	0.1285907	0.10122641	
300	0.12853678	0.10183669	
300.2	0.12953457	0.10244612	
300.4	0.12973271	0.10305468	
300.6	0.13056645	0.1036624	
300.8	0.13140358	0.10426926	
301	0.13232127	0.10487527	
301.2	0.13336959	0.10548042	
301.4	0.13451129	0.10608473	
301.6	0.13565249	0.10668819	
301.8	0.13670148	0.1072908	
302	0.13787998	0.10789257	
302.2	0.13858298	0.10849348	
302.4	0.13975111	0.10909356	
302.6	0.14079589	0.10969279	
302.8	0.14145858	0.11029118	
303	0.14291643	0.11088873	
303.2	0.14422638	0.11148544	
303.4	0.14458027	0.11208131	
303.6	0.14561351	0.11267635	
303.8	0.14587057	0.11327055	
304	0.14612557	0.11386391	
304.2	0.14695557	0.11445645	
304.4	0.14745008	0.11504814	
304.6	0.14855708	0.11563901	
304.8	0.14908931	0.11622905	
305	0.14956188	0.11681826	
305.2	0.1503176	0.11740664	
305.4	0.15109163	0.1179942	
305.6	0.15200589	0.11858093	
305.8	0.15321704	0.11916683	
306	0.15437584	0.11975192	
306.2	0.15496635	0.12033618	
306.4	0.1560332	0.12091962	
306.6	0.15703315	0.12150224	
306.8	0.15805604	0.12208404	
307	0.15902284	0.12266503	
307.2	0.1597566	0.1232452	
307.4	0.16024617	0.12382455	
307.6	0.16079369	0.12440309	
307.8	0.16072993	0.12498082	
308	0.16144128	0.12555774	
308.2	0.16212878	0.12613384	
308.4	0.16286831	0.12670914	
308.6	0.16348553	0.12728363	
308.8	0.16417975	0.12785731	
309	0.1646231	0.12843019	
309.2	0.16567795	0.12900226	
309.4	0.16642032	0.12957352	
309.6	0.16734359	0.13014399	
309.8	0.16843212	0.13071365	
310	0.16904916	0.13128252	
310.2	0.16936608	0.13185058	
310.4	0.16985363	0.13241785	
310.6	0.17099642	0.13298432	
310.8	0.17113855	0.13355	
311	0.17159053	0.13411488	
311.2	0.1720305	0.13467896	
311.4	0.17263722	0.13524226	
311.6	0.17319671	0.13580476	
311.8	0.17364845	0.13636647	
312	0.17452506	0.1369274	
312.2	0.17507195	0.13748753	
312.4	0.17575159	0.13804688	
312.6	0.17662664	0.13860545	
312.8	0.17767269	0.13916323	
313	0.17838284	0.13972022	
313.2	0.1792435	0.14027643	
313.4	0.17960354	0.14083187	
313.6	0.18018828	0.14138652	
313.8	0.18024757	0.14194039	
314	0.18070216	0.14249349	
314.2	0.18136322	0.1430458	
314.4	0.18206198	0.14359735	
314.6	0.18250383	0.14414811	
314.8	0.18295271	0.14469811	
315	0.18367432	0.14524733	
315.2	0.18426156	0.14579578	
315.4	0.18501683	0.14634346	
315.6	0.18572435	0.14689037	
315.8	0.18611005	0.14743651	
316	0.18705957	0.14798189	
316.2	0.18762097	0.14852649	
316.4	0.18789889	0.14907034	
316.6	0.18863218	0.14961342	
316.8	0.18871758	0.15015574	
317	0.18911049	0.15069729	
317.2	0.18959476	0.15123809	
317.4	0.18970081	0.15177812	
317.6	0.19022013	0.1523174	
317.8	0.19019214	0.15285592	
318	0.19097863	0.15339368	
318.2	0.19149557	0.15393069	
318.4	0.19207784	0.15446694	
318.6	0.19252289	0.15500244	
318.8	0.19324047	0.15553719	
319	0.19343535	0.15607118	
319.2	0.19441492	0.15660443	
319.4	0.19520184	0.15713693	
319.6	0.19623169	0.15766868	
319.8	0.19700031	0.15819968	
320	0.19774118	0.15872994	
320.2	0.19853317	0.15925945	
320.4	0.1987716	0.15978822	
320.6	0.19994277	0.16031624	
320.8	0.20079852	0.16084353	
321	0.20213927	0.16137007	
321.2	0.203042	0.16189587	
321.4	0.20354796	0.16242094	
321.6	0.20415977	0.16294527	
321.8	0.20431929	0.16346886	
322	0.20481842	0.16399171	
322.2	0.20598643	0.16451384	
322.4	0.20685148	0.16503522	
322.6	0.207282	0.16555588	
322.8	0.20750358	0.1660758	
323	0.20821923	0.166595	
323.2	0.20861782	0.16711346	
323.4	0.20913437	0.1676312	
323.6	0.20947533	0.16814821	
323.8	0.21007987	0.16866449	
324	0.21048012	0.16918005	
324.2	0.2112633	0.16969488	
324.4	0.21127302	0.17020899	
324.6	0.21209201	0.17072238	
324.8	0.21277109	0.17123505	
325	0.21347032	0.17174699	
325.2	0.21356072	0.17225822	
325.4	0.21355706	0.17276873	
325.6	0.21380182	0.17327853	
325.8	0.21437028	0.1737876	
326	0.21512269	0.17429596	
326.2	0.21573044	0.17480361	
326.4	0.21589852	0.17531055	
326.6	0.21630773	0.17581677	
326.8	0.2169036	0.17632228	
327	0.2173065	0.17682708	
327.2	0.21809773	0.17733118	
327.4	0.21896993	0.17783456	
327.6	0.21943719	0.17833724	
327.8	0.22035653	0.17883921	
328	0.22063806	0.17934047	
328.2	0.22144611	0.17984104	
328.4	0.22181504	0.1803409	
328.6	0.22288065	0.18084005	
328.8	0.22327226	0.18133851	
329	0.2234319	0.18183626	
329.2	0.22327923	0.18233332	
329.4	0.22350716	0.18282968	
329.6	0.22379396	0.18332534	
329.8	0.22422933	0.18382031	
330	0.22448668	0.18431458	
330.2	0.22438298	0.18480815	
330.4	0.2245721	0.18530103	
330.6	0.22562664	0.18579322	
330.8	0.22579462	0.18628472	
331	0.22644122	0.18677553	
331.2	0.22761953	0.18726565	
331.4	0.22803959	0.18775508	
331.6	0.22895526	0.18824382	
331.8	0.22941364	0.18873188	
332	0.23010307	0.18921925	
332.2	0.23103204	0.18970594	
332.4	0.23137767	0.19019194	
332.6	0.23174475	0.19067726	
332.8	0.23183685	0.1911619	
333	0.23170296	0.19164585	
333.2	0.23261198	0.19212913	
333.4	0.23285494	0.19261173	
333.6	0.23286406	0.19309365	
333.8	0.23363356	0.1935749	
334	0.23349249	0.19405546	
334.2	0.23365825	0.19453536	
334.4	0.23433141	0.19501458	
334.6	0.23508695	0.19549312	
334.8	0.23559861	0.195971	
335	0.23662773	0.1964482	
335.2	0.23737719	0.19692473	
335.4	0.23790022	0.1974006	
335.6	0.23801798	0.19787579	
335.8	0.23796159	0.19835032	
336	0.23883309	0.19882418	
336.2	0.2394277	0.19929737	
336.4	0.23990762	0.1997699	
336.6	0.2401727	0.20024177	
336.8	0.24013849	0.20071297	
337	0.24030639	0.20118352	
337.2	0.240837	0.2016534	
337.4	0.24029758	0.20212262	
337.6	0.24052317	0.20259118	
337.8	0.24107156	0.20305908	
338	0.24116792	0.20352633	
338.2	0.24195213	0.20399292	
338.4	0.24290143	0.20445886	
338.6	0.2434745	0.20492414	
338.8	0.24408725	0.20538876	
339	0.24491514	0.20585274	
339.2	0.24582884	0.20631606	
339.4	0.24651001	0.20677873	
339.6	0.24673576	0.20724075	
339.8	0.24740991	0.20770213	
340	0.24873115	0.20816285	
340.2	0.24930322	0.20862293	
340.4	0.24978056	0.20908236	
340.6	0.25003289	0.20954115	
340.8	0.25019749	0.20999929	
341	0.25084566	0.21045679	
341.2	0.25081218	0.21091364	
341.4	0.25109707	0.21136986	
341.6	0.25171478	0.21182543	
341.8	0.25227254	0.21228036	
342	0.25288003	0.21273466	
342.2	0.25337498	0.21318832	
342.4	0.25417883	0.21364133	
342.6	0.25479529	0.21409372	
342.8	0.25510046	0.21454546	
343	0.2562958	0.21499658	
343.2	0.25665406	0.21544706	
343.4	0.25660331	0.2158969	
343.6	0.25714428	0.21634612	
343.8	0.25737447	0.2167947	
344	0.25791735	0.21724265	
344.2	0.25812867	0.21768998	
344.4	0.25838484	0.21813667	
344.6	0.25869935	0.21858274	
344.8	0.25850387	0.21902818	
345	0.25825845	0.219473	
345.2	0.25827081	0.21991719	
345.4	0.25866968	0.22036076	
345.6	0.25877153	0.2208037	
345.8	0.25868291	0.22124603	
346	0.25915157	0.22168773	
346.2	0.25963868	0.22212881	
346.4	0.26036474	0.22256927	
346.6	0.26070655	0.22300911	
346.8	0.26100633	0.22344834	
347	0.26175214	0.22388694	
347.2	0.26221475	0.22432493	
347.4	0.26300186	0.22476231	
347.6	0.263996	0.22519907	
347.8	0.26422917	0.22563522	
348	0.26499765	0.22607076	
348.2	0.26556653	0.22650568	
348.4	0.26591751	0.22694	
348.6	0.26625741	0.2273737	
348.8	0.2659986	0.22780679	
349	0.26689074	0.22823928	
349.2	0.26722202	0.22867116	
349.4	0.26784333	0.22910243	
349.6	0.26752621	0.22953309	
349.8	0.2675736	0.22996315	
350	0.26846483	0.23039261	
350.2	0.26857725	0.23082146	
350.4	0.26895036	0.23124972	
350.6	0.26965726	0.23167737	
350.8	0.2699111	0.23210441	
351	0.27051849	0.23253086	
351.2	0.27079975	0.23295671	
351.4	0.27111389	0.23338197	
351.6	0.27127435	0.23380662	
351.8	0.27149006	0.23423068	
352	0.27165179	0.23465414	
352.2	0.27165806	0.23507701	
352.4	0.27187915	0.23549928	
352.6	0.27233888	0.23592096	
352.8	0.27276318	0.23634205	
353	0.27397257	0.23676255	
353.2	0.27446925	0.23718246	
353.4	0.27505126	0.23760177	
353.6	0.27534056	0.2380205	
353.8	0.27571746	0.23843864	
354	0.2762336	0.23885619	
354.2	0.27672563	0.23927316	
354.4	0.27760405	0.23968954	
354.6	0.27846208	0.24010533	
354.8	0.27833146	0.24052054	
355	0.27888323	0.24093517	
355.2	0.27901407	0.24134922	
355.4	0.279512	0.24176268	
355.6	0.27943601	0.24217556	
355.8	0.27948399	0.24258787	
356	0.27948451	0.24299959	
356.2	0.27927886	0.24341074	
356.4	0.27952936	0.2438213	
356.6	0.27998625	0.24423129	
356.8	0.28000493	0.24464071	
357	0.28040074	0.24504955	
357.2	0.28059598	0.24545782	
357.4	0.28050414	0.24586551	
357.6	0.28034566	0.24627263	
357.8	0.28049004	0.24667918	
358	0.28032137	0.24708516	
358.2	0.28097113	0.24749056	
358.4	0.28123433	0.2478954	
358.6	0.28168182	0.24829967	
358.8	0.28213995	0.24870337	
359	0.2827984	0.2491065	
359.2	0.28360081	0.24950907	
359.4	0.2843344	0.24991107	
359.6	0.28487553	0.25031251	
359.8	0.28587222	0.25071339	
360	0.28678169	0.2511137	
360.2	0.28711256	0.25151345	
360.4	0.28768781	0.25191263	
360.6	0.28777497	0.25231126	
360.8	0.28812001	0.25270932	
361	0.28846618	0.25310683	
361.2	0.28905678	0.25350378	
361.4	0.28950452	0.25390017	
361.6	0.28982464	0.25429601	
361.8	0.29019915	0.25469129	
362	0.28998474	0.25508601	
362.2	0.29073245	0.25548018	
362.4	0.29105658	0.25587379	
362.6	0.29135515	0.25626686	
362.8	0.29218463	0.25665937	
363	0.29246869	0.25705132	
363.2	0.29317383	0.25744273	
363.4	0.29356983	0.25783359	
363.6	0.29353904	0.2582239	
363.8	0.29429584	0.25861366	
364	0.29432618	0.25900288	
364.2	0.2938603	0.25939154	
364.4	0.29405338	0.25977966	
364.6	0.29444777	0.26016724	
364.8	0.29511993	0.26055427	
365	0.29488733	0.26094076	
365.2	0.29557402	0.26132671	
365.4	0.29641295	0.26171211	
365.6	0.29624372	0.26209697	
365.8	0.29625258	0.26248129	
366	0.29673801	0.26286507	
366.2	0.29697047	0.26324832	
366.4	0.29727791	0.26363102	
366.6	0.29737312	0.26401319	
366.8	0.29768317	0.26439482	
367	0.29751061	0.26477591	
367.2	0.29807347	0.26515647	
367.4	0.29814659	0.26553649	
367.6	0.29839968	0.26591598	
367.8	0.29880057	0.26629494	
368	0.29926661	0.26667336	
368.2	0.2994648	0.26705126	
368.4	0.29994789	0.26742862	
368.6	0.30058457	0.26780545	
368.8	0.30078091	0.26818175	
369	0.30087121	0.26855753	
369.2	0.3016713	0.26893277	
369.4	0.30241096	0.26930749	
369.6	0.30257524	0.26968169	
369.8	0.30344938	0.27005536	
370	0.3037938	0.2704285	
370.2	0.30427424	0.27080112	
370.4	0.30462825	0.27117321	
370.6	0.30458419	0.27154478	
370.8	0.30472504	0.27191584	
371	0.3053908	0.27228636	
371.2	0.30570946	0.27265637	
371.4	0.30579918	0.27302586	
371.6	0.30602962	0.27339483	
371.8	0.30592624	0.27376329	
372	0.30659796	0.27413122	
372.2	0.3065191	0.27449864	
372.4	0.30633934	0.27486554	
372.6	0.30653836	0.27523193	
372.8	0.30645516	0.2755978	
373	0.30662552	0.27596315	
373.2	0.30719953	0.276328	
373.4	0.30773141	0.27669233	
373.6	0.30835853	0.27705615	
373.8	0.3087701	0.27741946	
374	0.30904269	0.27778226	
374.2	0.30936929	0.27814455	
374.4	0.309706	0.27850633	
374.6	0.31036728	0.2788676	
374.8	0.31084912	0.27922837	
375	0.31128633	0.27958863	
375.2	0.31120998	0.27994838	
375.4	0.31158685	0.28030762	
375.6	0.31191604	0.28066637	
375.8	0.31216892	0.28102461	
376	0.3122008	0.28138234	
376.2	0.31232536	0.28173957	
376.4	0.31255418	0.2820963	
376.6	0.31298117	0.28245253	
376.8	0.31330149	0.28280826	
377	0.31335148	0.28316349	
377.2	0.31377658	0.28351822	
377.4	0.31394934	0.28387246	
377.6	0.31446471	0.28422619	
377.8	0.31477589	0.28457943	
378	0.31484576	0.28493217	
378.2	0.3158474	0.28528442	
378.4	0.31687406	0.28563617	
378.6	0.31715739	0.28598743	
378.8	0.317325	0.28633819	
379	0.31806183	0.28668846	
379.2	0.31873334	0.28703824	
379.4	0.31883412	0.28738753	
379.6	0.31897238	0.28773633	
379.8	0.31921122	0.28808464	
380	0.31912531	0.28843246	
380.2	0.31952219	0.28877979	
380.4	0.31988283	0.28912663	
380.6	0.31955335	0.28947298	
380.8	0.31934811	0.28981885	
381	0.3189305	0.29016423	
381.2	0.31887144	0.29050913	
381.4	0.31874991	0.29085354	
381.6	0.31921469	0.29119747	
381.8	0.31965684	0.29154092	
382	0.32006068	0.29188388	
382.2	0.32100991	0.29222637	
382.4	0.3211935	0.29256837	
382.6	0.32184439	0.29290989	
382.8	0.32317188	0.29325093	
383	0.32413565	0.29359149	
383.2	0.32400388	0.29393157	
383.4	0.32387309	0.29427118	
383.6	0.32433891	0.29461031	
383.8	0.32485852	0.29494896	
384	0.32452645	0.29528714	
384.2	0.32475335	0.29562484	
384.4	0.32451729	0.29596207	
384.6	0.32426328	0.29629882	
384.8	0.324016	0.2966351	
385	0.32366525	0.29697091	
385.2	0.32371783	0.29730625	
385.4	0.32413656	0.29764111	
385.6	0.32492175	0.29797551	
385.8	0.32578808	0.29830943	
386	0.32611991	0.29864289	
386.2	0.32699064	0.29897588	
386.4	0.32750455	0.2993084	
386.6	0.32865591	0.29964045	
386.8	0.32920964	0.29997204	
387	0.32908552	0.30030316	
387.2	0.32934735	0.30063382	
387.4	0.33007672	0.30096401	
387.6	0.33090548	0.30129374	
387.8	0.33146984	0.301623	
388	0.33123225	0.3019518	
388.2	0.33170155	0.30228015	
388.4	0.3312732	0.30260802	
388.6	0.33140015	0.30293544	
388.8	0.33142302	0.3032624	
389	0.33194561	0.3035889	
389.2	0.33236958	0.30391494	
389.4	0.33281641	0.30424053	
389.6	0.33325513	0.30456565	
389.8	0.33359651	0.30489032	
390	0.33331861	0.30521453	
390.2	0.33379933	0.30553829	
390.4	0.33385831	0.30586159	
390.6	0.33472332	0.30618444	
390.8	0.3346253	0.30650684	
391	0.33502658	0.30682878	
391.2	0.33514544	0.30715027	
391.4	0.33570876	0.30747131	
391.6	0.33585111	0.3077919	
391.8	0.33590542	0.30811204	
392	0.33538418	0.30843172	
392.2	0.33546078	0.30875096	
392.4	0.33541083	0.30906975	
392.6	0.33596129	0.30938809	
392.8	0.33646491	0.30970599	
393	0.33650332	0.31002344	
393.2	0.33639014	0.31034044	
393.4	0.33606473	0.310657	
393.6	0.33554622	0.31097311	
393.8	0.33575502	0.31128878	
394	0.33569458	0.31160401	
394.2	0.33638769	0.31191879	
394.4	0.33720776	0.31223313	
394.6	0.33782174	0.31254703	
394.8	0.33818868	0.31286049	
395	0.3395156	0.31317351	
395.2	0.34013699	0.31348609	
395.4	0.3414854	0.31379822	
395.6	0.34173828	0.31410993	
395.8	0.34197934	0.31442119	
396	0.34249965	0.31473201	
396.2	0.34330331	0.3150424	
396.4	0.34344766	0.31535236	
396.6	0.34405342	0.31566187	
396.8	0.344468	0.31597096	
397	0.34437413	0.31627961	
397.2	0.34458515	0.31658782	
397.4	0.3445372	0.3168956	
397.6	0.34494738	0.31720296	
397.8	0.34529965	0.31750987	
398	0.34526922	0.31781636	
398.2	0.34556741	0.31812242	
398.4	0.34584713	0.31842805	
398.6	0.3458242	0.31873324	
398.8	0.34619423	0.31903801	
399	0.3473434	0.31934235	
399.2	0.34748713	0.31964627	
399.4	0.34781213	0.31994975	
399.6	0.347499	0.32025281	
399.8	0.34726309	0.32055545	
400	0.347398	0.32085766	
400.2	0.34711944	0.32115944	
400.4	0.3465086	0.3214608	
400.6	0.34684865	0.32176174	
400.8	0.34707697	0.32206226	
401	0.34735423	0.32236235	
401.2	0.34784068	0.32266202	
401.4	0.34810432	0.32296127	
401.6	0.34910365	0.3232601	
401.8	0.34972241	0.32355851	
402	0.35001899	0.3238565	
402.2	0.35030521	0.32415408	
402.4	0.35097794	0.32445123	
402.6	0.35174027	0.32474797	
402.8	0.35226332	0.32504429	
403	0.3528809	0.3253402	
403.2	0.35277615	0.32563568	
403.4	0.35286044	0.32593076	
403.6	0.35281036	0.32622542	
403.8	0.35261342	0.32651966	
404	0.35252777	0.3268135	
404.2	0.3528273	0.32710691	
404.4	0.35239033	0.32739992	
404.6	0.3528137	0.32769252	
404.8	0.35289779	0.3279847	
405	0.35352769	0.32827648	
405.2	0.35400008	0.32856784	
405.4	0.35429975	0.3288588	
405.6	0.3554932	0.32914934	
405.8	0.35594607	0.32943948	
406	0.3559373	0.32972921	
406.2	0.35658844	0.33001854	
406.4	0.35720941	0.33030745	
406.6	0.35747604	0.33059597	
406.8	0.35718116	0.33088407	
407	0.35705148	0.33117177	
407.2	0.35701809	0.33145907	
407.4	0.35658157	0.33174597	
407.6	0.35696761	0.33203246	
407.8	0.3568357	0.33231855	
408	0.35722684	0.33260423	
408.2	0.3569499	0.33288952	
408.4	0.35675938	0.3331744	
408.6	0.35692819	0.33345889	
408.8	0.35712137	0.33374297	
409	0.35798278	0.33402666	
409.2	0.35821899	0.33430995	
409.4	0.35888236	0.33459284	
409.6	0.36007419	0.33487533	
409.8	0.36075979	0.33515743	
410	0.36134424	0.33543913	
410.2	0.36201244	0.33572043	
410.4	0.36250683	0.33600134	
410.6	0.36283393	0.33628185	
410.8	0.36302152	0.33656197	
411	0.36290429	0.3368417	
411.2	0.3630151	0.33712103	
411.4	0.36334177	0.33739997	
411.6	0.36402123	0.33767852	
411.8	0.36369033	0.33795668	
412	0.36335035	0.33823445	
412.2	0.36289059	0.33851183	
412.4	0.36299409	0.33878881	
412.6	0.36300661	0.33906541	
412.8	0.36349307	0.33934162	
413	0.36382751	0.33961744	
413.2	0.36390969	0.33989288	
413.4	0.36444348	0.34016793	
413.6	0.36484097	0.34044259	
413.8	0.36519245	0.34071687	
414	0.36523844	0.34099076	
414.2	0.36572291	0.34126426	
414.4	0.36598649	0.34153738	
414.6	0.36639877	0.34181012	
414.8	0.36710107	0.34208248	
415	0.36741507	0.34235445	
415.2	0.36820027	0.34262604	
415.4	0.36873354	0.34289725	
415.6	0.36898294	0.34316808	
415.8	0.36873153	0.34343852	
416	0.36846006	0.34370859	
416.2	0.36908764	0.34397828	
416.4	0.36940789	0.34424759	
416.6	0.36968205	0.34451652	
416.8	0.36963185	0.34478507	
417	0.36984172	0.34505325	
417.2	0.37029602	0.34532105	
417.4	0.37084552	0.34558847	
417.6	0.37130459	0.34585552	
417.8	0.3714355	0.34612219	
418	0.37159105	0.34638849	
418.2	0.37205989	0.34665442	
418.4	0.37208878	0.34691997	
418.6	0.37247746	0.34718514	
418.8	0.3729849	0.34744995	
419	0.3729785	0.34771438	
419.2	0.37332333	0.34797844	
419.4	0.37352039	0.34824214	
419.6	0.37354084	0.34850546	
419.8	0.37350433	0.34876841	
420	0.37399643	0.34903099	
420.2	0.37439488	0.3492932	
420.4	0.37454077	0.34955504	
420.6	0.3747197	0.34981652	
420.8	0.37474847	0.35007763	
421	0.37525112	0.35033837	
421.2	0.37568614	0.35059875	
421.4	0.3758964	0.35085876	
421.6	0.37571491	0.3511184	
421.8	0.37546182	0.35137768	
422	0.37563005	0.3516366	
422.2	0.37548937	0.35189515	
422.4	0.37600822	0.35215334	
422.6	0.37596174	0.35241117	
422.8	0.37630753	0.35266863	
423	0.3761376	0.35292574	
423.2	0.37635182	0.35318248	
423.4	0.37677177	0.35343886	
423.6	0.37748505	0.35369488	
423.8	0.37816264	0.35395054	
424	0.37876812	0.35420584	
424.2	0.37932623	0.35446079	
424.4	0.38032571	0.35471537	
424.6	0.38093488	0.3549696	
424.8	0.38094753	0.35522347	
425	0.38126994	0.35547699	
425.2	0.38187778	0.35573015	
425.4	0.38246163	0.35598295	
425.6	0.38275488	0.3562354	
425.8	0.38310295	0.35648749	
426	0.38380532	0.35673923	
426.2	0.38395373	0.35699061	
426.4	0.38454933	0.35724165	
426.6	0.38403311	0.35749232	
426.8	0.38365274	0.35774265	
427	0.38350616	0.35799263	
427.2	0.38345698	0.35824225	
427.4	0.3839352	0.35849153	
427.6	0.38394173	0.35874045	
427.8	0.38373639	0.35898903	
428	0.38355181	0.35923725	
428.2	0.38363434	0.35948513	
428.4	0.38339823	0.35973266	
428.6	0.38299983	0.35997984	
428.8	0.38293689	0.36022667	
429	0.38314866	0.36047316	
429.2	0.3838761	0.3607193	
429.4	0.38470884	0.36096509	
429.6	0.38590323	0.36121054	
429.8	0.38672615	0.36145565	
430	0.38764699	0.36170041	
430.2	0.38810657	0.36194482	
430.4	0.38880547	0.3621889	
430.6	0.38879751	0.36243263	
430.8	0.38901599	0.36267602	
431	0.38907398	0.36291906	
431.2	0.388798	0.36316177	
431.4	0.389373	0.36340413	
431.6	0.38914032	0.36364616	
431.8	0.38897846	0.36388784	
432	0.38851297	0.36412918	
432.2	0.38835354	0.36437019	
432.4	0.38849411	0.36461086	
432.6	0.38832405	0.36485118	
432.8	0.38836002	0.36509118	
433	0.38843563	0.36533083	
433.2	0.38895752	0.36557015	
433.4	0.38971123	0.36580913	
433.6	0.39034045	0.36604777	
433.8	0.39051908	0.36628608	
434	0.39112833	0.36652406	
434.2	0.39150017	0.3667617	
434.4	0.39179824	0.36699901	
434.6	0.39231917	0.36723598	
434.8	0.39265675	0.36747262	
435	0.39275944	0.36770893	
435.2	0.39345871	0.36794491	
435.4	0.39447105	0.36818056	
435.6	0.39413868	0.36841587	
435.8	0.39411882	0.36865086	
436	0.3943832	0.36888551	
436.2	0.39429193	0.36911983	
436.4	0.39453806	0.36935383	
436.6	0.39428575	0.3695875	
436.8	0.39391448	0.36982083	
437	0.39409583	0.37005385	
437.2	0.39409525	0.37028653	
437.4	0.39421482	0.37051889	
437.6	0.394675	0.37075092	
437.8	0.39492627	0.37098262	
438	0.39562775	0.371214	
438.2	0.39596237	0.37144505	
438.4	0.39668152	0.37167578	
438.6	0.39737709	0.37190619	
438.8	0.39780025	0.37213627	
439	0.39834357	0.37236603	
439.2	0.39852401	0.37259546	
439.4	0.39844635	0.37282458	
439.6	0.39825977	0.37305337	
439.8	0.39904018	0.37328184	
440	0.39971982	0.37350999	
440.2	0.39989001	0.37373782	
440.4	0.4003234	0.37396533	
440.6	0.40040214	0.37419251	
440.8	0.39983264	0.37441938	
441	0.39983611	0.37464594	
441.2	0.39999206	0.37487217	
441.4	0.39957167	0.37509809	
441.6	0.39975726	0.37532368	
441.8	0.39942834	0.37554896	
442	0.40003851	0.37577393	
442.2	0.40033128	0.37599858	
442.4	0.40049861	0.37622291	
442.6	0.40093321	0.37644693	
442.8	0.40117617	0.37667063	
443	0.40125759	0.37689402	
443.2	0.40172622	0.3771171	
443.4	0.40235561	0.37733986	
443.6	0.40366821	0.37756231	
443.8	0.40481019	0.37778445	
444	0.4057491	0.37800627	
444.2	0.40602432	0.37822779	
444.4	0.40615291	0.37844899	
444.6	0.40614316	0.37866988	
444.8	0.40558319	0.37889046	
445	0.40562492	0.37911073	
445.2	0.40600617	0.37933069	
445.4	0.40530833	0.37955035	
445.6	0.40553729	0.37976969	
445.8	0.40554368	0.37998873	
446	0.40646733	0.38020746	
446.2	0.4065197	0.38042588	
446.4	0.40673154	0.38064399	
446.6	0.40755308	0.3808618	
446.8	0.40761184	0.3810793	
447	0.40825598	0.3812965	
447.2	0.40893856	0.38151339	
447.4	0.40936437	0.38172998	
447.6	0.4101837	0.38194626	
447.8	0.41068146	0.38216224	
448	0.41066092	0.38237792	
448.2	0.41075277	0.38259329	
448.4	0.41063744	0.38280836	
448.6	0.41074107	0.38302313	
448.8	0.41067259	0.3832376	
449	0.41109678	0.38345176	
449.2	0.41111516	0.38366563	
449.4	0.41046509	0.38387919	
449.6	0.41069679	0.38409245	
449.8	0.41144836	0.38430542	
450	0.41188482	0.38451808	
450.2	0.41195577	0.38473045	
450.4	0.41226897	0.38494252	
450.6	0.4123444	0.38515429	
450.8	0.41216855	0.38536576	
451	0.41268912	0.38557694	
451.2	0.41247443	0.38578782	
451.4	0.41266217	0.3859984	
451.6	0.41280104	0.38620869	
451.8	0.41300371	0.38641868	
452	0.41296459	0.38662838	
452.2	0.41324602	0.38683778	
452.4	0.41300899	0.38704689	
452.6	0.41379549	0.3872557	
452.8	0.41397154	0.38746423	
453	0.4138696	0.38767245	
453.2	0.41385571	0.38788039	
453.4	0.41369938	0.38808803	
453.6	0.41424267	0.38829539	
453.8	0.41465989	0.38850245	
454	0.41451189	0.38870922	
454.2	0.4144378	0.3889157	
454.4	0.4146325	0.38912189	
454.6	0.41470154	0.38932779	
454.8	0.41499414	0.3895334	
455	0.41498723	0.38973872	
455.2	0.41479151	0.38994375	
455.4	0.41495026	0.3901485	
455.6	0.4152894	0.39035296	
455.8	0.416095	0.39055713	
456	0.41628639	0.39076101	
456.2	0.41680359	0.39096461	
456.4	0.41752211	0.39116792	
456.6	0.41840615	0.39137095	
456.8	0.41871859	0.39157369	
457	0.41879848	0.39177615	
457.2	0.41961605	0.39197832	
457.4	0.41973802	0.39218021	
457.6	0.42007529	0.39238181	
457.8	0.4200935	0.39258313	
458	0.42017977	0.39278417	
458.2	0.42035704	0.39298493	
458.4	0.42115066	0.3931854	
458.6	0.42138921	0.39338559	
458.8	0.42156687	0.3935855	
459	0.42153774	0.39378514	
459.2	0.421241	0.39398449	
459.4	0.42158171	0.39418356	
459.6	0.42207457	0.39438235	
459.8	0.42244033	0.39458086	
460	0.42214783	0.39477909	
460.2	0.42221446	0.39497704	
460.4	0.42252576	0.39517472	
460.6	0.42286293	0.39537212	
460.8	0.42317005	0.39556924	
461	0.42337158	0.39576608	
461.2	0.42370107	0.39596265	
461.4	0.42364956	0.39615894	
461.6	0.42387336	0.39635496	
461.8	0.42380986	0.3965507	
462	0.42444045	0.39674616	
462.2	0.42520041	0.39694136	
462.4	0.42555619	0.39713627	
462.6	0.4257426	0.39733092	
462.8	0.42610026	0.39752528	
463	0.42614401	0.39771938	
463.2	0.42556258	0.39791321	
463.4	0.42649844	0.39810676	
463.6	0.42645308	0.39830004	
463.8	0.42626183	0.39849305	
464	0.42594558	0.39868578	
464.2	0.42638046	0.39887825	
464.4	0.42706539	0.39907045	
464.6	0.42773476	0.39926237	
464.8	0.42848568	0.39945403	
465	0.4287997	0.39964542	
465.2	0.4294462	0.39983654	
465.4	0.42990621	0.40002739	
465.6	0.43012266	0.40021797	
465.8	0.4300525	0.40040828	
466	0.43022538	0.40059833	
466.2	0.43047738	0.40078811	
466.4	0.43058611	0.40097762	
466.6	0.43084474	0.40116687	
466.8	0.43105088	0.40135585	
467	0.43111219	0.40154457	
467.2	0.43098263	0.40173302	
467.4	0.43146222	0.40192121	
467.6	0.43130427	0.40210913	
467.8	0.43110995	0.40229679	
468	0.43128585	0.40248418	
468.2	0.43178714	0.40267131	
468.4	0.43226309	0.40285818	
468.6	0.43257408	0.40304479	
468.8	0.43315619	0.40323113	
469	0.43346547	0.40341721	
469.2	0.43380869	0.40360303	
469.4	0.43365014	0.40378859	
469.6	0.43350186	0.40397389	
469.8	0.43356165	0.40415893	
470	0.4341248	0.40434371	
470.2	0.4345152	0.40452823	
470.4	0.43477372	0.40471249	
470.6	0.43459078	0.40489649	
470.8	0.43488282	0.40508023	
471	0.43515225	0.40526372	
471.2	0.43552884	0.40544695	
471.4	0.43593126	0.40562992	
471.6	0.43586997	0.40581263	
471.8	0.43595219	0.40599508	
472	0.43631636	0.40617728	
472.2	0.43673416	0.40635923	
472.4	0.43728382	0.40654092	
472.6	0.43761068	0.40672235	
472.8	0.43809139	0.40690353	
473	0.43832414	0.40708445	
473.2	0.43835417	0.40726512	
473.4	0.43851018	0.40744554	
473.6	0.43844906	0.4076257	
473.8	0.43911677	0.40780561	
474	0.43906355	0.40798527	
474.2	0.43869936	0.40816467	
474.4	0.43861456	0.40834382	
474.6	0.43854071	0.40852272	
474.8	0.4387347	0.40870137	
475	0.43899506	0.40887977	
475.2	0.43929327	0.40905792	
475.4	0.43898471	0.40923582	
475.6	0.43875579	0.40941347	
475.8	0.43967445	0.40959086	
476	0.43951287	0.40976801	
476.2	0.43971415	0.40994491	
476.4	0.44016508	0.41012156	
476.6	0.4400542	0.41029797	
476.8	0.44000102	0.41047412	
477	0.44043734	0.41065003	
477.2	0.44064754	0.41082569	
477.4	0.44071095	0.41100111	
477.6	0.44115182	0.41117628	
477.8	0.44189829	0.4113512	
478	0.44203843	0.41152588	
478.2	0.44265651	0.41170031	
478.4	0.44317625	0.41187449	
478.6	0.44379166	0.41204844	
478.8	0.44422436	0.41222213	
479	0.44477161	0.41239559	
479.2	0.44496218	0.4125688	
479.4	0.44517586	0.41274176	
479.6	0.44562149	0.41291448	
479.8	0.44606805	0.41308697	
480	0.44606805	0.41325923	
480.2	0.44508393	0.41309901	
480.4	0.44344481	0.41293886	
480.6	0.4418909	0.41277877	
480.8	0.44063229	0.41261874	
481	0.43944064	0.41245877	
481.2	0.43801977	0.41229887	
481.4	0.43658792	0.41213902	
481.6	0.43502124	0.41197924	
481.8	0.43375515	0.41181952	
482	0.43230167	0.41165986	
482.2	0.4318008	0.41150027	
482.4	0.43132462	0.41134073	
482.6	0.43069401	0.41118126	
482.8	0.4297835	0.41102185	
483	0.42916078	0.4108625	
483.2	0.42807132	0.41070322	
483.4	0.42730601	0.41054399	
483.6	0.42716267	0.41038483	
483.8	0.42704526	0.41022573	
484	0.42653377	0.41006669	
484.2	0.42544565	0.40990771	
484.4	0.42407897	0.40974879	
484.6	0.42344502	0.40958994	
484.8	0.42310527	0.40943115	
485	0.42254879	0.40927241	
485.2	0.42162464	0.40911374	
485.4	0.42091377	0.40895513	
485.6	0.42023079	0.40879659	
485.8	0.41963769	0.4086381	
486	0.41919117	0.40847968	
486.2	0.4191461	0.40832131	
486.4	0.41840761	0.40816301	
486.6	0.41834141	0.40800477	
486.8	0.41735479	0.40784659	
487	0.41696221	0.40768848	
487.2	0.41655563	0.40753042	
487.4	0.41570369	0.40737243	
487.6	0.41475774	0.40721449	
487.8	0.41388127	0.40705662	
488	0.41308233	0.40689881	
488.2	0.41194041	0.40674106	
488.4	0.41152091	0.40658337	
488.6	0.41044067	0.40642574	
488.8	0.40949701	0.40626818	
489	0.40867026	0.40611067	
489.2	0.40742104	0.40595323	
489.4	0.40631024	0.40579584	
489.6	0.40584902	0.40563852	
489.8	0.40517013	0.40548126	
490	0.40481657	0.40532406	
490.2	0.40444048	0.40516692	
490.4	0.40399787	0.40500984	
490.6	0.40388492	0.40485282	
490.8	0.40265832	0.40469587	
491	0.40291748	0.40453897	
491.2	0.40223196	0.40438214	
491.4	0.40131115	0.40422536	
491.6	0.40089396	0.40406865	
491.8	0.40054922	0.40391199	
492	0.40068824	0.4037554	
492.2	0.40065594	0.40359887	
492.4	0.4003593	0.4034424	
492.6	0.39919356	0.40328599	
492.8	0.39835925	0.40312964	
493	0.39776489	0.40297335	
493.2	0.39695723	0.40281712	
493.4	0.39639082	0.40266096	
493.6	0.39611858	0.40250485	
493.8	0.39568509	0.4023488	
494	0.3947903	0.40219282	
494.2	0.39402023	0.40203689	
494.4	0.39316617	0.40188103	
494.6	0.39281361	0.40172522	
494.8	0.39222333	0.40156948	
495	0.39230068	0.40141379	
495.2	0.39139282	0.40125817	
495.4	0.39087945	0.40110261	
495.6	0.39086595	0.4009471	
495.8	0.39030797	0.40079166	
496	0.39053958	0.40063628	
496.2	0.38962311	0.40048096	
496.4	0.38866882	0.4003257	
496.6	0.38830101	0.40017049	
496.8	0.38756605	0.40001535	
497	0.38736543	0.39986027	
497.2	0.38677022	0.39970525	
497.4	0.3862111	0.39955029	
497.6	0.38574508	0.39939539	
497.8	0.38508638	0.39924055	
498	0.38434192	0.39908577	
498.2	0.38421496	0.39893105	
498.4	0.38426361	0.39877638	
498.6	0.38385157	0.39862178	
498.8	0.38336456	0.39846724	
499	0.3834459	0.39831276	
499.2	0.38330591	0.39815834	
499.4	0.38317226	0.39800398	
499.6	0.38308856	0.39784968	
499.8	0.38276155	0.39769544	
500	0.38208943	0.39754125	
500.2	0.38070814	0.39738713	
500.4	0.38002544	0.39723307	
500.6	0.37990739	0.39707907	
500.8	0.37917791	0.39692512	
501	0.37848428	0.39677124	
501.2	0.37746073	0.39661742	
501.4	0.37671884	0.39646365	
501.6	0.37614476	0.39630995	
501.8	0.37582963	0.3961563	
502	0.37586617	0.39600272	
502.2	0.37553175	0.39584919	
502.4	0.37496001	0.39569573	
502.6	0.37437465	0.39554232	
502.8	0.37424316	0.39538897	
503	0.37424749	0.39523568	
503.2	0.37396116	0.39508246	
503.4	0.37369858	0.39492929	
503.6	0.3733148	0.39477618	
503.8	0.37309069	0.39462313	
504	0.37209906	0.39447014	
504.2	0.3712712	0.39431721	
504.4	0.37116354	0.39416433	
504.6	0.37088356	0.39401152	
504.8	0.37029677	0.39385877	
505	0.36976132	0.39370607	
505.2	0.36939588	0.39355344	
505.4	0.36936958	0.39340086	
505.6	0.36933811	0.39324834	
505.8	0.36921149	0.39309589	
506	0.36877701	0.39294349	
506.2	0.36807447	0.39279115	
506.4	0.36777429	0.39263887	
506.6	0.36735111	0.39248664	
506.8	0.36677068	0.39233448	
507	0.36671133	0.39218238	
507.2	0.36607011	0.39203033	
507.4	0.36587553	0.39187835	
507.6	0.36512168	0.39172642	
507.8	0.36468779	0.39157455	
508	0.36401077	0.39142275	
508.2	0.36347504	0.391271	
508.4	0.36308922	0.3911193	
508.6	0.36252626	0.39096767	
508.8	0.36252657	0.3908161	
509	0.36298251	0.39066458	
509.2	0.36314697	0.39051313	
509.4	0.36278554	0.39036173	
509.6	0.36239876	0.39021039	
509.8	0.36238293	0.39005911	
510	0.36238384	0.38990789	
510.2	0.36211732	0.38975673	
510.4	0.36207544	0.38960562	
510.6	0.36178683	0.38945458	
510.8	0.36186399	0.38930359	
511	0.36207179	0.38915266	
511.2	0.36161846	0.38900179	
511.4	0.36147885	0.38885098	
511.6	0.36087281	0.38870023	
511.8	0.36038422	0.38854953	
512	0.35973282	0.3883989	
512.2	0.35913656	0.38824832	
512.4	0.35819467	0.3880978	
512.6	0.35751538	0.38794734	
512.8	0.35692076	0.38779693	
513	0.35653624	0.38764659	
513.2	0.35567269	0.3874963	
513.4	0.35510834	0.38734608	
513.6	0.3547798	0.38719591	
513.8	0.35464998	0.3870458	
514	0.3544216	0.38689574	
514.2	0.3539847	0.38674575	
514.4	0.35380125	0.38659581	
514.6	0.3536915	0.38644593	
514.8	0.35345576	0.38629611	
515	0.35322544	0.38614635	
515.2	0.35271077	0.38599664	
515.4	0.35237039	0.385847	
515.6	0.35215167	0.38569741	
515.8	0.35194757	0.38554788	
516	0.35200872	0.38539841	
516.2	0.35173079	0.38524899	
516.4	0.35142738	0.38509964	
516.6	0.35122222	0.38495034	
516.8	0.35083909	0.3848011	
517	0.35082418	0.38465191	
517.2	0.35076405	0.38450279	
517.4	0.35114772	0.38435372	
517.6	0.35087052	0.38420471	
517.8	0.35118694	0.38405576	
518	0.35092083	0.38390687	
518.2	0.35035616	0.38375803	
518.4	0.35008641	0.38360925	
518.6	0.34960611	0.38346053	
518.8	0.34913555	0.38331187	
519	0.34845145	0.38316326	
519.2	0.34806298	0.38301471	
519.4	0.34758729	0.38286622	
519.6	0.34741413	0.38271779	
519.8	0.34735679	0.38256941	
520	0.34741891	0.3824211	
520.2	0.34696472	0.38227284	
520.4	0.34651092	0.38212463	
520.6	0.34581422	0.38197649	
520.8	0.34576619	0.3818284	
521	0.34561495	0.38168037	
521.2	0.34520707	0.3815324	
521.4	0.34552299	0.38138448	
521.6	0.3448778	0.38123662	
521.8	0.34485316	0.38108882	
522	0.34408295	0.38094108	
522.2	0.34417917	0.38079339	
522.4	0.34441202	0.38064576	
522.6	0.34418911	0.38049819	
522.8	0.34435929	0.38035068	
523	0.34437403	0.38020322	
523.2	0.34430321	0.38005582	
523.4	0.34398966	0.37990847	
523.6	0.34370419	0.37976119	
523.8	0.34354097	0.37961396	
524	0.34317201	0.37946679	
524.2	0.34270949	0.37931967	
524.4	0.34235937	0.37917261	
524.6	0.34229587	0.37902561	
524.8	0.34227059	0.37887867	
525	0.342165	0.37873178	
525.2	0.34175728	0.37858495	
525.4	0.34165372	0.37843818	
525.6	0.3409406	0.37829146	
525.8	0.34027339	0.3781448	
526	0.340072	0.3779982	
526.2	0.34045819	0.37785166	
526.4	0.33969778	0.37770517	
526.6	0.33916257	0.37755874	
526.8	0.33915293	0.37741236	
527	0.33860731	0.37726604	
527.2	0.33748089	0.37711978	
527.4	0.33750658	0.37697358	
527.6	0.33672426	0.37682743	
527.8	0.33676647	0.37668134	
528	0.33663521	0.3765353	
528.2	0.33659695	0.37638932	
528.4	0.33643746	0.3762434	
528.6	0.33617825	0.37609754	
528.8	0.33656114	0.37595173	
529	0.33704454	0.37580597	
529.2	0.33686204	0.37566028	
529.4	0.33718383	0.37551464	
529.6	0.33717488	0.37536906	
529.8	0.33698678	0.37522353	
530	0.33726862	0.37507806	
530.2	0.3369078	0.37493265	
530.4	0.33618258	0.37478729	
530.6	0.33573277	0.37464199	
530.8	0.33544158	0.37449675	
531	0.33540251	0.37435156	
531.2	0.3350527	0.37420643	
531.4	0.33499922	0.37406135	
531.6	0.33384129	0.37391633	
531.8	0.33329216	0.37377137	
532	0.33315492	0.37362646	
532.2	0.33248269	0.37348161	
532.4	0.33198499	0.37333682	
532.6	0.3318635	0.37319208	
532.8	0.3328437	0.3730474	
533	0.33309913	0.37290277	
533.2	0.33362908	0.3727582	
533.4	0.33386655	0.37261368	
533.6	0.33423776	0.37246923	
533.8	0.33417621	0.37232482	
534	0.33447494	0.37218048	
534.2	0.33458324	0.37203619	
534.4	0.33425263	0.37189195	
534.6	0.33373205	0.37174778	
534.8	0.33362432	0.37160365	
535	0.33322481	0.37145959	
535.2	0.33240025	0.37131558	
535.4	0.33144404	0.37117162	
535.6	0.33076102	0.37102772	
535.8	0.3300259	0.37088388	
536	0.32977613	0.37074009	
536.2	0.32884334	0.37059636	
536.4	0.32843511	0.37045269	
536.6	0.32832507	0.37030906	
536.8	0.32860525	0.3701655	
537	0.32820884	0.37002199	
537.2	0.32791519	0.36987854	
537.4	0.32802733	0.36973514	
537.6	0.3282022	0.3695918	
537.8	0.32816521	0.36944851	
538	0.32835817	0.36930528	
538.2	0.32788383	0.36916211	
538.4	0.3272019	0.36901899	
538.6	0.32723636	0.36887592	
538.8	0.32738532	0.36873291	
539	0.32742388	0.36858996	
539.2	0.32737185	0.36844706	
539.4	0.32706392	0.36830422	
539.6	0.3271426	0.36816143	
539.8	0.32719311	0.3680187	
540	0.32705262	0.36787602	
540.2	0.3265931	0.3677334	
540.4	0.32640629	0.36759084	
540.6	0.32616241	0.36744832	
540.8	0.3260884	0.36730587	
541	0.32582596	0.36716347	
541.2	0.32528337	0.36702112	
541.4	0.32560221	0.36687883	
541.6	0.32470395	0.3667366	
541.8	0.32427378	0.36659442	
542	0.32386089	0.3664523	
542.2	0.323392	0.36631023	
542.4	0.3231811	0.36616821	
542.6	0.32337108	0.36602625	
542.8	0.32334393	0.36588435	
543	0.32364553	0.3657425	
543.2	0.32362853	0.3656007	
543.4	0.32373613	0.36545897	
543.6	0.32397144	0.36531728	
543.8	0.32394798	0.36517565	
544	0.32363829	0.36503408	
544.2	0.3237659	0.36489256	
544.4	0.32398587	0.36475109	
544.6	0.32408503	0.36460968	
544.8	0.32401365	0.36446833	
545	0.32378444	0.36432703	
545.2	0.32291578	0.36418578	
545.4	0.3227318	0.36404459	
545.6	0.32171649	0.36390346	
545.8	0.32170883	0.36376238	
546	0.32131983	0.36362135	
546.2	0.32091406	0.36348038	
546.4	0.32062327	0.36333946	
546.6	0.32069772	0.3631986	
546.8	0.32103728	0.36305779	
547	0.32151619	0.36291704	
547.2	0.32125514	0.36277634	
547.4	0.32142587	0.36263569	
547.6	0.32108106	0.3624951	
547.8	0.32102562	0.36235457	
548	0.32092319	0.36221409	
548.2	0.32118218	0.36207366	
548.4	0.32088483	0.36193329	
548.6	0.32081973	0.36179297	
548.8	0.32066322	0.36165271	
549	0.32061951	0.3615125	
549.2	0.31993424	0.36137235	
549.4	0.31975503	0.36123225	
549.6	0.31927767	0.3610922	
549.8	0.31906292	0.36095221	
550	0.31834961	0.36081227	
550.2	0.31853517	0.36067239	
550.4	0.31804897	0.36053256	
550.6	0.31813118	0.36039279	
550.8	0.31761064	0.36025307	
551	0.3174033	0.3601134	
551.2	0.31716577	0.35997379	
551.4	0.31755037	0.35983423	
551.6	0.3170345	0.35969473	
551.8	0.31727443	0.35955528	
552	0.3173252	0.35941588	
552.2	0.3176544	0.35927654	
552.4	0.31731114	0.35913725	
552.6	0.31741531	0.35899802	
552.8	0.31767405	0.35885884	
553	0.31771836	0.35871972	
553.2	0.31760082	0.35858065	
553.4	0.31777996	0.35844163	
553.6	0.31787643	0.35830266	
553.8	0.31750834	0.35816375	
554	0.31722804	0.3580249	
554.2	0.31716587	0.3578861	
554.4	0.31661757	0.35774735	
554.6	0.31600367	0.35760865	
554.8	0.31490178	0.35747001	
555	0.31509431	0.35733143	
555.2	0.31510319	0.35719289	
555.4	0.31515974	0.35705441	
555.6	0.31504566	0.35691599	
555.8	0.31486793	0.35677761	
556	0.31427983	0.3566393	
556.2	0.31336536	0.35650103	
556.4	0.31281788	0.35636282	
556.6	0.31310421	0.35622466	
556.8	0.31343591	0.35608656	
557	0.31343908	0.35594851	
557.2	0.31392532	0.35581051	
557.4	0.31410312	0.35567257	
557.6	0.31444262	0.35553468	
557.8	0.31461825	0.35539684	
558	0.31495132	0.35525906	
558.2	0.31536149	0.35512133	
558.4	0.31535153	0.35498365	
558.6	0.31492699	0.35484603	
558.8	0.31514581	0.35470846	
559	0.31596191	0.35457094	
559.2	0.31570633	0.35443348	
559.4	0.3153081	0.35429607	
559.6	0.31486046	0.35415871	
559.8	0.31387755	0.35402141	
560	0.31331351	0.35388416	
560.2	0.31255771	0.35374696	
560.4	0.31219037	0.35360982	
560.6	0.31208303	0.35347273	
560.8	0.31135502	0.35333569	
561	0.3111957	0.35319871	
561.2	0.31099708	0.35306178	
561.4	0.31125455	0.3529249	
561.6	0.31139429	0.35278807	
561.8	0.3112152	0.3526513	
562	0.31092443	0.35251458	
562.2	0.31087169	0.35237792	
562.4	0.31041906	0.3522413	
562.6	0.31031214	0.35210474	
562.8	0.31079027	0.35196824	
563	0.31115229	0.35183178	
563.2	0.31108538	0.35169538	
563.4	0.31162256	0.35155903	
563.6	0.31183732	0.35142274	
563.8	0.31197083	0.35128649	
564	0.31224985	0.3511503	
564.2	0.31206177	0.35101417	
564.4	0.31179993	0.35087808	
564.6	0.31233552	0.35074205	
564.8	0.31226189	0.35060607	
565	0.31259171	0.35047015	
565.2	0.31232629	0.35033427	
565.4	0.31277889	0.35019845	
565.6	0.31205707	0.35006269	
565.8	0.31179621	0.34992697	
566	0.31164853	0.34979131	
566.2	0.3108076	0.3496557	
566.4	0.31002007	0.34952014	
566.6	0.3100335	0.34938464	
566.8	0.31052739	0.34924918	
567	0.31033794	0.34911378	
567.2	0.31025641	0.34897844	
567.4	0.31009175	0.34884314	
567.6	0.3093385	0.3487079	
567.8	0.30885972	0.34857271	
568	0.30860189	0.34843757	
568.2	0.30794805	0.34830249	
568.4	0.30813414	0.34816745	
568.6	0.30805275	0.34803247	
568.8	0.30746552	0.34789754	
569	0.30736854	0.34776267	
569.2	0.30770702	0.34762785	
569.4	0.30774588	0.34749307	
569.6	0.30798	0.34735835	
569.8	0.30819424	0.34722369	
570	0.30788251	0.34708907	
570.2	0.30748483	0.34695451	
570.4	0.3081356	0.34682	
570.6	0.3083038	0.34668554	
570.8	0.30839929	0.34655114	
571	0.30817182	0.34641678	
571.2	0.30831181	0.34628248	
571.4	0.30784187	0.34614823	
571.6	0.30751733	0.34601403	
571.8	0.30730035	0.34587989	
572	0.30732271	0.34574579	
572.2	0.30687443	0.34561175	
572.4	0.30716921	0.34547776	
572.6	0.30665229	0.34534383	
572.8	0.30669591	0.34520994	
573	0.30712562	0.34507611	
573.2	0.30705789	0.34494232	
573.4	0.30661329	0.34480859	
573.6	0.30697317	0.34467491	
573.8	0.30661121	0.34454129	
574	0.30621864	0.34440771	
574.2	0.30643688	0.34427419	
574.4	0.30634495	0.34414072	
574.6	0.3059148	0.3440073	
574.8	0.30576059	0.34387393	
575	0.30609755	0.34374062	
575.2	0.30576005	0.34360735	
575.4	0.30503105	0.34347414	
575.6	0.30493146	0.34334098	
575.8	0.30511061	0.34320787	
576	0.30524759	0.34307481	
576.2	0.30524957	0.34294181	
576.4	0.30544672	0.34280885	
576.6	0.30550796	0.34267595	
576.8	0.30612857	0.3425431	
577	0.3060242	0.3424103	
577.2	0.30573063	0.34227755	
577.4	0.30533687	0.34214485	
577.6	0.30540872	0.34201221	
577.8	0.30512994	0.34187961	
578	0.30461292	0.34174707	
578.2	0.30448044	0.34161458	
578.4	0.30410255	0.34148214	
578.6	0.30397658	0.34134975	
578.8	0.30398603	0.34121741	
579	0.30403104	0.34108512	
579.2	0.30313318	0.34095289	
579.4	0.30269874	0.34082071	
579.6	0.30307874	0.34068857	
579.8	0.30312447	0.34055649	
580	0.30300331	0.34042446	
580.2	0.30282327	0.34029248	
580.4	0.30246081	0.34016056	
580.6	0.30287529	0.34002868	
580.8	0.30323015	0.33989686	
581	0.30281762	0.33976508	
581.2	0.30286873	0.33963336	
581.4	0.30257663	0.33950169	
581.6	0.3027296	0.33937007	
581.8	0.30275425	0.3392385	
582	0.30271914	0.33910698	
582.2	0.30262398	0.33897551	
582.4	0.30282113	0.33884409	
582.6	0.30241118	0.33871273	
582.8	0.30220601	0.33858141	
583	0.30192297	0.33845015	
583.2	0.30154939	0.33831893	
583.4	0.30141095	0.33818777	
583.6	0.3012104	0.33805666	
583.8	0.3009816	0.3379256	
584	0.30064195	0.33779459	
584.2	0.30049847	0.33766363	
584.4	0.30016523	0.33753272	
584.6	0.30017921	0.33740187	
584.8	0.29958014	0.33727106	
585	0.2997372	0.3371403	
585.2	0.2995845	0.3370096	
585.4	0.29968757	0.33687894	
585.6	0.30002593	0.33674834	
585.8	0.30030047	0.33661778	
586	0.30008208	0.33648728	
586.2	0.29953947	0.33635683	
586.4	0.2996275	0.33622643	
586.6	0.29905295	0.33609608	
586.8	0.29926033	0.33596578	
587	0.29980202	0.33583553	
587.2	0.30008183	0.33570533	
587.4	0.30007516	0.33557518	
587.6	0.30039976	0.33544508	
587.8	0.30072058	0.33531503	
588	0.30045837	0.33518503	
588.2	0.30050469	0.33505509	
588.4	0.2995923	0.33492519	
588.6	0.29951447	0.33479534	
588.8	0.29947501	0.33466555	
589	0.2997207	0.3345358	
589.2	0.29962006	0.3344061	
589.4	0.29994421	0.33427646	
589.6	0.30004202	0.33414686	
589.8	0.29942073	0.33401732	
590	0.2993023	0.33388782	
590.2	0.29882641	0.33375838	
590.4	0.2991729	0.33362899	
590.6	0.29923078	0.33349964	
590.8	0.29932364	0.33337035	
591	0.29972591	0.3332411	
591.2	0.29990388	0.33311191	
591.4	0.29980932	0.33298277	
591.6	0.29961643	0.33285367	
591.8	0.29889379	0.33272463	
592	0.2986416	0.33259564	
592.2	0.29825885	0.33246669	
592.4	0.29780983	0.3323378	
592.6	0.29819463	0.33220895	
592.8	0.29816878	0.33208016	
593	0.29780081	0.33195142	
593.2	0.29745201	0.33182272	
593.4	0.29703049	0.33169408	
593.6	0.29657386	0.33156549	
593.8	0.29632679	0.33143694	
594	0.29648989	0.33130845	
594.2	0.29648788	0.33118	
594.4	0.29673492	0.33105161	
594.6	0.2967057	0.33092326	
594.8	0.29687351	0.33079497	
595	0.29692184	0.33066672	
595.2	0.29724243	0.33053853	
595.4	0.29738052	0.33041038	
595.6	0.29771347	0.33028229	
595.8	0.29760886	0.33015424	
596	0.29774234	0.33002624	
596.2	0.29718079	0.32989829	
596.4	0.29683265	0.3297704	
596.6	0.29736271	0.32964255	
596.8	0.2972613	0.32951475	
597	0.29668213	0.329387	
597.2	0.29650529	0.3292593	
597.4	0.2961846	0.32913165	
597.6	0.29573541	0.32900405	
597.8	0.29591221	0.3288765	
598	0.29573275	0.328749	
598.2	0.29574028	0.32862155	
598.4	0.2957124	0.32849414	
598.6	0.29572861	0.32836679	
598.8	0.29585744	0.32823949	
599	0.29580324	0.32811223	
599.2	0.29654366	0.32798503	
599.4	0.29676371	0.32785787	
599.6	0.29729048	0.32773076	
599.8	0.29719309	0.32760371	
600	0.29727844	0.3274767	
600.2	0.29736829	0.32734974	
600.4	0.29772221	0.32722283	
600.6	0.29832844	0.32709597	
600.8	0.29777738	0.32696916	
601	0.29756222	0.32684239	
601.2	0.29770691	0.32671568	
601.4	0.29692989	0.32658902	
601.6	0.29690068	0.3264624	
601.8	0.29662249	0.32633584	
602	0.29581648	0.32620932	
602.2	0.29577808	0.32608285	
602.4	0.2956723	0.32595643	
602.6	0.29518526	0.32583006	
602.8	0.29543162	0.32570374	
603	0.29542018	0.32557747	
603.2	0.29565623	0.32545125	
603.4	0.29583695	0.32532508	
603.6	0.29593074	0.32519895	
603.8	0.29606428	0.32507288	
604	0.2964323	0.32494685	
604.2	0.29648675	0.32482087	
604.4	0.29622391	0.32469494	
604.6	0.29585448	0.32456906	
604.8	0.29566802	0.32444323	
605	0.29541203	0.32431745	
605.2	0.2951017	0.32419171	
605.4	0.29436677	0.32406603	
605.6	0.29444744	0.32394039	
605.8	0.29341139	0.3238148	
606	0.29299655	0.32368926	
606.2	0.2927781	0.32356377	
606.4	0.29227953	0.32343833	
606.6	0.29229472	0.32331294	
606.8	0.29244627	0.32318759	
607	0.29231417	0.3230623	
607.2	0.29255171	0.32293705	
607.4	0.29317829	0.32281185	
607.6	0.29300228	0.3226867	
607.8	0.29348746	0.3225616	
608	0.29359037	0.32243654	
608.2	0.2932071	0.32231154	
608.4	0.29317055	0.32218658	
608.6	0.29326924	0.32206167	
608.8	0.29368116	0.32193681	
609	0.29354653	0.321812	
609.2	0.29411418	0.32168724	
609.4	0.29434535	0.32156253	
609.6	0.2943798	0.32143786	
609.8	0.29390971	0.32131324	
610	0.29406698	0.32118867	
610.2	0.29372694	0.32106415	
610.4	0.29375393	0.32093968	
610.6	0.29405085	0.32081525	
610.8	0.29432094	0.32069088	
611	0.294652	0.32056655	
611.2	0.29462075	0.32044227	
611.4	0.29481084	0.32031804	
611.6	0.29369582	0.32019385	
611.8	0.293587	0.32006972	
612	0.29257922	0.31994563	
612.2	0.29207386	0.31982159	
612.4	0.29208959	0.3196976	
612.6	0.29258581	0.31957366	
612.8	0.29259724	0.31944976	
613	0.29260552	0.31932592	
613.2	0.29300679	0.31920212	
613.4	0.29288891	0.31907837	
613.6	0.29271259	0.31895466	
613.8	0.29230323	0.31883101	
614	0.29255657	0.3187074	
614.2	0.29238352	0.31858384	
614.4	0.2924709	0.31846033	
614.6	0.29231243	0.31833687	
614.8	0.2924734	0.31821345	
615	0.29247094	0.31809008	
615.2	0.2922469	0.31796676	
615.4	0.29211451	0.31784349	
615.6	0.29145632	0.31772027	
615.8	0.29148579	0.31759709	
616	0.29111675	0.31747396	
616.2	0.29127785	0.31735088	
616.4	0.29170985	0.31722785	
616.6	0.29219133	0.31710486	
616.8	0.29197189	0.31698193	
617	0.29260023	0.31685904	
617.2	0.29254194	0.31673619	
617.4	0.29240462	0.3166134	
617.6	0.29219426	0.31649065	
617.8	0.29176993	0.31636795	
618	0.29243476	0.3162453	
618.2	0.29213099	0.31612269	
618.4	0.29180453	0.31600014	
618.6	0.29159142	0.31587763	
618.8	0.29154492	0.31575516	
619	0.29132474	0.31563275	
619.2	0.29069869	0.31551038	
619.4	0.29007291	0.31538806	
619.6	0.28989906	0.31526579	
619.8	0.28935975	0.31514357	
620	0.28931899	0.31502139	
620.2	0.28948775	0.31489926	
620.4	0.28961731	0.31477718	
620.6	0.28969442	0.31465514	
620.8	0.28966594	0.31453315	
621	0.29000203	0.31441121	
621.2	0.29004254	0.31428932	
621.4	0.29054083	0.31416747	
621.6	0.29039233	0.31404567	
621.8	0.29052811	0.31392392	
622	0.29063651	0.31380222	
622.2	0.29071075	0.31368056	
622.4	0.29099634	0.31355895	
622.6	0.29103937	0.31343738	
622.8	0.29104516	0.31331587	
623	0.29091402	0.3131944	
623.2	0.29053921	0.31307298	
623.4	0.29045979	0.3129516	
623.6	0.29042157	0.31283028	
623.8	0.28985695	0.31270899	
624	0.29001791	0.31258776	
624.2	0.29001805	0.31246657	
624.4	0.28999483	0.31234543	
624.6	0.28947063	0.31222434	
624.8	0.28932213	0.3121033	
625	0.28931277	0.3119823	
625.2	0.28926773	0.31186135	
625.4	0.2885888	0.31174044	
625.6	0.28824404	0.31161958	
625.8	0.28787093	0.31149877	
626	0.28771662	0.31137801	
626.2	0.28816195	0.31125729	
626.4	0.28853689	0.31113662	
626.6	0.28867488	0.31101599	
626.8	0.2887736	0.31089542	
627	0.28885265	0.31077489	
627.2	0.28872762	0.3106544	
627.4	0.28874692	0.31053396	
627.6	0.28932168	0.31041357	
627.8	0.28928586	0.31029323	
628	0.28961567	0.31017293	
628.2	0.28975485	0.31005268	
628.4	0.29002998	0.30993248	
628.6	0.28964731	0.30981232	
628.8	0.2895732	0.30969221	
629	0.28947839	0.30957215	
629.2	0.28934886	0.30945213	
629.4	0.28922816	0.30933216	
629.6	0.28955539	0.30921223	
629.8	0.28917384	0.30909236	
630	0.28932948	0.30897252	
630.2	0.28950417	0.30885274	
630.4	0.28946396	0.308733	
630.6	0.28901794	0.30861331	
630.8	0.28855715	0.30849366	
631	0.28856705	0.30837406	
631.2	0.2884322	0.30825451	
631.4	0.288425	0.308135	
631.6	0.28876049	0.30801554	
631.8	0.28796158	0.30789613	
632	0.28807552	0.30777676	
632.2	0.28820858	0.30765744	
632.4	0.28836659	0.30753816	
632.6	0.28823774	0.30741894	
632.8	0.28859385	0.30729975	
633	0.28883597	0.30718062	
633.2	0.28884118	0.30706153	
633.4	0.2891576	0.30694248	
633.6	0.28885759	0.30682348	
633.8	0.28897038	0.30670453	
634	0.28832102	0.30658563	
634.2	0.28828236	0.30646677	
634.4	0.28821431	0.30634795	
634.6	0.28813276	0.30622918	
634.8	0.28761732	0.30611046	
635	0.28777286	0.30599179	
635.2	0.28792906	0.30587316	
635.4	0.28723702	0.30575457	
635.6	0.28775578	0.30563604	
635.8	0.28725676	0.30551755	
636	0.28743149	0.3053991	
636.2	0.28721154	0.3052807	
636.4	0.28724075	0.30516235	
636.6	0.287608	0.30504404	
636.8	0.28779142	0.30492578	
637	0.28737621	0.30480756	
637.2	0.28732974	0.30468939	
637.4	0.28728648	0.30457127	
637.6	0.28652939	0.30445319	
637.8	0.2870059	0.30433515	
638	0.28640103	0.30421717	
638.2	0.28645364	0.30409923	
638.4	0.28632451	0.30398133	
638.6	0.285748	0.30386348	
638.8	0.28550974	0.30374568	
639	0.2856702	0.30362792	
639.2	0.2854884	0.3035102	
639.4	0.2854613	0.30339254	
639.6	0.28614095	0.30327491	
639.8	0.28590381	0.30315734	
640	0.28601199	0.30303981	
640.2	0.28564786	0.30292232	
640.4	0.28631508	0.30280488	
640.6	0.28673798	0.30268749	
640.8	0.2870423	0.30257014	
641	0.28726412	0.30245284	
641.2	0.28731436	0.30233558	
641.4	0.28747397	0.30221837	
641.6	0.28731209	0.3021012	
641.8	0.28783754	0.30198408	
642	0.28716247	0.301867	
642.2	0.28688469	0.30174997	
642.4	0.28675988	0.30163299	
642.6	0.28643852	0.30151605	
642.8	0.28649606	0.30139916	
643	0.28619093	0.30128231	
643.2	0.28580631	0.3011655	
643.4	0.28631566	0.30104874	
643.6	0.28608061	0.30093203	
643.8	0.28608933	0.30081536	
644	0.28574063	0.30069874	
644.2	0.2858353	0.30058216	
644.4	0.28606059	0.30046563	
644.6	0.28629879	0.30034914	
644.8	0.28629025	0.3002327	
645	0.28634561	0.30011631	
645.2	0.28612073	0.29999995	
645.4	0.28638163	0.29988365	
645.6	0.28660214	0.29976739	
645.8	0.28669785	0.29965117	
646	0.28656457	0.299535	
646.2	0.2869824	0.29941887	
646.4	0.28696752	0.29930279	
646.6	0.28668031	0.29918675	
646.8	0.28627054	0.29907076	
647	0.28571004	0.29895482	
647.2	0.28566924	0.29883892	
647.4	0.28586908	0.29872306	
647.6	0.28560133	0.29860725	
647.8	0.28564212	0.29849148	
648	0.28563802	0.29837576	
648.2	0.28547033	0.29826008	
648.4	0.28506785	0.29814445	
648.6	0.28502566	0.29802886	
648.8	0.28493596	0.29791332	
649	0.28527909	0.29779782	
649.2	0.28524393	0.29768237	
649.4	0.28577601	0.29756696	
649.6	0.28605324	0.2974516	
649.8	0.28615435	0.29733628	
650	0.28633694	0.29722101	
650.2	0.28635034	0.29710578	
650.4	0.28564158	0.29699059	
650.6	0.28494447	0.29687545	
650.8	0.28492929	0.29676036	
651	0.28537289	0.29664531	
651.2	0.28589402	0.2965303	
651.4	0.28525307	0.29641534	
651.6	0.28487993	0.29630042	
651.8	0.28465162	0.29618555	
652	0.28440688	0.29607072	
652.2	0.28386256	0.29595594	
652.4	0.28340159	0.2958412	
652.6	0.28319302	0.29572651	
652.8	0.28343956	0.29561186	
653	0.28374443	0.29549725	
653.2	0.28415528	0.29538269	
653.4	0.28431907	0.29526818	
653.6	0.28424161	0.2951537	
653.8	0.2846746	0.29503928	
654	0.28451196	0.29492489	
654.2	0.28442754	0.29481055	
654.4	0.28439971	0.29469626	
654.6	0.28473215	0.29458201	
654.8	0.28546322	0.2944678	
655	0.28561141	0.29435364	
655.2	0.28523241	0.29423952	
655.4	0.28489198	0.29412545	
655.6	0.28493115	0.29401142	
655.8	0.28499325	0.29389744	
656	0.28478721	0.29378349	
656.2	0.28420168	0.2936696	
656.4	0.28421123	0.29355575	
656.6	0.28440998	0.29344194	
656.8	0.28456087	0.29332817	
657	0.28429193	0.29321445	
657.2	0.28393548	0.29310078	
657.4	0.2835165	0.29298715	
657.6	0.28325426	0.29287356	
657.8	0.28346195	0.29276001	
658	0.28326114	0.29264652	
658.2	0.28323767	0.29253306	
658.4	0.28314706	0.29241965	
658.6	0.28357647	0.29230628	
658.8	0.28370562	0.29219296	
659	0.28373226	0.29207968	
659.2	0.28393003	0.29196644	
659.4	0.28453178	0.29185325	
659.6	0.28462818	0.2917401	
659.8	0.28522889	0.291627	
660	0.28549116	0.29151394	
660.2	0.28519734	0.29140092	
660.4	0.28537894	0.29128795	
660.6	0.2856935	0.29117502	
660.8	0.28522296	0.29106213	
661	0.28431782	0.29094929	
661.2	0.28384359	0.29083649	
661.4	0.28355173	0.29072374	
661.6	0.28322341	0.29061103	
661.8	0.28360993	0.29049836	
662	0.28349937	0.29038574	
662.2	0.28297873	0.29027316	
662.4	0.28279761	0.29016062	
662.6	0.28298323	0.29004813	
662.8	0.28293351	0.28993568	
663	0.28309896	0.28982328	
663.2	0.28318902	0.28971092	
663.4	0.28360697	0.2895986	
663.6	0.28380031	0.28948633	
663.8	0.28393189	0.2893741	
664	0.28395215	0.28926191	
664.2	0.28372562	0.28914977	
664.4	0.28387398	0.28903767	
664.6	0.28412042	0.28892561	
664.8	0.28321479	0.2888136	
665	0.28276038	0.28870163	
665.2	0.2828785	0.2885897	
665.4	0.28282309	0.28847782	
665.6	0.28273539	0.28836598	
665.8	0.28326866	0.28825418	
666	0.28325245	0.28814243	
666.2	0.28275436	0.28803072	
666.4	0.28282479	0.28791905	
666.6	0.28302631	0.28780743	
666.8	0.28308975	0.28769585	
667	0.28291281	0.28758431	
667.2	0.28274962	0.28747282	
667.4	0.28289079	0.28736137	
667.6	0.28259072	0.28724996	
667.8	0.28166958	0.2871386	
668	0.28186532	0.28702728	
668.2	0.28142583	0.286916	
668.4	0.28078767	0.28680477	
668.6	0.28115499	0.28669358	
668.8	0.2812702	0.28658243	
669	0.28134249	0.28647133	
669.2	0.28188534	0.28636026	
669.4	0.2817578	0.28624925	
669.6	0.28208311	0.28613827	
669.8	0.28286342	0.28602734	
670	0.28304725	0.28591645	
670.2	0.28253873	0.2858056	
670.4	0.2821504	0.2856948	
670.6	0.28198498	0.28558404	
670.8	0.28141586	0.28547332	
671	0.28117722	0.28536265	
671.2	0.28096012	0.28525201	
671.4	0.28114858	0.28514143	
671.6	0.28107206	0.28503088	
671.8	0.2808076	0.28492038	
672	0.28114006	0.28480992	
672.2	0.28097603	0.2846995	
672.4	0.28107022	0.28458912	
672.6	0.28209465	0.28447879	
672.8	0.28179496	0.2843685	
673	0.2821171	0.28425826	
673.2	0.28262866	0.28414805	
673.4	0.28264202	0.28403789	
673.6	0.28231528	0.28392777	
673.8	0.28239953	0.2838177	
674	0.28229589	0.28370766	
674.2	0.28161005	0.28359767	
674.4	0.28095459	0.28348773	
674.6	0.28098764	0.28337782	
674.8	0.28070534	0.28326796	
675	0.28074182	0.28315814	
675.2	0.2806387	0.28304836	
675.4	0.2810021	0.28293863	
675.6	0.28084088	0.28282894	
675.8	0.28076448	0.28271929	
676	0.28073997	0.28260968	
676.2	0.28083832	0.28250012	
676.4	0.28090814	0.28239059	
676.6	0.28122315	0.28228111	
676.8	0.28121175	0.28217168	
677	0.28147997	0.28206228	
677.2	0.28162569	0.28195293	
677.4	0.28200528	0.28184362	
677.6	0.28173577	0.28173435	
677.8	0.28252844	0.28162513	
678	0.28266664	0.28151594	
678.2	0.28265043	0.2814068	
678.4	0.28277606	0.28129771	
678.6	0.28317879	0.28118865	
678.8	0.28297851	0.28107964	
679	0.28299688	0.28097066	
679.2	0.2823782	0.28086174	
679.4	0.28247905	0.28075285	
679.6	0.28218017	0.280644	
679.8	0.28212335	0.2805352	
680	0.28203548	0.28042644	
680.2	0.28193973	0.28031772	
680.4	0.28139753	0.28020905	
680.6	0.28102246	0.28010041	
680.8	0.28087949	0.27999182	
681	0.28024865	0.27988327	
681.2	0.28046274	0.27977476	
681.4	0.27995934	0.2796663	
681.6	0.27931707	0.27955788	
681.8	0.27945571	0.27944949	
682	0.27947192	0.27934116	
682.2	0.28015582	0.27923286	
682.4	0.28018872	0.2791246	
682.6	0.28039087	0.27901639	
682.8	0.27991425	0.27890822	
683	0.28006905	0.27880009	
683.2	0.28003576	0.278692	
683.4	0.28096556	0.27858395	
683.6	0.28136097	0.27847595	
683.8	0.28210176	0.27836799	
684	0.28297024	0.27826007	
684.2	0.28349434	0.27815219	
684.4	0.28325638	0.27804435	
684.6	0.28323101	0.27793656	
684.8	0.28340409	0.27782881	
685	0.28303317	0.2777211	
685.2	0.28282942	0.27761343	
685.4	0.2823247	0.2775058	
685.6	0.2819555	0.27739821	
685.8	0.28170622	0.27729067	
686	0.28081404	0.27718317	
686.2	0.28007917	0.27707571	
686.4	0.27933214	0.27696829	
686.6	0.27828294	0.27686091	
686.8	0.27779934	0.27675357	
687	0.27773266	0.27664628	
687.2	0.27771701	0.27653903	
687.4	0.27846603	0.27643182	
687.6	0.27874001	0.27632465	
687.8	0.27902157	0.27621752	
688	0.27913921	0.27611043	
688.2	0.27882627	0.27600339	
688.4	0.27929734	0.27589638	
688.6	0.27951637	0.27578942	
688.8	0.27970199	0.2756825	
689	0.27988617	0.27557562	
689.2	0.27972669	0.27546879	
689.4	0.27977746	0.27536199	
689.6	0.27953868	0.27525524	
689.8	0.27904153	0.27514852	
690	0.27851358	0.27504185	
690.2	0.27881438	0.27493522	
690.4	0.27898294	0.27482863	
690.6	0.27854025	0.27472208	
690.8	0.27910117	0.27461558	
691	0.27912171	0.27450911	
691.2	0.27943372	0.27440269	
691.4	0.27948325	0.2742963	
691.6	0.27931786	0.27418996	
691.8	0.27907485	0.27408366	
692	0.27908332	0.2739774	
692.2	0.27921815	0.27387119	
692.4	0.27957442	0.27376501	
692.6	0.2789816	0.27365887	
692.8	0.2789663	0.27355278	
693	0.27964879	0.27344673	
693.2	0.27941663	0.27334071	
693.4	0.27933077	0.27323474	
693.6	0.27926662	0.27312881	
693.8	0.27890053	0.27302292	
694	0.27910408	0.27291708	
694.2	0.27951066	0.27281127	
694.4	0.27903041	0.2727055	
694.6	0.27906697	0.27259978	
694.8	0.27888576	0.27249409	
695	0.27858578	0.27238845	
695.2	0.27838413	0.27228285	
695.4	0.27808922	0.27217729	
695.6	0.2783481	0.27207177	
695.8	0.27803465	0.27196629	
696	0.27774719	0.27186085	
696.2	0.27771978	0.27175545	
696.4	0.27769708	0.2716501	
696.6	0.27784105	0.27154478	
696.8	0.27851242	0.27143951	
697	0.27879507	0.27133427	
697.2	0.27856325	0.27122908	
697.4	0.27880397	0.27112393	
697.6	0.27894232	0.27101882	
697.8	0.27863136	0.27091375	
698	0.27922173	0.27080872	
698.2	0.27912267	0.27070373	
698.4	0.27902029	0.27059878	
698.6	0.27910373	0.27049387	
698.8	0.27911439	0.270389	
699	0.27916662	0.27028417	
699.2	0.27940379	0.27017939	
699.4	0.27981224	0.27007464	
699.6	0.27997479	0.26996994	
699.8	0.27987366	0.26986527	
700	0.27984873	0.26976065	
700.2	0.28008469	0.26965607	
700.4	0.28013354	0.26955153	
700.6	0.27973398	0.26944702	
700.8	0.27944801	0.26934256	
701	0.27911233	0.26923814	
701.2	0.27889911	0.26913376	
701.4	0.27871714	0.26902942	
701.6	0.27830654	0.26892512	
701.8	0.27809317	0.26882086	
702	0.27819296	0.26871664	
702.2	0.27805129	0.26861246	
702.4	0.27846907	0.26850833	
702.6	0.27836297	0.26840423	
702.8	0.27848457	0.26830017	
703	0.27871401	0.26819615	
703.2	0.27883619	0.26809218	
703.4	0.27890775	0.26798824	
703.6	0.27884467	0.26788435	
703.8	0.27845748	0.26778049	
704	0.27851462	0.26767667	
704.2	0.27822343	0.2675729	
704.4	0.27824964	0.26746916	
704.6	0.2777066	0.26736547	
704.8	0.27781652	0.26726182	
705	0.27772697	0.2671582	
705.2	0.27748905	0.26705463	
705.4	0.27765566	0.26695109	
705.6	0.27730869	0.2668476	
705.8	0.2773759	0.26674415	
706	0.27733202	0.26664073	
706.2	0.27813656	0.26653736	
706.4	0.27823103	0.26643402	
706.6	0.27819003	0.26633073	
706.8	0.27795567	0.26622748	
707	0.27828797	0.26612426	
707.2	0.2783894	0.26602109	
707.4	0.27843418	0.26591796	
707.6	0.27865581	0.26581486	
707.8	0.27840268	0.26571181	
708	0.27903058	0.2656088	
708.2	0.27888112	0.26550582	
708.4	0.2792429	0.26540289	
708.6	0.27973331	0.2653	
708.8	0.27999187	0.26519714	
709	0.27968023	0.26509433	
709.2	0.27966223	0.26499156	
709.4	0.27968734	0.26488882	
709.6	0.27909221	0.26478613	
709.8	0.27908118	0.26468347	
710	0.27864803	0.26458086	
710.2	0.27869449	0.26447828	
710.4	0.27803713	0.26437575	
710.6	0.27791132	0.26427325	
710.8	0.27778318	0.2641708	
711	0.27772295	0.26406838	
711.2	0.27775032	0.263966	
711.4	0.27767542	0.26386367	
711.6	0.27763386	0.26376137	
711.8	0.27739178	0.26365911	
712	0.27770029	0.2635569	
712.2	0.27762586	0.26345472	
712.4	0.27786014	0.26335258	
712.6	0.2782052	0.26325048	
712.8	0.27795983	0.26314842	
713	0.27775994	0.2630464	
713.2	0.27766331	0.26294442	
713.4	0.27701348	0.26284248	
713.6	0.276313	0.26274058	
713.8	0.27648463	0.26263872	
714	0.27628509	0.2625369	
714.2	0.27671443	0.26243511	
714.4	0.27679698	0.26233337	
714.6	0.27696388	0.26223167	
714.8	0.27692705	0.26213	
715	0.27705522	0.26202838	
715.2	0.27729054	0.26192679	
715.4	0.27783841	0.26182525	
715.6	0.27779324	0.26172374	
715.8	0.2778324	0.26162227	
716	0.27814188	0.26152085	
716.2	0.27863032	0.26141946	
716.4	0.27889696	0.26131811	
716.6	0.27885848	0.2612168	
716.8	0.27886775	0.26111553	
717	0.27843523	0.2610143	
717.2	0.27838571	0.2609131	
717.4	0.27799013	0.26081195	
717.6	0.27831719	0.26071084	
717.8	0.27856673	0.26060976	
718	0.27833992	0.26050873	
718.2	0.27827979	0.26040773	
718.4	0.27766239	0.26030677	
718.6	0.27700027	0.26020586	
718.8	0.27659609	0.26010498	
719	0.2762392	0.26000414	
719.2	0.27552076	0.25990334	
719.4	0.27523574	0.25980258	
719.6	0.27458166	0.25970185	
719.8	0.27422004	0.25960117	
