# Supplementary material for: Molecular basis for DNA recognition by the maternal pioneer transcription factor FoxH1
Source: Nat Commun. 2022 Nov 26;13:7279. doi: 10.1038/s41467-022-34925-y (PMC9701222; doi:10.1038/s41467-022-34925-y)
Supplement: Supplementary file 4 — Source Data [file 41467_2022_34925_MOESM4_ESM.zip › Sourcedata/BLIS/FoxH1/R30A/GSC/DNA/E5Results.txt]

Conc1	3.125E-08	
Start1	270	
Stop1	719.8	
Kobs	0.00193881811594631	
Error Kobs	2.39750418347915E-05	
Koff	0	
Error Koff	0	
Time1	Data1	Fit1	
270	-0.00320569	0	
270.2	-0.00278883	0.00034081	
270.4	-0.00241009	0.00068132	
270.6	-0.00163157	0.00102153	
270.8	-0.00093496	0.00136142	
271	-0.00027314	0.00170102	
271.2	0.00064641	0.00204031	
271.4	0.00132483	0.00237929	
271.6	0.00164185	0.00271797	
271.8	0.00208604	0.00305635	
272	0.00273844	0.00339442	
272.2	0.00314154	0.0037322	
272.4	0.00368051	0.00406966	
272.6	0.00322962	0.00440683	
272.8	0.00365697	0.00474369	
273	0.004051	0.00508026	
273.2	0.00435828	0.00541652	
273.4	0.00458921	0.00575248	
273.6	0.00538322	0.00608813	
273.8	0.00596236	0.00642349	
274	0.00636733	0.00675855	
274.2	0.00683383	0.0070933	
274.4	0.00774822	0.00742776	
274.6	0.0089828	0.00776192	
274.8	0.00958716	0.00809577	
275	0.01021517	0.00842933	
275.2	0.01090805	0.00876259	
275.4	0.01136888	0.00909555	
275.6	0.01170754	0.00942821	
275.8	0.01230762	0.00976057	
276	0.01299445	0.01009264	
276.2	0.01308273	0.01042441	
276.4	0.01362907	0.01075588	
276.6	0.01378658	0.01108705	
276.8	0.01416258	0.01141793	
277	0.01491088	0.01174851	
277.2	0.01563219	0.01207879	
277.4	0.01634862	0.01240878	
277.6	0.01685492	0.01273847	
277.8	0.01773277	0.01306787	
278	0.01850301	0.01339697	
278.2	0.01886953	0.01372578	
278.4	0.01992243	0.01405429	
278.6	0.02027401	0.0143825	
278.8	0.02081957	0.01471043	
279	0.02159828	0.01503806	
279.2	0.02231452	0.01536539	
279.4	0.02234989	0.01569243	
279.6	0.02296283	0.01601918	
279.8	0.0233408	0.01634564	
280	0.02355198	0.0166718	
280.2	0.02361134	0.01699767	
280.4	0.02412161	0.01732325	
280.6	0.02439617	0.01764854	
280.8	0.02516598	0.01797354	
281	0.02618619	0.01829824	
281.2	0.02688963	0.01862265	
281.4	0.02698615	0.01894678	
281.6	0.02728157	0.01927061	
281.8	0.0278775	0.01959415	
282	0.02826165	0.0199174	
282.2	0.02843336	0.02024036	
282.4	0.02938621	0.02056304	
282.6	0.03022856	0.02088542	
282.8	0.03139335	0.02120751	
283	0.03190598	0.02152932	
283.2	0.03237249	0.02185084	
283.4	0.03216132	0.02217207	
283.6	0.03283919	0.02249301	
283.8	0.03320777	0.02281366	
284	0.03343289	0.02313403	
284.2	0.03371373	0.02345411	
284.4	0.03445801	0.0237739	
284.6	0.03496596	0.02409341	
284.8	0.03575813	0.02441262	
285	0.03618366	0.02473156	
285.2	0.03704532	0.02505021	
285.4	0.03717142	0.02536857	
285.6	0.03794821	0.02568664	
285.8	0.03839762	0.02600443	
286	0.03872482	0.02632194	
286.2	0.03933573	0.02663916	
286.4	0.04032852	0.0269561	
286.6	0.04093092	0.02727275	
286.8	0.04119352	0.02758912	
287	0.04157046	0.02790521	
287.2	0.04195919	0.02822101	
287.4	0.04213302	0.02853653	
287.6	0.04276054	0.02885177	
287.8	0.04336663	0.02916672	
288	0.04393074	0.0294814	
288.2	0.04479436	0.02979579	
288.4	0.0455745	0.03010989	
288.6	0.04555277	0.03042372	
288.8	0.04637937	0.03073727	
289	0.04672901	0.03105053	
289.2	0.04737606	0.03136352	
289.4	0.04755273	0.03167622	
289.6	0.04808316	0.03198864	
289.8	0.04828044	0.03230078	
290	0.04870439	0.03261265	
290.2	0.04917409	0.03292423	
290.4	0.04940068	0.03323554	
290.6	0.04975763	0.03354656	
290.8	0.05045634	0.03385731	
291	0.05114947	0.03416778	
291.2	0.05152696	0.03447797	
291.4	0.05218942	0.03478788	
291.6	0.0527247	0.03509751	
291.8	0.0530533	0.03540687	
292	0.05363318	0.03571595	
292.2	0.0541523	0.03602475	
292.4	0.05404826	0.03633327	
292.6	0.05380797	0.03664152	
292.8	0.05407039	0.0369495	
293	0.05394669	0.03725719	
293.2	0.05434804	0.03756461	
293.4	0.05487018	0.03787176	
293.6	0.05542183	0.03817863	
293.8	0.05570516	0.03848522	
294	0.05632192	0.03879154	
294.2	0.05630307	0.03909759	
294.4	0.05704779	0.03940336	
294.6	0.05759668	0.03970886	
294.8	0.05859178	0.04001408	
295	0.05908925	0.04031903	
295.2	0.05964514	0.04062371	
295.4	0.06008609	0.04092811	
295.6	0.06013003	0.04123224	
295.8	0.06055261	0.0415361	
296	0.06096051	0.04183969	
296.2	0.0618733	0.042143	
296.4	0.0621626	0.04244604	
296.6	0.06247592	0.04274881	
296.8	0.06295253	0.04305131	
297	0.06356074	0.04335354	
297.2	0.06456927	0.0436555	
297.4	0.0648973	0.04395718	
297.6	0.06561186	0.0442586	
297.8	0.06596987	0.04455974	
298	0.06637848	0.04486062	
298.2	0.06621415	0.04516122	
298.4	0.06666681	0.04546156	
298.6	0.06699353	0.04576163	
298.8	0.06751163	0.04606143	
299	0.06766124	0.04636096	
299.2	0.06809698	0.04666022	
299.4	0.06793691	0.04695921	
299.6	0.06812569	0.04725794	
299.8	0.0687983	0.04755639	
300	0.06910597	0.04785458	
300.2	0.07001613	0.04815251	
300.4	0.06998562	0.04845016	
300.6	0.07064273	0.04874755	
300.8	0.07094293	0.04904467	
301	0.07101627	0.04934153	
301.2	0.07161146	0.04963812	
301.4	0.07204965	0.04993444	
301.6	0.07302765	0.0502305	
301.8	0.07333291	0.05052629	
302	0.07401416	0.05082182	
302.2	0.07397163	0.05111709	
302.4	0.07456652	0.05141208	
302.6	0.07514266	0.05170682	
302.8	0.07571236	0.05200129	
303	0.07634993	0.05229549	
303.2	0.07731718	0.05258944	
303.4	0.07739035	0.05288311	
303.6	0.07816257	0.05317653	
303.8	0.07877105	0.05346968	
304	0.07898195	0.05376257	
304.2	0.07963018	0.0540552	
304.4	0.08011406	0.05434757	
304.6	0.08096581	0.05463967	
304.8	0.08120009	0.05493151	
305	0.08128009	0.05522309	
305.2	0.08226339	0.05551441	
305.4	0.08262647	0.05580546	
305.6	0.08280152	0.05609626	
305.8	0.08330582	0.0563868	
306	0.08362017	0.05667707	
306.2	0.08336687	0.05696709	
306.4	0.0839623	0.05725684	
306.6	0.08425162	0.05754634	
306.8	0.08492705	0.05783557	
307	0.08555291	0.05812455	
307.2	0.08608463	0.05841327	
307.4	0.08622066	0.05870173	
307.6	0.08669728	0.05898993	
307.8	0.08686203	0.05927787	
308	0.08675086	0.05956555	
308.2	0.08751618	0.05985298	
308.4	0.08838829	0.06014015	
308.6	0.08881892	0.06042706	
308.8	0.08906974	0.06071372	
309	0.08894328	0.06100011	
309.2	0.08948937	0.06128625	
309.4	0.08993577	0.06157214	
309.6	0.09001986	0.06185776	
309.8	0.09044601	0.06214314	
310	0.09037568	0.06242825	
310.2	0.09057406	0.06271311	
310.4	0.09071943	0.06299772	
310.6	0.09090491	0.06328207	
310.8	0.09143151	0.06356616	
311	0.09187404	0.06385	
311.2	0.09184383	0.06413359	
311.4	0.09253837	0.06441692	
311.6	0.09282411	0.0647	
311.8	0.0930966	0.06498282	
312	0.09370846	0.0652654	
312.2	0.0945632	0.06554771	
312.4	0.0949055	0.06582978	
312.6	0.09539311	0.06611159	
312.8	0.09619349	0.06639315	
313	0.09644585	0.06667446	
313.2	0.09718199	0.06695551	
313.4	0.09763408	0.06723631	
313.6	0.0976064	0.06751686	
313.8	0.09745679	0.06779716	
314	0.09772752	0.06807721	
314.2	0.0980514	0.06835701	
314.4	0.09805428	0.06863656	
314.6	0.09805973	0.06891585	
314.8	0.09861599	0.0691949	
315	0.09910024	0.06947369	
315.2	0.09938611	0.06975224	
315.4	0.10008926	0.07003054	
315.6	0.10037332	0.07030858	
315.8	0.10067719	0.07058638	
316	0.10160328	0.07086393	
316.2	0.10200158	0.07114123	
316.4	0.10212727	0.07141828	
316.6	0.10295924	0.07169508	
316.8	0.10346866	0.07197164	
317	0.10351273	0.07224794	
317.2	0.10377025	0.072524	
317.4	0.10358204	0.07279982	
317.6	0.10359096	0.07307538	
317.8	0.10326786	0.0733507	
318	0.10340377	0.07362577	
318.2	0.10360882	0.07390059	
318.4	0.103637	0.07417517	
318.6	0.10357262	0.0744495	
318.8	0.10392633	0.07472359	
319	0.10355704	0.07499743	
319.2	0.1039634	0.07527102	
319.4	0.10402236	0.07554437	
319.6	0.10465845	0.07581748	
319.8	0.10511627	0.07609034	
320	0.1059616	0.07636295	
320.2	0.10670109	0.07663533	
320.4	0.10701368	0.07690745	
320.6	0.10816982	0.07717934	
320.8	0.10839628	0.07745098	
321	0.10908791	0.07772237	
321.2	0.10910935	0.07799352	
321.4	0.10945374	0.07826443	
321.6	0.10971665	0.0785351	
321.8	0.10974012	0.07880552	
322	0.11025082	0.07907571	
322.2	0.11091435	0.07934565	
322.4	0.11146999	0.07961534	
322.6	0.11145047	0.0798848	
322.8	0.11130276	0.08015401	
323	0.11130649	0.08042299	
323.2	0.11150619	0.08069172	
323.4	0.11175986	0.08096021	
323.6	0.11242856	0.08122846	
323.8	0.11295288	0.08149647	
324	0.11365587	0.08176424	
324.2	0.11469156	0.08203177	
324.4	0.11512481	0.08229906	
324.6	0.11580353	0.08256611	
324.8	0.11566381	0.08283292	
325	0.11659095	0.0830995	
325.2	0.11657652	0.08336583	
325.4	0.11677188	0.08363192	
325.6	0.11668767	0.08389778	
325.8	0.11701882	0.0841634	
326	0.11761928	0.08442878	
326.2	0.11746054	0.08469392	
326.4	0.11727167	0.08495882	
326.6	0.11724925	0.08522349	
326.8	0.11724423	0.08548792	
327	0.11727613	0.08575211	
327.2	0.1172929	0.08601607	
327.4	0.11801163	0.08627979	
327.6	0.11834548	0.08654327	
327.8	0.11879788	0.08680652	
328	0.11895276	0.08706953	
328.2	0.11963534	0.0873323	
328.4	0.1197534	0.08759484	
328.6	0.12046636	0.08785715	
328.8	0.120929	0.08811922	
329	0.12149069	0.08838105	
329.2	0.12150405	0.08864265	
329.4	0.12132232	0.08890401	
329.6	0.12146315	0.08916515	
329.8	0.12200252	0.08942604	
330	0.12220172	0.0896867	
330.2	0.12183623	0.08994713	
330.4	0.12204086	0.09020733	
330.6	0.12355061	0.09046729	
330.8	0.12350825	0.09072702	
331	0.12367999	0.09098652	
331.2	0.12430891	0.09124578	
331.4	0.12493894	0.09150482	
331.6	0.12532569	0.09176361	
331.8	0.1255163	0.09202218	
332	0.12561308	0.09228052	
332.2	0.12625797	0.09253862	
332.4	0.1265452	0.0927965	
332.6	0.12722704	0.09305414	
332.8	0.12752259	0.09331155	
333	0.12730414	0.09356873	
333.2	0.12725986	0.09382568	
333.4	0.12659835	0.0940824	
333.6	0.12647144	0.09433889	
333.8	0.12707089	0.09459515	
334	0.12653741	0.09485118	
334.2	0.12648537	0.09510698	
334.4	0.12717813	0.09536255	
334.6	0.12817822	0.09561789	
334.8	0.12779506	0.09587301	
335	0.12846454	0.09612789	
335.2	0.12905853	0.09638255	
335.4	0.12960881	0.09663697	
335.6	0.12969239	0.09689117	
335.8	0.12985437	0.09714515	
336	0.13036978	0.09739889	
336.2	0.13075759	0.09765241	
336.4	0.1309978	0.0979057	
336.6	0.13146504	0.09815876	
336.8	0.13147386	0.0984116	
337	0.1311643	0.09866421	
337.2	0.13098845	0.09891659	
337.4	0.13059598	0.09916874	
337.6	0.13093962	0.09942068	
337.8	0.13113828	0.09967238	
338	0.13117356	0.09992386	
338.2	0.1316461	0.10017511	
338.4	0.13226658	0.10042614	
338.6	0.13200682	0.10067695	
338.8	0.13196439	0.10092752	
339	0.13223916	0.10117788	
339.2	0.1324934	0.10142801	
339.4	0.1327043	0.10167791	
339.6	0.13276546	0.1019276	
339.8	0.13298844	0.10217705	
340	0.13364827	0.10242629	
340.2	0.13396262	0.1026753	
340.4	0.13420419	0.10292409	
340.6	0.13493893	0.10317265	
340.8	0.13554378	0.10342099	
341	0.13619825	0.10366911	
341.2	0.13672828	0.10391701	
341.4	0.13741639	0.10416469	
341.6	0.138433	0.10441214	
341.8	0.13917692	0.10465937	
342	0.13992425	0.10490638	
342.2	0.13978212	0.10515317	
342.4	0.14037462	0.10539974	
342.6	0.14006896	0.10564608	
342.8	0.14080112	0.10589221	
343	0.1410971	0.10613811	
343.2	0.14118677	0.10638379	
343.4	0.14115895	0.10662926	
343.6	0.14117381	0.1068745	
343.8	0.14108695	0.10711953	
344	0.14135657	0.10736433	
344.2	0.14134541	0.10760892	
344.4	0.14139111	0.10785328	
344.6	0.14179033	0.10809743	
344.8	0.14165973	0.10834136	
345	0.14190479	0.10858507	
345.2	0.14178801	0.10882856	
345.4	0.14226342	0.10907183	
345.6	0.14242919	0.10931489	
345.8	0.1423676	0.10955772	
346	0.14201584	0.10980034	
346.2	0.14233263	0.11004274	
346.4	0.14297657	0.11028493	
346.6	0.14291512	0.1105269	
346.8	0.14325789	0.11076865	
347	0.14361638	0.11101018	
347.2	0.14409333	0.1112515	
347.4	0.14440721	0.1114926	
347.6	0.14464291	0.11173348	
347.8	0.14523721	0.11197415	
348	0.14567169	0.11221461	
348.2	0.14622026	0.11245484	
348.4	0.1465407	0.11269487	
348.6	0.14665525	0.11293467	
348.8	0.14637515	0.11317427	
349	0.14717424	0.11341365	
349.2	0.14682844	0.11365281	
349.4	0.14728394	0.11389176	
349.6	0.14648636	0.11413049	
349.8	0.14647097	0.11436901	
350	0.14674184	0.11460732	
350.2	0.14725147	0.11484541	
350.4	0.14750308	0.11508329	
350.6	0.14778308	0.11532096	
350.8	0.14806525	0.11555841	
351	0.14878492	0.11579565	
351.2	0.14915252	0.11603268	
351.4	0.14907128	0.1162695	
351.6	0.14936586	0.1165061	
351.8	0.14970911	0.11674249	
352	0.14948541	0.11697867	
352.2	0.14917291	0.11721464	
352.4	0.1485378	0.1174504	
352.6	0.14845841	0.11768594	
352.8	0.14836309	0.11792128	
353	0.14890761	0.1181564	
353.2	0.14901823	0.11839131	
353.4	0.14905768	0.11862601	
353.6	0.14914146	0.11886051	
353.8	0.15001219	0.11909479	
354	0.15091981	0.11932886	
354.2	0.15174468	0.11956272	
354.4	0.15259714	0.11979637	
354.6	0.15364929	0.12002982	
354.8	0.15425519	0.12026305	
355	0.15487034	0.12049607	
355.2	0.15478734	0.12072889	
355.4	0.15511648	0.1209615	
355.6	0.15529649	0.12119389	
355.8	0.155352	0.12142608	
356	0.15520493	0.12165807	
356.2	0.15470521	0.12188984	
356.4	0.15455716	0.12212141	
356.6	0.15470565	0.12235276	
356.8	0.15459223	0.12258392	
357	0.15469249	0.12281486	
357.2	0.15482787	0.1230456	
357.4	0.1546929	0.12327613	
357.6	0.15477002	0.12350645	
357.8	0.15475116	0.12373657	
358	0.15494892	0.12396648	
358.2	0.15527106	0.12419618	
358.4	0.15545157	0.12442568	
358.6	0.15582688	0.12465498	
358.8	0.15581499	0.12488406	
359	0.15585242	0.12511295	
359.2	0.15575106	0.12534162	
359.4	0.15643458	0.1255701	
359.6	0.15673567	0.12579836	
359.8	0.15728909	0.12602643	
360	0.15797115	0.12625429	
360.2	0.15827902	0.12648194	
360.4	0.15918698	0.12670939	
360.6	0.15959033	0.12693664	
360.8	0.15987438	0.12716368	
361	0.16021118	0.12739052	
361.2	0.16077201	0.12761716	
361.4	0.16096805	0.12784359	
361.6	0.16095571	0.12806982	
361.8	0.16125021	0.12829585	
362	0.16158413	0.12852167	
362.2	0.16184954	0.12874729	
362.4	0.16206591	0.12897271	
362.6	0.1617588	0.12919793	
362.8	0.16223885	0.12942295	
363	0.16199606	0.12964776	
363.2	0.16215381	0.12987237	
363.4	0.16194983	0.13009679	
363.6	0.16149417	0.130321	
363.8	0.16190007	0.13054501	
364	0.16235845	0.13076881	
364.2	0.16247792	0.13099242	
364.4	0.16331674	0.13121583	
364.6	0.16337523	0.13143904	
364.8	0.16327049	0.13166205	
365	0.16369905	0.13188485	
365.2	0.16411784	0.13210746	
365.4	0.16470353	0.13232987	
365.6	0.16431982	0.13255208	
365.8	0.16432938	0.13277409	
366	0.1645666	0.1329959	
366.2	0.16469322	0.13321751	
366.4	0.16466194	0.13343892	
366.6	0.16437731	0.13366014	
366.8	0.16460644	0.13388116	
367	0.16415355	0.13410197	
367.2	0.16424481	0.1343226	
367.4	0.16388628	0.13454302	
367.6	0.16387622	0.13476324	
367.8	0.16413465	0.13498327	
368	0.16468244	0.1352031	
368.2	0.16556831	0.13542274	
368.4	0.16645696	0.13564217	
368.6	0.16714887	0.13586141	
368.8	0.16772021	0.13608046	
369	0.16844808	0.13629931	
369.2	0.16876409	0.13651796	
369.4	0.16932599	0.13673641	
369.6	0.16903975	0.13695467	
369.8	0.16977119	0.13717274	
370	0.16990455	0.1373906	
370.2	0.17011746	0.13760828	
370.4	0.17019921	0.13782575	
370.6	0.17002253	0.13804304	
370.8	0.16938555	0.13826013	
371	0.16902147	0.13847702	
371.2	0.16831104	0.13869372	
371.4	0.16791277	0.13891022	
371.6	0.16764995	0.13912654	
371.8	0.16761681	0.13934265	
372	0.16831189	0.13955858	
372.2	0.16845099	0.13977431	
372.4	0.16796847	0.13998984	
372.6	0.16804731	0.14020519	
372.8	0.16803039	0.14042034	
373	0.16806317	0.1406353	
373.2	0.16853504	0.14085006	
373.4	0.16898991	0.14106463	
373.6	0.16955718	0.14127901	
373.8	0.17004821	0.1414932	
374	0.17069608	0.1417072	
374.2	0.17135048	0.141921	
374.4	0.17168782	0.14213461	
374.6	0.17176106	0.14234804	
374.8	0.17167673	0.14256127	
375	0.1719615	0.1427743	
375.2	0.17224701	0.14298715	
375.4	0.1728894	0.14319981	
375.6	0.17393414	0.14341228	
375.8	0.17406582	0.14362455	
376	0.17385758	0.14383664	
376.2	0.17353535	0.14404853	
376.4	0.17333161	0.14426024	
376.6	0.17366574	0.14447176	
376.8	0.17345384	0.14468308	
377	0.17305674	0.14489422	
377.2	0.17322016	0.14510517	
377.4	0.17286814	0.14531593	
377.6	0.1737636	0.1455265	
377.8	0.17401244	0.14573688	
378	0.17467945	0.14594707	
378.2	0.17514283	0.14615707	
378.4	0.17570488	0.14636689	
378.6	0.1760442	0.14657652	
378.8	0.17633725	0.14678596	
379	0.17679682	0.14699521	
379.2	0.17736112	0.14720427	
379.4	0.17740067	0.14741315	
379.6	0.17754309	0.14762184	
379.8	0.17732254	0.14783034	
380	0.17733506	0.14803866	
380.2	0.17707551	0.14824679	
380.4	0.17690184	0.14845473	
380.6	0.1765993	0.14866249	
380.8	0.17611282	0.14887006	
381	0.17578014	0.14907744	
381.2	0.17561629	0.14928464	
381.4	0.175574	0.14949166	
381.6	0.17609208	0.14969848	
381.8	0.17612474	0.14990513	
382	0.17658764	0.15011158	
382.2	0.17697831	0.15031785	
382.4	0.17680225	0.15052394	
382.6	0.17728937	0.15072984	
382.8	0.17806219	0.15093556	
383	0.17808375	0.15114109	
383.2	0.17817392	0.15134644	
383.4	0.17812873	0.15155161	
383.6	0.17878808	0.15175659	
383.8	0.17937018	0.15196138	
384	0.17961375	0.152166	
384.2	0.17912712	0.15237043	
384.4	0.17923709	0.15257468	
384.6	0.17929625	0.15277874	
384.8	0.1792279	0.15298262	
385	0.1791679	0.15318632	
385.2	0.17905412	0.15338983	
385.4	0.1793262	0.15359317	
385.6	0.17947915	0.15379632	
385.8	0.17991478	0.15399929	
386	0.17958455	0.15420208	
386.2	0.18005171	0.15440468	
386.4	0.17996796	0.1546071	
386.6	0.18108135	0.15480935	
386.8	0.18131067	0.15501141	
387	0.181162	0.15521329	
387.2	0.18148295	0.15541499	
387.4	0.18181495	0.15561651	
387.6	0.18274933	0.15581784	
387.8	0.18322994	0.156019	
388	0.18306635	0.15621998	
388.2	0.18272037	0.15642077	
388.4	0.18292244	0.15662139	
388.6	0.18304859	0.15682183	
388.8	0.18319863	0.15702209	
389	0.18374711	0.15722216	
389.2	0.18346555	0.15742206	
389.4	0.18319261	0.15762178	
389.6	0.18294898	0.15782132	
389.8	0.18288355	0.15802068	
390	0.18247525	0.15821987	
390.2	0.18300608	0.15841887	
390.4	0.18254156	0.1586177	
390.6	0.183406	0.15881634	
390.8	0.1830774	0.15901481	
391	0.18328479	0.15921311	
391.2	0.18353849	0.15941122	
391.4	0.18441547	0.15960916	
391.6	0.18509837	0.15980692	
391.8	0.18566869	0.1600045	
392	0.18536908	0.1602019	
392.2	0.18622268	0.16039913	
392.4	0.18662563	0.16059618	
392.6	0.18751136	0.16079306	
392.8	0.18781882	0.16098975	
393	0.18788603	0.16118627	
393.2	0.18761897	0.16138262	
393.4	0.18736837	0.16157879	
393.6	0.18703058	0.16177478	
393.8	0.18710007	0.1619706	
394	0.18671861	0.16216624	
394.2	0.18678033	0.16236171	
394.4	0.18674658	0.162557	
394.6	0.18715998	0.16275212	
394.8	0.18688605	0.16294706	
395	0.18775273	0.16314183	
395.2	0.18819414	0.16333642	
395.4	0.18873513	0.16353084	
395.6	0.18868931	0.16372509	
395.8	0.18893837	0.16391916	
396	0.1891716	0.16411305	
396.2	0.19021133	0.16430677	
396.4	0.18989686	0.16450032	
396.6	0.19006105	0.1646937	
396.8	0.19001081	0.1648869	
397	0.19011937	0.16507993	
397.2	0.19035103	0.16527278	
397.4	0.1903722	0.16546547	
397.6	0.1903908	0.16565798	
397.8	0.19061404	0.16585032	
398	0.19049788	0.16604248	
398.2	0.1906405	0.16623447	
398.4	0.19056538	0.16642629	
398.6	0.19091742	0.16661794	
398.8	0.19140773	0.16680942	
399	0.19183797	0.16700073	
399.2	0.19176383	0.16719186	
399.4	0.19197878	0.16738282	
399.6	0.19204033	0.16757362	
399.8	0.19221548	0.16776424	
400	0.19224696	0.16795469	
400.2	0.19225422	0.16814497	
400.4	0.19164896	0.16833507	
400.6	0.19172938	0.16852501	
400.8	0.19225319	0.16871478	
401	0.19222646	0.16890438	
401.2	0.19275806	0.16909381	
401.4	0.19262123	0.16928306	
401.6	0.19301437	0.16947215	
401.8	0.19367089	0.16966107	
402	0.19381706	0.16984982	
402.2	0.19401288	0.1700384	
402.4	0.19442343	0.17022681	
402.6	0.19495412	0.17041506	
402.8	0.19547005	0.17060313	
403	0.19520438	0.17079104	
403.2	0.19549124	0.17097877	
403.4	0.19569479	0.17116634	
403.6	0.19543361	0.17135374	
403.8	0.19508281	0.17154098	
404	0.19445293	0.17172804	
404.2	0.19471754	0.17191494	
404.4	0.1943827	0.17210167	
404.6	0.19424689	0.17228823	
404.8	0.19428748	0.17247462	
405	0.19471747	0.17266085	
405.2	0.19522018	0.17284691	
405.4	0.19517733	0.17303281	
405.6	0.19622996	0.17321854	
405.8	0.19681201	0.1734041	
406	0.19672286	0.17358949	
406.2	0.19690503	0.17377472	
406.4	0.1971381	0.17395978	
406.6	0.19697119	0.17414468	
406.8	0.19728811	0.17432941	
407	0.19655593	0.17451398	
407.2	0.19659233	0.17469838	
407.4	0.19579866	0.17488261	
407.6	0.19539077	0.17506668	
407.8	0.19486359	0.17525059	
408	0.19450454	0.17543433	
408.2	0.19481777	0.1756179	
408.4	0.19461495	0.17580131	
408.6	0.19482809	0.17598456	
408.8	0.1952482	0.17616764	
409	0.19639311	0.17635056	
409.2	0.19661623	0.17653331	
409.4	0.19717689	0.1767159	
409.6	0.19840191	0.17689833	
409.8	0.19928565	0.17708059	
410	0.1996751	0.17726269	
410.2	0.20008416	0.17744463	
410.4	0.20059463	0.1776264	
410.6	0.20083445	0.17780801	
410.8	0.20075519	0.17798946	
411	0.20057364	0.17817075	
411.2	0.20069053	0.17835187	
411.4	0.200941	0.17853283	
411.6	0.2014419	0.17871363	
411.8	0.20119284	0.17889427	
412	0.20093762	0.17907474	
412.2	0.20120435	0.17925505	
412.4	0.20106988	0.1794352	
412.6	0.20120138	0.17961519	
412.8	0.20115484	0.17979502	
413	0.20098783	0.17997469	
413.2	0.2004775	0.18015419	
413.4	0.20011031	0.18033354	
413.6	0.20048489	0.18051272	
413.8	0.20028609	0.18069175	
414	0.19952138	0.18087061	
414.2	0.19935115	0.18104931	
414.4	0.1994849	0.18122785	
414.6	0.19963392	0.18140624	
414.8	0.19997211	0.18158446	
415	0.20076074	0.18176252	
415.2	0.20160398	0.18194043	
415.4	0.20281851	0.18211817	
415.6	0.20294665	0.18229576	
415.8	0.20327207	0.18247318	
416	0.20366418	0.18265045	
416.2	0.2049091	0.18282756	
416.4	0.20577887	0.1830045	
416.6	0.20615441	0.18318129	
416.8	0.20579886	0.18335793	
417	0.20572909	0.1835344	
417.2	0.20564583	0.18371072	
417.4	0.20560273	0.18388687	
417.6	0.20620558	0.18406287	
417.8	0.20575896	0.18423871	
418	0.20545012	0.1844144	
418.2	0.20561027	0.18458992	
418.4	0.20552251	0.18476529	
418.6	0.20538617	0.18494051	
418.8	0.20570792	0.18511556	
419	0.20542221	0.18529046	
419.2	0.20565655	0.1854652	
419.4	0.20592496	0.18563979	
419.6	0.20559996	0.18581421	
419.8	0.2059056	0.18598849	
420	0.20625755	0.1861626	
420.2	0.2068885	0.18633656	
420.4	0.20680417	0.18651037	
420.6	0.20659984	0.18668401	
420.8	0.20661452	0.18685751	
421	0.20668197	0.18703084	
421.2	0.20701477	0.18720402	
421.4	0.20718695	0.18737705	
421.6	0.20743259	0.18754992	
421.8	0.20700056	0.18772264	
422	0.20749989	0.1878952	
422.2	0.20729952	0.18806761	
422.4	0.20779167	0.18823986	
422.6	0.2078033	0.18841196	
422.8	0.20811261	0.1885839	
423	0.20805248	0.18875569	
423.2	0.20848449	0.18892733	
423.4	0.20877948	0.18909881	
423.6	0.20898848	0.18927014	
423.8	0.20924061	0.18944131	
424	0.20942879	0.18961233	
424.2	0.2095714	0.1897832	
424.4	0.20945738	0.18995391	
424.6	0.20964341	0.19012448	
424.8	0.20954687	0.19029489	
425	0.20935034	0.19046514	
425.2	0.2099177	0.19063524	
425.4	0.20998768	0.1908052	
425.6	0.21020583	0.19097499	
425.8	0.21014238	0.19114464	
426	0.21067532	0.19131414	
426.2	0.21056064	0.19148348	
426.4	0.21136118	0.19165267	
426.6	0.21103967	0.19182171	
426.8	0.21099163	0.1919906	
427	0.21115761	0.19215933	
427.2	0.21104366	0.19232792	
427.4	0.21147319	0.19249635	
427.6	0.21167138	0.19266463	
427.8	0.21163156	0.19283277	
428	0.21147865	0.19300075	
428.2	0.21103019	0.19316858	
428.4	0.21061291	0.19333626	
428.6	0.21068917	0.19350379	
428.8	0.21081392	0.19367117	
429	0.21071709	0.1938384	
429.2	0.2110819	0.19400548	
429.4	0.21110942	0.19417241	
429.6	0.21136604	0.19433919	
429.8	0.21160784	0.19450582	
430	0.21205809	0.1946723	
430.2	0.21234575	0.19483864	
430.4	0.21266168	0.19500482	
430.6	0.21255593	0.19517085	
430.8	0.2124345	0.19533674	
431	0.21200833	0.19550248	
431.2	0.21229121	0.19566807	
431.4	0.21301997	0.19583351	
431.6	0.21296476	0.1959988	
431.8	0.21309266	0.19616394	
432	0.21282038	0.19632894	
432.2	0.21278846	0.19649379	
432.4	0.21331384	0.19665849	
432.6	0.21396499	0.19682304	
432.8	0.21388027	0.19698744	
433	0.21372925	0.1971517	
433.2	0.21400535	0.19731581	
433.4	0.21409677	0.19747977	
433.6	0.21432131	0.19764359	
433.8	0.21455373	0.19780726	
434	0.2145763	0.19797078	
434.2	0.2143248	0.19813416	
434.4	0.21409067	0.19829739	
434.6	0.2144373	0.19846047	
434.8	0.21426432	0.19862341	
435	0.21399424	0.1987862	
435.2	0.21470449	0.19894885	
435.4	0.21495023	0.19911135	
435.6	0.21477066	0.1992737	
435.8	0.21506895	0.19943591	
436	0.21503062	0.19959797	
436.2	0.21513446	0.19975989	
436.4	0.21539084	0.19992166	
436.6	0.21561599	0.20008329	
436.8	0.21528317	0.20024477	
437	0.21548739	0.20040611	
437.2	0.21563536	0.20056731	
437.4	0.21577707	0.20072836	
437.6	0.21621194	0.20088926	
437.8	0.2165593	0.20105002	
438	0.21666129	0.20121064	
438.2	0.21687129	0.20137111	
438.4	0.21751783	0.20153144	
438.6	0.21804809	0.20169162	
438.8	0.21838863	0.20185166	
439	0.21896932	0.20201156	
439.2	0.21959387	0.20217132	
439.4	0.21947271	0.20233093	
439.6	0.21953696	0.2024904	
439.8	0.21988471	0.20264972	
440	0.22010348	0.20280891	
440.2	0.22027168	0.20296795	
440.4	0.22067368	0.20312684	
440.6	0.22051386	0.2032856	
440.8	0.22044422	0.20344421	
441	0.22062347	0.20360268	
441.2	0.22070143	0.20376101	
441.4	0.2203422	0.2039192	
441.6	0.22040166	0.20407724	
441.8	0.22019523	0.20423514	
442	0.22055741	0.20439291	
442.2	0.22050854	0.20455053	
442.4	0.22028491	0.20470801	
442.6	0.22042462	0.20486534	
442.8	0.2209277	0.20502254	
443	0.2205851	0.2051796	
443.2	0.2207931	0.20533651	
443.4	0.22064901	0.20549329	
443.6	0.22134671	0.20564992	
443.8	0.22203515	0.20580641	
444	0.22252723	0.20596277	
444.2	0.2224774	0.20611898	
444.4	0.22263733	0.20627505	
444.6	0.22259592	0.20643099	
444.8	0.22252057	0.20658678	
445	0.22249438	0.20674243	
445.2	0.22282971	0.20689795	
445.4	0.22258328	0.20705332	
445.6	0.22306619	0.20720856	
445.8	0.22313178	0.20736366	
446	0.22308486	0.20751861	
446.2	0.22291606	0.20767343	
446.4	0.223243	0.20782811	
446.6	0.22401126	0.20798265	
446.8	0.22423444	0.20813706	
447	0.22465195	0.20829132	
447.2	0.22554574	0.20844545	
447.4	0.22558477	0.20859944	
447.6	0.22595857	0.20875329	
447.8	0.22624588	0.208907	
448	0.22639705	0.20906057	
448.2	0.22664205	0.20921401	
448.4	0.22670465	0.20936731	
448.6	0.22657775	0.20952047	
448.8	0.22621897	0.2096735	
449	0.2265086	0.20982638	
449.2	0.22652801	0.20997913	
449.4	0.22582202	0.21013175	
449.6	0.22569241	0.21028422	
449.8	0.22573861	0.21043656	
450	0.22588665	0.21058877	
450.2	0.22616351	0.21074083	
450.4	0.22641707	0.21089276	
450.6	0.22656961	0.21104456	
450.8	0.22639242	0.21119622	
451	0.22630812	0.21134774	
451.2	0.22567408	0.21149913	
451.4	0.22553621	0.21165038	
451.6	0.22548324	0.21180149	
451.8	0.22540931	0.21195247	
452	0.22557836	0.21210332	
452.2	0.2255258	0.21225403	
452.4	0.22512622	0.2124046	
452.6	0.22541722	0.21255504	
452.8	0.22524822	0.21270535	
453	0.22553804	0.21285552	
453.2	0.22555747	0.21300555	
453.4	0.22557602	0.21315545	
453.6	0.22611828	0.21330522	
453.8	0.22709562	0.21345485	
454	0.22747292	0.21360435	
454.2	0.22744993	0.21375372	
454.4	0.22784922	0.21390295	
454.6	0.22807671	0.21405204	
454.8	0.22837715	0.21420101	
455	0.22793441	0.21434983	
455.2	0.22787871	0.21449853	
455.4	0.22809718	0.21464709	
455.6	0.2280775	0.21479552	
455.8	0.22851562	0.21494382	
456	0.22884064	0.21509198	
456.2	0.22906008	0.21524001	
456.4	0.22938916	0.21538791	
456.6	0.22982765	0.21553568	
456.8	0.23000295	0.21568331	
457	0.23049499	0.21583081	
457.2	0.23098567	0.21597818	
457.4	0.23086321	0.21612542	
457.6	0.23094111	0.21627252	
457.8	0.23120015	0.2164195	
458	0.23107525	0.21656634	
458.2	0.23124434	0.21671305	
458.4	0.23180067	0.21685962	
458.6	0.23168928	0.21700607	
458.8	0.23213722	0.21715239	
459	0.23172122	0.21729857	
459.2	0.23162467	0.21744462	
459.4	0.23171958	0.21759055	
459.6	0.23232686	0.21773634	
459.8	0.23246506	0.217882	
460	0.23230394	0.21802753	
460.2	0.23193029	0.21817293	
460.4	0.23231975	0.2183182	
460.6	0.23262385	0.21846334	
460.8	0.23256152	0.21860835	
461	0.23257305	0.21875323	
461.2	0.23238037	0.21889798	
461.4	0.23193331	0.21904259	
461.6	0.23201036	0.21918708	
461.8	0.23208673	0.21933145	
462	0.23235078	0.21947568	
462.2	0.23280573	0.21961978	
462.4	0.23294536	0.21976375	
462.6	0.23304064	0.2199076	
462.8	0.23329747	0.22005131	
463	0.23329077	0.2201949	
463.2	0.23290101	0.22033835	
463.4	0.23332763	0.22048168	
463.6	0.2335285	0.22062488	
463.8	0.23299757	0.22076795	
464	0.23273669	0.2209109	
464.2	0.23290331	0.22105371	
464.4	0.23364809	0.2211964	
464.6	0.2339891	0.22133896	
464.8	0.23428693	0.22148139	
465	0.23471178	0.2216237	
465.2	0.23511594	0.22176587	
465.4	0.23560763	0.22190792	
465.6	0.23610011	0.22204984	
465.8	0.23634225	0.22219164	
466	0.23632451	0.22233331	
466.2	0.23642652	0.22247485	
466.4	0.23642856	0.22261626	
466.6	0.2365964	0.22275755	
466.8	0.23627135	0.22289871	
467	0.236513	0.22303974	
467.2	0.23584879	0.22318065	
467.4	0.23584245	0.22332143	
467.6	0.23543848	0.22346209	
467.8	0.23533946	0.22360262	
468	0.2355744	0.22374302	
468.2	0.23597068	0.2238833	
468.4	0.23610034	0.22402345	
468.6	0.23672906	0.22416347	
468.8	0.23720335	0.22430337	
469	0.23734065	0.22444315	
469.2	0.23743546	0.2245828	
469.4	0.23715497	0.22472232	
469.6	0.23713417	0.22486172	
469.8	0.23720607	0.225001	
470	0.23728722	0.22514015	
470.2	0.23771845	0.22527917	
470.4	0.23804039	0.22541807	
470.6	0.23790279	0.22555685	
470.8	0.23757865	0.2256955	
471	0.23750982	0.22583403	
471.2	0.23738368	0.22597243	
471.4	0.23770186	0.22611071	
471.6	0.2383076	0.22624886	
471.8	0.23867896	0.22638689	
472	0.23884448	0.2265248	
472.2	0.23897313	0.22666259	
472.4	0.23934423	0.22680025	
472.6	0.23998845	0.22693778	
472.8	0.2399574	0.2270752	
473	0.23977765	0.22721249	
473.2	0.23985589	0.22734965	
473.4	0.24014019	0.2274867	
473.6	0.23995709	0.22762362	
473.8	0.24064347	0.22776042	
474	0.24049257	0.2278971	
474.2	0.24022187	0.22803365	
474.4	0.24010923	0.22817008	
474.6	0.23950754	0.22830639	
474.8	0.23901916	0.22844258	
475	0.23908116	0.22857864	
475.2	0.23910217	0.22871459	
475.4	0.23881725	0.22885041	
475.6	0.23873165	0.22898611	
475.8	0.23887372	0.22912169	
476	0.23894668	0.22925714	
476.2	0.23926909	0.22939248	
476.4	0.23944981	0.22952769	
476.6	0.23971259	0.22966278	
476.8	0.24011123	0.22979775	
477	0.24108035	0.2299326	
477.2	0.24179542	0.23006733	
477.4	0.24232379	0.23020194	
477.6	0.24221715	0.23033643	
477.8	0.24301949	0.2304708	
478	0.24302252	0.23060505	
478.2	0.243259	0.23073917	
478.4	0.24352676	0.23087318	
478.6	0.24330262	0.23100707	
478.8	0.24300716	0.23114083	
479	0.24291543	0.23127448	
479.2	0.24228777	0.23140801	
479.4	0.24179277	0.23154141	
479.6	0.24149104	0.2316747	
479.8	0.24139366	0.23180787	
480	0.24139366	0.23194094	
480.2	0.24071612	0.23185102	
480.4	0.23984216	0.23176113	
480.6	0.23885664	0.23167128	
480.8	0.23812533	0.23158146	
481	0.23754406	0.23149168	
481.2	0.23708512	0.23140194	
481.4	0.23682109	0.23131222	
481.6	0.23637773	0.23122255	
481.8	0.23611603	0.2311329	
482	0.23575102	0.2310433	
482.2	0.23572705	0.23095372	
482.4	0.23587214	0.23086419	
482.6	0.23573568	0.23077468	
482.8	0.23561171	0.23068521	
483	0.23538066	0.23059578	
483.2	0.23475282	0.23050638	
483.4	0.23436581	0.23041702	
483.6	0.23356592	0.23032769	
483.8	0.23342972	0.23023839	
484	0.23329682	0.23014913	
484.2	0.2324472	0.2300599	
484.4	0.23141982	0.22997071	
484.6	0.23111926	0.22988156	
484.8	0.23095438	0.22979243	
485	0.23064543	0.22970334	
485.2	0.23046534	0.22961429	
485.4	0.23034186	0.22952527	
485.6	0.229796	0.22943629	
485.8	0.2296567	0.22934734	
486	0.22935969	0.22925842	
486.2	0.22957408	0.22916954	
486.4	0.22930704	0.2290807	
486.6	0.22930002	0.22899188	
486.8	0.22867047	0.22890311	
487	0.22867439	0.22881436	
487.2	0.22873096	0.22872565	
487.4	0.22819962	0.22863698	
487.6	0.22784771	0.22854834	
487.8	0.2278412	0.22845973	
488	0.22788345	0.22837116	
488.2	0.22701675	0.22828263	
488.4	0.22667158	0.22819412	
488.6	0.22651486	0.22810566	
488.8	0.22581054	0.22801722	
489	0.22528145	0.22792882	
489.2	0.22517579	0.22784046	
489.4	0.22431735	0.22775213	
489.6	0.22432241	0.22766383	
489.8	0.22401526	0.22757557	
490	0.22373899	0.22748734	
490.2	0.22350874	0.22739914	
490.4	0.22283531	0.22731098	
490.6	0.22274307	0.22722286	
490.8	0.221956	0.22713477	
491	0.2223115	0.22704671	
491.2	0.2222642	0.22695869	
491.4	0.22173478	0.2268707	
491.6	0.22197187	0.22678274	
491.8	0.22201672	0.22669482	
492	0.22186924	0.22660693	
492.2	0.22159941	0.22651908	
492.4	0.22144379	0.22643126	
492.6	0.22108746	0.22634348	
492.8	0.22057532	0.22625573	
493	0.22009841	0.22616801	
493.2	0.22026017	0.22608033	
493.4	0.21984253	0.22599268	
493.6	0.22019458	0.22590506	
493.8	0.22002196	0.22581748	
494	0.22000328	0.22572994	
494.2	0.22011117	0.22564242	
494.4	0.21981965	0.22555494	
494.6	0.21957966	0.2254675	
494.8	0.21915262	0.22538009	
495	0.21880158	0.22529271	
495.2	0.21829338	0.22520537	
495.4	0.21800497	0.22511806	
495.6	0.2178455	0.22503078	
495.8	0.21738794	0.22494354	
496	0.21723518	0.22485633	
496.2	0.21614171	0.22476916	
496.4	0.2154767	0.22468202	
496.6	0.21514324	0.22459491	
496.8	0.21443376	0.22450784	
497	0.21405916	0.2244208	
497.2	0.2140725	0.22433379	
497.4	0.21377817	0.22424682	
497.6	0.21381132	0.22415988	
497.8	0.21364688	0.22407298	
498	0.2134136	0.22398611	
498.2	0.21338189	0.22389927	
498.4	0.21343908	0.22381247	
498.6	0.21285399	0.2237257	
498.8	0.21262617	0.22363896	
499	0.21231323	0.22355226	
499.2	0.212553	0.22346559	
499.4	0.21280273	0.22337896	
499.6	0.21297011	0.22329236	
499.8	0.21263108	0.22320579	
500	0.21221889	0.22311925	
500.2	0.21112008	0.22303275	
500.4	0.21140095	0.22294629	
500.6	0.21122604	0.22285985	
500.8	0.21073285	0.22277345	
501	0.21047389	0.22268709	
501.2	0.20981245	0.22260075	
501.4	0.20950894	0.22251445	
501.6	0.20906027	0.22242819	
501.8	0.2088044	0.22234195	
502	0.20865761	0.22225575	
502.2	0.20870858	0.22216959	
502.4	0.2084229	0.22208346	
502.6	0.2076696	0.22199736	
502.8	0.20801166	0.22191129	
503	0.20797182	0.22182526	
503.2	0.20782934	0.22173926	
503.4	0.20809724	0.22165329	
503.6	0.20787597	0.22156736	
503.8	0.20728144	0.22148146	
504	0.20667041	0.2213956	
504.2	0.20618194	0.22130976	
504.4	0.20645692	0.22122396	
504.6	0.20608394	0.2211382	
504.8	0.20612372	0.22105247	
505	0.20589184	0.22096677	
505.2	0.20542301	0.2208811	
505.4	0.20547	0.22079547	
505.6	0.20570821	0.22070987	
505.8	0.20594151	0.2206243	
506	0.20588369	0.22053877	
506.2	0.20576447	0.22045327	
506.4	0.2050759	0.2203678	
506.6	0.20506506	0.22028236	
506.8	0.20504801	0.22019696	
507	0.20497399	0.2201116	
507.2	0.20487653	0.22002626	
507.4	0.20532508	0.21994096	
507.6	0.20483909	0.21985569	
507.8	0.20450205	0.21977046	
508	0.20410817	0.21968525	
508.2	0.20413402	0.21960008	
508.4	0.20364831	0.21951495	
508.6	0.20330058	0.21942984	
508.8	0.20322252	0.21934477	
509	0.20285786	0.21925974	
509.2	0.20281067	0.21917473	
509.4	0.20246881	0.21908976	
509.6	0.20262108	0.21900482	
509.8	0.20219246	0.21891992	
510	0.20203914	0.21883504	
510.2	0.20169234	0.2187502	
510.4	0.20144128	0.2186654	
510.6	0.20155739	0.21858062	
510.8	0.20171677	0.21849588	
511	0.20206749	0.21841117	
511.2	0.20187907	0.2183265	
511.4	0.20181394	0.21824185	
511.6	0.2014489	0.21815724	
511.8	0.20114921	0.21807267	
512	0.20075125	0.21798812	
512.2	0.20091071	0.21790361	
512.4	0.20017697	0.21781913	
512.6	0.20024837	0.21773469	
512.8	0.20038988	0.21765027	
513	0.20042183	0.21756589	
513.2	0.20007989	0.21748155	
513.4	0.20007599	0.21739723	
513.6	0.1999037	0.21731295	
513.8	0.20008868	0.2172287	
514	0.20035095	0.21714448	
514.2	0.20010929	0.2170603	
514.4	0.20008164	0.21697615	
514.6	0.19991677	0.21689203	
514.8	0.19968794	0.21680794	
515	0.19936084	0.21672389	
515.2	0.19872256	0.21663986	
515.4	0.19786414	0.21655588	
515.6	0.19767818	0.21647192	
515.8	0.1969935	0.216388	
516	0.19682042	0.2163041	
516.2	0.19732071	0.21622025	
516.4	0.19699454	0.21613642	
516.6	0.19719878	0.21605263	
516.8	0.19740136	0.21596887	
517	0.19712915	0.21588514	
517.2	0.19720808	0.21580144	
517.4	0.19767896	0.21571778	
517.6	0.19733306	0.21563415	
517.8	0.19800047	0.21555055	
518	0.19781428	0.21546698	
518.2	0.19758477	0.21538345	
518.4	0.19774486	0.21529994	
518.6	0.19756784	0.21521648	
518.8	0.19760567	0.21513304	
519	0.19755139	0.21504963	
519.2	0.1971551	0.21496626	
519.4	0.19652699	0.21488292	
519.6	0.19672592	0.21479961	
519.8	0.19611638	0.21471634	
520	0.1958538	0.2146331	
520.2	0.19558507	0.21454988	
520.4	0.19472996	0.21446671	
520.6	0.19388263	0.21438356	
520.8	0.19355494	0.21430045	
521	0.19286625	0.21421736	
521.2	0.19247318	0.21413431	
521.4	0.19230384	0.2140513	
521.6	0.19197646	0.21396831	
521.8	0.19218028	0.21388536	
522	0.19178702	0.21380244	
522.2	0.1915998	0.21371955	
522.4	0.19218027	0.21363669	
522.6	0.19286117	0.21355387	
522.8	0.19360733	0.21347108	
523	0.19382995	0.21338832	
523.2	0.19362711	0.21330559	
523.4	0.19348728	0.21322289	
523.6	0.19330239	0.21314023	
523.8	0.19302747	0.21305759	
524	0.19252705	0.21297499	
524.2	0.19223504	0.21289243	
524.4	0.19178429	0.21280989	
524.6	0.1916395	0.21272739	
524.8	0.1916027	0.21264492	
525	0.19133688	0.21256248	
525.2	0.19109959	0.21248007	
525.4	0.19137887	0.21239769	
525.6	0.19128088	0.21231535	
525.8	0.19095057	0.21223303	
526	0.19073956	0.21215075	
526.2	0.19108913	0.21206851	
526.4	0.19135207	0.21198629	
526.6	0.19112421	0.2119041	
526.8	0.19116974	0.21182195	
527	0.19043904	0.21173983	
527.2	0.189514	0.21165774	
527.4	0.18924222	0.21157568	
527.6	0.18911291	0.21149366	
527.8	0.18956354	0.21141167	
528	0.18931668	0.2113297	
528.2	0.18909586	0.21124777	
528.4	0.18884691	0.21116588	
528.6	0.18878632	0.21108401	
528.8	0.18907749	0.21100217	
529	0.18945866	0.21092037	
529.2	0.18924965	0.2108386	
529.4	0.18974716	0.21075686	
529.6	0.18968338	0.21067515	
529.8	0.1895328	0.21059348	
530	0.18998874	0.21051183	
530.2	0.19013212	0.21043022	
530.4	0.18993129	0.21034864	
530.6	0.18959413	0.21026709	
530.8	0.18985426	0.21018557	
531	0.18926069	0.21010408	
531.2	0.18880562	0.21002263	
531.4	0.18871534	0.2099412	
531.6	0.18852213	0.20985981	
531.8	0.18804418	0.20977845	
532	0.18757257	0.20969712	
532.2	0.18659132	0.20961583	
532.4	0.18600059	0.20953456	
532.6	0.18628774	0.20945333	
532.8	0.18661313	0.20937212	
533	0.18674391	0.20929095	
533.2	0.18684082	0.20920981	
533.4	0.18688622	0.2091287	
533.6	0.18702957	0.20904763	
533.8	0.18736076	0.20896658	
534	0.18770312	0.20888557	
534.2	0.18783653	0.20880459	
534.4	0.18777467	0.20872363	
534.6	0.18761946	0.20864272	
534.8	0.18759007	0.20856183	
535	0.18676242	0.20848097	
535.2	0.18638477	0.20840014	
535.4	0.18589072	0.20831935	
535.6	0.18554998	0.20823859	
535.8	0.18492624	0.20815786	
536	0.18474176	0.20807715	
536.2	0.18409291	0.20799649	
536.4	0.18423874	0.20791585	
536.6	0.18472911	0.20783524	
536.8	0.18476759	0.20775467	
537	0.18496178	0.20767412	
537.2	0.184575	0.20759361	
537.4	0.18469309	0.20751313	
537.6	0.18507995	0.20743268	
537.8	0.18502747	0.20735226	
538	0.18493506	0.20727187	
538.2	0.18462545	0.20719151	
538.4	0.18411791	0.20711119	
538.6	0.18406982	0.20703089	
538.8	0.18367304	0.20695063	
539	0.18378322	0.2068704	
539.2	0.18399996	0.2067902	
539.4	0.18369823	0.20671002	
539.6	0.18335976	0.20662989	
539.8	0.1833661	0.20654978	
540	0.18323771	0.2064697	
540.2	0.18300022	0.20638965	
540.4	0.18294872	0.20630964	
540.6	0.18290079	0.20622966	
540.8	0.1826981	0.2061497	
541	0.18271949	0.20606978	
541.2	0.18211779	0.20598989	
541.4	0.18236258	0.20591003	
541.6	0.18162555	0.2058302	
541.8	0.18122255	0.2057504	
542	0.1811484	0.20567064	
542.2	0.18098312	0.2055909	
542.4	0.18132903	0.2055112	
542.6	0.18166999	0.20543152	
542.8	0.18191215	0.20535188	
543	0.18232786	0.20527227	
543.2	0.1820228	0.20519268	
543.4	0.1819061	0.20511313	
543.6	0.18148847	0.20503361	
543.8	0.1815405	0.20495412	
544	0.1812265	0.20487467	
544.2	0.18138702	0.20479524	
544.4	0.18156777	0.20471584	
544.6	0.18141706	0.20463647	
544.8	0.18132423	0.20455714	
545	0.18151449	0.20447784	
545.2	0.18033205	0.20439856	
545.4	0.18015777	0.20431932	
545.6	0.17961626	0.20424011	
545.8	0.17987364	0.20416092	
546	0.18011681	0.20408177	
546.2	0.17994229	0.20400265	
546.4	0.17993113	0.20392356	
546.6	0.17957912	0.20384451	
546.8	0.17979811	0.20376548	
547	0.1797004	0.20368648	
547.2	0.17918748	0.20360751	
547.4	0.17907067	0.20352858	
547.6	0.17859772	0.20344967	
547.8	0.17871302	0.2033708	
548	0.17882361	0.20329195	
548.2	0.17888248	0.20321314	
548.4	0.17863437	0.20313435	
548.6	0.17858463	0.2030556	
548.8	0.17903063	0.20297688	
549	0.1790882	0.20289819	
549.2	0.17858457	0.20281953	
549.4	0.17903398	0.20274089	
549.6	0.17906691	0.20266229	
549.8	0.17908531	0.20258372	
550	0.17884018	0.20250519	
550.2	0.17848734	0.20242668	
550.4	0.17817812	0.2023482	
550.6	0.17806872	0.20226975	
550.8	0.17765725	0.20219133	
551	0.17729456	0.20211295	
551.2	0.17659948	0.20203459	
551.4	0.17658764	0.20195626	
551.6	0.17616869	0.20187797	
551.8	0.17629305	0.2017997	
552	0.17637626	0.20172146	
552.2	0.17639582	0.20164326	
552.4	0.17659531	0.20156508	
552.6	0.17707446	0.20148694	
552.8	0.17765878	0.20140883	
553	0.17778917	0.20133074	
553.2	0.17788348	0.20125269	
553.4	0.17797382	0.20117467	
553.6	0.17808384	0.20109667	
553.8	0.17769033	0.20101871	
554	0.17748111	0.20094078	
554.2	0.17713255	0.20086287	
554.4	0.17713459	0.200785	
554.6	0.17678605	0.20070716	
554.8	0.17605979	0.20062935	
555	0.17614602	0.20055157	
555.2	0.1760751	0.20047381	
555.4	0.17642698	0.20039609	
555.6	0.17647945	0.2003184	
555.8	0.17693022	0.20024074	
556	0.17678717	0.20016311	
556.2	0.17625176	0.20008551	
556.4	0.17634115	0.20000794	
556.6	0.17654892	0.1999304	
556.8	0.17642641	0.19985289	
557	0.17596735	0.19977541	
557.2	0.17585506	0.19969796	
557.4	0.17574927	0.19962053	
557.6	0.17570958	0.19954314	
557.8	0.1754843	0.19946578	
558	0.17547617	0.19938845	
558.2	0.17539005	0.19931115	
558.4	0.1757427	0.19923388	
558.6	0.17523701	0.19915664	
558.8	0.17510898	0.19907943	
559	0.17541044	0.19900225	
559.2	0.17523376	0.1989251	
559.4	0.17530312	0.19884798	
559.6	0.17496327	0.19877089	
559.8	0.1741541	0.19869383	
560	0.17340981	0.19861679	
560.2	0.17284643	0.19853979	
560.4	0.17267807	0.19846282	
560.6	0.17237711	0.19838588	
560.8	0.17183012	0.19830897	
561	0.17196854	0.19823209	
561.2	0.17193051	0.19815523	
561.4	0.17250906	0.19807841	
561.6	0.17298597	0.19800162	
561.8	0.17298	0.19792486	
562	0.17343809	0.19784812	
562.2	0.17366487	0.19777142	
562.4	0.1741009	0.19769474	
562.6	0.17443113	0.1976181	
562.8	0.17486535	0.19754149	
563	0.17532155	0.1974649	
563.2	0.1755647	0.19738835	
563.4	0.17601947	0.19731182	
563.6	0.17599539	0.19723533	
563.8	0.17600998	0.19715886	
564	0.17620797	0.19708242	
564.2	0.17603214	0.19700602	
564.4	0.17562328	0.19692964	
564.6	0.17531861	0.19685329	
564.8	0.17529207	0.19677698	
565	0.17536483	0.19670069	
565.2	0.17474683	0.19662443	
565.4	0.1751195	0.1965482	
565.6	0.17450682	0.196472	
565.8	0.17361903	0.19639583	
566	0.17361832	0.19631969	
566.2	0.17277336	0.19624358	
566.4	0.17232922	0.1961675	
566.6	0.17215234	0.19609145	
566.8	0.17209233	0.19601542	
567	0.17221589	0.19593943	
567.2	0.17230863	0.19586347	
567.4	0.17235497	0.19578753	
567.6	0.17240907	0.19571163	
567.8	0.17261466	0.19563575	
568	0.17240116	0.19555991	
568.2	0.1721677	0.19548409	
568.4	0.17242627	0.1954083	
568.6	0.17218902	0.19533255	
568.8	0.17241696	0.19525682	
569	0.17215959	0.19518112	
569.2	0.17192564	0.19510545	
569.4	0.17171772	0.19502981	
569.6	0.17154376	0.1949542	
569.8	0.17127464	0.19487862	
570	0.17131764	0.19480307	
570.2	0.17043027	0.19472754	
570.4	0.17055971	0.19465205	
570.6	0.17009382	0.19457659	
570.8	0.17032431	0.19450115	
571	0.17053926	0.19442574	
571.2	0.17095525	0.19435037	
571.4	0.17101195	0.19427502	
571.6	0.17146178	0.1941997	
571.8	0.17134473	0.19412441	
572	0.17116493	0.19404915	
572.2	0.17149038	0.19397392	
572.4	0.17194618	0.19389872	
572.6	0.17174247	0.19382355	
572.8	0.17174264	0.19374841	
573	0.17154328	0.19367329	
573.2	0.17115859	0.19359821	
573.4	0.17089277	0.19352315	
573.6	0.1711745	0.19344812	
573.8	0.17061137	0.19337313	
574	0.17007457	0.19329816	
574.2	0.16917652	0.19322322	
574.4	0.16929543	0.19314831	
574.6	0.16911484	0.19307343	
574.8	0.16964053	0.19299857	
575	0.17001371	0.19292375	
575.2	0.17005558	0.19284896	
575.4	0.16978254	0.19277419	
575.6	0.16959151	0.19269946	
575.8	0.16936102	0.19262475	
576	0.169727	0.19255007	
576.2	0.1705264	0.19247542	
576.4	0.170794	0.1924008	
576.6	0.17084425	0.19232621	
576.8	0.17069251	0.19225165	
577	0.17064208	0.19217711	
577.2	0.17058027	0.19210261	
577.4	0.17048239	0.19202813	
577.6	0.17037792	0.19195368	
577.8	0.16985399	0.19187927	
578	0.16954611	0.19180488	
578.2	0.16940189	0.19173052	
578.4	0.16937206	0.19165618	
578.6	0.16898062	0.19158188	
578.8	0.16898141	0.19150761	
579	0.16877342	0.19143336	
579.2	0.16837858	0.19135915	
579.4	0.16795215	0.19128496	
579.6	0.16817703	0.1912108	
579.8	0.16878199	0.19113667	
580	0.16938531	0.19106257	
580.2	0.16981884	0.19098849	
580.4	0.16921861	0.19091445	
580.6	0.1692861	0.19084043	
580.8	0.1693857	0.19076645	
581	0.16931303	0.19069249	
581.2	0.16957129	0.19061856	
581.4	0.1693674	0.19054466	
581.6	0.16922614	0.19047079	
581.8	0.16894869	0.19039695	
582	0.16837305	0.19032313	
582.2	0.16812791	0.19024934	
582.4	0.16723979	0.19017559	
582.6	0.16643621	0.19010186	
582.8	0.16628321	0.19002816	
583	0.16598489	0.18995449	
583.2	0.16580136	0.18988084	
583.4	0.1658297	0.18980723	
583.6	0.16631396	0.18973364	
583.8	0.16639056	0.18966008	
584	0.16630732	0.18958656	
584.2	0.16607546	0.18951305	
584.4	0.16582999	0.18943958	
584.6	0.16591998	0.18936614	
584.8	0.16583457	0.18929272	
585	0.16600023	0.18921934	
585.2	0.166662	0.18914598	
585.4	0.16682469	0.18907265	
585.6	0.16722298	0.18899935	
585.8	0.16734627	0.18892608	
586	0.16701094	0.18885283	
586.2	0.16689815	0.18877962	
586.4	0.16655059	0.18870643	
586.6	0.16620428	0.18863327	
586.8	0.16674142	0.18856014	
587	0.16760652	0.18848703	
587.2	0.16801964	0.18841396	
587.4	0.16851035	0.18834091	
587.6	0.16833309	0.1882679	
587.8	0.1683729	0.18819491	
588	0.16826236	0.18812195	
588.2	0.16832281	0.18804901	
588.4	0.16781768	0.18797611	
588.6	0.16706932	0.18790323	
588.8	0.16687804	0.18783039	
589	0.16690915	0.18775757	
589.2	0.16713762	0.18768477	
589.4	0.16661855	0.18761201	
589.6	0.16678607	0.18753928	
589.8	0.16577815	0.18746657	
590	0.16568779	0.18739389	
590.2	0.1654702	0.18732124	
590.4	0.16553654	0.18724862	
590.6	0.16526233	0.18717602	
590.8	0.165601	0.18710346	
591	0.16579133	0.18703092	
591.2	0.16553882	0.18695841	
591.4	0.16537033	0.18688593	
591.6	0.16494713	0.18681348	
591.8	0.16489182	0.18674105	
592	0.16497074	0.18666865	
592.2	0.16486123	0.18659628	
592.4	0.16427649	0.18652394	
592.6	0.16414956	0.18645163	
592.8	0.16428753	0.18637934	
593	0.16433368	0.18630709	
593.2	0.16444891	0.18623486	
593.4	0.16430271	0.18616266	
593.6	0.16447752	0.18609048	
593.8	0.16405162	0.18601834	
594	0.16428471	0.18594622	
594.2	0.16414923	0.18587413	
594.4	0.16442966	0.18580207	
594.6	0.16422393	0.18573004	
594.8	0.16425422	0.18565803	
595	0.16445164	0.18558605	
595.2	0.16485396	0.1855141	
595.4	0.16546432	0.18544218	
595.6	0.16579825	0.18537029	
595.8	0.16639972	0.18529842	
596	0.16667056	0.18522659	
596.2	0.16648525	0.18515477	
596.4	0.16639301	0.18508299	
596.6	0.16692718	0.18501124	
596.8	0.16694068	0.18493951	
597	0.16652235	0.18486781	
597.2	0.16613231	0.18479614	
597.4	0.16592383	0.1847245	
597.6	0.16493169	0.18465288	
597.8	0.16421152	0.18458129	
598	0.16350928	0.18450973	
598.2	0.16314233	0.1844382	
598.4	0.16293335	0.1843667	
598.6	0.16247513	0.18429522	
598.8	0.16238664	0.18422377	
599	0.16258031	0.18415235	
599.2	0.16281802	0.18408096	
599.4	0.16294045	0.18400959	
599.6	0.16341312	0.18393825	
599.8	0.16386909	0.18386694	
600	0.16454532	0.18379566	
600.2	0.16464757	0.1837244	
600.4	0.16493988	0.18365317	
600.6	0.16542516	0.18358197	
600.8	0.16526559	0.1835108	
601	0.16509559	0.18343966	
601.2	0.16487445	0.18336854	
601.4	0.16452833	0.18329745	
601.6	0.16449088	0.18322639	
601.8	0.16403126	0.18315535	
602	0.16342326	0.18308435	
602.2	0.1630678	0.18301337	
602.4	0.16276579	0.18294241	
602.6	0.16220669	0.18287149	
602.8	0.16222728	0.18280059	
603	0.1623502	0.18272972	
603.2	0.1624201	0.18265888	
603.4	0.16291445	0.18258807	
603.6	0.16340986	0.18251728	
603.8	0.16320097	0.18244652	
604	0.16360724	0.18237579	
604.2	0.16284788	0.18230508	
604.4	0.16274203	0.1822344	
604.6	0.16286442	0.18216375	
604.8	0.16293864	0.18209313	
605	0.16252848	0.18202253	
605.2	0.16230571	0.18195197	
605.4	0.16229444	0.18188143	
605.6	0.16248572	0.18181091	
605.8	0.16173645	0.18174043	
606	0.16145793	0.18166997	
606.2	0.16104346	0.18159954	
606.4	0.16072565	0.18152913	
606.6	0.16075328	0.18145876	
606.8	0.16100179	0.18138841	
607	0.16091134	0.18131808	
607.2	0.16111534	0.18124779	
607.4	0.16169441	0.18117752	
607.6	0.16166733	0.18110728	
607.8	0.1616843	0.18103707	
608	0.16184451	0.18096688	
608.2	0.16186546	0.18089672	
608.4	0.16219861	0.18082659	
608.6	0.16270614	0.18075649	
608.8	0.16252914	0.18068641	
609	0.16227367	0.18061636	
609.2	0.16276011	0.18054634	
609.4	0.16290504	0.18047634	
609.6	0.16294465	0.18040637	
609.8	0.16264226	0.18033643	
610	0.16240768	0.18026652	
610.2	0.16181983	0.18019663	
610.4	0.16196425	0.18012677	
610.6	0.16198706	0.18005694	
610.8	0.16214027	0.17998713	
611	0.16199663	0.17991735	
611.2	0.16204955	0.1798476	
611.4	0.16195833	0.17977787	
611.6	0.16134994	0.17970818	
611.8	0.16143161	0.17963851	
612	0.16121637	0.17956886	
612.2	0.16181583	0.17949925	
612.4	0.16205233	0.17942966	
612.6	0.16252767	0.17936009	
612.8	0.16237947	0.17929056	
613	0.16251926	0.17922105	
613.2	0.16279191	0.17915157	
613.4	0.16305344	0.17908211	
613.6	0.16326349	0.17901268	
613.8	0.16246433	0.17894328	
614	0.1626982	0.17887391	
614.2	0.16229651	0.17880456	
614.4	0.16235211	0.17873524	
614.6	0.16190701	0.17866595	
614.8	0.16150959	0.17859668	
615	0.16112347	0.17852744	
615.2	0.1607516	0.17845823	
615.4	0.16035777	0.17838904	
615.6	0.16015214	0.17831988	
615.8	0.16027167	0.17825075	
616	0.16040197	0.17818164	
616.2	0.1607605	0.17811256	
616.4	0.16081578	0.17804351	
616.6	0.16144888	0.17797449	
616.8	0.16154791	0.17790549	
617	0.16169872	0.17783652	
617.2	0.1618071	0.17776757	
617.4	0.16239253	0.17769865	
617.6	0.16159985	0.17762976	
617.8	0.1606439	0.1775609	
618	0.16135495	0.17749206	
618.2	0.16095995	0.17742325	
618.4	0.16071752	0.17735446	
618.6	0.16022399	0.1772857	
618.8	0.16007547	0.17721697	
619	0.16023225	0.17714827	
619.2	0.16019041	0.17707959	
619.4	0.15977985	0.17701094	
619.6	0.15978747	0.17694231	
619.8	0.15932482	0.17687371	
620	0.15951971	0.17680514	
620.2	0.15965986	0.1767366	
620.4	0.15977495	0.17666808	
620.6	0.15989577	0.17659958	
620.8	0.15994303	0.17653112	
621	0.15977505	0.17646268	
621.2	0.15992868	0.17639427	
621.4	0.16033232	0.17632588	
621.6	0.15967188	0.17625752	
621.8	0.16005563	0.17618919	
622	0.16041425	0.17612088	
622.2	0.16035486	0.1760526	
622.4	0.15964773	0.17598435	
622.6	0.15947865	0.17591612	
622.8	0.15975819	0.17584792	
623	0.15973762	0.17577975	
623.2	0.15956597	0.1757116	
623.4	0.15928802	0.17564348	
623.6	0.15926924	0.17557538	
623.8	0.15904231	0.17550731	
624	0.15974661	0.17543927	
624.2	0.15977473	0.17537126	
624.4	0.1596366	0.17530327	
624.6	0.15956172	0.1752353	
624.8	0.15994878	0.17516737	
625	0.16001312	0.17509946	
625.2	0.1602139	0.17503157	
625.4	0.15979209	0.17496371	
625.6	0.1597645	0.17489588	
625.8	0.15944607	0.17482808	
626	0.15913963	0.1747603	
626.2	0.158831	0.17469255	
626.4	0.15809415	0.17462482	
626.6	0.15830917	0.17455712	
626.8	0.1576592	0.17448945	
627	0.1571952	0.1744218	
627.2	0.15677441	0.17435418	
627.4	0.15703102	0.17428658	
627.6	0.15730287	0.17421901	
627.8	0.15747149	0.17415147	
628	0.15795432	0.17408395	
628.2	0.15776613	0.17401646	
628.4	0.15803521	0.173949	
628.6	0.15808555	0.17388156	
628.8	0.15805131	0.17381415	
629	0.15793908	0.17374676	
629.2	0.15790827	0.1736794	
629.4	0.15810867	0.17361207	
629.6	0.15824427	0.17354476	
629.8	0.15799553	0.17347748	
630	0.15829855	0.17341023	
630.2	0.15850355	0.173343	
630.4	0.15859414	0.1732758	
630.6	0.15853125	0.17320862	
630.8	0.15816551	0.17314147	
631	0.15860372	0.17307434	
631.2	0.15857989	0.17300724	
631.4	0.15894123	0.17294017	
631.6	0.15892394	0.17287312	
631.8	0.15835765	0.1728061	
632	0.15828542	0.17273911	
632.2	0.15827086	0.17267214	
632.4	0.15820039	0.1726052	
632.6	0.15798406	0.17253828	
632.8	0.15798689	0.17247139	
633	0.15808467	0.17240452	
633.2	0.15816922	0.17233768	
633.4	0.15798873	0.17227087	
633.6	0.1576717	0.17220408	
633.8	0.15833964	0.17213732	
634	0.15840186	0.17207059	
634.2	0.15902962	0.17200388	
634.4	0.159432	0.17193719	
634.6	0.15987405	0.17187053	
634.8	0.15973457	0.1718039	
635	0.16032221	0.17173729	
635.2	0.16019624	0.17167071	
635.4	0.16018353	0.17160416	
635.6	0.16014709	0.17153763	
635.8	0.15938702	0.17147113	
636	0.1591135	0.17140465	
636.2	0.15858012	0.1713382	
636.4	0.15805573	0.17127177	
636.6	0.15800786	0.17120537	
636.8	0.15771636	0.171139	
637	0.15716252	0.17107265	
637.2	0.15703828	0.17100633	
637.4	0.15686068	0.17094003	
637.6	0.15665337	0.17087376	
637.8	0.15761497	0.17080751	
638	0.15755295	0.17074129	
638.2	0.15797507	0.1706751	
638.4	0.1580186	0.17060893	
638.6	0.15792194	0.17054279	
638.8	0.15784584	0.17047667	
639	0.15873855	0.17041058	
639.2	0.15864703	0.17034451	
639.4	0.15924414	0.17027847	
639.6	0.15910271	0.17021245	
639.8	0.15855078	0.17014647	
640	0.15795816	0.1700805	
640.2	0.15727138	0.17001456	
640.4	0.15738487	0.16994865	
640.6	0.15756816	0.16988276	
640.8	0.15730982	0.1698169	
641	0.15702802	0.16975107	
641.2	0.15730649	0.16968526	
641.4	0.15742213	0.16961947	
641.6	0.157225	0.16955371	
641.8	0.15796594	0.16948798	
642	0.15748463	0.16942227	
642.2	0.15689948	0.16935659	
642.4	0.15732778	0.16929093	
642.6	0.15726766	0.1692253	
642.8	0.15777285	0.16915969	
643	0.15814518	0.16909411	
643.2	0.1580383	0.16902855	
643.4	0.15842906	0.16896302	
643.6	0.15808809	0.16889752	
643.8	0.15811548	0.16883204	
644	0.15790422	0.16876658	
644.2	0.15781656	0.16870115	
644.4	0.15786316	0.16863575	
644.6	0.15762733	0.16857037	
644.8	0.15724197	0.16850502	
645	0.15747253	0.16843969	
645.2	0.15782703	0.16837439	
645.4	0.15815958	0.16830911	
645.6	0.15811189	0.16824386	
645.8	0.15801149	0.16817863	
646	0.15768932	0.16811343	
646.2	0.15735145	0.16804826	
646.4	0.15759957	0.16798311	
646.6	0.15713283	0.16791798	
646.8	0.15727193	0.16785288	
647	0.15691816	0.16778781	
647.2	0.1568019	0.16772276	
647.4	0.15681311	0.16765773	
647.6	0.15674305	0.16759274	
647.8	0.1566725	0.16752776	
648	0.15662062	0.16746281	
648.2	0.15651573	0.16739789	
648.4	0.15647248	0.16733299	
648.6	0.15667007	0.16726812	
648.8	0.15678143	0.16720327	
649	0.15738773	0.16713845	
649.2	0.15755214	0.16707365	
649.4	0.15774459	0.16700888	
649.6	0.15808851	0.16694413	
649.8	0.1579782	0.16687941	
650	0.15848646	0.16681471	
650.2	0.15827567	0.16675004	
650.4	0.15798069	0.16668539	
650.6	0.15802822	0.16662077	
650.8	0.15813152	0.16655617	
651	0.15813102	0.1664916	
651.2	0.15823591	0.16642705	
651.4	0.15804483	0.16636253	
651.6	0.15786934	0.16629804	
651.8	0.15772767	0.16623356	
652	0.15750999	0.16616912	
652.2	0.15686093	0.16610469	
652.4	0.15611206	0.1660403	
652.6	0.15583833	0.16597593	
652.8	0.15530357	0.16591158	
653	0.15515521	0.16584726	
653.2	0.15519051	0.16578296	
653.4	0.15527467	0.16571869	
653.6	0.15529557	0.16565444	
653.8	0.1552487	0.16559022	
654	0.155513	0.16552602	
654.2	0.15545446	0.16546185	
654.4	0.15597524	0.1653977	
654.6	0.1565496	0.16533358	
654.8	0.1570192	0.16526948	
655	0.15685781	0.16520541	
655.2	0.1567884	0.16514136	
655.4	0.15648435	0.16507734	
655.6	0.15630808	0.16501334	
655.8	0.15663532	0.16494936	
656	0.15619398	0.16488541	
656.2	0.15532662	0.16482149	
656.4	0.15538355	0.16475759	
656.6	0.15578458	0.16469372	
656.8	0.15565677	0.16462987	
657	0.15559414	0.16456604	
657.2	0.15561977	0.16450224	
657.4	0.15505614	0.16443847	
657.6	0.15477634	0.16437471	
657.8	0.15505216	0.16431099	
658	0.15490973	0.16424729	
658.2	0.15514404	0.16418361	
658.4	0.15522555	0.16411996	
658.6	0.15535695	0.16405633	
658.8	0.15555217	0.16399273	
659	0.1553287	0.16392915	
659.2	0.15551643	0.1638656	
659.4	0.15591498	0.16380207	
659.6	0.15616954	0.16373856	
659.8	0.1567238	0.16367508	
660	0.15670453	0.16361163	
660.2	0.15643963	0.1635482	
660.4	0.15680396	0.16348479	
660.6	0.15684331	0.16342141	
660.8	0.15657437	0.16335805	
661	0.15610085	0.16329472	
661.2	0.15556313	0.16323142	
661.4	0.15476662	0.16316813	
661.6	0.15423859	0.16310487	
661.8	0.15394048	0.16304164	
662	0.15370881	0.16297843	
662.2	0.15373852	0.16291525	
662.4	0.15380171	0.16285209	
662.6	0.15424162	0.16278895	
662.8	0.15404874	0.16272584	
663	0.15409611	0.16266275	
663.2	0.15418454	0.16259969	
663.4	0.15405523	0.16253665	
663.6	0.15409569	0.16247364	
663.8	0.15472787	0.16241065	
664	0.15498094	0.16234768	
664.2	0.15468238	0.16228474	
664.4	0.15451556	0.16222183	
664.6	0.15436923	0.16215894	
664.8	0.15452605	0.16209607	
665	0.15403265	0.16203323	
665.2	0.15419018	0.16197041	
665.4	0.15385217	0.16190761	
665.6	0.15361588	0.16184484	
665.8	0.1540992	0.1617821	
666	0.1546865	0.16171938	
666.2	0.15491239	0.16165668	
666.4	0.1548665	0.16159401	
666.6	0.15466788	0.16153136	
666.8	0.15451121	0.16146874	
667	0.15463781	0.16140614	
667.2	0.15510583	0.16134356	
667.4	0.15493284	0.16128101	
667.6	0.15515435	0.16121848	
667.8	0.15464537	0.16115598	
668	0.15449333	0.1610935	
668.2	0.15423557	0.16103105	
668.4	0.1539103	0.16096862	
668.6	0.15396001	0.16090621	
668.8	0.15405836	0.16084383	
669	0.15356969	0.16078147	
669.2	0.15364852	0.16071914	
669.4	0.15349286	0.16065683	
669.6	0.1537742	0.16059455	
669.8	0.15426081	0.16053229	
670	0.15439551	0.16047005	
670.2	0.15411435	0.16040784	
670.4	0.15328917	0.16034565	
670.6	0.15283982	0.16028348	
670.8	0.15292477	0.16022134	
671	0.15254113	0.16015923	
671.2	0.15268042	0.16009714	
671.4	0.15219112	0.16003507	
671.6	0.15227907	0.15997303	
671.8	0.15217996	0.15991101	
672	0.15275869	0.15984901	
672.2	0.15267963	0.15978704	
672.4	0.15236172	0.15972509	
672.6	0.15283449	0.15966317	
672.8	0.15285313	0.15960127	
673	0.15328584	0.15953939	
673.2	0.15413078	0.15947754	
673.4	0.15469439	0.15941571	
673.6	0.15496373	0.15935391	
673.8	0.15506393	0.15929213	
674	0.15522223	0.15923037	
674.2	0.15509456	0.15916864	
674.4	0.15465489	0.15910693	
674.6	0.15442698	0.15904525	
674.8	0.15447727	0.15898359	
675	0.15402852	0.15892195	
675.2	0.15371017	0.15886034	
675.4	0.1533948	0.15879875	
675.6	0.15318922	0.15873719	
675.8	0.15268978	0.15867565	
676	0.15245843	0.15861413	
676.2	0.15177375	0.15855264	
676.4	0.15120766	0.15849117	
676.6	0.15173202	0.15842973	
676.8	0.15198309	0.1583683	
677	0.15228397	0.15830691	
677.2	0.15271725	0.15824553	
677.4	0.15318851	0.15818418	
677.6	0.15348791	0.15812286	
677.8	0.15383613	0.15806155	
678	0.15403214	0.15800028	
678.2	0.15420816	0.15793902	
678.4	0.15462299	0.15787779	
678.6	0.15487443	0.15781658	
678.8	0.15542809	0.1577554	
679	0.15538498	0.15769424	
679.2	0.15510623	0.1576331	
679.4	0.15562137	0.15757199	
679.6	0.15552999	0.1575109	
679.8	0.15570164	0.15744984	
680	0.15565299	0.15738879	
680.2	0.15556392	0.15732778	
680.4	0.15545087	0.15726678	
680.6	0.15533241	0.15720581	
680.8	0.15517661	0.15714486	
681	0.15454321	0.15708394	
681.2	0.15461093	0.15702304	
681.4	0.15431056	0.15696217	
681.6	0.15329303	0.15690131	
681.8	0.1522387	0.15684048	
682	0.151931	0.15677968	
682.2	0.15197873	0.1567189	
682.4	0.15209711	0.15665814	
682.6	0.15190816	0.1565974	
682.8	0.15181734	0.15653669	
683	0.1517641	0.15647601	
683.2	0.15189949	0.15641534	
683.4	0.15242565	0.1563547	
683.6	0.15248782	0.15629409	
683.8	0.15310683	0.15623349	
684	0.15396165	0.15617292	
684.2	0.15485667	0.15611238	
684.4	0.15494331	0.15605185	
684.6	0.15482121	0.15599135	
684.8	0.15490916	0.15593088	
685	0.1546973	0.15587042	
685.2	0.15475276	0.15580999	
685.4	0.15426335	0.15574959	
685.6	0.15348807	0.15568921	
685.8	0.15305732	0.15562885	
686	0.1531114	0.15556851	
686.2	0.15291951	0.1555082	
686.4	0.15246214	0.15544791	
686.6	0.15137022	0.15538765	
686.8	0.15139403	0.1553274	
687	0.15145092	0.15526719	
687.2	0.15102087	0.15520699	
687.4	0.15121061	0.15514682	
687.6	0.15135027	0.15508667	
687.8	0.15164824	0.15502654	
688	0.15183909	0.15496644	
688.2	0.15217229	0.15490636	
688.4	0.15252799	0.15484631	
688.6	0.15245684	0.15478628	
688.8	0.15261607	0.15472627	
689	0.15290454	0.15466628	
689.2	0.1528437	0.15460632	
689.4	0.15298776	0.15454638	
689.6	0.1528952	0.15448646	
689.8	0.15279876	0.15442657	
690	0.15261626	0.1543667	
690.2	0.15270881	0.15430686	
690.4	0.15276472	0.15424703	
690.6	0.15274812	0.15418723	
690.8	0.15361887	0.15412746	
691	0.15350399	0.1540677	
691.2	0.15323314	0.15400797	
691.4	0.15338046	0.15394827	
691.6	0.15323676	0.15388858	
691.8	0.15331617	0.15382892	
692	0.15302998	0.15376928	
692.2	0.15330505	0.15370967	
692.4	0.15325278	0.15365008	
692.6	0.15251883	0.15359051	
692.8	0.15240075	0.15353096	
693	0.15235987	0.15347144	
693.2	0.15172502	0.15341194	
693.4	0.15169979	0.15335247	
693.6	0.15122398	0.15329301	
693.8	0.15110313	0.15323358	
694	0.15151357	0.15317418	
694.2	0.15207277	0.15311479	
694.4	0.15222254	0.15305543	
694.6	0.1523997	0.15299609	
694.8	0.15229113	0.15293678	
695	0.15173669	0.15287749	
695.2	0.15168205	0.15281822	
695.4	0.15153649	0.15275897	
695.6	0.15159111	0.15269975	
695.8	0.15113093	0.15264055	
696	0.1505646	0.15258137	
696.2	0.15064079	0.15252222	
696.4	0.15057154	0.15246309	
696.6	0.15004206	0.15240398	
696.8	0.15026734	0.15234489	
697	0.15051805	0.15228583	
697.2	0.15041073	0.15222679	
697.4	0.1510058	0.15216778	
697.6	0.1510889	0.15210878	
697.8	0.1511706	0.15204981	
698	0.15173683	0.15199086	
698.2	0.15199009	0.15193194	
698.4	0.15187413	0.15187304	
698.6	0.15196633	0.15181416	
698.8	0.15186181	0.1517553	
699	0.15141757	0.15169647	
699.2	0.15203395	0.15163766	
699.4	0.15208487	0.15157887	
699.6	0.15224711	0.1515201	
699.8	0.15218912	0.15146136	
700	0.15250303	0.15140264	
700.2	0.15288781	0.15134394	
700.4	0.15296739	0.15128527	
700.6	0.15279	0.15122662	
700.8	0.15298105	0.15116799	
701	0.1531307	0.15110938	
701.2	0.15299626	0.1510508	
701.4	0.15272613	0.15099224	
701.6	0.15232949	0.1509337	
701.8	0.15223573	0.15087518	
702	0.15252674	0.15081669	
702.2	0.15276386	0.15075822	
702.4	0.1527752	0.15069977	
702.6	0.15281753	0.15064135	
702.8	0.15270738	0.15058295	
703	0.15243892	0.15052457	
703.2	0.15294929	0.15046621	
703.4	0.15266972	0.15040788	
703.6	0.15259698	0.15034957	
703.8	0.15202064	0.15029128	
704	0.15201577	0.15023301	
704.2	0.15183903	0.15017477	
704.4	0.15180039	0.15011655	
704.6	0.15122714	0.15005835	
704.8	0.15100614	0.15000017	
705	0.15089438	0.14994202	
705.2	0.1502483	0.14988389	
705.4	0.14993821	0.14982578	
705.6	0.14967602	0.1497677	
705.8	0.14965508	0.14970963	
706	0.14993263	0.14965159	
706.2	0.15048543	0.14959357	
706.4	0.1504093	0.14953558	
706.6	0.15069335	0.1494776	
706.8	0.1506892	0.14941965	
707	0.1510646	0.14936173	
707.2	0.15123367	0.14930382	
707.4	0.15136413	0.14924594	
707.6	0.15150813	0.14918807	
707.8	0.15168166	0.14913024	
708	0.15246671	0.14907242	
708.2	0.1522202	0.14901463	
708.4	0.15245874	0.14895686	
708.6	0.15274288	0.14889911	
708.8	0.15292312	0.14884138	
709	0.15272233	0.14878368	
709.2	0.15221368	0.14872599	
709.4	0.15226929	0.14866834	
709.6	0.15162811	0.1486107	
709.8	0.15160277	0.14855308	
710	0.15133661	0.14849549	
710.2	0.151121	0.14843792	
710.4	0.15058834	0.14838037	
710.6	0.15087768	0.14832285	
710.8	0.15090089	0.14826535	
711	0.1511309	0.14820786	
711.2	0.15133172	0.14815041	
711.4	0.1514853	0.14809297	
711.6	0.15138797	0.14803556	
711.8	0.15160198	0.14797816	
712	0.15175399	0.14792079	
712.2	0.15138839	0.14786345	
712.4	0.15176758	0.14780612	
712.6	0.15159515	0.14774882	
712.8	0.1512356	0.14769154	
713	0.15109218	0.14763428	
713.2	0.15117466	0.14757704	
713.4	0.150922	0.14751983	
713.6	0.1506103	0.14746264	
713.8	0.15090794	0.14740547	
714	0.15114979	0.14734832	
714.2	0.15127541	0.1472912	
714.4	0.15106509	0.14723409	
714.6	0.15179071	0.14717701	
714.8	0.15237236	0.14711995	
715	0.1528734	0.14706292	
715.2	0.15306284	0.1470059	
715.4	0.15309984	0.14694891	
715.6	0.15296066	0.14689194	
715.8	0.1529866	0.14683499	
716	0.15276357	0.14677807	
716.2	0.15258573	0.14672116	
716.4	0.15255421	0.14666428	
716.6	0.15174047	0.14660742	
716.8	0.15188107	0.14655058	
717	0.15174243	0.14649377	
717.2	0.15175599	0.14643697	
717.4	0.15127795	0.1463802	
717.6	0.15137393	0.14632345	
717.8	0.15134394	0.14626672	
718	0.15127547	0.14621002	
718.2	0.15089004	0.14615333	
718.4	0.1506975	0.14609667	
718.6	0.1509756	0.14604003	
718.8	0.15099176	0.14598341	
719	0.15077	0.14592682	
719.2	0.15036787	0.14587024	
719.4	0.15024621	0.14581369	
719.6	0.14998106	0.14575716	
719.8	0.1498161	0.14570065	
