# Supplementary material for: Molecular basis for DNA recognition by the maternal pioneer transcription factor FoxH1
Source: Nat Commun. 2022 Nov 26;13:7279. doi: 10.1038/s41467-022-34925-y (PMC9701222; doi:10.1038/s41467-022-34925-y)
Supplement: Supplementary file 4 — Source Data [file 41467_2022_34925_MOESM4_ESM.zip › Sourcedata/BLIS/FoxH1/R30A/GSC/DNA/F5Results.txt]

Conc1	1.563E-08	
Start1	270	
Stop1	719.8	
Kobs	0.00193881811594631	
Error Kobs	2.39750418347915E-05	
Koff	0	
Error Koff	0	
Time1	Data1	Fit1	
270	0.00275163	0	
270.2	0.00307398	0.00014815	
270.4	0.00338206	0.00029621	
270.6	0.00379709	0.00044417	
270.8	0.00393515	0.00059204	
271	0.00408072	0.00073981	
271.2	0.00461249	0.00088749	
271.4	0.00477679	0.00103507	
271.6	0.00470883	0.00118256	
271.8	0.00449782	0.00132995	
272	0.0049359	0.00147725	
272.2	0.00491098	0.00162445	
272.4	0.00536746	0.00177156	
272.6	0.00600906	0.00191858	
272.8	0.00663868	0.0020655	
273	0.00700004	0.00221232	
273.2	0.00721506	0.00235906	
273.4	0.00731912	0.00250569	
273.6	0.0084506	0.00265224	
273.8	0.00867057	0.00279869	
274	0.0085391	0.00294504	
274.2	0.00923845	0.0030913	
274.4	0.00983983	0.00323747	
274.6	0.01047064	0.00338354	
274.8	0.01096766	0.00352952	
275	0.01133305	0.00367541	
275.2	0.01151823	0.0038212	
275.4	0.01100275	0.0039669	
275.6	0.01081827	0.00411251	
275.8	0.01104632	0.00425802	
276	0.01162528	0.00440344	
276.2	0.01095546	0.00454876	
276.4	0.01091811	0.00469399	
276.6	0.0114042	0.00483913	
276.8	0.01146886	0.00498418	
277	0.01191469	0.00512913	
277.2	0.01255052	0.00527399	
277.4	0.01275481	0.00541875	
277.6	0.01327446	0.00556343	
277.8	0.0136218	0.00570801	
278	0.0136438	0.00585249	
278.2	0.01453512	0.00599689	
278.4	0.01550272	0.00614119	
278.6	0.0157006	0.0062854	
278.8	0.01632914	0.00642952	
279	0.01645792	0.00657354	
279.2	0.01626923	0.00671747	
279.4	0.01613773	0.00686131	
279.6	0.01647132	0.00700506	
279.8	0.01668096	0.00714871	
280	0.01652464	0.00729227	
280.2	0.01568515	0.00743574	
280.4	0.01583393	0.00757912	
280.6	0.01613517	0.00772241	
280.8	0.01631141	0.0078656	
281	0.01694466	0.0080087	
281.2	0.0166776	0.00815171	
281.4	0.0162626	0.00829463	
281.6	0.01619808	0.00843746	
281.8	0.01646099	0.00858019	
282	0.01663315	0.00872283	
282.2	0.01713587	0.00886539	
282.4	0.01742282	0.00900785	
282.6	0.01786085	0.00915021	
282.8	0.01860337	0.00929249	
283	0.01862468	0.00943468	
283.2	0.01888525	0.00957677	
283.4	0.019095	0.00971877	
283.6	0.01951354	0.00986069	
283.8	0.02020325	0.01000251	
284	0.02028051	0.01014424	
284.2	0.02016192	0.01028588	
284.4	0.02076098	0.01042742	
284.6	0.02092513	0.01056888	
284.8	0.02109099	0.01071025	
285	0.02153332	0.01085152	
285.2	0.0216455	0.01099271	
285.4	0.02195239	0.0111338	
285.6	0.02225153	0.0112748	
285.8	0.02276258	0.01141572	
286	0.02325421	0.01155654	
286.2	0.02358279	0.01169727	
286.4	0.02421825	0.01183791	
286.6	0.02467791	0.01197846	
286.8	0.02481463	0.01211892	
287	0.02532217	0.0122593	
287.2	0.02570071	0.01239958	
287.4	0.02571769	0.01253977	
287.6	0.02608379	0.01267987	
287.8	0.0267044	0.01281988	
288	0.02648163	0.0129598	
288.2	0.02663298	0.01309963	
288.4	0.02693993	0.01323937	
288.6	0.02696352	0.01337902	
288.8	0.02714489	0.01351858	
289	0.02698207	0.01365806	
289.2	0.02679155	0.01379744	
289.4	0.02647836	0.01393673	
289.6	0.02674003	0.01407593	
289.8	0.02676788	0.01421505	
290	0.02724141	0.01435407	
290.2	0.0271955	0.01449301	
290.4	0.02699546	0.01463186	
290.6	0.02723127	0.01477061	
290.8	0.02782446	0.01490928	
291	0.02847787	0.01504786	
291.2	0.02852178	0.01518635	
291.4	0.02888436	0.01532475	
291.6	0.02974393	0.01546306	
291.8	0.03001826	0.01560129	
292	0.03035033	0.01573942	
292.2	0.03121228	0.01587747	
292.4	0.03161288	0.01601543	
292.6	0.03151593	0.01615329	
292.8	0.03099642	0.01629108	
293	0.03063924	0.01642877	
293.2	0.03071068	0.01656637	
293.4	0.03098919	0.01670389	
293.6	0.03137536	0.01684131	
293.8	0.03105882	0.01697865	
294	0.0313282	0.0171159	
294.2	0.03109709	0.01725306	
294.4	0.03117071	0.01739014	
294.6	0.03140033	0.01752712	
294.8	0.03184743	0.01766402	
295	0.03226866	0.01780083	
295.2	0.03242414	0.01793756	
295.4	0.03292412	0.01807419	
295.6	0.03319649	0.01821074	
295.8	0.03344099	0.0183472	
296	0.0338645	0.01848357	
296.2	0.03432962	0.01861985	
296.4	0.03437276	0.01875605	
296.6	0.03402307	0.01889216	
296.8	0.03399391	0.01902818	
297	0.03457578	0.01916411	
297.2	0.03485916	0.01929996	
297.4	0.03507697	0.01943572	
297.6	0.03543447	0.01957139	
297.8	0.035638	0.01970698	
298	0.03602613	0.01984248	
298.2	0.03610107	0.01997789	
298.4	0.03623535	0.02011321	
298.6	0.03663544	0.02024845	
298.8	0.0368652	0.0203836	
299	0.03686573	0.02051867	
299.2	0.03687176	0.02065364	
299.4	0.03648631	0.02078853	
299.6	0.03610443	0.02092334	
299.8	0.03619071	0.02105806	
300	0.0355429	0.02119269	
300.2	0.03538247	0.02132723	
300.4	0.03521263	0.02146169	
300.6	0.03527754	0.02159606	
300.8	0.03536481	0.02173035	
301	0.03532624	0.02186455	
301.2	0.03538655	0.02199866	
301.4	0.03613213	0.02213269	
301.6	0.03683784	0.02226663	
301.8	0.03710963	0.02240048	
302	0.03760018	0.02253425	
302.2	0.03802967	0.02266793	
302.4	0.03871761	0.02280153	
302.6	0.03929833	0.02293504	
302.8	0.03956	0.02306847	
303	0.04005859	0.02320181	
303.2	0.04053817	0.02333506	
303.4	0.04050393	0.02346823	
303.6	0.04106899	0.02360132	
303.8	0.04141545	0.02373431	
304	0.0411517	0.02386723	
304.2	0.04154521	0.02400005	
304.4	0.04197691	0.0241328	
304.6	0.04268565	0.02426545	
304.8	0.04266986	0.02439802	
305	0.04249902	0.02453051	
305.2	0.04310361	0.02466291	
305.4	0.04318041	0.02479523	
305.6	0.04321921	0.02492746	
305.8	0.04322962	0.02505961	
306	0.04349976	0.02519167	
306.2	0.04365364	0.02532364	
306.4	0.04367105	0.02545554	
306.6	0.04368657	0.02558734	
306.8	0.04356694	0.02571907	
307	0.0437485	0.0258507	
307.2	0.04391098	0.02598226	
307.4	0.04396864	0.02611373	
307.6	0.04440468	0.02624511	
307.8	0.0443616	0.02637641	
308	0.04423049	0.02650763	
308.2	0.04446661	0.02663876	
308.4	0.04499553	0.02676981	
308.6	0.04546481	0.02690077	
308.8	0.04533695	0.02703165	
309	0.04495137	0.02716245	
309.2	0.04520858	0.02729316	
309.4	0.04522961	0.02742379	
309.6	0.04572455	0.02755433	
309.8	0.04600114	0.02768479	
310	0.0462581	0.02781516	
310.2	0.04633572	0.02794546	
310.4	0.04602686	0.02807567	
310.6	0.04609869	0.02820579	
310.8	0.04634321	0.02833583	
311	0.04722104	0.02846579	
311.2	0.04735326	0.02859566	
311.4	0.04802967	0.02872546	
311.6	0.04865517	0.02885516	
311.8	0.04906157	0.02898479	
312	0.04953983	0.02911433	
312.2	0.04968797	0.02924379	
312.4	0.05012878	0.02937316	
312.6	0.05003608	0.02950245	
312.8	0.05008563	0.02963166	
313	0.05004012	0.02976079	
313.2	0.05001276	0.02988983	
313.4	0.05003766	0.03001879	
313.6	0.04991279	0.03014767	
313.8	0.04921495	0.03027646	
314	0.04926505	0.03040518	
314.2	0.04940479	0.0305338	
314.4	0.04936747	0.03066235	
314.6	0.04914485	0.03079082	
314.8	0.04985278	0.0309192	
315	0.05025128	0.0310475	
315.2	0.05056082	0.03117571	
315.4	0.05111754	0.03130385	
315.6	0.05154496	0.0314319	
315.8	0.05183012	0.03155987	
316	0.05206296	0.03168776	
316.2	0.05194109	0.03181556	
316.4	0.05172757	0.03194329	
316.6	0.05175879	0.03207093	
316.8	0.05162975	0.03219849	
317	0.05141771	0.03232597	
317.2	0.0511495	0.03245336	
317.4	0.05081789	0.03258068	
317.6	0.0504217	0.03270791	
317.8	0.04988149	0.03283506	
318	0.05005577	0.03296213	
318.2	0.05019596	0.03308912	
318.4	0.04996321	0.03321602	
318.6	0.04989063	0.03334285	
318.8	0.05061391	0.03346959	
319	0.05021922	0.03359625	
319.2	0.05089143	0.03372283	
319.4	0.05140193	0.03384933	
319.6	0.0515913	0.03397575	
319.8	0.05213844	0.03410208	
320	0.05235491	0.03422834	
320.2	0.05279264	0.03435451	
320.4	0.05302586	0.03448061	
320.6	0.05350556	0.03460662	
320.8	0.05372395	0.03473255	
321	0.05471393	0.0348584	
321.2	0.05495184	0.03498417	
321.4	0.05532348	0.03510986	
321.6	0.05535174	0.03523547	
321.8	0.05558031	0.035361	
322	0.05580187	0.03548644	
322.2	0.05638717	0.03561181	
322.4	0.05672229	0.0357371	
322.6	0.05682544	0.0358623	
322.8	0.05671016	0.03598743	
323	0.0562128	0.03611247	
323.2	0.056605	0.03623744	
323.4	0.0567111	0.03636232	
323.6	0.05647473	0.03648712	
323.8	0.05676557	0.03661185	
324	0.05622987	0.03673649	
324.2	0.05647353	0.03686106	
324.4	0.05626539	0.03698554	
324.6	0.05678695	0.03710994	
324.8	0.05699063	0.03723427	
325	0.05751078	0.03735851	
325.2	0.05719453	0.03748268	
325.4	0.05729803	0.03760676	
325.6	0.05708857	0.03773077	
325.8	0.05780514	0.03785469	
326	0.05787753	0.03797854	
326.2	0.05791705	0.03810231	
326.4	0.05765075	0.03822599	
326.6	0.05785039	0.0383496	
326.8	0.05793271	0.03847313	
327	0.05786648	0.03859658	
327.2	0.05866129	0.03871995	
327.4	0.05889782	0.03884324	
327.6	0.05901408	0.03896645	
327.8	0.05907188	0.03908958	
328	0.05897467	0.03921263	
328.2	0.05961729	0.03933561	
328.4	0.06019137	0.0394585	
328.6	0.06107625	0.03958132	
328.8	0.06091128	0.03970405	
329	0.06111838	0.03982671	
329.2	0.06076349	0.03994929	
329.4	0.06058096	0.04007179	
329.6	0.0600326	0.04019422	
329.8	0.05982802	0.04031656	
330	0.0592993	0.04043883	
330.2	0.05876922	0.04056101	
330.4	0.05855526	0.04068312	
330.6	0.05956591	0.04080515	
330.8	0.05916388	0.0409271	
331	0.05937832	0.04104897	
331.2	0.05995299	0.04117077	
331.4	0.06044961	0.04129249	
331.6	0.06139971	0.04141412	
331.8	0.06175703	0.04153568	
332	0.06251239	0.04165717	
332.2	0.06352942	0.04177857	
332.4	0.06438224	0.0418999	
332.6	0.06490908	0.04202115	
332.8	0.06495883	0.04214232	
333	0.06519589	0.04226341	
333.2	0.0648343	0.04238442	
333.4	0.06413926	0.04250536	
333.6	0.06359024	0.04262622	
333.8	0.06362654	0.042747	
334	0.06331506	0.04286771	
334.2	0.06286488	0.04298834	
334.4	0.06315831	0.04310889	
334.6	0.0633541	0.04322936	
334.8	0.06320037	0.04334975	
335	0.0638373	0.04347007	
335.2	0.06394377	0.04359031	
335.4	0.06474362	0.04371047	
335.6	0.06474718	0.04383056	
335.8	0.06431421	0.04395057	
336	0.06509392	0.0440705	
336.2	0.06571722	0.04419035	
336.4	0.06614678	0.04431013	
336.6	0.06615545	0.04442983	
336.8	0.06578656	0.04454946	
337	0.06559442	0.044669	
337.2	0.06523863	0.04478847	
337.4	0.06502913	0.04490787	
337.6	0.06515157	0.04502719	
337.8	0.06508905	0.04514643	
338	0.06532921	0.04526559	
338.2	0.06558663	0.04538468	
338.4	0.06626803	0.04550369	
338.6	0.066361	0.04562262	
338.8	0.06664456	0.04574148	
339	0.0667187	0.04586026	
339.2	0.06688912	0.04597897	
339.4	0.06708024	0.0460976	
339.6	0.06667548	0.04621615	
339.8	0.06668428	0.04633463	
340	0.06778175	0.04645303	
340.2	0.06787956	0.04657135	
340.4	0.0681968	0.0466896	
340.6	0.06826416	0.04680778	
340.8	0.06821613	0.04692587	
341	0.06823381	0.04704389	
341.2	0.06843402	0.04716184	
341.4	0.06871202	0.04727971	
341.6	0.06923616	0.0473975	
341.8	0.06935704	0.04751522	
342	0.06981742	0.04763286	
342.2	0.0700492	0.04775043	
342.4	0.07069093	0.04786792	
342.6	0.07061279	0.04798534	
342.8	0.07060196	0.04810268	
343	0.07094816	0.04821995	
343.2	0.07065394	0.04833714	
343.4	0.07025948	0.04845425	
343.6	0.07040002	0.04857129	
343.8	0.07059506	0.04868826	
344	0.07123753	0.04880515	
344.2	0.07118472	0.04892196	
344.4	0.07147471	0.0490387	
344.6	0.07141168	0.04915537	
344.8	0.07096669	0.04927196	
345	0.07095312	0.04938847	
345.2	0.07108471	0.04950491	
345.4	0.07132858	0.04962128	
345.6	0.07149419	0.04973757	
345.8	0.0712485	0.04985378	
346	0.07135331	0.04996992	
346.2	0.071417	0.05008599	
346.4	0.07165082	0.05020198	
346.6	0.07090266	0.0503179	
346.8	0.07094909	0.05043374	
347	0.07095079	0.05054951	
347.2	0.07090552	0.05066521	
347.4	0.07153775	0.05078083	
347.6	0.07191848	0.05089637	
347.8	0.07265137	0.05101185	
348	0.07253099	0.05112724	
348.2	0.07246819	0.05124257	
348.4	0.0725045	0.05135782	
348.6	0.07275847	0.05147299	
348.8	0.07270733	0.05158809	
349	0.07344525	0.05170312	
349.2	0.07359934	0.05181808	
349.4	0.07420849	0.05193296	
349.6	0.07386478	0.05204776	
349.8	0.07374805	0.05216249	
350	0.07386138	0.05227715	
350.2	0.07367682	0.05239174	
350.4	0.0739741	0.05250625	
350.6	0.07395327	0.05262069	
350.8	0.07433895	0.05273505	
351	0.07439448	0.05284934	
351.2	0.0744611	0.05296356	
351.4	0.07429748	0.05307771	
351.6	0.07408821	0.05319178	
351.8	0.07463363	0.05330578	
352	0.07375513	0.0534197	
352.2	0.07367132	0.05353355	
352.4	0.07343187	0.05364733	
352.6	0.07407952	0.05376104	
352.8	0.07412068	0.05387467	
353	0.07458049	0.05398823	
353.2	0.07485688	0.05410172	
353.4	0.07510178	0.05421513	
353.6	0.07502156	0.05432847	
353.8	0.07556784	0.05444174	
354	0.07605322	0.05455493	
354.2	0.0764563	0.05466806	
354.4	0.0773664	0.05478111	
354.6	0.07754482	0.05489408	
354.8	0.0771833	0.05500699	
355	0.07703049	0.05511982	
355.2	0.07655628	0.05523258	
355.4	0.07653789	0.05534527	
355.6	0.07675603	0.05545788	
355.8	0.07689138	0.05557043	
356	0.07619111	0.0556829	
356.2	0.07541778	0.0557953	
356.4	0.07557536	0.05590762	
356.6	0.07634686	0.05601988	
356.8	0.07593459	0.05613206	
357	0.07574439	0.05624417	
357.2	0.07616605	0.05635621	
357.4	0.07637552	0.05646817	
357.6	0.07643849	0.05658007	
357.8	0.07670946	0.05669189	
358	0.07673622	0.05680364	
358.2	0.07748756	0.05691532	
358.4	0.07771528	0.05702693	
358.6	0.07737675	0.05713846	
358.8	0.0775953	0.05724992	
359	0.07774517	0.05736132	
359.2	0.0776801	0.05747264	
359.4	0.07831954	0.05758389	
359.6	0.07840102	0.05769506	
359.8	0.07855577	0.05780617	
360	0.07866793	0.05791721	
360.2	0.07875311	0.05802817	
360.4	0.079662	0.05813906	
360.6	0.07997185	0.05824988	
360.8	0.07990649	0.05836063	
361	0.0797266	0.05847131	
361.2	0.08059845	0.05858192	
361.4	0.08099559	0.05869246	
361.6	0.08120296	0.05880292	
361.8	0.08146657	0.05891332	
362	0.08148977	0.05902364	
362.2	0.08185209	0.0591339	
362.4	0.08166828	0.05924408	
362.6	0.08139377	0.05935419	
362.8	0.08187077	0.05946423	
363	0.0817422	0.0595742	
363.2	0.0820418	0.0596841	
363.4	0.08197918	0.05979393	
363.6	0.08129406	0.05990369	
363.8	0.08158329	0.06001338	
364	0.08169096	0.060123	
364.2	0.08159057	0.06023254	
364.4	0.08202873	0.06034202	
364.6	0.0821301	0.06045143	
364.8	0.08239853	0.06056077	
365	0.08234812	0.06067003	
365.2	0.08296214	0.06077923	
365.4	0.08327382	0.06088835	
365.6	0.08287753	0.06099741	
365.8	0.08285592	0.0611064	
366	0.0828197	0.06121531	
366.2	0.08250114	0.06132416	
366.4	0.0824849	0.06143293	
366.6	0.08217277	0.06154164	
366.8	0.08211749	0.06165028	
367	0.08208245	0.06175884	
367.2	0.0823958	0.06186734	
367.4	0.08194883	0.06197577	
367.6	0.08193346	0.06208413	
367.8	0.08223384	0.06219241	
368	0.08233324	0.06230063	
368.2	0.08290433	0.06240878	
368.4	0.08370981	0.06251686	
368.6	0.08428756	0.06262487	
368.8	0.08466153	0.06273281	
369	0.08449332	0.06284069	
369.2	0.08434442	0.06294849	
369.4	0.08446644	0.06305622	
369.6	0.08467832	0.06316388	
369.8	0.08504884	0.06327148	
370	0.08496235	0.06337901	
370.2	0.0850253	0.06348646	
370.4	0.08482486	0.06359385	
370.6	0.08415648	0.06370117	
370.8	0.08366731	0.06380842	
371	0.08357977	0.0639156	
371.2	0.08360522	0.06402271	
371.4	0.08331344	0.06412976	
371.6	0.08331835	0.06423673	
371.8	0.08348751	0.06434364	
372	0.08374786	0.06445047	
372.2	0.08413738	0.06455724	
372.4	0.08396019	0.06466394	
372.6	0.08402849	0.06477057	
372.8	0.08403662	0.06487714	
373	0.08383682	0.06498363	
373.2	0.08433189	0.06509006	
373.4	0.08501312	0.06519642	
373.6	0.08551441	0.06530271	
373.8	0.0854661	0.06540893	
374	0.08589395	0.06551508	
374.2	0.08596199	0.06562117	
374.4	0.08565127	0.06572718	
374.6	0.08553555	0.06583313	
374.8	0.08567448	0.06593901	
375	0.08526607	0.06604483	
375.2	0.08520269	0.06615057	
375.4	0.08528278	0.06625625	
375.6	0.08560848	0.06636186	
375.8	0.0858163	0.0664674	
376	0.08571469	0.06657287	
376.2	0.08569207	0.06667828	
376.4	0.08604563	0.06678362	
376.6	0.08643431	0.06688889	
376.8	0.08654759	0.06699409	
377	0.08652154	0.06709923	
377.2	0.08683072	0.0672043	
377.4	0.08641489	0.0673093	
377.6	0.08677258	0.06741423	
377.8	0.08717939	0.0675191	
378	0.08715334	0.06762389	
378.2	0.08738125	0.06772863	
378.4	0.08748624	0.06783329	
378.6	0.08740732	0.06793789	
378.8	0.0872972	0.06804242	
379	0.08682059	0.06814688	
379.2	0.08717707	0.06825127	
379.4	0.08730046	0.0683556	
379.6	0.08729827	0.06845986	
379.8	0.0874273	0.06856406	
380	0.08717475	0.06866818	
380.2	0.08721325	0.06877225	
380.4	0.08777437	0.06887624	
380.6	0.08779928	0.06898017	
380.8	0.08783969	0.06908403	
381	0.08782788	0.06918782	
381.2	0.08779895	0.06929155	
381.4	0.08787681	0.06939521	
381.6	0.08856049	0.0694988	
381.8	0.08853238	0.06960233	
382	0.0882764	0.06970579	
382.2	0.08879676	0.06980918	
382.4	0.08844617	0.06991251	
382.6	0.08856695	0.07001577	
382.8	0.08933752	0.07011897	
383	0.08941054	0.0702221	
383.2	0.08939878	0.07032516	
383.4	0.0889326	0.07042816	
383.6	0.08878392	0.07053109	
383.8	0.08853673	0.07063395	
384	0.0879693	0.07073675	
384.2	0.08807755	0.07083948	
384.4	0.08822801	0.07094215	
384.6	0.08820811	0.07104475	
384.8	0.08822063	0.07114728	
385	0.0881072	0.07124975	
385.2	0.08823841	0.07135216	
385.4	0.08871406	0.07145449	
385.6	0.08901899	0.07155676	
385.8	0.08966533	0.07165897	
386	0.08985656	0.07176111	
386.2	0.09031276	0.07186319	
386.4	0.09032618	0.07196519	
386.6	0.09143471	0.07206714	
386.8	0.09173374	0.07216902	
387	0.09162069	0.07227083	
387.2	0.09155086	0.07237258	
387.4	0.09118152	0.07247426	
387.6	0.09127143	0.07257588	
387.8	0.09137899	0.07267743	
388	0.09092619	0.07277891	
388.2	0.09095442	0.07288033	
388.4	0.09109974	0.07298169	
388.6	0.09105899	0.07308298	
388.8	0.09113446	0.07318421	
389	0.09160127	0.07328537	
389.2	0.09165123	0.07338646	
389.4	0.09165876	0.0734875	
389.6	0.09159802	0.07358846	
389.8	0.09171689	0.07368936	
390	0.09137586	0.0737902	
390.2	0.09146024	0.07389097	
390.4	0.0914347	0.07399168	
390.6	0.09178032	0.07409232	
390.8	0.09076542	0.0741929	
391	0.09096618	0.07429341	
391.2	0.09088585	0.07439386	
391.4	0.09100881	0.07449424	
391.6	0.09135539	0.07459456	
391.8	0.09159609	0.07469482	
392	0.09080823	0.07479501	
392.2	0.09116859	0.07489514	
392.4	0.09153266	0.0749952	
392.6	0.09212564	0.0750952	
392.8	0.09271563	0.07519513	
393	0.09312561	0.075295	
393.2	0.09285829	0.07539481	
393.4	0.09259568	0.07549455	
393.6	0.09271961	0.07559422	
393.8	0.09333089	0.07569384	
394	0.09360172	0.07579339	
394.2	0.09379393	0.07589287	
394.4	0.09386575	0.07599229	
394.6	0.0939514	0.07609165	
394.8	0.093862	0.07619095	
395	0.09481779	0.07629018	
395.2	0.09516673	0.07638934	
395.4	0.09543186	0.07648845	
395.6	0.09509937	0.07658749	
395.8	0.09506732	0.07668646	
396	0.09485831	0.07678537	
396.2	0.09520589	0.07688422	
396.4	0.09509085	0.07698301	
396.6	0.09524972	0.07708173	
396.8	0.0951068	0.07718039	
397	0.09498242	0.07727898	
397.2	0.09497482	0.07737751	
397.4	0.09468504	0.07747598	
397.6	0.09510163	0.07757439	
397.8	0.09550543	0.07767273	
398	0.09541758	0.07777101	
398.2	0.09507256	0.07786922	
398.4	0.09497927	0.07796738	
398.6	0.0952138	0.07806547	
398.8	0.09529203	0.07816349	
399	0.09534047	0.07826146	
399.2	0.09535839	0.07835936	
399.4	0.09515464	0.0784572	
399.6	0.09494901	0.07855497	
399.8	0.09502683	0.07865268	
400	0.09487884	0.07875033	
400.2	0.09451066	0.07884792	
400.4	0.09429322	0.07894544	
400.6	0.09444878	0.0790429	
400.8	0.0947535	0.0791403	
401	0.09506276	0.07923764	
401.2	0.09534858	0.07933491	
401.4	0.09548519	0.07943213	
401.6	0.09652594	0.07952927	
401.8	0.09719345	0.07962636	
402	0.09733395	0.07972339	
402.2	0.09721497	0.07982035	
402.4	0.09752893	0.07991725	
402.6	0.09783166	0.08001409	
402.8	0.09752808	0.08011086	
403	0.09717999	0.08020757	
403.2	0.09705723	0.08030423	
403.4	0.09715862	0.08040081	
403.6	0.09711461	0.08049734	
403.8	0.09663166	0.08059381	
404	0.09650173	0.08069021	
404.2	0.09653622	0.08078655	
404.4	0.09647875	0.08088283	
404.6	0.09639118	0.08097905	
404.8	0.09618657	0.0810752	
405	0.0967404	0.0811713	
405.2	0.09663122	0.08126733	
405.4	0.096861	0.0813633	
405.6	0.09751213	0.08145921	
405.8	0.09742913	0.08155506	
406	0.09756856	0.08165084	
406.2	0.09760702	0.08174657	
406.4	0.09789931	0.08184223	
406.6	0.09762777	0.08193783	
406.8	0.09721933	0.08203337	
407	0.09707722	0.08212885	
407.2	0.09736773	0.08222427	
407.4	0.09719641	0.08231963	
407.6	0.09717794	0.08241492	
407.8	0.09696174	0.08251015	
408	0.09742382	0.08260533	
408.2	0.09746419	0.08270044	
408.4	0.09742913	0.08279549	
408.6	0.09728216	0.08289048	
408.8	0.09742308	0.08298541	
409	0.09853213	0.08308028	
409.2	0.09810575	0.08317508	
409.4	0.09884925	0.08326983	
409.6	0.09940203	0.08336451	
409.8	0.09982188	0.08345914	
410	0.10009415	0.0835537	
410.2	0.10006956	0.0836482	
410.4	0.10047681	0.08374264	
410.6	0.10028416	0.08383703	
410.8	0.10039343	0.08393135	
411	0.10034566	0.08402561	
411.2	0.10048779	0.08411981	
411.4	0.10041727	0.08421395	
411.6	0.100406	0.08430802	
411.8	0.09986681	0.08440204	
412	0.09979291	0.084496	
412.2	0.09940861	0.0845899	
412.4	0.09942585	0.08468374	
412.6	0.10005502	0.08477751	
412.8	0.10062634	0.08487123	
413	0.10105108	0.08496489	
413.2	0.10070328	0.08505848	
413.4	0.10087807	0.08515202	
413.6	0.10076285	0.0852455	
413.8	0.10083094	0.08533891	
414	0.10039624	0.08543227	
414.2	0.10029066	0.08552556	
414.4	0.10051358	0.0856188	
414.6	0.10075818	0.08571198	
414.8	0.1011943	0.08580509	
415	0.10132344	0.08589815	
415.2	0.10171844	0.08599115	
415.4	0.10189617	0.08608409	
415.6	0.10122711	0.08617696	
415.8	0.10096086	0.08626978	
416	0.10094619	0.08636254	
416.2	0.10116391	0.08645524	
416.4	0.10193962	0.08654788	
416.6	0.10245029	0.08664046	
416.8	0.10172733	0.08673298	
417	0.10132927	0.08682544	
417.2	0.10139342	0.08691784	
417.4	0.10135144	0.08701019	
417.6	0.10149477	0.08710247	
417.8	0.10140256	0.08719469	
418	0.10115223	0.08728686	
418.2	0.10120733	0.08737896	
418.4	0.10134362	0.08747101	
418.6	0.1014875	0.087563	
418.8	0.10162635	0.08765493	
419	0.1012692	0.0877468	
419.2	0.10160475	0.08783861	
419.4	0.10162406	0.08793036	
419.6	0.10112084	0.08802205	
419.8	0.10111735	0.08811368	
420	0.101645	0.08820526	
420.2	0.10210803	0.08829677	
420.4	0.10230138	0.08838823	
420.6	0.10194576	0.08847963	
420.8	0.10165467	0.08857097	
421	0.10205254	0.08866225	
421.2	0.10254651	0.08875347	
421.4	0.10251453	0.08884464	
421.6	0.10248831	0.08893574	
421.8	0.10265828	0.08902679	
422	0.10259831	0.08911778	
422.2	0.10236417	0.08920871	
422.4	0.10250583	0.08929958	
422.6	0.10251029	0.08939039	
422.8	0.10279488	0.08948115	
423	0.10261045	0.08957184	
423.2	0.10295982	0.08966248	
423.4	0.10289745	0.08975306	
423.6	0.10330148	0.08984358	
423.8	0.10361771	0.08993405	
424	0.10400756	0.09002445	
424.2	0.10429389	0.0901148	
424.4	0.10401401	0.09020509	
424.6	0.10362779	0.09029532	
424.8	0.10345978	0.0903855	
425	0.10370616	0.09047561	
425.2	0.10385474	0.09056567	
425.4	0.10374166	0.09065567	
425.6	0.10380646	0.09074561	
425.8	0.10405323	0.0908355	
426	0.10416607	0.09092533	
426.2	0.10423429	0.09101509	
426.4	0.10476878	0.09110481	
426.6	0.10459924	0.09119446	
426.8	0.10471039	0.09128406	
427	0.10433792	0.0913736	
427.2	0.10425594	0.09146308	
427.4	0.10480928	0.0915525	
427.6	0.10505875	0.09164187	
427.8	0.10490371	0.09173118	
428	0.10484943	0.09182043	
428.2	0.1047827	0.09190962	
428.4	0.10395527	0.09199876	
428.6	0.10361089	0.09208784	
428.8	0.10375668	0.09217686	
429	0.1035331	0.09226583	
429.2	0.10337875	0.09235474	
429.4	0.10312479	0.09244359	
429.6	0.10360204	0.09253238	
429.8	0.10409085	0.09262112	
430	0.10447273	0.0927098	
430.2	0.1048048	0.09279843	
430.4	0.10543179	0.09288699	
430.6	0.10560853	0.0929755	
430.8	0.10608113	0.09306396	
431	0.10602434	0.09315235	
431.2	0.10663202	0.09324069	
431.4	0.10773519	0.09332897	
431.6	0.10767104	0.0934172	
431.8	0.10780249	0.09350537	
432	0.10764537	0.09359348	
432.2	0.10716395	0.09368154	
432.4	0.10714649	0.09376954	
432.6	0.10707102	0.09385748	
432.8	0.10704391	0.09394537	
433	0.10650061	0.0940332	
433.2	0.10642079	0.09412097	
433.4	0.10625889	0.09420869	
433.6	0.10662653	0.09429635	
433.8	0.10697299	0.09438395	
434	0.1068449	0.0944715	
434.2	0.10676651	0.094559	
434.4	0.10665641	0.09464643	
434.6	0.10673437	0.09473381	
434.8	0.10680524	0.09482114	
435	0.10657678	0.0949084	
435.2	0.10712222	0.09499561	
435.4	0.10733931	0.09508277	
435.6	0.10683532	0.09516987	
435.8	0.10662662	0.09525691	
436	0.10657494	0.0953439	
436.2	0.10626837	0.09543083	
436.4	0.10675704	0.09551771	
436.6	0.10652491	0.09560453	
436.8	0.10640332	0.0956913	
437	0.10673136	0.09577801	
437.2	0.10673908	0.09586466	
437.4	0.10689054	0.09595126	
437.6	0.1073152	0.0960378	
437.8	0.10743698	0.09612429	
438	0.10706042	0.09621072	
438.2	0.10699127	0.09629709	
438.4	0.10765193	0.09638341	
438.6	0.10759932	0.09646968	
438.8	0.10766138	0.09655589	
439	0.10746824	0.09664204	
439.2	0.1076441	0.09672814	
439.4	0.1071684	0.09681418	
439.6	0.10696775	0.09690017	
439.8	0.10717597	0.0969861	
440	0.10788422	0.09707198	
440.2	0.10792008	0.0971578	
440.4	0.10809748	0.09724357	
440.6	0.10831897	0.09732928	
440.8	0.10859704	0.09741494	
441	0.10913963	0.09750054	
441.2	0.10908328	0.09758609	
441.4	0.10897039	0.09767158	
441.6	0.10884984	0.09775702	
441.8	0.10900857	0.0978424	
442	0.10942805	0.09792773	
442.2	0.10946124	0.098013	
442.4	0.1098181	0.09809822	
442.6	0.10980292	0.09818339	
442.8	0.11003807	0.0982685	
443	0.10980755	0.09835355	
443.2	0.10981918	0.09843855	
443.4	0.10994277	0.09852349	
443.6	0.11077521	0.09860839	
443.8	0.11126338	0.09869322	
444	0.11204354	0.098778	
444.2	0.11159577	0.09886273	
444.4	0.11153896	0.0989474	
444.6	0.11181095	0.09903202	
444.8	0.11108653	0.09911659	
445	0.11080079	0.0992011	
445.2	0.11073623	0.09928555	
445.4	0.11028524	0.09936995	
445.6	0.1103994	0.0994543	
445.8	0.11056941	0.09953859	
446	0.1106261	0.09962283	
446.2	0.1100393	0.09970702	
446.4	0.11045529	0.09979115	
446.6	0.11119795	0.09987522	
446.8	0.11088187	0.09995925	
447	0.11125506	0.10004321	
447.2	0.11170969	0.10012713	
447.4	0.11225281	0.10021099	
447.6	0.11241378	0.1002948	
447.8	0.1121179	0.10037855	
448	0.1123023	0.10046225	
448.2	0.11220304	0.10054589	
448.4	0.11220093	0.10062949	
448.6	0.11202361	0.10071303	
448.8	0.11134279	0.10079651	
449	0.11162214	0.10087994	
449.2	0.11185566	0.10096332	
449.4	0.11178886	0.10104664	
449.6	0.11201773	0.10112991	
449.8	0.11232352	0.10121313	
450	0.11256604	0.10129629	
450.2	0.11293807	0.1013794	
450.4	0.11365049	0.10146246	
450.6	0.11383081	0.10154546	
450.8	0.11354803	0.10162841	
451	0.11404887	0.10171131	
451.2	0.11389139	0.10179415	
451.4	0.11374267	0.10187694	
451.6	0.11329196	0.10195968	
451.8	0.11265519	0.10204237	
452	0.11229355	0.102125	
452.2	0.11170166	0.10220758	
452.4	0.11091935	0.1022901	
452.6	0.11089306	0.10237257	
452.8	0.11070995	0.10245499	
453	0.11080851	0.10253736	
453.2	0.11132589	0.10261967	
453.4	0.11106469	0.10270193	
453.6	0.11137814	0.10278414	
453.8	0.11164407	0.10286629	
454	0.11191552	0.1029484	
454.2	0.11184587	0.10303045	
454.4	0.11201483	0.10311244	
454.6	0.11224528	0.10319439	
454.8	0.11253944	0.10327628	
455	0.1126639	0.10335812	
455.2	0.11268471	0.1034399	
455.4	0.11261982	0.10352164	
455.6	0.11234841	0.10360332	
455.8	0.11218815	0.10368495	
456	0.11202613	0.10376652	
456.2	0.11208742	0.10384805	
456.4	0.11219343	0.10392952	
456.6	0.11283464	0.10401094	
456.8	0.11313449	0.10409231	
457	0.11329091	0.10417362	
457.2	0.11377129	0.10425488	
457.4	0.11322659	0.10433609	
457.6	0.11332581	0.10441725	
457.8	0.11339684	0.10449836	
458	0.1135779	0.10457941	
458.2	0.11364097	0.10466041	
458.4	0.11425955	0.10474136	
458.6	0.114393	0.10482226	
458.8	0.11440987	0.10490311	
459	0.11407465	0.1049839	
459.2	0.11389281	0.10506464	
459.4	0.11387008	0.10514534	
459.6	0.11408104	0.10522597	
459.8	0.11432052	0.10530656	
460	0.11388457	0.1053871	
460.2	0.11364182	0.10546758	
460.4	0.11385153	0.10554801	
460.6	0.11423795	0.10562839	
460.8	0.11424625	0.10570872	
461	0.1143469	0.105789	
461.2	0.11431878	0.10586922	
461.4	0.11437065	0.1059494	
461.6	0.11465344	0.10602952	
461.8	0.11503342	0.10610959	
462	0.11517565	0.10618961	
462.2	0.1154311	0.10626958	
462.4	0.1154166	0.10634949	
462.6	0.11538646	0.10642936	
462.8	0.11517193	0.10650917	
463	0.11526389	0.10658894	
463.2	0.11506403	0.10666865	
463.4	0.11572339	0.10674831	
463.6	0.11549666	0.10682792	
463.8	0.11551523	0.10690748	
464	0.11534187	0.10698698	
464.2	0.11583826	0.10706644	
464.4	0.11618915	0.10714585	
464.6	0.11644753	0.1072252	
464.8	0.11669905	0.1073045	
465	0.11701418	0.10738376	
465.2	0.11699406	0.10746296	
465.4	0.11736359	0.10754211	
465.6	0.11733341	0.10762121	
465.8	0.11668407	0.10770026	
466	0.11630991	0.10777925	
466.2	0.11633978	0.1078582	
466.4	0.11630702	0.1079371	
466.6	0.11634725	0.10801594	
466.8	0.11621329	0.10809474	
467	0.11646926	0.10817348	
467.2	0.11631444	0.10825218	
467.4	0.11641946	0.10833082	
467.6	0.11576976	0.10840942	
467.8	0.11583702	0.10848796	
468	0.11603507	0.10856645	
468.2	0.11619216	0.10864489	
468.4	0.11623944	0.10872328	
468.6	0.11663788	0.10880163	
468.8	0.11658529	0.10887992	
469	0.11643621	0.10895816	
469.2	0.11603378	0.10903635	
469.4	0.11558277	0.10911449	
469.6	0.11498707	0.10919258	
469.8	0.11454942	0.10927062	
470	0.11508361	0.10934861	
470.2	0.11508954	0.10942655	
470.4	0.11518411	0.10950444	
470.6	0.11510563	0.10958228	
470.8	0.11506855	0.10966007	
471	0.11541968	0.10973781	
471.2	0.11578763	0.1098155	
471.4	0.11601313	0.10989314	
471.6	0.11621874	0.10997073	
471.8	0.11669056	0.11004827	
472	0.11720596	0.11012576	
472.2	0.11782464	0.1102032	
472.4	0.11824566	0.11028059	
472.6	0.11861516	0.11035793	
472.8	0.11879861	0.11043522	
473	0.1183675	0.11051247	
473.2	0.1182827	0.11058966	
473.4	0.11844227	0.1106668	
473.6	0.11816124	0.11074389	
473.8	0.11834659	0.11082094	
474	0.11787912	0.11089793	
474.2	0.11716992	0.11097488	
474.4	0.11694279	0.11105177	
474.6	0.11665176	0.11112862	
474.8	0.11627706	0.11120542	
475	0.11630184	0.11128216	
475.2	0.1163834	0.11135886	
475.4	0.11622388	0.11143551	
475.6	0.11624935	0.11151211	
475.8	0.11691403	0.11158866	
476	0.11690943	0.11166516	
476.2	0.11699636	0.11174161	
476.4	0.11730082	0.11181802	
476.6	0.1171452	0.11189437	
476.8	0.11708818	0.11197068	
477	0.11703657	0.11204693	
477.2	0.11752665	0.11212314	
477.4	0.11761643	0.1121993	
477.6	0.1171572	0.11227541	
477.8	0.11750815	0.11235147	
478	0.11735831	0.11242748	
478.2	0.11746936	0.11250344	
478.4	0.11749286	0.11257936	
478.6	0.11741185	0.11265522	
478.8	0.11704806	0.11273104	
479	0.11708403	0.11280681	
479.2	0.11693207	0.11288253	
479.4	0.11670234	0.1129582	
479.6	0.11676786	0.11303382	
479.8	0.11673159	0.11310939	
480	0.11673159	0.11318493	
480.2	0.11573387	0.11314105	
480.4	0.11451634	0.11309719	
480.6	0.11349453	0.11305334	
480.8	0.11273214	0.11300951	
481	0.11186213	0.1129657	
481.2	0.11116341	0.1129219	
481.4	0.11084844	0.11287812	
481.6	0.11030213	0.11283436	
481.8	0.10992574	0.11279062	
482	0.10982077	0.11274689	
482.2	0.11001334	0.11270318	
482.4	0.11037091	0.11265948	
482.6	0.10986863	0.11261581	
482.8	0.10973993	0.11257215	
483	0.10958471	0.11252851	
483.2	0.1096628	0.11248488	
483.4	0.10982835	0.11244127	
483.6	0.10994418	0.11239768	
483.8	0.11004508	0.1123541	
484	0.11026479	0.11231054	
484.2	0.11010189	0.112267	
484.4	0.10986172	0.11222348	
484.6	0.11003186	0.11217997	
484.8	0.11011424	0.11213648	
485	0.11022296	0.11209301	
485.2	0.11013947	0.11204955	
485.4	0.11059102	0.11200611	
485.6	0.11053365	0.11196268	
485.8	0.11018538	0.11191928	
486	0.11000952	0.11187589	
486.2	0.10983186	0.11183252	
486.4	0.10962324	0.11178916	
486.6	0.10956659	0.11174582	
486.8	0.10931113	0.1117025	
487	0.10925458	0.11165919	
487.2	0.10971968	0.1116159	
487.4	0.10965534	0.11157263	
487.6	0.10912325	0.11152937	
487.8	0.10887321	0.11148614	
488	0.10875584	0.11144291	
488.2	0.1077242	0.11139971	
488.4	0.1073146	0.11135652	
488.6	0.1069785	0.11131335	
488.8	0.10670387	0.11127019	
489	0.10671757	0.11122706	
489.2	0.10647145	0.11118393	
489.4	0.1065186	0.11114083	
489.6	0.10653792	0.11109774	
489.8	0.10622002	0.11105467	
490	0.10617102	0.11101162	
490.2	0.10609729	0.11096858	
490.4	0.10605244	0.11092556	
490.6	0.10608428	0.11088255	
490.8	0.10517955	0.11083956	
491	0.10531584	0.11079659	
491.2	0.10557364	0.11075364	
491.4	0.10542583	0.1107107	
491.6	0.10525265	0.11066778	
491.8	0.10530748	0.11062487	
492	0.10542249	0.11058199	
492.2	0.10497681	0.11053912	
492.4	0.10489313	0.11049626	
492.6	0.1046857	0.11045342	
492.8	0.10444727	0.1104106	
493	0.10429752	0.1103678	
493.2	0.1041734	0.11032501	
493.4	0.1041711	0.11028224	
493.6	0.10436139	0.11023948	
493.8	0.1045204	0.11019674	
494	0.10415384	0.11015402	
494.2	0.10383334	0.11011131	
494.4	0.10372586	0.11006863	
494.6	0.1037502	0.11002595	
494.8	0.10368747	0.1099833	
495	0.10401467	0.10994066	
495.2	0.10403537	0.10989804	
495.4	0.10375352	0.10985543	
495.6	0.10370648	0.10981284	
495.8	0.10344365	0.10977027	
496	0.10350277	0.10972771	
496.2	0.10263831	0.10968517	
496.4	0.10221245	0.10964265	
496.6	0.10196474	0.10960014	
496.8	0.1016147	0.10955765	
497	0.10151175	0.10951517	
497.2	0.10123116	0.10947272	
497.4	0.1010774	0.10943027	
497.6	0.1013264	0.10938785	
497.8	0.10124495	0.10934544	
498	0.10106897	0.10930305	
498.2	0.10175455	0.10926067	
498.4	0.10246788	0.10921832	
498.6	0.10245134	0.10917597	
498.8	0.10239182	0.10913365	
499	0.10267775	0.10909134	
499.2	0.10242477	0.10904904	
499.4	0.10239072	0.10900677	
499.6	0.10244517	0.10896451	
499.8	0.10225102	0.10892226	
500	0.10202015	0.10888003	
500.2	0.10107525	0.10883782	
500.4	0.1014808	0.10879563	
500.6	0.10123881	0.10875345	
500.8	0.10055067	0.10871129	
501	0.09977666	0.10866914	
501.2	0.09911807	0.10862701	
501.4	0.09857762	0.1085849	
501.6	0.09845373	0.1085428	
501.8	0.09822115	0.10850072	
502	0.09889552	0.10845865	
502.2	0.09930856	0.10841661	
502.4	0.09888709	0.10837457	
502.6	0.09847562	0.10833256	
502.8	0.09865296	0.10829056	
503	0.0986846	0.10824858	
503.2	0.09836936	0.10820661	
503.4	0.09869854	0.10816466	
503.6	0.09903445	0.10812272	
503.8	0.09917331	0.10808081	
504	0.09891921	0.1080389	
504.2	0.09866306	0.10799702	
504.4	0.09907778	0.10795515	
504.6	0.09905887	0.1079133	
504.8	0.0989624	0.10787146	
505	0.09887671	0.10782964	
505.2	0.09942941	0.10778784	
505.4	0.09931093	0.10774605	
505.6	0.09940628	0.10770428	
505.8	0.09946722	0.10766252	
506	0.09970593	0.10762078	
506.2	0.09927466	0.10757906	
506.4	0.09885976	0.10753735	
506.6	0.09848374	0.10749566	
506.8	0.09815835	0.10745398	
507	0.09817663	0.10741233	
507.2	0.09763675	0.10737068	
507.4	0.09790971	0.10732906	
507.6	0.09767966	0.10728745	
507.8	0.09740041	0.10724585	
508	0.09695813	0.10720427	
508.2	0.09713408	0.10716271	
508.4	0.09708852	0.10712117	
508.6	0.09713452	0.10707964	
508.8	0.09737008	0.10703812	
509	0.09785224	0.10699663	
509.2	0.09809431	0.10695514	
509.4	0.09794666	0.10691368	
509.6	0.09807631	0.10687223	
509.8	0.09819398	0.1068308	
510	0.09838735	0.10678938	
510.2	0.09807713	0.10674798	
510.4	0.09790296	0.10670659	
510.6	0.09813445	0.10666522	
510.8	0.09857248	0.10662387	
511	0.0986797	0.10658254	
511.2	0.09812122	0.10654121	
511.4	0.09823943	0.10649991	
511.6	0.09775451	0.10645862	
511.8	0.09734426	0.10641735	
512	0.09700071	0.10637609	
512.2	0.09697129	0.10633485	
512.4	0.0962049	0.10629363	
512.6	0.09613113	0.10625242	
512.8	0.09634202	0.10621122	
513	0.09607692	0.10617005	
513.2	0.09559615	0.10612889	
513.4	0.09601442	0.10608774	
513.6	0.09580782	0.10604661	
513.8	0.09587051	0.1060055	
514	0.09566052	0.1059644	
514.2	0.09558577	0.10592332	
514.4	0.09570334	0.10588226	
514.6	0.09599682	0.10584121	
514.8	0.09594548	0.10580017	
515	0.09563853	0.10575916	
515.2	0.0949843	0.10571815	
515.4	0.09466846	0.10567717	
515.6	0.09443787	0.1056362	
515.8	0.09430225	0.10559524	
516	0.09395822	0.10555431	
516.2	0.09423674	0.10551338	
516.4	0.09425585	0.10547248	
516.6	0.09438901	0.10543159	
516.8	0.09467678	0.10539071	
517	0.09426692	0.10534985	
517.2	0.09465625	0.10530901	
517.4	0.09533694	0.10526818	
517.6	0.09492518	0.10522737	
517.8	0.09523626	0.10518658	
518	0.09491901	0.1051458	
518.2	0.09487581	0.10510503	
518.4	0.09516392	0.10506429	
518.6	0.09514144	0.10502355	
518.8	0.09521384	0.10498284	
519	0.09483585	0.10494214	
519.2	0.09454159	0.10490145	
519.4	0.09454581	0.10486078	
519.6	0.09417411	0.10482013	
519.8	0.09424821	0.10477949	
520	0.09397346	0.10473887	
520.2	0.09431565	0.10469826	
520.4	0.09419588	0.10465767	
520.6	0.09390006	0.1046171	
520.8	0.09444468	0.10457654	
521	0.0942649	0.104536	
521.2	0.09451113	0.10449547	
521.4	0.09422678	0.10445496	
521.6	0.09365297	0.10441446	
521.8	0.09351	0.10437398	
522	0.09294242	0.10433352	
522.2	0.09262085	0.10429307	
522.4	0.09294459	0.10425263	
522.6	0.09330045	0.10421222	
522.8	0.09346765	0.10417182	
523	0.09319266	0.10413143	
523.2	0.09280435	0.10409106	
523.4	0.09294287	0.1040507	
523.6	0.09258339	0.10401036	
523.8	0.09272711	0.10397004	
524	0.09214602	0.10392973	
524.2	0.0923636	0.10388944	
524.4	0.09223559	0.10384916	
524.6	0.09255778	0.1038089	
524.8	0.09254136	0.10376866	
525	0.09227265	0.10372843	
525.2	0.09210674	0.10368821	
525.4	0.09199189	0.10364801	
525.6	0.09185175	0.10360783	
525.8	0.09170406	0.10356766	
526	0.09182449	0.10352751	
526.2	0.09214277	0.10348738	
526.4	0.09207868	0.10344725	
526.6	0.09188346	0.10340715	
526.8	0.09161572	0.10336706	
527	0.09090489	0.10332699	
527.2	0.09027343	0.10328693	
527.4	0.09060929	0.10324688	
527.6	0.0900964	0.10320686	
527.8	0.09009187	0.10316684	
528	0.08998738	0.10312685	
528.2	0.09026456	0.10308687	
528.4	0.09049433	0.1030469	
528.6	0.09044689	0.10300695	
528.8	0.09060534	0.10296702	
529	0.09135337	0.1029271	
529.2	0.09176521	0.10288719	
529.4	0.09270663	0.1028473	
529.6	0.0934439	0.10280743	
529.8	0.0940497	0.10276757	
530	0.09440107	0.10272773	
530.2	0.09432221	0.10268791	
530.4	0.09420702	0.1026481	
530.6	0.09384587	0.1026083	
530.8	0.09383964	0.10256852	
531	0.09326086	0.10252876	
531.2	0.09267643	0.10248901	
531.4	0.09264137	0.10244927	
531.6	0.09179337	0.10240955	
531.8	0.09090952	0.10236985	
532	0.09057703	0.10233016	
532.2	0.08970058	0.10229049	
532.4	0.08931054	0.10225083	
532.6	0.08905859	0.10221119	
532.8	0.08976767	0.10217157	
533	0.08965824	0.10213196	
533.2	0.09038631	0.10209236	
533.4	0.09060235	0.10205278	
533.6	0.0906485	0.10201322	
533.8	0.09025811	0.10197367	
534	0.09012111	0.10193413	
534.2	0.090117	0.10189461	
534.4	0.09000094	0.10185511	
534.6	0.08982739	0.10181562	
534.8	0.09004669	0.10177615	
535	0.08954785	0.10173669	
535.2	0.089312	0.10169725	
535.4	0.08911068	0.10165782	
535.6	0.08835487	0.10161841	
535.8	0.08773746	0.10157902	
536	0.08745541	0.10153963	
536.2	0.08700461	0.10150027	
536.4	0.0873629	0.10146092	
536.6	0.08786507	0.10142158	
536.8	0.08817239	0.10138226	
537	0.08809632	0.10134296	
537.2	0.08808123	0.10130367	
537.4	0.08739063	0.10126439	
537.6	0.08782275	0.10122514	
537.8	0.08775081	0.10118589	
538	0.08781712	0.10114666	
538.2	0.08779747	0.10110745	
538.4	0.08747657	0.10106825	
538.6	0.08806867	0.10102907	
538.8	0.08790716	0.1009899	
539	0.08769576	0.10095075	
539.2	0.08750709	0.10091161	
539.4	0.08728842	0.10087249	
539.6	0.08684087	0.10083338	
539.8	0.08694838	0.10079429	
540	0.08682985	0.10075521	
540.2	0.08673301	0.10071615	
540.4	0.087075	0.1006771	
540.6	0.08711255	0.10063807	
540.8	0.08752434	0.10059906	
541	0.08757286	0.10056006	
541.2	0.08743752	0.10052107	
541.4	0.08749227	0.1004821	
541.6	0.08743476	0.10044314	
541.8	0.08688904	0.1004042	
542	0.08671913	0.10036528	
542.2	0.0869502	0.10032637	
542.4	0.08723788	0.10028747	
542.6	0.08764452	0.10024859	
542.8	0.08740853	0.10020973	
543	0.08742594	0.10017088	
543.2	0.08722246	0.10013204	
543.4	0.08765137	0.10009322	
543.6	0.08760673	0.10005442	
543.8	0.08804157	0.10001563	
544	0.08813311	0.09997685	
544.2	0.08843094	0.09993809	
544.4	0.08899432	0.09989935	
544.6	0.08878257	0.09986062	
544.8	0.08877655	0.0998219	
545	0.08863968	0.0997832	
545.2	0.08792024	0.09974452	
545.4	0.08739757	0.09970585	
545.6	0.0868448	0.09966719	
545.8	0.08696718	0.09962855	
546	0.08724899	0.09958993	
546.2	0.08714821	0.09955132	
546.4	0.08679543	0.09951272	
546.6	0.08623107	0.09947414	
546.8	0.08601081	0.09943558	
547	0.08582701	0.09939703	
547.2	0.08555944	0.09935849	
547.4	0.08563717	0.09931997	
547.6	0.08545894	0.09928147	
547.8	0.08521798	0.09924298	
548	0.0851886	0.0992045	
548.2	0.0851677	0.09916604	
548.4	0.08469603	0.0991276	
548.6	0.08414938	0.09908916	
548.8	0.08419721	0.09905075	
549	0.0840849	0.09901235	
549.2	0.08394567	0.09897396	
549.4	0.08439743	0.09893559	
549.6	0.08460204	0.09889724	
549.8	0.08481181	0.09885889	
550	0.08485059	0.09882057	
550.2	0.0848484	0.09878226	
550.4	0.08459907	0.09874396	
550.6	0.08499258	0.09870568	
550.8	0.08501504	0.09866741	
551	0.08493161	0.09862916	
551.2	0.08503264	0.09859092	
551.4	0.08522159	0.0985527	
551.6	0.08513783	0.09851449	
551.8	0.08493407	0.0984763	
552	0.08515839	0.09843812	
552.2	0.08520489	0.09839996	
552.4	0.08481491	0.09836181	
552.6	0.08495096	0.09832367	
552.8	0.08555151	0.09828555	
553	0.08568649	0.09824745	
553.2	0.08589295	0.09820936	
553.4	0.0864345	0.09817129	
553.6	0.08650249	0.09813323	
553.8	0.08619495	0.09809518	
554	0.08634303	0.09805715	
554.2	0.08619512	0.09801914	
554.4	0.08580751	0.09798113	
554.6	0.08569388	0.09794315	
554.8	0.08490125	0.09790518	
555	0.08513336	0.09786722	
555.2	0.0852813	0.09782928	
555.4	0.08537224	0.09779135	
555.6	0.08538959	0.09775344	
555.8	0.08523725	0.09771554	
556	0.08515245	0.09767766	
556.2	0.08453011	0.09763979	
556.4	0.08469827	0.09760194	
556.6	0.08518865	0.0975641	
556.8	0.08597577	0.09752627	
557	0.08545864	0.09748846	
557.2	0.08564143	0.09745067	
557.4	0.08585228	0.09741289	
557.6	0.08564289	0.09737512	
557.8	0.08559615	0.09733737	
558	0.0854001	0.09729963	
558.2	0.08527728	0.09726191	
558.4	0.08500649	0.0972242	
558.6	0.08450391	0.09718651	
558.8	0.08390583	0.09714883	
559	0.08417231	0.09711117	
559.2	0.08371182	0.09707352	
559.4	0.08335919	0.09703589	
559.6	0.08292493	0.09699827	
559.8	0.08246135	0.09696066	
560	0.08223936	0.09692307	
560.2	0.08179936	0.09688549	
560.4	0.08187413	0.09684793	
560.6	0.08205033	0.09681039	
560.8	0.08224046	0.09677285	
561	0.08232019	0.09673534	
561.2	0.08272707	0.09669783	
561.4	0.0828323	0.09666034	
561.6	0.08355862	0.09662287	
561.8	0.08388182	0.09658541	
562	0.08372479	0.09654797	
562.2	0.08427928	0.09651054	
562.4	0.08436084	0.09647312	
562.6	0.08405931	0.09643572	
562.8	0.08384856	0.09639833	
563	0.08416504	0.09636096	
563.2	0.0840607	0.0963236	
563.4	0.08426215	0.09628626	
563.6	0.08406982	0.09624893	
563.8	0.08424834	0.09621161	
564	0.0842948	0.09617431	
564.2	0.08404531	0.09613703	
564.4	0.08366358	0.09609976	
564.6	0.08381248	0.0960625	
564.8	0.08415441	0.09602526	
565	0.08425763	0.09598803	
565.2	0.083702	0.09595082	
565.4	0.08398569	0.09591362	
565.6	0.08377498	0.09587643	
565.8	0.08328379	0.09583926	
566	0.08309022	0.09580211	
566.2	0.08270658	0.09576496	
566.4	0.08224235	0.09572784	
566.6	0.08235499	0.09569072	
566.8	0.08211054	0.09565363	
567	0.0821108	0.09561654	
567.2	0.0820319	0.09557947	
567.4	0.08220316	0.09554242	
567.6	0.08194736	0.09550538	
567.8	0.0821752	0.09546835	
568	0.08238569	0.09543134	
568.2	0.082058	0.09539434	
568.4	0.08215869	0.09535736	
568.6	0.08217924	0.09532039	
568.8	0.08205721	0.09528343	
569	0.08166293	0.09524649	
569.2	0.08200737	0.09520957	
569.4	0.08189188	0.09517266	
569.6	0.08169169	0.09513576	
569.8	0.08147612	0.09509888	
570	0.08106113	0.09506201	
570.2	0.08075506	0.09502515	
570.4	0.08133734	0.09498831	
570.6	0.08150965	0.09495149	
570.8	0.08122989	0.09491468	
571	0.08149859	0.09487788	
571.2	0.0816571	0.0948411	
571.4	0.08157334	0.09480433	
571.6	0.08122781	0.09476757	
571.8	0.08117213	0.09473083	
572	0.08146216	0.09469411	
572.2	0.08111675	0.09465739	
572.4	0.08120814	0.0946207	
572.6	0.08098024	0.09458401	
572.8	0.0809622	0.09454734	
573	0.08140088	0.09451069	
573.2	0.08127014	0.09447405	
573.4	0.0808032	0.09443742	
573.6	0.0809128	0.09440081	
573.8	0.08053705	0.09436421	
574	0.08050627	0.09432763	
574.2	0.08072816	0.09429106	
574.4	0.08089724	0.0942545	
574.6	0.08107027	0.09421796	
574.8	0.08155745	0.09418143	
575	0.08207725	0.09414492	
575.2	0.08199276	0.09410842	
575.4	0.08154648	0.09407194	
575.6	0.08141735	0.09403547	
575.8	0.08177896	0.09399901	
576	0.08189091	0.09396257	
576.2	0.08233074	0.09392614	
576.4	0.08252182	0.09388973	
576.6	0.08253984	0.09385333	
576.8	0.08286325	0.09381694	
577	0.08248969	0.09378057	
577.2	0.0821249	0.09374421	
577.4	0.08185597	0.09370787	
577.6	0.08155967	0.09367154	
577.8	0.08094364	0.09363522	
578	0.08033978	0.09359892	
578.2	0.07990194	0.09356263	
578.4	0.07967042	0.09352636	
578.6	0.07962993	0.0934901	
578.8	0.07969102	0.09345386	
579	0.07950869	0.09341762	
579.2	0.07890429	0.09338141	
579.4	0.07849917	0.0933452	
579.6	0.07920165	0.09330902	
579.8	0.07921881	0.09327284	
580	0.07945336	0.09323668	
580.2	0.08022127	0.09320053	
580.4	0.08015093	0.0931644	
580.6	0.08048931	0.09312828	
580.8	0.0811908	0.09309218	
581	0.08107219	0.09305609	
581.2	0.08173886	0.09302001	
581.4	0.08166643	0.09298395	
581.6	0.08184173	0.0929479	
581.8	0.08157937	0.09291186	
582	0.0816618	0.09287584	
582.2	0.08177427	0.09283984	
582.4	0.08182418	0.09280384	
582.6	0.08144732	0.09276786	
582.8	0.08141091	0.0927319	
583	0.08118387	0.09269595	
583.2	0.08094682	0.09266001	
583.4	0.0805801	0.09262409	
583.6	0.08093219	0.09258818	
583.8	0.08035296	0.09255228	
584	0.08038956	0.0925164	
584.2	0.08022923	0.09248053	
584.4	0.08000162	0.09244468	
584.6	0.07973386	0.09240884	
584.8	0.07935874	0.09237301	
585	0.07938745	0.0923372	
585.2	0.07976188	0.0923014	
585.4	0.07963667	0.09226562	
585.6	0.08010046	0.09222985	
585.8	0.08002291	0.09219409	
586	0.07977987	0.09215835	
586.2	0.07957736	0.09212262	
586.4	0.07928564	0.09208691	
586.6	0.07867208	0.09205121	
586.8	0.07875876	0.09201552	
587	0.07876884	0.09197985	
587.2	0.07890768	0.09194419	
587.4	0.07902885	0.09190854	
587.6	0.07931833	0.09187291	
587.8	0.07925578	0.09183729	
588	0.07876947	0.09180169	
588.2	0.07852713	0.0917661	
588.4	0.07820009	0.09173052	
588.6	0.07761604	0.09169496	
588.8	0.07737637	0.09165941	
589	0.07764819	0.09162387	
589.2	0.0776033	0.09158835	
589.4	0.07786472	0.09155284	
589.6	0.07808085	0.09151735	
589.8	0.07781132	0.09148187	
590	0.07789522	0.0914464	
590.2	0.07766949	0.09141095	
590.4	0.07776621	0.09137551	
590.6	0.07795276	0.09134009	
590.8	0.07834008	0.09130467	
591	0.07886082	0.09126928	
591.2	0.07947604	0.09123389	
591.4	0.07965928	0.09119852	
591.6	0.07942553	0.09116316	
591.8	0.07904535	0.09112782	
592	0.07866549	0.09109249	
592.2	0.07869737	0.09105718	
592.4	0.07798435	0.09102188	
592.6	0.07762697	0.09098659	
592.8	0.07742885	0.09095131	
593	0.07709719	0.09091605	
593.2	0.07709503	0.09088081	
593.4	0.07697897	0.09084557	
593.6	0.07667849	0.09081035	
593.8	0.07692877	0.09077515	
594	0.07687418	0.09073995	
594.2	0.07726721	0.09070477	
594.4	0.07764298	0.09066961	
594.6	0.07818232	0.09063446	
594.8	0.07851071	0.09059932	
595	0.07891726	0.0905642	
595.2	0.07916136	0.09052908	
595.4	0.07967392	0.09049399	
595.6	0.07970534	0.0904589	
595.8	0.07961935	0.09042383	
596	0.07979389	0.09038878	
596.2	0.07974228	0.09035374	
596.4	0.07936219	0.09031871	
596.6	0.07995628	0.09028369	
596.8	0.07957454	0.09024869	
597	0.0792538	0.0902137	
597.2	0.07890487	0.09017873	
597.4	0.07850109	0.09014376	
597.6	0.07815752	0.09010882	
597.8	0.07843693	0.09007388	
598	0.07809042	0.09003896	
598.2	0.0783439	0.09000405	
598.4	0.07775862	0.08996916	
598.6	0.07807496	0.08993428	
598.8	0.07789707	0.08989941	
599	0.077987	0.08986456	
599.2	0.07789703	0.08982972	
599.4	0.07793034	0.0897949	
599.6	0.077833	0.08976008	
599.8	0.07794773	0.08972528	
600	0.07862657	0.0896905	
600.2	0.07887027	0.08965573	
600.4	0.07880334	0.08962097	
600.6	0.0790919	0.08958622	
600.8	0.07882664	0.08955149	
601	0.07882966	0.08951677	
601.2	0.07869443	0.08948207	
601.4	0.07881079	0.08944738	
601.6	0.07904445	0.0894127	
601.8	0.07905018	0.08937804	
602	0.07848116	0.08934339	
602.2	0.07849969	0.08930875	
602.4	0.07813925	0.08927412	
602.6	0.07765132	0.08923951	
602.8	0.07749754	0.08920492	
603	0.07735896	0.08917033	
603.2	0.07702809	0.08913576	
603.4	0.07726044	0.08910121	
603.6	0.07756675	0.08906666	
603.8	0.07753057	0.08903213	
604	0.07785693	0.08899762	
604.2	0.07770868	0.08896311	
604.4	0.07748315	0.08892862	
604.6	0.07787977	0.08889415	
604.8	0.07814346	0.08885968	
605	0.07830616	0.08882523	
605.2	0.07843383	0.0887908	
605.4	0.07847812	0.08875637	
605.6	0.07825205	0.08872196	
605.8	0.0776055	0.08868757	
606	0.07720149	0.08865318	
606.2	0.07687572	0.08861881	
606.4	0.07655522	0.08858446	
606.6	0.07634554	0.08855011	
606.8	0.07659184	0.08851578	
607	0.0762117	0.08848147	
607.2	0.07642	0.08844716	
607.4	0.07709405	0.08841287	
607.6	0.07721172	0.0883786	
607.8	0.07760183	0.08834433	
608	0.07788584	0.08831008	
608.2	0.0776587	0.08827585	
608.4	0.07796225	0.08824162	
608.6	0.07838259	0.08820741	
608.8	0.07846878	0.08817322	
609	0.07810929	0.08813903	
609.2	0.07827245	0.08810486	
609.4	0.07815412	0.08807071	
609.6	0.07811584	0.08803656	
609.8	0.07721366	0.08800243	
610	0.07694259	0.08796831	
610.2	0.07648848	0.08793421	
610.4	0.07670022	0.08790012	
610.6	0.07676474	0.08786604	
610.8	0.07670611	0.08783197	
611	0.07703658	0.08779792	
611.2	0.07773602	0.08776389	
611.4	0.07791359	0.08772986	
611.6	0.0775678	0.08769585	
611.8	0.0777585	0.08766185	
612	0.07719571	0.08762786	
612.2	0.07721009	0.08759389	
612.4	0.07779265	0.08755993	
612.6	0.07815636	0.08752599	
612.8	0.07818385	0.08749205	
613	0.07831097	0.08745813	
613.2	0.07898381	0.08742423	
613.4	0.07878861	0.08739033	
613.6	0.07871446	0.08735645	
613.8	0.0773421	0.08732259	
614	0.07760626	0.08728873	
614.2	0.07722871	0.08725489	
614.4	0.07742451	0.08722106	
614.6	0.07689988	0.08718725	
614.8	0.07641291	0.08715345	
615	0.07623174	0.08711966	
615.2	0.07613004	0.08708588	
615.4	0.07562394	0.08705212	
615.6	0.07533538	0.08701837	
615.8	0.07505268	0.08698464	
616	0.07489606	0.08695091	
616.2	0.07517084	0.0869172	
616.4	0.07558067	0.08688351	
616.6	0.07593848	0.08684982	
616.8	0.07641013	0.08681615	
617	0.07698394	0.0867825	
617.2	0.07726101	0.08674885	
617.4	0.07743932	0.08671522	
617.6	0.07724856	0.0866816	
617.8	0.07693942	0.086648	
618	0.0773705	0.0866144	
618.2	0.07713749	0.08658082	
618.4	0.07696367	0.08654726	
618.6	0.07663495	0.0865137	
618.8	0.07682191	0.08648016	
619	0.07667294	0.08644664	
619.2	0.07678974	0.08641312	
619.4	0.07632467	0.08637962	
619.6	0.07638465	0.08634613	
619.8	0.0753819	0.08631266	
620	0.07547669	0.08627919	
620.2	0.075383	0.08624575	
620.4	0.07567625	0.08621231	
620.6	0.07591831	0.08617889	
620.8	0.07650595	0.08614547	
621	0.07669955	0.08611208	
621.2	0.07677856	0.08607869	
621.4	0.07678198	0.08604532	
621.6	0.07660466	0.08601196	
621.8	0.07739489	0.08597862	
622	0.07737617	0.08594528	
622.2	0.07751373	0.08591196	
622.4	0.07741635	0.08587866	
622.6	0.07742623	0.08584536	
622.8	0.07756754	0.08581208	
623	0.07696552	0.08577881	
623.2	0.07672927	0.08574556	
623.4	0.07654345	0.08571231	
623.6	0.07608705	0.08567908	
623.8	0.07528438	0.08564587	
624	0.07578135	0.08561266	
624.2	0.07561944	0.08557947	
624.4	0.07544039	0.08554629	
624.6	0.07508893	0.08551313	
624.8	0.07497962	0.08547998	
625	0.07487573	0.08544684	
625.2	0.07474332	0.08541371	
625.4	0.07478769	0.0853806	
625.6	0.07518065	0.0853475	
625.8	0.07506051	0.08531441	
626	0.0748154	0.08528133	
626.2	0.0749919	0.08524827	
626.4	0.07504104	0.08521522	
626.6	0.07520981	0.08518218	
626.8	0.07527174	0.08514916	
627	0.07489728	0.08511615	
627.2	0.07461525	0.08508315	
627.4	0.07454742	0.08505016	
627.6	0.07441888	0.08501719	
627.8	0.07422522	0.08498423	
628	0.07420417	0.08495128	
628.2	0.0738633	0.08491835	
628.4	0.07364874	0.08488543	
628.6	0.07358371	0.08485252	
628.8	0.0736277	0.08481962	
629	0.07400553	0.08478674	
629.2	0.07425185	0.08475387	
629.4	0.07428741	0.08472101	
629.6	0.07410965	0.08468816	
629.8	0.07363128	0.08465533	
630	0.07419541	0.08462251	
630.2	0.0745587	0.0845897	
630.4	0.07484914	0.08455691	
630.6	0.07452847	0.08452413	
630.8	0.07461207	0.08449136	
631	0.07446415	0.0844586	
631.2	0.07418568	0.08442586	
631.4	0.07453905	0.08439313	
631.6	0.07465959	0.08436041	
631.8	0.07428194	0.0843277	
632	0.07411725	0.08429501	
632.2	0.07446467	0.08426233	
632.4	0.0746323	0.08422966	
632.6	0.07463208	0.08419701	
632.8	0.07514405	0.08416437	
633	0.07563913	0.08413174	
633.2	0.07549149	0.08409912	
633.4	0.07546581	0.08406651	
633.6	0.07532331	0.08403392	
633.8	0.07557281	0.08400134	
634	0.07587339	0.08396878	
634.2	0.07596774	0.08393622	
634.4	0.07595917	0.08390368	
634.6	0.07594315	0.08387115	
634.8	0.07582552	0.08383864	
635	0.07613544	0.08380614	
635.2	0.0765201	0.08377364	
635.4	0.07658055	0.08374117	
635.6	0.0764734	0.0837087	
635.8	0.07605639	0.08367625	
636	0.07564865	0.08364381	
636.2	0.07557894	0.08361138	
636.4	0.07535934	0.08357896	
636.6	0.07522235	0.08354656	
636.8	0.07541207	0.08351417	
637	0.07524744	0.08348179	
637.2	0.07490546	0.08344943	
637.4	0.07485851	0.08341708	
637.6	0.07435066	0.08338474	
637.8	0.07478266	0.08335241	
638	0.0747059	0.0833201	
638.2	0.0745421	0.08328779	
638.4	0.07467318	0.0832555	
638.6	0.0746289	0.08322323	
638.8	0.07469429	0.08319096	
639	0.07568315	0.08315871	
639.2	0.07549614	0.08312647	
639.4	0.07542611	0.08309424	
639.6	0.07565032	0.08306203	
639.8	0.07539076	0.08302983	
640	0.07514324	0.08299764	
640.2	0.07489222	0.08296546	
640.4	0.07510773	0.08293329	
640.6	0.0751487	0.08290114	
640.8	0.07516911	0.082869	
641	0.0750368	0.08283687	
641.2	0.07461892	0.08280476	
641.4	0.07450521	0.08277266	
641.6	0.07412524	0.08274057	
641.8	0.07441184	0.08270849	
642	0.07391728	0.08267642	
642.2	0.07351303	0.08264437	
642.4	0.07405133	0.08261233	
642.6	0.07378781	0.0825803	
642.8	0.07371431	0.08254829	
643	0.07381137	0.08251629	
643.2	0.07354176	0.08248429	
643.4	0.07416344	0.08245232	
643.6	0.07416727	0.08242035	
643.8	0.07410392	0.0823884	
644	0.0744084	0.08235646	
644.2	0.07430312	0.08232453	
644.4	0.07445299	0.08229261	
644.6	0.07462453	0.08226071	
644.8	0.07425293	0.08222882	
645	0.07437513	0.08219694	
645.2	0.07462376	0.08216507	
645.4	0.07505598	0.08213322	
645.6	0.07496382	0.08210137	
645.8	0.07488048	0.08206954	
646	0.07490256	0.08203773	
646.2	0.0747219	0.08200592	
646.4	0.0747244	0.08197413	
646.6	0.07393553	0.08194235	
646.8	0.07373533	0.08191058	
647	0.07370327	0.08187882	
647.2	0.07386172	0.08184708	
647.4	0.07412591	0.08181535	
647.6	0.07394273	0.08178363	
647.8	0.07387158	0.08175192	
648	0.0740806	0.08172023	
648.2	0.07382768	0.08168855	
648.4	0.07363207	0.08165688	
648.6	0.07359863	0.08162522	
648.8	0.07340363	0.08159358	
649	0.07385413	0.08156194	
649.2	0.07414416	0.08153032	
649.4	0.07392407	0.08149871	
649.6	0.0735503	0.08146712	
649.8	0.07358949	0.08143553	
650	0.0737861	0.08140396	
650.2	0.07343888	0.0813724	
650.4	0.07290924	0.08134086	
650.6	0.07278543	0.08130932	
650.8	0.07341869	0.0812778	
651	0.07399467	0.08124629	
651.2	0.07445581	0.08121479	
651.4	0.07471358	0.0811833	
651.6	0.07473018	0.08115183	
651.8	0.07498431	0.08112037	
652	0.07516285	0.08108892	
652.2	0.07497346	0.08105748	
652.4	0.07473265	0.08102606	
652.6	0.07483047	0.08099464	
652.8	0.07469779	0.08096324	
653	0.07480971	0.08093185	
653.2	0.07470257	0.08090048	
653.4	0.07459357	0.08086911	
653.6	0.07451432	0.08083776	
653.8	0.07468215	0.08080642	
654	0.0747402	0.08077509	
654.2	0.07425272	0.08074378	
654.4	0.07406287	0.08071247	
654.6	0.07455211	0.08068118	
654.8	0.07527227	0.0806499	
655	0.07489082	0.08061864	
655.2	0.07425413	0.08058738	
655.4	0.07389353	0.08055614	
655.6	0.07401358	0.08052491	
655.8	0.07427106	0.08049369	
656	0.0746175	0.08046248	
656.2	0.07444227	0.08043129	
656.4	0.07474833	0.08040011	
656.6	0.0747785	0.08036894	
656.8	0.07490922	0.08033778	
657	0.07486052	0.08030663	
657.2	0.07452684	0.0802755	
657.4	0.07458052	0.08024438	
657.6	0.07438945	0.08021327	
657.8	0.0744075	0.08018217	
658	0.07415719	0.08015108	
658.2	0.0737121	0.08012001	
658.4	0.07378562	0.08008895	
658.6	0.07355477	0.0800579	
658.8	0.0732894	0.08002686	
659	0.07289853	0.07999584	
659.2	0.07234856	0.07996482	
659.4	0.07248973	0.07993382	
659.6	0.07278182	0.07990283	
659.8	0.07293489	0.07987185	
660	0.07310438	0.07984089	
660.2	0.07259355	0.07980994	
660.4	0.07257141	0.07977899	
660.6	0.07283639	0.07974806	
660.8	0.07251887	0.07971715	
661	0.07224644	0.07968624	
661.2	0.07231057	0.07965535	
661.4	0.07220495	0.07962447	
661.6	0.07218454	0.0795936	
661.8	0.07214827	0.07956274	
662	0.07210277	0.07953189	
662.2	0.07208739	0.07950106	
662.4	0.07198225	0.07947024	
662.6	0.07193725	0.07943943	
662.8	0.07221761	0.07940863	
663	0.07250997	0.07937785	
663.2	0.07235802	0.07934707	
663.4	0.07267819	0.07931631	
663.6	0.07293504	0.07928556	
663.8	0.07314353	0.07925482	
664	0.07325821	0.0792241	
664.2	0.07329818	0.07919338	
664.4	0.07362596	0.07916268	
664.6	0.07387857	0.07913199	
664.8	0.07369902	0.07910131	
665	0.07353542	0.07907064	
665.2	0.07373788	0.07903999	
665.4	0.07341997	0.07900935	
665.6	0.07324277	0.07897871	
665.8	0.07310156	0.0789481	
666	0.07311542	0.07891749	
666.2	0.07297305	0.07888689	
666.4	0.0726714	0.07885631	
666.6	0.07274004	0.07882574	
666.8	0.07282827	0.07879518	
667	0.07290665	0.07876463	
667.2	0.07300333	0.07873409	
667.4	0.07318639	0.07870357	
667.6	0.07295732	0.07867306	
667.8	0.07235365	0.07864256	
668	0.07237576	0.07861207	
668.2	0.07229598	0.07858159	
668.4	0.07211917	0.07855113	
668.6	0.07242958	0.07852067	
668.8	0.07300171	0.07849023	
669	0.07238355	0.0784598	
669.2	0.07282178	0.07842938	
669.4	0.07288303	0.07839898	
669.6	0.07272907	0.07836858	
669.8	0.07331129	0.0783382	
670	0.07343776	0.07830783	
670.2	0.07336062	0.07827747	
670.4	0.07285272	0.07824712	
670.6	0.07251943	0.07821679	
670.8	0.07206528	0.07818646	
671	0.07196418	0.07815615	
671.2	0.07189898	0.07812585	
671.4	0.07247188	0.07809556	
671.6	0.0721455	0.07806529	
671.8	0.07206112	0.07803502	
672	0.07209486	0.07800477	
672.2	0.07220081	0.07797453	
672.4	0.07202201	0.0779443	
672.6	0.07244366	0.07791408	
672.8	0.07224761	0.07788387	
673	0.07179555	0.07785368	
673.2	0.07238832	0.07782349	
673.4	0.0724283	0.07779332	
673.6	0.07207014	0.07776316	
673.8	0.07223829	0.07773302	
674	0.07207486	0.07770288	
674.2	0.07192557	0.07767275	
674.4	0.07154066	0.07764264	
674.6	0.07104973	0.07761254	
674.8	0.07114445	0.07758245	
675	0.0717664	0.07755237	
675.2	0.07177423	0.07752231	
675.4	0.07241703	0.07749225	
675.6	0.07174122	0.07746221	
675.8	0.07162253	0.07743218	
676	0.07160116	0.07740216	
676.2	0.07180795	0.07737215	
676.4	0.07141124	0.07734215	
676.6	0.0718417	0.07731217	
676.8	0.07201057	0.0772822	
677	0.07214846	0.07725224	
677.2	0.07247022	0.07722229	
677.4	0.07296864	0.07719235	
677.6	0.07302739	0.07716242	
677.8	0.07361512	0.07713251	
678	0.07376909	0.0771026	
678.2	0.07409036	0.07707271	
678.4	0.0742423	0.07704283	
678.6	0.07418261	0.07701296	
678.8	0.07447465	0.0769831	
679	0.07466273	0.07695326	
679.2	0.0736582	0.07692343	
679.4	0.07385329	0.0768936	
679.6	0.07343896	0.07686379	
679.8	0.07342887	0.07683399	
680	0.07345265	0.07680421	
680.2	0.07343438	0.07677443	
680.4	0.07327924	0.07674467	
680.6	0.07289839	0.07671491	
680.8	0.07269648	0.07668517	
681	0.07245856	0.07665544	
681.2	0.07235813	0.07662572	
681.4	0.07218953	0.07659602	
681.6	0.07162552	0.07656632	
681.8	0.07118733	0.07653664	
682	0.07076704	0.07650696	
682.2	0.07135762	0.0764773	
682.4	0.07105076	0.07644765	
682.6	0.07119877	0.07641802	
682.8	0.07092452	0.07638839	
683	0.07125945	0.07635877	
683.2	0.0709194	0.07632917	
683.4	0.07169577	0.07629958	
683.6	0.07178677	0.07627	
683.8	0.07239007	0.07624043	
684	0.07296565	0.07621087	
684.2	0.0732113	0.07618133	
684.4	0.07310045	0.07615179	
684.6	0.07253233	0.07612227	
684.8	0.07271223	0.07609276	
685	0.07244332	0.07606326	
685.2	0.07200152	0.07603377	
685.4	0.07167694	0.07600429	
685.6	0.07096876	0.07597482	
685.8	0.07047368	0.07594537	
686	0.07053355	0.07591593	
686.2	0.07071117	0.07588649	
686.4	0.07048614	0.07585707	
686.6	0.0698795	0.07582767	
686.8	0.06957029	0.07579827	
687	0.06993853	0.07576888	
687.2	0.06990194	0.07573951	
687.4	0.07017754	0.07571014	
687.6	0.07006671	0.07568079	
687.8	0.07038359	0.07565145	
688	0.07013016	0.07562212	
688.2	0.07007898	0.0755928	
688.4	0.07067302	0.0755635	
688.6	0.07047533	0.0755342	
688.8	0.07078741	0.07550492	
689	0.07084896	0.07547565	
689.2	0.07058012	0.07544639	
689.4	0.07067278	0.07541714	
689.6	0.07068599	0.0753879	
689.8	0.07079917	0.07535867	
690	0.07087067	0.07532945	
690.2	0.07112046	0.07530025	
690.4	0.07154906	0.07527106	
690.6	0.07099074	0.07524188	
690.8	0.07145978	0.0752127	
691	0.07153515	0.07518355	
691.2	0.07161076	0.0751544	
691.4	0.07149199	0.07512526	
691.6	0.07110654	0.07509614	
691.8	0.0708558	0.07506702	
692	0.07082444	0.07503792	
692.2	0.07131367	0.07500883	
692.4	0.07173683	0.07497975	
692.6	0.07103156	0.07495068	
692.8	0.07092589	0.07492162	
693	0.07111417	0.07489258	
693.2	0.07059959	0.07486354	
693.4	0.07061715	0.07483452	
693.6	0.07066559	0.0748055	
693.8	0.07043713	0.0747765	
694	0.0709156	0.07474751	
694.2	0.0712644	0.07471853	
694.4	0.07140027	0.07468957	
694.6	0.07099862	0.07466061	
694.8	0.0712498	0.07463167	
695	0.07129851	0.07460273	
695.2	0.07136798	0.07457381	
695.4	0.07143331	0.0745449	
695.6	0.07111	0.074516	
695.8	0.07118516	0.07448711	
696	0.07161077	0.07445823	
696.2	0.07189547	0.07442936	
696.4	0.07211592	0.07440051	
696.6	0.07184719	0.07437166	
696.8	0.07212281	0.07434283	
697	0.07250404	0.07431401	
697.2	0.07223145	0.0742852	
697.4	0.07231144	0.0742564	
697.6	0.07227773	0.07422761	
697.8	0.07210754	0.07419883	
698	0.07246576	0.07417007	
698.2	0.07243319	0.07414131	
698.4	0.07263714	0.07411257	
698.6	0.07255974	0.07408384	
698.8	0.07297469	0.07405512	
699	0.07271841	0.07402641	
699.2	0.07281546	0.07399771	
699.4	0.07286298	0.07396902	
699.6	0.07278962	0.07394034	
699.8	0.07263078	0.07391168	
700	0.07270341	0.07388302	
700.2	0.07268359	0.07385438	
700.4	0.07227047	0.07382574	
700.6	0.07168579	0.07379712	
700.8	0.07114154	0.07376851	
701	0.07084714	0.07373991	
701.2	0.07026998	0.07371133	
701.4	0.06979653	0.07368275	
701.6	0.06978288	0.07365418	
701.8	0.07003276	0.07362563	
702	0.07015733	0.07359708	
702.2	0.07051931	0.07356855	
702.4	0.07068492	0.07354003	
702.6	0.07069017	0.07351152	
702.8	0.07106514	0.07348302	
703	0.0712071	0.07345453	
703.2	0.07154509	0.07342605	
703.4	0.07138952	0.07339759	
703.6	0.07180014	0.07336913	
703.8	0.07140567	0.07334069	
704	0.07154201	0.07331225	
704.2	0.07115043	0.07328383	
704.4	0.07074584	0.07325542	
704.6	0.07055619	0.07322702	
704.8	0.07005265	0.07319863	
705	0.06999743	0.07317025	
705.2	0.06995742	0.07314188	
705.4	0.07011829	0.07311353	
705.6	0.06979571	0.07308518	
705.8	0.06994564	0.07305685	
706	0.06975967	0.07302853	
706.2	0.07023614	0.07300021	
706.4	0.0699348	0.07297191	
706.6	0.06996464	0.07294362	
706.8	0.07034001	0.07291534	
707	0.07083352	0.07288707	
707.2	0.07117661	0.07285882	
707.4	0.07169006	0.07283057	
707.6	0.07190603	0.07280233	
707.8	0.07190278	0.07277411	
708	0.07244949	0.0727459	
708.2	0.07244831	0.07271769	
708.4	0.07254044	0.0726895	
708.6	0.07285757	0.07266132	
708.8	0.07259648	0.07263315	
709	0.07278014	0.07260499	
709.2	0.07277095	0.07257684	
709.4	0.07254173	0.07254871	
709.6	0.07156221	0.07252058	
709.8	0.07155198	0.07249246	
710	0.07084141	0.07246436	
710.2	0.07044032	0.07243627	
710.4	0.0695831	0.07240818	
710.6	0.06923131	0.07238011	
710.8	0.06959277	0.07235205	
711	0.06961065	0.072324	
711.2	0.07011654	0.07229596	
711.4	0.07025201	0.07226793	
711.6	0.07007446	0.07223992	
711.8	0.07070021	0.07221191	
712	0.07114266	0.07218391	
712.2	0.07101983	0.07215593	
712.4	0.07111247	0.07212795	
712.6	0.07158046	0.07209999	
712.8	0.07162386	0.07207204	
713	0.07193148	0.0720441	
713.2	0.07203194	0.07201617	
713.4	0.07168584	0.07198825	
713.6	0.07113174	0.07196034	
713.8	0.07126939	0.07193244	
714	0.07084416	0.07190455	
714.2	0.07093859	0.07187668	
714.4	0.07048129	0.07184881	
714.6	0.07069899	0.07182096	
714.8	0.07121163	0.07179311	
715	0.0713278	0.07176528	
715.2	0.07191232	0.07173746	
715.4	0.07202774	0.07170964	
715.6	0.07191186	0.07168184	
715.8	0.07171405	0.07165405	
716	0.07166477	0.07162627	
716.2	0.07150142	0.0715985	
716.4	0.0719776	0.07157075	
716.6	0.07184635	0.071543	
716.8	0.07160823	0.07151526	
717	0.07167051	0.07148754	
717.2	0.0715611	0.07145982	
717.4	0.07089451	0.07143212	
717.6	0.070936	0.07140442	
717.8	0.07079184	0.07137674	
718	0.07063364	0.07134907	
718.2	0.07085301	0.07132141	
718.4	0.07064032	0.07129376	
718.6	0.07085609	0.07126612	
718.8	0.07103458	0.07123849	
719	0.07104513	0.07121087	
719.2	0.07112569	0.07118326	
719.4	0.07106063	0.07115567	
719.6	0.07085951	0.07112808	
719.8	0.07079689	0.0711005	
