# Supplementary material for: Molecular basis for DNA recognition by the maternal pioneer transcription factor FoxH1
Source: Nat Commun. 2022 Nov 26;13:7279. doi: 10.1038/s41467-022-34925-y (PMC9701222; doi:10.1038/s41467-022-34925-y)
Supplement: Supplementary file 4 — Source Data [file 41467_2022_34925_MOESM4_ESM.zip › Sourcedata/BLIS/FoxH1/R30A/GSC/DNA/G5Results.txt]

Conc1	7.813E-09	
Start1	270	
Stop1	719.8	
Kobs	0.00193881811594631	
Error Kobs	2.39750418347915E-05	
Koff	0	
Error Koff	0	
Time1	Data1	Fit1	
270	-0.00110496	0	
270.2	-0.0004497	0.00005875	
270.4	-0.00023446	0.00011747	
270.6	0.00007825	0.00017617	
270.8	0.00043635	0.00023483	
271	0.00057368	0.00029346	
271.2	0.00125591	0.00035206	
271.4	0.00150962	0.00041063	
271.6	0.0015931	0.00046917	
271.8	0.00128827	0.00052768	
272	0.00164539	0.00058616	
272.2	0.00149719	0.00064461	
272.4	0.00181038	0.00070303	
272.6	0.00140508	0.00076142	
272.8	0.00162553	0.00081978	
273	0.00188282	0.00087811	
273.2	0.00175482	0.00093641	
273.4	0.00203572	0.00099468	
273.6	0.00257539	0.00105292	
273.8	0.00207703	0.00111113	
274	0.00212224	0.00116931	
274.2	0.00202155	0.00122746	
274.4	0.00207444	0.00128559	
274.6	0.0025957	0.00134368	
274.8	0.00266123	0.00140174	
275	0.00327315	0.00145977	
275.2	0.00408596	0.00151777	
275.4	0.00439698	0.00157574	
275.6	0.00444229	0.00163368	
275.8	0.00471858	0.00169159	
276	0.00504426	0.00174947	
276.2	0.004772	0.00180732	
276.4	0.00483348	0.00186514	
276.6	0.0049221	0.00192294	
276.8	0.00513186	0.0019807	
277	0.00524401	0.00203843	
277.2	0.00569835	0.00209613	
277.4	0.00574481	0.00215381	
277.6	0.00619025	0.00221145	
277.8	0.00567177	0.00226906	
278	0.00574269	0.00232665	
278.2	0.00571223	0.0023842	
278.4	0.00646439	0.00244173	
278.6	0.0065492	0.00249922	
278.8	0.00674473	0.00255669	
279	0.00770598	0.00261412	
279.2	0.00782544	0.00267153	
279.4	0.00770824	0.00272891	
279.6	0.00743793	0.00278625	
279.8	0.00685188	0.00284357	
280	0.00629269	0.00290086	
280.2	0.00580841	0.00295812	
280.4	0.00568775	0.00301535	
280.6	0.00556016	0.00307255	
280.8	0.00576428	0.00312972	
281	0.00613897	0.00318686	
281.2	0.00644807	0.00324397	
281.4	0.0063254	0.00330105	
281.6	0.00628977	0.0033581	
281.8	0.00622438	0.00341513	
282	0.00670681	0.00347212	
282.2	0.00701727	0.00352909	
282.4	0.00770417	0.00358602	
282.6	0.00832179	0.00364293	
282.8	0.0091103	0.0036998	
283	0.00956226	0.00375665	
283.2	0.00962841	0.00381347	
283.4	0.0092663	0.00387026	
283.6	0.00941203	0.00392702	
283.8	0.00948787	0.00398375	
284	0.0096927	0.00404045	
284.2	0.00947282	0.00409712	
284.4	0.00948655	0.00415376	
284.6	0.00958676	0.00421038	
284.8	0.0099476	0.00426696	
285	0.01014591	0.00432352	
285.2	0.0103695	0.00438004	
285.4	0.01041213	0.00443654	
285.6	0.01040722	0.00449301	
285.8	0.01071221	0.00454945	
286	0.01065586	0.00460586	
286.2	0.01103002	0.00466224	
286.4	0.01153655	0.00471859	
286.6	0.01186244	0.00477491	
286.8	0.01180092	0.00483121	
287	0.01200435	0.00488747	
287.2	0.01175102	0.00494371	
287.4	0.01125578	0.00499991	
287.6	0.01159882	0.00505609	
287.8	0.01184877	0.00511224	
288	0.01147737	0.00516836	
288.2	0.0114063	0.00522445	
288.4	0.01160451	0.00528051	
288.6	0.01197285	0.00533655	
288.8	0.0122179	0.00539255	
289	0.01265966	0.00544853	
289.2	0.01262406	0.00550447	
289.4	0.01240433	0.00556039	
289.6	0.01258776	0.00561628	
289.8	0.0125538	0.00567214	
290	0.01288196	0.00572797	
290.2	0.01329496	0.00578378	
290.4	0.01289031	0.00583955	
290.6	0.01323044	0.0058953	
290.8	0.01334544	0.00595101	
291	0.01366654	0.0060067	
291.2	0.01348304	0.00606236	
291.4	0.01338272	0.00611799	
291.6	0.01351264	0.00617359	
291.8	0.01331178	0.00622917	
292	0.01292882	0.00628471	
292.2	0.01294914	0.00634023	
292.4	0.01271181	0.00639572	
292.6	0.01217887	0.00645118	
292.8	0.01170071	0.00650661	
293	0.01147124	0.00656201	
293.2	0.01099786	0.00661738	
293.4	0.01093734	0.00667273	
293.6	0.01113187	0.00672805	
293.8	0.01107789	0.00678333	
294	0.01130667	0.00683859	
294.2	0.01115858	0.00689382	
294.4	0.01144662	0.00694903	
294.6	0.01234031	0.0070042	
294.8	0.01310019	0.00705935	
295	0.01388496	0.00711447	
295.2	0.01431395	0.00716955	
295.4	0.01462002	0.00722462	
295.6	0.01459502	0.00727965	
295.8	0.01488729	0.00733465	
296	0.01503364	0.00738963	
296.2	0.01541725	0.00744458	
296.4	0.01499307	0.00749949	
296.6	0.01477106	0.00755439	
296.8	0.01460498	0.00760925	
297	0.01482599	0.00766408	
297.2	0.01528577	0.00771889	
297.4	0.01531096	0.00777367	
297.6	0.01595619	0.00782842	
297.8	0.0161741	0.00788314	
298	0.01665685	0.00793783	
298.2	0.01669109	0.0079925	
298.4	0.01680107	0.00804713	
298.6	0.01703009	0.00810174	
298.8	0.01702918	0.00815632	
299	0.01666257	0.00821088	
299.2	0.01674016	0.0082654	
299.4	0.01629034	0.0083199	
299.6	0.01578763	0.00837437	
299.8	0.01629962	0.00842881	
300	0.01581935	0.00848322	
300.2	0.01567153	0.0085376	
300.4	0.01478386	0.00859196	
300.6	0.01491011	0.00864629	
300.8	0.01483654	0.00870059	
301	0.01480667	0.00875486	
301.2	0.01476323	0.00880911	
301.4	0.01498124	0.00886332	
301.6	0.01539627	0.00891751	
301.8	0.01545944	0.00897167	
302	0.01603285	0.00902581	
302.2	0.01608176	0.00907991	
302.4	0.01600792	0.00913399	
302.6	0.01633916	0.00918804	
302.8	0.01653003	0.00924206	
303	0.01720587	0.00929605	
303.2	0.01797688	0.00935002	
303.4	0.01824595	0.00940396	
303.6	0.01884932	0.00945787	
303.8	0.01951274	0.00951175	
304	0.01922573	0.00956561	
304.2	0.01948882	0.00961943	
304.4	0.01971392	0.00967323	
304.6	0.02024323	0.009727	
304.8	0.01984977	0.00978075	
305	0.01913119	0.00983446	
305.2	0.01917342	0.00988815	
305.4	0.01896371	0.00994181	
305.6	0.01824285	0.00999545	
305.8	0.01873239	0.01004905	
306	0.01894289	0.01010263	
306.2	0.01882627	0.01015618	
306.4	0.01875294	0.01020971	
306.6	0.01893137	0.0102632	
306.8	0.01903279	0.01031667	
307	0.0192687	0.01037011	
307.2	0.01947392	0.01042352	
307.4	0.01964123	0.01047691	
307.6	0.01991898	0.01053027	
307.8	0.01990518	0.0105836	
308	0.02000522	0.0106369	
308.2	0.02060429	0.01069018	
308.4	0.02150068	0.01074342	
308.6	0.02160272	0.01079664	
308.8	0.02130166	0.01084984	
309	0.02089161	0.010903	
309.2	0.02150122	0.01095614	
309.4	0.02123536	0.01100925	
309.6	0.02149727	0.01106234	
309.8	0.02207988	0.01111539	
310	0.02180611	0.01116842	
310.2	0.02163931	0.01122143	
310.4	0.02143677	0.0112744	
310.6	0.02141864	0.01132735	
310.8	0.02128142	0.01138027	
311	0.0212278	0.01143316	
311.2	0.02116485	0.01148603	
311.4	0.02161077	0.01153886	
311.6	0.02189621	0.01159168	
311.8	0.02202508	0.01164446	
312	0.02260722	0.01169722	
312.2	0.0227984	0.01174995	
312.4	0.02353388	0.01180265	
312.6	0.02331827	0.01185532	
312.8	0.02362751	0.01190797	
313	0.02363311	0.01196059	
313.2	0.02380685	0.01201319	
313.4	0.02326154	0.01206575	
313.6	0.02341402	0.01211829	
313.8	0.02314026	0.01217081	
314	0.02257656	0.01222329	
314.2	0.0227024	0.01227575	
314.4	0.02281956	0.01232818	
314.6	0.02227918	0.01238059	
314.8	0.02238795	0.01243297	
315	0.02215978	0.01248532	
315.2	0.02223302	0.01253764	
315.4	0.02256993	0.01258994	
315.6	0.02264094	0.01264221	
315.8	0.02263304	0.01269445	
316	0.0228541	0.01274667	
316.2	0.0226162	0.01279886	
316.4	0.02294869	0.01285102	
316.6	0.02277776	0.01290316	
316.8	0.02298134	0.01295526	
317	0.02256505	0.01300735	
317.2	0.02241388	0.0130594	
317.4	0.02210617	0.01311143	
317.6	0.02214464	0.01316343	
317.8	0.02181876	0.01321541	
318	0.02141769	0.01326735	
318.2	0.02184131	0.01331928	
318.4	0.02165205	0.01337117	
318.6	0.02147839	0.01342304	
318.8	0.02148921	0.01347488	
319	0.02084603	0.01352669	
319.2	0.02111514	0.01357848	
319.4	0.02150477	0.01363024	
319.6	0.02179115	0.01368198	
319.8	0.02172382	0.01373368	
320	0.02199476	0.01378537	
320.2	0.02209919	0.01383702	
320.4	0.02252783	0.01388865	
320.6	0.02312796	0.01394025	
320.8	0.02341155	0.01399182	
321	0.02403475	0.01404337	
321.2	0.02433595	0.01409489	
321.4	0.0244335	0.01414639	
321.6	0.0244245	0.01419786	
321.8	0.02456606	0.0142493	
322	0.02499295	0.01430072	
322.2	0.0256926	0.01435211	
322.4	0.02621206	0.01440347	
322.6	0.02662617	0.0144548	
322.8	0.0264661	0.01450611	
323	0.02677322	0.0145574	
323.2	0.02662153	0.01460865	
323.4	0.02667352	0.01465989	
323.6	0.02639232	0.01471109	
323.8	0.02620813	0.01476227	
324	0.02615824	0.01481342	
324.2	0.02600951	0.01486454	
324.4	0.02605325	0.01491564	
324.6	0.02601973	0.01496672	
324.8	0.02569827	0.01501776	
325	0.02583137	0.01506878	
325.2	0.0252508	0.01511978	
325.4	0.02547633	0.01517074	
325.6	0.02505457	0.01522169	
325.8	0.02555712	0.0152726	
326	0.02614856	0.01532349	
326.2	0.02628624	0.01537435	
326.4	0.0260432	0.01542519	
326.6	0.02628818	0.015476	
326.8	0.02651209	0.01552678	
327	0.02594416	0.01557754	
327.2	0.02595933	0.01562827	
327.4	0.02650333	0.01567898	
327.6	0.02660806	0.01572966	
327.8	0.02650178	0.01578031	
328	0.02650225	0.01583094	
328.2	0.02687408	0.01588154	
328.4	0.02730038	0.01593212	
328.6	0.02749933	0.01598266	
328.8	0.02742451	0.01603319	
329	0.02738341	0.01608369	
329.2	0.02695804	0.01613416	
329.4	0.02725039	0.0161846	
329.6	0.02693956	0.01623502	
329.8	0.02724621	0.01628541	
330	0.02710395	0.01633578	
330.2	0.02625085	0.01638612	
330.4	0.02566762	0.01643644	
330.6	0.0266623	0.01648673	
330.8	0.02610916	0.01653699	
331	0.02607541	0.01658723	
331.2	0.02690066	0.01663744	
331.4	0.02710971	0.01668763	
331.6	0.02709552	0.01673779	
331.8	0.0275037	0.01678792	
332	0.02806585	0.01683803	
332.2	0.02859381	0.01688811	
332.4	0.0288472	0.01693817	
332.6	0.02893571	0.0169882	
332.8	0.02865892	0.01703821	
333	0.02830814	0.01708819	
333.2	0.02848707	0.01713814	
333.4	0.02861659	0.01718807	
333.6	0.02851697	0.01723797	
333.8	0.02846861	0.01728785	
334	0.02774202	0.0173377	
334.2	0.02721203	0.01738753	
334.4	0.02720686	0.01743733	
334.6	0.02766126	0.0174871	
334.8	0.02766378	0.01753685	
335	0.0283266	0.01758657	
335.2	0.02855396	0.01763627	
335.4	0.02871259	0.01768594	
335.6	0.02838615	0.01773559	
335.8	0.02829261	0.01778521	
336	0.02840446	0.0178348	
336.2	0.02865762	0.01788437	
336.4	0.02857541	0.01793392	
336.6	0.02848209	0.01798344	
336.8	0.02815466	0.01803293	
337	0.0281961	0.0180824	
337.2	0.02837538	0.01813184	
337.4	0.02793431	0.01818126	
337.6	0.02795457	0.01823065	
337.8	0.02773091	0.01828001	
338	0.02772969	0.01832935	
338.2	0.02803587	0.01837867	
338.4	0.02839144	0.01842796	
338.6	0.02868896	0.01847722	
338.8	0.02929319	0.01852646	
339	0.029164	0.01857567	
339.2	0.02962494	0.01862486	
339.4	0.02966144	0.01867403	
339.6	0.029419	0.01872316	
339.8	0.02976777	0.01877228	
340	0.03044625	0.01882136	
340.2	0.03075254	0.01887042	
340.4	0.03070757	0.01891946	
340.6	0.03070987	0.01896847	
340.8	0.0307221	0.01901746	
341	0.03123186	0.01906642	
341.2	0.03118044	0.01911535	
341.4	0.03136089	0.01916426	
341.6	0.03176143	0.01921315	
341.8	0.03174844	0.01926201	
342	0.03201108	0.01931084	
342.2	0.03157285	0.01935965	
342.4	0.03174936	0.01940844	
342.6	0.03194482	0.0194572	
342.8	0.03207302	0.01950593	
343	0.03222744	0.01955464	
343.2	0.03206706	0.01960333	
343.4	0.03160792	0.01965198	
343.6	0.03199696	0.01970062	
343.8	0.03198144	0.01974923	
344	0.03196472	0.01979781	
344.2	0.03201562	0.01984637	
344.4	0.03186584	0.0198949	
344.6	0.03159353	0.01994341	
344.8	0.03180759	0.0199919	
345	0.03209061	0.02004036	
345.2	0.03202354	0.02008879	
345.4	0.03214946	0.0201372	
345.6	0.03174612	0.02018558	
345.8	0.03103196	0.02023394	
346	0.03094614	0.02028228	
346.2	0.03086124	0.02033059	
346.4	0.03092817	0.02037887	
346.6	0.03066768	0.02042713	
346.8	0.03056076	0.02047537	
347	0.03089699	0.02052358	
347.2	0.03056917	0.02057176	
347.4	0.03102398	0.02061992	
347.6	0.03179248	0.02066806	
347.8	0.03152282	0.02071617	
348	0.03164274	0.02076425	
348.2	0.03226147	0.02081232	
348.4	0.03241106	0.02086035	
348.6	0.03281654	0.02090836	
348.8	0.03319875	0.02095635	
349	0.03360253	0.02100431	
349.2	0.03356442	0.02105225	
349.4	0.03343348	0.02110017	
349.6	0.03261153	0.02114805	
349.8	0.03223366	0.02119592	
350	0.03248435	0.02124376	
350.2	0.0318905	0.02129157	
350.4	0.03152455	0.02133936	
350.6	0.03154909	0.02138713	
350.8	0.03149244	0.02143487	
351	0.03144756	0.02148258	
351.2	0.03139873	0.02153027	
351.4	0.03158279	0.02157794	
351.6	0.03139898	0.02162558	
351.8	0.03098533	0.0216732	
352	0.03091328	0.02172079	
352.2	0.03119336	0.02176836	
352.4	0.03095015	0.02181591	
352.6	0.03157735	0.02186343	
352.8	0.0319199	0.02191092	
353	0.03227765	0.02195839	
353.2	0.03279397	0.02200584	
353.4	0.0327335	0.02205326	
353.6	0.03250143	0.02210066	
353.8	0.03269631	0.02214803	
354	0.03311284	0.02219538	
354.2	0.03347838	0.02224271	
354.4	0.03428925	0.02229001	
354.6	0.0346001	0.02233728	
354.8	0.03451526	0.02238453	
355	0.03479588	0.02243176	
355.2	0.03495341	0.02247896	
355.4	0.0347437	0.02252614	
355.6	0.03436658	0.0225733	
355.8	0.03413092	0.02262043	
356	0.03399685	0.02266753	
356.2	0.03406569	0.02271461	
356.4	0.03420992	0.02276167	
356.6	0.03472579	0.0228087	
356.8	0.0344082	0.02285571	
357	0.03418633	0.0229027	
357.2	0.03411088	0.02294966	
357.4	0.03357679	0.02299659	
357.6	0.03349457	0.02304351	
357.8	0.03360112	0.02309039	
358	0.03370411	0.02313726	
358.2	0.03377815	0.0231841	
358.4	0.0338861	0.02323091	
358.6	0.03357714	0.0232777	
358.8	0.03356775	0.02332447	
359	0.03318684	0.02337121	
359.2	0.03326	0.02341793	
359.4	0.03333953	0.02346463	
359.6	0.03323792	0.0235113	
359.8	0.03352488	0.02355795	
360	0.03410632	0.02360457	
360.2	0.03470483	0.02365117	
360.4	0.03526338	0.02369774	
360.6	0.03529764	0.02374429	
360.8	0.03528975	0.02379082	
361	0.03554178	0.02383732	
361.2	0.03598522	0.0238838	
361.4	0.03661555	0.02393026	
361.6	0.03691608	0.02397669	
361.8	0.03667955	0.0240231	
362	0.03662565	0.02406948	
362.2	0.03668314	0.02411584	
362.4	0.0368457	0.02416218	
362.6	0.03663192	0.02420849	
362.8	0.03709054	0.02425478	
363	0.03681888	0.02430104	
363.2	0.03736774	0.02434728	
363.4	0.0372062	0.0243935	
363.6	0.03659189	0.02443969	
363.8	0.03723132	0.02448586	
364	0.0373327	0.024532	
364.2	0.03700516	0.02457813	
364.4	0.03713407	0.02462422	
364.6	0.03722122	0.0246703	
364.8	0.0372944	0.02471635	
365	0.03729626	0.02476237	
365.2	0.03741004	0.02480838	
365.4	0.03778203	0.02485436	
365.6	0.03724421	0.02490031	
365.8	0.03668338	0.02494624	
366	0.03685605	0.02499215	
366.2	0.03701611	0.02503804	
366.4	0.03677881	0.0250839	
366.6	0.03664176	0.02512973	
366.8	0.03650418	0.02517555	
367	0.03648193	0.02522134	
367.2	0.03700562	0.02526711	
367.4	0.03654403	0.02531285	
367.6	0.03625942	0.02535857	
367.8	0.03605605	0.02540426	
368	0.03558959	0.02544994	
368.2	0.03583126	0.02549558	
368.4	0.0361953	0.02554121	
368.6	0.03630081	0.02558681	
368.8	0.03635376	0.02563239	
369	0.03650518	0.02567795	
369.2	0.03670522	0.02572348	
369.4	0.03732744	0.02576898	
369.6	0.03715258	0.02581447	
369.8	0.0373079	0.02585993	
370	0.03790867	0.02590537	
370.2	0.03834202	0.02595078	
370.4	0.0379984	0.02599617	
370.6	0.03803536	0.02604154	
370.8	0.03796166	0.02608689	
371	0.03834805	0.02613221	
371.2	0.03780967	0.0261775	
371.4	0.03735858	0.02622278	
371.6	0.0370851	0.02626803	
371.8	0.03681615	0.02631326	
372	0.03716727	0.02635846	
372.2	0.03745985	0.02640364	
372.4	0.03690118	0.0264488	
372.6	0.03686647	0.02649393	
372.8	0.03685126	0.02653905	
373	0.03672194	0.02658413	
373.2	0.03724486	0.0266292	
373.4	0.03727308	0.02667424	
373.6	0.03725324	0.02671926	
373.8	0.03757828	0.02676425	
374	0.03815671	0.02680923	
374.2	0.03803086	0.02685418	
374.4	0.03807471	0.0268991	
374.6	0.03799227	0.026944	
374.8	0.03780036	0.02698888	
375	0.03746757	0.02703374	
375.2	0.03745894	0.02707857	
375.4	0.03763981	0.02712338	
375.6	0.03785982	0.02716817	
375.8	0.03817508	0.02721294	
376	0.03806859	0.02725768	
376.2	0.03823162	0.02730239	
376.4	0.03805581	0.02734709	
376.6	0.0388067	0.02739176	
376.8	0.03894368	0.02743641	
377	0.03897935	0.02748104	
377.2	0.03952791	0.02752564	
377.4	0.03902951	0.02757022	
377.6	0.03950595	0.02761478	
377.8	0.03957086	0.02765931	
378	0.03966157	0.02770382	
378.2	0.04007152	0.02774831	
378.4	0.04063799	0.02779278	
378.6	0.04001813	0.02783722	
378.8	0.03991504	0.02788164	
379	0.03976577	0.02792604	
379.2	0.04035427	0.02797041	
379.4	0.03969399	0.02801476	
379.6	0.03961749	0.02805909	
379.8	0.0396807	0.02810339	
380	0.03940508	0.02814768	
380.2	0.0396461	0.02819194	
380.4	0.03916455	0.02823617	
380.6	0.03922259	0.02828039	
380.8	0.03856146	0.02832458	
381	0.03788777	0.02836875	
381.2	0.03767903	0.02841289	
381.4	0.03725278	0.02845702	
381.6	0.03724394	0.02850112	
381.8	0.03676869	0.0285452	
382	0.03728048	0.02858925	
382.2	0.03800829	0.02863328	
382.4	0.03760773	0.02867729	
382.6	0.03734771	0.02872128	
382.8	0.03852234	0.02876525	
383	0.03882785	0.02880919	
383.2	0.03939183	0.02885311	
383.4	0.03912157	0.028897	
383.6	0.03961683	0.02894088	
383.8	0.04009576	0.02898473	
384	0.04023205	0.02902856	
384.2	0.04023601	0.02907236	
384.4	0.03996655	0.02911615	
384.6	0.04000863	0.02915991	
384.8	0.03991044	0.02920365	
385	0.03960514	0.02924736	
385.2	0.03932513	0.02929106	
385.4	0.03910026	0.02933473	
385.6	0.03866185	0.02937838	
385.8	0.03947281	0.029422	
386	0.03997675	0.02946561	
386.2	0.04007494	0.02950919	
386.4	0.03950555	0.02955275	
386.6	0.04017483	0.02959628	
386.8	0.04047592	0.0296398	
387	0.03985205	0.02968329	
387.2	0.03996542	0.02972676	
387.4	0.03984953	0.02977021	
387.6	0.04063454	0.02981363	
387.8	0.041136	0.02985703	
388	0.04114963	0.02990041	
388.2	0.04151944	0.02994377	
388.4	0.04115305	0.0299871	
388.6	0.0409551	0.03003042	
388.8	0.04090387	0.03007371	
389	0.04089461	0.03011698	
389.2	0.04050418	0.03016022	
389.4	0.04018673	0.03020345	
389.6	0.04036779	0.03024665	
389.8	0.04063709	0.03028983	
390	0.03978224	0.03033298	
390.2	0.03952426	0.03037612	
390.4	0.03893739	0.03041923	
390.6	0.03921644	0.03046232	
390.8	0.03871547	0.03050539	
391	0.03859257	0.03054843	
391.2	0.0386846	0.03059146	
391.4	0.039278	0.03063446	
391.6	0.03984439	0.03067744	
391.8	0.04029867	0.0307204	
392	0.04011985	0.03076333	
392.2	0.04046351	0.03080625	
392.4	0.04032901	0.03084914	
392.6	0.04119108	0.03089201	
392.8	0.04150335	0.03093485	
393	0.04170963	0.03097768	
393.2	0.04151179	0.03102048	
393.4	0.04109829	0.03106326	
393.6	0.0412575	0.03110602	
393.8	0.04126069	0.03114876	
394	0.04092558	0.03119147	
394.2	0.04122187	0.03123416	
394.4	0.04115491	0.03127683	
394.6	0.04103448	0.03131948	
394.8	0.04095279	0.03136211	
395	0.04137444	0.03140471	
395.2	0.04126077	0.0314473	
395.4	0.04160262	0.03148986	
395.6	0.04134756	0.0315324	
395.8	0.04126403	0.03157491	
396	0.04114481	0.03161741	
396.2	0.04107041	0.03165988	
396.4	0.04115436	0.03170234	
396.6	0.04125582	0.03174476	
396.8	0.04090417	0.03178717	
397	0.04120625	0.03182956	
397.2	0.04127461	0.03187192	
397.4	0.04115705	0.03191427	
397.6	0.04174965	0.03195659	
397.8	0.04176641	0.03199888	
398	0.04128565	0.03204116	
398.2	0.04147974	0.03208342	
398.4	0.04134216	0.03212565	
398.6	0.0415472	0.03216786	
398.8	0.04197551	0.03221005	
399	0.04231046	0.03225222	
399.2	0.04249211	0.03229437	
399.4	0.04269813	0.03233649	
399.6	0.04252633	0.03237859	
399.8	0.04216425	0.03242068	
400	0.04216782	0.03246274	
400.2	0.0417477	0.03250477	
400.4	0.04164837	0.03254679	
400.6	0.04160291	0.03258879	
400.8	0.04166418	0.03263076	
401	0.04181599	0.03267271	
401.2	0.04170202	0.03271464	
401.4	0.04165343	0.03275655	
401.6	0.04233343	0.03279844	
401.8	0.0424453	0.0328403	
402	0.04262316	0.03288215	
402.2	0.04293238	0.03292397	
402.4	0.04329882	0.03296577	
402.6	0.04390376	0.03300755	
402.8	0.04425201	0.0330493	
403	0.04458171	0.03309104	
403.2	0.04461662	0.03313276	
403.4	0.04447489	0.03317445	
403.6	0.04458577	0.03321612	
403.8	0.04427845	0.03325777	
404	0.04372344	0.0332994	
404.2	0.04373023	0.03334101	
404.4	0.04336871	0.03338259	
404.6	0.0430909	0.03342416	
404.8	0.04267255	0.0334657	
405	0.04274237	0.03350722	
405.2	0.04304408	0.03354872	
405.4	0.04321832	0.0335902	
405.6	0.04394966	0.03363166	
405.8	0.04418952	0.0336731	
406	0.04386625	0.03371451	
406.2	0.04388545	0.0337559	
406.4	0.04385915	0.03379728	
406.6	0.04377885	0.03383863	
406.8	0.04356997	0.03387996	
407	0.04278382	0.03392127	
407.2	0.04277291	0.03396255	
407.4	0.04228062	0.03400382	
407.6	0.04279641	0.03404506	
407.8	0.04238956	0.03408629	
408	0.04198153	0.03412749	
408.2	0.04209305	0.03416867	
408.4	0.04174918	0.03420983	
408.6	0.04170188	0.03425097	
408.8	0.0418594	0.03429209	
409	0.04261156	0.03433318	
409.2	0.04255443	0.03437426	
409.4	0.04289254	0.03441531	
409.6	0.04341759	0.03445635	
409.8	0.04379822	0.03449736	
410	0.04372437	0.03453835	
410.2	0.04381858	0.03457932	
410.4	0.04393925	0.03462027	
410.6	0.04381522	0.03466119	
410.8	0.04375422	0.0347021	
411	0.04348327	0.03474298	
411.2	0.04414387	0.03478385	
411.4	0.04417812	0.03482469	
411.6	0.04512753	0.03486551	
411.8	0.04468219	0.03490631	
412	0.04423178	0.03494709	
412.2	0.04386343	0.03498785	
412.4	0.04338993	0.03502859	
412.6	0.04353441	0.03506931	
412.8	0.04374963	0.03511001	
413	0.0436671	0.03515068	
413.2	0.04326534	0.03519133	
413.4	0.04326134	0.03523197	
413.6	0.04306571	0.03527258	
413.8	0.04314429	0.03531317	
414	0.0428337	0.03535374	
414.2	0.04245263	0.03539429	
414.4	0.04268025	0.03543482	
414.6	0.04288146	0.03547533	
414.8	0.04344229	0.03551582	
415	0.04387715	0.03555628	
415.2	0.04482055	0.03559673	
415.4	0.04568602	0.03563715	
415.6	0.04532385	0.03567756	
415.8	0.04494017	0.03571794	
416	0.04484361	0.0357583	
416.2	0.04534651	0.03579864	
416.4	0.04580657	0.03583896	
416.6	0.04639429	0.03587926	
416.8	0.04609475	0.03591954	
417	0.04553356	0.0359598	
417.2	0.04528522	0.03600004	
417.4	0.04489626	0.03604025	
417.6	0.04478446	0.03608045	
417.8	0.04464046	0.03612063	
418	0.04460906	0.03616078	
418.2	0.04447568	0.03620092	
418.4	0.04464237	0.03624103	
418.6	0.04501883	0.03628112	
418.8	0.04535307	0.03632119	
419	0.04538716	0.03636125	
419.2	0.04594895	0.03640128	
419.4	0.04636944	0.03644129	
419.6	0.04584419	0.03648128	
419.8	0.04632129	0.03652125	
420	0.04713165	0.03656119	
420.2	0.04735133	0.03660112	
420.4	0.04709047	0.03664103	
420.6	0.04658414	0.03668092	
420.8	0.04639207	0.03672078	
421	0.04576029	0.03676063	
421.2	0.04572175	0.03680045	
421.4	0.04536064	0.03684026	
421.6	0.04511662	0.03688004	
421.8	0.04450252	0.03691981	
422	0.0445039	0.03695955	
422.2	0.04403729	0.03699927	
422.4	0.04431346	0.03703898	
422.6	0.04427154	0.03707866	
422.8	0.0441371	0.03711832	
423	0.04428472	0.03715796	
423.2	0.0446165	0.03719758	
423.4	0.04495247	0.03723718	
423.6	0.04545106	0.03727676	
423.8	0.04568462	0.03731632	
424	0.04608068	0.03735586	
424.2	0.04628671	0.03739538	
424.4	0.04652398	0.03743488	
424.6	0.04669488	0.03747436	
424.8	0.04697527	0.03751381	
425	0.04675639	0.03755325	
425.2	0.04717696	0.03759267	
425.4	0.04687569	0.03763207	
425.6	0.04651943	0.03767144	
425.8	0.04595731	0.0377108	
426	0.0464139	0.03775013	
426.2	0.04645163	0.03778945	
426.4	0.04660446	0.03782875	
426.6	0.04616814	0.03786802	
426.8	0.04595253	0.03790728	
427	0.04600694	0.03794651	
427.2	0.045684	0.03798573	
427.4	0.04611887	0.03802492	
427.6	0.04639022	0.0380641	
427.8	0.04636752	0.03810325	
428	0.0463061	0.03814238	
428.2	0.04607339	0.0381815	
428.4	0.04567595	0.03822059	
428.6	0.04524787	0.03825966	
428.8	0.04509564	0.03829872	
429	0.04499263	0.03833775	
429.2	0.04458533	0.03837677	
429.4	0.04446758	0.03841576	
429.6	0.04452537	0.03845473	
429.8	0.04453667	0.03849368	
430	0.04517027	0.03853262	
430.2	0.04517531	0.03857153	
430.4	0.04549701	0.03861042	
430.6	0.04522138	0.0386493	
430.8	0.04563803	0.03868815	
431	0.04520958	0.03872698	
431.2	0.04533397	0.0387658	
431.4	0.04639417	0.03880459	
431.6	0.04630976	0.03884336	
431.8	0.04630068	0.03888211	
432	0.04577735	0.03892085	
432.2	0.04592459	0.03895956	
432.4	0.04618052	0.03899825	
432.6	0.04625285	0.03903693	
432.8	0.04644559	0.03907558	
433	0.04640847	0.03911421	
433.2	0.04636016	0.03915283	
433.4	0.04688109	0.03919142	
433.6	0.04689339	0.03922999	
433.8	0.04719534	0.03926855	
434	0.04738872	0.03930708	
434.2	0.04704442	0.0393456	
434.4	0.04714433	0.03938409	
434.6	0.04687853	0.03942257	
434.8	0.04699764	0.03946102	
435	0.04617638	0.03949946	
435.2	0.04682653	0.03953787	
435.4	0.04719995	0.03957627	
435.6	0.04653144	0.03961464	
435.8	0.04658837	0.039653	
436	0.04653567	0.03969133	
436.2	0.04647931	0.03972965	
436.4	0.04651272	0.03976795	
436.6	0.04634367	0.03980622	
436.8	0.04617376	0.03984448	
437	0.04646463	0.03988272	
437.2	0.04655998	0.03992094	
437.4	0.04670334	0.03995913	
437.6	0.04676623	0.03999731	
437.8	0.04711114	0.04003547	
438	0.04717731	0.04007361	
438.2	0.04707998	0.04011173	
438.4	0.04758235	0.04014983	
438.6	0.0472525	0.04018791	
438.8	0.04748306	0.04022597	
439	0.04744595	0.04026401	
439.2	0.04788968	0.04030203	
439.4	0.04760324	0.04034004	
439.6	0.04791697	0.04037802	
439.8	0.04792663	0.04041598	
440	0.04781647	0.04045392	
440.2	0.04771934	0.04049185	
440.4	0.04793341	0.04052975	
440.6	0.04766845	0.04056764	
440.8	0.04758302	0.0406055	
441	0.0475036	0.04064335	
441.2	0.04740428	0.04068117	
441.4	0.04684712	0.04071898	
441.6	0.04670575	0.04075677	
441.8	0.04656347	0.04079454	
442	0.04639724	0.04083228	
442.2	0.04622102	0.04087001	
442.4	0.04611972	0.04090772	
442.6	0.04621884	0.04094541	
442.8	0.04692605	0.04098308	
443	0.04701504	0.04102074	
443.2	0.04739515	0.04105837	
443.4	0.04796079	0.04109598	
443.6	0.04897979	0.04113357	
443.8	0.04919358	0.04117115	
444	0.05006118	0.0412087	
444.2	0.05018106	0.04124624	
444.4	0.05016809	0.04128375	
444.6	0.04998384	0.04132125	
444.8	0.04957913	0.04135873	
445	0.04955234	0.04139618	
445.2	0.05020952	0.04143362	
445.4	0.04953272	0.04147104	
445.6	0.04922065	0.04150844	
445.8	0.04909878	0.04154582	
446	0.04899639	0.04158318	
446.2	0.0487462	0.04162053	
446.4	0.04856675	0.04165785	
446.6	0.04923822	0.04169515	
446.8	0.04943428	0.04173244	
447	0.04996829	0.0417697	
447.2	0.05027188	0.04180695	
447.4	0.05073354	0.04184418	
447.6	0.05078234	0.04188138	
447.8	0.05076076	0.04191857	
448	0.05050319	0.04195574	
448.2	0.04997038	0.04199289	
448.4	0.04943776	0.04203003	
448.6	0.04933119	0.04206714	
448.8	0.04898638	0.04210423	
449	0.0493298	0.0421413	
449.2	0.04912211	0.04217836	
449.4	0.04836762	0.0422154	
449.6	0.04801101	0.04225241	
449.8	0.0479519	0.04228941	
450	0.04782533	0.04232639	
450.2	0.04753936	0.04236335	
450.4	0.04786937	0.04240029	
450.6	0.04849128	0.04243721	
450.8	0.04820175	0.04247411	
451	0.04865466	0.042511	
451.2	0.04810623	0.04254786	
451.4	0.04819509	0.04258471	
451.6	0.04807043	0.04262153	
451.8	0.04772838	0.04265834	
452	0.04752929	0.04269513	
452.2	0.04772591	0.0427319	
452.4	0.04783561	0.04276865	
452.6	0.04875579	0.04280538	
452.8	0.04862909	0.0428421	
453	0.04857508	0.04287879	
453.2	0.04874256	0.04291547	
453.4	0.04888288	0.04295212	
453.6	0.04892073	0.04298876	
453.8	0.04916628	0.04302538	
454	0.04941169	0.04306198	
454.2	0.04948129	0.04309856	
454.4	0.04962217	0.04313512	
454.6	0.04964765	0.04317166	
454.8	0.0496652	0.04320819	
455	0.04988737	0.04324469	
455.2	0.04915332	0.04328118	
455.4	0.04890135	0.04331765	
455.6	0.04860949	0.0433541	
455.8	0.0485903	0.04339053	
456	0.04875172	0.04342694	
456.2	0.04919379	0.04346333	
456.4	0.04903548	0.04349971	
456.6	0.04928886	0.04353606	
456.8	0.04907003	0.0435724	
457	0.04907332	0.04360872	
457.2	0.04999507	0.04364502	
457.4	0.04972924	0.0436813	
457.6	0.04940537	0.04371756	
457.8	0.04957803	0.0437538	
458	0.04946604	0.04379003	
458.2	0.04989728	0.04382624	
458.4	0.0499909	0.04386242	
458.6	0.05038581	0.04389859	
458.8	0.05124053	0.04393474	
459	0.05126247	0.04397087	
459.2	0.05063445	0.04400699	
459.4	0.05062778	0.04404308	
459.6	0.05132011	0.04407916	
459.8	0.05172377	0.04411521	
460	0.05130908	0.04415125	
460.2	0.05057135	0.04418727	
460.4	0.05008461	0.04422327	
460.6	0.05058435	0.04425926	
460.8	0.05036454	0.04429522	
461	0.05021606	0.04433117	
461.2	0.04988658	0.0443671	
461.4	0.04917979	0.044403	
461.6	0.04878514	0.0444389	
461.8	0.04908866	0.04447477	
462	0.04922716	0.04451062	
462.2	0.04971509	0.04454646	
462.4	0.04966479	0.04458227	
462.6	0.05018277	0.04461807	
462.8	0.05062117	0.04465385	
463	0.05073232	0.04468961	
463.2	0.05005713	0.04472535	
463.4	0.05061353	0.04476108	
463.6	0.05089103	0.04479679	
463.8	0.05057662	0.04483247	
464	0.05004898	0.04486814	
464.2	0.05013583	0.04490379	
464.4	0.05069191	0.04493943	
464.6	0.05128218	0.04497504	
464.8	0.05114397	0.04501064	
465	0.051401	0.04504621	
465.2	0.05147847	0.04508177	
465.4	0.05174716	0.04511731	
465.6	0.05192313	0.04515284	
465.8	0.05194548	0.04518834	
466	0.0518548	0.04522383	
466.2	0.05178989	0.0452593	
466.4	0.05162175	0.04529475	
466.6	0.0514163	0.04533018	
466.8	0.05079372	0.04536559	
467	0.05079334	0.04540098	
467.2	0.05006598	0.04543636	
467.4	0.05031634	0.04547172	
467.6	0.05003068	0.04550706	
467.8	0.04983948	0.04554238	
468	0.05025451	0.04557769	
468.2	0.05032886	0.04561297	
468.4	0.05022736	0.04564824	
468.6	0.05054207	0.04568349	
468.8	0.0505407	0.04571872	
469	0.0507015	0.04575393	
469.2	0.05072193	0.04578913	
469.4	0.05046565	0.0458243	
469.6	0.05043386	0.04585946	
469.8	0.05054145	0.0458946	
470	0.05118938	0.04592973	
470.2	0.05119087	0.04596483	
470.4	0.05141311	0.04599992	
470.6	0.0509411	0.04603499	
470.8	0.05079281	0.04607004	
471	0.0511323	0.04610507	
471.2	0.05161088	0.04614008	
471.4	0.05201943	0.04617508	
471.6	0.05235933	0.04621006	
471.8	0.05237863	0.04624502	
472	0.05245881	0.04627996	
472.2	0.05225969	0.04631488	
472.4	0.05224918	0.04634979	
472.6	0.05244033	0.04638468	
472.8	0.05231403	0.04641955	
473	0.05217364	0.0464544	
473.2	0.05212739	0.04648923	
473.4	0.05194163	0.04652405	
473.6	0.05178424	0.04655885	
473.8	0.05192023	0.04659363	
474	0.05155498	0.04662839	
474.2	0.05075407	0.04666314	
474.4	0.0505568	0.04669786	
474.6	0.05020712	0.04673257	
474.8	0.05001815	0.04676726	
475	0.05025704	0.04680194	
475.2	0.0506786	0.04683659	
475.4	0.05058386	0.04687123	
475.6	0.05074553	0.04690585	
475.8	0.0509725	0.04694045	
476	0.05115092	0.04697503	
476.2	0.05148878	0.0470096	
476.4	0.05182929	0.04704415	
476.6	0.05165738	0.04707868	
476.8	0.05141832	0.04711319	
477	0.05148723	0.04714769	
477.2	0.05183232	0.04718217	
477.4	0.0511614	0.04721663	
477.6	0.05129491	0.04725107	
477.8	0.05147562	0.04728549	
478	0.0513624	0.0473199	
478.2	0.05140771	0.04735429	
478.4	0.05145755	0.04738866	
478.6	0.05144532	0.04742301	
478.8	0.05102044	0.04745735	
479	0.05106969	0.04749166	
479.2	0.05084795	0.04752596	
479.4	0.05060219	0.04756025	
479.6	0.05043983	0.04759451	
479.8	0.05028739	0.04762876	
480	0.05028739	0.04766299	
480.2	0.04984418	0.04764452	
480.4	0.04889541	0.04762604	
480.6	0.04829714	0.04760758	
480.8	0.04797183	0.04758912	
481	0.04808447	0.04757067	
481.2	0.04799365	0.04755223	
481.4	0.04767924	0.0475338	
481.6	0.04736601	0.04751537	
481.8	0.04703426	0.04749695	
482	0.04670307	0.04747853	
482.2	0.04679779	0.04746013	
482.4	0.04706234	0.04744173	
482.6	0.04677555	0.04742333	
482.8	0.0467242	0.04740495	
483	0.0470403	0.04738657	
483.2	0.04675008	0.0473682	
483.4	0.04611609	0.04734983	
483.6	0.04603495	0.04733148	
483.8	0.04635059	0.04731313	
484	0.04664831	0.04729478	
484.2	0.04652049	0.04727645	
484.4	0.04623407	0.04725812	
484.6	0.04669179	0.0472398	
484.8	0.04701304	0.04722148	
485	0.04747114	0.04720318	
485.2	0.04729155	0.04718488	
485.4	0.04699887	0.04716658	
485.6	0.04705769	0.0471483	
485.8	0.04680271	0.04713002	
486	0.04650023	0.04711175	
486.2	0.04672571	0.04709348	
486.4	0.04652919	0.04707522	
486.6	0.04637742	0.04705697	
486.8	0.04588861	0.04703873	
487	0.04612792	0.04702049	
487.2	0.04636488	0.04700227	
487.4	0.04608998	0.04698404	
487.6	0.04632271	0.04696583	
487.8	0.04642797	0.04694762	
488	0.04691407	0.04692942	
488.2	0.04624322	0.04691122	
488.4	0.04641963	0.04689304	
488.6	0.04626365	0.04687486	
488.8	0.0459524	0.04685669	
489	0.04616352	0.04683852	
489.2	0.04573219	0.04682036	
489.4	0.04511665	0.04680221	
489.6	0.0454255	0.04678406	
489.8	0.0454221	0.04676593	
490	0.04547221	0.0467478	
490.2	0.04510836	0.04672967	
490.4	0.04447378	0.04671156	
490.6	0.04470564	0.04669345	
490.8	0.04405297	0.04667534	
491	0.04470811	0.04665725	
491.2	0.0448603	0.04663916	
491.4	0.04418047	0.04662108	
491.6	0.04478073	0.046603	
491.8	0.04472434	0.04658494	
492	0.04474128	0.04656688	
492.2	0.0444217	0.04654882	
492.4	0.04478742	0.04653078	
492.6	0.0443764	0.04651274	
492.8	0.04431055	0.0464947	
493	0.04421534	0.04647668	
493.2	0.04397228	0.04645866	
493.4	0.0437184	0.04644065	
493.6	0.04447045	0.04642264	
493.8	0.04505963	0.04640465	
494	0.04483337	0.04638666	
494.2	0.0440722	0.04636867	
494.4	0.04426546	0.0463507	
494.6	0.04460557	0.04633273	
494.8	0.04413655	0.04631476	
495	0.04470496	0.04629681	
495.2	0.04444641	0.04627886	
495.4	0.04413836	0.04626092	
495.6	0.04438575	0.04624298	
495.8	0.04361096	0.04622505	
496	0.0434334	0.04620713	
496.2	0.04281457	0.04618922	
496.4	0.04233871	0.04617131	
496.6	0.04189774	0.04615341	
496.8	0.04136673	0.04613552	
497	0.04153863	0.04611763	
497.2	0.04154742	0.04609975	
497.4	0.04124478	0.04608188	
497.6	0.04200462	0.04606402	
497.8	0.04215109	0.04604616	
498	0.04216803	0.04602831	
498.2	0.04279148	0.04601046	
498.4	0.04361655	0.04599262	
498.6	0.04361944	0.04597479	
498.8	0.04387221	0.04595697	
499	0.04447366	0.04593915	
499.2	0.04435319	0.04592134	
499.4	0.04463102	0.04590354	
499.6	0.04452203	0.04588574	
499.8	0.04438703	0.04586795	
500	0.04396879	0.04585017	
500.2	0.04315165	0.0458324	
500.4	0.04291241	0.04581463	
500.6	0.04272659	0.04579686	
500.8	0.04239518	0.04577911	
501	0.04244435	0.04576136	
501.2	0.04193338	0.04574362	
501.4	0.04139235	0.04572589	
501.6	0.0414624	0.04570816	
501.8	0.04162305	0.04569044	
502	0.04235062	0.04567272	
502.2	0.04269835	0.04565502	
502.4	0.04235096	0.04563732	
502.6	0.04211714	0.04561963	
502.8	0.04229296	0.04560194	
503	0.04226145	0.04558426	
503.2	0.04251179	0.04556659	
503.4	0.04263792	0.04554892	
503.6	0.04243718	0.04553126	
503.8	0.04254431	0.04551361	
504	0.04202584	0.04549597	
504.2	0.04157272	0.04547833	
504.4	0.04157164	0.0454607	
504.6	0.04143637	0.04544307	
504.8	0.0413681	0.04542545	
505	0.04123027	0.04540784	
505.2	0.04150766	0.04539024	
505.4	0.04137702	0.04537264	
505.6	0.04202945	0.04535505	
505.8	0.04244541	0.04533747	
506	0.04263315	0.04531989	
506.2	0.04267575	0.04530232	
506.4	0.04295433	0.04528476	
506.6	0.04271746	0.0452672	
506.8	0.04263916	0.04524965	
507	0.04265568	0.04523211	
507.2	0.04258995	0.04521457	
507.4	0.04244153	0.04519704	
507.6	0.04240782	0.04517952	
507.8	0.04216679	0.04516201	
508	0.0414589	0.0451445	
508.2	0.04121113	0.04512699	
508.4	0.04110435	0.0451095	
508.6	0.04027122	0.04509201	
508.8	0.04019825	0.04507453	
509	0.0404426	0.04505705	
509.2	0.04072758	0.04503959	
509.4	0.04038084	0.04502212	
509.6	0.04069153	0.04500467	
509.8	0.04063228	0.04498722	
510	0.04084889	0.04496978	
510.2	0.04067476	0.04495235	
510.4	0.0406837	0.04493492	
510.6	0.0403301	0.0449175	
510.8	0.04099326	0.04490009	
511	0.04106824	0.04488268	
511.2	0.04108219	0.04486528	
511.4	0.04157806	0.04484788	
511.6	0.04172217	0.0448305	
511.8	0.04142223	0.04481312	
512	0.04130699	0.04479574	
512.2	0.04151215	0.04477838	
512.4	0.04087569	0.04476102	
512.6	0.04047768	0.04474366	
512.8	0.04108764	0.04472632	
513	0.04129933	0.04470898	
513.2	0.04083808	0.04469164	
513.4	0.04092889	0.04467432	
513.6	0.04078803	0.044657	
513.8	0.04065356	0.04463968	
514	0.04052397	0.04462238	
514.2	0.04018499	0.04460508	
514.4	0.04031685	0.04458779	
514.6	0.04057935	0.0445705	
514.8	0.04080371	0.04455322	
515	0.04045211	0.04453595	
515.2	0.04014595	0.04451868	
515.4	0.04006384	0.04450142	
515.6	0.03975636	0.04448417	
515.8	0.03941029	0.04446692	
516	0.03937879	0.04444968	
516.2	0.03913358	0.04443245	
516.4	0.03893503	0.04441522	
516.6	0.03898139	0.04439801	
516.8	0.03906187	0.04438079	
517	0.03852796	0.04436359	
517.2	0.03848812	0.04434639	
517.4	0.03928999	0.0443292	
517.6	0.03888712	0.04431201	
517.8	0.03963779	0.04429483	
518	0.03958394	0.04427766	
518.2	0.03929215	0.04426049	
518.4	0.03972415	0.04424333	
518.6	0.04044018	0.04422618	
518.8	0.04071315	0.04420903	
519	0.04094004	0.04419189	
519.2	0.04106814	0.04417476	
519.4	0.04099341	0.04415764	
519.6	0.04087608	0.04414052	
519.8	0.041013	0.0441234	
520	0.04088907	0.0441063	
520.2	0.04080094	0.0440892	
520.4	0.04079307	0.0440721	
520.6	0.04012466	0.04405502	
520.8	0.04015263	0.04403794	
521	0.03985917	0.04402087	
521.2	0.03974202	0.0440038	
521.4	0.03958679	0.04398674	
521.6	0.03901749	0.04396969	
521.8	0.039027	0.04395264	
522	0.03820969	0.0439356	
522.2	0.0382257	0.04391857	
522.4	0.03858904	0.04390154	
522.6	0.03893631	0.04388452	
522.8	0.03913834	0.04386751	
523	0.03920262	0.0438505	
523.2	0.03918335	0.0438335	
523.4	0.03926764	0.04381651	
523.6	0.03940492	0.04379952	
523.8	0.0400025	0.04378254	
524	0.03987733	0.04376556	
524.2	0.04004613	0.0437486	
524.4	0.03976469	0.04373164	
524.6	0.03971208	0.04371468	
524.8	0.03996316	0.04369773	
525	0.03997209	0.04368079	
525.2	0.03962119	0.04366386	
525.4	0.03954807	0.04364693	
525.6	0.03927898	0.04363001	
525.8	0.03890136	0.04361309	
526	0.03885437	0.04359619	
526.2	0.03926277	0.04357928	
526.4	0.0389084	0.04356239	
526.6	0.03877875	0.0435455	
526.8	0.03911017	0.04352862	
527	0.0385528	0.04351174	
527.2	0.03823545	0.04349487	
527.4	0.03852795	0.04347801	
527.6	0.03838172	0.04346115	
527.8	0.03844393	0.04344431	
528	0.0381014	0.04342746	
528.2	0.03782988	0.04341063	
528.4	0.03761086	0.0433938	
528.6	0.03778087	0.04337697	
528.8	0.0378439	0.04336016	
529	0.03798375	0.04334335	
529.2	0.03776265	0.04332654	
529.4	0.03783916	0.04330975	
529.6	0.03785332	0.04329295	
529.8	0.03804158	0.04327617	
530	0.03836424	0.04325939	
530.2	0.03816482	0.04324262	
530.4	0.03767849	0.04322586	
530.6	0.03770878	0.0432091	
530.8	0.03791769	0.04319235	
531	0.03775394	0.0431756	
531.2	0.03791209	0.04315886	
531.4	0.03821109	0.04314213	
531.6	0.03806066	0.04312541	
531.8	0.0376816	0.04310869	
532	0.03785974	0.04309197	
532.2	0.03749835	0.04307527	
532.4	0.03742276	0.04305857	
532.6	0.03763379	0.04304187	
532.8	0.03812522	0.04302519	
533	0.03823095	0.04300851	
533.2	0.03846104	0.04299183	
533.4	0.03852199	0.04297517	
533.6	0.03876711	0.0429585	
533.8	0.03830786	0.04294185	
534	0.03800658	0.0429252	
534.2	0.03773114	0.04290856	
534.4	0.03735003	0.04289193	
534.6	0.0372534	0.0428753	
534.8	0.03744625	0.04285867	
535	0.03705269	0.04284206	
535.2	0.03682031	0.04282545	
535.4	0.03645427	0.04280885	
535.6	0.03634294	0.04279225	
535.8	0.03593772	0.04277566	
536	0.03584776	0.04275908	
536.2	0.03555288	0.0427425	
536.4	0.03605164	0.04272593	
536.6	0.03643813	0.04270936	
536.8	0.03667938	0.04269281	
537	0.03661059	0.04267625	
537.2	0.03659171	0.04265971	
537.4	0.03664916	0.04264317	
537.6	0.0371221	0.04262664	
537.8	0.03681111	0.04261011	
538	0.03713593	0.04259359	
538.2	0.03707829	0.04257708	
538.4	0.03657534	0.04256057	
538.6	0.03677003	0.04254407	
538.8	0.03660064	0.04252758	
539	0.03623037	0.04251109	
539.2	0.0365183	0.04249461	
539.4	0.03596223	0.04247814	
539.6	0.03576019	0.04246167	
539.8	0.03568759	0.04244521	
540	0.03568782	0.04242875	
540.2	0.03551989	0.0424123	
540.4	0.03601783	0.04239586	
540.6	0.03585559	0.04237942	
540.8	0.03595708	0.04236299	
541	0.03586174	0.04234657	
541.2	0.03588091	0.04233015	
541.4	0.0360398	0.04231374	
541.6	0.0358858	0.04229734	
541.8	0.03545787	0.04228094	
542	0.03566302	0.04226455	
542.2	0.03539656	0.04224816	
542.4	0.03546717	0.04223178	
542.6	0.03549352	0.04221541	
542.8	0.03545268	0.04219904	
543	0.03567324	0.04218268	
543.2	0.03567722	0.04216633	
543.4	0.03568232	0.04214998	
543.6	0.03605781	0.04213364	
543.8	0.03631871	0.0421173	
544	0.03620336	0.04210098	
544.2	0.03625362	0.04208465	
544.4	0.03698122	0.04206834	
544.6	0.03685269	0.04205203	
544.8	0.03700713	0.04203573	
545	0.03704377	0.04201943	
545.2	0.03645603	0.04200314	
545.4	0.03586599	0.04198685	
545.6	0.03553855	0.04197058	
545.8	0.03558312	0.04195431	
546	0.03571547	0.04193804	
546.2	0.03562386	0.04192178	
546.4	0.03563264	0.04190553	
546.6	0.03540946	0.04188928	
546.8	0.03537789	0.04187304	
547	0.03555472	0.04185681	
547.2	0.03546568	0.04184058	
547.4	0.03578774	0.04182436	
547.6	0.03558681	0.04180815	
547.8	0.0353593	0.04179194	
548	0.03510583	0.04177573	
548.2	0.0354943	0.04175954	
548.4	0.03546511	0.04174335	
548.6	0.03516123	0.04172717	
548.8	0.03523751	0.04171099	
549	0.03493945	0.04169482	
549.2	0.03441139	0.04167865	
549.4	0.03474829	0.04166249	
549.6	0.03517463	0.04164634	
549.8	0.03517552	0.0416302	
550	0.03489537	0.04161406	
550.2	0.03469451	0.04159792	
550.4	0.034378	0.0415818	
550.6	0.03433276	0.04156568	
550.8	0.03439382	0.04154956	
551	0.03449696	0.04153345	
551.2	0.03449312	0.04151735	
551.4	0.03479101	0.04150126	
551.6	0.03454448	0.04148517	
551.8	0.03465457	0.04146908	
552	0.03476778	0.04145301	
552.2	0.03493998	0.04143693	
552.4	0.03450089	0.04142087	
552.6	0.0344061	0.04140481	
552.8	0.03487643	0.04138876	
553	0.03500381	0.04137271	
553.2	0.03535705	0.04135667	
553.4	0.03576204	0.04134064	
553.6	0.03623304	0.04132461	
553.8	0.03587708	0.04130859	
554	0.03588757	0.04129258	
554.2	0.0355281	0.04127657	
554.4	0.0356953	0.04126057	
554.6	0.03547586	0.04124457	
554.8	0.03524409	0.04122858	
555	0.03510933	0.0412126	
555.2	0.03518605	0.04119662	
555.4	0.03534928	0.04118065	
555.6	0.03564735	0.04116468	
555.8	0.03574103	0.04114872	
556	0.03523061	0.04113277	
556.2	0.03449141	0.04111682	
556.4	0.03437228	0.04110088	
556.6	0.03456089	0.04108495	
556.8	0.03478888	0.04106902	
557	0.03444908	0.0410531	
557.2	0.03452772	0.04103718	
557.4	0.03429829	0.04102127	
557.6	0.03435789	0.04100537	
557.8	0.03416454	0.04098947	
558	0.03393359	0.04097358	
558.2	0.03355638	0.0409577	
558.4	0.03346387	0.04094182	
558.6	0.03293776	0.04092594	
558.8	0.03309948	0.04091008	
559	0.03342548	0.04089422	
559.2	0.03327887	0.04087836	
559.4	0.033406	0.04086251	
559.6	0.03347504	0.04084667	
559.8	0.03287397	0.04083084	
560	0.03255628	0.04081501	
560.2	0.03280512	0.04079918	
560.4	0.03308541	0.04078337	
560.6	0.03311522	0.04076756	
560.8	0.03303755	0.04075175	
561	0.03303042	0.04073595	
561.2	0.03288843	0.04072016	
561.4	0.03286122	0.04070437	
561.6	0.03324767	0.04068859	
561.8	0.03291943	0.04067282	
562	0.03255821	0.04065705	
562.2	0.03259919	0.04064129	
562.4	0.03280809	0.04062553	
562.6	0.03306488	0.04060978	
562.8	0.03355413	0.04059404	
563	0.03365443	0.0405783	
563.2	0.03348086	0.04056257	
563.4	0.03418056	0.04054684	
563.6	0.03471454	0.04053112	
563.8	0.03486658	0.04051541	
564	0.03526142	0.0404997	
564.2	0.03549215	0.040484	
564.4	0.03519547	0.0404683	
564.6	0.03508403	0.04045261	
564.8	0.03517408	0.04043693	
565	0.0348581	0.04042125	
565.2	0.03429212	0.04040558	
565.4	0.03409347	0.04038992	
565.6	0.03349785	0.04037426	
565.8	0.0328269	0.04035861	
566	0.03264985	0.04034296	
566.2	0.03215808	0.04032732	
566.4	0.0319043	0.04031169	
566.6	0.03184135	0.04029606	
566.8	0.03226512	0.04028044	
567	0.03261421	0.04026482	
567.2	0.03283968	0.04024921	
567.4	0.0333529	0.0402336	
567.6	0.03335652	0.04021801	
567.8	0.03351365	0.04020241	
568	0.03407527	0.04018683	
568.2	0.03406271	0.04017125	
568.4	0.03459672	0.04015567	
568.6	0.03437351	0.04014011	
568.8	0.03419933	0.04012454	
569	0.03372687	0.04010899	
569.2	0.03406821	0.04009344	
569.4	0.03392545	0.0400779	
569.6	0.03394807	0.04006236	
569.8	0.03368067	0.04004683	
570	0.03310784	0.0400313	
570.2	0.03237229	0.04001578	
570.4	0.03279535	0.04000027	
570.6	0.033148	0.03998476	
570.8	0.0335053	0.03996926	
571	0.03359577	0.03995376	
571.2	0.03340085	0.03993827	
571.4	0.03329826	0.03992279	
571.6	0.03387556	0.03990731	
571.8	0.03388064	0.03989184	
572	0.03400284	0.03987637	
572.2	0.03341326	0.03986091	
572.4	0.03354386	0.03984546	
572.6	0.03275318	0.03983001	
572.8	0.03268454	0.03981457	
573	0.0331877	0.03979914	
573.2	0.033263	0.03978371	
573.4	0.03285765	0.03976828	
573.6	0.033039	0.03975286	
573.8	0.03275023	0.03973745	
574	0.03250972	0.03972205	
574.2	0.03230801	0.03970665	
574.4	0.03273081	0.03969125	
574.6	0.03289935	0.03967587	
574.8	0.03333701	0.03966048	
575	0.03358691	0.03964511	
575.2	0.03338604	0.03962974	
575.4	0.03323747	0.03961437	
575.6	0.03339962	0.03959902	
575.8	0.03289632	0.03958366	
576	0.03307902	0.03956832	
576.2	0.03341908	0.03955298	
576.4	0.03360711	0.03953764	
576.6	0.03364316	0.03952232	
576.8	0.03434898	0.03950699	
577	0.03453901	0.03949168	
577.2	0.03403985	0.03947637	
577.4	0.03386542	0.03946106	
577.6	0.03382908	0.03944576	
577.8	0.0335821	0.03943047	
578	0.03309244	0.03941518	
578.2	0.03265949	0.0393999	
578.4	0.03286504	0.03938463	
578.6	0.03300846	0.03936936	
578.8	0.03315255	0.0393541	
579	0.03278408	0.03933884	
579.2	0.03248009	0.03932359	
579.4	0.03232632	0.03930834	
579.6	0.03267033	0.0392931	
579.8	0.03263145	0.03927787	
580	0.03320398	0.03926264	
580.2	0.033186	0.03924742	
580.4	0.03312143	0.0392322	
580.6	0.0333633	0.03921699	
580.8	0.03373813	0.03920179	
581	0.0329182	0.03918659	
581.2	0.03263825	0.0391714	
581.4	0.03226441	0.03915621	
581.6	0.03182465	0.03914103	
581.8	0.03185599	0.03912586	
582	0.03202772	0.03911069	
582.2	0.03181659	0.03909553	
582.4	0.03222119	0.03908037	
582.6	0.03212348	0.03906522	
582.8	0.03196598	0.03905007	
583	0.03194532	0.03903494	
583.2	0.03224403	0.0390198	
583.4	0.03206688	0.03900467	
583.6	0.03228092	0.03898955	
583.8	0.03208532	0.03897444	
584	0.03242511	0.03895933	
584.2	0.03210677	0.03894422	
584.4	0.03209058	0.03892912	
584.6	0.03204763	0.03891403	
584.8	0.03148021	0.03889895	
585	0.0313114	0.03888387	
585.2	0.0314567	0.03886879	
585.4	0.03145898	0.03885372	
585.6	0.0320712	0.03883866	
585.8	0.03275678	0.0388236	
586	0.03249965	0.03880855	
586.2	0.03202245	0.0387935	
586.4	0.03216238	0.03877846	
586.6	0.03148137	0.03876343	
586.8	0.03132069	0.0387484	
587	0.03185024	0.03873338	
587.2	0.03201024	0.03871836	
587.4	0.03179574	0.03870335	
587.6	0.03185558	0.03868835	
587.8	0.03183769	0.03867335	
588	0.03149548	0.03865836	
588.2	0.03100759	0.03864337	
588.4	0.03077263	0.03862839	
588.6	0.03057183	0.03861341	
588.8	0.03022736	0.03859844	
589	0.03085454	0.03858348	
589.2	0.03108599	0.03856852	
589.4	0.03126656	0.03855357	
589.6	0.03152072	0.03853862	
589.8	0.03091351	0.03852368	
590	0.0308247	0.03850874	
590.2	0.0307552	0.03849381	
590.4	0.03123829	0.03847889	
590.6	0.0311621	0.03846397	
590.8	0.03151076	0.03844906	
591	0.03224963	0.03843415	
591.2	0.03235808	0.03841925	
591.4	0.03238841	0.03840436	
591.6	0.03238209	0.03838947	
591.8	0.03243303	0.03837459	
592	0.03212166	0.03835971	
592.2	0.0319957	0.03834484	
592.4	0.03183683	0.03832997	
592.6	0.03182944	0.03831511	
592.8	0.03174243	0.03830026	
593	0.031231	0.03828541	
593.2	0.03125663	0.03827057	
593.4	0.03067053	0.03825573	
593.6	0.0304968	0.0382409	
593.8	0.03052171	0.03822607	
594	0.0306585	0.03821125	
594.2	0.03079953	0.03819644	
594.4	0.03068111	0.03818163	
594.6	0.03037717	0.03816683	
594.8	0.03066664	0.03815203	
595	0.03119519	0.03813724	
595.2	0.03130874	0.03812245	
595.4	0.03150626	0.03810767	
595.6	0.0317066	0.0380929	
595.8	0.03231265	0.03807813	
596	0.03226774	0.03806337	
596.2	0.03218632	0.03804861	
596.4	0.03189134	0.03803386	
596.6	0.03253706	0.03801912	
596.8	0.0323603	0.03800438	
597	0.03202905	0.03798964	
597.2	0.03238761	0.03797491	
597.4	0.03202854	0.03796019	
597.6	0.03158001	0.03794548	
597.8	0.03135122	0.03793076	
598	0.03098683	0.03791606	
598.2	0.03084688	0.03790136	
598.4	0.03022026	0.03788667	
598.6	0.03011278	0.03787198	
598.8	0.03010548	0.03785729	
599	0.03023496	0.03784262	
599.2	0.03022714	0.03782795	
599.4	0.03016249	0.03781328	
599.6	0.03089822	0.03779862	
599.8	0.03120493	0.03778397	
600	0.03131085	0.03776932	
600.2	0.0313042	0.03775468	
600.4	0.03143799	0.03774004	
600.6	0.03177886	0.03772541	
600.8	0.03169684	0.03771078	
601	0.03169438	0.03769616	
601.2	0.03178413	0.03768155	
601.4	0.03154663	0.03766694	
601.6	0.0318747	0.03765234	
601.8	0.03158335	0.03763774	
602	0.03098796	0.03762315	
602.2	0.0312988	0.03760856	
602.4	0.03116847	0.03759398	
602.6	0.03059589	0.03757941	
602.8	0.03072604	0.03756484	
603	0.03079326	0.03755027	
603.2	0.03070614	0.03753572	
603.4	0.03097527	0.03752116	
603.6	0.03142273	0.03750662	
603.8	0.03144625	0.03749208	
604	0.03154605	0.03747754	
604.2	0.03106472	0.03746301	
604.4	0.03073639	0.03744849	
604.6	0.03049092	0.03743397	
604.8	0.03104964	0.03741946	
605	0.03091114	0.03740495	
605.2	0.03124762	0.03739045	
605.4	0.03119851	0.03737595	
605.6	0.03139252	0.03736146	
605.8	0.03036723	0.03734698	
606	0.03044262	0.0373325	
606.2	0.0306496	0.03731802	
606.4	0.03012108	0.03730356	
606.6	0.02984528	0.03728909	
606.8	0.0300808	0.03727464	
607	0.02995961	0.03726019	
607.2	0.03044563	0.03724574	
607.4	0.03109096	0.0372313	
607.6	0.03142458	0.03721687	
607.8	0.03158162	0.03720244	
608	0.03121819	0.03718802	
608.2	0.0310176	0.0371736	
608.4	0.03132592	0.03715919	
608.6	0.03175676	0.03714478	
608.8	0.03180235	0.03713038	
609	0.03177812	0.03711599	
609.2	0.03190765	0.0371016	
609.4	0.03123002	0.03708721	
609.6	0.03135211	0.03707283	
609.8	0.03096836	0.03705846	
610	0.03092127	0.03704409	
610.2	0.03041145	0.03702973	
610.4	0.03042493	0.03701538	
610.6	0.03020017	0.03700103	
610.8	0.03042593	0.03698668	
611	0.0307328	0.03697234	
611.2	0.03091708	0.03695801	
611.4	0.03069755	0.03694368	
611.6	0.03020765	0.03692936	
611.8	0.03015507	0.03691504	
612	0.02973864	0.03690073	
612.2	0.02996246	0.03688642	
612.4	0.03017334	0.03687212	
612.6	0.0302066	0.03685783	
612.8	0.03000715	0.03684354	
613	0.03004579	0.03682925	
613.2	0.02978856	0.03681498	
613.4	0.02978378	0.0368007	
613.6	0.03055329	0.03678644	
613.8	0.02986968	0.03677217	
614	0.03032346	0.03675792	
614.2	0.02991207	0.03674367	
614.4	0.03020139	0.03672942	
614.6	0.0298194	0.03671518	
614.8	0.03021493	0.03670095	
615	0.0301671	0.03668672	
615.2	0.02991793	0.0366725	
615.4	0.0301183	0.03665828	
615.6	0.02988274	0.03664407	
615.8	0.03000927	0.03662986	
616	0.02946361	0.03661566	
616.2	0.0298558	0.03660146	
616.4	0.02996266	0.03658727	
616.6	0.0302727	0.03657309	
616.8	0.03043251	0.03655891	
617	0.03064318	0.03654474	
617.2	0.03080139	0.03653057	
617.4	0.03138844	0.03651641	
617.6	0.03128744	0.03650225	
617.8	0.03072677	0.0364881	
618	0.03140285	0.03647395	
618.2	0.030969	0.03645981	
618.4	0.03138359	0.03644568	
618.6	0.03104285	0.03643155	
618.8	0.03109285	0.03641742	
619	0.03079598	0.03640331	
619.2	0.03077678	0.03638919	
619.4	0.03062968	0.03637508	
619.6	0.03008493	0.03636098	
619.8	0.02975554	0.03634689	
620	0.02941659	0.03633279	
620.2	0.02975143	0.03631871	
620.4	0.02990867	0.03630463	
620.6	0.030216	0.03629055	
620.8	0.0301615	0.03627648	
621	0.02999743	0.03626242	
621.2	0.03024361	0.03624836	
621.4	0.03027572	0.03623431	
621.6	0.0297015	0.03622026	
621.8	0.02995751	0.03620622	
622	0.03014704	0.03619218	
622.2	0.0297314	0.03617815	
622.4	0.02969257	0.03616412	
622.6	0.02974499	0.0361501	
622.8	0.02980331	0.03613609	
623	0.02960037	0.03612208	
623.2	0.02961634	0.03610808	
623.4	0.02965764	0.03609408	
623.6	0.02925942	0.03608008	
623.8	0.02870737	0.0360661	
624	0.02888744	0.03605211	
624.2	0.02922326	0.03603814	
624.4	0.02955061	0.03602416	
624.6	0.02943114	0.0360102	
624.8	0.02908244	0.03599624	
625	0.02877949	0.03598228	
625.2	0.02884179	0.03596833	
625.4	0.02838439	0.03595439	
625.6	0.02853212	0.03594045	
625.8	0.02843861	0.03592652	
626	0.02831926	0.03591259	
626.2	0.02839115	0.03589866	
626.4	0.02894792	0.03588475	
626.6	0.02957881	0.03587083	
626.8	0.02984644	0.03585693	
627	0.02951042	0.03584303	
627.2	0.02952999	0.03582913	
627.4	0.02939216	0.03581524	
627.6	0.02933607	0.03580135	
627.8	0.02874309	0.03578747	
628	0.02930767	0.0357736	
628.2	0.02940216	0.03575973	
628.4	0.02925419	0.03574587	
628.6	0.02873498	0.03573201	
628.8	0.02840192	0.03571816	
629	0.0282121	0.03570431	
629.2	0.02828991	0.03569047	
629.4	0.02851808	0.03567663	
629.6	0.02831291	0.0356628	
629.8	0.02815712	0.03564897	
630	0.02843909	0.03563515	
630.2	0.02881994	0.03562134	
630.4	0.02914846	0.03560753	
630.6	0.02890382	0.03559372	
630.8	0.02895593	0.03557992	
631	0.02861542	0.03556613	
631.2	0.02863542	0.03555234	
631.4	0.02873431	0.03553856	
631.6	0.02883061	0.03552478	
631.8	0.02820003	0.03551101	
632	0.02862857	0.03549724	
632.2	0.02842874	0.03548348	
632.4	0.02840533	0.03546972	
632.6	0.02831511	0.03545597	
632.8	0.02877688	0.03544222	
633	0.02894346	0.03542848	
633.2	0.02904729	0.03541475	
633.4	0.02926324	0.03540102	
633.6	0.02903069	0.03538729	
633.8	0.02939563	0.03537357	
634	0.0291723	0.03535986	
634.2	0.02914593	0.03534615	
634.4	0.02904983	0.03533245	
634.6	0.02887016	0.03531875	
634.8	0.02892419	0.03530506	
635	0.02905367	0.03529137	
635.2	0.0293953	0.03527769	
635.4	0.02921104	0.03526401	
635.6	0.02929705	0.03525034	
635.8	0.02893873	0.03523667	
636	0.02901379	0.03522301	
636.2	0.02879929	0.03520936	
636.4	0.02885683	0.03519571	
636.6	0.02848528	0.03518206	
636.8	0.02866874	0.03516842	
637	0.02822818	0.03515479	
637.2	0.0283781	0.03514116	
637.4	0.02845785	0.03512754	
637.6	0.02812368	0.03511392	
637.8	0.02836271	0.0351003	
638	0.02813206	0.0350867	
638.2	0.02820843	0.03507309	
638.4	0.02828851	0.0350595	
638.6	0.0283289	0.0350459	
638.8	0.02861783	0.03503232	
639	0.0290087	0.03501874	
639.2	0.02862568	0.03500516	
639.4	0.02885405	0.03499159	
639.6	0.02904114	0.03497802	
639.8	0.02921761	0.03496446	
640	0.02910676	0.03495091	
640.2	0.02875484	0.03493736	
640.4	0.02883419	0.03492381	
640.6	0.02860907	0.03491027	
640.8	0.02850039	0.03489674	
641	0.02812128	0.03488321	
641.2	0.02821215	0.03486968	
641.4	0.02804515	0.03485617	
641.6	0.0275826	0.03484265	
641.8	0.02769051	0.03482914	
642	0.02715432	0.03481564	
642.2	0.02670301	0.03480214	
642.4	0.02701941	0.03478865	
642.6	0.02722517	0.03477516	
642.8	0.02777853	0.03476168	
643	0.02773358	0.03474821	
643.2	0.02782654	0.03473473	
643.4	0.02875338	0.03472127	
643.6	0.02913431	0.03470781	
643.8	0.02969484	0.03469435	
644	0.02980036	0.0346809	
644.2	0.03042273	0.03466746	
644.4	0.0303283	0.03465401	
644.6	0.03044303	0.03464058	
644.8	0.02989054	0.03462715	
645	0.03015434	0.03461373	
645.2	0.03000228	0.03460031	
645.4	0.02984168	0.03458689	
645.6	0.02949536	0.03457348	
645.8	0.0294785	0.03456008	
646	0.02951713	0.03454668	
646.2	0.02948817	0.03453329	
646.4	0.02985554	0.0345199	
646.6	0.02969809	0.03450652	
646.8	0.02946171	0.03449314	
647	0.02926268	0.03447977	
647.2	0.02914303	0.0344664	
647.4	0.02960917	0.03445304	
647.6	0.02950073	0.03443968	
647.8	0.02945699	0.03442633	
648	0.02953319	0.03441298	
648.2	0.02925682	0.03439964	
648.4	0.02878563	0.0343863	
648.6	0.02892269	0.03437297	
648.8	0.02862577	0.03435965	
649	0.02901791	0.03434633	
649.2	0.02892929	0.03433301	
649.4	0.02913816	0.0343197	
649.6	0.02920514	0.03430639	
649.8	0.02965971	0.03429309	
650	0.02989516	0.0342798	
650.2	0.02956628	0.03426651	
650.4	0.02937193	0.03425322	
650.6	0.02915774	0.03423994	
650.8	0.02938592	0.03422667	
651	0.02967396	0.0342134	
651.2	0.03017753	0.03420014	
651.4	0.03037546	0.03418688	
651.6	0.03021412	0.03417362	
651.8	0.0303184	0.03416037	
652	0.03014729	0.03414713	
652.2	0.02974576	0.03413389	
652.4	0.02931697	0.03412066	
652.6	0.02920437	0.03410743	
652.8	0.02910008	0.03409421	
653	0.02905624	0.03408099	
653.2	0.02888763	0.03406778	
653.4	0.02860797	0.03405457	
653.6	0.02830443	0.03404137	
653.8	0.0286019	0.03402817	
654	0.02839179	0.03401498	
654.2	0.028056	0.03400179	
654.4	0.0281076	0.03398861	
654.6	0.02836344	0.03397543	
654.8	0.02913151	0.03396226	
655	0.02903233	0.03394909	
655.2	0.02919091	0.03393593	
655.4	0.02899631	0.03392277	
655.6	0.02905446	0.03390962	
655.8	0.02927484	0.03389648	
656	0.02936333	0.03388333	
656.2	0.02892836	0.0338702	
656.4	0.02872375	0.03385707	
656.6	0.02899283	0.03384394	
656.8	0.02883952	0.03383082	
657	0.02824606	0.0338177	
657.2	0.02792753	0.03380459	
657.4	0.02771673	0.03379149	
657.6	0.02763906	0.03377839	
657.8	0.0279463	0.03376529	
658	0.02775801	0.0337522	
658.2	0.02781188	0.03373912	
658.4	0.02792727	0.03372604	
658.6	0.02809064	0.03371296	
658.8	0.02848735	0.03369989	
659	0.02820901	0.03368683	
659.2	0.02842721	0.03367377	
659.4	0.02872807	0.03366071	
659.6	0.02885855	0.03364766	
659.8	0.02921881	0.03363462	
660	0.02923935	0.03362158	
660.2	0.02871031	0.03360854	
660.4	0.02870394	0.03359551	
660.6	0.02884185	0.03358249	
660.8	0.02794106	0.03356947	
661	0.02763969	0.03355645	
661.2	0.02718996	0.03354344	
661.4	0.02682912	0.03353044	
661.6	0.02681069	0.03351744	
661.8	0.0268191	0.03350445	
662	0.02670919	0.03349146	
662.2	0.02639456	0.03347847	
662.4	0.02642129	0.03346549	
662.6	0.0264738	0.03345252	
662.8	0.02658046	0.03343955	
663	0.02650387	0.03342659	
663.2	0.0266959	0.03341363	
663.4	0.02687054	0.03340067	
663.6	0.02685174	0.03338772	
663.8	0.02705108	0.03337478	
664	0.02764185	0.03336184	
664.2	0.0278113	0.03334891	
664.4	0.0284402	0.03333598	
664.6	0.02872094	0.03332305	
664.8	0.02859755	0.03331013	
665	0.02885727	0.03329722	
665.2	0.02858245	0.03328431	
665.4	0.02902037	0.03327141	
665.6	0.02920134	0.03325851	
665.8	0.02940765	0.03324562	
666	0.02982767	0.03323273	
666.2	0.02959455	0.03321984	
666.4	0.02974919	0.03320696	
666.6	0.02966069	0.03319409	
666.8	0.02950725	0.03318122	
667	0.0291884	0.03316836	
667.2	0.02908997	0.0331555	
667.4	0.02875326	0.03314264	
667.6	0.02804392	0.03312979	
667.8	0.02771205	0.03311695	
668	0.02788912	0.03310411	
668.2	0.02770628	0.03309128	
668.4	0.02753483	0.03307845	
668.6	0.02769463	0.03306562	
668.8	0.02764999	0.0330528	
669	0.02727076	0.03303999	
669.2	0.02766666	0.03302718	
669.4	0.0277663	0.03301438	
669.6	0.02762997	0.03300158	
669.8	0.02818701	0.03298878	
670	0.0283745	0.03297599	
670.2	0.02815026	0.03296321	
670.4	0.02794777	0.03295043	
670.6	0.02790937	0.03293766	
670.8	0.02738637	0.03292489	
671	0.0272964	0.03291212	
671.2	0.02731367	0.03289936	
671.4	0.02723275	0.03288661	
671.6	0.0272337	0.03287386	
671.8	0.02769833	0.03286111	
672	0.02823292	0.03284837	
672.2	0.02831101	0.03283564	
672.4	0.02839299	0.03282291	
672.6	0.0288767	0.03281018	
672.8	0.02851476	0.03279746	
673	0.02860282	0.03278475	
673.2	0.02913266	0.03277204	
673.4	0.02877749	0.03275933	
673.6	0.02840309	0.03274663	
673.8	0.02855114	0.03273394	
674	0.02886706	0.03272125	
674.2	0.02856292	0.03270856	
674.4	0.02793179	0.03269588	
674.6	0.02767387	0.0326832	
674.8	0.02756031	0.03267053	
675	0.02780751	0.03265787	
675.2	0.02760936	0.03264521	
675.4	0.02771739	0.03263255	
675.6	0.02776957	0.0326199	
675.8	0.02793451	0.03260725	
676	0.02798155	0.03259461	
676.2	0.02821894	0.03258197	
676.4	0.02794869	0.03256934	
676.6	0.02793413	0.03255672	
676.8	0.02837698	0.03254409	
677	0.0286388	0.03253148	
677.2	0.02903942	0.03251886	
677.4	0.02919575	0.03250626	
677.6	0.02922871	0.03249365	
677.8	0.02973209	0.03248106	
678	0.02994362	0.03246846	
678.2	0.02954117	0.03245588	
678.4	0.02933382	0.03244329	
678.6	0.0292944	0.03243072	
678.8	0.02939462	0.03241814	
679	0.02910474	0.03240558	
679.2	0.02845812	0.03239301	
679.4	0.02838005	0.03238045	
679.6	0.02865699	0.0323679	
679.8	0.02876059	0.03235535	
680	0.02863582	0.03234281	
680.2	0.02854335	0.03233027	
680.4	0.02799494	0.03231773	
680.6	0.02803815	0.03230521	
680.8	0.02860548	0.03229268	
681	0.0284252	0.03228016	
681.2	0.02871528	0.03226765	
681.4	0.02858181	0.03225514	
681.6	0.02826438	0.03224263	
681.8	0.02814209	0.03223013	
682	0.02791675	0.03221764	
682.2	0.02813712	0.03220515	
682.4	0.02783683	0.03219266	
682.6	0.02795057	0.03218018	
682.8	0.0277414	0.0321677	
683	0.02738431	0.03215523	
683.2	0.0272042	0.03214277	
683.4	0.02770701	0.03213031	
683.6	0.02797999	0.03211785	
683.8	0.02812968	0.0321054	
684	0.0284045	0.03209295	
684.2	0.02863838	0.03208051	
684.4	0.02863343	0.03206807	
684.6	0.02862567	0.03205564	
684.8	0.02872843	0.03204321	
685	0.0284279	0.03203079	
685.2	0.02818853	0.03201837	
685.4	0.02776708	0.03200596	
685.6	0.02749185	0.03199355	
685.8	0.02687337	0.03198115	
686	0.02631405	0.03196875	
686.2	0.0264105	0.03195635	
686.4	0.02639254	0.03194396	
686.6	0.02614181	0.03193158	
686.8	0.0261415	0.0319192	
687	0.0262743	0.03190683	
687.2	0.02634516	0.03189446	
687.4	0.02706966	0.03188209	
687.6	0.02737413	0.03186973	
687.8	0.02797571	0.03185737	
688	0.02807801	0.03184502	
688.2	0.02813239	0.03183268	
688.4	0.02877043	0.03182034	
688.6	0.0287446	0.031808	
688.8	0.02855827	0.03179567	
689	0.02854081	0.03178334	
689.2	0.02821121	0.03177102	
689.4	0.02797067	0.0317587	
689.6	0.02772055	0.03174639	
689.8	0.02699751	0.03173408	
690	0.02682052	0.03172178	
690.2	0.02687159	0.03170948	
690.4	0.02687064	0.03169719	
690.6	0.02658469	0.0316849	
690.8	0.02705007	0.03167262	
691	0.02699067	0.03166034	
691.2	0.02709005	0.03164806	
691.4	0.02720809	0.03163579	
691.6	0.02733731	0.03162353	
691.8	0.02746723	0.03161127	
692	0.02739921	0.03159901	
692.2	0.02748334	0.03158676	
692.4	0.02818266	0.03157452	
692.6	0.02753668	0.03156227	
692.8	0.02780471	0.03155004	
693	0.02805854	0.03153781	
693.2	0.02753619	0.03152558	
693.4	0.02791295	0.03151336	
693.6	0.02792872	0.03150114	
693.8	0.02754485	0.03148893	
694	0.02759381	0.03147672	
694.2	0.02743377	0.03146452	
694.4	0.02756583	0.03145232	
694.6	0.02778348	0.03144012	
694.8	0.02804728	0.03142794	
695	0.02773561	0.03141575	
695.2	0.0278662	0.03140357	
695.4	0.02751449	0.0313914	
695.6	0.02796585	0.03137923	
695.8	0.02758091	0.03136706	
696	0.02726618	0.0313549	
696.2	0.02738587	0.03134274	
696.4	0.02783074	0.03133059	
696.6	0.02737999	0.03131845	
696.8	0.02790726	0.03130631	
697	0.02819323	0.03129417	
697.2	0.02818196	0.03128204	
697.4	0.0284378	0.03126991	
697.6	0.02817201	0.03125779	
697.8	0.02776466	0.03124567	
698	0.02752367	0.03123355	
698.2	0.02739863	0.03122144	
698.4	0.02762785	0.03120934	
698.6	0.02742797	0.03119724	
698.8	0.02701838	0.03118515	
699	0.02671535	0.03117306	
699.2	0.02714611	0.03116097	
699.4	0.02714698	0.03114889	
699.6	0.02768153	0.03113681	
699.8	0.02757136	0.03112474	
700	0.02782726	0.03111268	
700.2	0.02835267	0.03110061	
700.4	0.02859105	0.03108856	
700.6	0.02859798	0.0310765	
700.8	0.02926776	0.03106446	
701	0.02926332	0.03105241	
701.2	0.0289849	0.03104037	
701.4	0.02892836	0.03102834	
701.6	0.02869618	0.03101631	
701.8	0.02876891	0.03100429	
702	0.02848516	0.03099227	
702.2	0.02892623	0.03098025	
702.4	0.02913105	0.03096824	
702.6	0.02845472	0.03095623	
702.8	0.0283404	0.03094423	
703	0.02857504	0.03093224	
703.2	0.02850679	0.03092024	
703.4	0.02821957	0.03090826	
703.6	0.02813695	0.03089627	
703.8	0.02754924	0.03088429	
704	0.02769644	0.03087232	
704.2	0.02752777	0.03086035	
704.4	0.02740609	0.03084839	
704.6	0.02672799	0.03083643	
704.8	0.02650843	0.03082447	
705	0.02572828	0.03081252	
705.2	0.02571937	0.03080058	
705.4	0.02600739	0.03078864	
705.6	0.02542457	0.0307767	
705.8	0.02543684	0.03076477	
706	0.02552185	0.03075284	
706.2	0.02629645	0.03074092	
706.4	0.02613544	0.030729	
706.6	0.02585792	0.03071709	
706.8	0.02642151	0.03070518	
707	0.02650278	0.03069328	
707.2	0.02666708	0.03068138	
707.4	0.02700881	0.03066948	
707.6	0.02717716	0.03065759	
707.8	0.02760544	0.0306457	
708	0.0286064	0.03063382	
708.2	0.02848713	0.03062195	
708.4	0.02847074	0.03061008	
708.6	0.02847792	0.03059821	
708.8	0.02885721	0.03058635	
709	0.02901548	0.03057449	
709.2	0.02929888	0.03056263	
709.4	0.02924037	0.03055079	
709.6	0.0283558	0.03053894	
709.8	0.02835962	0.0305271	
710	0.02812139	0.03051527	
710.2	0.02790574	0.03050344	
710.4	0.02748044	0.03049161	
710.6	0.02769309	0.03047979	
710.8	0.02782194	0.03046797	
711	0.02743417	0.03045616	
711.2	0.02798856	0.03044435	
711.4	0.02803488	0.03043255	
711.6	0.02815398	0.03042075	
711.8	0.02877601	0.03040896	
712	0.02905779	0.03039717	
712.2	0.02858766	0.03038538	
712.4	0.02888846	0.0303736	
712.6	0.02930388	0.03036183	
712.8	0.02934145	0.03035006	
713	0.02911427	0.03033829	
713.2	0.02891797	0.03032653	
713.4	0.02847826	0.03031477	
713.6	0.02801983	0.03030302	
713.8	0.02830085	0.03029127	
714	0.02781038	0.03027953	
714.2	0.02798987	0.03026779	
714.4	0.0277573	0.03025605	
714.6	0.02757018	0.03024432	
714.8	0.02757025	0.0302326	
715	0.02753995	0.03022088	
715.2	0.02777517	0.03020916	
715.4	0.02812127	0.03019745	
715.6	0.0282717	0.03018574	
715.8	0.02819037	0.03017404	
716	0.02786321	0.03016234	
716.2	0.02788003	0.03015065	
716.4	0.02838108	0.03013896	
716.6	0.0279425	0.03012728	
716.8	0.02772943	0.0301156	
717	0.02794852	0.03010392	
717.2	0.02837951	0.03009225	
717.4	0.02816685	0.03008058	
717.6	0.02812706	0.03006892	
717.8	0.02797989	0.03005726	
718	0.02743542	0.03004561	
718.2	0.02734713	0.03003396	
718.4	0.02692811	0.03002232	
718.6	0.02683665	0.03001068	
718.8	0.02700352	0.02999904	
719	0.02682975	0.02998741	
719.2	0.02688004	0.02997579	
719.4	0.02721942	0.02996417	
719.6	0.02693849	0.02995255	
719.8	0.02675124	0.02994094	
