# Supplementary material for: Molecular basis for DNA recognition by the maternal pioneer transcription factor FoxH1
Source: Nat Commun. 2022 Nov 26;13:7279. doi: 10.1038/s41467-022-34925-y (PMC9701222; doi:10.1038/s41467-022-34925-y)
Supplement: Supplementary file 4 — Source Data [file 41467_2022_34925_MOESM4_ESM.zip › Sourcedata/BLIS/FoxH1/R30A/GSC/NCP/A6Results.txt]

Conc1	5E-07	
Start1	171.4	
Stop1	621.2	
Kobs		
Error Kobs		
Koff		
Error Koff		
Time1	Data1	Fit1	
171.4	0.02824886		
171.6	0.03638105		
171.8	0.04586072		
172	0.05598681		
172.2	0.06677624		
172.4	0.07788074		
172.6	0.08898418		
172.8	0.10014699		
173	0.11090247		
173.2	0.12051538		
173.4	0.128785		
173.6	0.13558156		
173.8	0.14126176		
174	0.1460587		
174.2	0.15136393		
174.4	0.15663578		
174.6	0.16166391		
174.8	0.16641656		
175	0.17098463		
175.2	0.17503998		
175.4	0.17901874		
175.6	0.18360935		
175.8	0.18806284		
176	0.19172616		
176.2	0.19548302		
176.4	0.19870721		
176.6	0.20186162		
176.8	0.20538438		
177	0.2088075		
177.2	0.21207229		
177.4	0.21552178		
177.6	0.21884969		
177.8	0.22210605		
178	0.22554622		
178.2	0.22981951		
178.4	0.23324935		
178.6	0.23687775		
178.8	0.2410037		
179	0.2446351		
179.2	0.24824637		
179.4	0.25192616		
179.6	0.2555311		
179.8	0.2588879		
180	0.2621767		
180.2	0.26497536		
180.4	0.26763204		
180.6	0.27081554		
180.8	0.27394196		
181	0.27731174		
181.2	0.28103001		
181.4	0.28496014		
181.6	0.28857587		
181.8	0.29246087		
182	0.29629769		
182.2	0.30028056		
182.4	0.3035845		
182.6	0.30747302		
182.8	0.31142907		
183	0.31477605		
183.2	0.31781753		
183.4	0.32130398		
183.6	0.32452464		
183.8	0.32795089		
184	0.33101667		
184.2	0.33384559		
184.4	0.33667427		
184.6	0.33981517		
184.8	0.34280553		
185	0.34631472		
185.2	0.34978032		
185.4	0.35332628		
185.6	0.35662133		
185.8	0.36069125		
186	0.36444071		
186.2	0.36792405		
186.4	0.37107006		
186.6	0.37492786		
186.8	0.3789541		
187	0.38193625		
187.2	0.38508691		
187.4	0.38907771		
187.6	0.39226504		
187.8	0.39595937		
188	0.39911701		
188.2	0.4023337		
188.4	0.40515775		
188.6	0.4083697		
188.8	0.41114639		
189	0.4140947		
189.2	0.41705464		
189.4	0.42024255		
189.6	0.423246		
189.8	0.42659876		
190	0.42945215		
190.2	0.43229783		
190.4	0.43527074		
190.6	0.43885073		
190.8	0.44252702		
191	0.4451806		
191.2	0.44888046		
191.4	0.45259987		
191.6	0.45582944		
191.8	0.45914795		
192	0.46198223		
192.2	0.465021		
192.4	0.46797507		
192.6	0.47105852		
192.8	0.4737196		
193	0.47687107		
193.2	0.48025043		
193.4	0.48317355		
193.6	0.48592745		
193.8	0.48849115		
194	0.49123098		
194.2	0.49422872		
194.4	0.49796117		
194.6	0.50134033		
194.8	0.50473598		
195	0.50800639		
195.2	0.51084149		
195.4	0.51353728		
195.6	0.51652435		
195.8	0.51951937		
196	0.52229235		
196.2	0.52533251		
196.4	0.52846237		
196.6	0.5309003		
196.8	0.53383146		
197	0.53692361		
197.2	0.53977196		
197.4	0.54200803		
197.6	0.54464465		
197.8	0.54778914		
198	0.55127444		
198.2	0.554825		
198.4	0.55832321		
198.6	0.56118132		
198.8	0.56411478		
199	0.56664783		
199.2	0.56929638		
199.4	0.57233477		
199.6	0.5753077		
199.8	0.57795256		
200	0.58074025		
200.2	0.58342291		
200.4	0.58606593		
200.6	0.5882255		
200.8	0.59176692		
201	0.59431293		
201.2	0.59677262		
201.4	0.59953318		
201.6	0.60244149		
201.8	0.6053614		
202	0.6084986		
202.2	0.61167877		
202.4	0.61434504		
202.6	0.61667613		
202.8	0.61895664		
203	0.62109296		
203.2	0.62421187		
203.4	0.6268526		
203.6	0.62934919		
203.8	0.63194682		
204	0.63494406		
204.2	0.63741485		
204.4	0.64072294		
204.6	0.64402519		
204.8	0.64776151		
205	0.65027941		
205.2	0.6525906		
205.4	0.65562013		
205.6	0.65807614		
205.8	0.66095423		
206	0.66416112		
206.2	0.66690592		
206.4	0.66928134		
206.6	0.67186159		
206.8	0.67425525		
207	0.67663677		
207.2	0.67978229		
207.4	0.6822918		
207.6	0.68435435		
207.8	0.68694735		
208	0.68958167		
208.2	0.69244168		
208.4	0.6952464		
208.6	0.69755811		
208.8	0.70022761		
209	0.70234173		
209.2	0.70505137		
209.4	0.70796403		
209.6	0.71051322		
209.8	0.71325945		
210	0.71568048		
210.2	0.71843228		
210.4	0.72125988		
210.6	0.72422638		
210.8	0.7268482		
211	0.7297454		
211.2	0.73296494		
211.4	0.73541259		
211.6	0.73829881		
211.8	0.74102899		
212	0.74362759		
212.2	0.74644486		
212.4	0.7485911		
212.6	0.75058234		
212.8	0.75337675		
213	0.75592339		
213.2	0.75850237		
213.4	0.76058646		
213.6	0.76334644		
213.8	0.76535439		
214	0.76756111		
214.2	0.77037551		
214.4	0.77338883		
214.6	0.77563407		
214.8	0.7778683		
215	0.78065087		
215.2	0.78324093		
215.4	0.78549776		
215.6	0.78809125		
215.8	0.78990621		
216	0.79265389		
216.2	0.79529953		
216.4	0.79764124		
216.6	0.79988204		
216.8	0.80269785		
217	0.80517146		
217.2	0.80741535		
217.4	0.80999677		
217.6	0.81240412		
217.8	0.81473875		
218	0.81691324		
218.2	0.81932929		
218.4	0.82166892		
218.6	0.82332521		
218.8	0.8255367		
219	0.82768719		
219.2	0.82991128		
219.4	0.83182423		
219.6	0.83377167		
219.8	0.83576818		
220	0.83878405		
220.2	0.84135758		
220.4	0.84384095		
220.6	0.84618366		
220.8	0.84873218		
221	0.85132731		
221.2	0.85396227		
221.4	0.85642744		
221.6	0.85859832		
221.8	0.8611766		
222	0.86311569		
222.2	0.86580764		
222.4	0.86809536		
222.6	0.87062364		
222.8	0.87265007		
223	0.87534481		
223.2	0.87800835		
223.4	0.87998452		
223.6	0.88223956		
223.8	0.88508997		
224	0.88778415		
224.2	0.89007706		
224.4	0.8926225		
224.6	0.89496193		
224.8	0.89761401		
225	0.90026335		
225.2	0.90237112		
225.4	0.90446436		
225.6	0.9063549		
225.8	0.90832975		
226	0.91050028		
226.2	0.91283445		
226.4	0.91489905		
226.6	0.91742823		
226.8	0.91929745		
227	0.92165806		
227.2	0.92362068		
227.4	0.92609003		
227.6	0.92828877		
227.8	0.93091377		
228	0.93298119		
228.2	0.93498982		
228.4	0.937336		
228.6	0.93916807		
228.8	0.94172123		
229	0.94400212		
229.2	0.94606175		
229.4	0.94844521		
229.6	0.95058148		
229.8	0.95279971		
230	0.95538129		
230.2	0.95778566		
230.4	0.96010723		
230.6	0.96235208		
230.8	0.96454161		
231	0.96672049		
231.2	0.96952744		
231.4	0.97230139		
231.6	0.97435037		
231.8	0.9768569		
232	0.97924284		
232.2	0.98138714		
232.4	0.98361262		
232.6	0.98603336		
232.8	0.98862962		
233	0.99076997		
233.2	0.99331022		
233.4	0.99510148		
233.6	0.99690631		
233.8	0.99862942		
234	1.0010736		
234.2	1.00325713		
234.4	1.00552575		
234.6	1.00764319		
234.8	1.00989728		
235	1.01238184		
235.2	1.01448195		
235.4	1.0166798		
235.6	1.01849574		
235.8	1.02030334		
236	1.02220772		
236.2	1.02406087		
236.4	1.0257944		
236.6	1.02799767		
236.8	1.02963553		
237	1.03173044		
237.2	1.0335536		
237.4	1.03525562		
237.6	1.03757421		
237.8	1.03972575		
238	1.04226253		
238.2	1.04482752		
238.4	1.0474952		
238.6	1.04960724		
238.8	1.05222592		
239	1.05456423		
239.2	1.05619278		
239.4	1.05843745		
239.6	1.05990376		
239.8	1.06189931		
240	1.06411911		
240.2	1.0661753		
240.4	1.06832114		
240.6	1.07045341		
240.8	1.07239449		
241	1.07453915		
241.2	1.07673254		
241.4	1.07904724		
241.6	1.08133143		
241.8	1.08333947		
242	1.08577139		
242.2	1.08827616		
242.4	1.09052453		
242.6	1.09279219		
242.8	1.09530781		
243	1.09732054		
243.2	1.09928662		
243.4	1.10171378		
243.6	1.10336326		
243.8	1.10573874		
244	1.10725394		
244.2	1.10928255		
244.4	1.1118053		
244.6	1.11338572		
244.8	1.11531056		
245	1.11709304		
245.2	1.11899518		
245.4	1.12055244		
245.6	1.12250975		
245.8	1.12439996		
246	1.12624131		
246.2	1.12804028		
246.4	1.13032219		
246.6	1.13249499		
246.8	1.13448803		
247	1.13681159		
247.2	1.13876803		
247.4	1.14096653		
247.6	1.14270106		
247.8	1.14493151		
248	1.14659388		
248.2	1.14886214		
248.4	1.1512172		
248.6	1.15287081		
248.8	1.15465314		
249	1.15648109		
249.2	1.15851302		
249.4	1.16057279		
249.6	1.1625481		
249.8	1.16468613		
250	1.1668929		
250.2	1.16921488		
250.4	1.17168118		
250.6	1.17342504		
250.8	1.17597285		
251	1.17823061		
251.2	1.1802415		
251.4	1.18229093		
251.6	1.18406643		
251.8	1.18571524		
252	1.18748077		
252.2	1.18963049		
252.4	1.19174359		
252.6	1.19347522		
252.8	1.19541418		
253	1.19759863		
253.2	1.19961055		
253.4	1.20131494		
253.6	1.20338236		
253.8	1.2054378		
254	1.20811836		
254.2	1.21029307		
254.4	1.21218644		
254.6	1.21409785		
254.8	1.21634898		
255	1.21834156		
255.2	1.22049303		
255.4	1.22270882		
255.6	1.22454669		
255.8	1.22594645		
256	1.22760592		
256.2	1.22948877		
256.4	1.23099503		
256.6	1.23239809		
256.8	1.23427543		
257	1.23594656		
257.2	1.23777802		
257.4	1.23975844		
257.6	1.24214136		
257.8	1.2440508		
258	1.24638728		
258.2	1.24796301		
258.4	1.25006124		
258.6	1.25217806		
258.8	1.25473279		
259	1.25711056		
259.2	1.2592677		
259.4	1.26096093		
259.6	1.26232995		
259.8	1.26328373		
260	1.26506599		
260.2	1.26631341		
260.4	1.26775828		
260.6	1.26947784		
260.8	1.27169149		
261	1.27368946		
261.2	1.27581945		
261.4	1.27791081		
261.6	1.28005005		
261.8	1.28197226		
262	1.28420575		
262.2	1.28642189		
262.4	1.28914909		
262.6	1.29107345		
262.8	1.29357663		
263	1.29515264		
263.2	1.29693351		
263.4	1.29833888		
263.6	1.3001655		
263.8	1.30162033		
264	1.30275456		
264.2	1.30373058		
264.4	1.30568029		
264.6	1.3067558		
264.8	1.30847793		
265	1.31076326		
265.2	1.3126796		
265.4	1.31498845		
265.6	1.31726932		
265.8	1.31929913		
266	1.32181962		
266.2	1.32376298		
266.4	1.32563898		
266.6	1.32740901		
266.8	1.32956528		
267	1.33092981		
267.2	1.33302743		
267.4	1.3350022		
267.6	1.33681378		
267.8	1.33821676		
268	1.33997055		
268.2	1.34201049		
268.4	1.34353154		
268.6	1.34460523		
268.8	1.34696338		
269	1.34867224		
269.2	1.35056763		
269.4	1.35211966		
269.6	1.35410687		
269.8	1.35586462		
270	1.35765641		
270.2	1.35870561		
270.4	1.35993952		
270.6	1.36176077		
270.8	1.36328424		
271	1.3647953		
271.2	1.36700041		
271.4	1.3688462		
271.6	1.37109125		
271.8	1.37321874		
272	1.37558195		
272.2	1.37751931		
272.4	1.37928578		
272.6	1.38096105		
272.8	1.38289195		
273	1.38461589		
273.2	1.38679047		
273.4	1.38852835		
273.6	1.39052058		
273.8	1.39189246		
274	1.39311765		
274.2	1.3941994		
274.4	1.39595532		
274.6	1.39762227		
274.8	1.39928903		
275	1.40073238		
275.2	1.40271568		
275.4	1.40475727		
275.6	1.40677581		
275.8	1.40826787		
276	1.40979812		
276.2	1.41185906		
276.4	1.4131448		
276.6	1.41451705		
276.8	1.41623955		
277	1.41769651		
277.2	1.41927031		
277.4	1.42101626		
277.6	1.42254145		
277.8	1.4244342		
278	1.42587542		
278.2	1.42778997		
278.4	1.42994204		
278.6	1.43099106		
278.8	1.43320144		
279	1.43516228		
279.2	1.43717386		
279.4	1.43940113		
279.6	1.44090513		
279.8	1.44296996		
280	1.44464058		
280.2	1.44668057		
280.4	1.44788031		
280.6	1.44930506		
280.8	1.45105534		
281	1.45223813		
281.2	1.45399205		
281.4	1.45581428		
281.6	1.45759989		
281.8	1.45902356		
282	1.46040356		
282.2	1.46216494		
282.4	1.46352703		
282.6	1.46466095		
282.8	1.46675814		
283	1.46843259		
283.2	1.46965953		
283.4	1.47164278		
283.6	1.47344652		
283.8	1.47549653		
284	1.47701086		
284.2	1.47881315		
284.4	1.48039945		
284.6	1.48163665		
284.8	1.48356008		
285	1.48513024		
285.2	1.48677921		
285.4	1.48841387		
285.6	1.49010605		
285.8	1.49165014		
286	1.49324346		
286.2	1.49464363		
286.4	1.49586209		
286.6	1.49728593		
286.8	1.49884576		
287	1.50039528		
287.2	1.50154242		
287.4	1.5034719		
287.6	1.50530739		
287.8	1.50688475		
288	1.50876803		
288.2	1.510493		
288.4	1.51205226		
288.6	1.51367943		
288.8	1.51589342		
289	1.51707273		
289.2	1.51889458		
289.4	1.52078294		
289.6	1.52256225		
289.8	1.52456266		
290	1.52578364		
290.2	1.52754981		
290.4	1.52856		
290.6	1.53047728		
290.8	1.53237501		
291	1.53417335		
291.2	1.53579621		
291.4	1.53789399		
291.6	1.53952158		
291.8	1.54091667		
292	1.54181021		
292.2	1.54295683		
292.4	1.5444312		
292.6	1.54589619		
292.8	1.54736861		
293	1.54818136		
293.2	1.55029024		
293.4	1.55161866		
293.6	1.55346643		
293.8	1.55536478		
294	1.5566982		
294.2	1.5581226		
294.4	1.55977952		
294.6	1.56198667		
294.8	1.56432567		
295	1.56601444		
295.2	1.56726891		
295.4	1.56877972		
295.6	1.5696962		
295.8	1.5706353		
296	1.57148024		
296.2	1.57312938		
296.4	1.57467065		
296.6	1.5761147		
296.8	1.57763615		
297	1.57880105		
297.2	1.58056555		
297.4	1.58201246		
297.6	1.58405207		
297.8	1.58574848		
298	1.58726673		
298.2	1.58864229		
298.4	1.59096298		
298.6	1.59225576		
298.8	1.59376181		
299	1.59475281		
299.2	1.59590429		
299.4	1.5973853		
299.6	1.59870942		
299.8	1.60011366		
300	1.60164593		
300.2	1.60326159		
300.4	1.60488808		
300.6	1.60651247		
300.8	1.60795648		
301	1.60979276		
301.2	1.61118186		
301.4	1.61282939		
301.6	1.61461863		
301.8	1.61588388		
302	1.61750199		
302.2	1.61847831		
302.4	1.61980942		
302.6	1.62081161		
302.8	1.62199748		
303	1.62363854		
303.2	1.62480868		
303.4	1.62606774		
303.6	1.62783122		
303.8	1.62937888		
304	1.63128613		
304.2	1.63316188		
304.4	1.63488098		
304.6	1.63666574		
304.8	1.63821006		
305	1.63961866		
305.2	1.6408506		
305.4	1.64269002		
305.6	1.64384705		
305.8	1.64495977		
306	1.64653608		
306.2	1.64756952		
306.4	1.64885362		
306.6	1.65034167		
306.8	1.65178606		
307	1.65310572		
307.2	1.65461557		
307.4	1.65643903		
307.6	1.65832236		
307.8	1.65962328		
308	1.66123182		
308.2	1.66241193		
308.4	1.66324128		
308.6	1.66426756		
308.8	1.66535831		
309	1.66648773		
309.2	1.66797422		
309.4	1.66892414		
309.6	1.66957473		
309.8	1.67038367		
310	1.67172238		
310.2	1.67283976		
310.4	1.67378707		
310.6	1.67545066		
310.8	1.67699507		
311	1.67854955		
311.2	1.68028268		
311.4	1.68128849		
311.6	1.6824595		
311.8	1.68391707		
312	1.68532644		
312.2	1.68631055		
312.4	1.68808384		
312.6	1.69025561		
312.8	1.69198789		
313	1.69381508		
313.2	1.69509107		
313.4	1.69668645		
313.6	1.69810957		
313.8	1.699694		
314	1.70145155		
314.2	1.70265082		
314.4	1.70446887		
314.6	1.70575915		
314.8	1.70687997		
315	1.70767937		
315.2	1.70889765		
315.4	1.71032444		
315.6	1.71182065		
315.8	1.71252951		
316	1.71337769		
316.2	1.71459728		
316.4	1.71652579		
316.6	1.71750599		
316.8	1.71840611		
317	1.71959112		
317.2	1.7208082		
317.4	1.72242905		
317.6	1.72348941		
317.8	1.72499184		
318	1.7263799		
318.2	1.72781982		
318.4	1.72937611		
318.6	1.73036084		
318.8	1.73211152		
319	1.73422577		
319.2	1.73699152		
319.4	1.73883529		
319.6	1.74065924		
319.8	1.74212302		
320	1.74395952		
320.2	1.74599165		
320.4	1.74746837		
320.6	1.74840294		
320.8	1.7497312		
321	1.75130046		
321.2	1.75251086		
321.4	1.75338941		
321.6	1.75475274		
321.8	1.756055		
322	1.75684944		
322.2	1.75755162		
322.4	1.75793169		
322.6	1.75888158		
322.8	1.75970934		
323	1.76135754		
323.2	1.7622655		
323.4	1.76337088		
323.6	1.76435023		
323.8	1.76551892		
324	1.76651475		
324.2	1.76799626		
324.4	1.76904157		
324.6	1.77026936		
324.8	1.77181029		
325	1.77340148		
325.2	1.77421284		
325.4	1.77578445		
325.6	1.77718638		
325.8	1.7783813		
326	1.77898315		
326.2	1.78022377		
326.4	1.78085852		
326.6	1.7819386		
326.8	1.78276824		
327	1.78458227		
327.2	1.7858816		
327.4	1.78705334		
327.6	1.78820821		
327.8	1.78968502		
328	1.79090126		
328.2	1.79233763		
328.4	1.79356461		
328.6	1.7950919		
328.8	1.79645158		
329	1.79742194		
329.2	1.79828036		
329.4	1.7998159		
329.6	1.80098492		
329.8	1.80215041		
330	1.80340011		
330.2	1.80466616		
330.4	1.80539196		
330.6	1.80731208		
330.8	1.80888377		
331	1.81073907		
331.2	1.81247691		
331.4	1.81334802		
331.6	1.81510745		
331.8	1.81627361		
332	1.81790942		
332.2	1.81908697		
332.4	1.82090169		
332.6	1.82194786		
332.8	1.82305757		
333	1.82387208		
333.2	1.82484458		
333.4	1.82639405		
333.6	1.82716632		
333.8	1.82786507		
334	1.82878149		
334.2	1.82975228		
334.4	1.83075727		
334.6	1.8323557		
334.8	1.83310653		
335	1.83432386		
335.2	1.8357643		
335.4	1.83674595		
335.6	1.83802476		
335.8	1.83903574		
336	1.84067328		
336.2	1.84227496		
336.4	1.84379735		
336.6	1.84474043		
336.8	1.84634178		
337	1.84729696		
337.2	1.8486638		
337.4	1.84992343		
337.6	1.85061153		
337.8	1.85193216		
338	1.85284847		
338.2	1.85437226		
338.4	1.85546512		
338.6	1.85650563		
338.8	1.85734257		
339	1.85821906		
339.2	1.85909445		
339.4	1.86017697		
339.6	1.86052936		
339.8	1.86127712		
340	1.86291185		
340.2	1.86390271		
340.4	1.86503356		
340.6	1.86642842		
340.8	1.86745535		
341	1.8684927		
341.2	1.86996854		
341.4	1.87114371		
341.6	1.87242912		
341.8	1.87431147		
342	1.87577242		
342.2	1.87754052		
342.4	1.87916883		
342.6	1.87997099		
342.8	1.88098591		
343	1.88228136		
343.2	1.88344468		
343.4	1.88467175		
343.6	1.88491697		
343.8	1.88609943		
344	1.88728884		
344.2	1.88801189		
344.4	1.8895123		
344.6	1.89041459		
344.8	1.89132605		
345	1.8927589		
345.2	1.89388591		
345.4	1.89512108		
345.6	1.89640385		
345.8	1.89793864		
346	1.89978136		
346.2	1.90094029		
346.4	1.9021381		
346.6	1.90343881		
346.8	1.90510215		
347	1.90626992		
347.2	1.90754126		
347.4	1.90846484		
347.6	1.9094247		
347.8	1.91069581		
348	1.91130948		
348.2	1.91215869		
348.4	1.91289935		
348.6	1.91345202		
348.8	1.91429915		
349	1.9151748		
349.2	1.91580743		
349.4	1.91676354		
349.6	1.9174359		
349.8	1.91840482		
350	1.91982996		
350.2	1.92066494		
350.4	1.92215531		
350.6	1.92359831		
350.8	1.92483324		
351	1.92632872		
351.2	1.92783639		
351.4	1.92895153		
351.6	1.92992456		
351.8	1.93096786		
352	1.9316951		
352.2	1.93274151		
352.4	1.93389735		
352.6	1.93558869		
352.8	1.93670623		
353	1.93831623		
353.2	1.93947809		
353.4	1.94015916		
353.6	1.94101833		
353.8	1.941794		
354	1.9433743		
354.2	1.94450943		
354.4	1.94577354		
354.6	1.94673324		
354.8	1.94846207		
355	1.94959176		
355.2	1.95033241		
355.4	1.95148725		
355.6	1.95241221		
355.8	1.95393697		
356	1.9556059		
356.2	1.95693002		
356.4	1.95825719		
356.6	1.95942601		
356.8	1.96001404		
357	1.96105566		
357.2	1.96132335		
357.4	1.96217976		
357.6	1.96265363		
357.8	1.96339179		
358	1.9645335		
358.2	1.96522726		
358.4	1.96592524		
358.6	1.96726261		
358.8	1.96860336		
359	1.96919554		
359.2	1.97008759		
359.4	1.97138217		
359.6	1.97271716		
359.8	1.97419393		
360	1.97532399		
360.2	1.97611129		
360.4	1.97734501		
360.6	1.97808015		
360.8	1.9790149		
361	1.98001741		
361.2	1.98098653		
361.4	1.98190971		
361.6	1.98258987		
361.8	1.98360441		
362	1.9845744		
362.2	1.98561133		
362.4	1.98648637		
362.6	1.9879533		
362.8	1.98841609		
363	1.98894173		
363.2	1.98973633		
363.4	1.99087569		
363.6	1.99180179		
363.8	1.99324197		
364	1.99436496		
364.2	1.99585254		
364.4	1.99719591		
364.6	1.99789726		
364.8	1.99934228		
365	2.00038646		
365.2	2.00111418		
365.4	2.00210348		
365.6	2.00349144		
365.8	2.00431435		
366	2.00576347		
366.2	2.00724996		
366.4	2.0079734		
366.6	2.009156		
366.8	2.01002315		
367	2.01094486		
367.2	2.01234664		
367.4	2.01358709		
367.6	2.01504561		
367.8	2.01660292		
368	2.01778204		
368.2	2.01893026		
368.4	2.01955415		
368.6	2.02074594		
368.8	2.02158691		
369	2.02214401		
369.2	2.02273836		
369.4	2.02346598		
369.6	2.02405718		
369.8	2.02434812		
370	2.02529793		
370.2	2.02590681		
370.4	2.02681705		
370.6	2.02778196		
370.8	2.0288715		
371	2.02997063		
371.2	2.03160034		
371.4	2.03236794		
371.6	2.03377914		
371.8	2.03445532		
372	2.03554266		
372.2	2.03661685		
372.4	2.03781454		
372.6	2.03906926		
372.8	2.03975921		
373	2.04114657		
373.2	2.0417043		
373.4	2.04250788		
373.6	2.04306027		
373.8	2.0438876		
374	2.04531684		
374.2	2.04645063		
374.4	2.04773706		
374.6	2.04849991		
374.8	2.05019202		
375	2.05117837		
375.2	2.05256177		
375.4	2.05327187		
375.6	2.05431143		
375.8	2.05488929		
376	2.0562011		
376.2	2.05752551		
376.4	2.05898318		
376.6	2.06001216		
376.8	2.06123296		
377	2.06196925		
377.2	2.06276876		
377.4	2.06333054		
377.6	2.06414947		
377.8	2.06493985		
378	2.06586956		
378.2	2.06639807		
378.4	2.06722161		
378.6	2.0680666		
378.8	2.06880117		
379	2.06967273		
379.2	2.07081732		
379.4	2.07164175		
379.6	2.07280056		
379.8	2.07414993		
380	2.07558546		
380.2	2.07700027		
380.4	2.07823542		
380.6	2.07920774		
380.8	2.07995059		
381	2.08046636		
381.2	2.08128976		
381.4	2.08128976		
381.6	2.07987444		
381.8	2.07794692		
382	2.07623099		
382.2	2.07418889		
382.4	2.07210821		
382.6	2.0699528		
382.8	2.06837499		
383	2.06675068		
383.2	2.06531572		
383.4	2.06427526		
383.6	2.06332071		
383.8	2.06150601		
384	2.06062292		
384.2	2.05980791		
384.4	2.05837965		
384.6	2.05773987		
384.8	2.05700581		
385	2.05651081		
385.2	2.0558088		
385.4	2.05543667		
385.6	2.05452954		
385.8	2.0535008		
386	2.05301244		
386.2	2.05201676		
386.4	2.05104763		
386.6	2.05059605		
386.8	2.05022781		
387	2.04969181		
387.2	2.0492374		
387.4	2.04885881		
387.6	2.0478849		
387.8	2.04682345		
388	2.04580154		
388.2	2.04518489		
388.4	2.04452713		
388.6	2.04426887		
388.8	2.04396996		
389	2.04368219		
389.2	2.04286759		
389.4	2.04176449		
389.6	2.04083347		
389.8	2.04024056		
390	2.03977585		
390.2	2.03862104		
390.4	2.0378549		
390.6	2.03783086		
390.8	2.03735016		
391	2.03714852		
391.2	2.03660681		
391.4	2.03583095		
391.6	2.03464146		
391.8	2.03378352		
392	2.03274883		
392.2	2.03277659		
392.4	2.0321041		
392.6	2.03146969		
392.8	2.03131488		
393	2.03099309		
393.2	2.0304134		
393.4	2.03004389		
393.6	2.02996453		
393.8	2.02951872		
394	2.02885447		
394.2	2.02796047		
394.4	2.02765765		
394.6	2.02788249		
394.8	2.02676664		
395	2.02623476		
395.2	2.02517333		
395.4	2.02442797		
395.6	2.02385722		
395.8	2.02320824		
396	2.02241125		
396.2	2.02208357		
396.4	2.0212133		
396.6	2.02021283		
396.8	2.01969136		
397	2.01950343		
397.2	2.01915499		
397.4	2.0190181		
397.6	2.01858102		
397.8	2.0178205		
398	2.017395		
398.2	2.01686739		
398.4	2.01646219		
398.6	2.01607846		
398.8	2.01501962		
399	2.01477226		
399.2	2.01434339		
399.4	2.01383793		
399.6	2.01359959		
399.8	2.0126804		
400	2.01233786		
400.2	2.01144191		
400.4	2.01065563		
400.6	2.01024035		
400.8	2.0101326		
401	2.01019176		
401.2	2.01001488		
401.4	2.01022604		
401.6	2.0097613		
401.8	2.0094282		
402	2.0084431		
402.2	2.00759915		
402.4	2.00703221		
402.6	2.0061147		
402.8	2.00569391		
403	2.00514531		
403.2	2.00461973		
403.4	2.00406992		
403.6	2.00411786		
403.8	2.0036806		
404	2.00372724		
404.2	2.00329329		
404.4	2.00332562		
404.6	2.00358812		
404.8	2.00356526		
405	2.003649		
405.2	2.0037064		
405.4	2.00407195		
405.6	2.00347057		
405.8	2.00324233		
406	2.00249866		
406.2	2.00182046		
406.4	2.00145497		
406.6	2.00076197		
406.8	2.00023792		
407	1.99917058		
407.2	1.99863088		
407.4	1.99842235		
407.6	1.99747716		
407.8	1.9968597		
408	1.99615087		
408.2	1.99609566		
408.4	1.9956001		
408.6	1.99551688		
408.8	1.99543956		
409	1.99527982		
409.2	1.99530739		
409.4	1.99529829		
409.6	1.99524744		
409.8	1.99611695		
410	1.99591403		
410.2	1.99523854		
410.4	1.99526452		
410.6	1.99525883		
410.8	1.99496711		
411	1.99461745		
411.2	1.99448446		
411.4	1.99404933		
411.6	1.99329726		
411.8	1.99278373		
412	1.99167418		
412.2	1.99144278		
412.4	1.99028748		
412.6	1.9898815		
412.8	1.98937414		
413	1.98862773		
413.2	1.98814393		
413.4	1.98725347		
413.6	1.98683179		
413.8	1.98711394		
414	1.98597421		
414.2	1.98528565		
414.4	1.98524199		
414.6	1.98575924		
414.8	1.98544008		
415	1.9855408		
415.2	1.98564765		
415.4	1.98550689		
415.6	1.98537103		
415.8	1.98523886		
416	1.98513093		
416.2	1.98543992		
416.4	1.98553508		
416.6	1.9857878		
416.8	1.98559097		
417	1.98479597		
417.2	1.98470786		
417.4	1.98422187		
417.6	1.98434639		
417.8	1.98416518		
418	1.98342735		
418.2	1.98324709		
418.4	1.98265713		
418.6	1.98208987		
418.8	1.98110578		
419	1.9806495		
419.2	1.97979504		
419.4	1.97878189		
419.6	1.97858794		
419.8	1.97838036		
420	1.97748777		
420.2	1.97728946		
420.4	1.97646869		
420.6	1.97603413		
420.8	1.97545507		
421	1.97532158		
421.2	1.97550661		
421.4	1.97570461		
421.6	1.97585433		
421.8	1.9753427		
422	1.97564347		
422.2	1.97569655		
422.4	1.97505161		
422.6	1.97495216		
422.8	1.97436281		
423	1.97406699		
423.2	1.97371276		
423.4	1.97358263		
423.6	1.97362487		
423.8	1.97295917		
424	1.9724736		
424.2	1.97253863		
424.4	1.97132035		
424.6	1.97126141		
424.8	1.97059152		
425	1.970341		
425.2	1.97010242		
425.4	1.97012758		
425.6	1.96965657		
425.8	1.96914096		
426	1.96934491		
426.2	1.96909437		
426.4	1.96881435		
426.6	1.96873798		
426.8	1.96804389		
427	1.96822893		
427.2	1.96785739		
427.4	1.9676484		
427.6	1.96713552		
427.8	1.96701825		
428	1.967144		
428.2	1.96689298		
428.4	1.96707425		
428.6	1.96746471		
428.8	1.96665305		
429	1.96675718		
429.2	1.96678268		
429.4	1.96672273		
429.6	1.96640755		
429.8	1.96613637		
430	1.96624535		
430.2	1.96599249		
430.4	1.96568358		
430.6	1.96470097		
430.8	1.96372041		
431	1.96376486		
431.2	1.9628021		
431.4	1.96232119		
431.6	1.96194905		
431.8	1.96176873		
432	1.96175388		
432.2	1.96181432		
432.4	1.96209737		
432.6	1.96155996		
432.8	1.96108921		
433	1.96155013		
433.2	1.96148935		
433.4	1.96170918		
433.6	1.96163594		
433.8	1.96141166		
434	1.96125936		
434.2	1.96125482		
434.4	1.96097789		
434.6	1.96061842		
434.8	1.96083996		
435	1.96111978		
435.2	1.9604718		
435.4	1.96007304		
435.6	1.95989246		
435.8	1.95984836		
436	1.95977626		
436.2	1.95946156		
436.4	1.95888749		
436.6	1.95850728		
436.8	1.95789414		
437	1.95716663		
437.2	1.95716246		
437.4	1.9567872		
437.6	1.956062		
437.8	1.95530877		
438	1.95480639		
438.2	1.95483939		
438.4	1.95500358		
438.6	1.95510737		
438.8	1.95486374		
439	1.95478672		
439.2	1.95489094		
439.4	1.95513189		
439.6	1.95508134		
439.8	1.9555233		
440	1.9549738		
440.2	1.95460255		
440.4	1.95415914		
440.6	1.95321353		
440.8	1.9524113		
441	1.95220062		
441.2	1.95194079		
441.4	1.95119888		
441.6	1.95050682		
441.8	1.94967604		
442	1.94940983		
442.2	1.94958068		
442.4	1.94972276		
442.6	1.94924386		
442.8	1.949036		
443	1.94930331		
443.2	1.94941616		
443.4	1.94919699		
443.6	1.94938698		
443.8	1.94984726		
444	1.94931876		
444.2	1.9495346		
444.4	1.94928365		
444.6	1.94863504		
444.8	1.94868775		
445	1.94861637		
445.2	1.94822126		
445.4	1.94776516		
445.6	1.94709585		
445.8	1.94676158		
446	1.94661203		
446.2	1.94605599		
446.4	1.94561412		
446.6	1.94516022		
446.8	1.94461393		
447	1.94420628		
447.2	1.94437035		
447.4	1.9442582		
447.6	1.9448779		
447.8	1.94458315		
448	1.94421931		
448.2	1.94430195		
448.4	1.94377418		
448.6	1.94376279		
448.8	1.94373363		
449	1.94343548		
449.2	1.94327241		
449.4	1.94326405		
449.6	1.943057		
449.8	1.94295432		
450	1.94290528		
450.2	1.94260686		
450.4	1.94254231		
450.6	1.94244029		
450.8	1.94239939		
451	1.94269149		
451.2	1.94310728		
451.4	1.94275229		
451.6	1.94276191		
451.8	1.9421438		
452	1.94145654		
452.2	1.94083387		
452.4	1.9403809		
452.6	1.94004211		
452.8	1.94007868		
453	1.93950755		
453.2	1.93930572		
453.4	1.93894693		
453.6	1.93840311		
453.8	1.93826816		
454	1.93887146		
454.2	1.93878769		
454.4	1.93908535		
454.6	1.93994246		
454.8	1.94087031		
455	1.94076968		
455.2	1.9413803		
455.4	1.9414157		
455.6	1.94180982		
455.8	1.94147098		
456	1.94128635		
456.2	1.94075357		
456.4	1.9404236		
456.6	1.94005543		
456.8	1.93975965		
457	1.93898907		
457.2	1.93812201		
457.4	1.93770913		
457.6	1.93707584		
457.8	1.93637393		
458	1.93594492		
458.2	1.93529618		
458.4	1.93523954		
458.6	1.93530105		
458.8	1.93515382		
459	1.93464225		
459.2	1.93509785		
459.4	1.93473584		
459.6	1.93471596		
459.8	1.93428446		
460	1.93394843		
460.2	1.93349739		
460.4	1.93337036		
460.6	1.93370879		
460.8	1.9335397		
461	1.93357872		
461.2	1.93290307		
461.4	1.93270454		
461.6	1.93237567		
461.8	1.93178638		
462	1.93178864		
462.2	1.93201553		
462.4	1.93230028		
462.6	1.93251836		
462.8	1.93257215		
463	1.9326457		
463.2	1.93255833		
463.4	1.93264357		
463.6	1.93267178		
463.8	1.93272673		
464	1.93261451		
464.2	1.93233077		
464.4	1.93170467		
464.6	1.93163093		
464.8	1.93133346		
465	1.93093562		
465.2	1.93070474		
465.4	1.93076416		
465.6	1.93081101		
465.8	1.93065858		
466	1.93092035		
466.2	1.93082753		
466.4	1.93032836		
466.6	1.93017173		
466.8	1.93009471		
467	1.92977518		
467.2	1.9297332		
467.4	1.93005445		
467.6	1.92973701		
467.8	1.9293938		
468	1.92845805		
468.2	1.92750637		
468.4	1.92740696		
468.6	1.9275608		
468.8	1.92768129		
469	1.92733695		
469.2	1.92743921		
469.4	1.92694424		
469.6	1.92652488		
469.8	1.92662733		
470	1.92660717		
470.2	1.92656684		
470.4	1.92594861		
470.6	1.92613586		
470.8	1.92629313		
471	1.9261841		
471.2	1.92654501		
471.4	1.92648329		
471.6	1.92638905		
471.8	1.9261753		
472	1.92563412		
472.2	1.92533425		
472.4	1.92528734		
472.6	1.92491085		
472.8	1.92470612		
473	1.92428001		
473.2	1.9241236		
473.4	1.92338874		
473.6	1.92383326		
473.8	1.92416494		
474	1.92413191		
474.2	1.92407367		
474.4	1.92391933		
474.6	1.92411068		
474.8	1.92450914		
475	1.92470428		
475.2	1.92474966		
475.4	1.92476838		
475.6	1.92506983		
475.8	1.92492228		
476	1.92454853		
476.2	1.92429836		
476.4	1.92474984		
476.6	1.9246403		
476.8	1.92454738		
477	1.92468122		
477.2	1.92405646		
477.4	1.92380988		
477.6	1.92358272		
477.8	1.92331868		
478	1.92298439		
478.2	1.92267714		
478.4	1.92240342		
478.6	1.92163634		
478.8	1.92149527		
479	1.9209463		
479.2	1.92086709		
479.4	1.92060496		
479.6	1.92036485		
479.8	1.9203821		
480	1.92016028		
480.2	1.92040774		
480.4	1.92075082		
480.6	1.92012954		
480.8	1.91993157		
481	1.91950391		
481.2	1.91879481		
481.4	1.91893906		
481.6	1.91886616		
481.8	1.91919812		
482	1.91892687		
482.2	1.91846604		
482.4	1.91859823		
482.6	1.9181662		
482.8	1.91816012		
483	1.91806433		
483.2	1.91807044		
483.4	1.91814774		
483.6	1.91837281		
483.8	1.91853118		
484	1.91843897		
484.2	1.91844917		
484.4	1.91774878		
484.6	1.91727676		
484.8	1.91683419		
485	1.91664449		
485.2	1.91664683		
485.4	1.91686591		
485.6	1.9167937		
485.8	1.91665195		
486	1.91658456		
486.2	1.91605188		
486.4	1.91625533		
486.6	1.9159023		
486.8	1.91579005		
487	1.91570788		
487.2	1.91596558		
487.4	1.91653543		
487.6	1.91600778		
487.8	1.91576281		
488	1.91554333		
488.2	1.91534212		
488.4	1.9147507		
488.6	1.91478142		
488.8	1.91439235		
489	1.91453211		
489.2	1.91439076		
489.4	1.91406167		
489.6	1.91373419		
489.8	1.91334087		
490	1.91253634		
490.2	1.91203783		
490.4	1.91227008		
490.6	1.91208483		
490.8	1.91176817		
491	1.91189466		
491.2	1.91205798		
491.4	1.91178087		
491.6	1.91158824		
491.8	1.91175576		
492	1.91199731		
492.2	1.91272891		
492.4	1.91288634		
492.6	1.91311227		
492.8	1.91342087		
493	1.91422191		
493.2	1.91440912		
493.4	1.91407282		
493.6	1.91402092		
493.8	1.91348385		
494	1.91374616		
494.2	1.91401918		
494.4	1.91395936		
494.6	1.91383178		
494.8	1.91353152		
495	1.91340764		
495.2	1.9131003		
495.4	1.91256048		
495.6	1.91229599		
495.8	1.91173632		
496	1.91169132		
496.2	1.91096527		
496.4	1.91080204		
496.6	1.91014127		
496.8	1.91037453		
497	1.91052852		
497.2	1.90977042		
497.4	1.90934052		
497.6	1.90885452		
497.8	1.90912321		
498	1.90933666		
498.2	1.90894732		
498.4	1.90855818		
498.6	1.90849871		
498.8	1.90829571		
499	1.90814776		
499.2	1.90774233		
499.4	1.90726341		
499.6	1.90713365		
499.8	1.90719966		
500	1.90715443		
500.2	1.90694415		
500.4	1.907579		
500.6	1.90720117		
500.8	1.90794367		
501	1.90770366		
501.2	1.90725343		
501.4	1.90700423		
501.6	1.90676766		
501.8	1.9072441		
502	1.90680864		
502.2	1.90662694		
502.4	1.90580844		
502.6	1.90602536		
502.8	1.90550781		
503	1.90515887		
503.2	1.90479201		
503.4	1.90528698		
503.6	1.90488086		
503.8	1.90533646		
504	1.90465972		
504.2	1.90440522		
504.4	1.90481925		
504.6	1.90461996		
504.8	1.90516619		
505	1.9043672		
505.2	1.90444389		
505.4	1.90419205		
505.6	1.90443841		
505.8	1.90471062		
506	1.90456348		
506.2	1.90442722		
506.4	1.90390691		
506.6	1.90398265		
506.8	1.90335809		
507	1.90311466		
507.2	1.90305743		
507.4	1.90316729		
507.6	1.90267769		
507.8	1.90315645		
508	1.90235779		
508.2	1.90278077		
508.4	1.90292111		
508.6	1.90240219		
508.8	1.90243223		
509	1.90184751		
509.2	1.90171911		
509.4	1.90150005		
509.6	1.90151327		
509.8	1.9015649		
510	1.90146689		
510.2	1.90151415		
510.4	1.90102771		
510.6	1.90078862		
510.8	1.90053482		
511	1.90044599		
511.2	1.90071929		
511.4	1.90082398		
511.6	1.9010259		
511.8	1.90080406		
512	1.90036177		
512.2	1.90048149		
512.4	1.90013587		
512.6	1.90000683		
512.8	1.89970825		
513	1.89955267		
513.2	1.89937971		
513.4	1.89963309		
513.6	1.8994741		
513.8	1.89972264		
514	1.89980159		
514.2	1.89943991		
514.4	1.8991705		
514.6	1.89963288		
514.8	1.89975596		
515	1.8998424		
515.2	1.89971307		
515.4	1.89919194		
515.6	1.89916775		
515.8	1.89915853		
516	1.89913606		
516.2	1.89937216		
516.4	1.8991381		
516.6	1.89905769		
516.8	1.89858185		
517	1.89839542		
517.2	1.89838585		
517.4	1.89830101		
517.6	1.89831833		
517.8	1.89822558		
518	1.89832096		
518.2	1.89793742		
518.4	1.89792016		
518.6	1.8977568		
518.8	1.89749994		
519	1.8970105		
519.2	1.89673354		
519.4	1.89636721		
519.6	1.89695211		
519.8	1.8969142		
520	1.89703352		
520.2	1.89692446		
520.4	1.89690864		
520.6	1.8968256		
520.8	1.89683117		
521	1.89671596		
521.2	1.89645129		
521.4	1.89581046		
521.6	1.89565193		
521.8	1.89527317		
522	1.89506119		
522.2	1.89437639		
522.4	1.8943639		
522.6	1.89367616		
522.8	1.89354345		
523	1.89349909		
523.2	1.89362859		
523.4	1.89403373		
523.6	1.89429706		
523.8	1.89387885		
524	1.89416099		
524.2	1.89413089		
524.4	1.89434517		
524.6	1.89424295		
524.8	1.89408005		
525	1.89355992		
525.2	1.89314487		
525.4	1.89301519		
525.6	1.89354322		
525.8	1.89308851		
526	1.89285369		
526.2	1.89298393		
526.4	1.89316111		
526.6	1.89287109		
526.8	1.89304731		
527	1.89349061		
527.2	1.89374102		
527.4	1.89390141		
527.6	1.89334197		
527.8	1.89344355		
528	1.89351673		
528.2	1.89345357		
528.4	1.89305656		
528.6	1.89313374		
528.8	1.89340679		
529	1.89364706		
529.2	1.89374649		
529.4	1.8935281		
529.6	1.89359747		
529.8	1.89282092		
530	1.89315204		
530.2	1.89305241		
530.4	1.89292915		
530.6	1.89284086		
530.8	1.89265593		
531	1.89270443		
531.2	1.89257329		
531.4	1.89201859		
531.6	1.89184993		
531.8	1.89189228		
532	1.89100611		
532.2	1.89075054		
532.4	1.89061141		
532.6	1.89082026		
532.8	1.89088764		
533	1.89040492		
533.2	1.890493		
533.4	1.89033781		
533.6	1.89067852		
533.8	1.89056443		
534	1.89046027		
534.2	1.88981843		
534.4	1.88963043		
534.6	1.88939384		
534.8	1.88917748		
535	1.88892659		
535.2	1.88834359		
535.4	1.8880779		
535.6	1.88746595		
535.8	1.88712529		
536	1.88677887		
536.2	1.88711336		
536.4	1.8871959		
536.6	1.88706031		
536.8	1.88738537		
537	1.88734764		
537.2	1.88775983		
537.4	1.88790789		
537.6	1.8881673		
537.8	1.8881101		
538	1.8877832		
538.2	1.88764254		
538.4	1.88752142		
538.6	1.8871531		
538.8	1.88746319		
539	1.88728558		
539.2	1.88730644		
539.4	1.88742965		
539.6	1.88718723		
539.8	1.88762518		
540	1.88799777		
540.2	1.88810051		
540.4	1.88783121		
540.6	1.88749856		
540.8	1.8875508		
541	1.88677701		
541.2	1.88650116		
541.4	1.88635192		
541.6	1.88634431		
541.8	1.88650147		
542	1.88621885		
542.2	1.88548362		
542.4	1.8854699		
542.6	1.8854074		
542.8	1.88593424		
543	1.88589199		
543.2	1.8864503		
543.4	1.88648401		
543.6	1.88682637		
543.8	1.88672692		
544	1.88698483		
544.2	1.88628459		
544.4	1.88615708		
544.6	1.886419		
544.8	1.88668204		
545	1.88660718		
545.2	1.88626416		
545.4	1.88651439		
545.6	1.88659807		
545.8	1.88645381		
546	1.88614436		
546.2	1.88557515		
546.4	1.88590123		
546.6	1.88546803		
546.8	1.88516343		
547	1.88449185		
547.2	1.88436162		
547.4	1.88378232		
547.6	1.88337816		
547.8	1.88293593		
548	1.88249028		
548.2	1.88186389		
548.4	1.88216835		
548.6	1.88206775		
548.8	1.88194454		
549	1.88167494		
549.2	1.88122013		
549.4	1.8818978		
549.6	1.88233383		
549.8	1.88254811		
550	1.88255856		
550.2	1.88280532		
550.4	1.88309549		
550.6	1.8829343		
550.8	1.88286182		
551	1.88297008		
551.2	1.88325917		
551.4	1.88337635		
551.6	1.88334191		
551.8	1.88317475		
552	1.88303354		
552.2	1.88298994		
552.4	1.88317374		
552.6	1.88278234		
552.8	1.88297473		
553	1.88284152		
553.2	1.88284694		
553.4	1.88332255		
553.6	1.88313643		
553.8	1.88282456		
554	1.88277771		
554.2	1.8827978		
554.4	1.88217877		
554.6	1.88177928		
554.8	1.8814993		
555	1.8812265		
555.2	1.88107609		
555.4	1.88079537		
555.6	1.88062844		
555.8	1.88102512		
556	1.88131941		
556.2	1.88122468		
556.4	1.88125364		
556.6	1.88104971		
556.8	1.88092137		
557	1.88083874		
557.2	1.88089998		
557.4	1.88068891		
557.6	1.88074018		
557.8	1.88059805		
558	1.87977528		
558.2	1.87907963		
558.4	1.87883775		
558.6	1.87884377		
558.8	1.87843589		
559	1.87841565		
559.2	1.87892098		
559.4	1.87912321		
559.6	1.87955622		
559.8	1.87974112		
560	1.88004971		
560.2	1.880265		
560.4	1.88026809		
560.6	1.88035843		
560.8	1.88034674		
561	1.88012262		
561.2	1.87959702		
561.4	1.8794247		
561.6	1.87957709		
561.8	1.87888303		
562	1.87809844		
562.2	1.87843605		
562.4	1.87826814		
562.6	1.8781356		
562.8	1.87798203		
563	1.8779078		
563.2	1.87829687		
563.4	1.87830991		
563.6	1.87825831		
563.8	1.8784191		
564	1.87883894		
564.2	1.87845325		
564.4	1.87830896		
564.6	1.87819963		
564.8	1.87802734		
565	1.87736204		
565.2	1.87686421		
565.4	1.87691359		
565.6	1.87688498		
565.8	1.87649245		
566	1.87614974		
566.2	1.87647622		
566.4	1.87633997		
566.6	1.87680123		
566.8	1.87691378		
567	1.87668133		
567.2	1.87673576		
567.4	1.87690363		
567.6	1.87700867		
567.8	1.87691034		
568	1.87682447		
568.2	1.87674986		
568.4	1.87659238		
568.6	1.87660966		
568.8	1.87631469		
569	1.8758476		
569.2	1.87593263		
569.4	1.8755404		
569.6	1.87559664		
569.8	1.87572125		
570	1.87588519		
570.2	1.87582874		
570.4	1.876052		
570.6	1.87589834		
570.8	1.87567469		
571	1.87516955		
571.2	1.87492123		
571.4	1.8747349		
571.6	1.87490041		
571.8	1.87499428		
572	1.87513528		
572.2	1.875241		
572.4	1.87513415		
572.6	1.8751268		
572.8	1.87487248		
573	1.87487768		
573.2	1.87503992		
573.4	1.87437401		
573.6	1.87496832		
573.8	1.87498587		
574	1.87516117		
574.2	1.87481089		
574.4	1.87523418		
574.6	1.87492927		
574.8	1.87496085		
575	1.87447348		
575.2	1.87398248		
575.4	1.8738073		
575.6	1.87424019		
575.8	1.87461857		
576	1.87507688		
576.2	1.87555559		
576.4	1.87534571		
576.6	1.87519472		
576.8	1.87482908		
577	1.87457259		
577.2	1.87395237		
577.4	1.87378747		
577.6	1.87390939		
577.8	1.87390076		
578	1.87399278		
578.2	1.8734501		
578.4	1.87319192		
578.6	1.87319126		
578.8	1.87276808		
579	1.87228399		
579.2	1.87200627		
579.4	1.87222145		
579.6	1.87226607		
579.8	1.8726942		
580	1.87279364		
580.2	1.87269048		
580.4	1.87218881		
580.6	1.87204386		
580.8	1.87144644		
581	1.87130023		
581.2	1.8712006		
581.4	1.87143408		
581.6	1.87129715		
581.8	1.87118555		
582	1.87110819		
582.2	1.87104527		
582.4	1.87121495		
582.6	1.87181023		
582.8	1.87163272		
583	1.87168077		
583.2	1.87196756		
583.4	1.87183564		
583.6	1.87191829		
583.8	1.87194127		
584	1.87228869		
584.2	1.87270379		
584.4	1.87254488		
584.6	1.87234572		
584.8	1.87223386		
585	1.87208264		
585.2	1.87202721		
585.4	1.87181566		
585.6	1.87169212		
585.8	1.8715237		
586	1.87116135		
586.2	1.87050279		
586.4	1.87011548		
586.6	1.86967668		
586.8	1.86901264		
587	1.86876733		
587.2	1.86877886		
587.4	1.86842605		
587.6	1.8691333		
587.8	1.86894438		
588	1.8695225		
588.2	1.8697333		
588.4	1.86923057		
588.6	1.86885568		
588.8	1.86946522		
589	1.8692605		
589.2	1.86921986		
589.4	1.8692024		
589.6	1.86895563		
589.8	1.86841838		
590	1.86771833		
590.2	1.86775681		
590.4	1.86766198		
590.6	1.86748806		
590.8	1.86746506		
591	1.86771815		
591.2	1.86781377		
591.4	1.86780656		
591.6	1.86821534		
591.8	1.86796793		
592	1.86865181		
592.2	1.86860307		
592.4	1.86827997		
592.6	1.86812245		
592.8	1.86833981		
593	1.86770285		
593.2	1.86758251		
593.4	1.86785634		
593.6	1.86780181		
593.8	1.86747483		
594	1.86736127		
594.2	1.86761833		
594.4	1.86682848		
594.6	1.86661283		
594.8	1.86677562		
595	1.86631667		
595.2	1.86621184		
595.4	1.86608392		
595.6	1.8659664		
595.8	1.86569742		
596	1.8656011		
596.2	1.86513515		
596.4	1.86528497		
596.6	1.86469183		
596.8	1.86449664		
597	1.86483251		
597.2	1.86496253		
597.4	1.86528431		
597.6	1.86488946		
597.8	1.86461009		
598	1.86448065		
598.2	1.86458424		
598.4	1.86445052		
598.6	1.8647669		
598.8	1.86548279		
599	1.86517793		
599.2	1.86534196		
599.4	1.86518135		
599.6	1.86498186		
599.8	1.86481159		
600	1.86497721		
600.2	1.86515403		
600.4	1.86545927		
600.6	1.86500225		
600.8	1.86527636		
601	1.86533731		
601.2	1.86516818		
601.4	1.86511838		
601.6	1.86497059		
601.8	1.86494129		
602	1.86468376		
602.2	1.86495897		
602.4	1.86462203		
602.6	1.86463957		
602.8	1.86472822		
603	1.86416089		
603.2	1.86409479		
603.4	1.86399478		
603.6	1.86387309		
603.8	1.86403009		
604	1.8639009		
604.2	1.86387882		
604.4	1.86369591		
604.6	1.86339709		
604.8	1.86322729		
605	1.86253024		
605.2	1.86240418		
605.4	1.86234739		
605.6	1.86205349		
605.8	1.86190703		
606	1.86187602		
606.2	1.86187709		
606.4	1.86179452		
606.6	1.8623396		
606.8	1.86256114		
607	1.86272023		
607.2	1.86286778		
607.4	1.86302397		
607.6	1.8633194		
607.8	1.8637136		
608	1.86350624		
608.2	1.8631163		
608.4	1.86296448		
608.6	1.86275234		
608.8	1.8619996		
609	1.86148001		
609.2	1.86121296		
609.4	1.86079759		
609.6	1.86039287		
609.8	1.86046175		
610	1.86025345		
610.2	1.86005115		
610.4	1.86052488		
610.6	1.86088889		
610.8	1.86090789		
611	1.86030831		
611.2	1.86040927		
611.4	1.86062115		
611.6	1.86153543		
611.8	1.86215123		
612	1.86195144		
612.2	1.86237461		
612.4	1.86287337		
612.6	1.8629505		
612.8	1.86261084		
613	1.862618		
613.2	1.86234721		
613.4	1.86188623		
613.6	1.86182208		
613.8	1.86152509		
614	1.86162544		
614.2	1.86215631		
614.4	1.86246001		
614.6	1.86258139		
614.8	1.86218391		
615	1.86220302		
615.2	1.86226454		
615.4	1.86206227		
615.6	1.86251231		
615.8	1.86212935		
616	1.86194807		
616.2	1.86177178		
616.4	1.86097792		
616.6	1.86084954		
616.8	1.86066075		
617	1.8604753		
617.2	1.86016533		
617.4	1.859686		
617.6	1.85985424		
617.8	1.85998988		
618	1.86040537		
618.2	1.86077513		
618.4	1.86087857		
618.6	1.86092312		
618.8	1.86102666		
619	1.86117867		
619.2	1.8610747		
619.4	1.86119113		
619.6	1.86130427		
619.8	1.86104446		
620	1.86091191		
620.2	1.86027599		
620.4	1.86013561		
620.6	1.86023213		
620.8	1.86000503		
621	1.85963872		
621.2	1.85915527		
