# Supplementary material for: Molecular basis for DNA recognition by the maternal pioneer transcription factor FoxH1
Source: Nat Commun. 2022 Nov 26;13:7279. doi: 10.1038/s41467-022-34925-y (PMC9701222; doi:10.1038/s41467-022-34925-y)
Supplement: Supplementary file 4 — Source Data [file 41467_2022_34925_MOESM4_ESM.zip › Sourcedata/BLIS/FoxH1/R30A/GSC/NCP/B6Results.txt]

Conc1	2.5E-07	
Start1	171.4	
Stop1	621.2	
Kobs		
Error Kobs		
Koff		
Error Koff		
Time1	Data1	Fit1	
171.4	0.01864403		
171.6	0.02302932		
171.8	0.0281669		
172	0.03367816		
172.2	0.03971961		
172.4	0.04614408		
172.6	0.05200535		
172.8	0.05827088		
173	0.06450674		
173.2	0.06983961		
173.4	0.07454791		
173.6	0.07838385		
173.8	0.08161469		
174	0.08530071		
174.2	0.08860807		
174.4	0.09127195		
174.6	0.09462074		
174.8	0.0979273		
175	0.1005183		
175.2	0.10330258		
175.4	0.10541505		
175.6	0.10810333		
175.8	0.11086854		
176	0.11294318		
176.2	0.11545346		
176.4	0.11718317		
176.6	0.11871304		
176.8	0.12077833		
177	0.12283934		
177.2	0.1243599		
177.4	0.1262701		
177.6	0.12820311		
177.8	0.13008879		
178	0.13219806		
178.2	0.13394472		
178.4	0.13529621		
178.6	0.13724369		
178.8	0.13897677		
179	0.14103863		
179.2	0.14341186		
179.4	0.14525573		
179.6	0.14746027		
179.8	0.14942984		
180	0.1505655		
180.2	0.15212825		
180.4	0.15359712		
180.6	0.15524961		
180.8	0.15646296		
181	0.1584877		
181.2	0.16001853		
181.4	0.16200199		
181.6	0.16318936		
181.8	0.16504163		
182	0.16685795		
182.2	0.16856073		
182.4	0.17013668		
182.6	0.17198816		
182.8	0.17405583		
183	0.17640788		
183.2	0.17791037		
183.4	0.17964186		
183.6	0.18140432		
183.8	0.1829686		
184	0.18427877		
184.2	0.18554768		
184.4	0.18704956		
184.6	0.18850606		
184.8	0.18961611		
185	0.19158973		
185.2	0.19292743		
185.4	0.19473772		
185.6	0.19597585		
185.8	0.19870517		
186	0.20126949		
186.2	0.2031441		
186.4	0.20508501		
186.6	0.20687514		
186.8	0.20902422		
187	0.21055872		
187.2	0.21178111		
187.4	0.21365178		
187.6	0.21505473		
187.8	0.21656092		
188	0.21804443		
188.2	0.21913686		
188.4	0.22134722		
188.6	0.22350353		
188.8	0.22494028		
189	0.22721195		
189.2	0.22887643		
189.4	0.23076576		
189.6	0.23218714		
189.8	0.23450773		
190	0.23643047		
190.2	0.23765064		
190.4	0.23938186		
190.6	0.2409938		
190.8	0.24276783		
191	0.2441171		
191.2	0.24576563		
191.4	0.24765124		
191.6	0.24930328		
191.8	0.25077681		
192	0.25245345		
192.2	0.25407055		
192.4	0.25619375		
192.6	0.25753361		
192.8	0.25885138		
193	0.26051299		
193.2	0.26223475		
193.4	0.26320105		
193.6	0.26441811		
193.8	0.26614508		
194	0.26750888		
194.2	0.2691421		
194.4	0.27134116		
194.6	0.27330078		
194.8	0.27543863		
195	0.27749778		
195.2	0.27945289		
195.4	0.28112092		
195.6	0.28274049		
195.8	0.28450731		
196	0.28661002		
196.2	0.28827482		
196.4	0.28990072		
196.6	0.2909258		
196.8	0.29281219		
197	0.294571		
197.2	0.29628535		
197.4	0.2973576		
197.6	0.29930321		
197.8	0.3016398		
198	0.30380789		
198.2	0.30603616		
198.4	0.30817064		
198.6	0.30993654		
198.8	0.31160214		
199	0.31306842		
199.2	0.31503498		
199.4	0.31627491		
199.6	0.31779043		
199.8	0.31986855		
200	0.32146211		
200.2	0.32269865		
200.4	0.32410849		
200.6	0.32518417		
200.8	0.32717201		
201	0.32847139		
201.2	0.33002164		
201.4	0.33170794		
201.6	0.33345948		
201.8	0.33515985		
202	0.33640468		
202.2	0.33804546		
202.4	0.33936791		
202.6	0.34056552		
202.8	0.34148516		
203	0.34292402		
203.2	0.34463961		
203.4	0.34566906		
203.6	0.34732216		
203.8	0.3491475		
204	0.35080414		
204.2	0.3523171		
204.4	0.35465121		
204.6	0.35627436		
204.8	0.35877176		
205	0.36052385		
205.2	0.36244257		
205.4	0.36430127		
205.6	0.36628202		
205.8	0.36805824		
206	0.36963936		
206.2	0.37142127		
206.4	0.37284956		
206.6	0.37412663		
206.8	0.37528673		
207	0.37666474		
207.2	0.3779861		
207.4	0.37910993		
207.6	0.38018259		
207.8	0.38190989		
208	0.38316331		
208.2	0.38456323		
208.4	0.38598414		
208.6	0.3866327		
208.8	0.38827833		
209	0.38952853		
209.2	0.39140617		
209.4	0.39281203		
209.6	0.39485518		
209.8	0.39665031		
210	0.39769939		
210.2	0.39913997		
210.4	0.40105694		
210.6	0.40258209		
210.8	0.40392108		
211	0.40550861		
211.2	0.40724902		
211.4	0.40877855		
211.6	0.4105654		
211.8	0.41241391		
212	0.41380692		
212.2	0.41516069		
212.4	0.41610103		
212.6	0.41698071		
212.8	0.41879523		
213	0.42032681		
213.2	0.42223143		
213.4	0.42360738		
213.6	0.42607112		
213.8	0.42755107		
214	0.42893402		
214.2	0.43088297		
214.4	0.43284211		
214.6	0.43394943		
214.8	0.43519245		
215	0.43685019		
215.2	0.43844933		
215.4	0.43960011		
215.6	0.44116139		
215.8	0.44235984		
216	0.44410666		
216.2	0.44581764		
216.4	0.44699484		
216.6	0.44797885		
216.8	0.44973179		
217	0.45130831		
217.2	0.45295715		
217.4	0.4547501		
217.6	0.45614865		
217.8	0.45754503		
218	0.4586727		
218.2	0.45997988		
218.4	0.46133201		
218.6	0.46212979		
218.8	0.46341644		
219	0.46448088		
219.2	0.46608693		
219.4	0.46745468		
219.6	0.46881468		
219.8	0.47014544		
220	0.47248064		
220.2	0.47438175		
220.4	0.47524725		
220.6	0.47616581		
220.8	0.47782246		
221	0.47927039		
221.2	0.48081671		
221.4	0.48213797		
221.6	0.48314602		
221.8	0.48476814		
222	0.48585848		
222.2	0.48720605		
222.4	0.48859919		
222.6	0.48988572		
222.8	0.49155154		
223	0.49334119		
223.2	0.49553128		
223.4	0.49707772		
223.6	0.49848953		
223.8	0.50020639		
224	0.50183579		
224.2	0.50360891		
224.4	0.50451489		
224.6	0.5054954		
224.8	0.50723513		
225	0.50870766		
225.2	0.50978244		
225.4	0.5108502		
225.6	0.51218149		
225.8	0.51277584		
226	0.51372691		
226.2	0.51478498		
226.4	0.51594191		
226.6	0.5174245		
226.8	0.51869723		
227	0.52020962		
227.2	0.52150456		
227.4	0.52302707		
227.6	0.52461192		
227.8	0.52623251		
228	0.52771888		
228.2	0.52955069		
228.4	0.5303953		
228.6	0.5315074		
228.8	0.53299306		
229	0.53450319		
229.2	0.53591964		
229.4	0.53766169		
229.6	0.53883766		
229.8	0.5396978		
230	0.54130559		
230.2	0.54287533		
230.4	0.54431726		
230.6	0.54585595		
230.8	0.54709184		
231	0.54840659		
231.2	0.55016816		
231.4	0.55171418		
231.6	0.55291551		
231.8	0.55424813		
232	0.55559927		
232.2	0.55674851		
232.4	0.55770168		
232.6	0.55842436		
232.8	0.56005572		
233	0.56182046		
233.2	0.56329776		
233.4	0.56431892		
233.6	0.56502728		
233.8	0.56611884		
234	0.5676305		
234.2	0.56950111		
234.4	0.57114359		
234.6	0.57248652		
234.8	0.57378353		
235	0.57554919		
235.2	0.57709028		
235.4	0.57814602		
235.6	0.57893236		
235.8	0.58045711		
236	0.58187955		
236.2	0.58288546		
236.4	0.58396309		
236.6	0.58503034		
236.8	0.58682254		
237	0.5880485		
237.2	0.58885608		
237.4	0.58965274		
237.6	0.59097992		
237.8	0.59253644		
238	0.59369414		
238.2	0.59540226		
238.4	0.59675822		
238.6	0.59806961		
238.8	0.59912634		
239	0.60038045		
239.2	0.60135681		
239.4	0.60217429		
239.6	0.60291334		
239.8	0.60431485		
240	0.60537805		
240.2	0.60652605		
240.4	0.60803337		
240.6	0.60921002		
240.8	0.61043021		
241	0.61165461		
241.2	0.61256149		
241.4	0.61375834		
241.6	0.61543019		
241.8	0.61639756		
242	0.61776305		
242.2	0.61944367		
242.4	0.62114283		
242.6	0.62256865		
242.8	0.62414377		
243	0.62546356		
243.2	0.62678526		
243.4	0.6278909		
243.6	0.62895266		
243.8	0.6307383		
244	0.63165042		
244.2	0.63288104		
244.4	0.63416164		
244.6	0.63505571		
244.8	0.63593892		
245	0.63656333		
245.2	0.63693839		
245.4	0.63738541		
245.6	0.63845205		
245.8	0.63901488		
246	0.64025714		
246.2	0.64132496		
246.4	0.64273223		
246.6	0.64373048		
246.8	0.64538187		
247	0.64659717		
247.2	0.64783725		
247.4	0.64927441		
247.6	0.65057957		
247.8	0.65247994		
248	0.65322028		
248.2	0.65474344		
248.4	0.65600421		
248.6	0.65755		
248.8	0.65832557		
249	0.65913471		
249.2	0.66037937		
249.4	0.66136811		
249.6	0.66254811		
249.8	0.66374464		
250	0.66550744		
250.2	0.66688728		
250.4	0.6687008		
250.6	0.67021358		
250.8	0.67211945		
251	0.67334906		
251.2	0.67441844		
251.4	0.6753344		
251.6	0.67678118		
251.8	0.67800354		
252	0.67915637		
252.2	0.68053967		
252.4	0.68181184		
252.6	0.68288953		
252.8	0.68366874		
253	0.6845504		
253.2	0.68518522		
253.4	0.68592927		
253.6	0.68719981		
253.8	0.68866959		
254	0.69036826		
254.2	0.69159714		
254.4	0.69319775		
254.6	0.69449368		
254.8	0.69565558		
255	0.69671033		
255.2	0.6978015		
255.4	0.69924532		
255.6	0.7008284		
255.8	0.70151405		
256	0.70264325		
256.2	0.70390998		
256.4	0.70471637		
256.6	0.70514138		
256.8	0.70585542		
257	0.7067908		
257.2	0.707868		
257.4	0.70937619		
257.6	0.71119157		
257.8	0.71244836		
258	0.71371149		
258.2	0.71465404		
258.4	0.71577615		
258.6	0.71713612		
258.8	0.71846306		
259	0.71967197		
259.2	0.7207764		
259.4	0.7216767		
259.6	0.72220491		
259.8	0.72283937		
260	0.72394954		
260.2	0.72497842		
260.4	0.72566989		
260.6	0.72633065		
260.8	0.72768021		
261	0.72901596		
261.2	0.73024215		
261.4	0.73134499		
261.6	0.73233646		
261.8	0.733332		
262	0.7345519		
262.2	0.73582075		
262.4	0.73743135		
262.6	0.73890148		
262.8	0.74033255		
263	0.7411888		
263.2	0.74198723		
263.4	0.7432832		
263.6	0.74482399		
263.8	0.74646448		
264	0.74743265		
264.2	0.74875413		
264.4	0.74988882		
264.6	0.75087561		
264.8	0.75190696		
265	0.75254816		
265.2	0.75386293		
265.4	0.75454404		
265.6	0.75543006		
265.8	0.75714332		
266	0.75810794		
266.2	0.75894973		
266.4	0.75994563		
266.6	0.76032523		
266.8	0.7612695		
267	0.7619096		
267.2	0.7631343		
267.4	0.7643718		
267.6	0.76544903		
267.8	0.76629881		
268	0.76724503		
268.2	0.76851102		
268.4	0.76961299		
268.6	0.77071686		
268.8	0.77195114		
269	0.77332578		
269.2	0.77487989		
269.4	0.77604162		
269.6	0.77763981		
269.8	0.77897689		
270	0.77973651		
270.2	0.78097223		
270.4	0.78186435		
270.6	0.78249492		
270.8	0.78399305		
271	0.78477062		
271.2	0.78580595		
271.4	0.78644022		
271.6	0.78754754		
271.8	0.78856215		
272	0.78984058		
272.2	0.79032754		
272.4	0.79123219		
272.6	0.79209074		
272.8	0.79309808		
273	0.79413022		
273.2	0.79511426		
273.4	0.79631622		
273.6	0.7973758		
273.8	0.79830094		
274	0.79940466		
274.2	0.80053868		
274.4	0.80131831		
274.6	0.802246		
274.8	0.80369849		
275	0.80456168		
275.2	0.80600902		
275.4	0.80726798		
275.6	0.80826388		
275.8	0.80930152		
276	0.81005146		
276.2	0.8106721		
276.4	0.8116166		
276.6	0.81245587		
276.8	0.81384411		
277	0.81512412		
277.2	0.81662901		
277.4	0.81771662		
277.6	0.81866637		
277.8	0.81998876		
278	0.82124856		
278.2	0.82264315		
278.4	0.82373072		
278.6	0.8245479		
278.8	0.82628037		
279	0.8270973		
279.2	0.82802847		
279.4	0.82932143		
279.6	0.82996761		
279.8	0.83138789		
280	0.83210196		
280.2	0.83314626		
280.4	0.83385361		
280.6	0.83462		
280.8	0.83605433		
281	0.83700111		
281.2	0.83778548		
281.4	0.83791503		
281.6	0.83873218		
281.8	0.83989891		
282	0.84095929		
282.2	0.84191579		
282.4	0.84269695		
282.6	0.84321742		
282.8	0.84434062		
283	0.84504247		
283.2	0.84620808		
283.4	0.8473759		
283.6	0.84800784		
283.8	0.84974757		
284	0.85018762		
284.2	0.85181276		
284.4	0.85290785		
284.6	0.85375116		
284.8	0.85522103		
285	0.856244		
285.2	0.85686137		
285.4	0.85765634		
285.6	0.85891889		
285.8	0.86012287		
286	0.86121682		
286.2	0.86229048		
286.4	0.86349306		
286.6	0.86423138		
286.8	0.8652067		
287	0.86647322		
287.2	0.8674128		
287.4	0.86814513		
287.6	0.86930134		
287.8	0.87061317		
288	0.87124832		
288.2	0.87291732		
288.4	0.87390068		
288.6	0.87502067		
288.8	0.87632315		
289	0.87680529		
289.2	0.87753043		
289.4	0.87853783		
289.6	0.8796032		
289.8	0.8808684		
290	0.88163148		
290.2	0.88331054		
290.4	0.88430411		
290.6	0.88531225		
290.8	0.88648422		
291	0.88789283		
291.2	0.88886012		
291.4	0.88963623		
291.6	0.89070802		
291.8	0.89142579		
292	0.89242291		
292.2	0.89314684		
292.4	0.89382073		
292.6	0.89481309		
292.8	0.89554534		
293	0.89616094		
293.2	0.89742347		
293.4	0.89797494		
293.6	0.89881866		
293.8	0.89987841		
294	0.90070256		
294.2	0.90196114		
294.4	0.90283047		
294.6	0.90407863		
294.8	0.90554539		
295	0.90645615		
295.2	0.90731488		
295.4	0.90800747		
295.6	0.90883606		
295.8	0.90910938		
296	0.91000289		
296.2	0.910662		
296.4	0.91185298		
296.6	0.91296271		
296.8	0.91412531		
297	0.91532156		
297.2	0.91654058		
297.4	0.91708566		
297.6	0.91830647		
297.8	0.91958867		
298	0.92059204		
298.2	0.92139456		
298.4	0.92229175		
298.6	0.92365011		
298.8	0.92457816		
299	0.92542133		
299.2	0.92631235		
299.4	0.92729574		
299.6	0.92809824		
299.8	0.92881548		
300	0.93014402		
300.2	0.93143713		
300.4	0.93253386		
300.6	0.93336401		
300.8	0.93487458		
301	0.93597194		
301.2	0.93689401		
301.4	0.93755114		
301.6	0.9387875		
301.8	0.93972362		
302	0.94092703		
302.2	0.94133372		
302.4	0.94191312		
302.6	0.94293918		
302.8	0.94344518		
303	0.94478449		
303.2	0.94563269		
303.4	0.9470671		
303.6	0.94806762		
303.8	0.94962869		
304	0.95095912		
304.2	0.95237423		
304.4	0.95306271		
304.6	0.95373		
304.8	0.95461754		
305	0.95520504		
305.2	0.95596379		
305.4	0.95679709		
305.6	0.95787327		
305.8	0.9586517		
306	0.95964083		
306.2	0.95970304		
306.4	0.9607552		
306.6	0.96148541		
306.8	0.96273476		
307	0.96358971		
307.2	0.96493808		
307.4	0.96633495		
307.6	0.96739452		
307.8	0.96842086		
308	0.9693824		
308.2	0.97022969		
308.4	0.97086112		
308.6	0.97188177		
308.8	0.97295626		
309	0.97395825		
309.2	0.97489128		
309.4	0.97574509		
309.6	0.9765992		
309.8	0.97729528		
310	0.9784326		
310.2	0.97900809		
310.4	0.97989352		
310.6	0.98064291		
310.8	0.98111918		
311	0.98146395		
311.2	0.9827064		
311.4	0.9830869		
311.6	0.98381487		
311.8	0.98471146		
312	0.98560753		
312.2	0.98653128		
312.4	0.98807265		
312.6	0.98936414		
312.8	0.99053591		
313	0.99198183		
313.2	0.99343124		
313.4	0.99478768		
313.6	0.9962067		
313.8	0.99739812		
314	0.9986261		
314.2	0.99942011		
314.4	1.00015046		
314.6	1.00085289		
314.8	1.00076274		
315	1.00120752		
315.2	1.00214373		
315.4	1.00242008		
315.6	1.00320959		
315.8	1.00368522		
316	1.00407846		
316.2	1.00483911		
316.4	1.00646762		
316.6	1.00661892		
316.8	1.00765516		
317	1.00901178		
317.2	1.01041525		
317.4	1.01137017		
317.6	1.012296		
317.8	1.01311344		
318	1.0140833		
318.2	1.01528142		
318.4	1.01606516		
318.6	1.01684146		
318.8	1.0175244		
319	1.01926057		
319.2	1.02081581		
319.4	1.0214927		
319.6	1.02279891		
319.8	1.02341949		
320	1.02455423		
320.2	1.0257998		
320.4	1.02705468		
320.6	1.02692387		
320.8	1.02826949		
321	1.02933003		
321.2	1.03014309		
321.4	1.03059361		
321.6	1.03107953		
321.8	1.03209663		
322	1.03299881		
322.2	1.0337336		
322.4	1.03406473		
322.6	1.03434122		
322.8	1.0346233		
323	1.03574694		
323.2	1.03603133		
323.4	1.03683548		
323.6	1.03754628		
323.8	1.03833592		
324	1.03944714		
324.2	1.04051216		
324.4	1.04141162		
324.6	1.04244519		
324.8	1.0440413		
325	1.0453245		
325.2	1.04618221		
325.4	1.04737862		
325.6	1.04835187		
325.8	1.04980258		
326	1.05056198		
326.2	1.05150767		
326.4	1.05183288		
326.6	1.05219255		
326.8	1.05288836		
327	1.05437003		
327.2	1.05572636		
327.4	1.05660155		
327.6	1.05735664		
327.8	1.05827057		
328	1.05859052		
328.2	1.05961667		
328.4	1.06010908		
328.6	1.06104479		
328.8	1.06168639		
329	1.06226283		
329.2	1.06276717		
329.4	1.06354463		
329.6	1.06429733		
329.8	1.06505823		
330	1.06589712		
330.2	1.06667113		
330.4	1.06705173		
330.6	1.06839081		
330.8	1.06976017		
331	1.07111289		
331.2	1.07254925		
331.4	1.07337708		
331.6	1.07524623		
331.8	1.07604715		
332	1.07709993		
332.2	1.07849391		
332.4	1.07920681		
332.6	1.08006127		
332.8	1.08074908		
333	1.08124826		
333.2	1.08191835		
333.4	1.08265629		
333.6	1.08274095		
333.8	1.08310189		
334	1.08367977		
334.2	1.08433648		
334.4	1.08498618		
334.6	1.08657708		
334.8	1.08750515		
335	1.08850802		
335.2	1.0900402		
335.4	1.09131525		
335.6	1.09290667		
335.8	1.09377573		
336	1.0950575		
336.2	1.09626408		
336.4	1.09679107		
336.6	1.09797973		
336.8	1.09886194		
337	1.09959954		
337.2	1.1003956		
337.4	1.10119476		
337.6	1.10164395		
337.8	1.10250297		
338	1.10322214		
338.2	1.10413874		
338.4	1.1046771		
338.6	1.10550402		
338.8	1.10574177		
339	1.10615938		
339.2	1.10671171		
339.4	1.10733371		
339.6	1.10774696		
339.8	1.10838359		
340	1.10947722		
340.2	1.11052378		
340.4	1.11132783		
340.6	1.11270892		
340.8	1.11341395		
341	1.11456019		
341.2	1.11558437		
341.4	1.11686838		
341.6	1.11780112		
341.8	1.11845833		
342	1.11934283		
342.2	1.11979173		
342.4	1.12048657		
342.6	1.12091126		
342.8	1.12163067		
343	1.1223919		
343.2	1.12309995		
343.4	1.12375055		
343.6	1.12454342		
343.8	1.12579418		
344	1.12708285		
344.2	1.12800098		
344.4	1.12936789		
344.6	1.13027764		
344.8	1.13117066		
345	1.13210246		
345.2	1.13250411		
345.4	1.1337025		
345.6	1.13449681		
345.8	1.13497544		
346	1.13586522		
346.2	1.13664759		
346.4	1.13765147		
346.6	1.13895016		
346.8	1.14041287		
347	1.14115417		
347.2	1.14202916		
347.4	1.14274234		
347.6	1.14356796		
347.8	1.14462314		
348	1.14500427		
348.2	1.14585661		
348.4	1.14632272		
348.6	1.14655419		
348.8	1.14703573		
349	1.14801848		
349.2	1.14885762		
349.4	1.14983164		
349.6	1.15047654		
349.8	1.15110899		
350	1.15196118		
350.2	1.15314214		
350.4	1.1542683		
350.6	1.15557188		
350.8	1.15665313		
351	1.15740884		
351.2	1.15819698		
351.4	1.15886899		
351.6	1.15881274		
351.8	1.15966363		
352	1.15969745		
352.2	1.16067978		
352.4	1.16134869		
352.6	1.16237702		
352.8	1.16311265		
353	1.16463119		
353.2	1.1653006		
353.4	1.16582644		
353.6	1.16627108		
353.8	1.16679494		
354	1.16781771		
354.2	1.16943099		
354.4	1.17046163		
354.6	1.17127133		
354.8	1.17287117		
355	1.17360966		
355.2	1.1744159		
355.4	1.17576542		
355.6	1.17625716		
355.8	1.17767032		
356	1.1787632		
356.2	1.17976226		
356.4	1.18050311		
356.6	1.1814198		
356.8	1.18157122		
357	1.18217616		
357.2	1.18246523		
357.4	1.18319012		
357.6	1.18347299		
357.8	1.18434532		
358	1.18554983		
358.2	1.18673657		
358.4	1.18689891		
358.6	1.18786223		
358.8	1.18917521		
359	1.19003034		
359.2	1.19118551		
359.4	1.19216165		
359.6	1.19283778		
359.8	1.1941097		
360	1.19466961		
360.2	1.19503945		
360.4	1.19546488		
360.6	1.19598942		
360.8	1.19571597		
361	1.196292		
361.2	1.19711117		
361.4	1.19764289		
361.6	1.19815038		
361.8	1.1985583		
362	1.1993414		
362.2	1.20024826		
362.4	1.2005786		
362.6	1.201933		
362.8	1.20260431		
363	1.20299549		
363.2	1.20335849		
363.4	1.20443167		
363.6	1.20550428		
363.8	1.20685981		
364	1.20777057		
364.2	1.2089757		
364.4	1.2095841		
364.6	1.21059542		
364.8	1.21170719		
365	1.21272589		
365.2	1.21377264		
365.4	1.21455238		
365.6	1.21552053		
365.8	1.21594596		
366	1.21675554		
366.2	1.21812947		
366.4	1.21834797		
366.6	1.21891864		
366.8	1.21933645		
367	1.21910444		
367.2	1.21974627		
367.4	1.22090272		
367.6	1.22138781		
367.8	1.22273316		
368	1.22360198		
368.2	1.22430032		
368.4	1.22460172		
368.6	1.22599925		
368.8	1.22719938		
369	1.22798954		
369.2	1.22905969		
369.4	1.2295058		
369.6	1.23002981		
369.8	1.23054227		
370	1.23115938		
370.2	1.23216631		
370.4	1.23263977		
370.6	1.23347493		
370.8	1.23445189		
371	1.2348651		
371.2	1.23650067		
371.4	1.23740863		
371.6	1.23837547		
371.8	1.23919771		
372	1.24038288		
372.2	1.24112979		
372.4	1.24236599		
372.6	1.24367723		
372.8	1.24441208		
373	1.24505769		
373.2	1.24548961		
373.4	1.24570287		
373.6	1.24579507		
373.8	1.24622154		
374	1.24686991		
374.2	1.24787734		
374.4	1.24798879		
374.6	1.24828133		
374.8	1.24910134		
375	1.24992323		
375.2	1.25126525		
375.4	1.2518793		
375.6	1.25259533		
375.8	1.25339348		
376	1.25478022		
376.2	1.25550979		
376.4	1.25665818		
376.6	1.25775245		
376.8	1.25889835		
377	1.25975027		
377.2	1.26060872		
377.4	1.26084037		
377.6	1.26147305		
377.8	1.26243416		
378	1.26329804		
378.2	1.26331852		
378.4	1.26327601		
378.6	1.26418987		
378.8	1.26519282		
379	1.26600183		
379.2	1.26674958		
379.4	1.26722127		
379.6	1.26787648		
379.8	1.2687662		
380	1.2694529		
380.2	1.2702483		
380.4	1.27115118		
380.6	1.27218795		
380.8	1.27272997		
381	1.27305387		
381.2	1.27342841		
381.4	1.27342841		
381.6	1.27146391		
381.8	1.26953666		
382	1.26765397		
382.2	1.26554264		
382.4	1.26359831		
382.6	1.261238		
382.8	1.25962602		
383	1.2581562		
383.2	1.25693272		
383.4	1.25590466		
383.6	1.25535997		
383.8	1.25357534		
384	1.25305122		
384.2	1.25236685		
384.4	1.25136463		
384.6	1.25094502		
384.8	1.25034854		
385	1.25014957		
385.2	1.25011679		
385.4	1.24944752		
385.6	1.24961692		
385.8	1.24982283		
386	1.25013623		
386.2	1.25016128		
386.4	1.25007965		
386.6	1.25000184		
386.8	1.25046533		
387	1.25048145		
387.2	1.25084514		
387.4	1.25084121		
387.6	1.25060499		
387.8	1.25010211		
388	1.24985377		
388.2	1.24932188		
388.4	1.24834351		
388.6	1.24806506		
388.8	1.24736532		
389	1.24738105		
389.2	1.24672736		
389.4	1.24620473		
389.6	1.24640189		
389.8	1.24603281		
390	1.24578671		
390.2	1.24519646		
390.4	1.24473252		
390.6	1.2451179		
390.8	1.24524143		
391	1.24569812		
391.2	1.24617947		
391.4	1.24608305		
391.6	1.24592009		
391.8	1.24562068		
392	1.24487934		
392.2	1.24482579		
392.4	1.24462414		
392.6	1.24437316		
392.8	1.24382099		
393	1.24381938		
393.2	1.24308547		
393.4	1.24309456		
393.6	1.24286126		
393.8	1.24201713		
394	1.24172002		
394.2	1.24093371		
394.4	1.24083264		
394.6	1.24100514		
394.8	1.24040839		
395	1.24036893		
395.2	1.23983009		
395.4	1.23963953		
395.6	1.239549		
395.8	1.23903821		
396	1.23881588		
396.2	1.23832582		
396.4	1.23835239		
396.6	1.23747449		
396.8	1.23728562		
397	1.23749155		
397.2	1.23712619		
397.4	1.2374028		
397.6	1.23720218		
397.8	1.23696515		
398	1.23706783		
398.2	1.23629963		
398.4	1.23632244		
398.6	1.23587209		
398.8	1.23533825		
399	1.23536846		
399.2	1.23514339		
399.4	1.23472673		
399.6	1.23463826		
399.8	1.23404767		
400	1.23426456		
400.2	1.23396026		
400.4	1.23369104		
400.6	1.23380878		
400.8	1.23402557		
401	1.23451008		
401.2	1.23430084		
401.4	1.23425001		
401.6	1.23416286		
401.8	1.23403053		
402	1.23333031		
402.2	1.2327244		
402.4	1.23252811		
402.6	1.23160443		
402.8	1.23117206		
403	1.23083635		
403.2	1.2305166		
403.4	1.2301073		
403.6	1.2303497		
403.8	1.23010032		
404	1.23059113		
404.2	1.23057244		
404.4	1.23059011		
404.6	1.23116997		
404.8	1.23082414		
405	1.23104856		
405.2	1.23079658		
405.4	1.23079778		
405.6	1.23117034		
405.8	1.23144645		
406	1.23124637		
406.2	1.23085696		
406.4	1.23068642		
406.6	1.23033367		
406.8	1.22991608		
407	1.22956454		
407.2	1.22935326		
407.4	1.22970231		
407.6	1.22882187		
407.8	1.22816546		
408	1.22788908		
408.2	1.22800516		
408.4	1.22761436		
408.6	1.22707004		
408.8	1.2265827		
409	1.22678832		
409.2	1.22695898		
409.4	1.22708493		
409.6	1.22742932		
409.8	1.22783762		
410	1.22745797		
410.2	1.2274268		
410.4	1.22820896		
410.6	1.22887436		
410.8	1.22874558		
411	1.22912028		
411.2	1.22901999		
411.4	1.22917834		
411.6	1.22838575		
411.8	1.2280852		
412	1.22786992		
412.2	1.22792204		
412.4	1.22685528		
412.6	1.22625442		
412.8	1.22559868		
413	1.2252845		
413.2	1.22444416		
413.4	1.22367455		
413.6	1.22339772		
413.8	1.22366001		
414	1.22302554		
414.2	1.22328187		
414.4	1.22362631		
414.6	1.22387581		
414.8	1.22377713		
415	1.22362078		
415.2	1.22347873		
415.4	1.22368839		
415.6	1.22367224		
415.8	1.22330306		
416	1.22336677		
416.2	1.22354502		
416.4	1.22333467		
416.6	1.2233703		
416.8	1.22319228		
417	1.22285104		
417.2	1.22256337		
417.4	1.22263289		
417.6	1.22292036		
417.8	1.22316182		
418	1.22253972		
418.2	1.22268945		
418.4	1.22259718		
418.6	1.22233966		
418.8	1.22216119		
419	1.22185439		
419.2	1.2216348		
419.4	1.22122363		
419.6	1.22104729		
419.8	1.22075853		
420	1.22020117		
420.2	1.2200443		
420.4	1.21973891		
420.6	1.21900876		
420.8	1.21861972		
421	1.21847254		
421.2	1.21833119		
421.4	1.21855497		
421.6	1.21839583		
421.8	1.21824215		
422	1.21827684		
422.2	1.21843894		
422.4	1.21855848		
422.6	1.21880553		
422.8	1.21927426		
423	1.21902529		
423.2	1.2188578		
423.4	1.21874662		
423.6	1.21835197		
423.8	1.21756968		
424	1.21719172		
424.2	1.21740545		
424.4	1.21683192		
424.6	1.21650097		
424.8	1.2164526		
425	1.21632903		
425.2	1.21634326		
425.4	1.21649747		
425.6	1.21639665		
425.8	1.21665447		
426	1.21705987		
426.2	1.21716803		
426.4	1.21724298		
426.6	1.217492		
426.8	1.21727391		
427	1.21660405		
427.2	1.21656329		
427.4	1.2163598		
427.6	1.21562698		
427.8	1.2154473		
428	1.21567964		
428.2	1.21547066		
428.4	1.21570586		
428.6	1.21604631		
428.8	1.21548215		
429	1.21550521		
429.2	1.21571199		
429.4	1.21557873		
429.6	1.21572266		
429.8	1.21560437		
430	1.21546556		
430.2	1.21512211		
430.4	1.21485099		
430.6	1.21465416		
430.8	1.21378181		
431	1.2134446		
431.2	1.213335		
431.4	1.21289799		
431.6	1.2122432		
431.8	1.21219315		
432	1.21226782		
432.2	1.21261854		
432.4	1.21293399		
432.6	1.21236304		
432.8	1.21245091		
433	1.21295511		
433.2	1.21265039		
433.4	1.21293224		
433.6	1.2132113		
433.8	1.21294523		
434	1.21285601		
434.2	1.21279639		
434.4	1.21268702		
434.6	1.21230139		
434.8	1.21229839		
435	1.21249912		
435.2	1.2119571		
435.4	1.2115015		
435.6	1.21122458		
435.8	1.21124647		
436	1.21110724		
436.2	1.21109898		
436.4	1.21053076		
436.6	1.21054709		
436.8	1.21061046		
437	1.21016798		
437.2	1.20986496		
437.4	1.21008704		
437.6	1.2100168		
437.8	1.20968673		
438	1.20939885		
438.2	1.20923601		
438.4	1.20952338		
438.6	1.20927228		
438.8	1.2090943		
439	1.20886523		
439.2	1.2087373		
439.4	1.20924249		
439.6	1.20919756		
439.8	1.2094898		
440	1.20931105		
440.2	1.20962931		
440.4	1.20955775		
440.6	1.20937641		
440.8	1.20866		
441	1.20885941		
441.2	1.20874276		
441.4	1.20864858		
441.6	1.20842867		
441.8	1.20804054		
442	1.20759515		
442.2	1.20749215		
442.4	1.20778736		
442.6	1.20713858		
442.8	1.20708525		
443	1.20760868		
443.2	1.20756437		
443.4	1.20769726		
443.6	1.20767992		
443.8	1.20811231		
444	1.20759162		
444.2	1.20770616		
444.4	1.20723451		
444.6	1.20661573		
444.8	1.20640345		
445	1.20639011		
445.2	1.20564687		
445.4	1.20552677		
445.6	1.2049225		
445.8	1.20447421		
446	1.20424662		
446.2	1.2040649		
446.4	1.20396155		
446.6	1.20405617		
446.8	1.20446963		
447	1.20442284		
447.2	1.20484267		
447.4	1.20500203		
447.6	1.20542638		
447.8	1.205335		
448	1.20502717		
448.2	1.20541941		
448.4	1.20568675		
448.6	1.20590035		
448.8	1.20611525		
449	1.20563141		
449.2	1.20556111		
449.4	1.2055633		
449.6	1.20480322		
449.8	1.20449638		
450	1.20460711		
450.2	1.20430024		
450.4	1.20402964		
450.6	1.20434672		
450.8	1.20438212		
451	1.20420322		
451.2	1.20399578		
451.4	1.20331715		
451.6	1.20323056		
451.8	1.2028028		
452	1.20267867		
452.2	1.20218407		
452.4	1.20204438		
452.6	1.20208934		
452.8	1.20180322		
453	1.20146473		
453.2	1.20178426		
453.4	1.20150256		
453.6	1.20150676		
453.8	1.20175826		
454	1.20247251		
454.2	1.20244867		
454.4	1.20277961		
454.6	1.20342147		
454.8	1.20399664		
455	1.2034891		
455.2	1.20371812		
455.4	1.20393583		
455.6	1.20429888		
455.8	1.20389874		
456	1.20361702		
456.2	1.20268512		
456.4	1.2025493		
456.6	1.20252211		
456.8	1.20207647		
457	1.20214434		
457.2	1.20190375		
457.4	1.20153413		
457.6	1.20159403		
457.8	1.20118569		
458	1.20116342		
458.2	1.20079431		
458.4	1.20078882		
458.6	1.20029191		
458.8	1.2005053		
459	1.20000248		
459.2	1.2004575		
459.4	1.20040299		
459.6	1.20042452		
459.8	1.19958833		
460	1.19930291		
460.2	1.19856947		
460.4	1.19819177		
460.6	1.19848972		
460.8	1.19847707		
461	1.1984808		
461.2	1.19799445		
461.4	1.19814215		
461.6	1.1981973		
461.8	1.19738797		
462	1.19735038		
462.2	1.19741218		
462.4	1.19755535		
462.6	1.19767203		
462.8	1.19815894		
463	1.19786893		
463.2	1.19806452		
463.4	1.1982275		
463.6	1.19803633		
463.8	1.19807938		
464	1.19791235		
464.2	1.19792717		
464.4	1.19791795		
464.6	1.19842798		
464.8	1.19862062		
465	1.19846751		
465.2	1.19851823		
465.4	1.19873185		
465.6	1.19855755		
465.8	1.19779081		
466	1.19778897		
466.2	1.19743842		
466.4	1.19714241		
466.6	1.1963276		
466.8	1.19626086		
467	1.19552962		
467.2	1.19574646		
467.4	1.1959065		
467.6	1.19599247		
467.8	1.19563694		
468	1.19539852		
468.2	1.19546154		
468.4	1.19537581		
468.6	1.19523919		
468.8	1.19589405		
469	1.19566668		
469.2	1.19618542		
469.4	1.19585547		
469.6	1.1953607		
469.8	1.19477632		
470	1.19515399		
470.2	1.19487592		
470.4	1.19503425		
470.6	1.19487391		
470.8	1.19525848		
471	1.19514013		
471.2	1.19574242		
471.4	1.19543313		
471.6	1.19505616		
471.8	1.19465689		
472	1.19472849		
472.2	1.19417244		
472.4	1.19419493		
472.6	1.19430886		
472.8	1.19487136		
473	1.19471626		
473.2	1.19500895		
473.4	1.19428796		
473.6	1.19440765		
473.8	1.19490852		
474	1.19553487		
474.2	1.19500073		
474.4	1.19526849		
474.6	1.19504923		
474.8	1.19527691		
475	1.19548841		
475.2	1.19532727		
475.4	1.19486205		
475.6	1.19453146		
475.8	1.19447168		
476	1.19371979		
476.2	1.19337022		
476.4	1.19378277		
476.6	1.19410735		
476.8	1.1944125		
477	1.19456215		
477.2	1.19415978		
477.4	1.19354368		
477.6	1.19333313		
477.8	1.19366487		
478	1.19326143		
478.2	1.19247718		
478.4	1.19259356		
478.6	1.19220838		
478.8	1.1923901		
479	1.19204724		
479.2	1.19201911		
479.4	1.19190575		
479.6	1.19185968		
479.8	1.19201473		
480	1.19172628		
480.2	1.19195874		
480.4	1.192104		
480.6	1.19230791		
480.8	1.19246582		
481	1.19218117		
481.2	1.19207874		
481.4	1.192134		
481.6	1.19243725		
481.8	1.19278985		
482	1.19239008		
482.2	1.19245017		
482.4	1.19276009		
482.6	1.192677		
482.8	1.19266958		
483	1.19230584		
483.2	1.19246096		
483.4	1.19268416		
483.6	1.1927069		
483.8	1.19262529		
484	1.19244605		
484.2	1.19233097		
484.4	1.19174004		
484.6	1.19169941		
484.8	1.19163055		
485	1.19128918		
485.2	1.19146003		
485.4	1.19118412		
485.6	1.19100351		
485.8	1.19117104		
486	1.19150032		
486.2	1.19111664		
486.4	1.19110514		
486.6	1.19074327		
486.8	1.1905217		
487	1.19052479		
487.2	1.19099384		
487.4	1.19141205		
487.6	1.19155744		
487.8	1.19195455		
488	1.1918031		
488.2	1.19182312		
488.4	1.19125927		
488.6	1.19104029		
488.8	1.19064515		
489	1.19021767		
489.2	1.19005649		
489.4	1.18969454		
489.6	1.18974424		
489.8	1.18985917		
490	1.18924852		
490.2	1.18884161		
490.4	1.18930572		
490.6	1.18913641		
490.8	1.18950541		
491	1.18983797		
491.2	1.18995057		
491.4	1.18995455		
491.6	1.18980039		
491.8	1.18981923		
492	1.1895751		
492.2	1.1897234		
492.4	1.18933961		
492.6	1.18889838		
492.8	1.18870659		
493	1.1887331		
493.2	1.1886768		
493.4	1.18875024		
493.6	1.18841015		
493.8	1.18866534		
494	1.18875983		
494.2	1.18929272		
494.4	1.18951732		
494.6	1.18940939		
494.8	1.19012132		
495	1.19019835		
495.2	1.18980424		
495.4	1.18976847		
495.6	1.18929649		
495.8	1.18907341		
496	1.1887681		
496.2	1.18828289		
496.4	1.18825371		
496.6	1.18759467		
496.8	1.18751641		
497	1.18738768		
497.2	1.18671403		
497.4	1.1868752		
497.6	1.18586206		
497.8	1.18640242		
498	1.18622641		
498.2	1.18618302		
498.4	1.18540185		
498.6	1.18547568		
498.8	1.18601383		
499	1.18593827		
499.2	1.18566492		
499.4	1.18558747		
499.6	1.18534429		
499.8	1.18572844		
500	1.18578907		
500.2	1.18621906		
500.4	1.18683244		
500.6	1.18652494		
500.8	1.1869589		
501	1.18646305		
501.2	1.18620275		
501.4	1.186155		
501.6	1.18543287		
501.8	1.18578448		
502	1.18540447		
502.2	1.18487611		
502.4	1.18422464		
502.6	1.1846587		
502.8	1.18451812		
503	1.18428941		
503.2	1.18444173		
503.4	1.18484795		
503.6	1.18499988		
503.8	1.18544588		
504	1.18565316		
504.2	1.18611707		
504.4	1.1865711		
504.6	1.18650501		
504.8	1.18727572		
505	1.18696298		
505.2	1.18712249		
505.4	1.1868561		
505.6	1.18668032		
505.8	1.18633456		
506	1.18570485		
506.2	1.18523522		
506.4	1.18466878		
506.6	1.18456429		
506.8	1.18430608		
507	1.18467762		
507.2	1.18495224		
507.4	1.18516983		
507.6	1.18489145		
507.8	1.18487765		
508	1.18439831		
508.2	1.18434421		
508.4	1.18458764		
508.6	1.18421423		
508.8	1.18431057		
509	1.18365611		
509.2	1.18347796		
509.4	1.18305393		
509.6	1.18293537		
509.8	1.18320743		
510	1.18335515		
510.2	1.18354813		
510.4	1.1836618		
510.6	1.18408412		
510.8	1.18433529		
511	1.18491951		
511.2	1.18475675		
511.4	1.18476432		
511.6	1.1842654		
511.8	1.18384898		
512	1.18314712		
512.2	1.18290788		
512.4	1.1824034		
512.6	1.18191357		
512.8	1.18161476		
513	1.18188974		
513.2	1.18192634		
513.4	1.18201198		
513.6	1.18249082		
513.8	1.18298656		
514	1.18282578		
514.2	1.18262213		
514.4	1.18274873		
514.6	1.18316262		
514.8	1.18319124		
515	1.18328076		
515.2	1.18305764		
515.4	1.18284044		
515.6	1.18272579		
515.8	1.18271428		
516	1.18209355		
516.2	1.18166534		
516.4	1.18155287		
516.6	1.18167751		
516.8	1.18112823		
517	1.18122391		
517.2	1.18148273		
517.4	1.18152113		
517.6	1.18171713		
517.8	1.18150264		
518	1.18164448		
518.2	1.18147522		
518.4	1.18162157		
518.6	1.18174133		
518.8	1.18153725		
519	1.18154933		
519.2	1.18166207		
519.4	1.18157937		
519.6	1.18200228		
519.8	1.18170598		
520	1.18131378		
520.2	1.18134272		
520.4	1.18177604		
520.6	1.18194451		
520.8	1.18196783		
521	1.18270899		
521.2	1.18295689		
521.4	1.18237166		
521.6	1.18230077		
521.8	1.18187252		
522	1.18162582		
522.2	1.18054667		
522.4	1.18019935		
522.6	1.17997972		
522.8	1.17944487		
523	1.17891502		
523.2	1.1787262		
523.4	1.17888645		
523.6	1.1787864		
523.8	1.17835702		
524	1.17850249		
524.2	1.17920964		
524.4	1.17982672		
524.6	1.18005404		
524.8	1.18022262		
525	1.18045436		
525.2	1.18009618		
525.4	1.18006951		
525.6	1.18041207		
525.8	1.17996786		
526	1.17978713		
526.2	1.17992042		
526.4	1.18009105		
526.6	1.18006081		
526.8	1.17952947		
527	1.17974856		
527.2	1.18004585		
527.4	1.18024278		
527.6	1.18005031		
527.8	1.18030907		
528	1.18048424		
528.2	1.18098299		
528.4	1.18080953		
528.6	1.18084271		
528.8	1.18095038		
529	1.18081724		
529.2	1.18112999		
529.4	1.18120157		
529.6	1.18075986		
529.8	1.17982046		
530	1.17993649		
530.2	1.17993145		
530.4	1.17925579		
530.6	1.17909812		
530.8	1.17904893		
531	1.1790936		
531.2	1.17877292		
531.4	1.17826388		
531.6	1.17837564		
531.8	1.17859887		
532	1.17842229		
532.2	1.17883556		
532.4	1.17889841		
532.6	1.17899773		
532.8	1.17916249		
533	1.17940321		
533.2	1.18011507		
533.4	1.17974747		
533.6	1.17924368		
533.8	1.17918473		
534	1.17919716		
534.2	1.17872899		
534.4	1.17837694		
534.6	1.17761387		
534.8	1.17696661		
535	1.17616347		
535.2	1.17551261		
535.4	1.17511633		
535.6	1.17537416		
535.8	1.17536411		
536	1.17545605		
536.2	1.17612979		
536.4	1.17587333		
536.6	1.17595373		
536.8	1.17632235		
537	1.17693385		
537.2	1.17728836		
537.4	1.17754576		
537.6	1.17747906		
537.8	1.17770155		
538	1.17758483		
538.2	1.17719745		
538.4	1.1768183		
538.6	1.17570965		
538.8	1.17608003		
539	1.17582534		
539.2	1.17600131		
539.4	1.17640284		
539.6	1.17694068		
539.8	1.17674517		
540	1.17700947		
540.2	1.17706845		
540.4	1.17693072		
540.6	1.177021		
540.8	1.17752575		
541	1.17755198		
541.2	1.17739348		
541.4	1.1771842		
541.6	1.17700469		
541.8	1.17710626		
542	1.17723295		
542.2	1.17675559		
542.4	1.17652961		
542.6	1.17629316		
542.8	1.17643414		
543	1.17611537		
543.2	1.17604926		
543.4	1.17602015		
543.6	1.17616581		
543.8	1.17535148		
544	1.17568188		
544.2	1.17508127		
544.4	1.1753277		
544.6	1.17558342		
544.8	1.17571659		
545	1.17558441		
545.2	1.17534312		
545.4	1.17529574		
545.6	1.1754978		
545.8	1.17550124		
546	1.17610384		
546.2	1.17604147		
546.4	1.17667607		
546.6	1.17706699		
546.8	1.17687041		
547	1.1768993		
547.2	1.17690836		
547.4	1.17711073		
547.6	1.17693085		
547.8	1.17634764		
548	1.17602655		
548.2	1.17539175		
548.4	1.17554811		
548.6	1.17507398		
548.8	1.17434065		
549	1.17396587		
549.2	1.17319799		
549.4	1.1731177		
549.6	1.17309947		
549.8	1.17301216		
550	1.17314874		
550.2	1.17334763		
550.4	1.17395165		
550.6	1.17377801		
550.8	1.1736584		
551	1.17367796		
551.2	1.17403341		
551.4	1.17417509		
551.6	1.17415888		
551.8	1.17413845		
552	1.17416095		
552.2	1.17429913		
552.4	1.17438225		
552.6	1.17409163		
552.8	1.17430428		
553	1.17455014		
553.2	1.17476811		
553.4	1.17499094		
553.6	1.17505373		
553.8	1.17477212		
554	1.1743298		
554.2	1.17443272		
554.4	1.17383352		
554.6	1.1733166		
554.8	1.17299893		
555	1.17278361		
555.2	1.17303391		
555.4	1.17289556		
555.6	1.17303092		
555.8	1.1733805		
556	1.17354052		
556.2	1.17339997		
556.4	1.17369091		
556.6	1.17367759		
556.8	1.17374237		
557	1.17368105		
557.2	1.17359202		
557.4	1.17303596		
557.6	1.17280078		
557.8	1.17225981		
558	1.17105292		
558.2	1.17059861		
558.4	1.17022286		
558.6	1.16995074		
558.8	1.16963583		
559	1.16996517		
559.2	1.17034632		
559.4	1.17078441		
559.6	1.17171004		
559.8	1.17178955		
560	1.17155724		
560.2	1.17199879		
560.4	1.17223789		
560.6	1.17212817		
560.8	1.17151389		
561	1.17140227		
561.2	1.17090809		
561.4	1.17054105		
561.6	1.17030876		
561.8	1.17008188		
562	1.16939861		
562.2	1.16986016		
562.4	1.17008965		
562.6	1.16987128		
562.8	1.17021671		
563	1.17076519		
563.2	1.17119105		
563.4	1.17173007		
563.6	1.17179069		
563.8	1.17154707		
564	1.17182299		
564.2	1.17200415		
564.4	1.1718868		
564.6	1.17204551		
564.8	1.17200163		
565	1.17212246		
565.2	1.1719028		
565.4	1.17168899		
565.6	1.1715193		
565.8	1.17230404		
566	1.17208156		
566.2	1.17204543		
566.4	1.1720331		
566.6	1.17180656		
566.8	1.17194431		
567	1.17149936		
567.2	1.17149206		
567.4	1.17132384		
567.6	1.17055009		
567.8	1.17037975		
568	1.17009456		
568.2	1.16993622		
568.4	1.17002378		
568.6	1.17020315		
568.8	1.1702172		
569	1.1697617		
569.2	1.16990228		
569.4	1.1696004		
569.6	1.17013277		
569.8	1.17068117		
570	1.17076762		
570.2	1.17090982		
570.4	1.1714346		
570.6	1.17136635		
570.8	1.17144276		
571	1.17129937		
571.2	1.17155066		
571.4	1.17138343		
571.6	1.17107159		
571.8	1.17135852		
572	1.17154493		
572.2	1.17165183		
572.4	1.17176788		
572.6	1.17179726		
572.8	1.17151568		
573	1.17129213		
573.2	1.17140902		
573.4	1.17076171		
573.6	1.17085146		
573.8	1.17040139		
574	1.17065527		
574.2	1.17028439		
574.4	1.17021384		
574.6	1.17003439		
574.8	1.17001698		
575	1.16970629		
575.2	1.16962391		
575.4	1.1693985		
575.6	1.16924945		
575.8	1.16946309		
576	1.16955044		
576.2	1.16948437		
576.4	1.16942178		
576.6	1.16948148		
576.8	1.16938719		
577	1.16966229		
577.2	1.16934602		
577.4	1.16905367		
577.6	1.16885549		
577.8	1.16914381		
578	1.16980138		
578.2	1.16979846		
578.4	1.16981009		
578.6	1.17057805		
578.8	1.1701987		
579	1.17001456		
579.2	1.17016535		
579.4	1.17016074		
579.6	1.17009941		
579.8	1.17016673		
580	1.17003308		
580.2	1.16971705		
580.4	1.16956784		
580.6	1.16976276		
580.8	1.16887759		
581	1.16846541		
581.2	1.16827146		
581.4	1.16828567		
581.6	1.16802618		
581.8	1.16819883		
582	1.16785142		
582.2	1.16739825		
582.4	1.16759916		
582.6	1.16780068		
582.8	1.16766249		
583	1.16794082		
583.2	1.168384		
583.4	1.16873378		
583.6	1.16873356		
583.8	1.16890979		
584	1.16922021		
584.2	1.16940793		
584.4	1.16991653		
584.6	1.17010278		
584.8	1.16987592		
585	1.17033829		
585.2	1.17043679		
585.4	1.17041269		
585.6	1.17049127		
585.8	1.17020324		
586	1.16966885		
586.2	1.16908487		
586.4	1.16910361		
586.6	1.16866638		
586.8	1.16833395		
587	1.1674495		
587.2	1.16718542		
587.4	1.16672398		
587.6	1.16677055		
587.8	1.16702972		
588	1.16737279		
588.2	1.16753142		
588.4	1.16808264		
588.6	1.16811896		
588.8	1.1687707		
589	1.16878839		
589.2	1.16870976		
589.4	1.1691462		
589.6	1.16906795		
589.8	1.16837326		
590	1.1682473		
590.2	1.16814612		
590.4	1.16806559		
590.6	1.16786724		
590.8	1.16738614		
591	1.16688862		
591.2	1.1665722		
591.4	1.16633537		
591.6	1.16654732		
591.8	1.16678808		
592	1.16702094		
592.2	1.16741028		
592.4	1.1680489		
592.6	1.16782796		
592.8	1.16848661		
593	1.16809513		
593.2	1.168063		
593.4	1.16831439		
593.6	1.16861779		
593.8	1.16847836		
594	1.16844466		
594.2	1.16862917		
594.4	1.16807789		
594.6	1.16808367		
594.8	1.16775431		
595	1.16714371		
595.2	1.16665105		
595.4	1.16652851		
595.6	1.16632562		
595.8	1.16625184		
596	1.16607116		
596.2	1.16608851		
596.4	1.1660159		
596.6	1.16556178		
596.8	1.16586935		
597	1.16613809		
597.2	1.16647095		
597.4	1.1671983		
597.6	1.16726778		
597.8	1.1669279		
598	1.16694674		
598.2	1.16733438		
598.4	1.16681056		
598.6	1.16728326		
598.8	1.1675846		
599	1.16758275		
599.2	1.16742267		
599.4	1.16722305		
599.6	1.16657178		
599.8	1.16666391		
600	1.16685403		
600.2	1.16653019		
600.4	1.16679932		
600.6	1.16687579		
600.8	1.16711076		
601	1.16709526		
601.2	1.16711141		
601.4	1.16717475		
601.6	1.1664603		
601.8	1.16606353		
602	1.16586658		
602.2	1.16563587		
602.4	1.16488425		
602.6	1.16466672		
602.8	1.16479654		
603	1.16424229		
603.2	1.16423234		
603.4	1.16403574		
603.6	1.16380666		
603.8	1.16450946		
604	1.16480558		
604.2	1.16505302		
604.4	1.16575651		
604.6	1.16580297		
604.8	1.16606637		
605	1.165312		
605.2	1.16585737		
605.4	1.16589814		
605.6	1.16558117		
605.8	1.16588205		
606	1.16619949		
606.2	1.16626498		
606.4	1.16623437		
606.6	1.16649597		
606.8	1.16675119		
607	1.16651911		
607.2	1.16668709		
607.4	1.16613272		
607.6	1.16610785		
607.8	1.16651499		
608	1.1660023		
608.2	1.16566667		
608.4	1.1653916		
608.6	1.16481989		
608.8	1.16430043		
609	1.16355547		
609.2	1.1638981		
609.4	1.16397005		
609.6	1.16374316		
609.8	1.16375908		
610	1.16384596		
610.2	1.16385898		
610.4	1.16408105		
610.6	1.164391		
610.8	1.16425527		
611	1.16412894		
611.2	1.16409762		
611.4	1.1643613		
611.6	1.16466008		
611.8	1.16495036		
612	1.16482682		
612.2	1.16535551		
612.4	1.16561726		
612.6	1.16549208		
612.8	1.16574954		
613	1.16600581		
613.2	1.16614728		
613.4	1.16626054		
613.6	1.16604084		
613.8	1.1659864		
614	1.16612615		
614.2	1.16601198		
614.4	1.16617898		
614.6	1.16612254		
614.8	1.16577373		
615	1.16569706		
615.2	1.1655504		
615.4	1.16546913		
615.6	1.16483787		
615.8	1.16451405		
616	1.16426159		
616.2	1.16393893		
616.4	1.16324529		
616.6	1.16296196		
616.8	1.16305555		
617	1.16304549		
617.2	1.1628426		
617.4	1.16293174		
617.6	1.16317862		
617.8	1.16358343		
618	1.1638186		
618.2	1.16413257		
618.4	1.16470749		
618.6	1.16493726		
618.8	1.16516754		
619	1.16531362		
619.2	1.16522751		
619.4	1.16522866		
619.6	1.16490253		
619.8	1.16483239		
620	1.16475038		
620.2	1.16434251		
620.4	1.16403695		
620.6	1.1639587		
620.8	1.16384746		
621	1.16361596		
621.2	1.16335277		
