# Supplementary material for: Molecular basis for DNA recognition by the maternal pioneer transcription factor FoxH1
Source: Nat Commun. 2022 Nov 26;13:7279. doi: 10.1038/s41467-022-34925-y (PMC9701222; doi:10.1038/s41467-022-34925-y)
Supplement: Supplementary file 4 — Source Data [file 41467_2022_34925_MOESM4_ESM.zip › Sourcedata/BLIS/FoxH1/R30A/GSC/NCP/C6Results.txt]

Conc1	1.25E-07	
Start1	171.4	
Stop1	621.2	
Kobs	0.000285185372390598	
Error Kobs	6.40347897314939E-06	
Koff	0	
Error Koff	0	
Time1	Data1	Fit1	
171.4	-0.00215812	0	
171.6	0.00111941	0.00116877	
171.8	0.00462024	0.00233621	
172	0.00846704	0.00350232	
172.2	0.01240177	0.00466711	
172.4	0.01655925	0.00583058	
172.6	0.02050621	0.00699273	
172.8	0.02467701	0.00815355	
173	0.02852858	0.00931306	
173.2	0.03186132	0.01047126	
173.4	0.03460319	0.01162814	
173.6	0.03689602	0.0127837	
173.8	0.03910244	0.01393795	
174	0.04104995	0.0150909	
174.2	0.04305794	0.01624253	
174.4	0.04499437	0.01739286	
174.6	0.04674631	0.01854188	
174.8	0.04826732	0.01968959	
175	0.05034781	0.020836	
175.2	0.05199777	0.02198112	
175.4	0.05342862	0.02312493	
175.6	0.05548126	0.02426744	
175.8	0.05709574	0.02540865	
176	0.05857455	0.02654857	
176.2	0.060096	0.0276872	
176.4	0.0617335	0.02882453	
176.6	0.06277141	0.02996057	
176.8	0.06396398	0.03109532	
177	0.0653031	0.03222879	
177.2	0.06648844	0.03336096	
177.4	0.06820617	0.03449185	
177.6	0.06982259	0.03562146	
177.8	0.07122043	0.03674978	
178	0.07306103	0.03787683	
178.2	0.07444877	0.03900259	
178.4	0.07540922	0.04012708	
178.6	0.07659111	0.04125028	
178.8	0.0776776	0.04237222	
179	0.07943547	0.04349288	
179.2	0.08063568	0.04461227	
179.4	0.08176462	0.04573038	
179.6	0.08291372	0.04684723	
179.8	0.08349179	0.04796281	
180	0.0841991	0.04907712	
180.2	0.08514307	0.05019017	
180.4	0.08568701	0.05130195	
180.6	0.08602419	0.05241247	
180.8	0.08629639	0.05352173	
181	0.08737446	0.05462974	
181.2	0.08808788	0.05573648	
181.4	0.08929005	0.05684197	
181.6	0.08999961	0.0579462	
181.8	0.09148906	0.05904918	
182	0.09278116	0.0601509	
182.2	0.0935583	0.06125138	
182.4	0.0945518	0.0623506	
182.6	0.09563223	0.06344858	
182.8	0.09626739	0.06454531	
183	0.09723814	0.0656408	
183.2	0.09736841	0.06673504	
183.4	0.09825382	0.06782804	
183.6	0.09924896	0.0689198	
183.8	0.09996334	0.07001032	
184	0.10104064	0.0710996	
184.2	0.10158228	0.07218764	
184.4	0.10175291	0.07327445	
184.6	0.10230075	0.07436003	
184.8	0.10244964	0.07544437	
185	0.10357107	0.07652748	
185.2	0.10438597	0.07760936	
185.4	0.10540032	0.07869002	
185.6	0.106583	0.07976944	
185.8	0.10831808	0.08084764	
186	0.10901866	0.08192462	
186.2	0.10988493	0.08300038	
186.4	0.11061144	0.08407491	
186.6	0.1112676	0.08514822	
186.8	0.11183242	0.08622032	
187	0.11261921	0.08729119	
187.2	0.11308064	0.08836085	
187.4	0.11462771	0.0894293	
187.6	0.11534079	0.09049654	
187.8	0.11609116	0.09156256	
188	0.11671516	0.09262737	
188.2	0.11702887	0.09369097	
188.4	0.11767557	0.09475337	
188.6	0.11888649	0.09581456	
188.8	0.11944346	0.09687454	
189	0.121071	0.09793332	
189.2	0.12185425	0.0989909	
189.4	0.12301344	0.10004728	
189.6	0.12416911	0.10110246	
189.8	0.12530739	0.10215644	
190	0.12612582	0.10320922	
190.2	0.12710078	0.10426081	
190.4	0.12797709	0.10531121	
190.6	0.12900293	0.10636041	
190.8	0.13012509	0.10740842	
191	0.13055618	0.10845524	
191.2	0.13140411	0.10950088	
191.4	0.13251038	0.11054532	
191.6	0.1331043	0.11158858	
191.8	0.13354296	0.11263066	
192	0.1341606	0.11367155	
192.2	0.13477667	0.11471126	
192.4	0.13525721	0.11574979	
192.6	0.1362854	0.11678714	
192.8	0.13693445	0.11782332	
193	0.1379085	0.11885831	
193.2	0.1389292	0.11989213	
193.4	0.13986708	0.12092478	
193.6	0.14067894	0.12195626	
193.8	0.14126372	0.12298656	
194	0.14176257	0.1240157	
194.2	0.14238374	0.12504366	
194.4	0.14348525	0.12607046	
194.6	0.14437582	0.1270961	
194.8	0.14528172	0.12812057	
195	0.14603705	0.12914387	
195.2	0.14705688	0.13016602	
195.4	0.14790583	0.131187	
195.6	0.14854365	0.13220683	
195.8	0.14926027	0.13322549	
196	0.15041008	0.134243	
196.2	0.15130248	0.13525936	
196.4	0.15248693	0.13627456	
196.6	0.15320154	0.13728861	
196.8	0.15391545	0.1383015	
197	0.15447479	0.13931325	
197.2	0.15569001	0.14032385	
197.4	0.15598997	0.1413333	
197.6	0.15690108	0.14234161	
197.8	0.15769959	0.14334877	
198	0.1589062	0.14435478	
198.2	0.16036288	0.14535966	
198.4	0.16168201	0.14636339	
198.6	0.16231565	0.14736599	
198.8	0.16311908	0.14836744	
199	0.16358759	0.14936776	
199.2	0.1647741	0.15036694	
199.4	0.16563106	0.15136499	
199.6	0.16617097	0.15236191	
199.8	0.16671416	0.15335769	
200	0.16760391	0.15435235	
200.2	0.16824961	0.15534587	
200.4	0.16864004	0.15633826	
200.6	0.16828463	0.15732953	
200.8	0.16911763	0.15831968	
201	0.16997214	0.1593087	
201.2	0.17092431	0.16029659	
201.4	0.17172095	0.16128337	
201.6	0.17286622	0.16226902	
201.8	0.17399658	0.16325356	
202	0.17514616	0.16423698	
202.2	0.17660674	0.16521928	
202.4	0.17736906	0.16620047	
202.6	0.17820085	0.16718054	
202.8	0.17881987	0.1681595	
203	0.17925493	0.16913735	
203.2	0.18035099	0.17011408	
203.4	0.18084796	0.17108971	
203.6	0.18116119	0.17206423	
203.8	0.18145651	0.17303765	
204	0.1825437	0.17400996	
204.2	0.18264634	0.17498117	
204.4	0.18334071	0.17595127	
204.6	0.1841048	0.17692027	
204.8	0.18562469	0.17788817	
205	0.18639253	0.17885497	
205.2	0.18686986	0.17982068	
205.4	0.18778958	0.18078529	
205.6	0.18897989	0.1817488	
205.8	0.1898496	0.18271122	
206	0.19110229	0.18367255	
206.2	0.19255287	0.18463278	
206.4	0.19354322	0.18559193	
206.6	0.1947127	0.18654999	
206.8	0.19494466	0.18750695	
207	0.19541237	0.18846284	
207.2	0.19604706	0.18941763	
207.4	0.19667882	0.19037135	
207.6	0.1970433	0.19132398	
207.8	0.19785789	0.19227552	
208	0.19852788	0.19322599	
208.2	0.19861195	0.19417538	
208.4	0.19929124	0.19512369	
208.6	0.19982323	0.19607093	
208.8	0.20062197	0.19701709	
209	0.20112729	0.19796217	
209.2	0.20235359	0.19890618	
209.4	0.20335334	0.19984912	
209.6	0.20465364	0.20079099	
209.8	0.20583011	0.20173179	
210	0.20708656	0.20267153	
210.2	0.2080489	0.20361019	
210.4	0.20922854	0.20454779	
210.6	0.21025925	0.20548432	
210.8	0.21109318	0.2064198	
211	0.21204818	0.20735421	
211.2	0.21347136	0.20828755	
211.4	0.2145806	0.20921984	
211.6	0.21583955	0.21015107	
211.8	0.21655808	0.21108125	
212	0.21731526	0.21201036	
212.2	0.21806668	0.21293843	
212.4	0.21858062	0.21386544	
212.6	0.21896941	0.21479139	
212.8	0.21985069	0.2157163	
213	0.22073853	0.21664015	
213.2	0.22169296	0.21756296	
213.4	0.22193609	0.21848472	
213.6	0.22316825	0.21940543	
213.8	0.22381487	0.22032509	
214	0.22413969	0.22124372	
214.2	0.22451239	0.2221613	
214.4	0.22556192	0.22307783	
214.6	0.226562	0.22399333	
214.8	0.22715818	0.22490779	
215	0.22814104	0.22582121	
215.2	0.22934004	0.22673359	
215.4	0.22958636	0.22764494	
215.6	0.23057386	0.22855525	
215.8	0.23091209	0.22946453	
216	0.23228018	0.23037277	
216.2	0.23318776	0.23127999	
216.4	0.233731	0.23218617	
216.6	0.23415718	0.23309133	
216.8	0.23551907	0.23399545	
217	0.23625658	0.23489856	
217.2	0.23737888	0.23580063	
217.4	0.23783461	0.23670169	
217.6	0.23887626	0.23760171	
217.8	0.2396044	0.23850072	
218	0.23974594	0.23939871	
218.2	0.2399397	0.24029568	
218.4	0.24095708	0.24119162	
218.6	0.24145263	0.24208656	
218.8	0.24186614	0.24298047	
219	0.24270898	0.24387337	
219.2	0.24367242	0.24476526	
219.4	0.24400327	0.24565613	
219.6	0.24500468	0.246546	
219.8	0.24541738	0.24743485	
220	0.24690524	0.24832269	
220.2	0.24777696	0.24920953	
220.4	0.24880014	0.25009536	
220.6	0.24982575	0.25098018	
220.8	0.2507593	0.251864	
221	0.25186205	0.25274681	
221.2	0.25302892	0.25362862	
221.4	0.25307577	0.25450944	
221.6	0.2541916	0.25538925	
221.8	0.25507095	0.25626806	
222	0.25529589	0.25714587	
222.2	0.25611309	0.25802269	
222.4	0.25718754	0.25889851	
222.6	0.25792508	0.25977334	
222.8	0.25889493	0.26064718	
223	0.25997178	0.26152002	
223.2	0.26101811	0.26239187	
223.4	0.26133861	0.26326273	
223.6	0.26219597	0.26413261	
223.8	0.26286695	0.26500149	
224	0.26387909	0.26586939	
224.2	0.26478358	0.26673631	
224.4	0.26580907	0.26760224	
224.6	0.26585826	0.26846718	
224.8	0.26634018	0.26933115	
225	0.26740451	0.27019413	
225.2	0.26782279	0.27105613	
225.4	0.26852388	0.27191716	
225.6	0.2696774	0.27277721	
225.8	0.27005469	0.27363628	
226	0.27073411	0.27449437	
226.2	0.27173759	0.2753515	
226.4	0.27272182	0.27620764	
226.6	0.27375809	0.27706282	
226.8	0.27445656	0.27791703	
227	0.27502505	0.27877026	
227.2	0.27566932	0.27962253	
227.4	0.2765365	0.28047383	
227.6	0.27737973	0.28132416	
227.8	0.27852464	0.28217353	
228	0.27918993	0.28302193	
228.2	0.27998015	0.28386937	
228.4	0.2803762	0.28471585	
228.6	0.28087555	0.28556137	
228.8	0.28217556	0.28640592	
229	0.28305847	0.28724952	
229.2	0.28437058	0.28809216	
229.4	0.28547247	0.28893384	
229.6	0.28608142	0.28977457	
229.8	0.2868473	0.29061434	
230	0.28792839	0.29145316	
230.2	0.28887599	0.29229103	
230.4	0.28960173	0.29312795	
230.6	0.29004295	0.29396391	
230.8	0.29065395	0.29479893	
231	0.29150355	0.295633	
231.2	0.29271819	0.29646612	
231.4	0.29369636	0.2972983	
231.6	0.29434592	0.29812953	
231.8	0.29536153	0.29895982	
232	0.29602692	0.29978916	
232.2	0.29674179	0.30061756	
232.4	0.29712629	0.30144503	
232.6	0.29814458	0.30227155	
232.8	0.29886926	0.30309714	
233	0.29984979	0.30392178	
233.2	0.301148	0.30474549	
233.4	0.30145712	0.30556827	
233.6	0.30204996	0.30639011	
233.8	0.30219163	0.30721102	
234	0.30285528	0.308031	
234.2	0.30350451	0.30885004	
234.4	0.304017	0.30966816	
234.6	0.30483471	0.31048535	
234.8	0.30617888	0.31130161	
235	0.30748314	0.31211694	
235.2	0.3081385	0.31293135	
235.4	0.30866953	0.31374483	
235.6	0.30902632	0.31455739	
235.8	0.30978954	0.31536902	
236	0.31034611	0.31617974	
236.2	0.31063658	0.31698953	
236.4	0.31139105	0.31779841	
236.6	0.31223596	0.31860637	
236.8	0.31285426	0.3194134	
237	0.31400884	0.32021953	
237.2	0.31489781	0.32102474	
237.4	0.31548792	0.32182903	
237.6	0.31664903	0.32263241	
237.8	0.31732058	0.32343488	
238	0.31811967	0.32423644	
238.2	0.31895903	0.32503708	
238.4	0.31974557	0.32583682	
238.6	0.32081455	0.32663565	
238.8	0.32197151	0.32743357	
239	0.32274261	0.32823059	
239.2	0.32249696	0.3290267	
239.4	0.32310363	0.32982191	
239.6	0.32318295	0.33061622	
239.8	0.32376908	0.33140962	
240	0.32415674	0.33220213	
240.2	0.32456615	0.33299373	
240.4	0.32549993	0.33378443	
240.6	0.32577577	0.33457424	
240.8	0.32669422	0.33536315	
241	0.32809642	0.33615117	
241.2	0.32883698	0.33693829	
241.4	0.32968658	0.33772451	
241.6	0.33056014	0.33850985	
241.8	0.3311917	0.33929429	
242	0.33201122	0.34007784	
242.2	0.33342279	0.3408605	
242.4	0.33439385	0.34164227	
242.6	0.33577392	0.34242316	
242.8	0.33728047	0.34320316	
243	0.33765283	0.34398227	
243.2	0.33833943	0.3447605	
243.4	0.33944789	0.34553785	
243.6	0.34036425	0.34631431	
243.8	0.3413363	0.34708989	
244	0.34150929	0.34786459	
244.2	0.34210643	0.34863841	
244.4	0.34296633	0.34941135	
244.6	0.34334084	0.35018342	
244.8	0.34400599	0.35095461	
245	0.34453107	0.35172492	
245.2	0.34442781	0.35249436	
245.4	0.34479451	0.35326292	
245.6	0.34541516	0.35403062	
245.8	0.34575393	0.35479744	
246	0.34640884	0.35556339	
246.2	0.3469053	0.35632847	
246.4	0.34748834	0.35709268	
246.6	0.34817799	0.35785602	
246.8	0.34906309	0.3586185	
247	0.34962316	0.35938011	
247.2	0.35076032	0.36014086	
247.4	0.35180573	0.36090074	
247.6	0.35270937	0.36165976	
247.8	0.35319275	0.36241792	
248	0.3533197	0.36317522	
248.2	0.35438894	0.36393166	
248.4	0.35533581	0.36468724	
248.6	0.35593845	0.36544196	
248.8	0.35644661	0.36619583	
249	0.35716734	0.36694883	
249.2	0.35787991	0.36770099	
249.4	0.35860171	0.36845229	
249.6	0.35946715	0.36920274	
249.8	0.36008154	0.36995233	
250	0.36140675	0.37070107	
250.2	0.36225975	0.37144897	
250.4	0.36328571	0.37219601	
250.6	0.36391431	0.37294221	
250.8	0.36525432	0.37368756	
251	0.36639007	0.37443206	
251.2	0.36725647	0.37517572	
251.4	0.36781395	0.37591853	
251.6	0.36824909	0.3766605	
251.8	0.36887357	0.37740163	
252	0.36956939	0.37814192	
252.2	0.37073873	0.37888136	
252.4	0.37153782	0.37961997	
252.6	0.37193503	0.38035774	
252.8	0.37254693	0.38109467	
253	0.37347191	0.38183076	
253.2	0.37393094	0.38256602	
253.4	0.37436186	0.38330044	
253.6	0.37530253	0.38403403	
253.8	0.37615969	0.38476679	
254	0.37740664	0.38549871	
254.2	0.37797969	0.38622981	
254.4	0.37853807	0.38696007	
254.6	0.37938871	0.38768951	
254.8	0.3804142	0.38841811	
255	0.38113704	0.38914589	
255.2	0.38148177	0.38987284	
255.4	0.38212722	0.39059897	
255.6	0.3828472	0.39132427	
255.8	0.38316748	0.39204875	
256	0.38393544	0.39277241	
256.2	0.38479205	0.39349525	
256.4	0.38536165	0.39421726	
256.6	0.38568389	0.39493846	
256.8	0.3860491	0.39565883	
257	0.38633774	0.39637839	
257.2	0.38642393	0.39709713	
257.4	0.38701439	0.39781506	
257.6	0.38792872	0.39853217	
257.8	0.3888938	0.39924846	
258	0.38977714	0.39996395	
258.2	0.39017678	0.40067862	
258.4	0.39105725	0.40139248	
258.6	0.39233665	0.40210552	
258.8	0.39315557	0.40281776	
259	0.39401343	0.40352919	
259.2	0.39470113	0.40423982	
259.4	0.39541216	0.40494963	
259.6	0.39552311	0.40565864	
259.8	0.39591444	0.40636685	
260	0.39692569	0.40707425	
260.2	0.39761345	0.40778085	
260.4	0.39800205	0.40848664	
260.6	0.39838502	0.40919164	
260.8	0.39890371	0.40989583	
261	0.39939256	0.41059922	
261.2	0.40002441	0.41130182	
261.4	0.40095497	0.41200362	
261.6	0.40174756	0.41270462	
261.8	0.40241182	0.41340483	
262	0.40337929	0.41410424	
262.2	0.40415786	0.41480285	
262.4	0.40568642	0.41550068	
262.6	0.40643817	0.41619771	
262.8	0.40756627	0.41689395	
263	0.40844552	0.4175894	
263.2	0.40853814	0.41828406	
263.4	0.40912702	0.41897793	
263.6	0.4097498	0.41967101	
263.8	0.41039959	0.42036331	
264	0.41075352	0.42105482	
264.2	0.41115295	0.42174554	
264.4	0.41183938	0.42243548	
264.6	0.41243445	0.42312464	
264.8	0.41304892	0.42381301	
265	0.41386318	0.42450061	
265.2	0.41437056	0.42518742	
265.4	0.4152945	0.42587345	
265.6	0.41613242	0.42655871	
265.8	0.41696567	0.42724318	
266	0.41802189	0.42792688	
266.2	0.41901184	0.42860981	
266.4	0.42025337	0.42929195	
266.6	0.42052778	0.42997333	
266.8	0.42144795	0.43065393	
267	0.4219145	0.43133375	
267.2	0.42252797	0.43201281	
267.4	0.42355373	0.43269109	
267.6	0.42414826	0.43336861	
267.8	0.42424381	0.43404535	
268	0.42508714	0.43472133	
268.2	0.42582133	0.43539654	
268.4	0.42650609	0.43607098	
268.6	0.4269103	0.43674466	
268.8	0.42759069	0.43741757	
269	0.42812081	0.43808972	
269.2	0.42866617	0.4387611	
269.4	0.42935395	0.43943172	
269.6	0.43027564	0.44010158	
269.8	0.43084696	0.44077068	
270	0.43126698	0.44143903	
270.2	0.43146714	0.44210661	
270.4	0.43165795	0.44277343	
270.6	0.43183464	0.4434395	
270.8	0.43278403	0.44410481	
271	0.43364326	0.44476937	
271.2	0.43442013	0.44543317	
271.4	0.43495904	0.44609621	
271.6	0.43559906	0.44675851	
271.8	0.43638233	0.44742005	
272	0.43780769	0.44808084	
272.2	0.43851222	0.44874088	
272.4	0.43929935	0.44940018	
272.6	0.43982754	0.45005872	
272.8	0.44050291	0.45071651	
273	0.44132879	0.45137356	
273.2	0.44188049	0.45202987	
273.4	0.44234512	0.45268542	
273.6	0.44276097	0.45334024	
273.8	0.44310367	0.45399431	
274	0.44312232	0.45464764	
274.2	0.44346052	0.45530022	
274.4	0.44453396	0.45595207	
274.6	0.44503769	0.45660317	
274.8	0.44610516	0.45725354	
275	0.44671684	0.45790316	
275.2	0.44756136	0.45855205	
275.4	0.44862874	0.45920021	
275.6	0.4497266	0.45984762	
275.8	0.45075302	0.46049431	
276	0.45148649	0.46114025	
276.2	0.45205217	0.46178547	
276.4	0.4523141	0.46242995	
276.6	0.45238495	0.4630737	
276.8	0.45308745	0.46371672	
277	0.45359132	0.46435901	
277.2	0.45427734	0.46500057	
277.4	0.45502214	0.4656414	
277.6	0.45564012	0.4662815	
277.8	0.45673387	0.46692088	
278	0.45727744	0.46755953	
278.2	0.45842018	0.46819746	
278.4	0.45930051	0.46883466	
278.6	0.45934156	0.46947114	
278.8	0.46096437	0.4701069	
279	0.46148868	0.47074193	
279.2	0.46245004	0.47137624	
279.4	0.46366225	0.47200984	
279.6	0.46435424	0.47264271	
279.8	0.46508783	0.47327486	
280	0.46566788	0.4739063	
280.2	0.46628676	0.47453702	
280.4	0.46680606	0.47516703	
280.6	0.46685973	0.47579632	
280.8	0.46775401	0.47642489	
281	0.46807829	0.47705275	
281.2	0.46898201	0.4776799	
281.4	0.46944162	0.47830634	
281.6	0.47006636	0.47893206	
281.8	0.47060467	0.47955708	
282	0.47078691	0.48018138	
282.2	0.47127089	0.48080498	
282.4	0.47135012	0.48142787	
282.6	0.47145337	0.48205005	
282.8	0.47248409	0.48267152	
283	0.47277823	0.48329229	
283.2	0.47377809	0.48391235	
283.4	0.47427704	0.48453171	
283.6	0.47442915	0.48515037	
283.8	0.47566188	0.48576833	
284	0.47630753	0.48638558	
284.2	0.47710845	0.48700213	
284.4	0.47784172	0.48761798	
284.6	0.47790065	0.48823314	
284.8	0.47889544	0.48884759	
285	0.47989741	0.48946135	
285.2	0.480818	0.49007441	
285.4	0.48161446	0.49068677	
285.6	0.4821905	0.49129844	
285.8	0.48297682	0.49190942	
286	0.48338652	0.4925197	
286.2	0.48373783	0.49312929	
286.4	0.48432049	0.49373818	
286.6	0.48447361	0.49434639	
286.8	0.4846571	0.4949539	
287	0.48513591	0.49556072	
287.2	0.4855448	0.49616686	
287.4	0.48532255	0.49677231	
287.6	0.48609822	0.49737707	
287.8	0.4870155	0.49798114	
288	0.48741168	0.49858453	
288.2	0.48825833	0.49918723	
288.4	0.48915093	0.49978925	
288.6	0.48973141	0.50039058	
288.8	0.49102875	0.50099123	
289	0.49181873	0.5015912	
289.2	0.49289678	0.50219049	
289.4	0.49380227	0.5027891	
289.6	0.49475542	0.50338703	
289.8	0.49587441	0.50398428	
290	0.49630201	0.50458085	
290.2	0.49705153	0.50517675	
290.4	0.49734119	0.50577196	
290.6	0.4977528	0.50636651	
290.8	0.49861419	0.50696037	
291	0.49974567	0.50755357	
291.2	0.50057436	0.50814608	
291.4	0.50087446	0.50873793	
291.6	0.50159006	0.50932911	
291.8	0.50153271	0.50991961	
292	0.50168084	0.51050944	
292.2	0.5019008	0.51109861	
292.4	0.50228243	0.5116871	
292.6	0.5025756	0.51227493	
292.8	0.50333057	0.51286209	
293	0.50344992	0.51344858	
293.2	0.5045489	0.51403441	
293.4	0.50481714	0.51461957	
293.6	0.50533172	0.51520406	
293.8	0.50608213	0.5157879	
294	0.50636072	0.51637107	
294.2	0.50718435	0.51695358	
294.4	0.5076105	0.51753542	
294.6	0.50851769	0.51811661	
294.8	0.50946799	0.51869714	
295	0.51031478	0.519277	
295.2	0.51063126	0.51985621	
295.4	0.51096885	0.52043476	
295.6	0.5111353	0.52101266	
295.8	0.51135954	0.5215899	
296	0.51197328	0.52216648	
296.2	0.51271488	0.52274241	
296.4	0.51372256	0.52331769	
296.6	0.51491386	0.52389231	
296.8	0.51616316	0.52446628	
297	0.51726197	0.52503959	
297.2	0.51840414	0.52561226	
297.4	0.51927672	0.52618428	
297.6	0.52026248	0.52675564	
297.8	0.52135485	0.52732636	
298	0.5219957	0.52789643	
298.2	0.52267686	0.52846586	
298.4	0.52283048	0.52903463	
298.6	0.52316194	0.52960276	
298.8	0.52362868	0.53017025	
299	0.52369684	0.53073709	
299.2	0.52395968	0.53130329	
299.4	0.52429123	0.53186884	
299.6	0.52435291	0.53243376	
299.8	0.52473309	0.53299803	
300	0.5254094	0.53356166	
300.2	0.52600551	0.53412465	
300.4	0.52658305	0.534687	
300.6	0.52719465	0.53524872	
300.8	0.52830257	0.53580979	
301	0.52903673	0.53637023	
301.2	0.52929531	0.53693004	
301.4	0.5302108	0.5374892	
301.6	0.53115164	0.53804773	
301.8	0.53167444	0.53860563	
302	0.53258265	0.5391629	
302.2	0.53285353	0.53971953	
302.4	0.53285861	0.54027553	
302.6	0.53357439	0.5408309	
302.8	0.53400959	0.54138564	
303	0.53456704	0.54193974	
303.2	0.53521202	0.54249322	
303.4	0.53542366	0.54304607	
303.6	0.53634494	0.5435983	
303.8	0.5371953	0.54414989	
304	0.53784518	0.54470086	
304.2	0.5385756	0.54525121	
304.4	0.53911637	0.54580093	
304.6	0.5397445	0.54635002	
304.8	0.54057131	0.5468985	
305	0.54092502	0.54744634	
305.2	0.54147207	0.54799357	
305.4	0.54255731	0.54854018	
305.6	0.54335077	0.54908616	
305.8	0.54385342	0.54963153	
306	0.54434357	0.55017628	
306.2	0.54420885	0.5507204	
306.4	0.54423562	0.55126391	
306.6	0.54509128	0.55180681	
306.8	0.54557093	0.55234908	
307	0.5461553	0.55289074	
307.2	0.5465552	0.55343179	
307.4	0.5468847	0.55397222	
307.6	0.54766032	0.55451204	
307.8	0.5478592	0.55505125	
308	0.54860271	0.55558984	
308.2	0.54954645	0.55612782	
308.4	0.5498509	0.55666519	
308.6	0.55042823	0.55720195	
308.8	0.55112401	0.5577381	
309	0.55193695	0.55827365	
309.2	0.5527895	0.55880858	
309.4	0.5533254	0.55934291	
309.6	0.5535694	0.55987663	
309.8	0.55376642	0.56040974	
310	0.55397523	0.56094225	
310.2	0.55447583	0.56147416	
310.4	0.55500409	0.56200546	
310.6	0.55580163	0.56253616	
310.8	0.55623192	0.56306625	
311	0.5568815	0.56359575	
311.2	0.55757946	0.56412464	
311.4	0.5580021	0.56465293	
311.6	0.55885772	0.56518062	
311.8	0.55973886	0.56570772	
312	0.5604818	0.56623421	
312.2	0.56068386	0.56676011	
312.4	0.56105093	0.56728541	
312.6	0.56212985	0.56781011	
312.8	0.56261122	0.56833422	
313	0.56289814	0.56885773	
313.2	0.56344863	0.56938065	
313.4	0.5634816	0.56990297	
313.6	0.5636844	0.5704247	
313.8	0.56416848	0.57094584	
314	0.56454329	0.57146639	
314.2	0.56494374	0.57198635	
314.4	0.56552875	0.57250571	
314.6	0.56621814	0.57302449	
314.8	0.56704991	0.57354268	
315	0.56795699	0.57406027	
315.2	0.56888468	0.57457729	
315.4	0.56936429	0.57509371	
315.6	0.5701772	0.57560955	
315.8	0.57068428	0.5761248	
316	0.57083442	0.57663947	
316.2	0.57155286	0.57715355	
316.4	0.57281689	0.57766705	
316.6	0.57316734	0.57817997	
316.8	0.57331763	0.5786923	
317	0.57417625	0.57920405	
317.2	0.57507307	0.57971523	
317.4	0.57546512	0.58022582	
317.6	0.57588262	0.58073583	
317.8	0.57620307	0.58124526	
318	0.57620411	0.58175411	
318.2	0.57665426	0.58226239	
318.4	0.57696464	0.58277009	
318.6	0.57747269	0.58327721	
318.8	0.57789527	0.58378376	
319	0.57864762	0.58428973	
319.2	0.57924107	0.58479513	
319.4	0.57952443	0.58529995	
319.6	0.58020407	0.5858042	
319.8	0.58079902	0.58630788	
320	0.58161435	0.58681099	
320.2	0.58304586	0.58731352	
320.4	0.5839649	0.58781549	
320.6	0.58388661	0.58831688	
320.8	0.58479966	0.58881771	
321	0.586229	0.58931796	
321.2	0.58690597	0.58981765	
321.4	0.58742893	0.59031677	
321.6	0.58792208	0.59081533	
321.8	0.58795252	0.59131332	
322	0.58774342	0.59181074	
322.2	0.58800372	0.5923076	
322.4	0.58803352	0.59280389	
322.6	0.58850327	0.59329962	
322.8	0.5886776	0.59379479	
323	0.58951059	0.5942894	
323.2	0.58992034	0.59478344	
323.4	0.59037767	0.59527693	
323.6	0.59083573	0.59576985	
323.8	0.59159754	0.59626221	
324	0.59235421	0.59675402	
324.2	0.59325225	0.59724526	
324.4	0.59367807	0.59773595	
324.6	0.59427636	0.59822608	
324.8	0.59522132	0.59871566	
325	0.5963142	0.59920468	
325.2	0.59673806	0.59969314	
325.4	0.59756574	0.60018105	
325.6	0.59793336	0.60066841	
325.8	0.59804496	0.60115521	
326	0.59829783	0.60164146	
326.2	0.59907673	0.60212716	
326.4	0.5994187	0.6026123	
326.6	0.59971503	0.6030969	
326.8	0.600205	0.60358094	
327	0.60163921	0.60406444	
327.2	0.60230364	0.60454738	
327.4	0.60263964	0.60502978	
327.6	0.60307752	0.60551163	
327.8	0.60398557	0.60599294	
328	0.60447824	0.60647369	
328.2	0.60531772	0.6069539	
328.4	0.60561265	0.60743357	
328.6	0.60638094	0.60791269	
328.8	0.60680495	0.60839127	
329	0.60745474	0.6088693	
329.2	0.60795347	0.60934679	
329.4	0.6086255	0.60982374	
329.6	0.60857608	0.61030015	
329.8	0.60888317	0.61077602	
330	0.60961618	0.61125134	
330.2	0.60991131	0.61172613	
330.4	0.60981601	0.61220038	
330.6	0.61044064	0.61267409	
330.8	0.61119872	0.61314726	
331	0.61230632	0.61361989	
331.2	0.61303622	0.61409199	
331.4	0.6135577	0.61456355	
331.6	0.61442626	0.61503458	
331.8	0.61519449	0.61550507	
332	0.61596351	0.61597503	
332.2	0.61641723	0.61644445	
332.4	0.6166627	0.61691334	
332.6	0.61691122	0.6173817	
332.8	0.61734099	0.61784953	
333	0.61750815	0.61831682	
333.2	0.61781798	0.61878359	
333.4	0.61840911	0.61924982	
333.6	0.618155	0.61971553	
333.8	0.61838812	0.62018071	
334	0.61920027	0.62064535	
334.2	0.61970549	0.62110948	
334.4	0.6201312	0.62157307	
334.6	0.62142691	0.62203614	
334.8	0.6221078	0.62249868	
335	0.62330819	0.6229607	
335.2	0.62466083	0.62342219	
335.4	0.6255285	0.62388316	
335.6	0.62619814	0.6243436	
335.8	0.62709632	0.62480353	
336	0.62810085	0.62526293	
336.2	0.62836681	0.62572181	
336.4	0.62882019	0.62618016	
336.6	0.62919201	0.626638	
336.8	0.62976471	0.62709532	
337	0.62998604	0.62755212	
337.2	0.63070764	0.6280084	
337.4	0.63122283	0.62846416	
337.6	0.6308145	0.6289194	
337.8	0.63136194	0.62937413	
338	0.63199473	0.62982834	
338.2	0.63226931	0.63028204	
338.4	0.63213857	0.63073522	
338.6	0.63247781	0.63118788	
338.8	0.6324752	0.63164004	
339	0.63268128	0.63209167	
339.2	0.6330237	0.6325428	
339.4	0.6336236	0.63299341	
339.6	0.63365783	0.63344352	
339.8	0.63432136	0.63389311	
340	0.63541365	0.63434219	
340.2	0.63557182	0.63479076	
340.4	0.63598682	0.63523882	
340.6	0.63650909	0.63568637	
340.8	0.63701034	0.63613342	
341	0.63750217	0.63657995	
341.2	0.63855228	0.63702598	
341.4	0.6391939	0.63747151	
341.6	0.63970421	0.63791653	
341.8	0.64032483	0.63836104	
342	0.64092219	0.63880505	
342.2	0.64119646	0.63924855	
342.4	0.6419033	0.63969155	
342.6	0.64226096	0.64013405	
342.8	0.64292589	0.64057604	
343	0.64342603	0.64101754	
343.2	0.64410832	0.64145853	
343.4	0.6448127	0.64189902	
343.6	0.64482588	0.64233901	
343.8	0.64536884	0.6427785	
344	0.64576673	0.6432175	
344.2	0.64581502	0.64365599	
344.4	0.64646913	0.64409399	
344.6	0.64726255	0.64453149	
344.8	0.64768745	0.64496849	
345	0.64805601	0.64540499	
345.2	0.6489391	0.645841	
345.4	0.64958201	0.64627652	
345.6	0.65003195	0.64671154	
345.8	0.65034321	0.64714607	
346	0.65134696	0.6475801	
346.2	0.65201494	0.64801364	
346.4	0.65291928	0.64844669	
346.6	0.65370846	0.64887925	
346.8	0.65492886	0.64931132	
347	0.65500031	0.64974289	
347.2	0.65543499	0.65017398	
347.4	0.65571077	0.65060457	
347.6	0.65628446	0.65103468	
347.8	0.65660941	0.6514643	
348	0.65655082	0.65189343	
348.2	0.65738061	0.65232208	
348.4	0.65775457	0.65275023	
348.6	0.65805377	0.6531779	
348.8	0.65798075	0.65360509	
349	0.65846742	0.65403179	
349.2	0.65890517	0.65445801	
349.4	0.65918716	0.65488374	
349.6	0.65942033	0.65530899	
349.8	0.65987351	0.65573376	
350	0.66020867	0.65615804	
350.2	0.66084019	0.65658184	
350.4	0.66146971	0.65700516	
350.6	0.66251474	0.657428	
350.8	0.66314223	0.65785036	
351	0.66317974	0.65827224	
351.2	0.66356989	0.65869365	
351.4	0.66391299	0.65911457	
351.6	0.66396525	0.65953502	
351.8	0.66378038	0.65995498	
352	0.66381139	0.66037448	
352.2	0.6645673	0.66079349	
352.4	0.66506074	0.66121203	
352.6	0.66565674	0.66163009	
352.8	0.66622415	0.66204768	
353	0.66735595	0.6624648	
353.2	0.66779689	0.66288144	
353.4	0.66843385	0.66329761	
353.6	0.66933001	0.66371331	
353.8	0.67005079	0.66412853	
354	0.67101049	0.66454328	
354.2	0.67243807	0.66495757	
354.4	0.67349912	0.66537138	
354.6	0.67441213	0.66578472	
354.8	0.67555555	0.66619759	
355	0.67619258	0.66661	
355.2	0.6765332	0.66702193	
355.4	0.6772843	0.6674334	
355.6	0.67770883	0.6678444	
355.8	0.67837211	0.66825494	
356	0.67909929	0.668665	
356.2	0.67955394	0.66907461	
356.4	0.67976571	0.66948374	
356.6	0.67984253	0.66989242	
356.8	0.68004396	0.67030063	
357	0.68028594	0.67070837	
357.2	0.67991826	0.67111565	
357.4	0.68050244	0.67152247	
357.6	0.68060148	0.67192883	
357.8	0.68100286	0.67233473	
358	0.68178138	0.67274017	
358.2	0.68214101	0.67314514	
358.4	0.68239241	0.67354966	
358.6	0.68320266	0.67395371	
358.8	0.68432274	0.67435731	
359	0.68462306	0.67476045	
359.2	0.68540199	0.67516313	
359.4	0.68623523	0.67556536	
359.6	0.68704663	0.67596713	
359.8	0.68756521	0.67636844	
360	0.68781266	0.6767693	
360.2	0.68801431	0.6771697	
360.4	0.68840707	0.67756965	
360.6	0.68862868	0.67796914	
360.8	0.68862785	0.67836818	
361	0.68871723	0.67876676	
361.2	0.6888347	0.6791649	
361.4	0.688936	0.67956258	
361.6	0.68894055	0.67995981	
361.8	0.68913641	0.68035659	
362	0.68957971	0.68075292	
362.2	0.68977983	0.68114879	
362.4	0.69022044	0.68154422	
362.6	0.69124782	0.6819392	
362.8	0.69131311	0.68233374	
363	0.69172164	0.68272782	
363.2	0.69256009	0.68312146	
363.4	0.69327942	0.68351465	
363.6	0.6942429	0.68390739	
363.8	0.69510878	0.68429969	
364	0.69613516	0.68469154	
364.2	0.69699997	0.68508295	
364.4	0.69740217	0.68547391	
364.6	0.69789107	0.68586443	
364.8	0.69874209	0.6862545	
365	0.6995613	0.68664413	
365.2	0.70008604	0.68703332	
365.4	0.70001355	0.68742207	
365.6	0.70074132	0.68781038	
365.8	0.70077908	0.68819825	
366	0.70134621	0.68858567	
366.2	0.70182066	0.68897266	
366.4	0.70176825	0.6893592	
366.6	0.70186193	0.68974531	
366.8	0.7018216	0.69013098	
367	0.70241134	0.69051621	
367.2	0.70284495	0.69090101	
367.4	0.70337703	0.69128536	
367.6	0.70398284	0.69166928	
367.8	0.70454759	0.69205277	
368	0.70505782	0.69243582	
368.2	0.70530657	0.69281843	
368.4	0.70532686	0.69320061	
368.6	0.70648887	0.69358236	
368.8	0.70723893	0.69396367	
369	0.70775758	0.69434455	
369.2	0.7081999	0.694725	
369.4	0.70825932	0.69510501	
369.6	0.70827128	0.6954846	
369.8	0.70837862	0.69586375	
370	0.70896357	0.69624247	
370.2	0.70932859	0.69662077	
370.4	0.7093475	0.69699863	
370.6	0.71005524	0.69737606	
370.8	0.71090512	0.69775307	
371	0.71111935	0.69812965	
371.2	0.71225939	0.6985058	
371.4	0.71276405	0.69888152	
371.6	0.71358402	0.69925682	
371.8	0.71432552	0.69963169	
372	0.71546578	0.70000613	
372.2	0.71620283	0.70038015	
372.4	0.71712925	0.70075375	
372.6	0.71844536	0.70112692	
372.8	0.71915308	0.70149967	
373	0.71987183	0.70187199	
373.2	0.72000918	0.70224389	
373.4	0.71963744	0.70261537	
373.6	0.7191002	0.70298643	
373.8	0.71957144	0.70335706	
374	0.72011942	0.70372728	
374.2	0.72014632	0.70409707	
374.4	0.72024843	0.70446645	
374.6	0.72064143	0.7048354	
374.8	0.72107596	0.70520394	
375	0.72103309	0.70557206	
375.2	0.72206953	0.70593976	
375.4	0.72194084	0.70630704	
375.6	0.72260727	0.70667391	
375.8	0.72319708	0.70704036	
376	0.72416757	0.70740639	
376.2	0.72464537	0.70777201	
376.4	0.72596064	0.70813721	
376.6	0.72700815	0.708502	
376.8	0.72761862	0.70886637	
377	0.72784558	0.70923033	
377.2	0.72799698	0.70959388	
377.4	0.72814659	0.70995701	
377.6	0.72881769	0.71031974	
377.8	0.7296199	0.71068205	
378	0.73050781	0.71104395	
378.2	0.73059355	0.71140543	
378.4	0.73124634	0.71176651	
378.6	0.73177334	0.71212718	
378.8	0.73247874	0.71248744	
379	0.73279119	0.71284729	
379.2	0.73323493	0.71320673	
379.4	0.7334028	0.71356576	
379.6	0.73393199	0.71392438	
379.8	0.73437097	0.7142826	
380	0.73495626	0.71464041	
380.2	0.73544133	0.71499782	
380.4	0.73623112	0.71535482	
380.6	0.7365827	0.71571141	
380.8	0.73653541	0.7160676	
381	0.73677486	0.71642338	
381.2	0.73707733	0.71677876	
381.4	0.73707733	0.71713374	
381.6	0.73627186	0.71709284	
381.8	0.73501194	0.71705194	
382	0.73374194	0.71701104	
382.2	0.73192695	0.71697015	
382.4	0.73002446	0.71692925	
382.6	0.72835007	0.71688836	
382.8	0.7271303	0.71684747	
383	0.72573108	0.71680659	
383.2	0.72431759	0.71676571	
383.4	0.72333108	0.71672482	
383.6	0.7225197	0.71668395	
383.8	0.72132942	0.71664307	
384	0.72071237	0.7166022	
384.2	0.72039871	0.71656132	
384.4	0.71940776	0.71652045	
384.6	0.71887174	0.71647959	
384.8	0.7183792	0.71643872	
385	0.71799052	0.71639786	
385.2	0.7176735	0.716357	
385.4	0.71726429	0.71631614	
385.6	0.71711386	0.71627529	
385.8	0.71667046	0.71623443	
386	0.71658577	0.71619358	
386.2	0.71607807	0.71615273	
386.4	0.71544569	0.71611189	
386.6	0.71566354	0.71607104	
386.8	0.71551707	0.7160302	
387	0.71548567	0.71598936	
387.2	0.71557608	0.71594853	
387.4	0.71602171	0.71590769	
387.6	0.71579606	0.71586686	
387.8	0.71603987	0.71582603	
388	0.71572778	0.7157852	
388.2	0.71559665	0.71574438	
388.4	0.71544347	0.71570356	
388.6	0.71493914	0.71566274	
388.8	0.7149486	0.71562192	
389	0.71500202	0.7155811	
389.2	0.71440191	0.71554029	
389.4	0.71414969	0.71549948	
389.6	0.71447709	0.71545867	
389.8	0.71464525	0.71541786	
390	0.71478935	0.71537706	
390.2	0.71378873	0.71533626	
390.4	0.71306633	0.71529546	
390.6	0.71330132	0.71525466	
390.8	0.7131157	0.71521386	
391	0.71346635	0.71517307	
391.2	0.7133419	0.71513228	
391.4	0.71314471	0.71509149	
391.6	0.71271515	0.71505071	
391.8	0.71296429	0.71500992	
392	0.71223831	0.71496914	
392.2	0.71264125	0.71492836	
392.4	0.7125218	0.71488759	
392.6	0.71207108	0.71484681	
392.8	0.71195172	0.71480604	
393	0.71222589	0.71476527	
393.2	0.71203069	0.71472451	
393.4	0.71241789	0.71468374	
393.6	0.71269127	0.71464298	
393.8	0.71225738	0.71460222	
394	0.71185323	0.71456146	
394.2	0.71113863	0.71452071	
394.4	0.71137442	0.71447995	
394.6	0.71192043	0.7144392	
394.8	0.71185187	0.71439845	
395	0.7118532	0.71435771	
395.2	0.7114741	0.71431696	
395.4	0.71165175	0.71427622	
395.6	0.7116925	0.71423548	
395.8	0.71196317	0.71419475	
396	0.71149847	0.71415401	
396.2	0.71142469	0.71411328	
396.4	0.71105674	0.71407255	
396.6	0.71034229	0.71403182	
396.8	0.71001098	0.7139911	
397	0.7100287	0.71395038	
397.2	0.70993313	0.71390966	
397.4	0.70988547	0.71386894	
397.6	0.70972153	0.71382822	
397.8	0.70899053	0.71378751	
398	0.70928764	0.7137468	
398.2	0.70922555	0.71370609	
398.4	0.70948634	0.71366538	
398.6	0.70946242	0.71362468	
398.8	0.70913886	0.71358398	
399	0.70902825	0.71354328	
399.2	0.70913584	0.71350258	
399.4	0.70926313	0.71346188	
399.6	0.7090795	0.71342119	
399.8	0.70898622	0.7133805	
400	0.70910085	0.71333981	
400.2	0.7092082	0.71329913	
400.4	0.70888393	0.71325844	
400.6	0.70895167	0.71321776	
400.8	0.7090594	0.71317708	
401	0.70929686	0.71313641	
401.2	0.70956401	0.71309573	
401.4	0.70972628	0.71305506	
401.6	0.71019452	0.71301439	
401.8	0.71002642	0.71297373	
402	0.71016343	0.71293306	
402.2	0.70977659	0.7128924	
402.4	0.70963357	0.71285174	
402.6	0.70885633	0.71281108	
402.8	0.70850016	0.71277042	
403	0.70840578	0.71272977	
403.2	0.70820847	0.71268912	
403.4	0.70795083	0.71264847	
403.6	0.708103	0.71260783	
403.8	0.70816938	0.71256718	
404	0.70836766	0.71252654	
404.2	0.70811476	0.7124859	
404.4	0.70764605	0.71244526	
404.6	0.70797913	0.71240463	
404.8	0.70740469	0.712364	
405	0.70781257	0.71232337	
405.2	0.70814505	0.71228274	
405.4	0.70832627	0.71224211	
405.6	0.7084843	0.71220149	
405.8	0.7082936	0.71216087	
406	0.70800625	0.71212025	
406.2	0.70745151	0.71207964	
406.4	0.70726835	0.71203902	
406.6	0.70692465	0.71199841	
406.8	0.70694794	0.7119578	
407	0.70713885	0.71191719	
407.2	0.70726369	0.71187659	
407.4	0.70771814	0.71183599	
407.6	0.70705819	0.71179539	
407.8	0.70672219	0.71175479	
408	0.70600127	0.7117142	
408.2	0.70598461	0.7116736	
408.4	0.70550958	0.71163301	
408.6	0.70552601	0.71159242	
408.8	0.70550285	0.71155184	
409	0.70577473	0.71151125	
409.2	0.70595077	0.71147067	
409.4	0.70571998	0.71143009	
409.6	0.70609534	0.71138952	
409.8	0.70681213	0.71134894	
410	0.70636483	0.71130837	
410.2	0.70632966	0.7112678	
410.4	0.70712585	0.71122723	
410.6	0.7076192	0.71118667	
410.8	0.70804561	0.7111461	
411	0.70848959	0.71110554	
411.2	0.70876542	0.71106499	
411.4	0.70903958	0.71102443	
411.6	0.70847753	0.71098388	
411.8	0.70829293	0.71094333	
412	0.70731659	0.71090278	
412.2	0.70728128	0.71086223	
412.4	0.70651382	0.71082169	
412.6	0.70617465	0.71078114	
412.8	0.70569314	0.7107406	
413	0.70535951	0.71070007	
413.2	0.70500351	0.71065953	
413.4	0.70464752	0.710619	
413.6	0.70445692	0.71057847	
413.8	0.70472915	0.71053794	
414	0.70386407	0.71049741	
414.2	0.70412722	0.71045689	
414.4	0.70443324	0.71041637	
414.6	0.70487039	0.71037585	
414.8	0.70552889	0.71033533	
415	0.70626216	0.71029482	
415.2	0.7067512	0.71025431	
415.4	0.70755523	0.7102138	
415.6	0.7074035	0.71017329	
415.8	0.70726771	0.71013278	
416	0.70732341	0.71009228	
416.2	0.70795148	0.71005178	
416.4	0.70816922	0.71001128	
416.6	0.70844966	0.70997079	
416.8	0.70851362	0.70993029	
417	0.70829321	0.7098898	
417.2	0.70770287	0.70984931	
417.4	0.70738948	0.70980883	
417.6	0.70684633	0.70976834	
417.8	0.70643261	0.70972786	
418	0.70568192	0.70968738	
418.2	0.70558108	0.7096469	
418.4	0.70527629	0.70960643	
418.6	0.70498241	0.70956596	
418.8	0.70440446	0.70952549	
419	0.70423585	0.70948502	
419.2	0.70365842	0.70944455	
419.4	0.70306345	0.70940409	
419.6	0.70238441	0.70936363	
419.8	0.70262451	0.70932317	
420	0.70233513	0.70928271	
420.2	0.70255377	0.70924226	
420.4	0.70241234	0.70920181	
420.6	0.7026386	0.70916136	
420.8	0.70269273	0.70912091	
421	0.70273185	0.70908046	
421.2	0.7029368	0.70904002	
421.4	0.70318624	0.70899958	
421.6	0.70334522	0.70895914	
421.8	0.70321281	0.70891871	
422	0.70358613	0.70887827	
422.2	0.70383504	0.70883784	
422.4	0.70376712	0.70879741	
422.6	0.70377839	0.70875699	
422.8	0.70370146	0.70871656	
423	0.70364374	0.70867614	
423.2	0.70328095	0.70863572	
423.4	0.70265556	0.7085953	
423.6	0.70240181	0.70855489	
423.8	0.70208771	0.70851448	
424	0.70142642	0.70847407	
424.2	0.70170578	0.70843366	
424.4	0.70128146	0.70839325	
424.6	0.70137623	0.70835285	
424.8	0.70128353	0.70831245	
425	0.70098103	0.70827205	
425.2	0.70080493	0.70823165	
425.4	0.70093016	0.70819126	
425.6	0.7010158	0.70815086	
425.8	0.70106083	0.70811048	
426	0.70141962	0.70807009	
426.2	0.7015341	0.7080297	
426.4	0.70158441	0.70798932	
426.6	0.70160562	0.70794894	
426.8	0.70137514	0.70790856	
427	0.70130585	0.70786819	
427.2	0.70132723	0.70782781	
427.4	0.70097077	0.70778744	
427.6	0.70091033	0.70774707	
427.8	0.70084907	0.7077067	
428	0.70118329	0.70766634	
428.2	0.70117452	0.70762598	
428.4	0.70130978	0.70758562	
428.6	0.70120917	0.70754526	
428.8	0.70075116	0.70750491	
429	0.70065283	0.70746455	
429.2	0.70096119	0.7074242	
429.4	0.70147957	0.70738385	
429.6	0.70175815	0.70734351	
429.8	0.7020126	0.70730316	
430	0.70205936	0.70726282	
430.2	0.70204056	0.70722248	
430.4	0.70162187	0.70718215	
430.6	0.70089764	0.70714181	
430.8	0.70072016	0.70710148	
431	0.70074273	0.70706115	
431.2	0.70049548	0.70702082	
431.4	0.70050698	0.7069805	
431.6	0.70055476	0.70694018	
431.8	0.70059737	0.70689985	
432	0.70050677	0.70685954	
432.2	0.7003606	0.70681922	
432.4	0.70023606	0.70677891	
432.6	0.69939599	0.7067386	
432.8	0.69938371	0.70669829	
433	0.69980359	0.70665798	
433.2	0.69983849	0.70661767	
433.4	0.699978	0.70657737	
433.6	0.70029471	0.70653707	
433.8	0.70015053	0.70649677	
434	0.70012189	0.70645648	
434.2	0.69988324	0.70641619	
434.4	0.69955659	0.7063759	
434.6	0.69951044	0.70633561	
434.8	0.69997268	0.70629532	
435	0.70069641	0.70625504	
435.2	0.70097418	0.70621476	
435.4	0.70144733	0.70617448	
435.6	0.70134144	0.7061342	
435.8	0.70135314	0.70609392	
436	0.70120388	0.70605365	
436.2	0.70117939	0.70601338	
436.4	0.70078906	0.70597311	
436.6	0.70114252	0.70593285	
436.8	0.70098211	0.70589259	
437	0.70057048	0.70585232	
437.2	0.70040071	0.70581207	
437.4	0.70018036	0.70577181	
437.6	0.69986114	0.70573156	
437.8	0.69917251	0.7056913	
438	0.69884909	0.70565105	
438.2	0.69851629	0.70561081	
438.4	0.69888017	0.70557056	
438.6	0.69899921	0.70553032	
438.8	0.69888509	0.70549008	
439	0.69944072	0.70544984	
439.2	0.69970297	0.70540961	
439.4	0.69957242	0.70536937	
439.6	0.69931815	0.70532914	
439.8	0.6995569	0.70528891	
440	0.69942993	0.70524869	
440.2	0.6992178	0.70520846	
440.4	0.69974345	0.70516824	
440.6	0.69989893	0.70512802	
440.8	0.69924618	0.7050878	
441	0.69925025	0.70504759	
441.2	0.69920445	0.70500738	
441.4	0.69896306	0.70496717	
441.6	0.69856301	0.70492696	
441.8	0.698265	0.70488675	
442	0.69798817	0.70484655	
442.2	0.69817405	0.70480635	
442.4	0.69901961	0.70476615	
442.6	0.69894751	0.70472595	
442.8	0.69880376	0.70468576	
443	0.69935053	0.70464556	
443.2	0.69953641	0.70460538	
443.4	0.69918615	0.70456519	
443.6	0.69986479	0.704525	
443.8	0.70015544	0.70448482	
444	0.69990945	0.70444464	
444.2	0.69992749	0.70440446	
444.4	0.70006947	0.70436428	
444.6	0.6995427	0.70432411	
444.8	0.69962557	0.70428394	
445	0.69965203	0.70424377	
445.2	0.69907954	0.7042036	
445.4	0.69865109	0.70416344	
445.6	0.69809197	0.70412328	
445.8	0.69783364	0.70408312	
446	0.69785616	0.70404296	
446.2	0.69807559	0.7040028	
446.4	0.69825353	0.70396265	
446.6	0.69779818	0.7039225	
446.8	0.697926	0.70388235	
447	0.69790496	0.7038422	
447.2	0.69834587	0.70380206	
447.4	0.69824313	0.70376192	
447.6	0.69882439	0.70372178	
447.8	0.69827076	0.70368164	
448	0.69770112	0.70364151	
448.2	0.69769897	0.70360138	
448.4	0.69780406	0.70356125	
448.6	0.69805344	0.70352112	
448.8	0.69831075	0.70348099	
449	0.69783219	0.70344087	
449.2	0.69736069	0.70340075	
449.4	0.69724681	0.70336063	
449.6	0.69722074	0.70332051	
449.8	0.69747943	0.7032804	
450	0.69783277	0.70324029	
450.2	0.69782624	0.70320018	
450.4	0.69748076	0.70316007	
450.6	0.69759013	0.70311996	
450.8	0.69807795	0.70307986	
451	0.69802957	0.70303976	
451.2	0.69813259	0.70299966	
451.4	0.69778467	0.70295957	
451.6	0.69759545	0.70291947	
451.8	0.69698046	0.70287938	
452	0.69672378	0.70283929	
452.2	0.69622818	0.70279921	
452.4	0.69584911	0.70275912	
452.6	0.69566618	0.70271904	
452.8	0.69552656	0.70267896	
453	0.69512455	0.70263888	
453.2	0.69540769	0.70259881	
453.4	0.69532235	0.70255873	
453.6	0.69547431	0.70251866	
453.8	0.69570625	0.70247859	
454	0.69645881	0.70243853	
454.2	0.69653645	0.70239846	
454.4	0.69679292	0.7023584	
454.6	0.69777716	0.70231834	
454.8	0.69877825	0.70227829	
455	0.69881084	0.70223823	
455.2	0.69926187	0.70219818	
455.4	0.69942804	0.70215813	
455.6	0.69923319	0.70211808	
455.8	0.69883842	0.70207803	
456	0.69852156	0.70203799	
456.2	0.69761464	0.70199795	
456.4	0.69760117	0.70195791	
456.6	0.69749316	0.70191788	
456.8	0.69709881	0.70187784	
457	0.6969885	0.70183781	
457.2	0.69669931	0.70179778	
457.4	0.69634651	0.70175775	
457.6	0.69628421	0.70171773	
457.8	0.69601666	0.7016777	
458	0.69606923	0.70163768	
458.2	0.69571157	0.70159767	
458.4	0.69571443	0.70155765	
458.6	0.6958167	0.70151764	
458.8	0.69610983	0.70147762	
459	0.69584729	0.70143762	
459.2	0.69631271	0.70139761	
459.4	0.69614065	0.7013576	
459.6	0.69582981	0.7013176	
459.8	0.69511583	0.7012776	
460	0.69485215	0.7012376	
460.2	0.69443029	0.70119761	
460.4	0.69465849	0.70115762	
460.6	0.69471734	0.70111763	
460.8	0.69470645	0.70107764	
461	0.69476897	0.70103765	
461.2	0.6944962	0.70099767	
461.4	0.69472984	0.70095768	
461.6	0.69469361	0.70091771	
461.8	0.69425672	0.70087773	
462	0.69418911	0.70083775	
462.2	0.69445214	0.70079778	
462.4	0.69458236	0.70075781	
462.6	0.69524509	0.70071784	
462.8	0.6956131	0.70067788	
463	0.69568528	0.70063791	
463.2	0.69588213	0.70059795	
463.4	0.69573739	0.70055799	
463.6	0.69525336	0.70051804	
463.8	0.69502751	0.70047808	
464	0.69544633	0.70043813	
464.2	0.69523135	0.70039818	
464.4	0.69499067	0.70035823	
464.6	0.69490957	0.70031829	
464.8	0.69490749	0.70027834	
465	0.6946538	0.7002384	
465.2	0.69412865	0.70019846	
465.4	0.69410216	0.70015853	
465.6	0.69370803	0.70011859	
465.8	0.69333902	0.70007866	
466	0.69370281	0.70003873	
466.2	0.69420775	0.69999881	
466.4	0.69430696	0.69995888	
466.6	0.69495255	0.69991896	
466.8	0.69510069	0.69987904	
467	0.69543137	0.69983912	
467.2	0.69566782	0.69979921	
467.4	0.69591812	0.69975929	
467.6	0.69633106	0.69971938	
467.8	0.69639598	0.69967947	
468	0.69637792	0.69963957	
468.2	0.69593823	0.69959966	
468.4	0.69600184	0.69955976	
468.6	0.69616301	0.69951986	
468.8	0.69620235	0.69947996	
469	0.6954284	0.69944007	
469.2	0.69493404	0.69940017	
469.4	0.69452096	0.69936028	
469.6	0.6940122	0.6993204	
469.8	0.6939558	0.69928051	
470	0.69412322	0.69924063	
470.2	0.69373345	0.69920074	
470.4	0.69363404	0.69916087	
470.6	0.69401363	0.69912099	
470.8	0.69399375	0.69908111	
471	0.69386494	0.69904124	
471.2	0.69390186	0.69900137	
471.4	0.69399089	0.6989615	
471.6	0.6940986	0.69892164	
471.8	0.69405036	0.69888177	
472	0.69416042	0.69884191	
472.2	0.69417558	0.69880205	
472.4	0.69440322	0.6987622	
472.6	0.6943878	0.69872234	
472.8	0.69440805	0.69868249	
473	0.69429726	0.69864264	
473.2	0.69446123	0.6986028	
473.4	0.69373371	0.69856295	
473.6	0.69410025	0.69852311	
473.8	0.6943826	0.69848327	
474	0.69446516	0.69844343	
474.2	0.69445287	0.69840359	
474.4	0.69505322	0.69836376	
474.6	0.69504238	0.69832393	
474.8	0.69478668	0.6982841	
475	0.69510013	0.69824427	
475.2	0.69516313	0.69820445	
475.4	0.69518666	0.69816462	
475.6	0.6951169	0.6981248	
475.8	0.6953584	0.69808499	
476	0.69499675	0.69804517	
476.2	0.69477075	0.69800536	
476.4	0.69496507	0.69796555	
476.6	0.69469056	0.69792574	
476.8	0.69444242	0.69788593	
477	0.69420458	0.69784613	
477.2	0.69363648	0.69780632	
477.4	0.6930696	0.69776652	
477.6	0.69311715	0.69772673	
477.8	0.69332545	0.69768693	
478	0.69337837	0.69764714	
478.2	0.6932219	0.69760735	
478.4	0.69317236	0.69756756	
478.6	0.69281085	0.69752777	
478.8	0.69321766	0.69748799	
479	0.69356968	0.69744821	
479.2	0.69374098	0.69740843	
479.4	0.69381494	0.69736865	
479.6	0.69352247	0.69732888	
479.8	0.69403838	0.69728911	
480	0.69364992	0.69724933	
480.2	0.6935846	0.69720957	
480.4	0.69315212	0.6971698	
480.6	0.69252453	0.69713004	
480.8	0.69195452	0.69709028	
481	0.69176707	0.69705052	
481.2	0.69157115	0.69701076	
481.4	0.69158773	0.69697101	
481.6	0.69152903	0.69693126	
481.8	0.6915284	0.69689151	
482	0.6914785	0.69685176	
482.2	0.69120351	0.69681201	
482.4	0.69148251	0.69677227	
482.6	0.69215167	0.69673253	
482.8	0.69240987	0.69669279	
483	0.69252863	0.69665305	
483.2	0.69266121	0.69661332	
483.4	0.69275213	0.69657359	
483.6	0.69306985	0.69653386	
483.8	0.69357815	0.69649413	
484	0.69347242	0.69645441	
484.2	0.69345089	0.69641468	
484.4	0.69297668	0.69637496	
484.6	0.69296257	0.69633525	
484.8	0.6930212	0.69629553	
485	0.69361724	0.69625582	
485.2	0.69383859	0.69621611	
485.4	0.69389178	0.6961764	
485.6	0.69381349	0.69613669	
485.8	0.69357148	0.69609699	
486	0.69367943	0.69605728	
486.2	0.69339556	0.69601758	
486.4	0.69369015	0.69597789	
486.6	0.6937312	0.69593819	
486.8	0.69331425	0.6958985	
487	0.69326878	0.69585881	
487.2	0.6930045	0.69581912	
487.4	0.69312377	0.69577943	
487.6	0.69310188	0.69573975	
487.8	0.69296147	0.69570007	
488	0.69296063	0.69566039	
488.2	0.69282465	0.69562071	
488.4	0.69256295	0.69558103	
488.6	0.69283585	0.69554136	
488.8	0.69300476	0.69550169	
489	0.69303677	0.69546202	
489.2	0.69314309	0.69542236	
489.4	0.69300377	0.69538269	
489.6	0.69297885	0.69534303	
489.8	0.69287578	0.69530337	
490	0.69267574	0.69526371	
490.2	0.69261705	0.69522406	
490.4	0.69265455	0.69518441	
490.6	0.6923715	0.69514476	
490.8	0.69201816	0.69510511	
491	0.69185875	0.69506546	
491.2	0.69168576	0.69502582	
491.4	0.69152935	0.69498618	
491.6	0.69142532	0.69494654	
491.8	0.69135121	0.6949069	
492	0.69146909	0.69486727	
492.2	0.69165467	0.69482764	
492.4	0.69183361	0.69478801	
492.6	0.69182322	0.69474838	
492.8	0.69179737	0.69470875	
493	0.69189784	0.69466913	
493.2	0.69241556	0.69462951	
493.4	0.69254108	0.69458989	
493.6	0.69222672	0.69455028	
493.8	0.69201974	0.69451066	
494	0.69206967	0.69447105	
494.2	0.69228116	0.69443144	
494.4	0.69191018	0.69439183	
494.6	0.69175106	0.69435223	
494.8	0.69139402	0.69431263	
495	0.69110755	0.69427303	
495.2	0.69113922	0.69423343	
495.4	0.69142184	0.69419383	
495.6	0.69096396	0.69415424	
495.8	0.6909476	0.69411465	
496	0.69090087	0.69407506	
496.2	0.69060019	0.69403547	
496.4	0.69095983	0.69399589	
496.6	0.69040803	0.6939563	
496.8	0.69044215	0.69391672	
497	0.69060577	0.69387715	
497.2	0.69062329	0.69383757	
497.4	0.69062519	0.693798	
497.6	0.68960093	0.69375843	
497.8	0.6901846	0.69371886	
498	0.69064783	0.69367929	
498.2	0.6905529	0.69363973	
498.4	0.68993306	0.69360016	
498.6	0.69018696	0.6935606	
498.8	0.69049845	0.69352105	
499	0.69094411	0.69348149	
499.2	0.69147054	0.69344194	
499.4	0.69119832	0.69340239	
499.6	0.6906373	0.69336284	
499.8	0.6912043	0.69332329	
500	0.69119623	0.69328375	
500.2	0.691429	0.69324421	
500.4	0.69212242	0.69320467	
500.6	0.69182759	0.69316513	
500.8	0.69219714	0.6931256	
501	0.69230352	0.69308606	
501.2	0.6922585	0.69304653	
501.4	0.69203839	0.693007	
501.6	0.69165042	0.69296748	
501.8	0.69235306	0.69292795	
502	0.692125	0.69288843	
502.2	0.69201619	0.69284891	
502.4	0.69200927	0.6928094	
502.6	0.69235427	0.69276988	
502.8	0.69229324	0.69273037	
503	0.69193599	0.69269086	
503.2	0.69123506	0.69265135	
503.4	0.69105092	0.69261185	
503.6	0.69107512	0.69257234	
503.8	0.69123153	0.69253284	
504	0.69100723	0.69249334	
504.2	0.69106924	0.69245385	
504.4	0.69172727	0.69241435	
504.6	0.69170114	0.69237486	
504.8	0.69214518	0.69233537	
505	0.69188089	0.69229588	
505.2	0.69182595	0.6922564	
505.4	0.69171275	0.69221691	
505.6	0.69193848	0.69217743	
505.8	0.69192386	0.69213795	
506	0.69167246	0.69209848	
506.2	0.69155841	0.692059	
506.4	0.69114595	0.69201953	
506.6	0.69087328	0.69198006	
506.8	0.69069532	0.69194059	
507	0.69056627	0.69190113	
507.2	0.69065386	0.69186167	
507.4	0.69085289	0.69182221	
507.6	0.69035518	0.69178275	
507.8	0.69001146	0.69174329	
508	0.68980157	0.69170384	
508.2	0.68985928	0.69166439	
508.4	0.69000542	0.69162494	
508.6	0.68947475	0.69158549	
508.8	0.68924576	0.69154604	
509	0.68871296	0.6915066	
509.2	0.68832472	0.69146716	
509.4	0.68839276	0.69142772	
509.6	0.68841651	0.69138829	
509.8	0.68816106	0.69134885	
510	0.68808426	0.69130942	
510.2	0.68840939	0.69126999	
510.4	0.68887094	0.69123057	
510.6	0.68900578	0.69119114	
510.8	0.68946132	0.69115172	
511	0.69004703	0.6911123	
511.2	0.69047556	0.69107288	
511.4	0.69035906	0.69103346	
511.6	0.69017295	0.69099405	
511.8	0.68991867	0.69095464	
512	0.68939801	0.69091523	
512.2	0.68918636	0.69087582	
512.4	0.68879783	0.69083642	
512.6	0.68868307	0.69079702	
512.8	0.68814888	0.69075762	
513	0.68852144	0.69071822	
513.2	0.68843358	0.69067883	
513.4	0.68837409	0.69063943	
513.6	0.68835497	0.69060004	
513.8	0.68826898	0.69056065	
514	0.68865696	0.69052127	
514.2	0.68875457	0.69048188	
514.4	0.68905223	0.6904425	
514.6	0.689086	0.69040312	
514.8	0.68953191	0.69036374	
515	0.6896143	0.69032437	
515.2	0.68944853	0.69028499	
515.4	0.68913909	0.69024562	
515.6	0.68876052	0.69020626	
515.8	0.68868887	0.69016689	
516	0.68812704	0.69012752	
516.2	0.68841347	0.69008816	
516.4	0.68821913	0.6900488	
516.6	0.68818902	0.69000945	
516.8	0.68791805	0.68997009	
517	0.68829125	0.68993074	
517.2	0.68844918	0.68989139	
517.4	0.68862321	0.68985204	
517.6	0.68892323	0.68981269	
517.8	0.68901609	0.68977335	
518	0.68945572	0.68973401	
518.2	0.68961431	0.68969467	
518.4	0.68969941	0.68965533	
518.6	0.68946946	0.689616	
518.8	0.68925625	0.68957666	
519	0.68879393	0.68953733	
519.2	0.68878761	0.68949801	
519.4	0.68821154	0.68945868	
519.6	0.68842964	0.68941936	
519.8	0.68847913	0.68938004	
520	0.68842993	0.68934072	
520.2	0.68877109	0.6893014	
520.4	0.688961	0.68926209	
520.6	0.68917447	0.68922277	
520.8	0.68941024	0.68918346	
521	0.6897216	0.68914415	
521.2	0.69003724	0.68910485	
521.4	0.68990755	0.68906555	
521.6	0.69000319	0.68902624	
521.8	0.68960516	0.68898695	
522	0.68955234	0.68894765	
522.2	0.68890075	0.68890835	
522.4	0.68834112	0.68886906	
522.6	0.68761109	0.68882977	
522.8	0.68690001	0.68879048	
523	0.68674871	0.6887512	
523.2	0.68678978	0.68871192	
523.4	0.68668904	0.68867264	
523.6	0.68723107	0.68863336	
523.8	0.68744993	0.68859408	
524	0.68822067	0.68855481	
524.2	0.68882954	0.68851553	
524.4	0.68912352	0.68847626	
524.6	0.68905612	0.688437	
524.8	0.68891067	0.68839773	
525	0.68888831	0.68835847	
525.2	0.68899643	0.68831921	
525.4	0.68883016	0.68827995	
525.6	0.68922835	0.68824069	
525.8	0.68843881	0.68820144	
526	0.68825882	0.68816219	
526.2	0.68800551	0.68812294	
526.4	0.68788949	0.68808369	
526.6	0.6872468	0.68804444	
526.8	0.68711847	0.6880052	
527	0.68769015	0.68796596	
527.2	0.68780444	0.68792672	
527.4	0.68814106	0.68788749	
527.6	0.68836213	0.68784825	
527.8	0.68895207	0.68780902	
528	0.68876594	0.68776979	
528.2	0.68888546	0.68773056	
528.4	0.68862931	0.68769134	
528.6	0.68872343	0.68765212	
528.8	0.68867019	0.68761289	
529	0.68872324	0.68757368	
529.2	0.68858524	0.68753446	
529.4	0.68834428	0.68749525	
529.6	0.68867188	0.68745603	
529.8	0.68784461	0.68741683	
530	0.68820112	0.68737762	
530.2	0.68819325	0.68733841	
530.4	0.68805993	0.68729921	
530.6	0.6883597	0.68726001	
530.8	0.68858336	0.68722081	
531	0.68883481	0.68718162	
531.2	0.68872296	0.68714242	
531.4	0.68874658	0.68710323	
531.6	0.68896137	0.68706404	
531.8	0.6888739	0.68702485	
532	0.68805926	0.68698567	
532.2	0.6882249	0.68694649	
532.4	0.68766627	0.68690731	
532.6	0.68722473	0.68686813	
532.8	0.68679864	0.68682895	
533	0.68620934	0.68678978	
533.2	0.68596752	0.68675061	
533.4	0.68581991	0.68671144	
533.6	0.68591397	0.68667227	
533.8	0.68598736	0.68663311	
534	0.68622366	0.68659395	
534.2	0.68595452	0.68655479	
534.4	0.68612213	0.68651563	
534.6	0.68625636	0.68647647	
534.8	0.68610078	0.68643732	
535	0.68605065	0.68639817	
535.2	0.68614071	0.68635902	
535.4	0.68654673	0.68631987	
535.6	0.68663105	0.68628073	
535.8	0.68617727	0.68624158	
536	0.68632383	0.68620244	
536.2	0.68636055	0.68616331	
536.4	0.68605271	0.68612417	
536.6	0.68574545	0.68608504	
536.8	0.68604852	0.68604591	
537	0.68624543	0.68600678	
537.2	0.6865743	0.68596765	
537.4	0.68708361	0.68592853	
537.6	0.68732745	0.6858894	
537.8	0.68734265	0.68585028	
538	0.68707388	0.68581117	
538.2	0.6869164	0.68577205	
538.4	0.68696604	0.68573294	
538.6	0.68685312	0.68569383	
538.8	0.68699884	0.68565472	
539	0.68701669	0.68561561	
539.2	0.68758097	0.68557651	
539.4	0.68813923	0.6855374	
539.6	0.6880859	0.6854983	
539.8	0.68811932	0.68545921	
540	0.6885619	0.68542011	
540.2	0.6887405	0.68538102	
540.4	0.6886752	0.68534193	
540.6	0.68865781	0.68530284	
540.8	0.68896301	0.68526375	
541	0.68894329	0.68522467	
541.2	0.68847344	0.68518558	
541.4	0.68836094	0.6851465	
541.6	0.68771205	0.68510743	
541.8	0.68754017	0.68506835	
542	0.68763343	0.68502928	
542.2	0.68717971	0.68499021	
542.4	0.68706477	0.68495114	
542.6	0.68664906	0.68491207	
542.8	0.68639396	0.68487301	
543	0.68655207	0.68483395	
543.2	0.68692476	0.68479489	
543.4	0.68657948	0.68475583	
543.6	0.68649321	0.68471677	
543.8	0.68633805	0.68467772	
544	0.68634444	0.68463867	
544.2	0.68607865	0.68459962	
544.4	0.6858365	0.68456057	
544.6	0.68618503	0.68452153	
544.8	0.68625163	0.68448249	
545	0.68633578	0.68444345	
545.2	0.68593278	0.68440441	
545.4	0.68600289	0.68436538	
545.6	0.68612886	0.68432634	
545.8	0.68656518	0.68428731	
546	0.68666177	0.68424828	
546.2	0.68630391	0.68420926	
546.4	0.68661089	0.68417023	
546.6	0.68635567	0.68413121	
546.8	0.68617912	0.68409219	
547	0.68644854	0.68405317	
547.2	0.68629666	0.68401416	
547.4	0.686252	0.68397514	
547.6	0.68646306	0.68393613	
547.8	0.6857143	0.68389713	
548	0.68522828	0.68385812	
548.2	0.68507291	0.68381911	
548.4	0.68523374	0.68378011	
548.6	0.68538275	0.68374111	
548.8	0.68535343	0.68370212	
549	0.68553919	0.68366312	
549.2	0.68502642	0.68362413	
549.4	0.68545645	0.68358514	
549.6	0.68561025	0.68354615	
549.8	0.68585714	0.68350716	
550	0.68559056	0.68346818	
550.2	0.68586247	0.6834292	
550.4	0.68575522	0.68339022	
550.6	0.68568914	0.68335124	
550.8	0.68586253	0.68331226	
551	0.68592449	0.68327329	
551.2	0.68604946	0.68323432	
551.4	0.68633804	0.68319535	
551.6	0.68586806	0.68315638	
551.8	0.68498708	0.68311742	
552	0.68486556	0.68307846	
552.2	0.6849741	0.6830395	
552.4	0.68500279	0.68300054	
552.6	0.68501191	0.68296159	
552.8	0.68562684	0.68292263	
553	0.68592192	0.68288368	
553.2	0.68610928	0.68284473	
553.4	0.6863056	0.68280579	
553.6	0.68596157	0.68276684	
553.8	0.68634551	0.6827279	
554	0.68609197	0.68268896	
554.2	0.68594926	0.68265002	
554.4	0.68527404	0.68261109	
554.6	0.68536431	0.68257216	
554.8	0.68452503	0.68253322	
555	0.68432092	0.6824943	
555.2	0.68457573	0.68245537	
555.4	0.68423919	0.68241645	
555.6	0.68411773	0.68237752	
555.8	0.68435507	0.6823386	
556	0.68499025	0.68229969	
556.2	0.68544025	0.68226077	
556.4	0.68564873	0.68222186	
556.6	0.68600725	0.68218295	
556.8	0.68649872	0.68214404	
557	0.68685177	0.68210513	
557.2	0.68708746	0.68206623	
557.4	0.686745	0.68202733	
557.6	0.6868095	0.68198843	
557.8	0.68688198	0.68194953	
558	0.68616317	0.68191063	
558.2	0.68574882	0.68187174	
558.4	0.68532088	0.68183285	
558.6	0.68524096	0.68179396	
558.8	0.68461888	0.68175507	
559	0.68498262	0.68171619	
559.2	0.68486388	0.68167731	
559.4	0.68493308	0.68163843	
559.6	0.68587925	0.68159955	
559.8	0.68574787	0.68156068	
560	0.68578477	0.6815218	
560.2	0.68561534	0.68148293	
560.4	0.68569499	0.68144406	
560.6	0.68555283	0.6814052	
560.8	0.68510274	0.68136633	
561	0.68518684	0.68132747	
561.2	0.68460124	0.68128861	
561.4	0.68435359	0.68124975	
561.6	0.68429011	0.6812109	
561.8	0.68364186	0.68117204	
562	0.68338994	0.68113319	
562.2	0.68374682	0.68109434	
562.4	0.68385687	0.6810555	
562.6	0.68376863	0.68101665	
562.8	0.68366485	0.68097781	
563	0.68390456	0.68093897	
563.2	0.68418665	0.68090013	
563.4	0.6847583	0.6808613	
563.6	0.68477749	0.68082247	
563.8	0.68437337	0.68078363	
564	0.68501659	0.68074481	
564.2	0.68469804	0.68070598	
564.4	0.68480956	0.68066715	
564.6	0.68466203	0.68062833	
564.8	0.68465367	0.68058951	
565	0.68398912	0.6805507	
565.2	0.68373497	0.68051188	
565.4	0.68359107	0.68047307	
565.6	0.68360693	0.68043426	
565.8	0.68336144	0.68039545	
566	0.68410213	0.68035664	
566.2	0.68425375	0.68031784	
566.4	0.68451122	0.68027903	
566.6	0.68460311	0.68024023	
566.8	0.68472547	0.68020144	
567	0.68492588	0.68016264	
567.2	0.68514127	0.68012385	
567.4	0.68541591	0.68008505	
567.6	0.6850878	0.68004627	
567.8	0.68532459	0.68000748	
568	0.68541254	0.67996869	
568.2	0.68484326	0.67992991	
568.4	0.68468178	0.67989113	
568.6	0.6846767	0.67985235	
568.8	0.68439453	0.67981358	
569	0.68365166	0.67977481	
569.2	0.68409835	0.67973603	
569.4	0.68364135	0.67969726	
569.6	0.6837196	0.6796585	
569.8	0.6842586	0.67961973	
570	0.68484753	0.67958097	
570.2	0.68443848	0.67954221	
570.4	0.68494054	0.67950345	
570.6	0.68488573	0.6794647	
570.8	0.68461828	0.67942594	
571	0.68487289	0.67938719	
571.2	0.68516239	0.67934844	
571.4	0.68521037	0.6793097	
571.6	0.68488789	0.67927095	
571.8	0.68517557	0.67923221	
572	0.68549421	0.67919347	
572.2	0.68587958	0.67915473	
572.4	0.68608244	0.67911599	
572.6	0.68611819	0.67907726	
572.8	0.68584431	0.67903853	
573	0.68566188	0.6789998	
573.2	0.68581947	0.67896107	
573.4	0.68552667	0.67892235	
573.6	0.68601976	0.67888363	
573.8	0.68623545	0.67884491	
574	0.68599396	0.67880619	
574.2	0.68563115	0.67876747	
574.4	0.68574271	0.67872876	
574.6	0.68524187	0.67869005	
574.8	0.68486506	0.67865134	
575	0.68451796	0.67861263	
575.2	0.6845421	0.67857392	
575.4	0.68425617	0.67853522	
575.6	0.68424836	0.67849652	
575.8	0.68498037	0.67845782	
576	0.68570367	0.67841913	
576.2	0.68607532	0.67838043	
576.4	0.68585088	0.67834174	
576.6	0.68597833	0.67830305	
576.8	0.68626547	0.67826436	
577	0.68682867	0.67822568	
577.2	0.68664311	0.678187	
577.4	0.68674649	0.67814831	
577.6	0.68676675	0.67810964	
577.8	0.68626356	0.67807096	
578	0.68595584	0.67803229	
578.2	0.68560294	0.67799361	
578.4	0.68481175	0.67795494	
578.6	0.68452007	0.67791628	
578.8	0.68369419	0.67787761	
579	0.68329247	0.67783895	
579.2	0.68324159	0.67780029	
579.4	0.68328473	0.67776163	
579.6	0.68329549	0.67772297	
579.8	0.68404012	0.67768432	
580	0.68431542	0.67764567	
580.2	0.68433924	0.67760702	
580.4	0.68423295	0.67756837	
580.6	0.68458219	0.67752972	
580.8	0.68421963	0.67749108	
581	0.68387291	0.67745244	
581.2	0.68356512	0.6774138	
581.4	0.68393977	0.67737516	
581.6	0.68354678	0.67733653	
581.8	0.68332352	0.6772979	
582	0.68289686	0.67725927	
582.2	0.68237796	0.67722064	
582.4	0.68227706	0.67718201	
582.6	0.68249767	0.67714339	
582.8	0.68225389	0.67710477	
583	0.6823736	0.67706615	
583.2	0.68261932	0.67702753	
583.4	0.6830543	0.67698892	
583.6	0.68314715	0.67695031	
583.8	0.68337199	0.6769117	
584	0.68369149	0.67687309	
584.2	0.68383428	0.67683448	
584.4	0.68424723	0.67679588	
584.6	0.68451773	0.67675728	
584.8	0.6845942	0.67671868	
585	0.68443679	0.67668008	
585.2	0.68446203	0.67664149	
585.4	0.68455354	0.67660289	
585.6	0.68435585	0.6765643	
585.8	0.68462356	0.67652572	
586	0.68411909	0.67648713	
586.2	0.68410287	0.67644855	
586.4	0.68434683	0.67640996	
586.6	0.68408977	0.67637139	
586.8	0.6837035	0.67633281	
587	0.68344151	0.67629423	
587.2	0.68342058	0.67625566	
587.4	0.68308603	0.67621709	
587.6	0.68306333	0.67617852	
587.8	0.68278564	0.67613996	
588	0.68355274	0.67610139	
588.2	0.68353102	0.67606283	
588.4	0.68378843	0.67602427	
588.6	0.68341534	0.67598571	
588.8	0.68366301	0.67594716	
589	0.68344484	0.6759086	
589.2	0.68343565	0.67587005	
589.4	0.68384123	0.67583151	
589.6	0.68394013	0.67579296	
589.8	0.68390764	0.67575442	
590	0.68364468	0.67571587	
590.2	0.68391095	0.67567733	
590.4	0.68388385	0.6756388	
590.6	0.68374331	0.67560026	
590.8	0.68332401	0.67556173	
591	0.68306793	0.6755232	
591.2	0.68286778	0.67548467	
591.4	0.68270442	0.67544614	
591.6	0.6832171	0.67540762	
591.8	0.68305354	0.67536909	
592	0.6838474	0.67533057	
592.2	0.68390022	0.67529206	
592.4	0.68433129	0.67525354	
592.6	0.6842035	0.67521503	
592.8	0.68490802	0.67517652	
593	0.6842555	0.67513801	
593.2	0.68403958	0.6750995	
593.4	0.68406512	0.675061	
593.6	0.6840127	0.67502249	
593.8	0.68379454	0.67498399	
594	0.68363943	0.6749455	
594.2	0.68366622	0.674907	
594.4	0.68314878	0.67486851	
594.6	0.68291469	0.67483001	
594.8	0.68257834	0.67479153	
595	0.6822818	0.67475304	
595.2	0.68232098	0.67471455	
595.4	0.6823092	0.67467607	
595.6	0.68221382	0.67463759	
595.8	0.68153736	0.67459911	
596	0.68212466	0.67456064	
596.2	0.68187353	0.67452216	
596.4	0.68191112	0.67448369	
596.6	0.68134139	0.67444522	
596.8	0.68143476	0.67440675	
597	0.68113592	0.67436829	
597.2	0.68150437	0.67432983	
597.4	0.68188161	0.67429137	
597.6	0.68205384	0.67425291	
597.8	0.68196411	0.67421445	
598	0.68197382	0.674176	
598.2	0.68270108	0.67413754	
598.4	0.68250832	0.67409909	
598.6	0.68287792	0.67406065	
598.8	0.68324596	0.6740222	
599	0.68275593	0.67398376	
599.2	0.68243315	0.67394532	
599.4	0.68225069	0.67390688	
599.6	0.68144842	0.67386844	
599.8	0.68149161	0.67383001	
600	0.68167926	0.67379158	
600.2	0.68125022	0.67375315	
600.4	0.68162417	0.67371472	
600.6	0.6815498	0.67367629	
600.8	0.68173905	0.67363787	
601	0.68157342	0.67359945	
601.2	0.68186475	0.67356103	
601.4	0.68218803	0.67352261	
601.6	0.6817583	0.6734842	
601.8	0.6815509	0.67344578	
602	0.68145655	0.67340737	
602.2	0.68190158	0.67336897	
602.4	0.68166798	0.67333056	
602.6	0.68178148	0.67329216	
602.8	0.68158532	0.67325375	
603	0.6811526	0.67321536	
603.2	0.68127524	0.67317696	
603.4	0.68099682	0.67313856	
603.6	0.68079331	0.67310017	
603.8	0.68149377	0.67306178	
604	0.68126015	0.67302339	
604.2	0.68148747	0.67298501	
604.4	0.68134272	0.67294662	
604.6	0.68109488	0.67290824	
604.8	0.68124544	0.67286986	
605	0.68070253	0.67283148	
605.2	0.68105035	0.67279311	
605.4	0.6811113	0.67275473	
605.6	0.68052177	0.67271636	
605.8	0.68055441	0.67267799	
606	0.68052244	0.67263963	
606.2	0.68110664	0.67260126	
606.4	0.68125528	0.6725629	
606.6	0.68152043	0.67252454	
606.8	0.68170173	0.67248618	
607	0.68212336	0.67244783	
607.2	0.68209039	0.67240948	
607.4	0.68187033	0.67237112	
607.6	0.68208363	0.67233278	
607.8	0.68233751	0.67229443	
608	0.68164218	0.67225608	
608.2	0.68114859	0.67221774	
608.4	0.68106729	0.6721794	
608.6	0.68127034	0.67214106	
608.8	0.68113687	0.67210273	
609	0.68067544	0.67206439	
609.2	0.68076233	0.67202606	
609.4	0.68062504	0.67198773	
609.6	0.68040596	0.67194941	
609.8	0.68048454	0.67191108	
610	0.68044811	0.67187276	
610.2	0.68113227	0.67183444	
610.4	0.68149716	0.67179612	
610.6	0.68176826	0.6717578	
610.8	0.6815188	0.67171949	
611	0.68133991	0.67168118	
611.2	0.68108167	0.67164287	
611.4	0.68114805	0.67160456	
611.6	0.68137099	0.67156625	
611.8	0.68186033	0.67152795	
612	0.68172688	0.67148965	
612.2	0.68214624	0.67145135	
612.4	0.68273389	0.67141306	
612.6	0.68250034	0.67137476	
612.8	0.68237964	0.67133647	
613	0.6822242	0.67129818	
613.2	0.6817038	0.67125989	
613.4	0.68163336	0.67122161	
613.6	0.68174493	0.67118332	
613.8	0.68155868	0.67114504	
614	0.68151777	0.67110676	
614.2	0.68184559	0.67106848	
614.4	0.68138723	0.67103021	
614.6	0.68094893	0.67099194	
614.8	0.68069529	0.67095367	
615	0.68094336	0.6709154	
615.2	0.68109194	0.67087713	
615.4	0.68122324	0.67083887	
615.6	0.68160156	0.67080061	
615.8	0.68138846	0.67076235	
616	0.68160875	0.67072409	
616.2	0.68186201	0.67068584	
616.4	0.68162856	0.67064758	
616.6	0.6814862	0.67060933	
616.8	0.68150064	0.67057108	
617	0.68113509	0.67053284	
617.2	0.68083355	0.67049459	
617.4	0.68133305	0.67045635	
617.6	0.68175826	0.67041811	
617.8	0.68199924	0.67037987	
618	0.68210794	0.67034164	
618.2	0.68254193	0.67030341	
618.4	0.6825132	0.67026517	
618.6	0.68271984	0.67022695	
618.8	0.68306411	0.67018872	
619	0.68316502	0.67015049	
619.2	0.68314831	0.67011227	
619.4	0.68308075	0.67007405	
619.6	0.68301385	0.67003583	
619.8	0.68256216	0.66999762	
620	0.68273906	0.6699594	
620.2	0.6822492	0.66992119	
620.4	0.68170481	0.66988298	
620.6	0.68131885	0.66984478	
620.8	0.6808766	0.66980657	
621	0.68031567	0.66976837	
621.2	0.68007302	0.66973017	
