# Supplementary material for: Molecular basis for DNA recognition by the maternal pioneer transcription factor FoxH1
Source: Nat Commun. 2022 Nov 26;13:7279. doi: 10.1038/s41467-022-34925-y (PMC9701222; doi:10.1038/s41467-022-34925-y)
Supplement: Supplementary file 4 — Source Data [file 41467_2022_34925_MOESM4_ESM.zip › Sourcedata/BLIS/FoxH1/R30A/GSC/NCP/D6Results.txt]

Conc1	6.25E-08	
Start1	171.4	
Stop1	621.2	
Kobs	0.000285185372390598	
Error Kobs	6.40347897314939E-06	
Koff	0	
Error Koff	0	
Time1	Data1	Fit1	
171.4	-0.00350927	0	
171.6	-0.00239231	0.00045342	
171.8	-0.00090877	0.00090658	
172	0.00094731	0.00135946	
172.2	0.00263732	0.00181208	
172.4	0.00443352	0.00226442	
172.6	0.00602832	0.0027165	
172.8	0.0081557	0.0031683	
173	0.01004321	0.00361984	
173.2	0.01153295	0.0040711	
173.4	0.01303998	0.0045221	
173.6	0.01412124	0.00497283	
173.8	0.01527449	0.00542329	
174	0.01612467	0.00587348	
174.2	0.01722592	0.0063234	
174.4	0.01833893	0.00677306	
174.6	0.01979001	0.00722244	
174.8	0.02087961	0.00767156	
175	0.02189843	0.00812041	
175.2	0.02264804	0.00856899	
175.4	0.0229753	0.00901731	
175.6	0.02413928	0.00946535	
175.8	0.02530652	0.00991314	
176	0.025854	0.01036065	
176.2	0.02657897	0.0108079	
176.4	0.02696559	0.01125487	
176.6	0.02721879	0.01170159	
176.8	0.02824531	0.01214804	
177	0.02875805	0.01259422	
177.2	0.02926	0.01304013	
177.4	0.03006282	0.01348578	
177.6	0.03072593	0.01393116	
177.8	0.03138092	0.01437628	
178	0.03245484	0.01482113	
178.2	0.03337444	0.01526572	
178.4	0.03420287	0.01571004	
178.6	0.03525238	0.0161541	
178.8	0.03608418	0.01659789	
179	0.03727009	0.01704141	
179.2	0.03812388	0.01748468	
179.4	0.03897807	0.01792767	
179.6	0.03983619	0.01837041	
179.8	0.04038596	0.01881288	
180	0.04044851	0.01925509	
180.2	0.0408735	0.01969703	
180.4	0.04065312	0.02013871	
180.6	0.04092579	0.02058012	
180.8	0.04084942	0.02102127	
181	0.04106785	0.02146216	
181.2	0.04121391	0.02190279	
181.4	0.04148524	0.02234315	
181.6	0.0417208	0.02278325	
181.8	0.04173646	0.02322309	
182	0.04218784	0.02366267	
182.2	0.04263023	0.02410198	
182.4	0.04330451	0.02454104	
182.6	0.04390069	0.02497983	
182.8	0.04465656	0.02541835	
183	0.04539802	0.02585662	
183.2	0.04571564	0.02629463	
183.4	0.04627407	0.02673237	
183.6	0.04667683	0.02716985	
183.8	0.04740631	0.02760708	
184	0.04777575	0.02804404	
184.2	0.04782986	0.02848074	
184.4	0.04789845	0.02891718	
184.6	0.04804585	0.02935336	
184.8	0.04775815	0.02978928	
185	0.0486073	0.03022494	
185.2	0.04868341	0.03066034	
185.4	0.0492717	0.03109548	
185.6	0.04959071	0.03153037	
185.8	0.05004919	0.03196499	
186	0.05091512	0.03239935	
186.2	0.05147844	0.03283346	
186.4	0.05184456	0.0332673	
186.6	0.0523424	0.03370089	
186.8	0.05278766	0.03413422	
187	0.05296106	0.03456728	
187.2	0.05328838	0.0350001	
187.4	0.05391542	0.03543265	
187.6	0.05434417	0.03586494	
187.8	0.05481168	0.03629698	
188	0.05498945	0.03672876	
188.2	0.05521222	0.03716028	
188.4	0.05574746	0.03759155	
188.6	0.05636554	0.03802256	
188.8	0.05666881	0.03845331	
189	0.05718808	0.0388838	
189.2	0.05765019	0.03931404	
189.4	0.05844237	0.03974402	
189.6	0.05888466	0.04017374	
189.8	0.05971757	0.04060321	
190	0.0600684	0.04103242	
190.2	0.06039475	0.04146138	
190.4	0.06088067	0.04189008	
190.6	0.06116972	0.04231852	
190.8	0.06207398	0.04274671	
191	0.06227628	0.04317465	
191.2	0.06280016	0.04360232	
191.4	0.06344548	0.04402975	
191.6	0.06398881	0.04445692	
191.8	0.0642328	0.04488383	
192	0.06477309	0.04531049	
192.2	0.06513508	0.04573689	
192.4	0.06513005	0.04616304	
192.6	0.06510034	0.04658894	
192.8	0.06505822	0.04701458	
193	0.06543707	0.04743997	
193.2	0.06632215	0.04786511	
193.4	0.06622442	0.04828999	
193.6	0.06624698	0.04871462	
193.8	0.06650917	0.04913899	
194	0.06648321	0.04956311	
194.2	0.06707395	0.04998698	
194.4	0.06778523	0.0504106	
194.6	0.0685021	0.05083396	
194.8	0.06943559	0.05125707	
195	0.06976672	0.05167993	
195.2	0.06992195	0.05210254	
195.4	0.07039158	0.05252489	
195.6	0.07058456	0.05294699	
195.8	0.07075661	0.05336884	
196	0.07118557	0.05379044	
196.2	0.07172284	0.05421179	
196.4	0.07198987	0.05463289	
196.6	0.0720027	0.05505373	
196.8	0.07231646	0.05547433	
197	0.07235018	0.05589467	
197.2	0.07280618	0.05631476	
197.4	0.07221955	0.05673461	
197.6	0.07253344	0.0571542	
197.8	0.07359435	0.05757354	
198	0.07428669	0.05799263	
198.2	0.07536382	0.05841147	
198.4	0.07670439	0.05883007	
198.6	0.07736953	0.05924841	
198.8	0.07757103	0.0596665	
199	0.07787048	0.06008434	
199.2	0.07831258	0.06050194	
199.4	0.07869943	0.06091929	
199.6	0.07896951	0.06133638	
199.8	0.0794864	0.06175323	
200	0.07988961	0.06216983	
200.2	0.08015279	0.06258618	
200.4	0.08026045	0.06300228	
200.6	0.08005837	0.06341814	
200.8	0.08004108	0.06383374	
201	0.08012043	0.0642491	
201.2	0.08068343	0.06466421	
201.4	0.08061695	0.06507908	
201.6	0.08109409	0.06549369	
201.8	0.08174916	0.06590806	
202	0.08184798	0.06632218	
202.2	0.08272161	0.06673606	
202.4	0.08331892	0.06714969	
202.6	0.08329516	0.06756307	
202.8	0.08368709	0.0679762	
203	0.08387788	0.06838909	
203.2	0.08451008	0.06880173	
203.4	0.08437742	0.06921413	
203.6	0.08483543	0.06962628	
203.8	0.08503452	0.07003818	
204	0.08530499	0.07044984	
204.2	0.08488445	0.07086125	
204.4	0.0856726	0.07127242	
204.6	0.08577764	0.07168335	
204.8	0.08606393	0.07209402	
205	0.08641987	0.07250446	
205.2	0.08688179	0.07291464	
205.4	0.08722869	0.07332459	
205.6	0.0873741	0.07373429	
205.8	0.08781791	0.07414374	
206	0.08821217	0.07455295	
206.2	0.08932991	0.07496192	
206.4	0.08988688	0.07537064	
206.6	0.09036681	0.07577912	
206.8	0.09084733	0.07618735	
207	0.09083927	0.07659535	
207.2	0.09121811	0.07700309	
207.4	0.09151221	0.0774106	
207.6	0.0913966	0.07781786	
207.8	0.09147524	0.07822488	
208	0.09134548	0.07863166	
208.2	0.09137288	0.07903819	
208.4	0.09198389	0.07944448	
208.6	0.09176949	0.07985053	
208.8	0.09197212	0.08025634	
209	0.09251437	0.08066191	
209.2	0.09322584	0.08106723	
209.4	0.09343479	0.08147231	
209.6	0.09423261	0.08187715	
209.8	0.09524413	0.08228175	
210	0.09604276	0.08268611	
210.2	0.09719301	0.08309022	
210.4	0.0980029	0.0834941	
210.6	0.0990053	0.08389773	
210.8	0.09948759	0.08430113	
211	0.10007881	0.08470428	
211.2	0.10070519	0.08510719	
211.4	0.10144868	0.08550987	
211.6	0.10184466	0.0859123	
211.8	0.10260881	0.08631449	
212	0.10287689	0.08671644	
212.2	0.10313154	0.08711816	
212.4	0.1031936	0.08751963	
212.6	0.1027481	0.08792086	
212.8	0.10292821	0.08832186	
213	0.10336515	0.08872261	
213.2	0.10328918	0.08912313	
213.4	0.10329047	0.08952341	
213.6	0.10410684	0.08992345	
213.8	0.10417433	0.09032325	
214	0.10456451	0.09072281	
214.2	0.10491561	0.09112213	
214.4	0.10520978	0.09152122	
214.6	0.10553367	0.09192007	
214.8	0.1054491	0.09231868	
215	0.10603927	0.09271705	
215.2	0.10671961	0.09311518	
215.4	0.10704544	0.09351308	
215.6	0.10737637	0.09391074	
215.8	0.10716099	0.09430816	
216	0.10785421	0.09470535	
216.2	0.10817625	0.0951023	
216.4	0.10845035	0.09549901	
216.6	0.10839256	0.09589548	
216.8	0.10911143	0.09629172	
217	0.10974035	0.09668773	
217.2	0.1099574	0.09708349	
217.4	0.11035416	0.09747902	
217.6	0.11068134	0.09787432	
217.8	0.11096043	0.09826938	
218	0.11108975	0.0986642	
218.2	0.11119397	0.09905879	
218.4	0.11161151	0.09945314	
218.6	0.11226409	0.09984726	
218.8	0.11269258	0.10024114	
219	0.11313255	0.10063479	
219.2	0.11377691	0.1010282	
219.4	0.11358646	0.10142138	
219.6	0.11345716	0.10181432	
219.8	0.11333909	0.10220703	
220	0.11459178	0.10259951	
220.2	0.11489689	0.10299175	
220.4	0.11484903	0.10338376	
220.6	0.11495097	0.10377553	
220.8	0.11549699	0.10416707	
221	0.11559342	0.10455838	
221.2	0.11589293	0.10494945	
221.4	0.11568368	0.10534029	
221.6	0.11566761	0.1057309	
221.8	0.11586334	0.10612127	
222	0.11593135	0.10651141	
222.2	0.11659929	0.10690132	
222.4	0.11709759	0.107291	
222.6	0.11759728	0.10768044	
222.8	0.11761972	0.10806965	
223	0.11819123	0.10845863	
223.2	0.11899474	0.10884738	
223.4	0.11909467	0.10923589	
223.6	0.11956329	0.10962418	
223.8	0.12077445	0.11001223	
224	0.12163879	0.11040005	
224.2	0.12204665	0.11078764	
224.4	0.12266682	0.111175	
224.6	0.12281191	0.11156213	
224.8	0.12371524	0.11194902	
225	0.12385616	0.11233569	
225.2	0.1238557	0.11272212	
225.4	0.12371254	0.11310833	
225.6	0.12412108	0.1134943	
225.8	0.1238554	0.11388005	
226	0.12395352	0.11426556	
226.2	0.12419701	0.11465085	
226.4	0.12450594	0.1150359	
226.6	0.12499084	0.11542073	
226.8	0.12509164	0.11580532	
227	0.12585086	0.11618969	
227.2	0.12600664	0.11657382	
227.4	0.12615021	0.11695773	
227.6	0.12649484	0.11734141	
227.8	0.12734663	0.11772486	
228	0.12753724	0.11810808	
228.2	0.12817414	0.11849108	
228.4	0.1283809	0.11887384	
228.6	0.12807522	0.11925638	
228.8	0.12895251	0.11963869	
229	0.1288611	0.12002077	
229.2	0.12952475	0.12040262	
229.4	0.13037398	0.12078424	
229.6	0.13076453	0.12116564	
229.8	0.13089128	0.12154681	
230	0.1318434	0.12192775	
230.2	0.13272384	0.12230847	
230.4	0.13340211	0.12268896	
230.6	0.13371528	0.12306922	
230.8	0.13381424	0.12344925	
231	0.13437986	0.12382906	
231.2	0.13483761	0.12420864	
231.4	0.13517644	0.12458799	
231.6	0.1354791	0.12496712	
231.8	0.13611814	0.12534603	
232	0.13641562	0.1257247	
232.2	0.13658567	0.12610315	
232.4	0.13641829	0.12648138	
232.6	0.13653547	0.12685938	
232.8	0.13700682	0.12723715	
233	0.13695827	0.1276147	
233.2	0.13770197	0.12799203	
233.4	0.13769658	0.12836912	
233.6	0.13750324	0.128746	
233.8	0.13763455	0.12912265	
234	0.13803971	0.12949907	
234.2	0.138484	0.12987527	
234.4	0.1390225	0.13025125	
234.6	0.13929021	0.130627	
234.8	0.13977231	0.13100253	
235	0.14091416	0.13137783	
235.2	0.14179173	0.13175291	
235.4	0.14217668	0.13212777	
235.6	0.14244993	0.1325024	
235.8	0.142904	0.13287681	
236	0.14317425	0.13325099	
236.2	0.14300941	0.13362496	
236.4	0.1431438	0.1339987	
236.6	0.14284519	0.13437221	
236.8	0.14309488	0.13474551	
237	0.14319314	0.13511858	
237.2	0.14346882	0.13549143	
237.4	0.14336234	0.13586406	
237.6	0.14363823	0.13623646	
237.8	0.14415574	0.13660864	
238	0.14428438	0.1369806	
238.2	0.14505579	0.13735234	
238.4	0.14552016	0.13772386	
238.6	0.14572558	0.13809515	
238.8	0.14658243	0.13846623	
239	0.14753935	0.13883708	
239.2	0.14789674	0.13920771	
239.4	0.14819248	0.13957812	
239.6	0.14823808	0.13994831	
239.8	0.14835284	0.14031828	
240	0.14860905	0.14068803	
240.2	0.14860647	0.14105756	
240.4	0.14902353	0.14142686	
240.6	0.14884518	0.14179595	
240.8	0.14930755	0.14216482	
241	0.14966114	0.14253347	
241.2	0.14981379	0.14290189	
241.4	0.1500834	0.1432701	
241.6	0.15083972	0.14363809	
241.8	0.1510858	0.14400586	
242	0.15135369	0.14437341	
242.2	0.15226288	0.14474074	
242.4	0.15283551	0.14510785	
242.6	0.15371265	0.14547474	
242.8	0.15492773	0.14584141	
243	0.15521732	0.14620787	
243.2	0.15608238	0.1465741	
243.4	0.15687044	0.14694012	
243.6	0.15738669	0.14730592	
243.8	0.15766033	0.1476715	
244	0.15783016	0.14803686	
244.2	0.15769819	0.14840201	
244.4	0.15798787	0.14876694	
244.6	0.1578862	0.14913165	
244.8	0.15792304	0.14949614	
245	0.15814863	0.14986042	
245.2	0.15798694	0.15022447	
245.4	0.15796002	0.15058831	
245.6	0.1582404	0.15095194	
245.8	0.15786249	0.15131535	
246	0.15839843	0.15167854	
246.2	0.15852851	0.15204151	
246.4	0.15901415	0.15240427	
246.6	0.15920959	0.15276681	
246.8	0.16019769	0.15312913	
247	0.16070997	0.15349124	
247.2	0.16135607	0.15385313	
247.4	0.16157813	0.15421481	
247.6	0.16170011	0.15457627	
247.8	0.16185785	0.15493752	
248	0.16174341	0.15529855	
248.2	0.1620861	0.15565936	
248.4	0.16274525	0.15601996	
248.6	0.16299999	0.15638035	
248.8	0.16300542	0.15674052	
249	0.16305545	0.15710047	
249.2	0.16304665	0.15746021	
249.4	0.16320348	0.15781974	
249.6	0.16373721	0.15817905	
249.8	0.1640677	0.15853815	
250	0.16505721	0.15889703	
250.2	0.16524119	0.1592557	
250.4	0.16616508	0.15961416	
250.6	0.16661061	0.1599724	
250.8	0.16810801	0.16033042	
251	0.1686069	0.16068824	
251.2	0.16875784	0.16104584	
251.4	0.16893954	0.16140323	
251.6	0.16924664	0.1617604	
251.8	0.16925669	0.16211736	
252	0.16949472	0.16247411	
252.2	0.17028538	0.16283065	
252.4	0.17058419	0.16318697	
252.6	0.17064673	0.16354308	
252.8	0.17099591	0.16389898	
253	0.1713024	0.16425467	
253.2	0.17167056	0.16461014	
253.4	0.17182727	0.1649654	
253.6	0.17255934	0.16532045	
253.8	0.17307304	0.16567529	
254	0.17379205	0.16602992	
254.2	0.17419207	0.16638434	
254.4	0.1746826	0.16673854	
254.6	0.17493618	0.16709253	
254.8	0.17528902	0.16744631	
255	0.1755574	0.16779989	
255.2	0.17543662	0.16815325	
255.4	0.1757443	0.16850639	
255.6	0.17571264	0.16885933	
255.8	0.17574754	0.16921206	
256	0.17611746	0.16956458	
256.2	0.17663833	0.16991689	
256.4	0.17667465	0.17026898	
256.6	0.17670601	0.17062087	
256.8	0.17700251	0.17097255	
257	0.17688127	0.17132402	
257.2	0.17746235	0.17167528	
257.4	0.17778785	0.17202633	
257.6	0.17892752	0.17237717	
257.8	0.179463	0.1727278	
258	0.17999426	0.17307822	
258.2	0.18002753	0.17342843	
258.4	0.18013292	0.17377843	
258.6	0.18073174	0.17412823	
258.8	0.18107234	0.17447781	
259	0.1814392	0.17482719	
259.2	0.18162377	0.17517636	
259.4	0.18207891	0.17552532	
259.6	0.18211005	0.17587408	
259.8	0.18245694	0.17622262	
260	0.18251866	0.17657096	
260.2	0.18262933	0.17691909	
260.4	0.18297619	0.17726701	
260.6	0.18307285	0.17761472	
260.8	0.18359438	0.17796223	
261	0.18402922	0.17830953	
261.2	0.18510519	0.17865662	
261.4	0.18522598	0.17900351	
261.6	0.18590393	0.17935019	
261.8	0.18593375	0.17969666	
262	0.18640061	0.18004293	
262.2	0.18670273	0.18038898	
262.4	0.18748021	0.18073484	
262.6	0.18788205	0.18108048	
262.8	0.18829964	0.18142592	
263	0.1883761	0.18177116	
263.2	0.18884319	0.18211619	
263.4	0.18913012	0.18246101	
263.6	0.18962409	0.18280563	
263.8	0.19002756	0.18315004	
264	0.18992589	0.18349424	
264.2	0.19045873	0.18383825	
264.4	0.1909768	0.18418204	
264.6	0.19111115	0.18452563	
264.8	0.19146885	0.18486902	
265	0.19187833	0.1852122	
265.2	0.1921186	0.18555518	
265.4	0.19213436	0.18589795	
265.6	0.1922639	0.18624051	
265.8	0.19231813	0.18658288	
266	0.19297534	0.18692504	
266.2	0.19345665	0.18726699	
266.4	0.19353581	0.18760874	
266.6	0.19333901	0.18795029	
266.8	0.19341371	0.18829163	
267	0.19364693	0.18863277	
267.2	0.1942153	0.18897371	
267.4	0.19449776	0.18931444	
267.6	0.19480231	0.18965497	
267.8	0.19496231	0.1899953	
268	0.19570009	0.19033543	
268.2	0.1964559	0.19067535	
268.4	0.19642729	0.19101507	
268.6	0.1967963	0.19135458	
268.8	0.19729461	0.1916939	
269	0.1976131	0.19203301	
269.2	0.19809464	0.19237192	
269.4	0.19835411	0.19271062	
269.6	0.19871937	0.19304913	
269.8	0.19914118	0.19338743	
270	0.19952233	0.19372553	
270.2	0.19965787	0.19406343	
270.4	0.1996049	0.19440113	
270.6	0.2000995	0.19473863	
270.8	0.2006411	0.19507592	
271	0.20111318	0.19541302	
271.2	0.2012937	0.19574991	
271.4	0.20139955	0.1960866	
271.6	0.20187119	0.19642309	
271.8	0.20238094	0.19675938	
272	0.20300686	0.19709547	
272.2	0.20316779	0.19743136	
272.4	0.20293123	0.19776705	
272.6	0.20334337	0.19810254	
272.8	0.20337331	0.19843783	
273	0.20367468	0.19877292	
273.2	0.20416254	0.19910781	
273.4	0.20432183	0.1994425	
273.6	0.20438217	0.19977699	
273.8	0.20441228	0.20011128	
274	0.20468156	0.20044538	
274.2	0.20497501	0.20077927	
274.4	0.20561307	0.20111296	
274.6	0.20620159	0.20144646	
274.8	0.20680672	0.20177975	
275	0.20724112	0.20211285	
275.2	0.20789476	0.20244575	
275.4	0.20849352	0.20277845	
275.6	0.20895632	0.20311095	
275.8	0.2095762	0.20344325	
276	0.20950953	0.20377535	
276.2	0.20997141	0.20410726	
276.4	0.20964347	0.20443897	
276.6	0.20956739	0.20477048	
276.8	0.20963465	0.20510179	
277	0.20999624	0.20543291	
277.2	0.21040667	0.20576383	
277.4	0.21054245	0.20609455	
277.6	0.21086769	0.20642507	
277.8	0.2114087	0.2067554	
278	0.21202943	0.20708553	
278.2	0.21263271	0.20741546	
278.4	0.21332093	0.2077452	
278.6	0.21353094	0.20807473	
278.8	0.21432134	0.20840408	
279	0.21458147	0.20873322	
279.2	0.21486718	0.20906217	
279.4	0.21549705	0.20939093	
279.6	0.21609592	0.20971949	
279.8	0.21670889	0.21004785	
280	0.21627776	0.21037601	
280.2	0.21628715	0.21070398	
280.4	0.21604324	0.21103176	
280.6	0.21589484	0.21135934	
280.8	0.21630891	0.21168672	
281	0.21637609	0.21201391	
281.2	0.21676974	0.2123409	
281.4	0.21690648	0.2126677	
281.6	0.21788944	0.21299431	
281.8	0.21802584	0.21332072	
282	0.2182681	0.21364693	
282.2	0.21891888	0.21397295	
282.4	0.21923285	0.21429878	
282.6	0.21921632	0.21462441	
282.8	0.21968675	0.21494984	
283	0.22033665	0.21527509	
283.2	0.2207099	0.21560014	
283.4	0.22091105	0.21592499	
283.6	0.22122762	0.21624965	
283.8	0.22159644	0.21657412	
284	0.2212998	0.21689839	
284.2	0.22162624	0.21722247	
284.4	0.22195509	0.21754636	
284.6	0.22201509	0.21787006	
284.8	0.22264634	0.21819356	
285	0.22321325	0.21851687	
285.2	0.22343782	0.21883998	
285.4	0.22375228	0.21916291	
285.6	0.22439446	0.21948564	
285.8	0.22455167	0.21980817	
286	0.22471862	0.22013052	
286.2	0.2250864	0.22045267	
286.4	0.22538901	0.22077463	
286.6	0.22535679	0.2210964	
286.8	0.22531312	0.22141798	
287	0.22551662	0.22173937	
287.2	0.22522732	0.22206056	
287.4	0.22506736	0.22238156	
287.6	0.2253597	0.22270237	
287.8	0.22566616	0.22302299	
288	0.22596023	0.22334342	
288.2	0.22635457	0.22366366	
288.4	0.22695923	0.22398371	
288.6	0.22779466	0.22430356	
288.8	0.22874247	0.22462323	
289	0.22872161	0.2249427	
289.2	0.22936492	0.22526199	
289.4	0.23026324	0.22558108	
289.6	0.23077943	0.22589998	
289.8	0.23155732	0.2262187	
290	0.231318	0.22653722	
290.2	0.23235893	0.22685555	
290.4	0.2329985	0.22717369	
290.6	0.23362228	0.22749165	
290.8	0.23397115	0.22780941	
291	0.23454904	0.22812699	
291.2	0.2348661	0.22844437	
291.4	0.23502896	0.22876157	
291.6	0.23509085	0.22907857	
291.8	0.2353058	0.22939539	
292	0.23544	0.22971202	
292.2	0.23525365	0.23002846	
292.4	0.23564715	0.23034471	
292.6	0.23585974	0.23066077	
292.8	0.23580689	0.23097665	
293	0.23574544	0.23129233	
293.2	0.23648507	0.23160783	
293.4	0.23634956	0.23192314	
293.6	0.23644928	0.23223826	
293.8	0.23696467	0.23255319	
294	0.2370422	0.23286794	
294.2	0.23788031	0.23318249	
294.4	0.23811436	0.23349686	
294.6	0.23859621	0.23381105	
294.8	0.23883075	0.23412504	
295	0.23920593	0.23443885	
295.2	0.23972454	0.23475247	
295.4	0.23979549	0.23506591	
295.6	0.2399871	0.23537915	
295.8	0.24027006	0.23569221	
296	0.2406295	0.23600509	
296.2	0.24103243	0.23631777	
296.4	0.24183527	0.23663027	
296.6	0.2423037	0.23694259	
296.8	0.24290948	0.23725471	
297	0.24323636	0.23756666	
297.2	0.24344382	0.23787841	
297.4	0.24351308	0.23818998	
297.6	0.24408467	0.23850137	
297.8	0.24423092	0.23881256	
298	0.2447334	0.23912358	
298.2	0.24522318	0.2394344	
298.4	0.2451858	0.23974505	
298.6	0.24520399	0.2400555	
298.8	0.24547097	0.24036577	
299	0.24590911	0.24067586	
299.2	0.24640187	0.24098576	
299.4	0.24639383	0.24129548	
299.6	0.24654536	0.24160501	
299.8	0.24644624	0.24191436	
300	0.24676718	0.24222352	
300.2	0.24703739	0.2425325	
300.4	0.24749904	0.24284129	
300.6	0.24808604	0.2431499	
300.8	0.2489515	0.24345833	
301	0.24911387	0.24376657	
301.2	0.24903161	0.24407463	
301.4	0.24952125	0.24438251	
301.6	0.25014179	0.2446902	
301.8	0.25046779	0.2449977	
302	0.25153174	0.24530503	
302.2	0.25162152	0.24561217	
302.4	0.25138991	0.24591913	
302.6	0.25185117	0.2462259	
302.8	0.25242079	0.24653249	
303	0.25319345	0.2468389	
303.2	0.25359622	0.24714513	
303.4	0.25364802	0.24745117	
303.6	0.25361363	0.24775703	
303.8	0.25429783	0.24806271	
304	0.25456088	0.24836821	
304.2	0.25510314	0.24867352	
304.4	0.25556079	0.24897866	
304.6	0.25605639	0.24928361	
304.8	0.25597221	0.24958838	
305	0.255501	0.24989296	
305.2	0.25561269	0.25019737	
305.4	0.25647446	0.25050159	
305.6	0.25688538	0.25080563	
305.8	0.25709748	0.25110949	
306	0.25767271	0.25141317	
306.2	0.25746086	0.25171667	
306.4	0.25768518	0.25201999	
306.6	0.25795809	0.25232313	
306.8	0.25871893	0.25262608	
307	0.2589375	0.25292886	
307.2	0.25931337	0.25323145	
307.4	0.259516	0.25353387	
307.6	0.25977538	0.2538361	
307.8	0.25986052	0.25413815	
308	0.25997068	0.25444003	
308.2	0.26036848	0.25474172	
308.4	0.26000813	0.25504323	
308.6	0.26007614	0.25534457	
308.8	0.26036509	0.25564572	
309	0.26048804	0.2559467	
309.2	0.26105222	0.25624749	
309.4	0.26153879	0.25654811	
309.6	0.26129779	0.25684854	
309.8	0.26152591	0.2571488	
310	0.26196995	0.25744888	
310.2	0.26207003	0.25774878	
310.4	0.26218748	0.2580485	
310.6	0.26284112	0.25834804	
310.8	0.26318157	0.2586474	
311	0.26304398	0.25894659	
311.2	0.26331712	0.25924559	
311.4	0.26329063	0.25954442	
311.6	0.26356056	0.25984307	
311.8	0.26403035	0.26014154	
312	0.2646466	0.26043984	
312.2	0.26459267	0.26073795	
312.4	0.26521826	0.26103589	
312.6	0.2663066	0.26133365	
312.8	0.26694165	0.26163123	
313	0.26749399	0.26192864	
313.2	0.26801778	0.26222586	
313.4	0.26857898	0.26252292	
313.6	0.26874627	0.26281979	
313.8	0.26970605	0.26311649	
314	0.27032298	0.263413	
314.2	0.27063888	0.26370935	
314.4	0.27126505	0.26400551	
314.6	0.27184177	0.2643015	
314.8	0.27151304	0.26459732	
315	0.27143703	0.26489295	
315.2	0.27184387	0.26518841	
315.4	0.27212147	0.2654837	
315.6	0.27249872	0.2657788	
315.8	0.27251724	0.26607373	
316	0.27189578	0.26636849	
316.2	0.27201298	0.26666307	
316.4	0.27313396	0.26695748	
316.6	0.27313737	0.2672517	
316.8	0.27310865	0.26754576	
317	0.27345493	0.26783964	
317.2	0.27392456	0.26813334	
317.4	0.27414637	0.26842687	
317.6	0.27400288	0.26872022	
317.8	0.27447895	0.2690134	
318	0.27450491	0.2693064	
318.2	0.27504301	0.26959923	
318.4	0.27519835	0.26989188	
318.6	0.27515012	0.27018436	
318.8	0.27582078	0.27047667	
319	0.27695499	0.2707688	
319.2	0.27784419	0.27106075	
319.4	0.27846769	0.27135253	
319.6	0.27912013	0.27164414	
319.8	0.27967902	0.27193558	
320	0.2801032	0.27222684	
320.2	0.28110883	0.27251792	
320.4	0.28157515	0.27280884	
320.6	0.28118224	0.27309957	
320.8	0.28170291	0.27339014	
321	0.28237539	0.27368053	
321.2	0.28247851	0.27397075	
321.4	0.28209934	0.2742608	
321.6	0.28224271	0.27455067	
321.8	0.28227197	0.27484037	
322	0.28166252	0.2751299	
322.2	0.28141507	0.27541926	
322.4	0.28089322	0.27570844	
322.6	0.28107182	0.27599745	
322.8	0.2811902	0.27628629	
323	0.28133718	0.27657496	
323.2	0.28126061	0.27686345	
323.4	0.28165009	0.27715177	
323.6	0.28219311	0.27743992	
323.8	0.28263376	0.2777279	
324	0.28269021	0.2780157	
324.2	0.28312495	0.27830334	
324.4	0.28332717	0.2785908	
324.6	0.28428164	0.27887809	
324.8	0.28544234	0.27916521	
325	0.2861544	0.27945216	
325.2	0.28649862	0.27973894	
325.4	0.28766549	0.28002555	
325.6	0.2880806	0.28031198	
325.8	0.28796708	0.28059825	
326	0.28785346	0.28088434	
326.2	0.28823622	0.28117027	
326.4	0.28813219	0.28145602	
326.6	0.28790027	0.2817416	
326.8	0.28775252	0.28202702	
327	0.2884458	0.28231226	
327.2	0.2889631	0.28259733	
327.4	0.28912817	0.28288223	
327.6	0.28934807	0.28316696	
327.8	0.28948988	0.28345153	
328	0.28934208	0.28373592	
328.2	0.2898161	0.28402014	
328.4	0.28984051	0.2843042	
328.6	0.29048245	0.28458808	
328.8	0.29058325	0.2848718	
329	0.29103559	0.28515534	
329.2	0.29148435	0.28543872	
329.4	0.29216931	0.28572193	
329.6	0.29204042	0.28600497	
329.8	0.29240593	0.28628784	
330	0.29281804	0.28657054	
330.2	0.29307305	0.28685307	
330.4	0.29307394	0.28713544	
330.6	0.29359452	0.28741763	
330.8	0.2942335	0.28769966	
331	0.29486193	0.28798152	
331.2	0.29547764	0.28826321	
331.4	0.29565635	0.28854473	
331.6	0.29608736	0.28882609	
331.8	0.29640239	0.28910728	
332	0.29682038	0.2893883	
332.2	0.29734522	0.28966915	
332.4	0.29741777	0.28994984	
332.6	0.29739223	0.29023035	
332.8	0.29761491	0.2905107	
333	0.29784176	0.29079089	
333.2	0.29802021	0.2910709	
333.4	0.29808157	0.29135075	
333.6	0.29790774	0.29163044	
333.8	0.29804684	0.29190995	
334	0.2980901	0.2921893	
334.2	0.29811605	0.29246848	
334.4	0.29885092	0.2927475	
334.6	0.29942278	0.29302635	
334.8	0.29979938	0.29330503	
335	0.3002324	0.29358355	
335.2	0.3013727	0.2938619	
335.4	0.3020288	0.29414008	
335.6	0.30250513	0.2944181	
335.8	0.30309184	0.29469596	
336	0.30384302	0.29497364	
336.2	0.30415148	0.29525116	
336.4	0.3042281	0.29552852	
336.6	0.30458203	0.29580571	
336.8	0.30475611	0.29608274	
337	0.30488673	0.2963596	
337.2	0.30493266	0.29663629	
337.4	0.30466431	0.29691282	
337.6	0.30482444	0.29718919	
337.8	0.30503673	0.29746539	
338	0.30496411	0.29774143	
338.2	0.30535488	0.2980173	
338.4	0.30549544	0.298293	
338.6	0.305536	0.29856855	
338.8	0.30566559	0.29884393	
339	0.30567756	0.29911914	
339.2	0.30584828	0.29939419	
339.4	0.30572242	0.29966907	
339.6	0.30553192	0.2999438	
339.8	0.30563475	0.30021835	
340	0.30636261	0.30049275	
340.2	0.3065018	0.30076698	
340.4	0.30699615	0.30104105	
340.6	0.3074713	0.30131495	
340.8	0.30766104	0.30158869	
341	0.30853084	0.30186227	
341.2	0.3092333	0.30213568	
341.4	0.3097838	0.30240893	
341.6	0.31020789	0.30268202	
341.8	0.31085853	0.30295495	
342	0.31113574	0.30322771	
342.2	0.31133974	0.30350031	
342.4	0.31179078	0.30377274	
342.6	0.31219363	0.30404502	
342.8	0.31223956	0.30431713	
343	0.3124078	0.30458908	
343.2	0.31265899	0.30486087	
343.4	0.31299105	0.3051325	
343.6	0.31271277	0.30540396	
343.8	0.31326373	0.30567526	
344	0.31337467	0.3059464	
344.2	0.31307935	0.30621738	
344.4	0.31401003	0.3064882	
344.6	0.31435767	0.30675885	
344.8	0.31473773	0.30702935	
345	0.3155527	0.30729968	
345.2	0.31622814	0.30756985	
345.4	0.31661736	0.30783986	
345.6	0.31685831	0.30810971	
345.8	0.31730426	0.3083794	
346	0.31790006	0.30864893	
346.2	0.31843756	0.30891829	
346.4	0.31886978	0.3091875	
346.6	0.31923341	0.30945654	
346.8	0.31974149	0.30972543	
347	0.3200288	0.30999415	
347.2	0.31993115	0.31026272	
347.4	0.31993095	0.31053112	
347.6	0.31990137	0.31079937	
347.8	0.32064263	0.31106745	
348	0.32011532	0.31133538	
348.2	0.31981389	0.31160314	
348.4	0.3202021	0.31187075	
348.6	0.31950266	0.31213819	
348.8	0.32001128	0.31240548	
349	0.32066549	0.31267261	
349.2	0.32063408	0.31293957	
349.4	0.32064726	0.31320638	
349.6	0.32056551	0.31347303	
349.8	0.32075016	0.31373952	
350	0.32110057	0.31400585	
350.2	0.32173336	0.31427202	
350.4	0.32208406	0.31453804	
350.6	0.32281024	0.31480389	
350.8	0.32327577	0.31506959	
351	0.3234295	0.31533513	
351.2	0.32394245	0.31560051	
351.4	0.32462256	0.31586573	
351.6	0.32444103	0.31613079	
351.8	0.32466491	0.3163957	
352	0.32433123	0.31666044	
352.2	0.32444868	0.31692503	
352.4	0.32517098	0.31718946	
352.6	0.32559425	0.31745374	
352.8	0.3265639	0.31771785	
353	0.32666697	0.31798181	
353.2	0.32654382	0.31824561	
353.4	0.32664337	0.31850926	
353.6	0.32662753	0.31877274	
353.8	0.32691552	0.31903607	
354	0.32728703	0.31929925	
354.2	0.32797278	0.31956226	
354.4	0.32823372	0.31982512	
354.6	0.32847417	0.32008782	
354.8	0.32933955	0.32035037	
355	0.3294821	0.32061276	
355.2	0.32957433	0.32087499	
355.4	0.32990316	0.32113707	
355.6	0.33007121	0.32139899	
355.8	0.33098511	0.32166075	
356	0.33156184	0.32192236	
356.2	0.33239042	0.32218381	
356.4	0.33268154	0.3224451	
356.6	0.33335915	0.32270624	
356.8	0.33324989	0.32296723	
357	0.33325778	0.32322806	
357.2	0.33303345	0.32348873	
357.4	0.33341517	0.32374925	
357.6	0.33363857	0.32400961	
357.8	0.33401556	0.32426981	
358	0.33417799	0.32452987	
358.2	0.3345886	0.32478976	
358.4	0.33471818	0.3250495	
358.6	0.33514337	0.32530909	
358.8	0.33572201	0.32556852	
359	0.33561509	0.3258278	
359.2	0.33563242	0.32608692	
359.4	0.3363467	0.32634589	
359.6	0.33679693	0.3266047	
359.8	0.33701167	0.32686336	
360	0.33710826	0.32712187	
360.2	0.33761941	0.32738022	
360.4	0.33753561	0.32763842	
360.6	0.3376056	0.32789646	
360.8	0.33697814	0.32815435	
361	0.33708803	0.32841208	
361.2	0.33701558	0.32866966	
361.4	0.33735917	0.32892709	
361.6	0.33789043	0.32918437	
361.8	0.33781969	0.32944149	
362	0.33818373	0.32969845	
362.2	0.33858224	0.32995527	
362.4	0.33871673	0.33021193	
362.6	0.33933084	0.33046844	
362.8	0.33930119	0.33072479	
363	0.33898243	0.33098099	
363.2	0.33900792	0.33123704	
363.4	0.33947397	0.33149294	
363.6	0.33929633	0.33174869	
363.8	0.3399758	0.33200428	
364	0.34057345	0.33225972	
364.2	0.34085442	0.332515	
364.4	0.34080092	0.33277014	
364.6	0.3408003	0.33302512	
364.8	0.34142843	0.33327995	
365	0.34242227	0.33353463	
365.2	0.3426681	0.33378916	
365.4	0.34322538	0.33404353	
365.6	0.34417285	0.33429775	
365.8	0.34427606	0.33455183	
366	0.34504698	0.33480575	
366.2	0.34559772	0.33505951	
366.4	0.34592291	0.33531313	
366.6	0.34582014	0.3355666	
366.8	0.34555904	0.33581991	
367	0.34545699	0.33607308	
367.2	0.34579608	0.33632609	
367.4	0.34605245	0.33657895	
367.6	0.3459933	0.33683166	
367.8	0.34653775	0.33708422	
368	0.34620097	0.33733663	
368.2	0.34619051	0.33758889	
368.4	0.34620229	0.337841	
368.6	0.34721323	0.33809296	
368.8	0.34789336	0.33834477	
369	0.34832921	0.33859643	
369.2	0.34851751	0.33884793	
369.4	0.34879723	0.33909929	
369.6	0.34901155	0.3393505	
369.8	0.3492329	0.33960156	
370	0.34952053	0.33985247	
370.2	0.34979259	0.34010323	
370.4	0.34997722	0.34035384	
370.6	0.35026398	0.3406043	
370.8	0.35055706	0.34085461	
371	0.3507028	0.34110477	
371.2	0.35142753	0.34135478	
371.4	0.35144966	0.34160464	
371.6	0.35181397	0.34185436	
371.8	0.35185758	0.34210392	
372	0.35262434	0.34235334	
372.2	0.35303493	0.34260261	
372.4	0.35363645	0.34285173	
372.6	0.35471755	0.3431007	
372.8	0.35492553	0.34334952	
373	0.35541952	0.34359819	
373.2	0.35534717	0.34384672	
373.4	0.35506258	0.3440951	
373.6	0.35496997	0.34434332	
373.8	0.35495109	0.34459141	
374	0.35505574	0.34483934	
374.2	0.35530173	0.34508712	
374.4	0.35513274	0.34533476	
374.6	0.35496008	0.34558225	
374.8	0.35504947	0.34582959	
375	0.35510719	0.34607679	
375.2	0.35586425	0.34632384	
375.4	0.3560242	0.34657074	
375.6	0.35667244	0.34681749	
375.8	0.3569785	0.34706409	
376	0.35787566	0.34731055	
376.2	0.35817177	0.34755686	
376.4	0.35924115	0.34780303	
376.6	0.36007696	0.34804905	
376.8	0.36052975	0.34829492	
377	0.36070753	0.34854064	
377.2	0.36027764	0.34878622	
377.4	0.36046135	0.34903165	
377.6	0.36057458	0.34927694	
377.8	0.36066531	0.34952208	
378	0.36100679	0.34976707	
378.2	0.36077095	0.35001192	
378.4	0.36070851	0.35025662	
378.6	0.36072336	0.35050117	
378.8	0.36125353	0.35074558	
379	0.3617478	0.35098984	
379.2	0.36232218	0.35123396	
379.4	0.36277463	0.35147793	
379.6	0.36323228	0.35172176	
379.8	0.36376899	0.35196544	
380	0.36430004	0.35220898	
380.2	0.36489144	0.35245237	
380.4	0.36546452	0.35269561	
380.6	0.36586597	0.35293871	
380.8	0.36580269	0.35318167	
381	0.36579548	0.35342448	
381.2	0.36563172	0.35366714	
381.4	0.36563172	0.35390966	
381.6	0.3649874	0.35388948	
381.8	0.3639408	0.35386929	
382	0.36291864	0.35384911	
382.2	0.36175508	0.35382893	
382.4	0.3605221	0.35380875	
382.6	0.35981861	0.35378857	
382.8	0.35922895	0.35376839	
383	0.35844719	0.35374821	
383.2	0.35770165	0.35372804	
383.4	0.35716792	0.35370786	
383.6	0.35688213	0.35368769	
383.8	0.35588592	0.35366751	
384	0.35531898	0.35364734	
384.2	0.35468743	0.35362717	
384.4	0.35385457	0.353607	
384.6	0.35347924	0.35358684	
384.8	0.35276821	0.35356667	
385	0.35268352	0.3535465	
385.2	0.35236749	0.35352634	
385.4	0.35169221	0.35350617	
385.6	0.35179219	0.35348601	
385.8	0.35146741	0.35346585	
386	0.35159876	0.35344569	
386.2	0.35146891	0.35342553	
386.4	0.3514143	0.35340537	
386.6	0.35160514	0.35338522	
386.8	0.35171835	0.35336506	
387	0.35138646	0.35334491	
387.2	0.35156102	0.35332475	
387.4	0.35222835	0.3533046	
387.6	0.35224731	0.35328445	
387.8	0.35212097	0.3532643	
388	0.35185856	0.35324415	
388.2	0.35167406	0.35322401	
388.4	0.35176345	0.35320386	
388.6	0.35197019	0.35318371	
388.8	0.35221815	0.35316357	
389	0.35245938	0.35314343	
389.2	0.35236209	0.35312329	
389.4	0.35240768	0.35310315	
389.6	0.35292295	0.35308301	
389.8	0.35289598	0.35306287	
390	0.35292939	0.35304273	
390.2	0.35202095	0.35302259	
390.4	0.35159377	0.35300246	
390.6	0.35150972	0.35298233	
390.8	0.35142202	0.35296219	
391	0.35107655	0.35294206	
391.2	0.35116068	0.35292193	
391.4	0.35113195	0.3529018	
391.6	0.35013982	0.35288167	
391.8	0.35000262	0.35286155	
392	0.34933387	0.35284142	
392.2	0.34943143	0.3528213	
392.4	0.34915334	0.35280117	
392.6	0.34878068	0.35278105	
392.8	0.34853169	0.35276093	
393	0.34863409	0.35274081	
393.2	0.34859106	0.35272069	
393.4	0.34884842	0.35270058	
393.6	0.34885335	0.35268046	
393.8	0.34893595	0.35266034	
394	0.34913042	0.35264023	
394.2	0.3485892	0.35262012	
394.4	0.34885617	0.3526	
394.6	0.348999	0.35257989	
394.8	0.34851135	0.35255978	
395	0.34856873	0.35253968	
395.2	0.34858492	0.35251957	
395.4	0.34877018	0.35249946	
395.6	0.3482976	0.35247936	
395.8	0.3483093	0.35245925	
396	0.34763275	0.35243915	
396.2	0.34735222	0.35241905	
396.4	0.34708873	0.35239895	
396.6	0.34667725	0.35237885	
396.8	0.34696658	0.35235875	
397	0.34755419	0.35233865	
397.2	0.34778691	0.35231856	
397.4	0.34868095	0.35229846	
397.6	0.3486919	0.35227837	
397.8	0.34916793	0.35225828	
398	0.34898318	0.35223819	
398.2	0.34857787	0.3522181	
398.4	0.34863276	0.35219801	
398.6	0.34835013	0.35217792	
398.8	0.34797346	0.35215783	
399	0.34823226	0.35213775	
399.2	0.34826672	0.35211766	
399.4	0.34797179	0.35209758	
399.6	0.34793031	0.3520775	
399.8	0.34747773	0.35205742	
400	0.34720173	0.35203734	
400.2	0.34714582	0.35201726	
400.4	0.34712206	0.35199718	
400.6	0.3475617	0.35197711	
400.8	0.34787048	0.35195703	
401	0.34826551	0.35193696	
401.2	0.34858541	0.35191688	
401.4	0.34903905	0.35189681	
401.6	0.3488478	0.35187674	
401.8	0.34867801	0.35185667	
402	0.3480122	0.3518366	
402.2	0.34772498	0.35181654	
402.4	0.34736298	0.35179647	
402.6	0.34685914	0.35177641	
402.8	0.34685046	0.35175634	
403	0.34656364	0.35173628	
403.2	0.34643869	0.35171622	
403.4	0.34628065	0.35169616	
403.6	0.3468432	0.3516761	
403.8	0.34674299	0.35165604	
404	0.34720572	0.35163598	
404.2	0.3475572	0.35161593	
404.4	0.34769731	0.35159587	
404.6	0.34840735	0.35157582	
404.8	0.3479146	0.35155577	
405	0.34802464	0.35153572	
405.2	0.34810042	0.35151567	
405.4	0.34777897	0.35149562	
405.6	0.3474168	0.35147557	
405.8	0.34698903	0.35145552	
406	0.34680014	0.35143548	
406.2	0.34642115	0.35141543	
406.4	0.34614351	0.35139539	
406.6	0.34626538	0.35137535	
406.8	0.3460443	0.35135531	
407	0.34566221	0.35133527	
407.2	0.34594222	0.35131523	
407.4	0.34629325	0.35129519	
407.6	0.34615396	0.35127516	
407.8	0.34613505	0.35125512	
408	0.34602588	0.35123509	
408.2	0.34652478	0.35121505	
408.4	0.34656694	0.35119502	
408.6	0.34669513	0.35117499	
408.8	0.34615	0.35115496	
409	0.345987	0.35113493	
409.2	0.34579082	0.35111491	
409.4	0.34557465	0.35109488	
409.6	0.34599067	0.35107486	
409.8	0.34659224	0.35105483	
410	0.34671312	0.35103481	
410.2	0.34681304	0.35101479	
410.4	0.34740237	0.35099477	
410.6	0.34807752	0.35097475	
410.8	0.34829062	0.35095473	
411	0.34874813	0.35093471	
411.2	0.3489822	0.3509147	
411.4	0.34909609	0.35089468	
411.6	0.34838331	0.35087467	
411.8	0.34825892	0.35085466	
412	0.34802796	0.35083465	
412.2	0.34849207	0.35081464	
412.4	0.34768755	0.35079463	
412.6	0.34714555	0.35077462	
412.8	0.34645636	0.35075461	
413	0.34590089	0.35073461	
413.2	0.34557983	0.3507146	
413.4	0.3454889	0.3506946	
413.6	0.34527964	0.3506746	
413.8	0.34542443	0.3506546	
414	0.34484346	0.3506346	
414.2	0.34502907	0.3506146	
414.4	0.34525047	0.3505946	
414.6	0.34535953	0.35057461	
414.8	0.34547507	0.35055461	
415	0.34558291	0.35053462	
415.2	0.34583379	0.35051462	
415.4	0.34616078	0.35049463	
415.6	0.34583875	0.35047464	
415.8	0.34567377	0.35045465	
416	0.34574382	0.35043466	
416.2	0.34603107	0.35041468	
416.4	0.34583225	0.35039469	
416.6	0.34585058	0.35037471	
416.8	0.34581358	0.35035472	
417	0.34571946	0.35033474	
417.2	0.34580227	0.35031476	
417.4	0.34569771	0.35029478	
417.6	0.34566869	0.3502748	
417.8	0.34589722	0.35025482	
418	0.34576635	0.35023484	
418.2	0.34590061	0.35021487	
418.4	0.34585993	0.35019489	
418.6	0.34542021	0.35017492	
418.8	0.3451677	0.35015495	
419	0.34487505	0.35013497	
419.2	0.34468848	0.350115	
419.4	0.34418722	0.35009504	
419.6	0.34381782	0.35007507	
419.8	0.34327348	0.3500551	
420	0.34300649	0.35003514	
420.2	0.34308175	0.35001517	
420.4	0.34268978	0.34999521	
420.6	0.3422924	0.34997525	
420.8	0.34214423	0.34995529	
421	0.34261493	0.34993533	
421.2	0.3427834	0.34991537	
421.4	0.34298311	0.34989541	
421.6	0.34339846	0.34987545	
421.8	0.34327116	0.3498555	
422	0.3436635	0.34983554	
422.2	0.34380402	0.34981559	
422.4	0.34373975	0.34979564	
422.6	0.34375597	0.34977569	
422.8	0.34377319	0.34975574	
423	0.3437477	0.34973579	
423.2	0.34373624	0.34971584	
423.4	0.34372001	0.3496959	
423.6	0.34336153	0.34967595	
423.8	0.34306102	0.34965601	
424	0.34321497	0.34963606	
424.2	0.34344743	0.34961612	
424.4	0.34276683	0.34959618	
424.6	0.34268696	0.34957624	
424.8	0.34296461	0.3495563	
425	0.34293041	0.34953637	
425.2	0.34249584	0.34951643	
425.4	0.3426196	0.3494965	
425.6	0.34279541	0.34947656	
425.8	0.34303712	0.34945663	
426	0.34368166	0.3494367	
426.2	0.34414252	0.34941677	
426.4	0.34405642	0.34939684	
426.6	0.34466586	0.34937691	
426.8	0.34468278	0.34935698	
427	0.34454015	0.34933706	
427.2	0.34435534	0.34931713	
427.4	0.34453438	0.34929721	
427.6	0.34403811	0.34927729	
427.8	0.34427983	0.34925737	
428	0.34406809	0.34923745	
428.2	0.34394146	0.34921753	
428.4	0.34380689	0.34919761	
428.6	0.34378474	0.34917769	
428.8	0.34332288	0.34915778	
429	0.3428283	0.34913786	
429.2	0.34316003	0.34911795	
429.4	0.34323773	0.34909804	
429.6	0.34330291	0.34907813	
429.8	0.34342737	0.34905822	
430	0.34313012	0.34903831	
430.2	0.34325011	0.3490184	
430.4	0.34288224	0.34899849	
430.6	0.34282805	0.34897859	
430.8	0.34214268	0.34895869	
431	0.34191227	0.34893878	
431.2	0.34181888	0.34891888	
431.4	0.34167481	0.34889898	
431.6	0.34155109	0.34887908	
431.8	0.34153075	0.34885918	
432	0.34131326	0.34883928	
432.2	0.34184487	0.34881939	
432.4	0.3417121	0.34879949	
432.6	0.34131698	0.3487796	
432.8	0.34154782	0.34875971	
433	0.34232674	0.34873981	
433.2	0.34292648	0.34871992	
433.4	0.34288828	0.34870003	
433.6	0.34310786	0.34868015	
433.8	0.34331857	0.34866026	
434	0.34330385	0.34864037	
434.2	0.34371415	0.34862049	
434.4	0.34353378	0.3486006	
434.6	0.34370595	0.34858072	
434.8	0.34386597	0.34856084	
435	0.3443112	0.34854096	
435.2	0.34408636	0.34852108	
435.4	0.3438379	0.3485012	
435.6	0.34357966	0.34848133	
435.8	0.3433081	0.34846145	
436	0.34317206	0.34844158	
436.2	0.34345863	0.3484217	
436.4	0.3432513	0.34840183	
436.6	0.34390853	0.34838196	
436.8	0.34418522	0.34836209	
437	0.34413572	0.34834222	
437.2	0.34432673	0.34832235	
437.4	0.34393179	0.34830249	
437.6	0.34412159	0.34828262	
437.8	0.34344628	0.34826275	
438	0.34297166	0.34824289	
438.2	0.3426795	0.34822303	
438.4	0.3430311	0.34820317	
438.6	0.34352599	0.34818331	
438.8	0.34290699	0.34816345	
439	0.34260261	0.34814359	
439.2	0.34231777	0.34812374	
439.4	0.34231385	0.34810388	
439.6	0.34211885	0.34808403	
439.8	0.34253489	0.34806417	
440	0.34253326	0.34804432	
440.2	0.34256283	0.34802447	
440.4	0.34279053	0.34800462	
440.6	0.34254102	0.34798477	
440.8	0.34187415	0.34796492	
441	0.34218849	0.34794508	
441.2	0.34213005	0.34792523	
441.4	0.34209514	0.34790539	
441.6	0.34209133	0.34788555	
441.8	0.34127021	0.3478657	
442	0.341246	0.34784586	
442.2	0.34108154	0.34782602	
442.4	0.34147155	0.34780619	
442.6	0.34122566	0.34778635	
442.8	0.34084212	0.34776651	
443	0.3410904	0.34774668	
443.2	0.34125607	0.34772684	
443.4	0.34116045	0.34770701	
443.6	0.34168969	0.34768718	
443.8	0.34202271	0.34766735	
444	0.34178414	0.34764752	
444.2	0.34189186	0.34762769	
444.4	0.34193269	0.34760786	
444.6	0.34152793	0.34758804	
444.8	0.34179427	0.34756821	
445	0.34254216	0.34754839	
445.2	0.34219301	0.34752857	
445.4	0.34216628	0.34750874	
445.6	0.34150669	0.34748892	
445.8	0.34089844	0.34746911	
446	0.34073889	0.34744929	
446.2	0.34044969	0.34742947	
446.4	0.34038894	0.34740965	
446.6	0.34027277	0.34738984	
446.8	0.34031951	0.34737003	
447	0.33997238	0.34735021	
447.2	0.34055018	0.3473304	
447.4	0.34042941	0.34731059	
447.6	0.34112872	0.34729078	
447.8	0.34075721	0.34727098	
448	0.3405236	0.34725117	
448.2	0.34058011	0.34723136	
448.4	0.34031388	0.34721156	
448.6	0.34068368	0.34719176	
448.8	0.34136542	0.34717195	
449	0.34147229	0.34715215	
449.2	0.34098966	0.34713235	
449.4	0.3407406	0.34711255	
449.6	0.34065009	0.34709276	
449.8	0.34070979	0.34707296	
450	0.34130045	0.34705316	
450.2	0.34134023	0.34703337	
450.4	0.34143742	0.34701358	
450.6	0.34146022	0.34699378	
450.8	0.3418313	0.34697399	
451	0.34201573	0.3469542	
451.2	0.34200736	0.34693441	
451.4	0.34130258	0.34691463	
451.6	0.34121969	0.34689484	
451.8	0.34043387	0.34687505	
452	0.33978049	0.34685527	
452.2	0.33893499	0.34683549	
452.4	0.33859658	0.34681571	
452.6	0.33851811	0.34679592	
452.8	0.3383488	0.34677615	
453	0.3378093	0.34675637	
453.2	0.33785747	0.34673659	
453.4	0.33745494	0.34671681	
453.6	0.33780401	0.34669704	
453.8	0.33816261	0.34667726	
454	0.33882664	0.34665749	
454.2	0.33883346	0.34663772	
454.4	0.33928191	0.34661795	
454.6	0.33999135	0.34659818	
454.8	0.34106083	0.34657841	
455	0.34119826	0.34655864	
455.2	0.34123217	0.34653888	
455.4	0.34142294	0.34651911	
455.6	0.34130254	0.34649935	
455.8	0.34092372	0.34647959	
456	0.34074709	0.34645982	
456.2	0.34024911	0.34644006	
456.4	0.34034485	0.3464203	
456.6	0.34033505	0.34640055	
456.8	0.34050876	0.34638079	
457	0.34019561	0.34636103	
457.2	0.33973682	0.34634128	
457.4	0.33942758	0.34632152	
457.6	0.3396128	0.34630177	
457.8	0.33906358	0.34628202	
458	0.33876984	0.34626227	
458.2	0.33852543	0.34624252	
458.4	0.33822904	0.34622277	
458.6	0.33851497	0.34620303	
458.8	0.3385312	0.34618328	
459	0.33837987	0.34616354	
459.2	0.33876927	0.34614379	
459.4	0.33899516	0.34612405	
459.6	0.33928928	0.34610431	
459.8	0.33943274	0.34608457	
460	0.33935322	0.34606483	
460.2	0.33929063	0.34604509	
460.4	0.33963898	0.34602535	
460.6	0.3401132	0.34600562	
460.8	0.3398172	0.34598588	
461	0.33933936	0.34596615	
461.2	0.33894451	0.34594642	
461.4	0.33886919	0.34592669	
461.6	0.3382059	0.34590696	
461.8	0.33709935	0.34588723	
462	0.33696503	0.3458675	
462.2	0.33696825	0.34584777	
462.4	0.33709087	0.34582805	
462.6	0.33735074	0.34580832	
462.8	0.33746025	0.3457886	
463	0.33757145	0.34576888	
463.2	0.33769782	0.34574916	
463.4	0.33796827	0.34572944	
463.6	0.33818816	0.34570972	
463.8	0.33840225	0.34569	
464	0.33841716	0.34567028	
464.2	0.33829562	0.34565057	
464.4	0.33827648	0.34563085	
464.6	0.33852722	0.34561114	
464.8	0.33830181	0.34559143	
465	0.33818673	0.34557172	
465.2	0.33805442	0.34555201	
465.4	0.33785625	0.3455323	
465.6	0.33763992	0.34551259	
465.8	0.33751847	0.34549288	
466	0.33822304	0.34547318	
466.2	0.33830949	0.34545347	
466.4	0.33802479	0.34543377	
466.6	0.33755653	0.34541407	
466.8	0.33747699	0.34539437	
467	0.3373894	0.34537467	
467.2	0.33763506	0.34535497	
467.4	0.33809257	0.34533527	
467.6	0.33839159	0.34531558	
467.8	0.33809498	0.34529588	
468	0.33778499	0.34527619	
468.2	0.33776097	0.34525649	
468.4	0.33814123	0.3452368	
468.6	0.33833735	0.34521711	
468.8	0.33860781	0.34519742	
469	0.33858446	0.34517773	
469.2	0.3386559	0.34515805	
469.4	0.33823003	0.34513836	
469.6	0.3381301	0.34511867	
469.8	0.33797522	0.34509899	
470	0.33804855	0.34507931	
470.2	0.33771129	0.34505963	
470.4	0.33766065	0.34503995	
470.6	0.33784611	0.34502027	
470.8	0.3378714	0.34500059	
471	0.3378902	0.34498091	
471.2	0.33821261	0.34496123	
471.4	0.33836638	0.34494156	
471.6	0.33833675	0.34492189	
471.8	0.3378717	0.34490221	
472	0.33817501	0.34488254	
472.2	0.33808076	0.34486287	
472.4	0.33831949	0.3448432	
472.6	0.33857298	0.34482353	
472.8	0.3390399	0.34480387	
473	0.3394077	0.3447842	
473.2	0.33988493	0.34476453	
473.4	0.33914103	0.34474487	
473.6	0.33969589	0.34472521	
473.8	0.33977698	0.34470555	
474	0.33990665	0.34468589	
474.2	0.3398162	0.34466623	
474.4	0.33967373	0.34464657	
474.6	0.3392879	0.34462691	
474.8	0.33912989	0.34460726	
475	0.3395125	0.3445876	
475.2	0.33963725	0.34456795	
475.4	0.33919463	0.34454829	
475.6	0.33865058	0.34452864	
475.8	0.3380913	0.34450899	
476	0.33781178	0.34448934	
476.2	0.33756588	0.3444697	
476.4	0.33791031	0.34445005	
476.6	0.33831892	0.3444304	
476.8	0.33825871	0.34441076	
477	0.33869739	0.34439111	
477.2	0.33828321	0.34437147	
477.4	0.33770629	0.34435183	
477.6	0.33823677	0.34433219	
477.8	0.3383634	0.34431255	
478	0.33834195	0.34429291	
478.2	0.33807942	0.34427328	
478.4	0.33781625	0.34425364	
478.6	0.33745137	0.34423401	
478.8	0.33781262	0.34421437	
479	0.33774737	0.34419474	
479.2	0.33748303	0.34417511	
479.4	0.33698373	0.34415548	
479.6	0.33675259	0.34413585	
479.8	0.33693936	0.34411622	
480	0.33670945	0.34409659	
480.2	0.33643383	0.34407697	
480.4	0.3363274	0.34405734	
480.6	0.3362247	0.34403772	
480.8	0.33591065	0.3440181	
481	0.33627727	0.34399848	
481.2	0.33624005	0.34397886	
481.4	0.33668818	0.34395924	
481.6	0.33709187	0.34393962	
481.8	0.33720318	0.34392	
482	0.33695127	0.34390039	
482.2	0.33678413	0.34388077	
482.4	0.33677735	0.34386116	
482.6	0.33689034	0.34384155	
482.8	0.33701498	0.34382194	
483	0.33715681	0.34380233	
483.2	0.33715947	0.34378272	
483.4	0.33767018	0.34376311	
483.6	0.33801923	0.3437435	
483.8	0.33835054	0.3437239	
484	0.33832449	0.34370429	
484.2	0.33855234	0.34368469	
484.4	0.33852669	0.34366509	
484.6	0.33854725	0.34364549	
484.8	0.3386501	0.34362589	
485	0.33892227	0.34360629	
485.2	0.339099	0.34358669	
485.4	0.33905463	0.34356709	
485.6	0.33906729	0.3435475	
485.8	0.33870921	0.3435279	
486	0.33886932	0.34350831	
486.2	0.33837494	0.34348872	
486.4	0.33847503	0.34346913	
486.6	0.3381426	0.34344954	
486.8	0.3373715	0.34342995	
487	0.33722181	0.34341036	
487.2	0.3370686	0.34339077	
487.4	0.33751713	0.34337119	
487.6	0.33730561	0.3433516	
487.8	0.33742389	0.34333202	
488	0.33754624	0.34331244	
488.2	0.33727972	0.34329286	
488.4	0.33693668	0.34327328	
488.6	0.33684995	0.3432537	
488.8	0.33668078	0.34323412	
489	0.33664761	0.34321454	
489.2	0.3368433	0.34319497	
489.4	0.33683258	0.3431754	
489.6	0.33683604	0.34315582	
489.8	0.33688359	0.34313625	
490	0.33650178	0.34311668	
490.2	0.33641112	0.34309711	
490.4	0.33693882	0.34307754	
490.6	0.33684689	0.34305797	
490.8	0.33673806	0.34303841	
491	0.33712858	0.34301884	
491.2	0.33735732	0.34299928	
491.4	0.33728082	0.34297971	
491.6	0.33756595	0.34296015	
491.8	0.33760282	0.34294059	
492	0.33735553	0.34292103	
492.2	0.33729808	0.34290147	
492.4	0.33737026	0.34288191	
492.6	0.33708281	0.34286236	
492.8	0.3368226	0.3428428	
493	0.33687971	0.34282325	
493.2	0.33682211	0.3428037	
493.4	0.33689691	0.34278414	
493.6	0.33648953	0.34276459	
493.8	0.33642762	0.34274504	
494	0.33676256	0.34272549	
494.2	0.33716645	0.34270595	
494.4	0.33745625	0.3426864	
494.6	0.33731792	0.34266686	
494.8	0.33749974	0.34264731	
495	0.33705838	0.34262777	
495.2	0.33692023	0.34260823	
495.4	0.3367264	0.34258869	
495.6	0.33674188	0.34256915	
495.8	0.33653413	0.34254961	
496	0.33625853	0.34253007	
496.2	0.33608743	0.34251053	
496.4	0.3364075	0.342491	
496.6	0.33568858	0.34247146	
496.8	0.33564985	0.34245193	
497	0.33592858	0.3424324	
497.2	0.33582187	0.34241287	
497.4	0.33620616	0.34239334	
497.6	0.33554017	0.34237381	
497.8	0.33605117	0.34235428	
498	0.33661017	0.34233476	
498.2	0.33619516	0.34231523	
498.4	0.33574331	0.34229571	
498.6	0.33589609	0.34227618	
498.8	0.33595273	0.34225666	
499	0.33527866	0.34223714	
499.2	0.33545089	0.34221762	
499.4	0.33521925	0.3421981	
499.6	0.33510572	0.34217859	
499.8	0.3351832	0.34215907	
500	0.33484486	0.34213955	
500.2	0.33496432	0.34212004	
500.4	0.33571353	0.34210053	
500.6	0.33542086	0.34208102	
500.8	0.33602923	0.3420615	
501	0.33626315	0.342042	
501.2	0.33644494	0.34202249	
501.4	0.33632427	0.34200298	
501.6	0.33580946	0.34198347	
501.8	0.33625894	0.34196397	
502	0.33612767	0.34194446	
502.2	0.33571691	0.34192496	
502.4	0.33531332	0.34190546	
502.6	0.33575599	0.34188596	
502.8	0.33531481	0.34186646	
503	0.3349224	0.34184696	
503.2	0.33439456	0.34182746	
503.4	0.33471991	0.34180797	
503.6	0.33452698	0.34178847	
503.8	0.33472625	0.34176898	
504	0.33476692	0.34174948	
504.2	0.33494747	0.34172999	
504.4	0.33559261	0.3417105	
504.6	0.33560229	0.34169101	
504.8	0.33594379	0.34167152	
505	0.3361998	0.34165204	
505.2	0.33650823	0.34163255	
505.4	0.33618592	0.34161306	
505.6	0.33615935	0.34159358	
505.8	0.33628483	0.3415741	
506	0.33622084	0.34155462	
506.2	0.33614793	0.34153514	
506.4	0.33608448	0.34151566	
506.6	0.33634367	0.34149618	
506.8	0.33610532	0.3414767	
507	0.3360095	0.34145722	
507.2	0.33571454	0.34143775	
507.4	0.33626	0.34141827	
507.6	0.33589176	0.3413988	
507.8	0.33619915	0.34137933	
508	0.33595498	0.34135986	
508.2	0.33565439	0.34134039	
508.4	0.3356787	0.34132092	
508.6	0.33563261	0.34130145	
508.8	0.33580304	0.34128199	
509	0.33573954	0.34126252	
509.2	0.33575041	0.34124306	
509.4	0.33569361	0.34122359	
509.6	0.33620558	0.34120413	
509.8	0.3364759	0.34118467	
510	0.33671617	0.34116521	
510.2	0.33691229	0.34114575	
510.4	0.33720928	0.3411263	
510.6	0.33723421	0.34110684	
510.8	0.3369737	0.34108739	
511	0.33702465	0.34106793	
511.2	0.33671171	0.34104848	
511.4	0.33677848	0.34102903	
511.6	0.33639978	0.34100958	
511.8	0.33628061	0.34099013	
512	0.33527702	0.34097068	
512.2	0.3351319	0.34095123	
512.4	0.33491011	0.34093178	
512.6	0.33512338	0.34091234	
512.8	0.33466364	0.34089289	
513	0.33466175	0.34087345	
513.2	0.3346478	0.34085401	
513.4	0.33472198	0.34083457	
513.6	0.33513686	0.34081513	
513.8	0.33489135	0.34079569	
514	0.33538037	0.34077625	
514.2	0.33529432	0.34075682	
514.4	0.33542209	0.34073738	
514.6	0.33552337	0.34071795	
514.8	0.33569274	0.34069851	
515	0.33588035	0.34067908	
515.2	0.33569849	0.34065965	
515.4	0.33528533	0.34064022	
515.6	0.33497877	0.34062079	
515.8	0.33535875	0.34060137	
516	0.33490587	0.34058194	
516.2	0.33535038	0.34056251	
516.4	0.33513269	0.34054309	
516.6	0.33533465	0.34052367	
516.8	0.33460641	0.34050425	
517	0.33463129	0.34048482	
517.2	0.33467474	0.3404654	
517.4	0.33499872	0.34044599	
517.6	0.3354258	0.34042657	
517.8	0.33580206	0.34040715	
518	0.33638058	0.34038774	
518.2	0.33636732	0.34036832	
518.4	0.33662575	0.34034891	
518.6	0.33660768	0.3403295	
518.8	0.33668577	0.34031009	
519	0.33636119	0.34029068	
519.2	0.33599847	0.34027127	
519.4	0.33594606	0.34025186	
519.6	0.33604482	0.34023245	
519.8	0.33592458	0.34021305	
520	0.33565029	0.34019365	
520.2	0.3358289	0.34017424	
520.4	0.33588194	0.34015484	
520.6	0.33601008	0.34013544	
520.8	0.33558797	0.34011604	
521	0.33546061	0.34009664	
521.2	0.33550066	0.34007724	
521.4	0.33525151	0.34005785	
521.6	0.33552601	0.34003845	
521.8	0.33544387	0.34001906	
522	0.33512642	0.33999966	
522.2	0.33466143	0.33998027	
522.4	0.33421842	0.33996088	
522.6	0.33389151	0.33994149	
522.8	0.33394132	0.3399221	
523	0.33364669	0.33990271	
523.2	0.33398186	0.33988333	
523.4	0.33413251	0.33986394	
523.6	0.33423502	0.33984456	
523.8	0.33428817	0.33982518	
524	0.3349661	0.33980579	
524.2	0.33533729	0.33978641	
524.4	0.33524031	0.33976703	
524.6	0.33507207	0.33974765	
524.8	0.33486747	0.33972828	
525	0.33493925	0.3397089	
525.2	0.33511563	0.33968952	
525.4	0.33471137	0.33967015	
525.6	0.33518604	0.33965078	
525.8	0.33508908	0.3396314	
526	0.33478693	0.33961203	
526.2	0.33473629	0.33959266	
526.4	0.3349053	0.33957329	
526.6	0.33490263	0.33955393	
526.8	0.33473808	0.33953456	
527	0.3350129	0.33951519	
527.2	0.33525956	0.33949583	
527.4	0.33533177	0.33947647	
527.6	0.33561792	0.33945711	
527.8	0.33545196	0.33943774	
528	0.33562624	0.33941838	
528.2	0.33550914	0.33939903	
528.4	0.33512594	0.33937967	
528.6	0.33522164	0.33936031	
528.8	0.33562635	0.33934096	
529	0.3358513	0.3393216	
529.2	0.3358914	0.33930225	
529.4	0.33588383	0.33928289	
529.6	0.33644679	0.33926354	
529.8	0.33619574	0.33924419	
530	0.33624873	0.33922484	
530.2	0.33608538	0.3392055	
530.4	0.33577578	0.33918615	
530.6	0.33554514	0.3391668	
530.8	0.33563536	0.33914746	
531	0.33611154	0.33912812	
531.2	0.33577242	0.33910877	
531.4	0.3354238	0.33908943	
531.6	0.33515223	0.33907009	
531.8	0.33498038	0.33905075	
532	0.33469283	0.33903142	
532.2	0.33449282	0.33901208	
532.4	0.33413436	0.33899274	
532.6	0.33404953	0.33897341	
532.8	0.3342381	0.33895408	
533	0.33415087	0.33893474	
533.2	0.33462052	0.33891541	
533.4	0.33485451	0.33889608	
533.6	0.33509805	0.33887675	
533.8	0.33510385	0.33885742	
534	0.33504084	0.3388381	
534.2	0.33453088	0.33881877	
534.4	0.33468712	0.33879945	
534.6	0.33457158	0.33878012	
534.8	0.33453338	0.3387608	
535	0.33416281	0.33874148	
535.2	0.33382407	0.33872216	
535.4	0.33348588	0.33870284	
535.6	0.33334307	0.33868352	
535.8	0.33360318	0.33866421	
536	0.33347941	0.33864489	
536.2	0.33369942	0.33862557	
536.4	0.33360059	0.33860626	
536.6	0.33370603	0.33858695	
536.8	0.33420159	0.33856764	
537	0.33399751	0.33854833	
537.2	0.33432867	0.33852902	
537.4	0.33463137	0.33850971	
537.6	0.33479371	0.3384904	
537.8	0.33484872	0.3384711	
538	0.33458837	0.33845179	
538.2	0.33467653	0.33843249	
538.4	0.33431127	0.33841318	
538.6	0.33390647	0.33839388	
538.8	0.33451606	0.33837458	
539	0.334771	0.33835528	
539.2	0.33504773	0.33833599	
539.4	0.33491554	0.33831669	
539.6	0.33538875	0.33829739	
539.8	0.33556494	0.3382781	
540	0.33556956	0.3382588	
540.2	0.33558607	0.33823951	
540.4	0.33544444	0.33822022	
540.6	0.33491648	0.33820093	
540.8	0.33472247	0.33818164	
541	0.33422142	0.33816235	
541.2	0.33395975	0.33814306	
541.4	0.3340675	0.33812378	
541.6	0.33377846	0.33810449	
541.8	0.33393963	0.33808521	
542	0.33400303	0.33806593	
542.2	0.33363264	0.33804664	
542.4	0.33336373	0.33802736	
542.6	0.33344115	0.33800808	
542.8	0.33381971	0.33798881	
543	0.33379779	0.33796953	
543.2	0.33361034	0.33795025	
543.4	0.33356828	0.33793098	
543.6	0.33398552	0.3379117	
543.8	0.33381389	0.33789243	
544	0.33389652	0.33787316	
544.2	0.33371606	0.33785389	
544.4	0.33347578	0.33783462	
544.6	0.33372904	0.33781535	
544.8	0.33431452	0.33779608	
545	0.33423397	0.33777681	
545.2	0.33391477	0.33775755	
545.4	0.33417394	0.33773829	
545.6	0.33400063	0.33771902	
545.8	0.33449371	0.33769976	
546	0.33491792	0.3376805	
546.2	0.33475741	0.33766124	
546.4	0.33471219	0.33764198	
546.6	0.33437041	0.33762272	
546.8	0.33434008	0.33760347	
547	0.33426032	0.33758421	
547.2	0.3341647	0.33756496	
547.4	0.33414625	0.3375457	
547.6	0.33396885	0.33752645	
547.8	0.33359775	0.3375072	
548	0.33297321	0.33748795	
548.2	0.33292654	0.3374687	
548.4	0.33296532	0.33744945	
548.6	0.33311316	0.33743021	
548.8	0.33274394	0.33741096	
549	0.33246874	0.33739172	
549.2	0.33226048	0.33737248	
549.4	0.33249884	0.33735323	
549.6	0.33267265	0.33733399	
549.8	0.33352186	0.33731475	
550	0.33400478	0.33729551	
550.2	0.33424939	0.33727628	
550.4	0.33403634	0.33725704	
550.6	0.3342358	0.3372378	
550.8	0.33419902	0.33721857	
551	0.33403523	0.33719933	
551.2	0.33412154	0.3371801	
551.4	0.33405425	0.33716087	
551.6	0.33340886	0.33714164	
551.8	0.3332323	0.33712241	
552	0.33324468	0.33710318	
552.2	0.3338801	0.33708396	
552.4	0.33372096	0.33706473	
552.6	0.33387206	0.33704551	
552.8	0.33430012	0.33702628	
553	0.33506759	0.33700706	
553.2	0.33550036	0.33698784	
553.4	0.33615828	0.33696862	
553.6	0.33625254	0.3369494	
553.8	0.33657348	0.33693018	
554	0.33654644	0.33691097	
554.2	0.33615058	0.33689175	
554.4	0.33550899	0.33687253	
554.6	0.33531999	0.33685332	
554.8	0.33456312	0.33683411	
555	0.33406547	0.3368149	
555.2	0.33356224	0.33679569	
555.4	0.33275411	0.33677648	
555.6	0.33246165	0.33675727	
555.8	0.33259466	0.33673806	
556	0.33300611	0.33671886	
556.2	0.33319056	0.33669965	
556.4	0.33323669	0.33668045	
556.6	0.33382318	0.33666124	
556.8	0.33401376	0.33664204	
557	0.33447577	0.33662284	
557.2	0.33456801	0.33660364	
557.4	0.3342049	0.33658444	
557.6	0.33369263	0.33656525	
557.8	0.3336408	0.33654605	
558	0.3332548	0.33652686	
558.2	0.33231869	0.33650766	
558.4	0.3322294	0.33648847	
558.6	0.33248998	0.33646928	
558.8	0.3323555	0.33645009	
559	0.33223036	0.3364309	
559.2	0.33219254	0.33641171	
559.4	0.33279495	0.33639252	
559.6	0.33388959	0.33637334	
559.8	0.33407695	0.33635415	
560	0.33445802	0.33633497	
560.2	0.3347815	0.33631578	
560.4	0.33480186	0.3362966	
560.6	0.33492451	0.33627742	
560.8	0.33435571	0.33625824	
561	0.33419198	0.33623906	
561.2	0.33370648	0.33621988	
561.4	0.33328377	0.33620071	
561.6	0.33303313	0.33618153	
561.8	0.33285664	0.33616236	
562	0.33295155	0.33614318	
562.2	0.33298493	0.33612401	
562.4	0.33357405	0.33610484	
562.6	0.33392643	0.33608567	
562.8	0.33421289	0.3360665	
563	0.33410284	0.33604734	
563.2	0.33441329	0.33602817	
563.4	0.33479271	0.336009	
563.6	0.33474576	0.33598984	
563.8	0.33478271	0.33597068	
564	0.33477779	0.33595151	
564.2	0.33439158	0.33593235	
564.4	0.33424506	0.33591319	
564.6	0.33425634	0.33589403	
564.8	0.33378114	0.33587488	
565	0.33345805	0.33585572	
565.2	0.3332528	0.33583656	
565.4	0.33321747	0.33581741	
565.6	0.33328414	0.33579825	
565.8	0.33353228	0.3357791	
566	0.33374513	0.33575995	
566.2	0.33360771	0.3357408	
566.4	0.33372214	0.33572165	
566.6	0.33383118	0.3357025	
566.8	0.33382609	0.33568336	
567	0.33361633	0.33566421	
567.2	0.33353123	0.33564507	
567.4	0.33358048	0.33562592	
567.6	0.33325358	0.33560678	
567.8	0.33315047	0.33558764	
568	0.33287059	0.3355685	
568.2	0.33252812	0.33554936	
568.4	0.33264809	0.33553022	
568.6	0.33232346	0.33551108	
568.8	0.33226273	0.33549195	
569	0.33208209	0.33547281	
569.2	0.33241324	0.33545368	
569.4	0.33242719	0.33543455	
569.6	0.33272556	0.33541541	
569.8	0.33302206	0.33539628	
570	0.33347436	0.33537715	
570.2	0.33363135	0.33535803	
570.4	0.33378571	0.3353389	
570.6	0.333799	0.33531977	
570.8	0.33403837	0.33530065	
571	0.33413083	0.33528152	
571.2	0.33385216	0.3352624	
571.4	0.33384762	0.33524328	
571.6	0.33360749	0.33522416	
571.8	0.3340165	0.33520504	
572	0.3340707	0.33518592	
572.2	0.33401322	0.3351668	
572.4	0.33394648	0.33514769	
572.6	0.33381103	0.33512857	
572.8	0.3339249	0.33510946	
573	0.33359366	0.33509034	
573.2	0.33410036	0.33507123	
573.4	0.3338088	0.33505212	
573.6	0.33382116	0.33503301	
573.8	0.33370384	0.3350139	
574	0.33373058	0.33499479	
574.2	0.33328795	0.33497569	
574.4	0.33319539	0.33495658	
574.6	0.33276087	0.33493748	
574.8	0.33268525	0.33491837	
575	0.33251397	0.33489927	
575.2	0.33242309	0.33488017	
575.4	0.33257853	0.33486107	
575.6	0.33256227	0.33484197	
575.8	0.33316575	0.33482287	
576	0.33291837	0.33480378	
576.2	0.33324831	0.33478468	
576.4	0.33298513	0.33476559	
576.6	0.33268034	0.33474649	
576.8	0.33257931	0.3347274	
577	0.33246962	0.33470831	
577.2	0.33257292	0.33468922	
577.4	0.33197853	0.33467013	
577.6	0.33223573	0.33465104	
577.8	0.33245966	0.33463195	
578	0.33250385	0.33461287	
578.2	0.33261265	0.33459378	
578.4	0.33226701	0.3345747	
578.6	0.33248592	0.33455562	
578.8	0.33265667	0.33453654	
579	0.33288256	0.33451746	
579.2	0.3329146	0.33449838	
579.4	0.33355221	0.3344793	
579.6	0.33358004	0.33446022	
579.8	0.33418181	0.33444115	
580	0.33420821	0.33442207	
580.2	0.33457559	0.334403	
580.4	0.33413671	0.33438392	
580.6	0.3339382	0.33436485	
580.8	0.33347425	0.33434578	
581	0.33318938	0.33432671	
581.2	0.33308077	0.33430764	
581.4	0.33290859	0.33428858	
581.6	0.33287129	0.33426951	
581.8	0.33223407	0.33425044	
582	0.3314465	0.33423138	
582.2	0.33129776	0.33421232	
582.4	0.3311669	0.33419325	
582.6	0.33136008	0.33417419	
582.8	0.33122889	0.33415513	
583	0.33142291	0.33413608	
583.2	0.3317411	0.33411702	
583.4	0.33229514	0.33409796	
583.6	0.3324161	0.33407891	
583.8	0.33292029	0.33405985	
584	0.33360266	0.3340408	
584.2	0.33433837	0.33402175	
584.4	0.33435379	0.3340027	
584.6	0.3346042	0.33398365	
584.8	0.33473839	0.3339646	
585	0.33512494	0.33394555	
585.2	0.3349009	0.3339265	
585.4	0.33440767	0.33390746	
585.6	0.33470445	0.33388841	
585.8	0.33436261	0.33386937	
586	0.33435461	0.33385033	
586.2	0.33442296	0.33383128	
586.4	0.33450263	0.33381224	
586.6	0.33422486	0.3337932	
586.8	0.33416902	0.33377417	
587	0.33387617	0.33375513	
587.2	0.33347476	0.33373609	
587.4	0.33334261	0.33371706	
587.6	0.33375951	0.33369803	
587.8	0.33380603	0.33367899	
588	0.3340782	0.33365996	
588.2	0.33423885	0.33364093	
588.4	0.33357818	0.3336219	
588.6	0.33349513	0.33360287	
588.8	0.33367799	0.33358385	
589	0.33320728	0.33356482	
589.2	0.33253049	0.3335458	
589.4	0.33230987	0.33352677	
589.6	0.33276651	0.33350775	
589.8	0.33229649	0.33348873	
590	0.33244213	0.33346971	
590.2	0.33259437	0.33345069	
590.4	0.33255439	0.33343167	
590.6	0.33251861	0.33341265	
590.8	0.33274665	0.33339363	
591	0.33255234	0.33337462	
591.2	0.33223913	0.3333556	
591.4	0.33243092	0.33333659	
591.6	0.33290283	0.33331758	
591.8	0.33276671	0.33329857	
592	0.33308776	0.33327956	
592.2	0.33319148	0.33326055	
592.4	0.33294131	0.33324154	
592.6	0.33311398	0.33322254	
592.8	0.33316789	0.33320353	
593	0.33217257	0.33318453	
593.2	0.33157115	0.33316552	
593.4	0.33166927	0.33314652	
593.6	0.33222871	0.33312752	
593.8	0.33194897	0.33310852	
594	0.3314965	0.33308952	
594.2	0.33164714	0.33307052	
594.4	0.33109261	0.33305153	
594.6	0.33147411	0.33303253	
594.8	0.33198563	0.33301353	
595	0.33196005	0.33299454	
595.2	0.33208771	0.33297555	
595.4	0.33234165	0.33295656	
595.6	0.33260253	0.33293757	
595.8	0.3323885	0.33291858	
596	0.3324362	0.33289959	
596.2	0.33215576	0.3328806	
596.4	0.33208607	0.33286162	
596.6	0.33184206	0.33284263	
596.8	0.33166689	0.33282365	
597	0.33166071	0.33280467	
597.2	0.33191805	0.33278568	
597.4	0.33234733	0.3327667	
597.6	0.33220268	0.33274772	
597.8	0.33143875	0.33272874	
598	0.33101532	0.33270977	
598.2	0.33147733	0.33269079	
598.4	0.33151723	0.33267182	
598.6	0.33225977	0.33265284	
598.8	0.33284098	0.33263387	
599	0.33261843	0.3326149	
599.2	0.33247729	0.33259593	
599.4	0.33234574	0.33257696	
599.6	0.33211158	0.33255799	
599.8	0.33203142	0.33253902	
600	0.3321212	0.33252005	
600.2	0.3322998	0.33250109	
600.4	0.33280042	0.33248212	
600.6	0.33260553	0.33246316	
600.8	0.33320459	0.3324442	
601	0.33332371	0.33242524	
601.2	0.33352741	0.33240628	
601.4	0.33355963	0.33238732	
601.6	0.33314241	0.33236836	
601.8	0.3332132	0.3323494	
602	0.33314465	0.33233045	
602.2	0.33307708	0.33231149	
602.4	0.33305007	0.33229254	
602.6	0.33297126	0.33227359	
602.8	0.33255269	0.33225464	
603	0.33207146	0.33223569	
603.2	0.33195143	0.33221674	
603.4	0.3317592	0.33219779	
603.6	0.33131598	0.33217884	
603.8	0.33170363	0.3321599	
604	0.3314437	0.33214095	
604.2	0.33167952	0.33212201	
604.4	0.33157063	0.33210306	
604.6	0.33161679	0.33208412	
604.8	0.33214678	0.33206518	
605	0.3313331	0.33204624	
605.2	0.33161288	0.3320273	
605.4	0.33133987	0.33200837	
605.6	0.3310216	0.33198943	
605.8	0.33144193	0.3319705	
606	0.33145507	0.33195156	
606.2	0.33186153	0.33193263	
606.4	0.33228812	0.3319137	
606.6	0.33243181	0.33189477	
606.8	0.33202453	0.33187584	
607	0.33228196	0.33185691	
607.2	0.33246931	0.33183798	
607.4	0.33246041	0.33181905	
607.6	0.33272999	0.33180013	
607.8	0.33338549	0.3317812	
608	0.33280868	0.33176228	
608.2	0.33243729	0.33174336	
608.4	0.33229676	0.33172444	
608.6	0.3320753	0.33170552	
608.8	0.33144281	0.3316866	
609	0.33054443	0.33166768	
609.2	0.33065635	0.33164876	
609.4	0.33013622	0.33162985	
609.6	0.32989632	0.33161093	
609.8	0.32984936	0.33159202	
610	0.32960555	0.33157311	
610.2	0.32974764	0.33155419	
610.4	0.32980919	0.33153528	
610.6	0.32994826	0.33151638	
610.8	0.32984177	0.33149747	
611	0.33024554	0.33147856	
611.2	0.33085563	0.33145965	
611.4	0.33122199	0.33144075	
611.6	0.33219436	0.33142185	
611.8	0.33247211	0.33140294	
612	0.33237972	0.33138404	
612.2	0.33279844	0.33136514	
612.4	0.33346463	0.33134624	
612.6	0.33340268	0.33132734	
612.8	0.33338658	0.33130844	
613	0.33303564	0.33128955	
613.2	0.33282293	0.33127065	
613.4	0.33223666	0.33125176	
613.6	0.3318037	0.33123287	
613.8	0.33147234	0.33121397	
614	0.33121118	0.33119508	
614.2	0.33126315	0.33117619	
614.4	0.3311564	0.3311573	
614.6	0.33081937	0.33113842	
614.8	0.33043507	0.33111953	
615	0.3305097	0.33110064	
615.2	0.33067014	0.33108176	
615.4	0.33066617	0.33106288	
615.6	0.33118341	0.33104399	
615.8	0.33096425	0.33102511	
616	0.3316653	0.33100623	
616.2	0.33193826	0.33098735	
616.4	0.33220483	0.33096848	
616.6	0.3318193	0.3309496	
616.8	0.33154542	0.33093072	
617	0.33152013	0.33091185	
617.2	0.3314169	0.33089297	
617.4	0.33145898	0.3308741	
617.6	0.33143791	0.33085523	
617.8	0.33142834	0.33083636	
618	0.33157611	0.33081749	
618.2	0.33151257	0.33079862	
618.4	0.33133198	0.33077975	
618.6	0.33096578	0.33076089	
618.8	0.33123381	0.33074202	
619	0.33143395	0.33072316	
619.2	0.33149584	0.3307043	
619.4	0.33161285	0.33068543	
619.6	0.33180122	0.33066657	
619.8	0.3317985	0.33064771	
620	0.33221554	0.33062886	
620.2	0.33189522	0.33061	
620.4	0.33180314	0.33059114	
620.6	0.33133329	0.33057229	
620.8	0.33130885	0.33055343	
621	0.33120181	0.33053458	
621.2	0.33086072	0.33051573	
