# Supplementary material for: Molecular basis for DNA recognition by the maternal pioneer transcription factor FoxH1
Source: Nat Commun. 2022 Nov 26;13:7279. doi: 10.1038/s41467-022-34925-y (PMC9701222; doi:10.1038/s41467-022-34925-y)
Supplement: Supplementary file 4 — Source Data [file 41467_2022_34925_MOESM4_ESM.zip › Sourcedata/BLIS/FoxH1/R30A/GSC/NCP/E6Results.txt]

Conc1	3.125E-08	
Start1	171.4	
Stop1	621.2	
Kobs	0.000285185372390598	
Error Kobs	6.40347897314939E-06	
Koff	0	
Error Koff	0	
Time1	Data1	Fit1	
171.4	0.00113106	0	
171.6	0.00210074	0.00019229	
171.8	0.00292209	0.00038452	
172	0.00380206	0.00057669	
172.2	0.00477551	0.00076879	
172.4	0.00567928	0.00096084	
172.6	0.00644725	0.00115281	
172.8	0.00759385	0.00134473	
173	0.00857369	0.00153658	
173.2	0.00918708	0.00172837	
173.4	0.00963939	0.0019201	
173.6	0.01028466	0.00211177	
173.8	0.01050635	0.00230337	
174	0.01066709	0.00249491	
174.2	0.0105975	0.00268639	
174.4	0.01107465	0.0028778	
174.6	0.01210028	0.00306916	
174.8	0.01276996	0.00326045	
175	0.01300123	0.00345167	
175.2	0.0135525	0.00364284	
175.4	0.01380291	0.00383394	
175.6	0.01441252	0.00402498	
175.8	0.01479149	0.00421596	
176	0.01482841	0.00440687	
176.2	0.01538889	0.00459773	
176.4	0.01552093	0.00478852	
176.6	0.01557697	0.00497925	
176.8	0.01630641	0.00516991	
177	0.01672664	0.00536052	
177.2	0.0169692	0.00555106	
177.4	0.01757897	0.00574154	
177.6	0.01794597	0.00593195	
177.8	0.01775365	0.00612231	
178	0.0182218	0.0063126	
178.2	0.01866196	0.00650283	
178.4	0.01896644	0.006693	
178.6	0.01953306	0.0068831	
178.8	0.01973421	0.00707315	
179	0.02044186	0.00726313	
179.2	0.02149401	0.00745305	
179.4	0.02224179	0.00764291	
179.6	0.02253528	0.0078327	
179.8	0.02308024	0.00802244	
180	0.02342691	0.00821211	
180.2	0.02365682	0.00840172	
180.4	0.0238768	0.00859127	
180.6	0.02406433	0.00878075	
180.8	0.0238411	0.00897018	
181	0.02357901	0.00915954	
181.2	0.02418961	0.00934884	
181.4	0.02443724	0.00953808	
181.6	0.0245504	0.00972725	
181.8	0.02498607	0.00991637	
182	0.02549837	0.01010542	
182.2	0.02550493	0.01029441	
182.4	0.02515343	0.01048334	
182.6	0.02538988	0.01067221	
182.8	0.02583423	0.01086101	
183	0.02641222	0.01104976	
183.2	0.02667447	0.01123844	
183.4	0.02670031	0.01142706	
183.6	0.02671697	0.01161562	
183.8	0.0271579	0.01180412	
184	0.02725903	0.01199255	
184.2	0.02682385	0.01218093	
184.4	0.02655798	0.01236924	
184.6	0.02609177	0.01255749	
184.8	0.02535551	0.01274568	
185	0.02577809	0.01293381	
185.2	0.02641551	0.01312188	
185.4	0.0264499	0.01330988	
185.6	0.02668295	0.01349783	
185.8	0.02734971	0.01368571	
186	0.02764487	0.01387353	
186.2	0.02766748	0.01406129	
186.4	0.02759552	0.01424899	
186.6	0.02768861	0.01443663	
186.8	0.02806058	0.0146242	
187	0.02800559	0.01481172	
187.2	0.02792363	0.01499917	
187.4	0.02811822	0.01518656	
187.6	0.02843039	0.0153739	
187.8	0.02855612	0.01556117	
188	0.028427	0.01574837	
188.2	0.02825155	0.01593552	
188.4	0.02847276	0.01612261	
188.6	0.02924647	0.01630963	
188.8	0.02932429	0.0164966	
189	0.03021592	0.0166835	
189.2	0.03072489	0.01687034	
189.4	0.03155162	0.01705712	
189.6	0.03197193	0.01724384	
189.8	0.03268559	0.0174305	
190	0.03278835	0.0176171	
190.2	0.03322867	0.01780364	
190.4	0.03348161	0.01799011	
190.6	0.0336797	0.01817653	
190.8	0.03417945	0.01836288	
191	0.03434188	0.01854917	
191.2	0.03464968	0.01873541	
191.4	0.03491797	0.01892158	
191.6	0.03499922	0.01910769	
191.8	0.03483163	0.01929374	
192	0.03499011	0.01947973	
192.2	0.0349468	0.01966566	
192.4	0.03498891	0.01985152	
192.6	0.03496065	0.02003733	
192.8	0.03497767	0.02022308	
193	0.03537962	0.02040876	
193.2	0.03574786	0.02059439	
193.4	0.03548869	0.02077995	
193.6	0.03537262	0.02096545	
193.8	0.03537661	0.0211509	
194	0.03545351	0.02133628	
194.2	0.03561742	0.0215216	
194.4	0.03583201	0.02170686	
194.6	0.03622604	0.02189206	
194.8	0.03674964	0.0220772	
195	0.03756329	0.02226228	
195.2	0.0381419	0.0224473	
195.4	0.03841946	0.02263226	
195.6	0.03847878	0.02281716	
195.8	0.03855613	0.023002	
196	0.03899028	0.02318677	
196.2	0.0388621	0.02337149	
196.4	0.03943023	0.02355615	
196.6	0.0394959	0.02374074	
196.8	0.03987387	0.02392528	
197	0.03991881	0.02410976	
197.2	0.03984653	0.02429417	
197.4	0.03933255	0.02447853	
197.6	0.03941788	0.02466282	
197.8	0.03978954	0.02484706	
198	0.04044726	0.02503123	
198.2	0.04060313	0.02521535	
198.4	0.04106308	0.0253994	
198.6	0.04133393	0.0255834	
198.8	0.04158196	0.02576733	
199	0.0415495	0.0259512	
199.2	0.04148098	0.02613502	
199.4	0.04114299	0.02631877	
199.6	0.04094943	0.02650246	
199.8	0.0411597	0.0266861	
200	0.04154882	0.02686967	
200.2	0.04157296	0.02705319	
200.4	0.04204768	0.02723664	
200.6	0.04178631	0.02742003	
200.8	0.04203859	0.02760337	
201	0.04252009	0.02778664	
201.2	0.04257842	0.02796986	
201.4	0.04286435	0.02815301	
201.6	0.04331307	0.02833611	
201.8	0.04386312	0.02851914	
202	0.044499	0.02870212	
202.2	0.04483674	0.02888503	
202.4	0.04529276	0.02906789	
202.6	0.04523334	0.02925068	
202.8	0.04516799	0.02943342	
203	0.04456796	0.02961609	
203.2	0.04483546	0.02979871	
203.4	0.0448749	0.02998127	
203.6	0.04470155	0.03016376	
203.8	0.04487549	0.0303462	
204	0.04488752	0.03052858	
204.2	0.0445212	0.0307109	
204.4	0.0449053	0.03089316	
204.6	0.04535091	0.03107536	
204.8	0.04580774	0.0312575	
205	0.0458647	0.03143958	
205.2	0.04546576	0.0316216	
205.4	0.04557168	0.03180356	
205.6	0.04573009	0.03198546	
205.8	0.04583423	0.0321673	
206	0.04674914	0.03234909	
206.2	0.04746478	0.03253081	
206.4	0.04777524	0.03271247	
206.6	0.0477506	0.03289408	
206.8	0.0475936	0.03307562	
207	0.04761866	0.03325711	
207.2	0.0481535	0.03343854	
207.4	0.04849838	0.0336199	
207.6	0.0484938	0.03380121	
207.8	0.04878027	0.03398246	
208	0.04857625	0.03416365	
208.2	0.04887505	0.03434478	
208.4	0.04929659	0.03452585	
208.6	0.04928162	0.03470687	
208.8	0.04914401	0.03488782	
209	0.04887727	0.03506871	
209.2	0.04919041	0.03524955	
209.4	0.04919868	0.03543033	
209.6	0.04941554	0.03561104	
209.8	0.0496881	0.0357917	
210	0.04978259	0.0359723	
210.2	0.05005718	0.03615284	
210.4	0.05020433	0.03633332	
210.6	0.05050767	0.03651374	
210.8	0.0504547	0.0366941	
211	0.0509979	0.03687441	
211.2	0.05165832	0.03705465	
211.4	0.05197302	0.03723484	
211.6	0.05234938	0.03741497	
211.8	0.05236623	0.03759504	
212	0.05296514	0.03777504	
212.2	0.05371255	0.037955	
212.4	0.05332946	0.03813489	
212.6	0.0529605	0.03831472	
212.8	0.05305313	0.0384945	
213	0.05336365	0.03867421	
213.2	0.05377095	0.03885387	
213.4	0.05389	0.03903347	
213.6	0.05402997	0.03921301	
213.8	0.05396326	0.03939249	
214	0.05429905	0.03957191	
214.2	0.05461277	0.03975127	
214.4	0.0545914	0.03993058	
214.6	0.05461022	0.04010983	
214.8	0.05436542	0.04028901	
215	0.05477294	0.04046814	
215.2	0.05493544	0.04064721	
215.4	0.05447664	0.04082623	
215.6	0.05507148	0.04100518	
215.8	0.05451231	0.04118408	
216	0.05530444	0.04136291	
216.2	0.05545428	0.04154169	
216.4	0.05487191	0.04172041	
216.6	0.05478543	0.04189907	
216.8	0.05525726	0.04207768	
217	0.05558828	0.04225622	
217.2	0.05585971	0.04243471	
217.4	0.05617465	0.04261314	
217.6	0.05566877	0.04279151	
217.8	0.05607738	0.04296982	
218	0.05594091	0.04314807	
218.2	0.05562555	0.04332627	
218.4	0.05595077	0.0435044	
218.6	0.05619756	0.04368248	
218.8	0.05637038	0.0438605	
219	0.05664995	0.04403847	
219.2	0.05672237	0.04421637	
219.4	0.05667087	0.04439422	
219.6	0.05718083	0.04457201	
219.8	0.05676698	0.04474974	
220	0.05790982	0.04492741	
220.2	0.0578427	0.04510502	
220.4	0.05763375	0.04528258	
220.6	0.05776969	0.04546008	
220.8	0.05812578	0.04563752	
221	0.05808461	0.0458149	
221.2	0.05841662	0.04599222	
221.4	0.05829014	0.04616949	
221.6	0.05778185	0.0463467	
221.8	0.05825743	0.04652385	
222	0.05836201	0.04670094	
222.2	0.05930857	0.04687797	
222.4	0.059918	0.04705495	
222.6	0.06022645	0.04723187	
222.8	0.06066951	0.04740873	
223	0.0611843	0.04758553	
223.2	0.06177352	0.04776228	
223.4	0.06229046	0.04793897	
223.6	0.06270111	0.0481156	
223.8	0.06323356	0.04829217	
224	0.06382831	0.04846868	
224.2	0.06357484	0.04864514	
224.4	0.06401252	0.04882154	
224.6	0.06391832	0.04899788	
224.8	0.06407759	0.04917417	
225	0.06385018	0.04935039	
225.2	0.06376813	0.04952656	
225.4	0.06345776	0.04970267	
225.6	0.06314716	0.04987873	
225.8	0.06273063	0.05005472	
226	0.062769	0.05023066	
226.2	0.06279779	0.05040654	
226.4	0.06268669	0.05058237	
226.6	0.06304128	0.05075813	
226.8	0.06280586	0.05093384	
227	0.06265275	0.05110949	
227.2	0.06285324	0.05128509	
227.4	0.06268127	0.05146062	
227.6	0.06272626	0.0516361	
227.8	0.06325877	0.05181153	
228	0.0633492	0.05198689	
228.2	0.0638265	0.0521622	
228.4	0.06400483	0.05233745	
228.6	0.06422095	0.05251264	
228.8	0.06477774	0.05268778	
229	0.06511273	0.05286286	
229.2	0.06571912	0.05303788	
229.4	0.06622183	0.05321284	
229.6	0.06635737	0.05338775	
229.8	0.06642957	0.0535626	
230	0.06704027	0.05373739	
230.2	0.06743638	0.05391213	
230.4	0.06768237	0.0540868	
230.6	0.06766829	0.05426143	
230.8	0.06708331	0.05443599	
231	0.06712418	0.0546105	
231.2	0.06733612	0.05478495	
231.4	0.06711903	0.05495934	
231.6	0.06733535	0.05513368	
231.8	0.06742609	0.05530796	
232	0.06796277	0.05548218	
232.2	0.06806871	0.05565635	
232.4	0.06789702	0.05583045	
232.6	0.06849041	0.05600451	
232.8	0.06867694	0.0561785	
233	0.06872805	0.05635244	
233.2	0.06912488	0.05652632	
233.4	0.06952363	0.05670014	
233.6	0.06946379	0.05687391	
233.8	0.0695023	0.05704762	
234	0.06975701	0.05722128	
234.2	0.07011346	0.05739487	
234.4	0.07023792	0.05756841	
234.6	0.07048735	0.0577419	
234.8	0.07098276	0.05791533	
235	0.07173462	0.0580887	
235.2	0.0719745	0.05826201	
235.4	0.0723081	0.05843527	
235.6	0.07228721	0.05860847	
235.8	0.07231125	0.05878161	
236	0.07233968	0.0589547	
236.2	0.07172461	0.05912773	
236.4	0.07133948	0.05930071	
236.6	0.07121468	0.05947362	
236.8	0.0707578	0.05964648	
237	0.07050442	0.05981929	
237.2	0.07091441	0.05999204	
237.4	0.07106675	0.06016473	
237.6	0.07117235	0.06033737	
237.8	0.07156273	0.06050994	
238	0.07152316	0.06068247	
238.2	0.07218564	0.06085493	
238.4	0.07279011	0.06102734	
238.6	0.07330097	0.0611997	
238.8	0.07394677	0.061372	
239	0.07430464	0.06154424	
239.2	0.07431084	0.06171642	
239.4	0.07468245	0.06188855	
239.6	0.07445081	0.06206062	
239.8	0.07443631	0.06223264	
240	0.07443457	0.0624046	
240.2	0.07439998	0.0625765	
240.4	0.0744059	0.06274835	
240.6	0.07460356	0.06292014	
240.8	0.07466284	0.06309188	
241	0.07497701	0.06326356	
241.2	0.07552216	0.06343518	
241.4	0.07529494	0.06360675	
241.6	0.07565844	0.06377826	
241.8	0.07565886	0.06394971	
242	0.0756875	0.06412111	
242.2	0.07611095	0.06429245	
242.4	0.07635469	0.06446374	
242.6	0.07620926	0.06463497	
242.8	0.07640865	0.06480615	
243	0.07634898	0.06497727	
243.2	0.07673988	0.06514833	
243.4	0.07705649	0.06531934	
243.6	0.07758519	0.06549029	
243.8	0.07803137	0.06566119	
244	0.07781477	0.06583202	
244.2	0.07802722	0.06600281	
244.4	0.07850393	0.06617354	
244.6	0.07829697	0.06634421	
244.8	0.07846739	0.06651483	
245	0.07895952	0.06668539	
245.2	0.07870873	0.06685589	
245.4	0.07817212	0.06702634	
245.6	0.078637	0.06719674	
245.8	0.07854892	0.06736707	
246	0.07907522	0.06753736	
246.2	0.07913324	0.06770758	
246.4	0.0794918	0.06787775	
246.6	0.07934211	0.06804787	
246.8	0.07995075	0.06821793	
247	0.08037573	0.06838793	
247.2	0.08054784	0.06855788	
247.4	0.08080826	0.06872778	
247.6	0.08091457	0.06889761	
247.8	0.08099457	0.0690674	
248	0.08067552	0.06923712	
248.2	0.08062357	0.0694068	
248.4	0.0808078	0.06957641	
248.6	0.0806085	0.06974597	
248.8	0.08037211	0.06991548	
249	0.08051773	0.07008493	
249.2	0.07997843	0.07025432	
249.4	0.08013408	0.07042366	
249.6	0.08033445	0.07059294	
249.8	0.08031444	0.07076217	
250	0.0810194	0.07093135	
250.2	0.08103036	0.07110046	
250.4	0.08154512	0.07126953	
250.6	0.08180985	0.07143853	
250.8	0.0826894	0.07160749	
251	0.08293549	0.07177638	
251.2	0.08303951	0.07194523	
251.4	0.08322842	0.07211401	
251.6	0.08333698	0.07228274	
251.8	0.08359472	0.07245142	
252	0.08378311	0.07262004	
252.2	0.0841068	0.07278861	
252.4	0.08462891	0.07295712	
252.6	0.08448113	0.07312558	
252.8	0.08415597	0.07329398	
253	0.08440743	0.07346232	
253.2	0.08416753	0.07363061	
253.4	0.08413796	0.07379885	
253.6	0.08424231	0.07396703	
253.8	0.08408527	0.07413516	
254	0.08446928	0.07430323	
254.2	0.08454923	0.07447124	
254.4	0.08448957	0.07463921	
254.6	0.08474061	0.07480711	
254.8	0.08509626	0.07497496	
255	0.0851197	0.07514276	
255.2	0.08493466	0.0753105	
255.4	0.08523084	0.07547819	
255.6	0.0857637	0.07564582	
255.8	0.08578064	0.0758134	
256	0.08568944	0.07598092	
256.2	0.08579205	0.07614839	
256.4	0.08554382	0.0763158	
256.6	0.0855058	0.07648316	
256.8	0.08547639	0.07665047	
257	0.08552779	0.07681772	
257.2	0.08572949	0.07698491	
257.4	0.0860798	0.07715205	
257.6	0.08640266	0.07731914	
257.8	0.08621429	0.07748617	
258	0.08647559	0.07765314	
258.2	0.08624657	0.07782007	
258.4	0.08622103	0.07798693	
258.6	0.08673776	0.07815375	
258.8	0.08685674	0.0783205	
259	0.0872298	0.07848721	
259.2	0.08753532	0.07865386	
259.4	0.08791848	0.07882045	
259.6	0.08796764	0.07898699	
259.8	0.08775322	0.07915348	
260	0.08772032	0.07931991	
260.2	0.08807955	0.07948629	
260.4	0.08842493	0.07965261	
260.6	0.08874535	0.07981888	
260.8	0.08876573	0.07998509	
261	0.08880408	0.08015125	
261.2	0.08925362	0.08031736	
261.4	0.08933093	0.08048341	
261.6	0.08942147	0.08064941	
261.8	0.08931847	0.08081535	
262	0.08916293	0.08098124	
262.2	0.08927545	0.08114707	
262.4	0.09003024	0.08131285	
262.6	0.09017678	0.08147858	
262.8	0.09050754	0.08164425	
263	0.09079496	0.08180987	
263.2	0.09068253	0.08197543	
263.4	0.09084169	0.08214094	
263.6	0.09130343	0.0823064	
263.8	0.09165236	0.0824718	
264	0.09192238	0.08263715	
264.2	0.09221737	0.08280244	
264.4	0.09260062	0.08296768	
264.6	0.09256591	0.08313286	
264.8	0.09277582	0.083298	
265	0.09284599	0.08346307	
265.2	0.09318527	0.0836281	
265.4	0.09359178	0.08379307	
265.6	0.09390616	0.08395798	
265.8	0.09417832	0.08412284	
266	0.09405895	0.08428765	
266.2	0.09475795	0.08445241	
266.4	0.09497483	0.08461711	
266.6	0.09410631	0.08478175	
266.8	0.09382882	0.08494635	
267	0.09340562	0.08511089	
267.2	0.093544	0.08527537	
267.4	0.09385662	0.0854398	
267.6	0.09428075	0.08560418	
267.8	0.09408042	0.0857685	
268	0.09423604	0.08593277	
268.2	0.09463654	0.08609699	
268.4	0.09463176	0.08626115	
268.6	0.0948533	0.08642526	
268.8	0.09534275	0.08658932	
269	0.09532466	0.08675332	
269.2	0.09587394	0.08691727	
269.4	0.09670816	0.08708116	
269.6	0.0968083	0.08724501	
269.8	0.09710162	0.08740879	
270	0.09706775	0.08757253	
270.2	0.09752458	0.08773621	
270.4	0.09713355	0.08789984	
270.6	0.09703159	0.08806341	
270.8	0.09765877	0.08822693	
271	0.09792255	0.0883904	
271.2	0.09807787	0.08855381	
271.4	0.09814129	0.08871717	
271.6	0.09823025	0.08888048	
271.8	0.09815535	0.08904373	
272	0.09857966	0.08920693	
272.2	0.09907483	0.08937008	
272.4	0.09887415	0.08953317	
272.6	0.09901183	0.08969621	
272.8	0.09881155	0.0898592	
273	0.09875639	0.09002213	
273.2	0.09908382	0.09018502	
273.4	0.09965618	0.09034784	
273.6	0.09946965	0.09051062	
273.8	0.09967724	0.09067334	
274	0.09939318	0.09083601	
274.2	0.09931062	0.09099862	
274.4	0.09968342	0.09116118	
274.6	0.09986915	0.09132369	
274.8	0.1001162	0.09148615	
275	0.09986112	0.09164855	
275.2	0.09982373	0.0918109	
275.4	0.10024392	0.09197319	
275.6	0.10037682	0.09213544	
275.8	0.10082496	0.09229763	
276	0.10114461	0.09245976	
276.2	0.10166368	0.09262185	
276.4	0.10146406	0.09278388	
276.6	0.10110562	0.09294586	
276.8	0.1014359	0.09310778	
277	0.10188126	0.09326965	
277.2	0.10221954	0.09343147	
277.4	0.10246609	0.09359324	
277.6	0.1021956	0.09375495	
277.8	0.10241898	0.09391662	
278	0.10251195	0.09407822	
278.2	0.10315196	0.09423978	
278.4	0.10376209	0.09440128	
278.6	0.10328554	0.09456273	
278.8	0.10382308	0.09472413	
279	0.10407871	0.09488547	
279.2	0.10436201	0.09504676	
279.4	0.10489073	0.095208	
279.6	0.10510303	0.09536919	
279.8	0.10554483	0.09553032	
280	0.1057696	0.0956914	
280.2	0.10602976	0.09585243	
280.4	0.10569572	0.09601341	
280.6	0.10505369	0.09617433	
280.8	0.10572607	0.0963352	
281	0.10528607	0.09649602	
281.2	0.10505153	0.09665679	
281.4	0.10498339	0.0968175	
281.6	0.10515047	0.09697816	
281.8	0.10558814	0.09713877	
282	0.10590086	0.09729932	
282.2	0.10646172	0.09745983	
282.4	0.10649755	0.09762028	
282.6	0.10593806	0.09778067	
282.8	0.10634938	0.09794102	
283	0.10640372	0.09810131	
283.2	0.10619701	0.09826155	
283.4	0.10587394	0.09842174	
283.6	0.10617829	0.09858188	
283.8	0.10633235	0.09874196	
284	0.10603548	0.09890199	
284.2	0.1062019	0.09906197	
284.4	0.10589036	0.0992219	
284.6	0.1052283	0.09938178	
284.8	0.10566508	0.0995416	
285	0.10591661	0.09970137	
285.2	0.1062512	0.09986109	
285.4	0.10705356	0.10002075	
285.6	0.10755682	0.10018037	
285.8	0.10815936	0.10033993	
286	0.10861313	0.10049944	
286.2	0.10898994	0.10065889	
286.4	0.10909703	0.1008183	
286.6	0.10858854	0.10097765	
286.8	0.10876395	0.10113695	
287	0.10881013	0.1012962	
287.2	0.10871794	0.1014554	
287.4	0.10837989	0.10161455	
287.6	0.10893188	0.10177364	
287.8	0.10868514	0.10193268	
288	0.10861773	0.10209167	
288.2	0.10873215	0.10225061	
288.4	0.10864011	0.10240949	
288.6	0.10860722	0.10256832	
288.8	0.10951273	0.10272711	
289	0.1098181	0.10288584	
289.2	0.10982688	0.10304451	
289.4	0.11035994	0.10320314	
289.6	0.1103771	0.10336171	
289.8	0.11103864	0.10352024	
290	0.11116177	0.10367871	
290.2	0.11183061	0.10383713	
290.4	0.11174956	0.10399549	
290.6	0.1118082	0.10415381	
290.8	0.11244485	0.10431207	
291	0.11302664	0.10447028	
291.2	0.11338586	0.10462844	
291.4	0.11325292	0.10478655	
291.6	0.11370229	0.10494461	
291.8	0.11329909	0.10510261	
292	0.11309766	0.10526057	
292.2	0.11250617	0.10541847	
292.4	0.11240968	0.10557632	
292.6	0.11214405	0.10573412	
292.8	0.11227717	0.10589186	
293	0.11177085	0.10604956	
293.2	0.11207743	0.1062072	
293.4	0.11229471	0.1063648	
293.6	0.11236768	0.10652234	
293.8	0.11282308	0.10667983	
294	0.11283991	0.10683727	
294.2	0.11333195	0.10699465	
294.4	0.11347098	0.10715199	
294.6	0.11422394	0.10730927	
294.8	0.11501106	0.1074665	
295	0.11542436	0.10762368	
295.2	0.11562933	0.10778081	
295.4	0.11541665	0.10793789	
295.6	0.11538062	0.10809492	
295.8	0.11459035	0.1082519	
296	0.11434257	0.10840882	
296.2	0.11441093	0.10856569	
296.4	0.11451253	0.10872252	
296.6	0.11447079	0.10887929	
296.8	0.1150342	0.10903601	
297	0.11538127	0.10919267	
297.2	0.11582598	0.10934929	
297.4	0.11609549	0.10950586	
297.6	0.11631577	0.10966237	
297.8	0.11642979	0.10981884	
298	0.11669237	0.10997525	
298.2	0.11699994	0.11013161	
298.4	0.11712219	0.11028792	
298.6	0.11695141	0.11044418	
298.8	0.11701671	0.11060039	
299	0.11661975	0.11075655	
299.2	0.11649826	0.11091265	
299.4	0.11649966	0.11106871	
299.6	0.11624185	0.11122471	
299.8	0.11607301	0.11138066	
300	0.11629812	0.11153657	
300.2	0.11682401	0.11169242	
300.4	0.11661982	0.11184822	
300.6	0.11726206	0.11200397	
300.8	0.1181781	0.11215967	
301	0.11870782	0.11231531	
301.2	0.11887697	0.11247091	
301.4	0.11936046	0.11262646	
301.6	0.11962596	0.11278195	
301.8	0.11918355	0.1129374	
302	0.11991809	0.11309279	
302.2	0.1199667	0.11324813	
302.4	0.11986219	0.11340343	
302.6	0.12013356	0.11355867	
302.8	0.12045219	0.11371386	
303	0.12068914	0.113869	
303.2	0.1208395	0.11402409	
303.4	0.12077414	0.11417913	
303.6	0.1206382	0.11433411	
303.8	0.12098507	0.11448905	
304	0.12120277	0.11464394	
304.2	0.12145932	0.11479877	
304.4	0.1215131	0.11495356	
304.6	0.12226448	0.11510829	
304.8	0.12205181	0.11526298	
305	0.12180439	0.11541761	
305.2	0.12178257	0.1155722	
305.4	0.12173063	0.11572673	
305.6	0.12163982	0.11588121	
305.8	0.12133015	0.11603564	
306	0.1218774	0.11619002	
306.2	0.12160381	0.11634436	
306.4	0.12177897	0.11649864	
306.6	0.12191476	0.11665287	
306.8	0.12236068	0.11680705	
307	0.12228578	0.11696117	
307.2	0.1218946	0.11711525	
307.4	0.12195648	0.11726928	
307.6	0.12216216	0.11742326	
307.8	0.12223182	0.11757719	
308	0.12246393	0.11773107	
308.2	0.12244855	0.11788489	
308.4	0.12232833	0.11803867	
308.6	0.12240139	0.1181924	
308.8	0.12250493	0.11834608	
309	0.12247358	0.1184997	
309.2	0.12264458	0.11865328	
309.4	0.12269926	0.1188068	
309.6	0.1226866	0.11896028	
309.8	0.12256586	0.11911371	
310	0.12308157	0.11926708	
310.2	0.12337596	0.11942041	
310.4	0.12393203	0.11957368	
310.6	0.1246639	0.11972691	
310.8	0.12548292	0.11988008	
311	0.12557382	0.12003321	
311.2	0.12549928	0.12018628	
311.4	0.125834	0.12033931	
311.6	0.12581199	0.12049229	
311.8	0.12626848	0.12064521	
312	0.12643039	0.12079809	
312.2	0.12613155	0.12095091	
312.4	0.12658919	0.12110369	
312.6	0.1274312	0.12125641	
312.8	0.12774933	0.12140909	
313	0.12748424	0.12156171	
313.2	0.12774529	0.12171429	
313.4	0.12806099	0.12186682	
313.6	0.12765947	0.12201929	
313.8	0.12796719	0.12217172	
314	0.12825106	0.12232409	
314.2	0.12808451	0.12247642	
314.4	0.12851363	0.1226287	
314.6	0.1286926	0.12278093	
314.8	0.128264	0.1229331	
315	0.12780641	0.12308523	
315.2	0.1275645	0.12323731	
315.4	0.12757548	0.12338934	
315.6	0.1276671	0.12354132	
315.8	0.12767101	0.12369325	
316	0.12745442	0.12384513	
316.2	0.12726017	0.12399696	
316.4	0.12807799	0.12414874	
316.6	0.12830138	0.12430047	
316.8	0.12799798	0.12445215	
317	0.12839546	0.12460378	
317.2	0.12871649	0.12475536	
317.4	0.12907041	0.12490689	
317.6	0.12908019	0.12505838	
317.8	0.12943946	0.12520981	
318	0.12938038	0.12536119	
318.2	0.12977295	0.12551253	
318.4	0.12977651	0.12566381	
318.6	0.12964277	0.12581505	
318.8	0.12992198	0.12596624	
319	0.1308485	0.12611737	
319.2	0.13157566	0.12626846	
319.4	0.13168984	0.1264195	
319.6	0.13241009	0.12657049	
319.8	0.13241856	0.12672143	
320	0.1325072	0.12687232	
320.2	0.13272774	0.12702316	
320.4	0.13305549	0.12717395	
320.6	0.13261333	0.12732469	
320.8	0.13265114	0.12747538	
321	0.13332059	0.12762603	
321.2	0.13334323	0.12777662	
321.4	0.13318736	0.12792717	
321.6	0.13301369	0.12807766	
321.8	0.13281852	0.12822811	
322	0.13278885	0.12837851	
322.2	0.13232208	0.12852886	
322.4	0.13151481	0.12867916	
322.6	0.13142435	0.12882941	
322.8	0.13153511	0.12897961	
323	0.13189304	0.12912976	
323.2	0.13177874	0.12927986	
323.4	0.13195897	0.12942992	
323.6	0.13231501	0.12957992	
323.8	0.13229989	0.12972988	
324	0.13262178	0.12987979	
324.2	0.13295286	0.13002965	
324.4	0.13302822	0.13017946	
324.6	0.13325089	0.13032922	
324.8	0.13451474	0.13047893	
325	0.13519907	0.13062859	
325.2	0.13541412	0.1307782	
325.4	0.13631306	0.13092777	
325.6	0.13678379	0.13107728	
325.8	0.13673561	0.13122675	
326	0.13675635	0.13137617	
326.2	0.13617928	0.13152554	
326.4	0.13566532	0.13167486	
326.6	0.13527626	0.13182413	
326.8	0.13493095	0.13197335	
327	0.13506336	0.13212253	
327.2	0.1352285	0.13227165	
327.4	0.1350776	0.13242073	
327.6	0.13510715	0.13256976	
327.8	0.13512932	0.13271874	
328	0.13509178	0.13286767	
328.2	0.13526454	0.13301655	
328.4	0.13505647	0.13316538	
328.6	0.13552084	0.13331417	
328.8	0.13600542	0.1334629	
329	0.13640011	0.13361159	
329.2	0.13692059	0.13376023	
329.4	0.13783723	0.13390882	
329.6	0.13743475	0.13405736	
329.8	0.1375622	0.13420586	
330	0.13837339	0.1343543	
330.2	0.13850491	0.1345027	
330.4	0.13839041	0.13465105	
330.6	0.13882714	0.13479934	
330.8	0.13900537	0.1349476	
331	0.13956087	0.1350958	
331.2	0.14010717	0.13524395	
331.4	0.13952283	0.13539206	
331.6	0.13984716	0.13554011	
331.8	0.13935923	0.13568812	
332	0.13930225	0.13583608	
332.2	0.13924088	0.135984	
332.4	0.13888142	0.13613186	
332.6	0.13876394	0.13627968	
332.8	0.1387248	0.13642744	
333	0.13865296	0.13657516	
333.2	0.13851126	0.13672283	
333.4	0.13885547	0.13687046	
333.6	0.13857735	0.13701803	
333.8	0.13933318	0.13716556	
334	0.13982417	0.13731303	
334.2	0.13992187	0.13746046	
334.4	0.1398588	0.13760784	
334.6	0.14053575	0.13775518	
334.8	0.14071586	0.13790246	
335	0.14123423	0.1380497	
335.2	0.14167492	0.13819689	
335.4	0.14177649	0.13834403	
335.6	0.14249518	0.13849112	
335.8	0.14274893	0.13863817	
336	0.14338351	0.13878516	
336.2	0.14363282	0.13893211	
336.4	0.14385709	0.13907901	
336.6	0.14402809	0.13922587	
336.8	0.14408091	0.13937267	
337	0.14420994	0.13951943	
337.2	0.14478159	0.13966614	
337.4	0.14497625	0.1398128	
337.6	0.14463391	0.13995941	
337.8	0.14482054	0.14010597	
338	0.14422735	0.14025249	
338.2	0.14373835	0.14039896	
338.4	0.14317046	0.14054538	
338.6	0.14286104	0.14069176	
338.8	0.14266144	0.14083808	
339	0.14252677	0.14098436	
339.2	0.14232997	0.14113059	
339.4	0.14235165	0.14127677	
339.6	0.14176992	0.14142291	
339.8	0.14177757	0.14156899	
340	0.1423253	0.14171503	
340.2	0.14255295	0.14186102	
340.4	0.14293635	0.14200697	
340.6	0.1434285	0.14215286	
340.8	0.1433855	0.14229871	
341	0.14425283	0.14244451	
341.2	0.14488579	0.14259027	
341.4	0.14500235	0.14273597	
341.6	0.14519568	0.14288163	
341.8	0.14546845	0.14302724	
342	0.14548035	0.1431728	
342.2	0.14529132	0.14331832	
342.4	0.14540237	0.14346378	
342.6	0.14547741	0.1436092	
342.8	0.1455761	0.14375458	
343	0.14570079	0.1438999	
343.2	0.14575953	0.14404518	
343.4	0.14574205	0.14419041	
343.6	0.14572577	0.14433559	
343.8	0.1464409	0.14448073	
344	0.14684887	0.14462582	
344.2	0.14658229	0.14477086	
344.4	0.14709678	0.14491585	
344.6	0.14736134	0.14506079	
344.8	0.14774607	0.14520569	
345	0.14842786	0.14535054	
345.2	0.14851226	0.14549535	
345.4	0.14884856	0.1456401	
345.6	0.14935775	0.14578481	
345.8	0.14921771	0.14592947	
346	0.1498761	0.14607409	
346.2	0.15003603	0.14621866	
346.4	0.15032122	0.14636318	
346.6	0.15077441	0.14650765	
346.8	0.15125878	0.14665207	
347	0.15162849	0.14679645	
347.2	0.15181297	0.14694078	
347.4	0.15164712	0.14708507	
347.6	0.15152252	0.1472293	
347.8	0.15151316	0.14737349	
348	0.15115318	0.14751764	
348.2	0.15087749	0.14766173	
348.4	0.15097054	0.14780578	
348.6	0.15064344	0.14794978	
348.8	0.15061534	0.14809374	
349	0.15009592	0.14823764	
349.2	0.14956952	0.1483815	
349.4	0.14915897	0.14852532	
349.6	0.148713	0.14866908	
349.8	0.14827776	0.1488128	
350	0.14866297	0.14895648	
350.2	0.14878233	0.1491001	
350.4	0.1489701	0.14924368	
350.6	0.14947376	0.14938721	
350.8	0.1499483	0.1495307	
351	0.15044715	0.14967413	
351.2	0.15083634	0.14981753	
351.4	0.15134331	0.14996087	
351.6	0.15147439	0.15010417	
351.8	0.15200621	0.15024742	
352	0.15209598	0.15039062	
352.2	0.15250353	0.15053378	
352.4	0.15291905	0.15067689	
352.6	0.15353934	0.15081995	
352.8	0.15395503	0.15096297	
353	0.15401658	0.15110594	
353.2	0.15390746	0.15124886	
353.4	0.1535108	0.15139174	
353.6	0.15350671	0.15153457	
353.8	0.1534756	0.15167735	
354	0.15369008	0.15182009	
354.2	0.1540208	0.15196278	
354.4	0.15400393	0.15210542	
354.6	0.15380739	0.15224802	
354.8	0.15429344	0.15239057	
355	0.15442192	0.15253307	
355.2	0.15438711	0.15267553	
355.4	0.15462761	0.15281794	
355.6	0.15476818	0.1529603	
355.8	0.1553524	0.15310262	
356	0.15597899	0.15324489	
356.2	0.15657922	0.15338711	
356.4	0.1569058	0.15352929	
356.6	0.15744276	0.15367142	
356.8	0.15711707	0.15381351	
357	0.1569396	0.15395555	
357.2	0.15642456	0.15409754	
357.4	0.15624146	0.15423948	
357.6	0.15616977	0.15438138	
357.8	0.15614413	0.15452324	
358	0.15619591	0.15466504	
358.2	0.1564698	0.1548068	
358.4	0.15589909	0.15494852	
358.6	0.15617323	0.15509019	
358.8	0.15678141	0.15523181	
359	0.15699765	0.15537338	
359.2	0.15737037	0.15551491	
359.4	0.15777181	0.15565639	
359.6	0.15846323	0.15579783	
359.8	0.15899859	0.15593922	
360	0.15905835	0.15608056	
360.2	0.15899283	0.15622186	
360.4	0.15907635	0.15636311	
360.6	0.15895804	0.15650432	
360.8	0.15799727	0.15664548	
361	0.15782515	0.15678659	
361.2	0.15753534	0.15692766	
361.4	0.15751827	0.15706868	
361.6	0.15781318	0.15720966	
361.8	0.15755593	0.15735058	
362	0.15750627	0.15749147	
362.2	0.15763823	0.1576323	
362.4	0.15751359	0.1577731	
362.6	0.15846225	0.15791384	
362.8	0.15831	0.15805454	
363	0.1579962	0.15819519	
363.2	0.1583043	0.1583358	
363.4	0.1584764	0.15847636	
363.6	0.15864816	0.15861688	
363.8	0.15901888	0.15875734	
364	0.15913417	0.15889777	
364.2	0.15949121	0.15903815	
364.4	0.15949735	0.15917848	
364.6	0.15950508	0.15931876	
364.8	0.15962944	0.159459	
365	0.16028456	0.1595992	
365.2	0.16051258	0.15973934	
365.4	0.16045467	0.15987945	
365.6	0.16112245	0.1600195	
365.8	0.16082055	0.16015951	
366	0.16129927	0.16029948	
366.2	0.16213261	0.1604394	
366.4	0.16189936	0.16057927	
366.6	0.16199784	0.1607191	
366.8	0.16159765	0.16085888	
367	0.16137775	0.16099862	
367.2	0.16208757	0.16113831	
367.4	0.16209914	0.16127796	
367.6	0.16222885	0.16141756	
367.8	0.16242618	0.16155711	
368	0.16240559	0.16169662	
368.2	0.16251109	0.16183608	
368.4	0.1622226	0.1619755	
368.6	0.1627753	0.16211487	
368.8	0.16288249	0.1622542	
369	0.16325157	0.16239348	
369.2	0.16326096	0.16253271	
369.4	0.16293766	0.1626719	
369.6	0.1632139	0.16281105	
369.8	0.16289551	0.16295015	
370	0.16334915	0.1630892	
370.2	0.16352125	0.16322821	
370.4	0.16340966	0.16336717	
370.6	0.16387551	0.16350609	
370.8	0.16411261	0.16364496	
371	0.16397612	0.16378379	
371.2	0.1649377	0.16392257	
371.4	0.16481815	0.1640613	
371.6	0.16508884	0.16419999	
371.8	0.16495131	0.16433864	
372	0.16543372	0.16447724	
372.2	0.1657744	0.16461579	
372.4	0.16609159	0.1647543	
372.6	0.1668967	0.16489277	
372.8	0.16692532	0.16503119	
373	0.16777441	0.16516956	
373.2	0.1672312	0.16530789	
373.4	0.1667498	0.16544617	
373.6	0.16666782	0.16558441	
373.8	0.16638518	0.1657226	
374	0.16692401	0.16586075	
374.2	0.16723672	0.16599885	
374.4	0.16722021	0.16613691	
374.6	0.16686897	0.16627492	
374.8	0.16714638	0.16641289	
375	0.1671025	0.16655081	
375.2	0.16737652	0.16668869	
375.4	0.16679905	0.16682652	
375.6	0.16709422	0.16696431	
375.8	0.16715024	0.16710205	
376	0.1680324	0.16723974	
376.2	0.16854849	0.1673774	
376.4	0.16944235	0.167515	
376.6	0.1701165	0.16765257	
376.8	0.17027357	0.16779008	
377	0.17065144	0.16792755	
377.2	0.16983002	0.16806498	
377.4	0.17002047	0.16820236	
377.6	0.17014328	0.1683397	
377.8	0.17039908	0.16847699	
378	0.17075473	0.16861424	
378.2	0.1705145	0.16875144	
378.4	0.17021536	0.1688886	
378.6	0.17038664	0.16902572	
378.8	0.17052509	0.16916278	
379	0.17038428	0.16929981	
379.2	0.16993425	0.16943679	
379.4	0.16989441	0.16957372	
379.6	0.17028709	0.16971061	
379.8	0.17062207	0.16984745	
380	0.17123721	0.16998425	
380.2	0.17179124	0.17012101	
380.4	0.17244607	0.17025772	
380.6	0.17283515	0.17039439	
380.8	0.1730406	0.17053101	
381	0.17335978	0.17066758	
381.2	0.17360985	0.17080412	
381.4	0.17360985	0.1709406	
381.6	0.17269068	0.17093085	
381.8	0.17184705	0.1709211	
382	0.17120639	0.17091136	
382.2	0.17035033	0.17090161	
382.4	0.16971951	0.17089186	
382.6	0.16862025	0.17088211	
382.8	0.1682134	0.17087237	
383	0.1674888	0.17086262	
383.2	0.16701748	0.17085288	
383.4	0.16657306	0.17084313	
383.6	0.16634128	0.17083339	
383.8	0.16570573	0.17082364	
384	0.16519716	0.1708139	
384.2	0.16473422	0.17080416	
384.4	0.16401369	0.17079442	
384.6	0.16440494	0.17078468	
384.8	0.16430025	0.17077493	
385	0.16385935	0.17076519	
385.2	0.16348962	0.17075545	
385.4	0.16310339	0.17074572	
385.6	0.16268315	0.17073598	
385.8	0.16267937	0.17072624	
386	0.16292975	0.1707165	
386.2	0.16302897	0.17070676	
386.4	0.16292089	0.17069703	
386.6	0.16273622	0.17068729	
386.8	0.16314353	0.17067756	
387	0.16287006	0.17066782	
387.2	0.16342447	0.17065809	
387.4	0.1637685	0.17064836	
387.6	0.16395806	0.17063862	
387.8	0.16403523	0.17062889	
388	0.16409308	0.17061916	
388.2	0.16445073	0.17060943	
388.4	0.16471573	0.1705997	
388.6	0.1650018	0.17058997	
388.8	0.16490072	0.17058024	
389	0.16515652	0.17057051	
389.2	0.16482164	0.17056078	
389.4	0.16479731	0.17055105	
389.6	0.16524697	0.17054132	
389.8	0.16573059	0.1705316	
390	0.16591694	0.17052187	
390.2	0.16529428	0.17051214	
390.4	0.16431675	0.17050242	
390.6	0.16412781	0.17049269	
390.8	0.1640107	0.17048297	
391	0.16377022	0.17047325	
391.2	0.16390954	0.17046352	
391.4	0.16348261	0.1704538	
391.6	0.16305256	0.17044408	
391.8	0.16289119	0.17043436	
392	0.16253057	0.17042464	
392.2	0.16292613	0.17041492	
392.4	0.162944	0.1704052	
392.6	0.16251653	0.17039548	
392.8	0.16264745	0.17038576	
393	0.16341214	0.17037604	
393.2	0.16335315	0.17036632	
393.4	0.16422598	0.17035661	
393.6	0.16468432	0.17034689	
393.8	0.16485474	0.17033717	
394	0.16461449	0.17032746	
394.2	0.16386065	0.17031774	
394.4	0.16347267	0.17030803	
394.6	0.16403991	0.17029832	
394.8	0.16364395	0.1702886	
395	0.16353166	0.17027889	
395.2	0.16317473	0.17026918	
395.4	0.16275714	0.17025947	
395.6	0.16239946	0.17024976	
395.8	0.16222091	0.17024005	
396	0.16180756	0.17023034	
396.2	0.16199277	0.17022063	
396.4	0.16207792	0.17021092	
396.6	0.16166605	0.17020121	
396.8	0.16221837	0.1701915	
397	0.1630655	0.1701818	
397.2	0.16329895	0.17017209	
397.4	0.16423499	0.17016238	
397.6	0.16433222	0.17015268	
397.8	0.16446344	0.17014297	
398	0.16428963	0.17013327	
398.2	0.16406409	0.17012357	
398.4	0.16433858	0.17011386	
398.6	0.16425862	0.17010416	
398.8	0.16372065	0.17009446	
399	0.16361187	0.17008476	
399.2	0.16310467	0.17007506	
399.4	0.16249892	0.17006536	
399.6	0.16239738	0.17005566	
399.8	0.16218077	0.17004596	
400	0.16224986	0.17003626	
400.2	0.16234576	0.17002656	
400.4	0.16179494	0.17001686	
400.6	0.16171214	0.17000717	
400.8	0.16163862	0.16999747	
401	0.16201497	0.16998777	
401.2	0.16238209	0.16997808	
401.4	0.16233916	0.16996838	
401.6	0.16234231	0.16995869	
401.8	0.16228275	0.169949	
402	0.16198719	0.1699393	
402.2	0.16225381	0.16992961	
402.4	0.16232098	0.16991992	
402.6	0.1615367	0.16991023	
402.8	0.16146059	0.16990054	
403	0.16127791	0.16989085	
403.2	0.16120381	0.16988116	
403.4	0.16114557	0.16987147	
403.6	0.1617746	0.16986178	
403.8	0.16190116	0.16985209	
404	0.16183173	0.1698424	
404.2	0.16160266	0.16983271	
404.4	0.16125767	0.16982303	
404.6	0.16200443	0.16981334	
404.8	0.161852	0.16980366	
405	0.16252836	0.16979397	
405.2	0.16283443	0.16978429	
405.4	0.16279158	0.1697746	
405.6	0.16350079	0.16976492	
405.8	0.163439	0.16975524	
406	0.16323027	0.16974556	
406.2	0.16301649	0.16973587	
406.4	0.16259057	0.16972619	
406.6	0.16222089	0.16971651	
406.8	0.16236478	0.16970683	
407	0.16245143	0.16969715	
407.2	0.16266346	0.16968748	
407.4	0.16314451	0.1696778	
407.6	0.16302483	0.16966812	
407.8	0.16280882	0.16965844	
408	0.16247688	0.16964877	
408.2	0.16307989	0.16963909	
408.4	0.16314215	0.16962941	
408.6	0.16327823	0.16961974	
408.8	0.1628419	0.16961007	
409	0.16303934	0.16960039	
409.2	0.16307466	0.16959072	
409.4	0.16267027	0.16958105	
409.6	0.16290122	0.16957137	
409.8	0.16301633	0.1695617	
410	0.16266237	0.16955203	
410.2	0.16266466	0.16954236	
410.4	0.16307573	0.16953269	
410.6	0.16407081	0.16952302	
410.8	0.1646162	0.16951335	
411	0.16483947	0.16950368	
411.2	0.16519986	0.16949402	
411.4	0.16545457	0.16948435	
411.6	0.16555096	0.16947468	
411.8	0.16585223	0.16946502	
412	0.16558984	0.16945535	
412.2	0.16568917	0.16944569	
412.4	0.16509507	0.16943602	
412.6	0.16482587	0.16942636	
412.8	0.16458612	0.16941669	
413	0.16425008	0.16940703	
413.2	0.16370583	0.16939737	
413.4	0.16300816	0.16938771	
413.6	0.1630381	0.16937805	
413.8	0.16325517	0.16936839	
414	0.16259948	0.16935873	
414.2	0.16287441	0.16934907	
414.4	0.16313492	0.16933941	
414.6	0.16366469	0.16932975	
414.8	0.1633995	0.16932009	
415	0.16377166	0.16931043	
415.2	0.16416889	0.16930078	
415.4	0.16473887	0.16929112	
415.6	0.16528197	0.16928147	
415.8	0.16509079	0.16927181	
416	0.16504311	0.16926216	
416.2	0.16537249	0.1692525	
416.4	0.16576108	0.16924285	
416.6	0.16593566	0.1692332	
416.8	0.16579262	0.16922354	
417	0.16543258	0.16921389	
417.2	0.16540004	0.16920424	
417.4	0.16513109	0.16919459	
417.6	0.16500714	0.16918494	
417.8	0.16522759	0.16917529	
418	0.1646044	0.16916564	
418.2	0.16459179	0.16915599	
418.4	0.16421115	0.16914635	
418.6	0.16378525	0.1691367	
418.8	0.16358131	0.16912705	
419	0.16388208	0.16911741	
419.2	0.1634245	0.16910776	
419.4	0.16332557	0.16909811	
419.6	0.16358956	0.16908847	
419.8	0.16315745	0.16907883	
420	0.16304158	0.16906918	
420.2	0.16332913	0.16905954	
420.4	0.16345195	0.1690499	
420.6	0.16332148	0.16904025	
420.8	0.16298179	0.16903061	
421	0.16311107	0.16902097	
421.2	0.16291481	0.16901133	
421.4	0.16267881	0.16900169	
421.6	0.162676	0.16899205	
421.8	0.16227645	0.16898242	
422	0.16215499	0.16897278	
422.2	0.16221137	0.16896314	
422.4	0.16192554	0.1689535	
422.6	0.16235745	0.16894387	
422.8	0.16277272	0.16893423	
423	0.16286795	0.1689246	
423.2	0.16280065	0.16891496	
423.4	0.16328763	0.16890533	
423.6	0.16365687	0.16889569	
423.8	0.16323584	0.16888606	
424	0.16360796	0.16887643	
424.2	0.16431844	0.1688668	
424.4	0.16395041	0.16885716	
424.6	0.16391912	0.16884753	
424.8	0.16348167	0.1688379	
425	0.16316637	0.16882827	
425.2	0.16249742	0.16881864	
425.4	0.16247415	0.16880902	
425.6	0.16265119	0.16879939	
425.8	0.16263877	0.16878976	
426	0.16305307	0.16878013	
426.2	0.16298673	0.16877051	
426.4	0.16319451	0.16876088	
426.6	0.16369916	0.16875126	
426.8	0.16362813	0.16874163	
427	0.1634833	0.16873201	
427.2	0.16358121	0.16872238	
427.4	0.16377471	0.16871276	
427.6	0.16362273	0.16870314	
427.8	0.16365702	0.16869351	
428	0.16444746	0.16868389	
428.2	0.16451045	0.16867427	
428.4	0.1644381	0.16866465	
428.6	0.16469877	0.16865503	
428.8	0.16399059	0.16864541	
429	0.16384774	0.16863579	
429.2	0.16423221	0.16862618	
429.4	0.1645635	0.16861656	
429.6	0.16501017	0.16860694	
429.8	0.16486772	0.16859732	
430	0.16462213	0.16858771	
430.2	0.16450401	0.16857809	
430.4	0.16463316	0.16856848	
430.6	0.16416025	0.16855886	
430.8	0.16384116	0.16854925	
431	0.16350513	0.16853964	
431.2	0.16336761	0.16853002	
431.4	0.16318259	0.16852041	
431.6	0.16322683	0.1685108	
431.8	0.16332333	0.16850119	
432	0.16386252	0.16849158	
432.2	0.16396657	0.16848197	
432.4	0.16397568	0.16847236	
432.6	0.16356385	0.16846275	
432.8	0.16339722	0.16845314	
433	0.16375414	0.16844353	
433.2	0.16405976	0.16843393	
433.4	0.16419259	0.16842432	
433.6	0.16457409	0.16841471	
433.8	0.16402097	0.16840511	
434	0.16397712	0.1683955	
434.2	0.16429058	0.1683859	
434.4	0.16459551	0.16837629	
434.6	0.16454515	0.16836669	
434.8	0.1647913	0.16835709	
435	0.16499481	0.16834749	
435.2	0.16500012	0.16833788	
435.4	0.16489866	0.16832828	
435.6	0.16501235	0.16831868	
435.8	0.16484174	0.16830908	
436	0.16487413	0.16829948	
436.2	0.16429717	0.16828988	
436.4	0.16348643	0.16828029	
436.6	0.16343187	0.16827069	
436.8	0.16304501	0.16826109	
437	0.16229412	0.16825149	
437.2	0.16253726	0.1682419	
437.4	0.16223004	0.1682323	
437.6	0.16192316	0.16822271	
437.8	0.16132975	0.16821311	
438	0.16150635	0.16820352	
438.2	0.1615751	0.16819392	
438.4	0.16191941	0.16818433	
438.6	0.16213776	0.16817474	
438.8	0.16234044	0.16816515	
439	0.16282898	0.16815555	
439.2	0.16332211	0.16814596	
439.4	0.16357717	0.16813637	
439.6	0.16384671	0.16812678	
439.8	0.1639536	0.16811719	
440	0.16378737	0.16810761	
440.2	0.16373836	0.16809802	
440.4	0.16417712	0.16808843	
440.6	0.16436428	0.16807884	
440.8	0.16379796	0.16806926	
441	0.16440972	0.16805967	
441.2	0.16479048	0.16805009	
441.4	0.16444497	0.1680405	
441.6	0.16458645	0.16803092	
441.8	0.16421035	0.16802133	
442	0.16409463	0.16801175	
442.2	0.16404622	0.16800217	
442.4	0.1644084	0.16799258	
442.6	0.16428278	0.167983	
442.8	0.16414339	0.16797342	
443	0.16461036	0.16796384	
443.2	0.1647294	0.16795426	
443.4	0.164521	0.16794468	
443.6	0.16490827	0.1679351	
443.8	0.16508769	0.16792553	
444	0.16485867	0.16791595	
444.2	0.1652192	0.16790637	
444.4	0.16565441	0.16789679	
444.6	0.16547266	0.16788722	
444.8	0.16527561	0.16787764	
445	0.16553996	0.16786807	
445.2	0.16478995	0.16785849	
445.4	0.16437062	0.16784892	
445.6	0.16390367	0.16783935	
445.8	0.16362386	0.16782977	
446	0.16385483	0.1678202	
446.2	0.16355755	0.16781063	
446.4	0.16323682	0.16780106	
446.6	0.16279623	0.16779149	
446.8	0.16269052	0.16778192	
447	0.16288217	0.16777235	
447.2	0.16344602	0.16776278	
447.4	0.16342552	0.16775321	
447.6	0.16368229	0.16774364	
447.8	0.16359571	0.16773408	
448	0.16355962	0.16772451	
448.2	0.16384742	0.16771494	
448.4	0.16396094	0.16770538	
448.6	0.16373617	0.16769581	
448.8	0.16348034	0.16768625	
449	0.16332665	0.16767668	
449.2	0.16311934	0.16766712	
449.4	0.1630885	0.16765756	
449.6	0.16305301	0.16764799	
449.8	0.16305534	0.16763843	
450	0.16324877	0.16762887	
450.2	0.16280157	0.16761931	
450.4	0.16312721	0.16760975	
450.6	0.16356429	0.16760019	
450.8	0.16433661	0.16759063	
451	0.16475585	0.16758107	
451.2	0.16501311	0.16757151	
451.4	0.16455632	0.16756196	
451.6	0.16484531	0.1675524	
451.8	0.16480035	0.16754284	
452	0.16447564	0.16753329	
452.2	0.16407383	0.16752373	
452.4	0.16366612	0.16751418	
452.6	0.16366226	0.16750462	
452.8	0.16366155	0.16749507	
453	0.16341956	0.16748552	
453.2	0.1632968	0.16747596	
453.4	0.16257078	0.16746641	
453.6	0.16244221	0.16745686	
453.8	0.1622918	0.16744731	
454	0.16318029	0.16743776	
454.2	0.16300468	0.16742821	
454.4	0.16358002	0.16741866	
454.6	0.16410489	0.16740911	
454.8	0.16463072	0.16739956	
455	0.16431126	0.16739001	
455.2	0.16467432	0.16738047	
455.4	0.16465842	0.16737092	
455.6	0.16454232	0.16736137	
455.8	0.16410362	0.16735183	
456	0.16411669	0.16734228	
456.2	0.16381154	0.16733274	
456.4	0.16397844	0.1673232	
456.6	0.16417801	0.16731365	
456.8	0.16414714	0.16730411	
457	0.16407897	0.16729457	
457.2	0.1636891	0.16728503	
457.4	0.16359092	0.16727548	
457.6	0.16412939	0.16726594	
457.8	0.16367892	0.1672564	
458	0.16342976	0.16724686	
458.2	0.16285358	0.16723732	
458.4	0.1628036	0.16722779	
458.6	0.16268255	0.16721825	
458.8	0.1628799	0.16720871	
459	0.1626403	0.16719917	
459.2	0.16293986	0.16718964	
459.4	0.16276329	0.1671801	
459.6	0.16324449	0.16717057	
459.8	0.16342918	0.16716103	
460	0.16356324	0.1671515	
460.2	0.16333005	0.16714196	
460.4	0.16379239	0.16713243	
460.6	0.16404663	0.1671229	
460.8	0.16422654	0.16711337	
461	0.1644069	0.16710384	
461.2	0.16400683	0.16709431	
461.4	0.16407302	0.16708477	
461.6	0.16403679	0.16707525	
461.8	0.16286741	0.16706572	
462	0.16269594	0.16705619	
462.2	0.16266475	0.16704666	
462.4	0.16253828	0.16703713	
462.6	0.1624327	0.1670276	
462.8	0.16246454	0.16701808	
463	0.16218515	0.16700855	
463.2	0.16202755	0.16699903	
463.4	0.16247779	0.1669895	
463.6	0.16275382	0.16697998	
463.8	0.16275805	0.16697045	
464	0.16282099	0.16696093	
464.2	0.16338235	0.16695141	
464.4	0.16371993	0.16694189	
464.6	0.1639706	0.16693236	
464.8	0.16424728	0.16692284	
465	0.16435266	0.16691332	
465.2	0.16429715	0.1669038	
465.4	0.16469015	0.16689428	
465.6	0.16493417	0.16688476	
465.8	0.16440662	0.16687525	
466	0.16444173	0.16686573	
466.2	0.16391993	0.16685621	
466.4	0.16373075	0.16684669	
466.6	0.16339663	0.16683718	
466.8	0.16339736	0.16682766	
467	0.16306975	0.16681815	
467.2	0.16332098	0.16680863	
467.4	0.16370035	0.16679912	
467.6	0.16390472	0.16678961	
467.8	0.16382788	0.16678009	
468	0.16335925	0.16677058	
468.2	0.16342836	0.16676107	
468.4	0.16332361	0.16675156	
468.6	0.1632551	0.16674205	
468.8	0.16387318	0.16673254	
469	0.16355325	0.16672303	
469.2	0.16353836	0.16671352	
469.4	0.16343408	0.16670401	
469.6	0.16322368	0.1666945	
469.8	0.16278044	0.16668499	
470	0.16259562	0.16667549	
470.2	0.16270774	0.16666598	
470.4	0.162912	0.16665647	
470.6	0.16299435	0.16664697	
470.8	0.16315842	0.16663746	
471	0.16325402	0.16662796	
471.2	0.16381759	0.16661846	
471.4	0.16358446	0.16660895	
471.6	0.16379208	0.16659945	
471.8	0.16387291	0.16658995	
472	0.16382907	0.16658045	
472.2	0.16370414	0.16657095	
472.4	0.16364704	0.16656144	
472.6	0.16387215	0.16655194	
472.8	0.1639703	0.16654245	
473	0.16363522	0.16653295	
473.2	0.16380597	0.16652345	
473.4	0.16349113	0.16651395	
473.6	0.16398966	0.16650445	
473.8	0.16410433	0.16649496	
474	0.16418557	0.16648546	
474.2	0.16390578	0.16647597	
474.4	0.1638915	0.16646647	
474.6	0.16382666	0.16645698	
474.8	0.16397445	0.16644748	
475	0.16438851	0.16643799	
475.2	0.16430332	0.1664285	
475.4	0.16431987	0.166419	
475.6	0.16459443	0.16640951	
475.8	0.16483367	0.16640002	
476	0.16410851	0.16639053	
476.2	0.16375394	0.16638104	
476.4	0.16388046	0.16637155	
476.6	0.16377772	0.16636206	
476.8	0.16341048	0.16635257	
477	0.16371661	0.16634308	
477.2	0.16330647	0.1663336	
477.4	0.16280362	0.16632411	
477.6	0.16283654	0.16631462	
477.8	0.16277654	0.16630514	
478	0.16232756	0.16629565	
478.2	0.16201675	0.16628617	
478.4	0.16256396	0.16627668	
478.6	0.16231273	0.1662672	
478.8	0.16241885	0.16625772	
479	0.16249311	0.16624823	
479.2	0.16264821	0.16623875	
479.4	0.16286111	0.16622927	
479.6	0.16307083	0.16621979	
479.8	0.16350866	0.16621031	
480	0.16318288	0.16620083	
480.2	0.163338	0.16619135	
480.4	0.16329104	0.16618187	
480.6	0.16292691	0.16617239	
480.8	0.16295921	0.16616291	
481	0.16299382	0.16615344	
481.2	0.16281001	0.16614396	
481.4	0.16297558	0.16613448	
481.6	0.16295647	0.16612501	
481.8	0.16317693	0.16611553	
482	0.16264325	0.16610606	
482.2	0.1628277	0.16609659	
482.4	0.16295851	0.16608711	
482.6	0.16258939	0.16607764	
482.8	0.1626397	0.16606817	
483	0.16278216	0.1660587	
483.2	0.16302584	0.16604922	
483.4	0.16299897	0.16603975	
483.6	0.16336929	0.16603028	
483.8	0.16375624	0.16602081	
484	0.16374351	0.16601134	
484.2	0.1635851	0.16600188	
484.4	0.16339321	0.16599241	
484.6	0.16344459	0.16598294	
484.8	0.16366536	0.16597347	
485	0.16408619	0.16596401	
485.2	0.16431529	0.16595454	
485.4	0.1641685	0.16594508	
485.6	0.16391834	0.16593561	
485.8	0.16376272	0.16592615	
486	0.16336518	0.16591668	
486.2	0.16311461	0.16590722	
486.4	0.16295534	0.16589776	
486.6	0.1627057	0.1658883	
486.8	0.16271648	0.16587883	
487	0.16263043	0.16586937	
487.2	0.16290642	0.16585991	
487.4	0.16339427	0.16585045	
487.6	0.16390247	0.16584099	
487.8	0.16402794	0.16583154	
488	0.16373166	0.16582208	
488.2	0.1633677	0.16581262	
488.4	0.16275413	0.16580316	
488.6	0.16317941	0.16579371	
488.8	0.16325709	0.16578425	
489	0.16328558	0.16577479	
489.2	0.16312453	0.16576534	
489.4	0.16308745	0.16575588	
489.6	0.16304971	0.16574643	
489.8	0.16282513	0.16573698	
490	0.16243894	0.16572752	
490.2	0.16230699	0.16571807	
490.4	0.16283193	0.16570862	
490.6	0.16277753	0.16569917	
490.8	0.16315336	0.16568972	
491	0.1637484	0.16568027	
491.2	0.1638853	0.16567082	
491.4	0.16396448	0.16566137	
491.6	0.1636718	0.16565192	
491.8	0.16322753	0.16564247	
492	0.16262508	0.16563302	
492.2	0.16249213	0.16562358	
492.4	0.1620254	0.16561413	
492.6	0.16235485	0.16560469	
492.8	0.16208116	0.16559524	
493	0.16197274	0.1655858	
493.2	0.16189228	0.16557635	
493.4	0.162076	0.16556691	
493.6	0.16169448	0.16555746	
493.8	0.16139628	0.16554802	
494	0.1615278	0.16553858	
494.2	0.161983	0.16552914	
494.4	0.16226757	0.1655197	
494.6	0.16227727	0.16551026	
494.8	0.16284232	0.16550082	
495	0.16282871	0.16549138	
495.2	0.1628846	0.16548194	
495.4	0.16291157	0.1654725	
495.6	0.16243891	0.16546306	
495.8	0.16232429	0.16545362	
496	0.16214448	0.16544419	
496.2	0.16226053	0.16543475	
496.4	0.16264069	0.16542532	
496.6	0.16206641	0.16541588	
496.8	0.16205428	0.16540645	
497	0.16194336	0.16539701	
497.2	0.16185578	0.16538758	
497.4	0.16206329	0.16537815	
497.6	0.16139641	0.16536871	
497.8	0.16151331	0.16535928	
498	0.16183439	0.16534985	
498.2	0.1619969	0.16534042	
498.4	0.16166652	0.16533099	
498.6	0.16187262	0.16532156	
498.8	0.16221343	0.16531213	
499	0.16229854	0.1653027	
499.2	0.16239497	0.16529327	
499.4	0.16208914	0.16528385	
499.6	0.16180448	0.16527442	
499.8	0.162039	0.16526499	
500	0.16211713	0.16525557	
500.2	0.1621888	0.16524614	
500.4	0.16270553	0.16523672	
500.6	0.16207379	0.16522729	
500.8	0.16266186	0.16521787	
501	0.1626061	0.16520844	
501.2	0.16251394	0.16519902	
501.4	0.16268266	0.1651896	
501.6	0.1624598	0.16518018	
501.8	0.16266135	0.16517076	
502	0.16287517	0.16516134	
502.2	0.16293292	0.16515192	
502.4	0.16216472	0.1651425	
502.6	0.16231481	0.16513308	
502.8	0.16217661	0.16512366	
503	0.16192388	0.16511424	
503.2	0.1617169	0.16510482	
503.4	0.16203854	0.16509541	
503.6	0.16184821	0.16508599	
503.8	0.16196337	0.16507658	
504	0.16159025	0.16506716	
504.2	0.16158792	0.16505775	
504.4	0.16222645	0.16504833	
504.6	0.16219176	0.16503892	
504.8	0.16281389	0.1650295	
505	0.16252837	0.16502009	
505.2	0.16287179	0.16501068	
505.4	0.1634657	0.16500127	
505.6	0.16333059	0.16499186	
505.8	0.16320611	0.16498245	
506	0.16306141	0.16497304	
506.2	0.1627505	0.16496363	
506.4	0.1621613	0.16495422	
506.6	0.16203704	0.16494481	
506.8	0.16172203	0.1649354	
507	0.16185902	0.164926	
507.2	0.16213157	0.16491659	
507.4	0.16232281	0.16490718	
507.6	0.16202839	0.16489778	
507.8	0.16155041	0.16488837	
508	0.16079692	0.16487897	
508.2	0.16093676	0.16486956	
508.4	0.1608386	0.16486016	
508.6	0.16046139	0.16485076	
508.8	0.16059548	0.16484136	
509	0.16011814	0.16483195	
509.2	0.1604252	0.16482255	
509.4	0.16035141	0.16481315	
509.6	0.16015628	0.16480375	
509.8	0.16016126	0.16479435	
510	0.16051529	0.16478495	
510.2	0.16114583	0.16477555	
510.4	0.16125198	0.16476616	
510.6	0.16141601	0.16475676	
510.8	0.16197281	0.16474736	
511	0.16252685	0.16473797	
511.2	0.16293719	0.16472857	
511.4	0.16311965	0.16471917	
511.6	0.16292719	0.16470978	
511.8	0.16264812	0.16470039	
512	0.16213676	0.16469099	
512.2	0.16215858	0.1646816	
512.4	0.16195718	0.16467221	
512.6	0.16218911	0.16466281	
512.8	0.16189563	0.16465342	
513	0.16189953	0.16464403	
513.2	0.16181456	0.16463464	
513.4	0.16148756	0.16462525	
513.6	0.161439	0.16461586	
513.8	0.16133904	0.16460647	
514	0.16205787	0.16459708	
514.2	0.16210679	0.1645877	
514.4	0.16210539	0.16457831	
514.6	0.16214973	0.16456892	
514.8	0.16228931	0.16455953	
515	0.16236615	0.16455015	
515.2	0.1624657	0.16454076	
515.4	0.16202321	0.16453138	
515.6	0.16198321	0.164522	
515.8	0.16235667	0.16451261	
516	0.16212804	0.16450323	
516.2	0.16239822	0.16449385	
516.4	0.16250876	0.16448446	
516.6	0.16233261	0.16447508	
516.8	0.1619323	0.1644657	
517	0.16192254	0.16445632	
517.2	0.16142066	0.16444694	
517.4	0.1613309	0.16443756	
517.6	0.16148996	0.16442818	
517.8	0.16141712	0.16441881	
518	0.16197447	0.16440943	
518.2	0.16182785	0.16440005	
518.4	0.1617666	0.16439067	
518.6	0.16127982	0.1643813	
518.8	0.16098795	0.16437192	
519	0.16083158	0.16436255	
519.2	0.16068326	0.16435317	
519.4	0.16053339	0.1643438	
519.6	0.16126483	0.16433443	
519.8	0.16135537	0.16432505	
520	0.16148853	0.16431568	
520.2	0.16149647	0.16430631	
520.4	0.16180367	0.16429694	
520.6	0.1618493	0.16428757	
520.8	0.16203802	0.1642782	
521	0.16198779	0.16426883	
521.2	0.16245735	0.16425946	
521.4	0.16241473	0.16425009	
521.6	0.16269822	0.16424072	
521.8	0.16267248	0.16423135	
522	0.16247724	0.16422199	
522.2	0.16203293	0.16421262	
522.4	0.16174436	0.16420325	
522.6	0.16120463	0.16419389	
522.8	0.16076369	0.16418452	
523	0.16070488	0.16417516	
523.2	0.16057719	0.16416579	
523.4	0.16078575	0.16415643	
523.6	0.16092207	0.16414707	
523.8	0.1608442	0.16413771	
524	0.16148662	0.16412835	
524.2	0.16150146	0.16411898	
524.4	0.16188951	0.16410962	
524.6	0.16177852	0.16410026	
524.8	0.16189817	0.1640909	
525	0.16226938	0.16408154	
525.2	0.16289073	0.16407219	
525.4	0.16273481	0.16406283	
525.6	0.16376445	0.16405347	
525.8	0.16380519	0.16404411	
526	0.16375752	0.16403476	
526.2	0.16379626	0.1640254	
526.4	0.16373395	0.16401605	
526.6	0.16319753	0.16400669	
526.8	0.16267156	0.16399734	
527	0.16300423	0.16398798	
527.2	0.16273189	0.16397863	
527.4	0.1627325	0.16396928	
527.6	0.16243719	0.16395993	
527.8	0.16244381	0.16395057	
528	0.16249336	0.16394122	
528.2	0.1623862	0.16393187	
528.4	0.16224918	0.16392252	
528.6	0.16230047	0.16391317	
528.8	0.16245666	0.16390383	
529	0.16254483	0.16389448	
529.2	0.16271851	0.16388513	
529.4	0.16279665	0.16387578	
529.6	0.16311578	0.16386644	
529.8	0.1627954	0.16385709	
530	0.16275096	0.16384774	
530.2	0.16242493	0.1638384	
530.4	0.16220271	0.16382905	
530.6	0.16223868	0.16381971	
530.8	0.16201646	0.16381037	
531	0.16244616	0.16380102	
531.2	0.16216023	0.16379168	
531.4	0.16186294	0.16378234	
531.6	0.16186466	0.163773	
531.8	0.16188625	0.16376366	
532	0.16195317	0.16375432	
532.2	0.16203764	0.16374498	
532.4	0.16217597	0.16373564	
532.6	0.16198928	0.1637263	
532.8	0.16158701	0.16371696	
533	0.16126638	0.16370762	
533.2	0.16154037	0.16369829	
533.4	0.16160107	0.16368895	
533.6	0.16152781	0.16367961	
533.8	0.1614712	0.16367028	
534	0.16167828	0.16366094	
534.2	0.16166955	0.16365161	
534.4	0.1612928	0.16364227	
534.6	0.16129327	0.16363294	
534.8	0.16088156	0.16362361	
535	0.1607702	0.16361427	
535.2	0.16072755	0.16360494	
535.4	0.16074467	0.16359561	
535.6	0.16066676	0.16358628	
535.8	0.16035129	0.16357695	
536	0.16056549	0.16356762	
536.2	0.16063	0.16355829	
536.4	0.16060414	0.16354896	
536.6	0.16037374	0.16353964	
536.8	0.16059035	0.16353031	
537	0.1610403	0.16352098	
537.2	0.16178139	0.16351165	
537.4	0.16235431	0.16350233	
537.6	0.16239418	0.163493	
537.8	0.16235063	0.16348368	
538	0.16271327	0.16347435	
538.2	0.16267123	0.16346503	
538.4	0.16229874	0.16345571	
538.6	0.16216966	0.16344638	
538.8	0.16202065	0.16343706	
539	0.16197361	0.16342774	
539.2	0.16218949	0.16341842	
539.4	0.16226065	0.1634091	
539.6	0.16202568	0.16339978	
539.8	0.1620653	0.16339046	
540	0.1624756	0.16338114	
540.2	0.1623913	0.16337182	
540.4	0.16254615	0.1633625	
540.6	0.16281387	0.16335319	
540.8	0.16322359	0.16334387	
541	0.16332536	0.16333455	
541.2	0.16323624	0.16332524	
541.4	0.16335855	0.16331592	
541.6	0.16298804	0.16330661	
541.8	0.16316033	0.16329729	
542	0.16314403	0.16328798	
542.2	0.16269885	0.16327866	
542.4	0.1624968	0.16326935	
542.6	0.16203517	0.16326004	
542.8	0.16178384	0.16325073	
543	0.16187757	0.16324142	
543.2	0.16201034	0.16323211	
543.4	0.16190368	0.1632228	
543.6	0.16192373	0.16321349	
543.8	0.16167792	0.16320418	
544	0.1618163	0.16319487	
544.2	0.16143194	0.16318556	
544.4	0.16114345	0.16317625	
544.6	0.16128513	0.16316695	
544.8	0.16149447	0.16315764	
545	0.16134839	0.16314834	
545.2	0.16113259	0.16313903	
545.4	0.16171086	0.16312973	
545.6	0.16180876	0.16312042	
545.8	0.162054	0.16311112	
546	0.16223315	0.16310181	
546.2	0.16204264	0.16309251	
546.4	0.16250587	0.16308321	
546.6	0.1620981	0.16307391	
546.8	0.16205996	0.16306461	
547	0.16234062	0.16305531	
547.2	0.1619238	0.16304601	
547.4	0.16192652	0.16303671	
547.6	0.16202487	0.16302741	
547.8	0.16167739	0.16301811	
548	0.16118981	0.16300881	
548.2	0.16078874	0.16299952	
548.4	0.16080526	0.16299022	
548.6	0.16084855	0.16298092	
548.8	0.16108654	0.16297163	
549	0.16104875	0.16296233	
549.2	0.16081591	0.16295304	
549.4	0.16125427	0.16294374	
549.6	0.16118901	0.16293445	
549.8	0.16129728	0.16292516	
550	0.16138645	0.16291586	
550.2	0.16124048	0.16290657	
550.4	0.16134227	0.16289728	
550.6	0.16117277	0.16288799	
550.8	0.1610643	0.1628787	
551	0.16103845	0.16286941	
551.2	0.16069667	0.16286012	
551.4	0.16109523	0.16285083	
551.6	0.16112662	0.16284154	
551.8	0.16099598	0.16283226	
552	0.16094467	0.16282297	
552.2	0.16138837	0.16281368	
552.4	0.16138293	0.16280439	
552.6	0.16155996	0.16279511	
552.8	0.16229976	0.16278582	
553	0.16254882	0.16277654	
553.2	0.16290121	0.16276726	
553.4	0.16328067	0.16275797	
553.6	0.16293318	0.16274869	
553.8	0.16297059	0.16273941	
554	0.16300067	0.16273012	
554.2	0.16260464	0.16272084	
554.4	0.16211842	0.16271156	
554.6	0.16174136	0.16270228	
554.8	0.16107934	0.162693	
555	0.16068391	0.16268372	
555.2	0.16035434	0.16267444	
555.4	0.15996288	0.16266517	
555.6	0.16036098	0.16265589	
555.8	0.16031157	0.16264661	
556	0.16043911	0.16263733	
556.2	0.16085613	0.16262806	
556.4	0.16107619	0.16261878	
556.6	0.16174394	0.16260951	
556.8	0.16221744	0.16260023	
557	0.16267512	0.16259096	
557.2	0.16313937	0.16258169	
557.4	0.16332139	0.16257241	
557.6	0.16298091	0.16256314	
557.8	0.1630808	0.16255387	
558	0.16255009	0.1625446	
558.2	0.16198321	0.16253533	
558.4	0.16193063	0.16252606	
558.6	0.16195143	0.16251679	
558.8	0.16191006	0.16250752	
559	0.16158178	0.16249825	
559.2	0.1615839	0.16248898	
559.4	0.16153878	0.16247971	
559.6	0.16266116	0.16247045	
559.8	0.16270044	0.16246118	
560	0.16268799	0.16245191	
560.2	0.16288259	0.16244265	
560.4	0.16288176	0.16243338	
560.6	0.16302087	0.16242412	
560.8	0.1629598	0.16241485	
561	0.16284286	0.16240559	
561.2	0.16260368	0.16239633	
561.4	0.16250026	0.16238707	
561.6	0.16174987	0.1623778	
561.8	0.16125071	0.16236854	
562	0.16069867	0.16235928	
562.2	0.16094089	0.16235002	
562.4	0.16079369	0.16234076	
562.6	0.16065588	0.1623315	
562.8	0.16076874	0.16232224	
563	0.16050718	0.16231299	
563.2	0.16076564	0.16230373	
563.4	0.16117479	0.16229447	
563.6	0.1616185	0.16228521	
563.8	0.16151567	0.16227596	
564	0.16143701	0.1622667	
564.2	0.16173998	0.16225745	
564.4	0.16201582	0.16224819	
564.6	0.16216123	0.16223894	
564.8	0.16217478	0.16222969	
565	0.16184793	0.16222043	
565.2	0.1616898	0.16221118	
565.4	0.16172186	0.16220193	
565.6	0.1613925	0.16219268	
565.8	0.16163698	0.16218343	
566	0.16178255	0.16217418	
566.2	0.16192156	0.16216493	
566.4	0.16176839	0.16215568	
566.6	0.16193441	0.16214643	
566.8	0.16218681	0.16213718	
567	0.16193071	0.16212793	
567.2	0.16210024	0.16211869	
567.4	0.16208494	0.16210944	
567.6	0.16192534	0.16210019	
567.8	0.16215067	0.16209095	
568	0.16169846	0.1620817	
568.2	0.16166216	0.16207246	
568.4	0.1618257	0.16206322	
568.6	0.16163832	0.16205397	
568.8	0.16126414	0.16204473	
569	0.16070251	0.16203549	
569.2	0.16057022	0.16202625	
569.4	0.16017793	0.162017	
569.6	0.1601215	0.16200776	
569.8	0.16058917	0.16199852	
570	0.16064498	0.16198928	
570.2	0.16057029	0.16198005	
570.4	0.1606037	0.16197081	
570.6	0.16078479	0.16196157	
570.8	0.16111983	0.16195233	
571	0.1610104	0.16194309	
571.2	0.16125513	0.16193386	
571.4	0.16104592	0.16192462	
571.6	0.16148832	0.16191539	
571.8	0.1621127	0.16190615	
572	0.16162891	0.16189692	
572.2	0.1619793	0.16188768	
572.4	0.16226985	0.16187845	
572.6	0.16225835	0.16186922	
572.8	0.16187512	0.16185998	
573	0.16169112	0.16185075	
573.2	0.16160927	0.16184152	
573.4	0.16090145	0.16183229	
573.6	0.16102339	0.16182306	
573.8	0.16085259	0.16181383	
574	0.16039566	0.1618046	
574.2	0.15989742	0.16179537	
574.4	0.1598101	0.16178615	
574.6	0.15962554	0.16177692	
574.8	0.15979556	0.16176769	
575	0.15951481	0.16175846	
575.2	0.15980416	0.16174924	
575.4	0.15977047	0.16174001	
575.6	0.15991026	0.16173079	
575.8	0.16031841	0.16172156	
576	0.16035839	0.16171234	
576.2	0.16091692	0.16170312	
576.4	0.16121087	0.16169389	
576.6	0.16168958	0.16168467	
576.8	0.16153568	0.16167545	
577	0.16201789	0.16166623	
577.2	0.16166998	0.16165701	
577.4	0.16129712	0.16164779	
577.6	0.16162295	0.16163857	
577.8	0.16132205	0.16162935	
578	0.16128553	0.16162013	
578.2	0.16121459	0.16161091	
578.4	0.16148697	0.16160169	
578.6	0.16185177	0.16159248	
578.8	0.16196649	0.16158326	
579	0.16181221	0.16157404	
579.2	0.16175108	0.16156483	
579.4	0.1617828	0.16155561	
579.6	0.16158111	0.1615464	
579.8	0.16208414	0.16153719	
580	0.1621567	0.16152797	
580.2	0.16210429	0.16151876	
580.4	0.16196091	0.16150955	
580.6	0.16211784	0.16150034	
580.8	0.16161252	0.16149112	
581	0.16117189	0.16148191	
581.2	0.16065163	0.1614727	
581.4	0.16059895	0.16146349	
581.6	0.1604047	0.16145428	
581.8	0.15980615	0.16144508	
582	0.15954138	0.16143587	
582.2	0.15938238	0.16142666	
582.4	0.15984802	0.16141745	
582.6	0.16002046	0.16140825	
582.8	0.16002324	0.16139904	
583	0.16039755	0.16138984	
583.2	0.16077425	0.16138063	
583.4	0.16150739	0.16137143	
583.6	0.16172166	0.16136222	
583.8	0.16199003	0.16135302	
584	0.16264317	0.16134382	
584.2	0.16297507	0.16133461	
584.4	0.1630607	0.16132541	
584.6	0.16325941	0.16131621	
584.8	0.16317342	0.16130701	
585	0.16285625	0.16129781	
585.2	0.16290468	0.16128861	
585.4	0.16243929	0.16127941	
585.6	0.16229598	0.16127021	
585.8	0.16182984	0.16126101	
586	0.16160978	0.16125182	
586.2	0.16137358	0.16124262	
586.4	0.16182001	0.16123342	
586.6	0.16185306	0.16122423	
586.8	0.1619903	0.16121503	
587	0.16198004	0.16120584	
587.2	0.16212385	0.16119664	
587.4	0.16223978	0.16118745	
587.6	0.16247071	0.16117825	
587.8	0.1626789	0.16116906	
588	0.16330314	0.16115987	
588.2	0.16320374	0.16115068	
588.4	0.16320977	0.16114149	
588.6	0.16284999	0.1611323	
588.8	0.162951	0.16112311	
589	0.16243461	0.16111392	
589.2	0.16205457	0.16110473	
589.4	0.16179503	0.16109554	
589.6	0.16157735	0.16108635	
589.8	0.16114014	0.16107716	
590	0.16121729	0.16106797	
590.2	0.16137635	0.16105879	
590.4	0.16165045	0.1610496	
590.6	0.16121883	0.16104042	
590.8	0.16108042	0.16103123	
591	0.16123259	0.16102205	
591.2	0.16102361	0.16101286	
591.4	0.16089853	0.16100368	
591.6	0.16129838	0.1609945	
591.8	0.1617184	0.16098531	
592	0.16217677	0.16097613	
592.2	0.16223888	0.16096695	
592.4	0.16253794	0.16095777	
592.6	0.16226319	0.16094859	
592.8	0.16253793	0.16093941	
593	0.16216006	0.16093023	
593.2	0.16174716	0.16092105	
593.4	0.1616555	0.16091187	
593.6	0.16174422	0.1609027	
593.8	0.16216188	0.16089352	
594	0.16217306	0.16088434	
594.2	0.16229217	0.16087517	
594.4	0.16172593	0.16086599	
594.6	0.16136665	0.16085682	
594.8	0.1617994	0.16084764	
595	0.1616593	0.16083847	
595.2	0.16111715	0.16082929	
595.4	0.16119857	0.16082012	
595.6	0.16136586	0.16081095	
595.8	0.16119328	0.16080178	
596	0.16121158	0.16079261	
596.2	0.16089488	0.16078343	
596.4	0.16093291	0.16077426	
596.6	0.16050661	0.16076509	
596.8	0.16053202	0.16075592	
597	0.16076522	0.16074676	
597.2	0.16061287	0.16073759	
597.4	0.16106921	0.16072842	
597.6	0.16147955	0.16071925	
597.8	0.16131377	0.16071009	
598	0.16122915	0.16070092	
598.2	0.16154769	0.16069175	
598.4	0.1613764	0.16068259	
598.6	0.16145443	0.16067342	
598.8	0.16212584	0.16066426	
599	0.16163725	0.1606551	
599.2	0.16129472	0.16064593	
599.4	0.16109921	0.16063677	
599.6	0.16059514	0.16062761	
599.8	0.16010419	0.16061845	
600	0.15997647	0.16060929	
600.2	0.1594572	0.16060013	
600.4	0.15973891	0.16059097	
600.6	0.15942077	0.16058181	
600.8	0.15964991	0.16057265	
601	0.15967574	0.16056349	
601.2	0.15977508	0.16055433	
601.4	0.16033421	0.16054517	
601.6	0.16004848	0.16053602	
601.8	0.15981077	0.16052686	
602	0.16003168	0.16051771	
602.2	0.16024551	0.16050855	
602.4	0.15987532	0.1604994	
602.6	0.16001943	0.16049024	
602.8	0.16033231	0.16048109	
603	0.16015711	0.16047194	
603.2	0.16051935	0.16046278	
603.4	0.16032422	0.16045363	
603.6	0.16043182	0.16044448	
603.8	0.16082049	0.16043533	
604	0.16093018	0.16042618	
604.2	0.16120803	0.16041703	
604.4	0.16145449	0.16040788	
604.6	0.16118836	0.16039873	
604.8	0.16151558	0.16038958	
605	0.16130325	0.16038043	
605.2	0.16177219	0.16037129	
605.4	0.16157245	0.16036214	
605.6	0.16076369	0.16035299	
605.8	0.16080396	0.16034385	
606	0.1607568	0.1603347	
606.2	0.1608785	0.16032556	
606.4	0.16087073	0.16031641	
606.6	0.16120565	0.16030727	
606.8	0.16114921	0.16029813	
607	0.1615392	0.16028898	
607.2	0.1613826	0.16027984	
607.4	0.16094629	0.1602707	
607.6	0.16140776	0.16026156	
607.8	0.16189355	0.16025242	
608	0.16187475	0.16024328	
608.2	0.16168175	0.16023414	
608.4	0.16141194	0.160225	
608.6	0.16141806	0.16021586	
608.8	0.1611331	0.16020672	
609	0.1609937	0.16019758	
609.2	0.16116862	0.16018845	
609.4	0.16104438	0.16017931	
609.6	0.1608208	0.16017018	
609.8	0.16087241	0.16016104	
610	0.160616	0.16015191	
610.2	0.1604444	0.16014277	
610.4	0.16041859	0.16013364	
610.6	0.16023216	0.1601245	
610.8	0.15996436	0.16011537	
611	0.16012002	0.16010624	
611.2	0.15989662	0.16009711	
611.4	0.16030513	0.16008798	
611.6	0.16088413	0.16007885	
611.8	0.16139318	0.16006971	
612	0.16185274	0.16006059	
612.2	0.16210676	0.16005146	
612.4	0.16264078	0.16004233	
612.6	0.16291239	0.1600332	
612.8	0.1627938	0.16002407	
613	0.16289307	0.16001494	
613.2	0.16291468	0.16000582	
613.4	0.16258131	0.15999669	
613.6	0.16199293	0.15998757	
613.8	0.16170539	0.15997844	
614	0.16108289	0.15996932	
614.2	0.16092126	0.15996019	
614.4	0.1608825	0.15995107	
614.6	0.16089101	0.15994195	
614.8	0.16095499	0.15993282	
615	0.16132522	0.1599237	
615.2	0.16122178	0.15991458	
615.4	0.1613038	0.15990546	
615.6	0.16136173	0.15989634	
615.8	0.16126766	0.15988722	
616	0.16148432	0.1598781	
616.2	0.1611624	0.15986898	
616.4	0.16125162	0.15985986	
616.6	0.16101058	0.15985075	
616.8	0.16108436	0.15984163	
617	0.16120157	0.15983251	
617.2	0.16127	0.1598234	
617.4	0.16119797	0.15981428	
617.6	0.16149669	0.15980517	
617.8	0.16175936	0.15979605	
618	0.16170966	0.15978694	
618.2	0.16203013	0.15977782	
618.4	0.16206669	0.15976871	
618.6	0.16242677	0.1597596	
618.8	0.16279746	0.15975049	
619	0.16294585	0.15974138	
619.2	0.16298816	0.15973226	
619.4	0.16313149	0.15972315	
619.6	0.16304724	0.15971404	
619.8	0.16278811	0.15970493	
620	0.16280588	0.15969583	
620.2	0.16248607	0.15968672	
620.4	0.1625518	0.15967761	
620.6	0.16225796	0.1596685	
620.8	0.16215317	0.1596594	
621	0.16172114	0.15965029	
621.2	0.16118691	0.15964118	
