# Supplementary material for: Molecular basis for DNA recognition by the maternal pioneer transcription factor FoxH1
Source: Nat Commun. 2022 Nov 26;13:7279. doi: 10.1038/s41467-022-34925-y (PMC9701222; doi:10.1038/s41467-022-34925-y)
Supplement: Supplementary file 4 — Source Data [file 41467_2022_34925_MOESM4_ESM.zip › Sourcedata/BLIS/FoxH1/R30A/GSC/NCP/F6Results.txt]

Conc1	1.563E-08	
Start1	171.4	
Stop1	621.2	
Kobs	0.000285185372390598	
Error Kobs	6.40347897314939E-06	
Koff	0	
Error Koff	0	
Time1	Data1	Fit1	
171.4	0.00045236	0	
171.6	0.00065835	0.00006859	
171.8	0.00069562	0.00013717	
172	0.0008382	0.00020573	
172.2	0.0011159	0.00027429	
172.4	0.00144245	0.00034283	
172.6	0.00142212	0.00041135	
172.8	0.00170762	0.00047986	
173	0.00209942	0.00054836	
173.2	0.00215186	0.00061685	
173.4	0.00252013	0.00068532	
173.6	0.00316978	0.00075378	
173.8	0.00368518	0.00082223	
174	0.00340548	0.00089066	
174.2	0.00343841	0.00095908	
174.4	0.00361685	0.00102749	
174.6	0.00462031	0.00109588	
174.8	0.00488599	0.00116427	
175	0.00538337	0.00123263	
175.2	0.00594017	0.00130099	
175.4	0.00610008	0.00136933	
175.6	0.00696007	0.00143766	
175.8	0.00728322	0.00150597	
176	0.00775619	0.00157428	
176.2	0.00794815	0.00164257	
176.4	0.00771067	0.00171084	
176.6	0.00728124	0.00177911	
176.8	0.00740127	0.00184736	
177	0.00734928	0.00191559	
177.2	0.00685453	0.00198382	
177.4	0.00689991	0.00205203	
177.6	0.00695359	0.00212022	
177.8	0.00670081	0.00218841	
178	0.00711224	0.00225658	
178.2	0.00769072	0.00232474	
178.4	0.00788653	0.00239288	
178.6	0.00820143	0.00246102	
178.8	0.00824775	0.00252914	
179	0.00895151	0.00259724	
179.2	0.00934377	0.00266533	
179.4	0.00970034	0.00273341	
179.6	0.00979127	0.00280148	
179.8	0.00998797	0.00286954	
180	0.01028019	0.00293758	
180.2	0.00992105	0.0030056	
180.4	0.0098966	0.00307362	
180.6	0.01025176	0.00314162	
180.8	0.01019071	0.00320961	
181	0.01000295	0.00327758	
181.2	0.01010402	0.00334555	
181.4	0.01046063	0.0034135	
181.6	0.01078064	0.00348143	
181.8	0.01125828	0.00354935	
182	0.01200803	0.00361726	
182.2	0.01216017	0.00368516	
182.4	0.01206077	0.00375305	
182.6	0.01219142	0.00382092	
182.8	0.01242526	0.00388878	
183	0.01215194	0.00395662	
183.2	0.01161854	0.00402445	
183.4	0.01140195	0.00409227	
183.6	0.01145847	0.00416008	
183.8	0.01125526	0.00422787	
184	0.0111178	0.00429565	
184.2	0.01034425	0.00436342	
184.4	0.01010185	0.00443117	
184.6	0.00993025	0.00449891	
184.8	0.00923783	0.00456664	
185	0.00935207	0.00463436	
185.2	0.00968347	0.00470206	
185.4	0.00975834	0.00476975	
185.6	0.00980272	0.00483742	
185.8	0.01027705	0.00490509	
186	0.01056678	0.00497274	
186.2	0.010535	0.00504037	
186.4	0.01081246	0.005108	
186.6	0.0110004	0.00517561	
186.8	0.0112598	0.00524321	
187	0.01094905	0.00531079	
187.2	0.01088856	0.00537836	
187.4	0.01138795	0.00544592	
187.6	0.01174234	0.00551347	
187.8	0.01184994	0.005581	
188	0.01203174	0.00564852	
188.2	0.0117959	0.00571603	
188.4	0.01228745	0.00578352	
188.6	0.01267571	0.00585101	
188.8	0.01255495	0.00591847	
189	0.01288419	0.00598593	
189.2	0.01312907	0.00605337	
189.4	0.01324368	0.0061208	
189.6	0.013451	0.00618822	
189.8	0.01351952	0.00625562	
190	0.0131668	0.00632301	
190.2	0.01346982	0.00639039	
190.4	0.01365468	0.00645776	
190.6	0.01349854	0.00652511	
190.8	0.01390246	0.00659245	
191	0.01374814	0.00665977	
191.2	0.01423254	0.00672709	
191.4	0.01442451	0.00679439	
191.6	0.01448397	0.00686167	
191.8	0.01443266	0.00692895	
192	0.01420308	0.00699621	
192.2	0.01410248	0.00706346	
192.4	0.01424901	0.00713069	
192.6	0.01410427	0.00719792	
192.8	0.01371803	0.00726513	
193	0.01364871	0.00733232	
193.2	0.01409673	0.00739951	
193.4	0.01397985	0.00746668	
193.6	0.01390071	0.00753384	
193.8	0.01363006	0.00760098	
194	0.01374477	0.00766812	
194.2	0.01417732	0.00773524	
194.4	0.01403722	0.00780234	
194.6	0.01429492	0.00786944	
194.8	0.01467098	0.00793652	
195	0.01512065	0.00800359	
195.2	0.01486342	0.00807064	
195.4	0.01448057	0.00813768	
195.6	0.01412012	0.00820471	
195.8	0.01377034	0.00827173	
196	0.01415288	0.00833873	
196.2	0.01402671	0.00840572	
196.4	0.01419966	0.0084727	
196.6	0.01393273	0.00853967	
196.8	0.01412148	0.00860662	
197	0.01429376	0.00867356	
197.2	0.01486743	0.00874049	
197.4	0.01439288	0.0088074	
197.6	0.01465884	0.0088743	
197.8	0.0154893	0.00894119	
198	0.01621663	0.00900807	
198.2	0.01674479	0.00907493	
198.4	0.01717619	0.00914178	
198.6	0.01757608	0.00920861	
198.8	0.01756551	0.00927544	
199	0.01760647	0.00934225	
199.2	0.01749761	0.00940905	
199.4	0.01762098	0.00947583	
199.6	0.01718931	0.00954261	
199.8	0.01729035	0.00960937	
200	0.01737154	0.00967611	
200.2	0.01711573	0.00974285	
200.4	0.01710776	0.00980957	
200.6	0.01663005	0.00987628	
200.8	0.01700894	0.00994297	
201	0.01716482	0.01000966	
201.2	0.01734401	0.01007633	
201.4	0.01701189	0.01014298	
201.6	0.01759374	0.01020963	
201.8	0.01797427	0.01027626	
202	0.01794572	0.01034288	
202.2	0.01838411	0.01040949	
202.4	0.01842754	0.01047608	
202.6	0.0180822	0.01054266	
202.8	0.01799601	0.01060923	
203	0.01779108	0.01067578	
203.2	0.01806644	0.01074233	
203.4	0.0179557	0.01080886	
203.6	0.01756811	0.01087537	
203.8	0.01751042	0.01094188	
204	0.01760899	0.01100837	
204.2	0.0176595	0.01107485	
204.4	0.01832846	0.01114131	
204.6	0.01845029	0.01120777	
204.8	0.01916346	0.01127421	
205	0.01915415	0.01134063	
205.2	0.01882775	0.01140705	
205.4	0.01874585	0.01147345	
205.6	0.01889379	0.01153984	
205.8	0.01878084	0.01160622	
206	0.01920251	0.01167258	
206.2	0.01965497	0.01173893	
206.4	0.01989156	0.01180527	
206.6	0.01985075	0.0118716	
206.8	0.01999799	0.01193791	
207	0.01966408	0.01200421	
207.2	0.02001678	0.0120705	
207.4	0.01963152	0.01213677	
207.6	0.01907731	0.01220303	
207.8	0.0190287	0.01226928	
208	0.01905157	0.01233552	
208.2	0.01916378	0.01240174	
208.4	0.01954118	0.01246795	
208.6	0.01891041	0.01253415	
208.8	0.0187575	0.01260034	
209	0.01872999	0.01266651	
209.2	0.01929844	0.01273267	
209.4	0.01936552	0.01279882	
209.6	0.01950749	0.01286495	
209.8	0.02006266	0.01293108	
210	0.02020605	0.01299719	
210.2	0.02028746	0.01306328	
210.4	0.02079032	0.01312937	
210.6	0.02091521	0.01319544	
210.8	0.0209276	0.0132615	
211	0.02105061	0.01332754	
211.2	0.0211972	0.01339358	
211.4	0.02104602	0.0134596	
211.6	0.02121862	0.01352561	
211.8	0.0215058	0.0135916	
212	0.02175653	0.01365758	
212.2	0.02168457	0.01372355	
212.4	0.02145701	0.01378951	
212.6	0.02079635	0.01385546	
212.8	0.02105	0.01392139	
213	0.0214358	0.01398731	
213.2	0.02118308	0.01405322	
213.4	0.02064573	0.01411911	
213.6	0.0210974	0.01418499	
213.8	0.02095886	0.01425086	
214	0.02080458	0.01431672	
214.2	0.02082163	0.01438256	
214.4	0.02114972	0.01444839	
214.6	0.02101225	0.01451421	
214.8	0.02091325	0.01458002	
215	0.02145002	0.01464581	
215.2	0.02189939	0.01471159	
215.4	0.02219263	0.01477736	
215.6	0.02217973	0.01484311	
215.8	0.02182511	0.01490885	
216	0.0220031	0.01497458	
216.2	0.0218334	0.0150403	
216.4	0.02185031	0.01510601	
216.6	0.02180237	0.0151717	
216.8	0.0220299	0.01523738	
217	0.02156988	0.01530305	
217.2	0.02152263	0.0153687	
217.4	0.02193992	0.01543434	
217.6	0.02205025	0.01549997	
217.8	0.02219875	0.01556559	
218	0.0222282	0.01563119	
218.2	0.02239773	0.01569678	
218.4	0.02285425	0.01576236	
218.6	0.02274084	0.01582793	
218.8	0.02317516	0.01589348	
219	0.02354549	0.01595902	
219.2	0.02383671	0.01602455	
219.4	0.02364561	0.01609007	
219.6	0.02330496	0.01615557	
219.8	0.02337917	0.01622106	
220	0.02426268	0.01628654	
220.2	0.02429837	0.016352	
220.4	0.02426709	0.01641746	
220.6	0.02402446	0.0164829	
220.8	0.02399497	0.01654833	
221	0.0236129	0.01661374	
221.2	0.02407845	0.01667914	
221.4	0.02391773	0.01674453	
221.6	0.02329129	0.01680991	
221.8	0.02370845	0.01687528	
222	0.02319951	0.01694063	
222.2	0.0235128	0.01700597	
222.4	0.02315149	0.0170713	
222.6	0.02297337	0.01713661	
222.8	0.02307209	0.01720191	
223	0.02316141	0.0172672	
223.2	0.02341542	0.01733248	
223.4	0.02344181	0.01739775	
223.6	0.02361485	0.017463	
223.8	0.02403778	0.01752824	
224	0.02438995	0.01759347	
224.2	0.02469886	0.01765868	
224.4	0.02498021	0.01772388	
224.6	0.0250165	0.01778907	
224.8	0.02546859	0.01785425	
225	0.02539162	0.01791941	
225.2	0.02592309	0.01798457	
225.4	0.02589215	0.01804971	
225.6	0.02567841	0.01811483	
225.8	0.02545178	0.01817995	
226	0.02504265	0.01824505	
226.2	0.02496554	0.01831014	
226.4	0.02488681	0.01837522	
226.6	0.02518358	0.01844028	
226.8	0.02521671	0.01850533	
227	0.0248623	0.01857037	
227.2	0.02454005	0.0186354	
227.4	0.02438851	0.01870041	
227.6	0.02437724	0.01876542	
227.8	0.02482281	0.01883041	
228	0.02482675	0.01889538	
228.2	0.02500142	0.01896035	
228.4	0.02475821	0.0190253	
228.6	0.02461103	0.01909024	
228.8	0.02530579	0.01915517	
229	0.0253633	0.01922008	
229.2	0.02589133	0.01928499	
229.4	0.02615304	0.01934988	
229.6	0.02587128	0.01941475	
229.8	0.025742	0.01947962	
230	0.02622182	0.01954447	
230.2	0.02629349	0.01960931	
230.4	0.02660109	0.01967414	
230.6	0.02656789	0.01973896	
230.8	0.02626072	0.01980376	
231	0.02587914	0.01986855	
231.2	0.02615256	0.01993333	
231.4	0.02619159	0.01999809	
231.6	0.0263559	0.02006285	
231.8	0.02668663	0.02012759	
232	0.02642346	0.02019231	
232.2	0.02667857	0.02025703	
232.4	0.02682698	0.02032173	
232.6	0.02735224	0.02038643	
232.8	0.02757783	0.0204511	
233	0.02760975	0.02051577	
233.2	0.02855038	0.02058042	
233.4	0.02848282	0.02064507	
233.6	0.0279557	0.02070969	
233.8	0.02787605	0.02077431	
234	0.02831919	0.02083892	
234.2	0.02831337	0.02090351	
234.4	0.02834833	0.02096809	
234.6	0.02816934	0.02103265	
234.8	0.02760392	0.02109721	
235	0.02790577	0.02116175	
235.2	0.02772383	0.02122628	
235.4	0.02734175	0.0212908	
235.6	0.02689996	0.0213553	
235.8	0.02657675	0.0214198	
236	0.02613062	0.02148428	
236.2	0.02596056	0.02154874	
236.4	0.02584128	0.0216132	
236.6	0.02582797	0.02167764	
236.8	0.02544621	0.02174207	
237	0.0256059	0.02180649	
237.2	0.02580531	0.0218709	
237.4	0.02563962	0.02193529	
237.6	0.02593033	0.02199967	
237.8	0.02686389	0.02206404	
238	0.02740831	0.0221284	
238.2	0.02768816	0.02219274	
238.4	0.02797839	0.02225708	
238.6	0.02844374	0.0223214	
238.8	0.0288762	0.0223857	
239	0.02965419	0.02245	
239.2	0.02962844	0.02251428	
239.4	0.02979986	0.02257855	
239.6	0.02906294	0.02264281	
239.8	0.02859377	0.02270705	
240	0.02835076	0.02277129	
240.2	0.02830606	0.02283551	
240.4	0.02829831	0.02289972	
240.6	0.02804587	0.02296391	
240.8	0.02754122	0.0230281	
241	0.0276064	0.02309227	
241.2	0.027828	0.02315643	
241.4	0.0277666	0.02322058	
241.6	0.02777432	0.02328471	
241.8	0.02804555	0.02334883	
242	0.02776207	0.02341294	
242.2	0.02815574	0.02347704	
242.4	0.02832614	0.02354113	
242.6	0.02890875	0.0236052	
242.8	0.02984943	0.02366926	
243	0.0300264	0.02373331	
243.2	0.03021838	0.02379734	
243.4	0.03014141	0.02386137	
243.6	0.0298182	0.02392538	
243.8	0.03003736	0.02398938	
244	0.03018038	0.02405337	
244.2	0.03039414	0.02411734	
244.4	0.03071035	0.0241813	
244.6	0.03071237	0.02424525	
244.8	0.03052215	0.02430919	
245	0.03080977	0.02437312	
245.2	0.03074884	0.02443703	
245.4	0.03035176	0.02450093	
245.6	0.03021975	0.02456482	
245.8	0.03011355	0.0246287	
246	0.02984829	0.02469256	
246.2	0.029961	0.02475642	
246.4	0.03032338	0.02482026	
246.6	0.03032115	0.02488408	
246.8	0.03088887	0.0249479	
247	0.03076464	0.0250117	
247.2	0.03041765	0.02507549	
247.4	0.03021094	0.02513927	
247.6	0.03033674	0.02520304	
247.8	0.03040177	0.02526679	
248	0.03011443	0.02533053	
248.2	0.03041164	0.02539426	
248.4	0.03073534	0.02545798	
248.6	0.03058843	0.02552169	
248.8	0.03030552	0.02558538	
249	0.03057016	0.02564906	
249.2	0.03063984	0.02571273	
249.4	0.03066423	0.02577639	
249.6	0.03063106	0.02584003	
249.8	0.03050093	0.02590366	
250	0.03094661	0.02596728	
250.2	0.03160963	0.02603089	
250.4	0.03226062	0.02609448	
250.6	0.03217433	0.02615807	
250.8	0.03271843	0.02622164	
251	0.03285441	0.0262852	
251.2	0.03249555	0.02634874	
251.4	0.03247807	0.02641228	
251.6	0.03275004	0.0264758	
251.8	0.03267121	0.02653931	
252	0.0327804	0.02660281	
252.2	0.03307907	0.02666629	
252.4	0.03312048	0.02672977	
252.6	0.03280588	0.02679323	
252.8	0.03280083	0.02685668	
253	0.0332979	0.02692011	
253.2	0.03322733	0.02698354	
253.4	0.03318778	0.02704695	
253.6	0.03322492	0.02711035	
253.8	0.03308496	0.02717374	
254	0.03397425	0.02723712	
254.2	0.03399704	0.02730048	
254.4	0.0341306	0.02736383	
254.6	0.03432777	0.02742717	
254.8	0.03425125	0.0274905	
255	0.03446102	0.02755381	
255.2	0.0342402	0.02761712	
255.4	0.03443881	0.02768041	
255.6	0.03478546	0.02774369	
255.8	0.03455051	0.02780695	
256	0.03418573	0.02787021	
256.2	0.03412683	0.02793345	
256.4	0.03385085	0.02799668	
256.6	0.03355257	0.0280599	
256.8	0.03336864	0.0281231	
257	0.03352842	0.0281863	
257.2	0.03341407	0.02824948	
257.4	0.03327519	0.02831265	
257.6	0.03359657	0.0283758	
257.8	0.03377718	0.02843895	
258	0.03406365	0.02850208	
258.2	0.03361796	0.0285652	
258.4	0.03433551	0.02862831	
258.6	0.03457773	0.02869141	
258.8	0.03477705	0.02875449	
259	0.03507135	0.02881757	
259.2	0.03506413	0.02888063	
259.4	0.03522085	0.02894368	
259.6	0.0350093	0.02900671	
259.8	0.03498066	0.02906974	
260	0.03512	0.02913275	
260.2	0.03516123	0.02919575	
260.4	0.0353215	0.02925874	
260.6	0.03526942	0.02932171	
260.8	0.03496557	0.02938468	
261	0.03486143	0.02944763	
261.2	0.03465274	0.02951057	
261.4	0.03447904	0.02957349	
261.6	0.03472063	0.02963641	
261.8	0.03467008	0.02969931	
262	0.03472355	0.0297622	
262.2	0.03511713	0.02982508	
262.4	0.03600146	0.02988795	
262.6	0.03613422	0.02995081	
262.8	0.03642059	0.03001365	
263	0.03636148	0.03007648	
263.2	0.03645762	0.0301393	
263.4	0.03690819	0.03020211	
263.6	0.037142	0.0302649	
263.8	0.03781174	0.03032768	
264	0.03757386	0.03039045	
264.2	0.03734911	0.03045321	
264.4	0.03769603	0.03051596	
264.6	0.03708394	0.03057869	
264.8	0.03635509	0.03064142	
265	0.03619533	0.03070413	
265.2	0.03612368	0.03076682	
265.4	0.03625019	0.03082951	
265.6	0.03623614	0.03089219	
265.8	0.03640672	0.03095485	
266	0.03670601	0.0310175	
266.2	0.03728525	0.03108014	
266.4	0.0372881	0.03114276	
266.6	0.03693897	0.03120538	
266.8	0.0369062	0.03126798	
267	0.03686618	0.03133057	
267.2	0.03726587	0.03139315	
267.4	0.03776516	0.03145571	
267.6	0.03765879	0.03151827	
267.8	0.0376403	0.03158081	
268	0.0379417	0.03164334	
268.2	0.03857492	0.03170586	
268.4	0.03850877	0.03176836	
268.6	0.03821716	0.03183086	
268.8	0.03811729	0.03189334	
269	0.03795414	0.03195581	
269.2	0.03786121	0.03201827	
269.4	0.03778465	0.03208071	
269.6	0.03806121	0.03214315	
269.8	0.03830159	0.03220557	
270	0.03857492	0.03226798	
270.2	0.03865689	0.03233038	
270.4	0.03813547	0.03239277	
270.6	0.03807878	0.03245514	
270.8	0.03801614	0.0325175	
271	0.03767386	0.03257985	
271.2	0.03764442	0.03264219	
271.4	0.03768049	0.03270452	
271.6	0.03794049	0.03276683	
271.8	0.03828773	0.03282913	
272	0.03914181	0.03289142	
272.2	0.03954346	0.0329537	
272.4	0.03924863	0.03301597	
272.6	0.03897359	0.03307822	
272.8	0.03858418	0.03314047	
273	0.03836541	0.0332027	
273.2	0.03833219	0.03326492	
273.4	0.03846788	0.03332712	
273.6	0.0387431	0.03338932	
273.8	0.03879164	0.0334515	
274	0.03852938	0.03351367	
274.2	0.03830197	0.03357583	
274.4	0.038555	0.03363798	
274.6	0.03838934	0.03370011	
274.8	0.03821391	0.03376224	
275	0.03782343	0.03382435	
275.2	0.03802075	0.03388645	
275.4	0.03841537	0.03394854	
275.6	0.03872263	0.03401061	
275.8	0.03908308	0.03407268	
276	0.03924902	0.03413473	
276.2	0.03963686	0.03419677	
276.4	0.03931178	0.0342588	
276.6	0.03870263	0.03432081	
276.8	0.03873456	0.03438282	
277	0.03916738	0.03444481	
277.2	0.03910282	0.03450679	
277.4	0.0393089	0.03456876	
277.6	0.039442	0.03463071	
277.8	0.03962346	0.03469266	
278	0.03959628	0.03475459	
278.2	0.04037214	0.03481651	
278.4	0.04073255	0.03487842	
278.6	0.04019638	0.03494032	
278.8	0.04042464	0.0350022	
279	0.04013646	0.03506408	
279.2	0.03997365	0.03512594	
279.4	0.04027493	0.03518779	
279.6	0.04032957	0.03524963	
279.8	0.04082215	0.03531145	
280	0.040558	0.03537327	
280.2	0.04082832	0.03543507	
280.4	0.04035932	0.03549686	
280.6	0.03977039	0.03555864	
280.8	0.04035411	0.0356204	
281	0.04035089	0.03568216	
281.2	0.04020149	0.0357439	
281.4	0.04032948	0.03580563	
281.6	0.04068112	0.03586735	
281.8	0.04058342	0.03592906	
282	0.04086247	0.03599076	
282.2	0.04137244	0.03605244	
282.4	0.04123547	0.03611411	
282.6	0.0408337	0.03617577	
282.8	0.04057358	0.03623742	
283	0.04044503	0.03629906	
283.2	0.04030139	0.03636068	
283.4	0.04061824	0.03642229	
283.6	0.04048227	0.03648389	
283.8	0.04063543	0.03654548	
284	0.04024087	0.03660706	
284.2	0.04031671	0.03666863	
284.4	0.03991072	0.03673018	
284.6	0.03984804	0.03679172	
284.8	0.04047787	0.03685325	
285	0.0405675	0.03691477	
285.2	0.04090309	0.03697628	
285.4	0.04103799	0.03703777	
285.6	0.04127495	0.03709925	
285.8	0.04145872	0.03716072	
286	0.04185857	0.03722218	
286.2	0.04204246	0.03728363	
286.4	0.04160308	0.03734507	
286.6	0.04151412	0.03740649	
286.8	0.04136431	0.0374679	
287	0.04200621	0.0375293	
287.2	0.04223437	0.03759069	
287.4	0.04186044	0.03765207	
287.6	0.04175026	0.03771343	
287.8	0.04183178	0.03777479	
288	0.04146812	0.03783613	
288.2	0.04158969	0.03789746	
288.4	0.04159449	0.03795877	
288.6	0.0420431	0.03802008	
288.8	0.04222366	0.03808137	
289	0.04176981	0.03814266	
289.2	0.04178985	0.03820393	
289.4	0.04170473	0.03826519	
289.6	0.04188921	0.03832643	
289.8	0.04203756	0.03838767	
290	0.04205589	0.03844889	
290.2	0.04247214	0.0385101	
290.4	0.04233966	0.0385713	
290.6	0.04340266	0.03863249	
290.8	0.04412199	0.03869367	
291	0.04490255	0.03875484	
291.2	0.04506834	0.03881599	
291.4	0.04485615	0.03887713	
291.6	0.04521139	0.03893826	
291.8	0.04457969	0.03899938	
292	0.04391342	0.03906048	
292.2	0.04356906	0.03912158	
292.4	0.04341036	0.03918266	
292.6	0.04304929	0.03924373	
292.8	0.04254089	0.03930479	
293	0.04203791	0.03936584	
293.2	0.04235676	0.03942688	
293.4	0.04205852	0.0394879	
293.6	0.04231335	0.03954891	
293.8	0.04248366	0.03960991	
294	0.04229335	0.0396709	
294.2	0.04251165	0.03973188	
294.4	0.04283633	0.03979284	
294.6	0.04361796	0.0398538	
294.8	0.04413797	0.03991474	
295	0.0445398	0.03997567	
295.2	0.04465149	0.04003659	
295.4	0.04479923	0.0400975	
295.6	0.04478747	0.04015839	
295.8	0.04361765	0.04021928	
296	0.04361791	0.04028015	
296.2	0.04369716	0.04034101	
296.4	0.04401957	0.04040186	
296.6	0.04424047	0.0404627	
296.8	0.04453511	0.04052352	
297	0.04473185	0.04058433	
297.2	0.04481633	0.04064514	
297.4	0.04455531	0.04070593	
297.6	0.04501784	0.04076671	
297.8	0.04465774	0.04082747	
298	0.04469467	0.04088823	
298.2	0.04476037	0.04094897	
298.4	0.04481591	0.0410097	
298.6	0.04458943	0.04107042	
298.8	0.0446463	0.04113113	
299	0.04454746	0.04119183	
299.2	0.04401596	0.04125252	
299.4	0.04393892	0.04131319	
299.6	0.04358266	0.04137385	
299.8	0.04308939	0.0414345	
300	0.0433619	0.04149514	
300.2	0.04386049	0.04155577	
300.4	0.04417194	0.04161638	
300.6	0.0442416	0.04167699	
300.8	0.04451383	0.04173758	
301	0.04476661	0.04179816	
301.2	0.04470186	0.04185873	
301.4	0.04492985	0.04191929	
301.6	0.04551126	0.04197983	
301.8	0.04548526	0.04204037	
302	0.04640617	0.04210089	
302.2	0.04612861	0.0421614	
302.4	0.04618228	0.0422219	
302.6	0.04646637	0.04228239	
302.8	0.04645968	0.04234287	
303	0.0466413	0.04240333	
303.2	0.04651759	0.04246378	
303.4	0.0461869	0.04252422	
303.6	0.04590047	0.04258465	
303.8	0.04600582	0.04264507	
304	0.04597689	0.04270548	
304.2	0.04615395	0.04276587	
304.4	0.04584964	0.04282626	
304.6	0.04577814	0.04288663	
304.8	0.04565487	0.04294699	
305	0.04540124	0.04300734	
305.2	0.04526997	0.04306767	
305.4	0.04563928	0.043128	
305.6	0.04592709	0.04318831	
305.8	0.04606628	0.04324862	
306	0.04662211	0.04330891	
306.2	0.04638783	0.04336919	
306.4	0.04667731	0.04342945	
306.6	0.04679465	0.04348971	
306.8	0.04698418	0.04354995	
307	0.04721155	0.04361019	
307.2	0.04717142	0.04367041	
307.4	0.04710854	0.04373062	
307.6	0.04741573	0.04379082	
307.8	0.04772394	0.043851	
308	0.04774152	0.04391118	
308.2	0.0472833	0.04397134	
308.4	0.04687832	0.04403149	
308.6	0.04670217	0.04409163	
308.8	0.04651089	0.04415176	
309	0.04661034	0.04421188	
309.2	0.04659678	0.04427199	
309.4	0.04657398	0.04433208	
309.6	0.0462101	0.04439216	
309.8	0.04618712	0.04445223	
310	0.04646602	0.04451229	
310.2	0.04623143	0.04457234	
310.4	0.04596015	0.04463238	
310.6	0.04582329	0.0446924	
310.8	0.04602892	0.04475242	
311	0.04608418	0.04481242	
311.2	0.04625008	0.04487241	
311.4	0.04615336	0.04493239	
311.6	0.04619595	0.04499236	
311.8	0.04669802	0.04505231	
312	0.04643424	0.04511226	
312.2	0.04621381	0.04517219	
312.4	0.04670969	0.04523211	
312.6	0.0474538	0.04529202	
312.8	0.04774797	0.04535192	
313	0.04771545	0.04541181	
313.2	0.04813544	0.04547168	
313.4	0.04894364	0.04553155	
313.6	0.04926221	0.0455914	
313.8	0.04992962	0.04565124	
314	0.05001372	0.04571107	
314.2	0.04975841	0.04577089	
314.4	0.04970018	0.04583069	
314.6	0.04958151	0.04589049	
314.8	0.04940273	0.04595027	
315	0.04882629	0.04601005	
315.2	0.04892236	0.04606981	
315.4	0.04875868	0.04612956	
315.6	0.048626	0.04618929	
315.8	0.0483432	0.04624902	
316	0.04778105	0.04630873	
316.2	0.04784738	0.04636844	
316.4	0.04818038	0.04642813	
316.6	0.04820178	0.04648781	
316.8	0.04792989	0.04654748	
317	0.04828193	0.04660714	
317.2	0.0492471	0.04666678	
317.4	0.04916333	0.04672642	
317.6	0.04877123	0.04678604	
317.8	0.04859325	0.04684565	
318	0.04855949	0.04690525	
318.2	0.04901093	0.04696484	
318.4	0.04898821	0.04702442	
318.6	0.04888663	0.04708399	
318.8	0.04866165	0.04714354	
319	0.04933522	0.04720308	
319.2	0.05026644	0.04726262	
319.4	0.05050538	0.04732214	
319.6	0.05057436	0.04738164	
319.8	0.05063107	0.04744114	
320	0.05106228	0.04750063	
320.2	0.0513601	0.0475601	
320.4	0.05152464	0.04761957	
320.6	0.0510036	0.04767902	
320.8	0.05118742	0.04773846	
321	0.0514813	0.04779789	
321.2	0.05132793	0.0478573	
321.4	0.05092137	0.04791671	
321.6	0.0512359	0.04797611	
321.8	0.05129849	0.04803549	
322	0.05124601	0.04809486	
322.2	0.05091798	0.04815422	
322.4	0.04990881	0.04821357	
322.6	0.04976796	0.04827291	
322.8	0.04970897	0.04833223	
323	0.0506646	0.04839155	
323.2	0.05059129	0.04845085	
323.4	0.05078631	0.04851015	
323.6	0.05075275	0.04856943	
323.8	0.05098741	0.0486287	
324	0.0509	0.04868795	
324.2	0.05073636	0.0487472	
324.4	0.05049374	0.04880644	
324.6	0.05046359	0.04886566	
324.8	0.05119257	0.04892487	
325	0.05146893	0.04898407	
325.2	0.05146903	0.04904326	
325.4	0.05206903	0.04910244	
325.6	0.05204747	0.04916161	
325.8	0.05147007	0.04922077	
326	0.05122974	0.04927991	
326.2	0.05125507	0.04933904	
326.4	0.05056817	0.04939816	
326.6	0.0508036	0.04945728	
326.8	0.05064682	0.04951637	
327	0.05120851	0.04957546	
327.2	0.0515265	0.04963454	
327.4	0.05150194	0.0496936	
327.6	0.0518067	0.04975266	
327.8	0.05188198	0.0498117	
328	0.05135668	0.04987073	
328.2	0.05173053	0.04992975	
328.4	0.05127546	0.04998876	
328.6	0.05175152	0.05004776	
328.8	0.05160217	0.05010674	
329	0.05199274	0.05016572	
329.2	0.05216569	0.05022468	
329.4	0.05235579	0.05028363	
329.6	0.05230972	0.05034257	
329.8	0.05231669	0.0504015	
330	0.05280349	0.05046042	
330.2	0.05254388	0.05051932	
330.4	0.05197934	0.05057822	
330.6	0.05207835	0.0506371	
330.8	0.05193997	0.05069598	
331	0.05206758	0.05075484	
331.2	0.05248017	0.05081369	
331.4	0.05213868	0.05087253	
331.6	0.05242194	0.05093135	
331.8	0.05224193	0.05099017	
332	0.05246826	0.05104898	
332.2	0.05331255	0.05110777	
332.4	0.05334595	0.05116655	
332.6	0.05360437	0.05122532	
332.8	0.05375377	0.05128408	
333	0.05429266	0.05134283	
333.2	0.0542333	0.05140157	
333.4	0.05465481	0.05146029	
333.6	0.05449296	0.05151901	
333.8	0.05453857	0.05157771	
334	0.05460253	0.0516364	
334.2	0.05396333	0.05169508	
334.4	0.05380383	0.05175375	
334.6	0.05369517	0.05181241	
334.8	0.05385949	0.05187106	
335	0.05386462	0.0519297	
335.2	0.05479846	0.05198832	
335.4	0.05454893	0.05204693	
335.6	0.0547432	0.05210554	
335.8	0.05504469	0.05216413	
336	0.05600933	0.05222271	
336.2	0.05710138	0.05228127	
336.4	0.05682054	0.05233983	
336.6	0.05651048	0.05239838	
336.8	0.05648728	0.05245691	
337	0.05618789	0.05251543	
337.2	0.05637691	0.05257395	
337.4	0.05658874	0.05263245	
337.6	0.05597983	0.05269094	
337.8	0.05592826	0.05274942	
338	0.05533959	0.05280788	
338.2	0.0549743	0.05286634	
338.4	0.05492383	0.05292478	
338.6	0.05471324	0.05298322	
338.8	0.0544451	0.05304164	
339	0.05420635	0.05310005	
339.2	0.05437516	0.05315845	
339.4	0.05398226	0.05321684	
339.6	0.05376216	0.05327522	
339.8	0.05375092	0.05333358	
340	0.05441274	0.05339194	
340.2	0.05461613	0.05345028	
340.4	0.05459891	0.05350862	
340.6	0.05451714	0.05356694	
340.8	0.05461787	0.05362525	
341	0.05508679	0.05368355	
341.2	0.05576635	0.05374183	
341.4	0.05589267	0.05380011	
341.6	0.05614808	0.05385838	
341.8	0.05631566	0.05391663	
342	0.05642834	0.05397487	
342.2	0.05613686	0.05403311	
342.4	0.05618283	0.05409133	
342.6	0.05592614	0.05414954	
342.8	0.05618533	0.05420773	
343	0.05664981	0.05426592	
343.2	0.05665196	0.0543241	
343.4	0.05614594	0.05438226	
343.6	0.05575556	0.05444042	
343.8	0.05607626	0.05449856	
344	0.05641635	0.05455669	
344.2	0.05646487	0.05461481	
344.4	0.0571672	0.05467292	
344.6	0.05689681	0.05473102	
344.8	0.05690231	0.05478911	
345	0.05716021	0.05484718	
345.2	0.05707279	0.05490525	
345.4	0.05698751	0.0549633	
345.6	0.05712634	0.05502134	
345.8	0.05670414	0.05507937	
346	0.05636572	0.05513739	
346.2	0.05627697	0.0551954	
346.4	0.05651317	0.0552534	
346.6	0.05656243	0.05531139	
346.8	0.05732068	0.05536936	
347	0.05724007	0.05542733	
347.2	0.05755532	0.05548528	
347.4	0.05766361	0.05554322	
347.6	0.05814338	0.05560115	
347.8	0.05870937	0.05565907	
348	0.05866252	0.05571698	
348.2	0.05859833	0.05577488	
348.4	0.0586223	0.05583277	
348.6	0.05818641	0.05589064	
348.8	0.05770512	0.05594851	
349	0.05780652	0.05600636	
349.2	0.05746243	0.0560642	
349.4	0.05753294	0.05612203	
349.6	0.05741007	0.05617985	
349.8	0.05686632	0.05623766	
350	0.05675109	0.05629546	
350.2	0.05714859	0.05635324	
350.4	0.0568535	0.05641102	
350.6	0.05691107	0.05646878	
350.8	0.05736819	0.05652654	
351	0.05761717	0.05658428	
351.2	0.05837055	0.05664201	
351.4	0.0586063	0.05669973	
351.6	0.05817256	0.05675744	
351.8	0.05836795	0.05681514	
352	0.05817712	0.05687283	
352.2	0.05806099	0.0569305	
352.4	0.05803894	0.05698817	
352.6	0.05819454	0.05704582	
352.8	0.05800305	0.05710346	
353	0.05875211	0.05716109	
353.2	0.05873788	0.05721871	
353.4	0.05853468	0.05727632	
353.6	0.05828827	0.05733392	
353.8	0.05806641	0.05739151	
354	0.05825614	0.05744909	
354.2	0.0585656	0.05750665	
354.4	0.05859553	0.05756421	
354.6	0.05863485	0.05762175	
354.8	0.05924917	0.05767928	
355	0.05916067	0.0577368	
355.2	0.05909244	0.05779431	
355.4	0.05890363	0.05785181	
355.6	0.05871726	0.0579093	
355.8	0.05924572	0.05796678	
356	0.05917107	0.05802424	
356.2	0.05917686	0.0580817	
356.4	0.0589797	0.05813914	
356.6	0.05918626	0.05819657	
356.8	0.05875683	0.05825399	
357	0.05867845	0.0583114	
357.2	0.05773861	0.0583688	
357.4	0.05767318	0.05842619	
357.6	0.05786505	0.05848357	
357.8	0.0583358	0.05854094	
358	0.05878307	0.05859829	
358.2	0.05939208	0.05865564	
358.4	0.05959808	0.05871297	
358.6	0.06024067	0.05877029	
358.8	0.06086756	0.05882761	
359	0.06094414	0.05888491	
359.2	0.06161225	0.0589422	
359.4	0.06200648	0.05899947	
359.6	0.06262224	0.05905674	
359.8	0.06251121	0.059114	
360	0.06236137	0.05917124	
360.2	0.06225298	0.05922848	
360.4	0.06207086	0.0592857	
360.6	0.06191918	0.05934292	
360.8	0.06098513	0.05940012	
361	0.06031765	0.05945731	
361.2	0.05984205	0.05951449	
361.4	0.05917185	0.05957166	
361.6	0.05911389	0.05962881	
361.8	0.05877285	0.05968596	
362	0.05854407	0.0597431	
362.2	0.05856964	0.05980022	
362.4	0.05842058	0.05985734	
362.6	0.05892783	0.05991444	
362.8	0.05864412	0.05997153	
363	0.05838684	0.06002861	
363.2	0.05881112	0.06008568	
363.4	0.05898644	0.06014274	
363.6	0.0592916	0.06019979	
363.8	0.05971824	0.06025683	
364	0.06034547	0.06031385	
364.2	0.0609644	0.06037087	
364.4	0.06138692	0.06042787	
364.6	0.06162796	0.06048487	
364.8	0.06189099	0.06054185	
365	0.06208952	0.06059882	
365.2	0.06200577	0.06065578	
365.4	0.06162236	0.06071273	
365.6	0.06248664	0.06076967	
365.8	0.06201073	0.0608266	
366	0.06161593	0.06088351	
366.2	0.06156078	0.06094042	
366.4	0.06104993	0.06099732	
366.6	0.06073646	0.0610542	
366.8	0.06042847	0.06111107	
367	0.06026232	0.06116794	
367.2	0.06087748	0.06122479	
367.4	0.06114124	0.06128163	
367.6	0.06131149	0.06133846	
367.8	0.06179026	0.06139528	
368	0.06196584	0.06145208	
368.2	0.06209295	0.06150888	
368.4	0.06205105	0.06156567	
368.6	0.06269928	0.06162244	
368.8	0.06288443	0.06167921	
369	0.06301815	0.06173596	
369.2	0.06300202	0.0617927	
369.4	0.06267278	0.06184943	
369.6	0.06257407	0.06190615	
369.8	0.06204866	0.06196286	
370	0.06169182	0.06201956	
370.2	0.06176438	0.06207625	
370.4	0.06167675	0.06213293	
370.6	0.06188948	0.06218959	
370.8	0.06221312	0.06224625	
371	0.06222678	0.06230289	
371.2	0.06275259	0.06235953	
371.4	0.06275585	0.06241615	
371.6	0.06301999	0.06247276	
371.8	0.06317708	0.06252936	
372	0.06339644	0.06258595	
372.2	0.06319551	0.06264253	
372.4	0.06378711	0.0626991	
372.6	0.06429229	0.06275566	
372.8	0.06432329	0.06281221	
373	0.06475655	0.06286874	
373.2	0.06458523	0.06292527	
373.4	0.06417134	0.06298178	
373.6	0.06407701	0.06303828	
373.8	0.06430975	0.06309478	
374	0.06441435	0.06315126	
374.2	0.06457085	0.06320773	
374.4	0.06425601	0.06326419	
374.6	0.06418592	0.06332064	
374.8	0.06434417	0.06337708	
375	0.06429655	0.0634335	
375.2	0.06440273	0.06348992	
375.4	0.06410206	0.06354633	
375.6	0.06424904	0.06360272	
375.8	0.06424581	0.0636591	
376	0.06415624	0.06371548	
376.2	0.06415259	0.06377184	
376.4	0.06482249	0.06382819	
376.6	0.06522433	0.06388453	
376.8	0.06557126	0.06394086	
377	0.0658528	0.06399718	
377.2	0.06577973	0.06405349	
377.4	0.06593745	0.06410979	
377.6	0.06588666	0.06416608	
377.8	0.06615625	0.06422235	
378	0.06591034	0.06427862	
378.2	0.0654689	0.06433487	
378.4	0.06519505	0.06439111	
378.6	0.06546518	0.06444735	
378.8	0.06542442	0.06450357	
379	0.06520835	0.06455978	
379.2	0.06500719	0.06461598	
379.4	0.06490043	0.06467217	
379.6	0.06516351	0.06472835	
379.8	0.0651839	0.06478452	
380	0.06501241	0.06484068	
380.2	0.06532003	0.06489682	
380.4	0.06567312	0.06495296	
380.6	0.06598319	0.06500908	
380.8	0.06594733	0.0650652	
381	0.06606597	0.0651213	
381.2	0.0660468	0.06517739	
381.4	0.0660468	0.06523347	
381.6	0.06605678	0.06522975	
381.8	0.06614809	0.06522603	
382	0.06630221	0.06522231	
382.2	0.06560598	0.06521859	
382.4	0.06508588	0.06521487	
382.6	0.06426711	0.06521115	
382.8	0.06394736	0.06520743	
383	0.06344676	0.06520372	
383.2	0.06324021	0.0652	
383.4	0.06275247	0.06519628	
383.6	0.0622562	0.06519256	
383.8	0.06103736	0.06518884	
384	0.06128029	0.06518512	
384.2	0.06115221	0.06518141	
384.4	0.06073151	0.06517769	
384.6	0.06081889	0.06517397	
384.8	0.06084175	0.06517025	
385	0.06100627	0.06516654	
385.2	0.06101791	0.06516282	
385.4	0.06090419	0.0651591	
385.6	0.06098231	0.06515539	
385.8	0.06127414	0.06515167	
386	0.06176984	0.06514795	
386.2	0.06122916	0.06514424	
386.4	0.06100057	0.06514052	
386.6	0.06120135	0.06513681	
386.8	0.06178159	0.06513309	
387	0.06184095	0.06512938	
387.2	0.06207709	0.06512566	
387.4	0.06216845	0.06512195	
387.6	0.06204288	0.06511823	
387.8	0.06184778	0.06511452	
388	0.06214499	0.06511081	
388.2	0.06190977	0.06510709	
388.4	0.06189817	0.06510338	
388.6	0.06200677	0.06509967	
388.8	0.06201333	0.06509595	
389	0.06197545	0.06509224	
389.2	0.06154792	0.06508853	
389.4	0.06148082	0.06508482	
389.6	0.06146879	0.0650811	
389.8	0.0618647	0.06507739	
390	0.06224423	0.06507368	
390.2	0.06168822	0.06506997	
390.4	0.06159085	0.06506626	
390.6	0.06227574	0.06506255	
390.8	0.06233047	0.06505883	
391	0.06252367	0.06505512	
391.2	0.06279395	0.06505141	
391.4	0.06298414	0.0650477	
391.6	0.0625789	0.06504399	
391.8	0.06271188	0.06504028	
392	0.0626442	0.06503657	
392.2	0.0628303	0.06503286	
392.4	0.06275542	0.06502916	
392.6	0.06237225	0.06502545	
392.8	0.06186862	0.06502174	
393	0.06200849	0.06501803	
393.2	0.06180077	0.06501432	
393.4	0.06175747	0.06501061	
393.6	0.06121302	0.0650069	
393.8	0.06095492	0.0650032	
394	0.06063726	0.06499949	
394.2	0.06022981	0.06499578	
394.4	0.06005821	0.06499208	
394.6	0.06007698	0.06498837	
394.8	0.05956579	0.06498466	
395	0.0601145	0.06498096	
395.2	0.06000086	0.06497725	
395.4	0.0598169	0.06497354	
395.6	0.0597751	0.06496984	
395.8	0.06017403	0.06496613	
396	0.05987992	0.06496243	
396.2	0.05976895	0.06495872	
396.4	0.05933738	0.06495502	
396.6	0.05859701	0.06495131	
396.8	0.05878111	0.06494761	
397	0.05923479	0.0649439	
397.2	0.05910231	0.0649402	
397.4	0.05965969	0.06493649	
397.6	0.05980048	0.06493279	
397.8	0.0598082	0.06492909	
398	0.05993397	0.06492538	
398.2	0.0601542	0.06492168	
398.4	0.06009918	0.06491798	
398.6	0.06017871	0.06491428	
398.8	0.06046734	0.06491057	
399	0.06097766	0.06490687	
399.2	0.06068363	0.06490317	
399.4	0.06028908	0.06489947	
399.6	0.06042013	0.06489577	
399.8	0.05977034	0.06489206	
400	0.05968244	0.06488836	
400.2	0.0595784	0.06488466	
400.4	0.05908779	0.06488096	
400.6	0.05943126	0.06487726	
400.8	0.060062	0.06487356	
401	0.06047296	0.06486986	
401.2	0.06089916	0.06486616	
401.4	0.0612827	0.06486246	
401.6	0.06145262	0.06485876	
401.8	0.06137916	0.06485506	
402	0.06118496	0.06485136	
402.2	0.06135906	0.06484766	
402.4	0.0613265	0.06484397	
402.6	0.06082433	0.06484027	
402.8	0.06076881	0.06483657	
403	0.06050172	0.06483287	
403.2	0.06047312	0.06482917	
403.4	0.060004	0.06482548	
403.6	0.0603197	0.06482178	
403.8	0.05998076	0.06481808	
404	0.06066555	0.06481438	
404.2	0.06081597	0.06481069	
404.4	0.06058412	0.06480699	
404.6	0.06122549	0.06480329	
404.8	0.06086529	0.0647996	
405	0.06120534	0.0647959	
405.2	0.06155613	0.06479221	
405.4	0.06158111	0.06478851	
405.6	0.06178642	0.06478482	
405.8	0.06179241	0.06478112	
406	0.06178929	0.06477743	
406.2	0.06198511	0.06477373	
406.4	0.06182927	0.06477004	
406.6	0.06165724	0.06476634	
406.8	0.06165746	0.06476265	
407	0.06171305	0.06475896	
407.2	0.0618228	0.06475526	
407.4	0.06191262	0.06475157	
407.6	0.0619079	0.06474788	
407.8	0.06157988	0.06474418	
408	0.06156392	0.06474049	
408.2	0.06176652	0.0647368	
408.4	0.06121819	0.06473311	
408.6	0.06120351	0.06472941	
408.8	0.06089669	0.06472572	
409	0.06119516	0.06472203	
409.2	0.06125212	0.06471834	
409.4	0.06071729	0.06471465	
409.6	0.0609687	0.06471096	
409.8	0.06159208	0.06470727	
410	0.06140774	0.06470357	
410.2	0.06148867	0.06469988	
410.4	0.0621773	0.06469619	
410.6	0.063003	0.0646925	
410.8	0.06295166	0.06468881	
411	0.06361008	0.06468512	
411.2	0.06393876	0.06468144	
411.4	0.06436084	0.06467775	
411.6	0.06438853	0.06467406	
411.8	0.06416808	0.06467037	
412	0.06375539	0.06466668	
412.2	0.06359075	0.06466299	
412.4	0.0627324	0.0646593	
412.6	0.06224353	0.06465562	
412.8	0.06190892	0.06465193	
413	0.06097797	0.06464824	
413.2	0.06033556	0.06464455	
413.4	0.06008911	0.06464087	
413.6	0.06020608	0.06463718	
413.8	0.06047297	0.06463349	
414	0.06006387	0.06462981	
414.2	0.06054668	0.06462612	
414.4	0.06163284	0.06462243	
414.6	0.06213829	0.06461875	
414.8	0.06183442	0.06461506	
415	0.06235218	0.06461138	
415.2	0.06280973	0.06460769	
415.4	0.06333498	0.06460401	
415.6	0.06349275	0.06460032	
415.8	0.0634232	0.06459664	
416	0.06333945	0.06459295	
416.2	0.06378055	0.06458927	
416.4	0.06378252	0.06458559	
416.6	0.06394756	0.0645819	
416.8	0.06386783	0.06457822	
417	0.06335018	0.06457454	
417.2	0.06370726	0.06457085	
417.4	0.06382526	0.06456717	
417.6	0.06368693	0.06456349	
417.8	0.06387744	0.0645598	
418	0.06357698	0.06455612	
418.2	0.06366627	0.06455244	
418.4	0.0638076	0.06454876	
418.6	0.06321219	0.06454508	
418.8	0.06291551	0.0645414	
419	0.06313052	0.06453771	
419.2	0.06317129	0.06453403	
419.4	0.06252784	0.06453035	
419.6	0.06253445	0.06452667	
419.8	0.06257607	0.06452299	
420	0.06223736	0.06451931	
420.2	0.06251764	0.06451563	
420.4	0.06204735	0.06451195	
420.6	0.06197399	0.06450827	
420.8	0.06159579	0.06450459	
421	0.06185775	0.06450092	
421.2	0.06220367	0.06449724	
421.4	0.06211627	0.06449356	
421.6	0.06237792	0.06448988	
421.8	0.06216754	0.0644862	
422	0.06231167	0.06448252	
422.2	0.06244103	0.06447885	
422.4	0.06261777	0.06447517	
422.6	0.06261643	0.06447149	
422.8	0.06258871	0.06446781	
423	0.0621872	0.06446414	
423.2	0.06225565	0.06446046	
423.4	0.06196451	0.06445678	
423.6	0.06201511	0.06445311	
423.8	0.06168459	0.06444943	
424	0.06150291	0.06444575	
424.2	0.06164926	0.06444208	
424.4	0.06112735	0.0644384	
424.6	0.06108119	0.06443473	
424.8	0.06068476	0.06443105	
425	0.06045206	0.06442738	
425.2	0.06018733	0.0644237	
425.4	0.06039867	0.06442003	
425.6	0.0606014	0.06441635	
425.8	0.06043588	0.06441268	
426	0.06095841	0.06440901	
426.2	0.06124843	0.06440533	
426.4	0.06138812	0.06440166	
426.6	0.06138925	0.06439799	
426.8	0.06127838	0.06439431	
427	0.06135409	0.06439064	
427.2	0.0615079	0.06438697	
427.4	0.06084591	0.0643833	
427.6	0.06049489	0.06437962	
427.8	0.06074359	0.06437595	
428	0.06122462	0.06437228	
428.2	0.06109489	0.06436861	
428.4	0.0614091	0.06436494	
428.6	0.06135842	0.06436127	
428.8	0.06070819	0.0643576	
429	0.06092532	0.06435393	
429.2	0.06148844	0.06435025	
429.4	0.06178463	0.06434658	
429.6	0.06201402	0.06434291	
429.8	0.06233184	0.06433924	
430	0.06266193	0.06433557	
430.2	0.06268007	0.06433191	
430.4	0.06288682	0.06432824	
430.6	0.06285599	0.06432457	
430.8	0.06249904	0.0643209	
431	0.06241665	0.06431723	
431.2	0.06194404	0.06431356	
431.4	0.06170108	0.06430989	
431.6	0.0616379	0.06430623	
431.8	0.06198521	0.06430256	
432	0.06184309	0.06429889	
432.2	0.06158098	0.06429522	
432.4	0.06164181	0.06429156	
432.6	0.06108493	0.06428789	
432.8	0.06106161	0.06428422	
433	0.06145042	0.06428056	
433.2	0.06106769	0.06427689	
433.4	0.06119841	0.06427322	
433.6	0.06153842	0.06426956	
433.8	0.06133575	0.06426589	
434	0.06136044	0.06426223	
434.2	0.06128488	0.06425856	
434.4	0.06158843	0.0642549	
434.6	0.06160105	0.06425123	
434.8	0.06185877	0.06424757	
435	0.06240317	0.0642439	
435.2	0.06236006	0.06424024	
435.4	0.06261569	0.06423657	
435.6	0.06259961	0.06423291	
435.8	0.06279642	0.06422925	
436	0.06273519	0.06422558	
436.2	0.0627315	0.06422192	
436.4	0.06250876	0.06421826	
436.6	0.06267252	0.06421459	
436.8	0.06288173	0.06421093	
437	0.06220364	0.06420727	
437.2	0.06242895	0.06420361	
437.4	0.06257754	0.06419995	
437.6	0.0622567	0.06419628	
437.8	0.06181473	0.06419262	
438	0.0617612	0.06418896	
438.2	0.06123991	0.0641853	
438.4	0.06196166	0.06418164	
438.6	0.06226193	0.06417798	
438.8	0.06203098	0.06417432	
439	0.06198511	0.06417066	
439.2	0.06206508	0.064167	
439.4	0.06253499	0.06416334	
439.6	0.06252056	0.06415968	
439.8	0.06265395	0.06415602	
440	0.06246299	0.06415236	
440.2	0.06212452	0.0641487	
440.4	0.06207006	0.06414504	
440.6	0.06198194	0.06414138	
440.8	0.0617602	0.06413773	
441	0.0615991	0.06413407	
441.2	0.06174349	0.06413041	
441.4	0.06136313	0.06412675	
441.6	0.0612257	0.06412309	
441.8	0.06099428	0.06411944	
442	0.06100317	0.06411578	
442.2	0.0609873	0.06411212	
442.4	0.06158111	0.06410847	
442.6	0.06122933	0.06410481	
442.8	0.06083996	0.06410115	
443	0.06133084	0.0640975	
443.2	0.06160789	0.06409384	
443.4	0.06180362	0.06409019	
443.6	0.06208247	0.06408653	
443.8	0.0621996	0.06408288	
444	0.06203751	0.06407922	
444.2	0.06222773	0.06407557	
444.4	0.06274332	0.06407191	
444.6	0.06275951	0.06406826	
444.8	0.06269976	0.0640646	
445	0.06296993	0.06406095	
445.2	0.0626475	0.0640573	
445.4	0.06254868	0.06405364	
445.6	0.06227727	0.06404999	
445.8	0.06218322	0.06404634	
446	0.06228977	0.06404268	
446.2	0.06199502	0.06403903	
446.4	0.06186322	0.06403538	
446.6	0.06168378	0.06403173	
446.8	0.06172342	0.06402807	
447	0.06169753	0.06402442	
447.2	0.06172967	0.06402077	
447.4	0.061474	0.06401712	
447.6	0.06173524	0.06401347	
447.8	0.06175186	0.06400982	
448	0.06141443	0.06400616	
448.2	0.06154054	0.06400251	
448.4	0.06184627	0.06399886	
448.6	0.06155347	0.06399521	
448.8	0.06174992	0.06399156	
449	0.06185827	0.06398791	
449.2	0.06162568	0.06398426	
449.4	0.06151485	0.06398061	
449.6	0.06145697	0.06397697	
449.8	0.06197152	0.06397332	
450	0.06216795	0.06396967	
450.2	0.06209663	0.06396602	
450.4	0.06189369	0.06396237	
450.6	0.06220486	0.06395872	
450.8	0.06240063	0.06395508	
451	0.0628301	0.06395143	
451.2	0.06284806	0.06394778	
451.4	0.06246548	0.06394413	
451.6	0.06290342	0.06394049	
451.8	0.06284428	0.06393684	
452	0.06236743	0.06393319	
452.2	0.06200482	0.06392955	
452.4	0.06190777	0.0639259	
452.6	0.06175153	0.06392225	
452.8	0.06193335	0.06391861	
453	0.06140006	0.06391496	
453.2	0.06136489	0.06391132	
453.4	0.06083039	0.06390767	
453.6	0.06065098	0.06390403	
453.8	0.0610937	0.06390038	
454	0.06164442	0.06389674	
454.2	0.0618113	0.06389309	
454.4	0.06175781	0.06388945	
454.6	0.06274873	0.0638858	
454.8	0.063139	0.06388216	
455	0.06355629	0.06387852	
455.2	0.06378477	0.06387487	
455.4	0.06400425	0.06387123	
455.6	0.06425695	0.06386759	
455.8	0.06407596	0.06386394	
456	0.06396973	0.0638603	
456.2	0.06328535	0.06385666	
456.4	0.06326406	0.06385302	
456.6	0.06308847	0.06384938	
456.8	0.06266395	0.06384573	
457	0.0622646	0.06384209	
457.2	0.06195766	0.06383845	
457.4	0.06143228	0.06383481	
457.6	0.06151224	0.06383117	
457.8	0.06163964	0.06382753	
458	0.06143475	0.06382389	
458.2	0.06070398	0.06382025	
458.4	0.06042624	0.06381661	
458.6	0.06047894	0.06381297	
458.8	0.05993609	0.06380933	
459	0.05988005	0.06380569	
459.2	0.06007615	0.06380205	
459.4	0.05991904	0.06379841	
459.6	0.05992583	0.06379477	
459.8	0.05998179	0.06379113	
460	0.06002678	0.0637875	
460.2	0.05972813	0.06378386	
460.4	0.06048202	0.06378022	
460.6	0.06105567	0.06377658	
460.8	0.06114016	0.06377294	
461	0.06153437	0.06376931	
461.2	0.06183963	0.06376567	
461.4	0.06204553	0.06376203	
461.6	0.06182826	0.0637584	
461.8	0.06122049	0.06375476	
462	0.06101426	0.06375112	
462.2	0.060835	0.06374749	
462.4	0.0608915	0.06374385	
462.6	0.06085467	0.06374022	
462.8	0.06059778	0.06373658	
463	0.06060634	0.06373295	
463.2	0.06051535	0.06372931	
463.4	0.06062076	0.06372568	
463.6	0.06044861	0.06372204	
463.8	0.06054431	0.06371841	
464	0.06069877	0.06371477	
464.2	0.06085862	0.06371114	
464.4	0.06132855	0.0637075	
464.6	0.06148532	0.06370387	
464.8	0.06186405	0.06370024	
465	0.06206501	0.0636966	
465.2	0.06206035	0.06369297	
465.4	0.06221866	0.06368934	
465.6	0.06195532	0.06368571	
465.8	0.06181872	0.06368207	
466	0.06215626	0.06367844	
466.2	0.06218884	0.06367481	
466.4	0.06230956	0.06367118	
466.6	0.06245864	0.06366755	
466.8	0.06246742	0.06366392	
467	0.06236219	0.06366028	
467.2	0.06223223	0.06365665	
467.4	0.06267659	0.06365302	
467.6	0.06320777	0.06364939	
467.8	0.06323154	0.06364576	
468	0.06317166	0.06364213	
468.2	0.06306941	0.0636385	
468.4	0.06325208	0.06363487	
468.6	0.06322793	0.06363124	
468.8	0.06337312	0.06362761	
469	0.0627963	0.06362398	
469.2	0.06256025	0.06362036	
469.4	0.06235012	0.06361673	
469.6	0.06178282	0.0636131	
469.8	0.06144201	0.06360947	
470	0.06115889	0.06360584	
470.2	0.06100043	0.06360221	
470.4	0.06093459	0.06359859	
470.6	0.06083413	0.06359496	
470.8	0.06100354	0.06359133	
471	0.06087338	0.06358771	
471.2	0.06103507	0.06358408	
471.4	0.06163924	0.06358045	
471.6	0.06161097	0.06357683	
471.8	0.06124735	0.0635732	
472	0.0612807	0.06356957	
472.2	0.06082164	0.06356595	
472.4	0.06078476	0.06356232	
472.6	0.06087724	0.0635587	
472.8	0.06109096	0.06355507	
473	0.06106742	0.06355145	
473.2	0.06108494	0.06354782	
473.4	0.06060823	0.0635442	
473.6	0.06066678	0.06354057	
473.8	0.06071339	0.06353695	
474	0.0606475	0.06353333	
474.2	0.06063994	0.0635297	
474.4	0.06066563	0.06352608	
474.6	0.06075101	0.06352246	
474.8	0.06125099	0.06351883	
475	0.06155527	0.06351521	
475.2	0.061621	0.06351159	
475.4	0.06195965	0.06350796	
475.6	0.06184272	0.06350434	
475.8	0.06208354	0.06350072	
476	0.06173487	0.0634971	
476.2	0.06154705	0.06349348	
476.4	0.06229647	0.06348986	
476.6	0.06278496	0.06348623	
476.8	0.0626366	0.06348261	
477	0.0624778	0.06347899	
477.2	0.0621347	0.06347537	
477.4	0.0618051	0.06347175	
477.6	0.06169888	0.06346813	
477.8	0.06197358	0.06346451	
478	0.06153345	0.06346089	
478.2	0.06105078	0.06345727	
478.4	0.06106979	0.06345365	
478.6	0.0608712	0.06345003	
478.8	0.06123652	0.06344642	
479	0.06096393	0.0634428	
479.2	0.06096786	0.06343918	
479.4	0.06110466	0.06343556	
479.6	0.06102978	0.06343194	
479.8	0.06150327	0.06342832	
480	0.06178202	0.06342471	
480.2	0.06223323	0.06342109	
480.4	0.06250241	0.06341747	
480.6	0.06249266	0.06341385	
480.8	0.06200954	0.06341024	
481	0.06186896	0.06340662	
481.2	0.06251886	0.063403	
481.4	0.06276395	0.06339939	
481.6	0.06275916	0.06339577	
481.8	0.06310408	0.06339216	
482	0.06255874	0.06338854	
482.2	0.06213885	0.06338493	
482.4	0.06191453	0.06338131	
482.6	0.06161103	0.0633777	
482.8	0.06141389	0.06337408	
483	0.06103877	0.06337047	
483.2	0.06108637	0.06336685	
483.4	0.06109476	0.06336324	
483.6	0.06162869	0.06335962	
483.8	0.0621644	0.06335601	
484	0.06206603	0.0633524	
484.2	0.06211664	0.06334878	
484.4	0.06180289	0.06334517	
484.6	0.06199938	0.06334156	
484.8	0.06209837	0.06333794	
485	0.06245104	0.06333433	
485.2	0.06328242	0.06333072	
485.4	0.06319378	0.06332711	
485.6	0.06324071	0.0633235	
485.8	0.06326136	0.06331988	
486	0.06300309	0.06331627	
486.2	0.06230515	0.06331266	
486.4	0.06226034	0.06330905	
486.6	0.06208948	0.06330544	
486.8	0.06195879	0.06330183	
487	0.06227701	0.06329822	
487.2	0.06223029	0.06329461	
487.4	0.06235384	0.063291	
487.6	0.06256008	0.06328739	
487.8	0.06247434	0.06328378	
488	0.06221975	0.06328017	
488.2	0.06235461	0.06327656	
488.4	0.06209853	0.06327295	
488.6	0.062288	0.06326934	
488.8	0.06215178	0.06326573	
489	0.06216656	0.06326212	
489.2	0.06242749	0.06325852	
489.4	0.062071	0.06325491	
489.6	0.06197537	0.0632513	
489.8	0.06185863	0.06324769	
490	0.06147156	0.06324409	
490.2	0.06117658	0.06324048	
490.4	0.06196915	0.06323687	
490.6	0.0620598	0.06323327	
490.8	0.06229745	0.06322966	
491	0.06258125	0.06322605	
491.2	0.06269013	0.06322245	
491.4	0.0626878	0.06321884	
491.6	0.06283802	0.06321523	
491.8	0.06259864	0.06321163	
492	0.06227527	0.06320802	
492.2	0.06254762	0.06320442	
492.4	0.06216949	0.06320081	
492.6	0.06184764	0.06319721	
492.8	0.06174326	0.0631936	
493	0.06191167	0.06319	
493.2	0.06171181	0.0631864	
493.4	0.06159993	0.06318279	
493.6	0.06137013	0.06317919	
493.8	0.06117491	0.06317559	
494	0.06161196	0.06317198	
494.2	0.06233352	0.06316838	
494.4	0.06292711	0.06316478	
494.6	0.06281215	0.06316117	
494.8	0.06307233	0.06315757	
495	0.0633084	0.06315397	
495.2	0.06355243	0.06315037	
495.4	0.0635631	0.06314676	
495.6	0.06325772	0.06314316	
495.8	0.06253166	0.06313956	
496	0.06226542	0.06313596	
496.2	0.06188863	0.06313236	
496.4	0.06172691	0.06312876	
496.6	0.06105316	0.06312516	
496.8	0.06084286	0.06312156	
497	0.0608099	0.06311796	
497.2	0.06049526	0.06311436	
497.4	0.06046541	0.06311076	
497.6	0.05995185	0.06310716	
497.8	0.06018352	0.06310356	
498	0.0605983	0.06309996	
498.2	0.06063521	0.06309636	
498.4	0.06030522	0.06309276	
498.6	0.06041781	0.06308916	
498.8	0.06072321	0.06308557	
499	0.0608658	0.06308197	
499.2	0.06093174	0.06307837	
499.4	0.06087496	0.06307477	
499.6	0.06068957	0.06307117	
499.8	0.0607896	0.06306758	
500	0.06104365	0.06306398	
500.2	0.0610813	0.06306038	
500.4	0.06188381	0.06305679	
500.6	0.06154068	0.06305319	
500.8	0.06188861	0.06304959	
501	0.06244156	0.063046	
501.2	0.06272968	0.0630424	
501.4	0.06274953	0.06303881	
501.6	0.06233888	0.06303521	
501.8	0.06246965	0.06303162	
502	0.06234949	0.06302802	
502.2	0.06234277	0.06302443	
502.4	0.06187927	0.06302083	
502.6	0.06217572	0.06301724	
502.8	0.06171994	0.06301364	
503	0.06114036	0.06301005	
503.2	0.06080337	0.06300645	
503.4	0.06117595	0.06300286	
503.6	0.06117547	0.06299927	
503.8	0.06117449	0.06299567	
504	0.06100948	0.06299208	
504.2	0.06102597	0.06298849	
504.4	0.06178451	0.0629849	
504.6	0.06175439	0.0629813	
504.8	0.06195046	0.06297771	
505	0.0621992	0.06297412	
505.2	0.06214283	0.06297053	
505.4	0.06193465	0.06296694	
505.6	0.06228629	0.06296334	
505.8	0.06278678	0.06295975	
506	0.06249952	0.06295616	
506.2	0.06239159	0.06295257	
506.4	0.06197541	0.06294898	
506.6	0.06228069	0.06294539	
506.8	0.06192276	0.0629418	
507	0.06192145	0.06293821	
507.2	0.06203229	0.06293462	
507.4	0.06233568	0.06293103	
507.6	0.06186719	0.06292744	
507.8	0.06196598	0.06292385	
508	0.06175114	0.06292026	
508.2	0.06135606	0.06291668	
508.4	0.06143848	0.06291309	
508.6	0.06082161	0.0629095	
508.8	0.06057096	0.06290591	
509	0.06036918	0.06290232	
509.2	0.06016464	0.06289874	
509.4	0.06023934	0.06289515	
509.6	0.06051617	0.06289156	
509.8	0.06079662	0.06288797	
510	0.06077856	0.06288439	
510.2	0.06152527	0.0628808	
510.4	0.06170697	0.06287721	
510.6	0.06246066	0.06287363	
510.8	0.06278101	0.06287004	
511	0.06365033	0.06286646	
511.2	0.06422123	0.06286287	
511.4	0.06440523	0.06285928	
511.6	0.06448201	0.0628557	
511.8	0.06437478	0.06285211	
512	0.06360553	0.06284853	
512.2	0.06304603	0.06284495	
512.4	0.06288746	0.06284136	
512.6	0.06253903	0.06283778	
512.8	0.06168754	0.06283419	
513	0.06105638	0.06283061	
513.2	0.0602866	0.06282703	
513.4	0.05978513	0.06282344	
513.6	0.05941402	0.06281986	
513.8	0.05945017	0.06281628	
514	0.0597077	0.06281269	
514.2	0.05980234	0.06280911	
514.4	0.06009836	0.06280553	
514.6	0.06062089	0.06280195	
514.8	0.06121297	0.06279836	
515	0.06194439	0.06279478	
515.2	0.06198322	0.0627912	
515.4	0.06206704	0.06278762	
515.6	0.06221766	0.06278404	
515.8	0.06217027	0.06278046	
516	0.06174077	0.06277688	
516.2	0.06186226	0.0627733	
516.4	0.0613408	0.06276972	
516.6	0.06120227	0.06276614	
516.8	0.06019348	0.06276256	
517	0.06008052	0.06275898	
517.2	0.05988933	0.0627554	
517.4	0.05978711	0.06275182	
517.6	0.05967332	0.06274824	
517.8	0.05971381	0.06274466	
518	0.05989014	0.06274108	
518.2	0.05983243	0.0627375	
518.4	0.05990299	0.06273392	
518.6	0.05985314	0.06273035	
518.8	0.06010649	0.06272677	
519	0.0599476	0.06272319	
519.2	0.0603984	0.06271961	
519.4	0.06056178	0.06271604	
519.6	0.06066868	0.06271246	
519.8	0.06077439	0.06270888	
520	0.06061953	0.06270531	
520.2	0.0607981	0.06270173	
520.4	0.06096267	0.06269815	
520.6	0.06131526	0.06269458	
520.8	0.06113399	0.062691	
521	0.06158485	0.06268743	
521.2	0.06148781	0.06268385	
521.4	0.0613249	0.06268027	
521.6	0.06141825	0.0626767	
521.8	0.06098929	0.06267312	
522	0.06095353	0.06266955	
522.2	0.06036848	0.06266598	
522.4	0.06048269	0.0626624	
522.6	0.06056973	0.06265883	
522.8	0.06062495	0.06265525	
523	0.06042979	0.06265168	
523.2	0.06064292	0.06264811	
523.4	0.06067821	0.06264453	
523.6	0.06078082	0.06264096	
523.8	0.06048567	0.06263739	
524	0.06087662	0.06263382	
524.2	0.06123303	0.06263024	
524.4	0.06164169	0.06262667	
524.6	0.06153816	0.0626231	
524.8	0.06159055	0.06261953	
525	0.06214225	0.06261596	
525.2	0.06225959	0.06261238	
525.4	0.06259611	0.06260881	
525.6	0.06323759	0.06260524	
525.8	0.06290173	0.06260167	
526	0.06274186	0.0625981	
526.2	0.06256689	0.06259453	
526.4	0.0630057	0.06259096	
526.6	0.06288441	0.06258739	
526.8	0.06221811	0.06258382	
527	0.06221595	0.06258025	
527.2	0.06200356	0.06257668	
527.4	0.06211536	0.06257311	
527.6	0.06183652	0.06256954	
527.8	0.06171822	0.06256598	
528	0.06194748	0.06256241	
528.2	0.06184684	0.06255884	
528.4	0.06162224	0.06255527	
528.6	0.06182351	0.0625517	
528.8	0.06185208	0.06254814	
529	0.06267983	0.06254457	
529.2	0.06275847	0.062541	
529.4	0.06298226	0.06253743	
529.6	0.06338038	0.06253387	
529.8	0.06304255	0.0625303	
530	0.0630397	0.06252673	
530.2	0.06322092	0.06252317	
530.4	0.06323931	0.0625196	
530.6	0.06323656	0.06251604	
530.8	0.06265119	0.06251247	
531	0.06308278	0.0625089	
531.2	0.06265394	0.06250534	
531.4	0.06243113	0.06250177	
531.6	0.06233019	0.06249821	
531.8	0.06212202	0.06249464	
532	0.06138402	0.06249108	
532.2	0.06097035	0.06248752	
532.4	0.06080589	0.06248395	
532.6	0.06022729	0.06248039	
532.8	0.05995339	0.06247682	
533	0.06016881	0.06247326	
533.2	0.06032861	0.0624697	
533.4	0.0604067	0.06246614	
533.6	0.06052677	0.06246257	
533.8	0.06062479	0.06245901	
534	0.06054768	0.06245545	
534.2	0.06027387	0.06245189	
534.4	0.06050209	0.06244832	
534.6	0.0601527	0.06244476	
534.8	0.05995551	0.0624412	
535	0.05993424	0.06243764	
535.2	0.05993912	0.06243408	
535.4	0.06011414	0.06243052	
535.6	0.06008629	0.06242696	
535.8	0.05987592	0.0624234	
536	0.05990065	0.06241983	
536.2	0.06026074	0.06241627	
536.4	0.06001224	0.06241271	
536.6	0.05963327	0.06240916	
536.8	0.06021802	0.0624056	
537	0.06050474	0.06240204	
537.2	0.060996	0.06239848	
537.4	0.06099963	0.06239492	
537.6	0.06086341	0.06239136	
537.8	0.06107135	0.0623878	
538	0.06095503	0.06238424	
538.2	0.061213	0.06238068	
538.4	0.06180627	0.06237713	
538.6	0.06158582	0.06237357	
538.8	0.06176837	0.06237001	
539	0.06173184	0.06236645	
539.2	0.06211598	0.0623629	
539.4	0.06232414	0.06235934	
539.6	0.06231834	0.06235578	
539.8	0.06255716	0.06235223	
540	0.06280562	0.06234867	
540.2	0.06249839	0.06234511	
540.4	0.06197244	0.06234156	
540.6	0.06225299	0.062338	
540.8	0.06224472	0.06233445	
541	0.06170112	0.06233089	
541.2	0.06118757	0.06232734	
541.4	0.0609426	0.06232378	
541.6	0.06056068	0.06232023	
541.8	0.0611856	0.06231667	
542	0.06152969	0.06231312	
542.2	0.06166887	0.06230956	
542.4	0.06224239	0.06230601	
542.6	0.06199475	0.06230246	
542.8	0.06198072	0.0622989	
543	0.062321	0.06229535	
543.2	0.06246992	0.0622918	
543.4	0.06252797	0.06228824	
543.6	0.06267612	0.06228469	
543.8	0.0626007	0.06228114	
544	0.0625028	0.06227759	
544.2	0.06206032	0.06227404	
544.4	0.06196802	0.06227048	
544.6	0.06199921	0.06226693	
544.8	0.06139667	0.06226338	
545	0.06104966	0.06225983	
545.2	0.06074716	0.06225628	
545.4	0.06080707	0.06225273	
545.6	0.06066675	0.06224918	
545.8	0.06093311	0.06224563	
546	0.06092526	0.06224208	
546.2	0.06069299	0.06223853	
546.4	0.06107105	0.06223498	
546.6	0.06085293	0.06223143	
546.8	0.06096164	0.06222788	
547	0.0609509	0.06222433	
547.2	0.06058638	0.06222078	
547.4	0.06076422	0.06221723	
547.6	0.06065801	0.06221368	
547.8	0.06063686	0.06221013	
548	0.0600745	0.06220659	
548.2	0.06000773	0.06220304	
548.4	0.06029801	0.06219949	
548.6	0.06027416	0.06219594	
548.8	0.060372	0.06219239	
549	0.0606638	0.06218885	
549.2	0.06044905	0.0621853	
549.4	0.06063179	0.06218175	
549.6	0.0606159	0.06217821	
549.8	0.06067422	0.06217466	
550	0.06042683	0.06217111	
550.2	0.06084498	0.06216757	
550.4	0.06098772	0.06216402	
550.6	0.0610975	0.06216048	
550.8	0.06108373	0.06215693	
551	0.06055544	0.06215339	
551.2	0.06063192	0.06214984	
551.4	0.06063752	0.0621463	
551.6	0.06034734	0.06214275	
551.8	0.06031365	0.06213921	
552	0.06020892	0.06213566	
552.2	0.06049678	0.06213212	
552.4	0.06033184	0.06212858	
552.6	0.06030681	0.06212503	
552.8	0.06094897	0.06212149	
553	0.0610678	0.06211795	
553.2	0.06157286	0.0621144	
553.4	0.06215212	0.06211086	
553.6	0.06177782	0.06210732	
553.8	0.06190579	0.06210378	
554	0.06185834	0.06210023	
554.2	0.06229106	0.06209669	
554.4	0.0618733	0.06209315	
554.6	0.06167735	0.06208961	
554.8	0.06145631	0.06208607	
555	0.06117493	0.06208253	
555.2	0.06114599	0.06207899	
555.4	0.06048409	0.06207544	
555.6	0.06073191	0.0620719	
555.8	0.06081287	0.06206836	
556	0.06086769	0.06206482	
556.2	0.06065516	0.06206128	
556.4	0.06056123	0.06205774	
556.6	0.06072825	0.0620542	
556.8	0.06076942	0.06205067	
557	0.06079316	0.06204713	
557.2	0.06120824	0.06204359	
557.4	0.06077747	0.06204005	
557.6	0.05991547	0.06203651	
557.8	0.05982827	0.06203297	
558	0.05960151	0.06202943	
558.2	0.05918925	0.0620259	
558.4	0.05926807	0.06202236	
558.6	0.05921954	0.06201882	
558.8	0.05954792	0.06201528	
559	0.05948389	0.06201175	
559.2	0.0598008	0.06200821	
559.4	0.06024613	0.06200467	
559.6	0.0612547	0.06200114	
559.8	0.06159318	0.0619976	
560	0.06176819	0.06199406	
560.2	0.06193317	0.06199053	
560.4	0.06219384	0.06198699	
560.6	0.06236834	0.06198346	
560.8	0.06219155	0.06197992	
561	0.06240725	0.06197639	
561.2	0.06212434	0.06197285	
561.4	0.06179207	0.06196932	
561.6	0.06160644	0.06196578	
561.8	0.06131346	0.06196225	
562	0.06108893	0.06195871	
562.2	0.06091915	0.06195518	
562.4	0.06107971	0.06195165	
562.6	0.06092314	0.06194811	
562.8	0.06098447	0.06194458	
563	0.06066468	0.06194105	
563.2	0.06089297	0.06193751	
563.4	0.0608312	0.06193398	
563.6	0.0608413	0.06193045	
563.8	0.06096105	0.06192692	
564	0.06083601	0.06192339	
564.2	0.0607886	0.06191985	
564.4	0.06109982	0.06191632	
564.6	0.06141359	0.06191279	
564.8	0.06143999	0.06190926	
565	0.06145941	0.06190573	
565.2	0.06145023	0.0619022	
565.4	0.06160888	0.06189867	
565.6	0.06167032	0.06189514	
565.8	0.06164324	0.06189161	
566	0.06178912	0.06188808	
566.2	0.0615867	0.06188455	
566.4	0.06184704	0.06188102	
566.6	0.0621156	0.06187749	
566.8	0.06227004	0.06187396	
567	0.06184291	0.06187043	
567.2	0.06200721	0.0618669	
567.4	0.06175037	0.06186337	
567.6	0.06162329	0.06185984	
567.8	0.06155354	0.06185632	
568	0.06108721	0.06185279	
568.2	0.06098186	0.06184926	
568.4	0.0608402	0.06184573	
568.6	0.06066076	0.0618422	
568.8	0.06043531	0.06183868	
569	0.0602031	0.06183515	
569.2	0.06045392	0.06183162	
569.4	0.06026022	0.0618281	
569.6	0.06044118	0.06182457	
569.8	0.06083869	0.06182104	
570	0.06101025	0.06181752	
570.2	0.06086913	0.06181399	
570.4	0.06135778	0.06181047	
570.6	0.06143652	0.06180694	
570.8	0.06148614	0.06180342	
571	0.06123747	0.06179989	
571.2	0.06138402	0.06179637	
571.4	0.06088426	0.06179284	
571.6	0.06147938	0.06178932	
571.8	0.06177068	0.06178579	
572	0.06184906	0.06178227	
572.2	0.06217805	0.06177875	
572.4	0.06231558	0.06177522	
572.6	0.06244411	0.0617717	
572.8	0.06269406	0.06176818	
573	0.06268998	0.06176465	
573.2	0.06302304	0.06176113	
573.4	0.06224919	0.06175761	
573.6	0.06243655	0.06175408	
573.8	0.06230637	0.06175056	
574	0.06208512	0.06174704	
574.2	0.06161698	0.06174352	
574.4	0.0617388	0.06174	
574.6	0.06134975	0.06173648	
574.8	0.06110889	0.06173295	
575	0.0604882	0.06172943	
575.2	0.06029639	0.06172591	
575.4	0.06012755	0.06172239	
575.6	0.06048433	0.06171887	
575.8	0.06076115	0.06171535	
576	0.06129595	0.06171183	
576.2	0.06177154	0.06170831	
576.4	0.06161345	0.06170479	
576.6	0.06160774	0.06170127	
576.8	0.06162737	0.06169775	
577	0.06203271	0.06169424	
577.2	0.06179756	0.06169072	
577.4	0.06132712	0.0616872	
577.6	0.06165939	0.06168368	
577.8	0.06168805	0.06168016	
578	0.06168018	0.06167664	
578.2	0.06170639	0.06167313	
578.4	0.06168945	0.06166961	
578.6	0.06174473	0.06166609	
578.8	0.06159571	0.06166257	
579	0.0614839	0.06165906	
579.2	0.06182788	0.06165554	
579.4	0.06208266	0.06165202	
579.6	0.06240978	0.06164851	
579.8	0.06304538	0.06164499	
580	0.06323483	0.06164147	
580.2	0.06263847	0.06163796	
580.4	0.06225178	0.06163444	
580.6	0.06231474	0.06163093	
580.8	0.06205143	0.06162741	
581	0.06161418	0.0616239	
581.2	0.06108947	0.06162038	
581.4	0.06081805	0.06161687	
581.6	0.06028217	0.06161335	
581.8	0.06022673	0.06160984	
582	0.0598635	0.06160633	
582.2	0.05970726	0.06160281	
582.4	0.06006182	0.0615993	
582.6	0.06058821	0.06159579	
582.8	0.06072882	0.06159227	
583	0.0609718	0.06158876	
583.2	0.06166675	0.06158525	
583.4	0.06203211	0.06158173	
583.6	0.06226117	0.06157822	
583.8	0.06229228	0.06157471	
584	0.06235105	0.0615712	
584.2	0.06237279	0.06156769	
584.4	0.06259105	0.06156417	
584.6	0.06269878	0.06156066	
584.8	0.06292469	0.06155715	
585	0.06277621	0.06155364	
585.2	0.06288354	0.06155013	
585.4	0.06248142	0.06154662	
585.6	0.06264266	0.06154311	
585.8	0.06269431	0.0615396	
586	0.0623591	0.06153609	
586.2	0.06222163	0.06153258	
586.4	0.0627795	0.06152907	
586.6	0.06243412	0.06152556	
586.8	0.06232114	0.06152205	
587	0.06187442	0.06151854	
587.2	0.06203274	0.06151503	
587.4	0.0611554	0.06151153	
587.6	0.06096685	0.06150802	
587.8	0.06059471	0.06150451	
588	0.06094563	0.061501	
588.2	0.06105678	0.06149749	
588.4	0.06100892	0.06149399	
588.6	0.06130896	0.06149048	
588.8	0.06141909	0.06148697	
589	0.06107349	0.06148346	
589.2	0.06114077	0.06147996	
589.4	0.06098262	0.06147645	
589.6	0.06114864	0.06147294	
589.8	0.0605652	0.06146944	
590	0.06065283	0.06146593	
590.2	0.06090173	0.06146243	
590.4	0.06108326	0.06145892	
590.6	0.06110986	0.06145542	
590.8	0.06132297	0.06145191	
591	0.06128145	0.06144841	
591.2	0.06098254	0.0614449	
591.4	0.06052608	0.0614414	
591.6	0.06131149	0.06143789	
591.8	0.06145885	0.06143439	
592	0.06240112	0.06143088	
592.2	0.06254651	0.06142738	
592.4	0.06279183	0.06142388	
592.6	0.06277531	0.06142037	
592.8	0.06282802	0.06141687	
593	0.06257424	0.06141337	
593.2	0.06252284	0.06140986	
593.4	0.0626064	0.06140636	
593.6	0.0628073	0.06140286	
593.8	0.06221252	0.06139936	
594	0.06175367	0.06139586	
594.2	0.06163804	0.06139235	
594.4	0.06088184	0.06138885	
594.6	0.06094975	0.06138535	
594.8	0.06071216	0.06138185	
595	0.06021735	0.06137835	
595.2	0.0596505	0.06137485	
595.4	0.059806	0.06137135	
595.6	0.06018676	0.06136785	
595.8	0.05971969	0.06136435	
596	0.06027495	0.06136085	
596.2	0.0603624	0.06135735	
596.4	0.06051371	0.06135385	
596.6	0.06043487	0.06135035	
596.8	0.06075305	0.06134685	
597	0.06146703	0.06134335	
597.2	0.06188474	0.06133985	
597.4	0.06284011	0.06133635	
597.6	0.06253717	0.06133286	
597.8	0.06195594	0.06132936	
598	0.0616307	0.06132586	
598.2	0.06199648	0.06132236	
598.4	0.06156453	0.06131886	
598.6	0.06168214	0.06131537	
598.8	0.06172321	0.06131187	
599	0.06162102	0.06130837	
599.2	0.06165697	0.06130488	
599.4	0.0615594	0.06130138	
599.6	0.06125613	0.06129788	
599.8	0.06123592	0.06129439	
600	0.06178875	0.06129089	
600.2	0.06144942	0.06128739	
600.4	0.06159144	0.0612839	
600.6	0.06174717	0.0612804	
600.8	0.06199197	0.06127691	
601	0.06206538	0.06127341	
601.2	0.06175766	0.06126992	
601.4	0.06205582	0.06126642	
601.6	0.06112029	0.06126293	
601.8	0.06089771	0.06125944	
602	0.06082391	0.06125594	
602.2	0.06109224	0.06125245	
602.4	0.06070207	0.06124895	
602.6	0.0605112	0.06124546	
602.8	0.06082717	0.06124197	
603	0.06058584	0.06123848	
603.2	0.06065587	0.06123498	
603.4	0.06010504	0.06123149	
603.6	0.06007402	0.061228	
603.8	0.06059971	0.06122451	
604	0.06101158	0.06122101	
604.2	0.06101365	0.06121752	
604.4	0.06151847	0.06121403	
604.6	0.06197873	0.06121054	
604.8	0.06214496	0.06120705	
605	0.06172852	0.06120356	
605.2	0.06210721	0.06120007	
605.4	0.06219515	0.06119658	
605.6	0.06194854	0.06119308	
605.8	0.06257381	0.06118959	
606	0.06300822	0.0611861	
606.2	0.06354762	0.06118261	
606.4	0.06339408	0.06117913	
606.6	0.06334303	0.06117564	
606.8	0.06345683	0.06117215	
607	0.06318809	0.06116866	
607.2	0.06304577	0.06116517	
607.4	0.06210314	0.06116168	
607.6	0.06236326	0.06115819	
607.8	0.06270871	0.0611547	
608	0.06226143	0.06115122	
608.2	0.06163499	0.06114773	
608.4	0.06151694	0.06114424	
608.6	0.06154399	0.06114075	
608.8	0.06086244	0.06113727	
609	0.06025626	0.06113378	
609.2	0.06034	0.06113029	
609.4	0.06034922	0.06112681	
609.6	0.06028064	0.06112332	
609.8	0.06064002	0.06111983	
610	0.06058287	0.06111635	
610.2	0.06086054	0.06111286	
610.4	0.06118369	0.06110938	
610.6	0.0618699	0.06110589	
610.8	0.0616151	0.0611024	
611	0.06159935	0.06109892	
611.2	0.06154856	0.06109544	
611.4	0.06169018	0.06109195	
611.6	0.06241967	0.06108847	
611.8	0.06260701	0.06108498	
612	0.06263556	0.0610815	
612.2	0.06301826	0.06107801	
612.4	0.06362259	0.06107453	
612.6	0.06358376	0.06107105	
612.8	0.06322319	0.06106756	
613	0.06305766	0.06106408	
613.2	0.06266201	0.0610606	
613.4	0.06247267	0.06105712	
613.6	0.06195825	0.06105363	
613.8	0.06175515	0.06105015	
614	0.06170453	0.06104667	
614.2	0.06193626	0.06104319	
614.4	0.06183662	0.06103971	
614.6	0.06185111	0.06103622	
614.8	0.06125402	0.06103274	
615	0.06187448	0.06102926	
615.2	0.06165157	0.06102578	
615.4	0.06163882	0.0610223	
615.6	0.06196162	0.06101882	
615.8	0.06229055	0.06101534	
616	0.06248053	0.06101186	
616.2	0.06255619	0.06100838	
616.4	0.06274497	0.0610049	
616.6	0.06224385	0.06100142	
616.8	0.06211944	0.06099794	
617	0.06189037	0.06099446	
617.2	0.06173721	0.06099098	
617.4	0.06163019	0.0609875	
617.6	0.06154169	0.06098403	
617.8	0.06129965	0.06098055	
618	0.06155784	0.06097707	
618.2	0.0617714	0.06097359	
618.4	0.06185346	0.06097011	
618.6	0.06198175	0.06096664	
618.8	0.06216487	0.06096316	
619	0.06226498	0.06095968	
619.2	0.06189031	0.06095621	
619.4	0.06206119	0.06095273	
619.6	0.06226908	0.06094925	
619.8	0.06219217	0.06094578	
620	0.0619376	0.0609423	
620.2	0.06181981	0.06093882	
620.4	0.0616637	0.06093535	
620.6	0.06124992	0.06093187	
620.8	0.06111753	0.0609284	
621	0.06073308	0.06092492	
621.2	0.06043912	0.06092145	
