# Supplementary material for: Molecular basis for DNA recognition by the maternal pioneer transcription factor FoxH1
Source: Nat Commun. 2022 Nov 26;13:7279. doi: 10.1038/s41467-022-34925-y (PMC9701222; doi:10.1038/s41467-022-34925-y)
Supplement: Supplementary file 4 — Source Data [file 41467_2022_34925_MOESM4_ESM.zip › Sourcedata/BLIS/FoxH1/R30A/GSC/NCP/G6Results.txt]

Conc1	7.813E-09	
Start1	171.4	
Stop1	621.2	
Kobs	0.000285185372390598	
Error Kobs	6.40347897314939E-06	
Koff	0	
Error Koff	0	
Time1	Data1	Fit1	
171.4	-0.00293227	0	
171.6	-0.00248132	0.00001908	
171.8	-0.00204477	0.00003816	
172	-0.00166694	0.00005724	
172.2	-0.00113549	0.00007631	
172.4	-0.00082838	0.00009538	
172.6	-0.00042634	0.00011445	
172.8	-0.00016568	0.00013352	
173	-0.00002431	0.00015258	
173.2	0.0000035	0.00017164	
173.4	-0.0002617	0.0001907	
173.6	-0.00012055	0.00020976	
173.8	0.00004899	0.00022881	
174	-0.00038138	0.00024786	
174.2	-0.00048668	0.00026691	
174.4	-0.00064083	0.00028596	
174.6	-0.00022066	0.00030501	
174.8	-0.0000853	0.00032405	
175	-0.00016761	0.00034309	
175.2	-0.00024705	0.00036213	
175.4	-0.0001608	0.00038116	
175.6	0.00011619	0.0004002	
175.8	0.00070313	0.00041923	
176	0.00086067	0.00043826	
176.2	0.00092319	0.00045728	
176.4	0.00072121	0.00047631	
176.6	0.00073875	0.00049533	
176.8	0.00080437	0.00051435	
177	0.00103366	0.00053336	
177.2	0.0009589	0.00055238	
177.4	0.00110543	0.00057139	
177.6	0.00150357	0.0005904	
177.8	0.0017722	0.00060941	
178	0.0022804	0.00062841	
178.2	0.00266088	0.00064741	
178.4	0.00233692	0.00066641	
178.6	0.00262012	0.00068541	
178.8	0.00259529	0.00070441	
179	0.00306928	0.0007234	
179.2	0.00315533	0.00074239	
179.4	0.00310175	0.00076138	
179.6	0.00350144	0.00078037	
179.8	0.00346721	0.00079935	
180	0.00337744	0.00081833	
180.2	0.00294742	0.00083731	
180.4	0.00309851	0.00085629	
180.6	0.00338906	0.00087526	
180.8	0.00283182	0.00089423	
181	0.00293281	0.0009132	
181.2	0.00277636	0.00093217	
181.4	0.00295319	0.00095113	
181.6	0.0030146	0.0009701	
181.8	0.00341754	0.00098906	
182	0.00334851	0.00100801	
182.2	0.00325075	0.00102697	
182.4	0.00265805	0.00104592	
182.6	0.00269254	0.00106487	
182.8	0.0023917	0.00108382	
183	0.00214933	0.00110277	
183.2	0.00160697	0.00112171	
183.4	0.00145898	0.00114065	
183.6	0.00170964	0.00115959	
183.8	0.00141729	0.00117853	
184	0.00162536	0.00119746	
184.2	0.00122686	0.00121639	
184.4	0.0007196	0.00123532	
184.6	0.00042129	0.00125425	
184.8	-0.00016904	0.00127317	
185	0.00050881	0.00129209	
185.2	0.00058919	0.00131101	
185.4	0.00111938	0.00132993	
185.6	0.00141259	0.00134885	
185.8	0.00206712	0.00136776	
186	0.00229275	0.00138667	
186.2	0.00267699	0.00140558	
186.4	0.00250198	0.00142448	
186.6	0.002474	0.00144339	
186.8	0.00269826	0.00146229	
187	0.002395	0.00148119	
187.2	0.00264439	0.00150008	
187.4	0.00298382	0.00151898	
187.6	0.00293692	0.00153787	
187.8	0.00264678	0.00155676	
188	0.0024683	0.00157565	
188.2	0.0022232	0.00159453	
188.4	0.0016246	0.00161341	
188.6	0.00205587	0.00163229	
188.8	0.00172894	0.00165117	
189	0.00186211	0.00167004	
189.2	0.00200028	0.00168892	
189.4	0.00254585	0.00170779	
189.6	0.00252446	0.00172666	
189.8	0.00265703	0.00174552	
190	0.00243076	0.00176439	
190.2	0.00239731	0.00178325	
190.4	0.0024154	0.00180211	
190.6	0.0023993	0.00182096	
190.8	0.0031136	0.00183982	
191	0.00263058	0.00185867	
191.2	0.00314083	0.00187752	
191.4	0.00351413	0.00189636	
191.6	0.00308395	0.00191521	
191.8	0.00339131	0.00193405	
192	0.00365758	0.00195289	
192.2	0.00383992	0.00197173	
192.4	0.00376343	0.00199056	
192.6	0.00419921	0.0020094	
192.8	0.00398398	0.00202823	
193	0.00419965	0.00204706	
193.2	0.00486943	0.00206588	
193.4	0.00439688	0.00208471	
193.6	0.00423193	0.00210353	
193.8	0.00386885	0.00212235	
194	0.00352775	0.00214116	
194.2	0.00359352	0.00215998	
194.4	0.00366248	0.00217879	
194.6	0.0037294	0.0021976	
194.8	0.0041781	0.00221641	
195	0.00385916	0.00223521	
195.2	0.00366422	0.00225401	
195.4	0.00322875	0.00227281	
195.6	0.00268211	0.00229161	
195.8	0.00299834	0.00231041	
196	0.00310696	0.0023292	
196.2	0.00327854	0.00234799	
196.4	0.00348041	0.00236678	
196.6	0.00346828	0.00238556	
196.8	0.00349161	0.00240435	
197	0.00357868	0.00242313	
197.2	0.00380079	0.00244191	
197.4	0.00315089	0.00246069	
197.6	0.00379586	0.00247946	
197.8	0.0039235	0.00249823	
198	0.0046137	0.002517	
198.2	0.00533258	0.00253577	
198.4	0.00590416	0.00255453	
198.6	0.00614675	0.0025733	
198.8	0.00647996	0.00259206	
199	0.00592994	0.00261082	
199.2	0.00581349	0.00262957	
199.4	0.00532395	0.00264833	
199.6	0.00512981	0.00266708	
199.8	0.00531309	0.00268583	
200	0.00539031	0.00270457	
200.2	0.00503384	0.00272332	
200.4	0.00486693	0.00274206	
200.6	0.00441426	0.0027608	
200.8	0.00441832	0.00277953	
201	0.00400065	0.00279827	
201.2	0.00391191	0.002817	
201.4	0.00365353	0.00283573	
201.6	0.00370559	0.00285446	
201.8	0.00359349	0.00287318	
202	0.00390184	0.00289191	
202.2	0.0040747	0.00291063	
202.4	0.00397982	0.00292935	
202.6	0.00384574	0.00294806	
202.8	0.00366636	0.00296678	
203	0.00297613	0.00298549	
203.2	0.00343207	0.0030042	
203.4	0.0033025	0.0030229	
203.6	0.00349227	0.00304161	
203.8	0.00390642	0.00306031	
204	0.00402082	0.00307901	
204.2	0.0035769	0.00309771	
204.4	0.00426538	0.0031164	
204.6	0.00443795	0.0031351	
204.8	0.00487926	0.00315379	
205	0.00474488	0.00317247	
205.2	0.00437127	0.00319116	
205.4	0.00418204	0.00320984	
205.6	0.00398089	0.00322853	
205.8	0.00392348	0.0032472	
206	0.0040335	0.00326588	
206.2	0.00458569	0.00328455	
206.4	0.0046825	0.00330323	
206.6	0.00480879	0.0033219	
206.8	0.00456003	0.00334056	
207	0.00445451	0.00335923	
207.2	0.00499935	0.00337789	
207.4	0.00502262	0.00339655	
207.6	0.00462996	0.00341521	
207.8	0.00494546	0.00343387	
208	0.00471275	0.00345252	
208.2	0.00464329	0.00347117	
208.4	0.00483729	0.00348982	
208.6	0.00419353	0.00350846	
208.8	0.00399341	0.00352711	
209	0.00355917	0.00354575	
209.2	0.0038518	0.00356439	
209.4	0.00425377	0.00358303	
209.6	0.00435188	0.00360166	
209.8	0.00485402	0.00362029	
210	0.00509327	0.00363892	
210.2	0.00562613	0.00365755	
210.4	0.00598433	0.00367618	
210.6	0.00619963	0.0036948	
210.8	0.00620664	0.00371342	
211	0.0064702	0.00373204	
211.2	0.00670302	0.00375066	
211.4	0.0069196	0.00376927	
211.6	0.0073364	0.00378788	
211.8	0.00773225	0.00380649	
212	0.00757651	0.0038251	
212.2	0.00758655	0.0038437	
212.4	0.00694356	0.0038623	
212.6	0.00635431	0.0038809	
212.8	0.00636641	0.0038995	
213	0.00667929	0.0039181	
213.2	0.00697223	0.00393669	
213.4	0.00670013	0.00395528	
213.6	0.00692047	0.00397387	
213.8	0.00708776	0.00399246	
214	0.00687397	0.00401104	
214.2	0.00674225	0.00402962	
214.4	0.00699829	0.0040482	
214.6	0.00691311	0.00406678	
214.8	0.00677663	0.00408535	
215	0.00697779	0.00410392	
215.2	0.00711447	0.00412249	
215.4	0.00721703	0.00414106	
215.6	0.00761978	0.00415963	
215.8	0.00727116	0.00417819	
216	0.00747892	0.00419675	
216.2	0.00730934	0.00421531	
216.4	0.00667713	0.00423386	
216.6	0.00640112	0.00425242	
216.8	0.00667159	0.00427097	
217	0.0064868	0.00428952	
217.2	0.006209	0.00430807	
217.4	0.00581306	0.00432661	
217.6	0.00568714	0.00434515	
217.8	0.00578508	0.00436369	
218	0.00513295	0.00438223	
218.2	0.00481563	0.00440077	
218.4	0.00503089	0.0044193	
218.6	0.00511432	0.00443783	
218.8	0.00548905	0.00445636	
219	0.00533874	0.00447488	
219.2	0.0058353	0.00449341	
219.4	0.00602167	0.00451193	
219.6	0.00640488	0.00453045	
219.8	0.00665639	0.00454896	
220	0.00750533	0.00456748	
220.2	0.0074877	0.00458599	
220.4	0.0074154	0.0046045	
220.6	0.00763174	0.00462301	
220.8	0.00797038	0.00464151	
221	0.00771632	0.00466002	
221.2	0.00750425	0.00467852	
221.4	0.00712967	0.00469702	
221.6	0.00677655	0.00471551	
221.8	0.00663765	0.00473401	
222	0.00562645	0.0047525	
222.2	0.00576513	0.00477099	
222.4	0.00565768	0.00478947	
222.6	0.00572766	0.00480796	
222.8	0.00578527	0.00482644	
223	0.00574805	0.00484492	
223.2	0.00637932	0.0048634	
223.4	0.00660428	0.00488187	
223.6	0.00687224	0.00490035	
223.8	0.0074163	0.00491882	
224	0.00732149	0.00493729	
224.2	0.00697865	0.00495575	
224.4	0.00689366	0.00497422	
224.6	0.00688802	0.00499268	
224.8	0.00689941	0.00501114	
225	0.00665739	0.00502959	
225.2	0.0062565	0.00504805	
225.4	0.00603701	0.0050665	
225.6	0.0060789	0.00508495	
225.8	0.00565211	0.0051034	
226	0.00540166	0.00512184	
226.2	0.00581782	0.00514029	
226.4	0.00583005	0.00515873	
226.6	0.00640031	0.00517717	
226.8	0.00625817	0.0051956	
227	0.00626034	0.00521404	
227.2	0.00620994	0.00523247	
227.4	0.00629822	0.0052509	
227.6	0.00631992	0.00526933	
227.8	0.00663515	0.00528775	
228	0.00620719	0.00530617	
228.2	0.00614696	0.00532459	
228.4	0.00571799	0.00534301	
228.6	0.00595769	0.00536143	
228.8	0.00614674	0.00537984	
229	0.00620045	0.00539825	
229.2	0.00665732	0.00541666	
229.4	0.007158	0.00543507	
229.6	0.00747053	0.00545347	
229.8	0.00717787	0.00547187	
230	0.00731543	0.00549027	
230.2	0.00787803	0.00550867	
230.4	0.00799048	0.00552707	
230.6	0.00768014	0.00554546	
230.8	0.00725556	0.00556385	
231	0.00732218	0.00558224	
231.2	0.00750133	0.00560062	
231.4	0.0076584	0.00561901	
231.6	0.00809208	0.00563739	
231.8	0.0080523	0.00565577	
232	0.00782692	0.00567414	
232.2	0.00759991	0.00569252	
232.4	0.00748884	0.00571089	
232.6	0.00807957	0.00572926	
232.8	0.00821506	0.00574763	
233	0.00817764	0.00576599	
233.2	0.00871218	0.00578436	
233.4	0.00854297	0.00580272	
233.6	0.00802056	0.00582108	
233.8	0.00771731	0.00583943	
234	0.00791174	0.00585779	
234.2	0.00834337	0.00587614	
234.4	0.00849693	0.00589449	
234.6	0.00828573	0.00591283	
234.8	0.00872452	0.00593118	
235	0.00954842	0.00594952	
235.2	0.0096665	0.00596786	
235.4	0.00989254	0.0059862	
235.6	0.00970882	0.00600453	
235.8	0.00888733	0.00602287	
236	0.00888283	0.0060412	
236.2	0.00853117	0.00605953	
236.4	0.00840058	0.00607785	
236.6	0.00836168	0.00609618	
236.8	0.00809238	0.0061145	
237	0.00785112	0.00613282	
237.2	0.00776841	0.00615114	
237.4	0.00751142	0.00616945	
237.6	0.00726958	0.00618777	
237.8	0.00747955	0.00620608	
238	0.00759151	0.00622438	
238.2	0.00763208	0.00624269	
238.4	0.00783783	0.00626099	
238.6	0.00775297	0.0062793	
238.8	0.00849015	0.00629759	
239	0.00911211	0.00631589	
239.2	0.00880411	0.00633419	
239.4	0.0086373	0.00635248	
239.6	0.00793602	0.00637077	
239.8	0.00816789	0.00638906	
240	0.00840722	0.00640734	
240.2	0.00810864	0.00642562	
240.4	0.00839754	0.00644391	
240.6	0.0084351	0.00646218	
240.8	0.00846609	0.00648046	
241	0.00881766	0.00649874	
241.2	0.00880074	0.00651701	
241.4	0.00854501	0.00653528	
241.6	0.00828293	0.00655354	
241.8	0.00793496	0.00657181	
242	0.00778039	0.00659007	
242.2	0.00796765	0.00660833	
242.4	0.00822281	0.00662659	
242.6	0.00870818	0.00664485	
242.8	0.00937589	0.0066631	
243	0.00928992	0.00668135	
243.2	0.00919713	0.0066996	
243.4	0.00920282	0.00671785	
243.6	0.00944695	0.00673609	
243.8	0.00984632	0.00675433	
244	0.00954123	0.00677257	
244.2	0.00967586	0.00679081	
244.4	0.01011919	0.00680905	
244.6	0.00966785	0.00682728	
244.8	0.00931875	0.00684551	
245	0.00919273	0.00686374	
245.2	0.00839908	0.00688197	
245.4	0.00783953	0.00690019	
245.6	0.00735235	0.00691841	
245.8	0.00673043	0.00693663	
246	0.00677513	0.00695485	
246.2	0.00651032	0.00697306	
246.4	0.00651098	0.00699128	
246.6	0.00653035	0.00700949	
246.8	0.00686749	0.0070277	
247	0.0067351	0.0070459	
247.2	0.0067912	0.00706411	
247.4	0.00714045	0.00708231	
247.6	0.00746031	0.00710051	
247.8	0.00762649	0.0071187	
248	0.00737779	0.0071369	
248.2	0.00751368	0.00715509	
248.4	0.00802065	0.00717328	
248.6	0.00800551	0.00719147	
248.8	0.00805764	0.00720965	
249	0.00818739	0.00722784	
249.2	0.0082526	0.00724602	
249.4	0.00828781	0.0072642	
249.6	0.00832447	0.00728237	
249.8	0.00850316	0.00730055	
250	0.00889455	0.00731872	
250.2	0.00923101	0.00733689	
250.4	0.00978391	0.00735506	
250.6	0.0099283	0.00737322	
250.8	0.01041114	0.00739139	
251	0.0105127	0.00740955	
251.2	0.01069336	0.00742771	
251.4	0.01072654	0.00744586	
251.6	0.01047203	0.00746402	
251.8	0.01023617	0.00748217	
252	0.01020842	0.00750032	
252.2	0.01038001	0.00751846	
252.4	0.01045365	0.00753661	
252.6	0.0100482	0.00755475	
252.8	0.00955617	0.00757289	
253	0.00958976	0.00759103	
253.2	0.00956541	0.00760917	
253.4	0.0092721	0.0076273	
253.6	0.0096996	0.00764543	
253.8	0.00951673	0.00766356	
254	0.00977873	0.00768169	
254.2	0.01012906	0.00769981	
254.4	0.01028193	0.00771793	
254.6	0.01062422	0.00773605	
254.8	0.01086306	0.00775417	
255	0.01129935	0.00777229	
255.2	0.01152069	0.0077904	
255.4	0.01191084	0.00780851	
255.6	0.01192278	0.00782662	
255.8	0.0117014	0.00784473	
256	0.01165503	0.00786283	
256.2	0.01131647	0.00788093	
256.4	0.01101122	0.00789903	
256.6	0.01080339	0.00791713	
256.8	0.01043837	0.00793523	
257	0.01052781	0.00795332	
257.2	0.01013561	0.00797141	
257.4	0.00997608	0.0079895	
257.6	0.01011287	0.00800758	
257.8	0.00960117	0.00802567	
258	0.00975688	0.00804375	
258.2	0.00960493	0.00806183	
258.4	0.00968707	0.00807991	
258.6	0.00976907	0.00809798	
258.8	0.00974428	0.00811605	
259	0.01001409	0.00813413	
259.2	0.00997485	0.00815219	
259.4	0.01004708	0.00817026	
259.6	0.00930607	0.00818832	
259.8	0.00892343	0.00820639	
260	0.00917716	0.00822444	
260.2	0.00920702	0.0082425	
260.4	0.00939512	0.00826056	
260.6	0.00960631	0.00827861	
260.8	0.00967201	0.00829666	
261	0.00980847	0.00831471	
261.2	0.00984856	0.00833275	
261.4	0.00988555	0.0083508	
261.6	0.00990742	0.00836884	
261.8	0.00978504	0.00838688	
262	0.0101145	0.00840491	
262.2	0.01020753	0.00842295	
262.4	0.01061381	0.00844098	
262.6	0.01072533	0.00845901	
262.8	0.01084156	0.00847704	
263	0.0108947	0.00849506	
263.2	0.01087819	0.00851309	
263.4	0.01098104	0.00853111	
263.6	0.01082703	0.00854913	
263.8	0.01153927	0.00856714	
264	0.01115655	0.00858516	
264.2	0.0108253	0.00860317	
264.4	0.01114588	0.00862118	
264.6	0.01107474	0.00863919	
264.8	0.01115059	0.00865719	
265	0.0113883	0.0086752	
265.2	0.01150281	0.0086932	
265.4	0.01153207	0.0087112	
265.6	0.01145891	0.00872919	
265.8	0.01146916	0.00874719	
266	0.01145545	0.00876518	
266.2	0.01135032	0.00878317	
266.4	0.01123716	0.00880116	
266.6	0.01090914	0.00881914	
266.8	0.01037365	0.00883712	
267	0.01035029	0.00885511	
267.2	0.01045261	0.00887308	
267.4	0.01071707	0.00889106	
267.6	0.01093546	0.00890903	
267.8	0.01112835	0.00892701	
268	0.01068925	0.00894498	
268.2	0.01105402	0.00896294	
268.4	0.01151039	0.00898091	
268.6	0.01181453	0.00899887	
268.8	0.01245283	0.00901683	
269	0.01275304	0.00903479	
269.2	0.01270334	0.00905275	
269.4	0.01243497	0.0090707	
269.6	0.01218138	0.00908865	
269.8	0.01195719	0.0091066	
270	0.01171261	0.00912455	
270.2	0.01141023	0.00914249	
270.4	0.01089842	0.00916044	
270.6	0.01038506	0.00917838	
270.8	0.01024482	0.00919632	
271	0.01017514	0.00921425	
271.2	0.01044115	0.00923219	
271.4	0.01048161	0.00925012	
271.6	0.01062278	0.00926805	
271.8	0.01061879	0.00928597	
272	0.01101652	0.0093039	
272.2	0.01083029	0.00932182	
272.4	0.01064179	0.00933974	
272.6	0.01085222	0.00935766	
272.8	0.01085632	0.00937558	
273	0.01078876	0.00939349	
273.2	0.01077144	0.0094114	
273.4	0.01089488	0.00942931	
273.6	0.01082363	0.00944722	
273.8	0.01105402	0.00946512	
274	0.01102935	0.00948303	
274.2	0.01109125	0.00950093	
274.4	0.01123975	0.00951882	
274.6	0.01143451	0.00953672	
274.8	0.01186778	0.00955461	
275	0.01170761	0.0095725	
275.2	0.01243469	0.00959039	
275.4	0.01242507	0.00960828	
275.6	0.01257703	0.00962617	
275.8	0.01249724	0.00964405	
276	0.01274657	0.00966193	
276.2	0.01233223	0.00967981	
276.4	0.01182263	0.00969768	
276.6	0.01147983	0.00971556	
276.8	0.01128423	0.00973343	
277	0.01129488	0.0097513	
277.2	0.01132155	0.00976916	
277.4	0.01132705	0.00978703	
277.6	0.01134148	0.00980489	
277.8	0.01177001	0.00982275	
278	0.01142787	0.00984061	
278.2	0.01188072	0.00985847	
278.4	0.01202945	0.00987632	
278.6	0.01184955	0.00989417	
278.8	0.01190119	0.00991202	
279	0.01181872	0.00992987	
279.2	0.01174916	0.00994771	
279.4	0.01137061	0.00996555	
279.6	0.01130747	0.00998339	
279.8	0.01143763	0.01000123	
280	0.0114872	0.01001907	
280.2	0.01133106	0.0100369	
280.4	0.01104108	0.01005473	
280.6	0.01101916	0.01007256	
280.8	0.01156841	0.01009039	
281	0.0116548	0.01010821	
281.2	0.01195569	0.01012604	
281.4	0.01225929	0.01014386	
281.6	0.01250329	0.01016168	
281.8	0.01257854	0.01017949	
282	0.01230406	0.01019731	
282.2	0.01274115	0.01021512	
282.4	0.01258391	0.01023293	
282.6	0.01233028	0.01025073	
282.8	0.01202326	0.01026854	
283	0.01193669	0.01028634	
283.2	0.01158585	0.01030414	
283.4	0.01148622	0.01032194	
283.6	0.0113409	0.01033974	
283.8	0.01171391	0.01035753	
284	0.0118283	0.01037532	
284.2	0.01237445	0.01039311	
284.4	0.01230198	0.0104109	
284.6	0.01207682	0.01042868	
284.8	0.01221585	0.01044646	
285	0.01220892	0.01046425	
285.2	0.01229767	0.01048202	
285.4	0.01225311	0.0104998	
285.6	0.0121993	0.01051757	
285.8	0.01227584	0.01053535	
286	0.01239663	0.01055311	
286.2	0.01235168	0.01057088	
286.4	0.01250106	0.01058865	
286.6	0.01208488	0.01060641	
286.8	0.01161593	0.01062417	
287	0.01139601	0.01064193	
287.2	0.01130909	0.01065968	
287.4	0.01111683	0.01067744	
287.6	0.01140494	0.01069519	
287.8	0.01163633	0.01071294	
288	0.01157087	0.01073069	
288.2	0.01126688	0.01074843	
288.4	0.01114104	0.01076617	
288.6	0.01132389	0.01078392	
288.8	0.01226005	0.01080165	
289	0.01189509	0.01081939	
289.2	0.01211445	0.01083712	
289.4	0.01221234	0.01085486	
289.6	0.01264795	0.01087259	
289.8	0.01300521	0.01089031	
290	0.01322958	0.01090804	
290.2	0.01338161	0.01092576	
290.4	0.01370914	0.01094348	
290.6	0.0136726	0.0109612	
290.8	0.01388956	0.01097892	
291	0.0141907	0.01099663	
291.2	0.01457309	0.01101434	
291.4	0.01443396	0.01103205	
291.6	0.01445367	0.01104976	
291.8	0.01373897	0.01106747	
292	0.01294451	0.01108517	
292.2	0.0124844	0.01110287	
292.4	0.01275825	0.01112057	
292.6	0.01290683	0.01113827	
292.8	0.01283554	0.01115596	
293	0.01189081	0.01117365	
293.2	0.01256606	0.01119134	
293.4	0.01247619	0.01120903	
293.6	0.01250997	0.01122672	
293.8	0.01252517	0.0112444	
294	0.01248633	0.01126208	
294.2	0.01246744	0.01127976	
294.4	0.01318704	0.01129744	
294.6	0.01338156	0.01131511	
294.8	0.01360028	0.01133278	
295	0.0133936	0.01135045	
295.2	0.01313308	0.01136812	
295.4	0.01303159	0.01138579	
295.6	0.01249669	0.01140345	
295.8	0.01206121	0.01142111	
296	0.01194426	0.01143877	
296.2	0.01201553	0.01145643	
296.4	0.01216448	0.01147408	
296.6	0.01227262	0.01149174	
296.8	0.01255628	0.01150939	
297	0.01297339	0.01152703	
297.2	0.01344643	0.01154468	
297.4	0.01335146	0.01156232	
297.6	0.01350344	0.01157997	
297.8	0.01387936	0.0115976	
298	0.01424985	0.01161524	
298.2	0.01398157	0.01163288	
298.4	0.01404294	0.01165051	
298.6	0.01318753	0.01166814	
298.8	0.0129335	0.01168577	
299	0.01284986	0.01170339	
299.2	0.01300849	0.01172102	
299.4	0.0130605	0.01173864	
299.6	0.01261334	0.01175626	
299.8	0.01247022	0.01177388	
300	0.01255466	0.01179149	
300.2	0.01288644	0.01180911	
300.4	0.01301092	0.01182672	
300.6	0.01324353	0.01184433	
300.8	0.01374272	0.01186193	
301	0.01404714	0.01187954	
301.2	0.01392089	0.01189714	
301.4	0.0138411	0.01191474	
301.6	0.01419649	0.01193234	
301.8	0.01419578	0.01194993	
302	0.01427213	0.01196752	
302.2	0.01362526	0.01198512	
302.4	0.01343434	0.0120027	
302.6	0.01335298	0.01202029	
302.8	0.01342031	0.01203788	
303	0.01373782	0.01205546	
303.2	0.01359151	0.01207304	
303.4	0.01335347	0.01209062	
303.6	0.01325181	0.01210819	
303.8	0.01360028	0.01212577	
304	0.01437754	0.01214334	
304.2	0.01480262	0.01216091	
304.4	0.01483812	0.01217847	
304.6	0.01517674	0.01219604	
304.8	0.01506287	0.0122136	
305	0.01504499	0.01223116	
305.2	0.01515496	0.01224872	
305.4	0.01528129	0.01226628	
305.6	0.01576974	0.01228383	
305.8	0.01579102	0.01230138	
306	0.01590068	0.01231893	
306.2	0.01586696	0.01233648	
306.4	0.01592211	0.01235402	
306.6	0.01588978	0.01237157	
306.8	0.01584756	0.01238911	
307	0.01587085	0.01240665	
307.2	0.015838	0.01242418	
307.4	0.01587193	0.01244172	
307.6	0.01577701	0.01245925	
307.8	0.01571543	0.01247678	
308	0.01566054	0.01249431	
308.2	0.01525527	0.01251183	
308.4	0.01502387	0.01252936	
308.6	0.01519123	0.01254688	
308.8	0.01520884	0.0125644	
309	0.01513862	0.01258191	
309.2	0.01511239	0.01259943	
309.4	0.0145663	0.01261694	
309.6	0.0141409	0.01263445	
309.8	0.01348826	0.01265196	
310	0.0135555	0.01266947	
310.2	0.01372248	0.01268697	
310.4	0.01361006	0.01270447	
310.6	0.01384453	0.01272197	
310.8	0.01404333	0.01273947	
311	0.01428083	0.01275696	
311.2	0.01423973	0.01277446	
311.4	0.01386035	0.01279195	
311.6	0.01377692	0.01280944	
311.8	0.01379385	0.01282692	
312	0.01366442	0.01284441	
312.2	0.01354469	0.01286189	
312.4	0.01384919	0.01287937	
312.6	0.01448274	0.01289685	
312.8	0.01420077	0.01291432	
313	0.01391292	0.01293179	
313.2	0.01382141	0.01294926	
313.4	0.0140225	0.01296673	
313.6	0.01379383	0.0129842	
313.8	0.01410153	0.01300167	
314	0.01433776	0.01301913	
314.2	0.01461621	0.01303659	
314.4	0.01488464	0.01305405	
314.6	0.01559994	0.0130715	
314.8	0.01553241	0.01308896	
315	0.0150373	0.01310641	
315.2	0.01487354	0.01312386	
315.4	0.01434301	0.0131413	
315.6	0.01455834	0.01315875	
315.8	0.01415394	0.01317619	
316	0.01346518	0.01319363	
316.2	0.01298688	0.01321107	
316.4	0.01326602	0.01322851	
316.6	0.01319546	0.01324594	
316.8	0.01279763	0.01326337	
317	0.01329328	0.0132808	
317.2	0.01398378	0.01329823	
317.4	0.01405024	0.01331566	
317.6	0.0140278	0.01333308	
317.8	0.01450468	0.0133505	
318	0.0143749	0.01336792	
318.2	0.0149911	0.01338534	
318.4	0.01479345	0.01340275	
318.6	0.01451268	0.01342016	
318.8	0.01390718	0.01343757	
319	0.01430743	0.01345498	
319.2	0.01503795	0.01347239	
319.4	0.01481644	0.01348979	
319.6	0.01525906	0.01350719	
319.8	0.01509507	0.01352459	
320	0.01484681	0.01354199	
320.2	0.01514572	0.01355939	
320.4	0.01580618	0.01357678	
320.6	0.01549851	0.01359417	
320.8	0.01554102	0.01361156	
321	0.01650028	0.01362895	
321.2	0.01657826	0.01364633	
321.4	0.01606536	0.01366371	
321.6	0.01617239	0.01368109	
321.8	0.0157689	0.01369847	
322	0.01542873	0.01371585	
322.2	0.01502757	0.01373322	
322.4	0.01413424	0.01375059	
322.6	0.01409636	0.01376796	
322.8	0.01368955	0.01378533	
323	0.01413579	0.01380269	
323.2	0.01400201	0.01382005	
323.4	0.0140731	0.01383742	
323.6	0.01419589	0.01385477	
323.8	0.01420858	0.01387213	
324	0.01409307	0.01388948	
324.2	0.01402428	0.01390684	
324.4	0.01396354	0.01392419	
324.6	0.01399441	0.01394153	
324.8	0.01442281	0.01395888	
325	0.01485557	0.01397622	
325.2	0.0145296	0.01399356	
325.4	0.01490483	0.0140109	
325.6	0.01495241	0.01402824	
325.8	0.01520037	0.01404557	
326	0.01535318	0.01406291	
326.2	0.01546729	0.01408024	
326.4	0.01514151	0.01409756	
326.6	0.01494724	0.01411489	
326.8	0.01463813	0.01413221	
327	0.01551352	0.01414954	
327.2	0.01597836	0.01416686	
327.4	0.01603111	0.01418417	
327.6	0.01611319	0.01420149	
327.8	0.01570842	0.0142188	
328	0.01507014	0.01423611	
328.2	0.01511938	0.01425342	
328.4	0.01508127	0.01427073	
328.6	0.01515985	0.01428803	
328.8	0.01495356	0.01430533	
329	0.01501349	0.01432263	
329.2	0.01466231	0.01433993	
329.4	0.01480177	0.01435723	
329.6	0.01446373	0.01437452	
329.8	0.01440889	0.01439181	
330	0.01422415	0.0144091	
330.2	0.01401606	0.01442639	
330.4	0.01320248	0.01444368	
330.6	0.01364702	0.01446096	
330.8	0.01380844	0.01447824	
331	0.01413618	0.01449552	
331.2	0.01422093	0.01451279	
331.4	0.01396137	0.01453007	
331.6	0.01455891	0.01454734	
331.8	0.01419815	0.01456461	
332	0.01476905	0.01458188	
332.2	0.01570796	0.01459914	
332.4	0.01580983	0.01461641	
332.6	0.01599633	0.01463367	
332.8	0.01636781	0.01465093	
333	0.01640728	0.01466819	
333.2	0.01628902	0.01468544	
333.4	0.01662502	0.01470269	
333.6	0.01621195	0.01471994	
333.8	0.0161182	0.01473719	
334	0.01619802	0.01475444	
334.2	0.01590167	0.01477168	
334.4	0.01605906	0.01478893	
334.6	0.01660399	0.01480617	
334.8	0.01634416	0.0148234	
335	0.01655697	0.01484064	
335.2	0.01726415	0.01485787	
335.4	0.01733033	0.0148751	
335.6	0.01775131	0.01489233	
335.8	0.01801241	0.01490956	
336	0.01881669	0.01492679	
336.2	0.01901128	0.01494401	
336.4	0.01888974	0.01496123	
336.6	0.01891019	0.01497845	
336.8	0.01891007	0.01499566	
337	0.01834896	0.01501288	
337.2	0.01837547	0.01503009	
337.4	0.01802331	0.0150473	
337.6	0.01761179	0.01506451	
337.8	0.01769461	0.01508171	
338	0.01740136	0.01509892	
338.2	0.01678577	0.01511612	
338.4	0.01648453	0.01513332	
338.6	0.01626397	0.01515052	
338.8	0.01610102	0.01516771	
339	0.0156718	0.0151849	
339.2	0.01567994	0.01520209	
339.4	0.0152913	0.01521928	
339.6	0.01465005	0.01523647	
339.8	0.01459379	0.01525365	
340	0.01498915	0.01527084	
340.2	0.0144901	0.01528802	
340.4	0.01452335	0.01530519	
340.6	0.01470979	0.01532237	
340.8	0.01501231	0.01533954	
341	0.01532504	0.01535671	
341.2	0.01639055	0.01537388	
341.4	0.01665366	0.01539105	
341.6	0.01729821	0.01540822	
341.8	0.01767281	0.01542538	
342	0.01793577	0.01544254	
342.2	0.01753985	0.0154597	
342.4	0.01759844	0.01547685	
342.6	0.0177754	0.01549401	
342.8	0.01755537	0.01551116	
343	0.01753542	0.01552831	
343.2	0.01744723	0.01554546	
343.4	0.01703494	0.0155626	
343.6	0.01629071	0.01557975	
343.8	0.01650937	0.01559689	
344	0.01648888	0.01561403	
344.2	0.01606533	0.01563117	
344.4	0.01669426	0.0156483	
344.6	0.01674024	0.01566543	
344.8	0.01682511	0.01568257	
345	0.01701646	0.01569969	
345.2	0.01725084	0.01571682	
345.4	0.01723104	0.01573395	
345.6	0.01764664	0.01575107	
345.8	0.01783643	0.01576819	
346	0.01844229	0.01578531	
346.2	0.01859641	0.01580242	
346.4	0.0186969	0.01581954	
346.6	0.01904324	0.01583665	
346.8	0.01930077	0.01585376	
347	0.01953686	0.01587086	
347.2	0.01959382	0.01588797	
347.4	0.01928823	0.01590507	
347.6	0.01925616	0.01592217	
347.8	0.01934431	0.01593927	
348	0.01898738	0.01595637	
348.2	0.01871581	0.01597346	
348.4	0.0183057	0.01599056	
348.6	0.01745572	0.01600765	
348.8	0.01708037	0.01602474	
349	0.01690382	0.01604182	
349.2	0.01640777	0.01605891	
349.4	0.0165035	0.01607599	
349.6	0.01647506	0.01609307	
349.8	0.01664997	0.01611015	
350	0.01722122	0.01612722	
350.2	0.01753145	0.01614429	
350.4	0.01754552	0.01616137	
350.6	0.01799326	0.01617843	
350.8	0.0180915	0.0161955	
351	0.01816545	0.01621257	
351.2	0.01832374	0.01622963	
351.4	0.01833927	0.01624669	
351.6	0.01764617	0.01626375	
351.8	0.01794946	0.0162808	
352	0.01755569	0.01629786	
352.2	0.01760879	0.01631491	
352.4	0.01760529	0.01633196	
352.6	0.01772204	0.01634901	
352.8	0.01765687	0.01636606	
353	0.01801969	0.0163831	
353.2	0.01804706	0.01640014	
353.4	0.01800156	0.01641718	
353.6	0.01773735	0.01643422	
353.8	0.01780736	0.01645125	
354	0.01782419	0.01646829	
354.2	0.01798262	0.01648532	
354.4	0.01810081	0.01650235	
354.6	0.01745977	0.01651937	
354.8	0.01788432	0.0165364	
355	0.01779651	0.01655342	
355.2	0.01757988	0.01657044	
355.4	0.01769391	0.01658746	
355.6	0.01768975	0.01660447	
355.8	0.01880775	0.01662149	
356	0.01879894	0.0166385	
356.2	0.0192665	0.01665551	
356.4	0.01934646	0.01667252	
356.6	0.01975311	0.01668952	
356.8	0.019821	0.01670653	
357	0.01992438	0.01672353	
357.2	0.01946567	0.01674053	
357.4	0.01932573	0.01675752	
357.6	0.01902168	0.01677452	
357.8	0.01875449	0.01679151	
358	0.01845453	0.0168085	
358.2	0.01825732	0.01682549	
358.4	0.01788568	0.01684248	
358.6	0.01776311	0.01685946	
358.8	0.01835065	0.01687644	
359	0.01782717	0.01689342	
359.2	0.01776064	0.0169104	
359.4	0.01822342	0.01692738	
359.6	0.01886912	0.01694435	
359.8	0.01870735	0.01696132	
360	0.01855507	0.01697829	
360.2	0.01879607	0.01699526	
360.4	0.01906751	0.01701223	
360.6	0.0192508	0.01702919	
360.8	0.01874197	0.01704615	
361	0.01832807	0.01706311	
361.2	0.01832948	0.01708007	
361.4	0.01807624	0.01709702	
361.6	0.01758072	0.01711397	
361.8	0.01732307	0.01713092	
362	0.01720115	0.01714787	
362.2	0.01679031	0.01716482	
362.4	0.01664851	0.01718176	
362.6	0.016825	0.01719871	
362.8	0.01648231	0.01721565	
363	0.01638844	0.01723258	
363.2	0.01645556	0.01724952	
363.4	0.01654253	0.01726645	
363.6	0.01649647	0.01728338	
363.8	0.01643699	0.01730031	
364	0.0168759	0.01731724	
364.2	0.01742712	0.01733417	
364.4	0.01796224	0.01735109	
364.6	0.01845261	0.01736801	
364.8	0.01848676	0.01738493	
365	0.01891528	0.01740185	
365.2	0.01910831	0.01741876	
365.4	0.01915173	0.01743567	
365.6	0.01979828	0.01745258	
365.8	0.01992592	0.01746949	
366	0.01985126	0.0174864	
366.2	0.01986392	0.0175033	
366.4	0.01967769	0.01752021	
366.6	0.01943271	0.01753711	
366.8	0.01911554	0.017554	
367	0.01875428	0.0175709	
367.2	0.01848664	0.01758779	
367.4	0.01822057	0.01760468	
367.6	0.01826618	0.01762157	
367.8	0.01842263	0.01763846	
368	0.01864699	0.01765535	
368.2	0.01909413	0.01767223	
368.4	0.01886305	0.01768911	
368.6	0.01886582	0.01770599	
368.8	0.01864592	0.01772287	
369	0.01858059	0.01773974	
369.2	0.0186309	0.01775661	
369.4	0.0183867	0.01777349	
369.6	0.01811787	0.01779035	
369.8	0.01789688	0.01780722	
370	0.01797861	0.01782408	
370.2	0.01794571	0.01784095	
370.4	0.01789124	0.01785781	
370.6	0.01794542	0.01787466	
370.8	0.01798958	0.01789152	
371	0.01795697	0.01790837	
371.2	0.01846864	0.01792523	
371.4	0.01838516	0.01794208	
371.6	0.01899949	0.01795892	
371.8	0.0190015	0.01797577	
372	0.01947842	0.01799261	
372.2	0.01940337	0.01800945	
372.4	0.01945931	0.01802629	
372.6	0.0198041	0.01804313	
372.8	0.02004159	0.01805996	
373	0.02037925	0.0180768	
373.2	0.02018542	0.01809363	
373.4	0.01959693	0.01811046	
373.6	0.01931036	0.01812728	
373.8	0.01958625	0.01814411	
374	0.01991134	0.01816093	
374.2	0.01979759	0.01817775	
374.4	0.01961716	0.01819457	
374.6	0.01928751	0.01821138	
374.8	0.01925498	0.0182282	
375	0.01887506	0.01824501	
375.2	0.01897273	0.01826182	
375.4	0.01860482	0.01827863	
375.6	0.01852907	0.01829543	
375.8	0.01819344	0.01831224	
376	0.01837074	0.01832904	
376.2	0.0184866	0.01834584	
376.4	0.01943339	0.01836263	
376.6	0.0197442	0.01837943	
376.8	0.0202348	0.01839622	
377	0.020688	0.01841301	
377.2	0.02072749	0.0184298	
377.4	0.0208728	0.01844659	
377.6	0.02093962	0.01846337	
377.8	0.02149442	0.01848016	
378	0.02210177	0.01849694	
378.2	0.02169823	0.01851372	
378.4	0.0218326	0.01853049	
378.6	0.02198452	0.01854727	
378.8	0.02184026	0.01856404	
379	0.02158424	0.01858081	
379.2	0.02133837	0.01859758	
379.4	0.02081205	0.01861434	
379.6	0.02050479	0.01863111	
379.8	0.02050985	0.01864787	
380	0.02054635	0.01866463	
380.2	0.02088771	0.01868139	
380.4	0.02136208	0.01869814	
380.6	0.02158915	0.01871489	
380.8	0.02186451	0.01873165	
381	0.0222686	0.0187484	
381.2	0.02259642	0.01876514	
381.4	0.02259642	0.01878189	
381.6	0.02197278	0.01878082	
381.8	0.02146938	0.01877975	
382	0.02099822	0.01877867	
382.2	0.02017927	0.0187776	
382.4	0.01930211	0.01877653	
382.6	0.01845173	0.01877546	
382.8	0.0181815	0.01877439	
383	0.01766689	0.01877332	
383.2	0.01722251	0.01877225	
383.4	0.01715937	0.01877118	
383.6	0.01721085	0.01877011	
383.8	0.01666132	0.01876904	
384	0.01658369	0.01876797	
384.2	0.01630642	0.0187669	
384.4	0.01599063	0.01876583	
384.6	0.01648006	0.01876476	
384.8	0.01656804	0.01876368	
385	0.01667957	0.01876261	
385.2	0.01708762	0.01876154	
385.4	0.01667743	0.01876047	
385.6	0.01681482	0.0187594	
385.8	0.01698871	0.01875833	
386	0.0171569	0.01875726	
386.2	0.01717767	0.01875619	
386.4	0.01700659	0.01875512	
386.6	0.01714078	0.01875406	
386.8	0.01727832	0.01875299	
387	0.01697627	0.01875192	
387.2	0.01720682	0.01875085	
387.4	0.0174634	0.01874978	
387.6	0.01726787	0.01874871	
387.8	0.01727525	0.01874764	
388	0.01725915	0.01874657	
388.2	0.01741994	0.0187455	
388.4	0.01775695	0.01874443	
388.6	0.0184278	0.01874336	
388.8	0.01843934	0.01874229	
389	0.01867041	0.01874122	
389.2	0.01890944	0.01874015	
389.4	0.01908082	0.01873909	
389.6	0.01951618	0.01873802	
389.8	0.02002223	0.01873695	
390	0.02055637	0.01873588	
390.2	0.02061977	0.01873481	
390.4	0.02026215	0.01873374	
390.6	0.0206537	0.01873267	
390.8	0.02052905	0.01873161	
391	0.02058888	0.01873054	
391.2	0.02029631	0.01872947	
391.4	0.01982937	0.0187284	
391.6	0.01931002	0.01872733	
391.8	0.01930295	0.01872626	
392	0.01867719	0.0187252	
392.2	0.01863758	0.01872413	
392.4	0.01854223	0.01872306	
392.6	0.01830201	0.01872199	
392.8	0.01791236	0.01872092	
393	0.01805733	0.01871986	
393.2	0.01782503	0.01871879	
393.4	0.01818666	0.01871772	
393.6	0.01798804	0.01871665	
393.8	0.01829069	0.01871559	
394	0.01817535	0.01871452	
394.2	0.01766659	0.01871345	
394.4	0.01779177	0.01871238	
394.6	0.01841635	0.01871132	
394.8	0.01785348	0.01871025	
395	0.01791405	0.01870918	
395.2	0.01743655	0.01870812	
395.4	0.01738887	0.01870705	
395.6	0.01734189	0.01870598	
395.8	0.01744164	0.01870491	
396	0.01664189	0.01870385	
396.2	0.01645582	0.01870278	
396.4	0.01672119	0.01870171	
396.6	0.01613204	0.01870065	
396.8	0.0164221	0.01869958	
397	0.01692299	0.01869851	
397.2	0.01697456	0.01869745	
397.4	0.01772329	0.01869638	
397.6	0.01782325	0.01869532	
397.8	0.0180213	0.01869425	
398	0.01777725	0.01869318	
398.2	0.01775042	0.01869212	
398.4	0.01819528	0.01869105	
398.6	0.01784013	0.01868998	
398.8	0.01744762	0.01868892	
399	0.01761661	0.01868785	
399.2	0.01721631	0.01868679	
399.4	0.01695438	0.01868572	
399.6	0.01709457	0.01868466	
399.8	0.01668989	0.01868359	
400	0.0162896	0.01868252	
400.2	0.01655559	0.01868146	
400.4	0.01677057	0.01868039	
400.6	0.01707838	0.01867933	
400.8	0.01788617	0.01867826	
401	0.01813512	0.0186772	
401.2	0.01853642	0.01867613	
401.4	0.01890224	0.01867507	
401.6	0.01894268	0.018674	
401.8	0.01905565	0.01867294	
402	0.01837578	0.01867187	
402.2	0.01822054	0.01867081	
402.4	0.01798423	0.01866974	
402.6	0.01719553	0.01866868	
402.8	0.01726939	0.01866761	
403	0.01683038	0.01866655	
403.2	0.01643729	0.01866548	
403.4	0.01612289	0.01866442	
403.6	0.01646061	0.01866335	
403.8	0.01611722	0.01866229	
404	0.01639273	0.01866122	
404.2	0.01649531	0.01866016	
404.4	0.01675171	0.0186591	
404.6	0.01746457	0.01865803	
404.8	0.01717067	0.01865697	
405	0.01761536	0.0186559	
405.2	0.01826367	0.01865484	
405.4	0.01875244	0.01865377	
405.6	0.01913799	0.01865271	
405.8	0.01914741	0.01865165	
406	0.01879815	0.01865058	
406.2	0.01849216	0.01864952	
406.4	0.01804836	0.01864846	
406.6	0.01770948	0.01864739	
406.8	0.01763038	0.01864633	
407	0.01684646	0.01864527	
407.2	0.01724658	0.0186442	
407.4	0.01753061	0.01864314	
407.6	0.01721757	0.01864207	
407.8	0.01689751	0.01864101	
408	0.017132	0.01863995	
408.2	0.0175922	0.01863889	
408.4	0.01757957	0.01863782	
408.6	0.01751755	0.01863676	
408.8	0.01750637	0.0186357	
409	0.01811382	0.01863463	
409.2	0.01853651	0.01863357	
409.4	0.01872438	0.01863251	
409.6	0.01897565	0.01863145	
409.8	0.01921425	0.01863038	
410	0.01892242	0.01862932	
410.2	0.01850418	0.01862826	
410.4	0.0190025	0.01862719	
410.6	0.01952539	0.01862613	
410.8	0.01942959	0.01862507	
411	0.019655	0.01862401	
411.2	0.02031732	0.01862295	
411.4	0.02066974	0.01862188	
411.6	0.02011842	0.01862082	
411.8	0.02044214	0.01861976	
412	0.0203882	0.0186187	
412.2	0.0206572	0.01861764	
412.4	0.01974436	0.01861657	
412.6	0.01949073	0.01861551	
412.8	0.0191404	0.01861445	
413	0.01893081	0.01861339	
413.2	0.01866159	0.01861233	
413.4	0.01840047	0.01861126	
413.6	0.01837022	0.0186102	
413.8	0.01853262	0.01860914	
414	0.01795772	0.01860808	
414.2	0.01819747	0.01860702	
414.4	0.01862327	0.01860596	
414.6	0.01865338	0.0186049	
414.8	0.01822127	0.01860384	
415	0.01876523	0.01860277	
415.2	0.01853398	0.01860171	
415.4	0.01856189	0.01860065	
415.6	0.0178749	0.01859959	
415.8	0.01763375	0.01859853	
416	0.01752218	0.01859747	
416.2	0.01794566	0.01859641	
416.4	0.01750004	0.01859535	
416.6	0.01772302	0.01859429	
416.8	0.01780242	0.01859323	
417	0.01803507	0.01859217	
417.2	0.01834392	0.01859111	
417.4	0.01879961	0.01859005	
417.6	0.01907222	0.01858899	
417.8	0.01941227	0.01858793	
418	0.01948864	0.01858687	
418.2	0.02006752	0.01858581	
418.4	0.02031384	0.01858475	
418.6	0.02048491	0.01858369	
418.8	0.02012328	0.01858263	
419	0.02016391	0.01858157	
419.2	0.01956003	0.01858051	
419.4	0.01930025	0.01857945	
419.6	0.01918262	0.01857839	
419.8	0.01875836	0.01857733	
420	0.01836591	0.01857627	
420.2	0.01837835	0.01857521	
420.4	0.01794864	0.01857415	
420.6	0.01787978	0.01857309	
420.8	0.0177284	0.01857203	
421	0.01787315	0.01857097	
421.2	0.01786094	0.01856991	
421.4	0.01766435	0.01856885	
421.6	0.01720514	0.01856779	
421.8	0.01693619	0.01856673	
422	0.01694462	0.01856568	
422.2	0.0170043	0.01856462	
422.4	0.01729624	0.01856356	
422.6	0.01752877	0.0185625	
422.8	0.01761325	0.01856144	
423	0.01755297	0.01856038	
423.2	0.01802321	0.01855932	
423.4	0.01786583	0.01855826	
423.6	0.01778047	0.01855721	
423.8	0.01712684	0.01855615	
424	0.01727459	0.01855509	
424.2	0.01790836	0.01855403	
424.4	0.01771394	0.01855297	
424.6	0.01800153	0.01855191	
424.8	0.01798436	0.01855086	
425	0.01803336	0.0185498	
425.2	0.01756712	0.01854874	
425.4	0.01775349	0.01854768	
425.6	0.01769892	0.01854662	
425.8	0.01745515	0.01854557	
426	0.01779792	0.01854451	
426.2	0.01793811	0.01854345	
426.4	0.0181023	0.01854239	
426.6	0.01832694	0.01854134	
426.8	0.01837587	0.01854028	
427	0.01772016	0.01853922	
427.2	0.01761767	0.01853816	
427.4	0.01708914	0.01853711	
427.6	0.01697071	0.01853605	
427.8	0.01695357	0.01853499	
428	0.01736838	0.01853393	
428.2	0.01771471	0.01853288	
428.4	0.01798475	0.01853182	
428.6	0.018329	0.01853076	
428.8	0.01760065	0.01852971	
429	0.01772479	0.01852865	
429.2	0.01756166	0.01852759	
429.4	0.01791806	0.01852654	
429.6	0.01801763	0.01852548	
429.8	0.01757618	0.01852442	
430	0.01785372	0.01852337	
430.2	0.01783758	0.01852231	
430.4	0.01809954	0.01852125	
430.6	0.01795857	0.0185202	
430.8	0.01775831	0.01851914	
431	0.01769707	0.01851808	
431.2	0.01798113	0.01851703	
431.4	0.01791146	0.01851597	
431.6	0.01814458	0.01851492	
431.8	0.01821651	0.01851386	
432	0.01817852	0.0185128	
432.2	0.01841468	0.01851175	
432.4	0.0183978	0.01851069	
432.6	0.0178696	0.01850964	
432.8	0.01761514	0.01850858	
433	0.01780389	0.01850753	
433.2	0.01740485	0.01850647	
433.4	0.01780276	0.01850541	
433.6	0.01801471	0.01850436	
433.8	0.0175994	0.0185033	
434	0.01790246	0.01850225	
434.2	0.01803748	0.01850119	
434.4	0.01804427	0.01850014	
434.6	0.01789014	0.01849908	
434.8	0.01827504	0.01849803	
435	0.01893614	0.01849697	
435.2	0.01912629	0.01849592	
435.4	0.01917426	0.01849486	
435.6	0.01940918	0.01849381	
435.8	0.01924716	0.01849275	
436	0.01938271	0.0184917	
436.2	0.01953138	0.01849064	
436.4	0.01939359	0.01848959	
436.6	0.01967257	0.01848853	
436.8	0.01945498	0.01848748	
437	0.01881492	0.01848642	
437.2	0.01923291	0.01848537	
437.4	0.01915986	0.01848432	
437.6	0.01904863	0.01848326	
437.8	0.01820491	0.01848221	
438	0.01759766	0.01848115	
438.2	0.0171367	0.0184801	
438.4	0.01722914	0.01847905	
438.6	0.01702033	0.01847799	
438.8	0.01672474	0.01847694	
439	0.01706783	0.01847588	
439.2	0.01717147	0.01847483	
439.4	0.01722551	0.01847378	
439.6	0.0171319	0.01847272	
439.8	0.01750079	0.01847167	
440	0.01745112	0.01847062	
440.2	0.01772041	0.01846956	
440.4	0.01763463	0.01846851	
440.6	0.01790673	0.01846746	
440.8	0.01720261	0.0184664	
441	0.01783563	0.01846535	
441.2	0.01825849	0.0184643	
441.4	0.01787092	0.01846324	
441.6	0.01799939	0.01846219	
441.8	0.01747805	0.01846114	
442	0.0172422	0.01846008	
442.2	0.01716671	0.01845903	
442.4	0.01737152	0.01845798	
442.6	0.01697757	0.01845692	
442.8	0.01685942	0.01845587	
443	0.0172257	0.01845482	
443.2	0.01761612	0.01845377	
443.4	0.01758194	0.01845271	
443.6	0.01831063	0.01845166	
443.8	0.01864116	0.01845061	
444	0.01828053	0.01844956	
444.2	0.01838871	0.0184485	
444.4	0.01821382	0.01844745	
444.6	0.01816125	0.0184464	
444.8	0.01781443	0.01844535	
445	0.01798685	0.0184443	
445.2	0.01749762	0.01844324	
445.4	0.01708336	0.01844219	
445.6	0.01672346	0.01844114	
445.8	0.01612037	0.01844009	
446	0.01565393	0.01843904	
446.2	0.01521277	0.01843799	
446.4	0.01523989	0.01843693	
446.6	0.01542568	0.01843588	
446.8	0.01552981	0.01843483	
447	0.01565131	0.01843378	
447.2	0.01624069	0.01843273	
447.4	0.01663663	0.01843168	
447.6	0.01762507	0.01843063	
447.8	0.01720383	0.01842957	
448	0.01708695	0.01842852	
448.2	0.01772864	0.01842747	
448.4	0.01795785	0.01842642	
448.6	0.01790045	0.01842537	
448.8	0.01798694	0.01842432	
449	0.01779586	0.01842327	
449.2	0.01764406	0.01842222	
449.4	0.01746037	0.01842117	
449.6	0.01735597	0.01842012	
449.8	0.01690691	0.01841907	
450	0.0169918	0.01841801	
450.2	0.01708371	0.01841696	
450.4	0.01723013	0.01841591	
450.6	0.01746765	0.01841486	
450.8	0.01767597	0.01841381	
451	0.01796015	0.01841276	
451.2	0.01772407	0.01841171	
451.4	0.01771854	0.01841066	
451.6	0.01817677	0.01840961	
451.8	0.01795362	0.01840856	
452	0.01783643	0.01840751	
452.2	0.01759792	0.01840646	
452.4	0.01701559	0.01840541	
452.6	0.0170259	0.01840436	
452.8	0.01702436	0.01840331	
453	0.01632975	0.01840226	
453.2	0.01614251	0.01840121	
453.4	0.01566768	0.01840016	
453.6	0.01556493	0.01839912	
453.8	0.01594517	0.01839807	
454	0.01686698	0.01839702	
454.2	0.0171206	0.01839597	
454.4	0.01727933	0.01839492	
454.6	0.01812563	0.01839387	
454.8	0.01901598	0.01839282	
455	0.01880243	0.01839177	
455.2	0.01894593	0.01839072	
455.4	0.01958083	0.01838967	
455.6	0.01998252	0.01838862	
455.8	0.01948045	0.01838758	
456	0.01941065	0.01838653	
456.2	0.01880734	0.01838548	
456.4	0.01844396	0.01838443	
456.6	0.01838471	0.01838338	
456.8	0.01765357	0.01838233	
457	0.01684219	0.01838128	
457.2	0.01637519	0.01838024	
457.4	0.01604778	0.01837919	
457.6	0.0163199	0.01837814	
457.8	0.01603265	0.01837709	
458	0.01572172	0.01837604	
458.2	0.01524833	0.01837499	
458.4	0.01507823	0.01837395	
458.6	0.01554574	0.0183729	
458.8	0.01577039	0.01837185	
459	0.01567669	0.0183708	
459.2	0.01654058	0.01836975	
459.4	0.01691495	0.01836871	
459.6	0.01715641	0.01836766	
459.8	0.01725198	0.01836661	
460	0.01772235	0.01836556	
460.2	0.01716646	0.01836452	
460.4	0.01723354	0.01836347	
460.6	0.01767295	0.01836242	
460.8	0.0173952	0.01836137	
461	0.01757603	0.01836033	
461.2	0.01748612	0.01835928	
461.4	0.01717494	0.01835823	
461.6	0.01696212	0.01835719	
461.8	0.01587288	0.01835614	
462	0.0159563	0.01835509	
462.2	0.01571793	0.01835405	
462.4	0.01561978	0.018353	
462.6	0.01605903	0.01835195	
462.8	0.01612276	0.0183509	
463	0.01608142	0.01834986	
463.2	0.01610223	0.01834881	
463.4	0.01622455	0.01834777	
463.6	0.01594763	0.01834672	
463.8	0.0161095	0.01834567	
464	0.0163582	0.01834463	
464.2	0.01620613	0.01834358	
464.4	0.01634254	0.01834253	
464.6	0.01671876	0.01834149	
464.8	0.01698433	0.01834044	
465	0.01739404	0.01833939	
465.2	0.01736816	0.01833835	
465.4	0.01738402	0.0183373	
465.6	0.0177505	0.01833626	
465.8	0.01754346	0.01833521	
466	0.01821634	0.01833417	
466.2	0.01794396	0.01833312	
466.4	0.01784346	0.01833207	
466.6	0.01788687	0.01833103	
466.8	0.01765669	0.01832998	
467	0.01732598	0.01832894	
467.2	0.01712995	0.01832789	
467.4	0.01744518	0.01832685	
467.6	0.01765471	0.0183258	
467.8	0.01741714	0.01832476	
468	0.01701756	0.01832371	
468.2	0.01669335	0.01832267	
468.4	0.01680402	0.01832162	
468.6	0.01674515	0.01832058	
468.8	0.01695919	0.01831953	
469	0.01694535	0.01831849	
469.2	0.01689383	0.01831744	
469.4	0.01636308	0.0183164	
469.6	0.01628838	0.01831535	
469.8	0.01611606	0.01831431	
470	0.0162198	0.01831326	
470.2	0.01582406	0.01831222	
470.4	0.01571613	0.01831117	
470.6	0.0158159	0.01831013	
470.8	0.01593225	0.01830909	
471	0.01617366	0.01830804	
471.2	0.01650384	0.018307	
471.4	0.01683086	0.01830595	
471.6	0.01664305	0.01830491	
471.8	0.01656682	0.01830386	
472	0.0166773	0.01830282	
472.2	0.01691367	0.01830178	
472.4	0.01714457	0.01830073	
472.6	0.0170658	0.01829969	
472.8	0.01715297	0.01829865	
473	0.01712321	0.0182976	
473.2	0.01722798	0.01829656	
473.4	0.01684015	0.01829551	
473.6	0.01754731	0.01829447	
473.8	0.01776564	0.01829343	
474	0.01782301	0.01829238	
474.2	0.01743785	0.01829134	
474.4	0.0175233	0.0182903	
474.6	0.01735156	0.01828925	
474.8	0.01756974	0.01828821	
475	0.01768253	0.01828717	
475.2	0.01732112	0.01828613	
475.4	0.01746521	0.01828508	
475.6	0.01731798	0.01828404	
475.8	0.01763147	0.018283	
476	0.0168251	0.01828195	
476.2	0.01699879	0.01828091	
476.4	0.01750206	0.01827987	
476.6	0.01740209	0.01827883	
476.8	0.0176791	0.01827778	
477	0.01805881	0.01827674	
477.2	0.01834743	0.0182757	
477.4	0.01839944	0.01827466	
477.6	0.01841774	0.01827361	
477.8	0.01833011	0.01827257	
478	0.01811627	0.01827153	
478.2	0.01794322	0.01827049	
478.4	0.01812898	0.01826945	
478.6	0.0178014	0.0182684	
478.8	0.01834803	0.01826736	
479	0.01798248	0.01826632	
479.2	0.01790635	0.01826528	
479.4	0.01805	0.01826424	
479.6	0.01794864	0.01826319	
479.8	0.0177609	0.01826215	
480	0.01735249	0.01826111	
480.2	0.01798518	0.01826007	
480.4	0.01845751	0.01825903	
480.6	0.01794932	0.01825799	
480.8	0.01779753	0.01825694	
481	0.01782094	0.0182559	
481.2	0.01804616	0.01825486	
481.4	0.01786068	0.01825382	
481.6	0.01757914	0.01825278	
481.8	0.01747314	0.01825174	
482	0.01737313	0.0182507	
482.2	0.01764998	0.01824966	
482.4	0.0176896	0.01824862	
482.6	0.01763574	0.01824758	
482.8	0.01784352	0.01824653	
483	0.01727762	0.01824549	
483.2	0.01709471	0.01824445	
483.4	0.0168639	0.01824341	
483.6	0.01696016	0.01824237	
483.8	0.01690862	0.01824133	
484	0.01672774	0.01824029	
484.2	0.01690718	0.01823925	
484.4	0.01670574	0.01823821	
484.6	0.01655157	0.01823717	
484.8	0.01659932	0.01823613	
485	0.01699349	0.01823509	
485.2	0.01705871	0.01823405	
485.4	0.0169056	0.01823301	
485.6	0.01725177	0.01823197	
485.8	0.01713591	0.01823093	
486	0.0177177	0.01822989	
486.2	0.01793186	0.01822885	
486.4	0.01829895	0.01822781	
486.6	0.01847116	0.01822677	
486.8	0.01859066	0.01822573	
487	0.01816716	0.01822469	
487.2	0.01837296	0.01822365	
487.4	0.01861378	0.01822261	
487.6	0.01874822	0.01822157	
487.8	0.01881133	0.01822053	
488	0.01849941	0.0182195	
488.2	0.01833421	0.01821846	
488.4	0.0177993	0.01821742	
488.6	0.01795285	0.01821638	
488.8	0.01732663	0.01821534	
489	0.01727837	0.0182143	
489.2	0.0173994	0.01821326	
489.4	0.01763389	0.01821222	
489.6	0.01760291	0.01821118	
489.8	0.01730023	0.01821015	
490	0.01750608	0.01820911	
490.2	0.0174884	0.01820807	
490.4	0.01811097	0.01820703	
490.6	0.01746613	0.01820599	
490.8	0.01766538	0.01820495	
491	0.01766057	0.01820391	
491.2	0.01803024	0.01820288	
491.4	0.01768577	0.01820184	
491.6	0.01742649	0.0182008	
491.8	0.01740757	0.01819976	
492	0.01711403	0.01819872	
492.2	0.01714683	0.01819769	
492.4	0.01696914	0.01819665	
492.6	0.01728845	0.01819561	
492.8	0.01697732	0.01819457	
493	0.01760175	0.01819353	
493.2	0.0175869	0.0181925	
493.4	0.01766971	0.01819146	
493.6	0.0175486	0.01819042	
493.8	0.01776353	0.01818938	
494	0.01837989	0.01818835	
494.2	0.01857337	0.01818731	
494.4	0.01874054	0.01818627	
494.6	0.01847808	0.01818523	
494.8	0.01889317	0.0181842	
495	0.01893703	0.01818316	
495.2	0.01895824	0.01818212	
495.4	0.01860801	0.01818109	
495.6	0.01808249	0.01818005	
495.8	0.0176593	0.01817901	
496	0.0176262	0.01817798	
496.2	0.0172469	0.01817694	
496.4	0.01714083	0.0181759	
496.6	0.01687084	0.01817487	
496.8	0.0165298	0.01817383	
497	0.01706799	0.01817279	
497.2	0.01678686	0.01817176	
497.4	0.01707521	0.01817072	
497.6	0.01707487	0.01816968	
497.8	0.01782491	0.01816865	
498	0.01838019	0.01816761	
498.2	0.01830998	0.01816657	
498.4	0.01798169	0.01816554	
498.6	0.01817611	0.0181645	
498.8	0.01800947	0.01816347	
499	0.01816049	0.01816243	
499.2	0.01782456	0.01816139	
499.4	0.01718621	0.01816036	
499.6	0.01684215	0.01815932	
499.8	0.01674936	0.01815829	
500	0.01683344	0.01815725	
500.2	0.01658785	0.01815622	
500.4	0.01706849	0.01815518	
500.6	0.01700863	0.01815414	
500.8	0.01748983	0.01815311	
501	0.01775459	0.01815207	
501.2	0.01769411	0.01815104	
501.4	0.01754171	0.01815	
501.6	0.01791635	0.01814897	
501.8	0.01833766	0.01814793	
502	0.01828248	0.0181469	
502.2	0.01781408	0.01814586	
502.4	0.01691061	0.01814483	
502.6	0.01688418	0.01814379	
502.8	0.01632229	0.01814276	
503	0.01601515	0.01814172	
503.2	0.01529902	0.01814069	
503.4	0.01532032	0.01813965	
503.6	0.0151412	0.01813862	
503.8	0.01516853	0.01813758	
504	0.0151086	0.01813655	
504.2	0.01507759	0.01813552	
504.4	0.01560565	0.01813448	
504.6	0.01617503	0.01813345	
504.8	0.0170386	0.01813241	
505	0.01711102	0.01813138	
505.2	0.01789009	0.01813034	
505.4	0.01814602	0.01812931	
505.6	0.01900969	0.01812828	
505.8	0.01925627	0.01812724	
506	0.01925773	0.01812621	
506.2	0.01908025	0.01812517	
506.4	0.01886047	0.01812414	
506.6	0.01890884	0.01812311	
506.8	0.01838551	0.01812207	
507	0.01789331	0.01812104	
507.2	0.01753214	0.01812001	
507.4	0.01771088	0.01811897	
507.6	0.01736899	0.01811794	
507.8	0.01726304	0.01811691	
508	0.01658225	0.01811587	
508.2	0.01651284	0.01811484	
508.4	0.01666476	0.01811381	
508.6	0.01655377	0.01811277	
508.8	0.01659801	0.01811174	
509	0.01632385	0.01811071	
509.2	0.01616898	0.01810967	
509.4	0.01603121	0.01810864	
509.6	0.01660318	0.01810761	
509.8	0.0167892	0.01810658	
510	0.01719439	0.01810554	
510.2	0.01778391	0.01810451	
510.4	0.01774918	0.01810348	
510.6	0.0173841	0.01810245	
510.8	0.01730519	0.01810141	
511	0.01776747	0.01810038	
511.2	0.01795182	0.01809935	
511.4	0.01803757	0.01809832	
511.6	0.01754929	0.01809728	
511.8	0.01729821	0.01809625	
512	0.01694665	0.01809522	
512.2	0.01682346	0.01809419	
512.4	0.01624456	0.01809316	
512.6	0.01605826	0.01809212	
512.8	0.01568273	0.01809109	
513	0.01551492	0.01809006	
513.2	0.01510395	0.01808903	
513.4	0.01566516	0.018088	
513.6	0.01592566	0.01808696	
513.8	0.01617031	0.01808593	
514	0.01670463	0.0180849	
514.2	0.01660381	0.01808387	
514.4	0.01663113	0.01808284	
514.6	0.01693907	0.01808181	
514.8	0.01766685	0.01808078	
515	0.0181172	0.01807974	
515.2	0.018044	0.01807871	
515.4	0.01755018	0.01807768	
515.6	0.01732405	0.01807665	
515.8	0.0173665	0.01807562	
516	0.01680548	0.01807459	
516.2	0.01648315	0.01807356	
516.4	0.01610828	0.01807253	
516.6	0.01622105	0.0180715	
516.8	0.01597522	0.01807047	
517	0.01623973	0.01806944	
517.2	0.01606248	0.0180684	
517.4	0.01646289	0.01806737	
517.6	0.01677529	0.01806634	
517.8	0.01711266	0.01806531	
518	0.01722743	0.01806428	
518.2	0.01702286	0.01806325	
518.4	0.01743252	0.01806222	
518.6	0.0175236	0.01806119	
518.8	0.01772298	0.01806016	
519	0.01738344	0.01805913	
519.2	0.01726579	0.0180581	
519.4	0.0167298	0.01805707	
519.6	0.01679941	0.01805604	
519.8	0.01664788	0.01805501	
520	0.01642137	0.01805398	
520.2	0.01655858	0.01805295	
520.4	0.01695029	0.01805192	
520.6	0.01724341	0.01805089	
520.8	0.01715514	0.01804986	
521	0.01755343	0.01804883	
521.2	0.0175634	0.0180478	
521.4	0.01759606	0.01804678	
521.6	0.01771095	0.01804575	
521.8	0.01717826	0.01804472	
522	0.01681263	0.01804369	
522.2	0.01647187	0.01804266	
522.4	0.01650081	0.01804163	
522.6	0.0162026	0.0180406	
522.8	0.01598343	0.01803957	
523	0.01549373	0.01803854	
523.2	0.01542632	0.01803751	
523.4	0.01529529	0.01803649	
523.6	0.01539694	0.01803546	
523.8	0.01537036	0.01803443	
524	0.01574788	0.0180334	
524.2	0.01583868	0.01803237	
524.4	0.01615902	0.01803134	
524.6	0.01605854	0.01803031	
524.8	0.01575417	0.01802929	
525	0.01632115	0.01802826	
525.2	0.01645715	0.01802723	
525.4	0.01663048	0.0180262	
525.6	0.01746194	0.01802517	
525.8	0.01740075	0.01802414	
526	0.01752727	0.01802312	
526.2	0.01770082	0.01802209	
526.4	0.01804092	0.01802106	
526.6	0.01812529	0.01802003	
526.8	0.01765579	0.018019	
527	0.0176726	0.01801798	
527.2	0.01790729	0.01801695	
527.4	0.01798166	0.01801592	
527.6	0.01775417	0.01801489	
527.8	0.01754269	0.01801387	
528	0.0178018	0.01801284	
528.2	0.0174537	0.01801181	
528.4	0.01746233	0.01801078	
528.6	0.01737352	0.01800976	
528.8	0.01705381	0.01800873	
529	0.01750706	0.0180077	
529.2	0.01782218	0.01800668	
529.4	0.01785081	0.01800565	
529.6	0.01825431	0.01800462	
529.8	0.01747493	0.0180036	
530	0.01762313	0.01800257	
530.2	0.01748323	0.01800154	
530.4	0.01767732	0.01800051	
530.6	0.01764572	0.01799949	
530.8	0.01739394	0.01799846	
531	0.01782879	0.01799743	
531.2	0.01806564	0.01799641	
531.4	0.01761053	0.01799538	
531.6	0.01759183	0.01799436	
531.8	0.01749111	0.01799333	
532	0.01739905	0.0179923	
532.2	0.01705522	0.01799128	
532.4	0.01705447	0.01799025	
532.6	0.01648709	0.01798922	
532.8	0.01589631	0.0179882	
533	0.01579121	0.01798717	
533.2	0.01597904	0.01798615	
533.4	0.01581175	0.01798512	
533.6	0.01572746	0.0179841	
533.8	0.01542477	0.01798307	
534	0.0156326	0.01798204	
534.2	0.0152143	0.01798102	
534.4	0.0149874	0.01797999	
534.6	0.01495995	0.01797897	
534.8	0.01500566	0.01797794	
535	0.01539244	0.01797692	
535.2	0.01567879	0.01797589	
535.4	0.01568267	0.01797487	
535.6	0.01617771	0.01797384	
535.8	0.01635716	0.01797282	
536	0.01658505	0.01797179	
536.2	0.01672164	0.01797077	
536.4	0.0168778	0.01796974	
536.6	0.01660774	0.01796872	
536.8	0.0168554	0.01796769	
537	0.01700891	0.01796667	
537.2	0.017112	0.01796564	
537.4	0.01727274	0.01796462	
537.6	0.01700566	0.01796359	
537.8	0.01711661	0.01796257	
538	0.0168038	0.01796154	
538.2	0.016446	0.01796052	
538.4	0.01640397	0.01795949	
538.6	0.01634483	0.01795847	
538.8	0.0168437	0.01795745	
539	0.0170499	0.01795642	
539.2	0.01746288	0.0179554	
539.4	0.01771181	0.01795437	
539.6	0.01844395	0.01795335	
539.8	0.01867633	0.01795232	
540	0.019103	0.0179513	
540.2	0.0189419	0.01795028	
540.4	0.01868073	0.01794925	
540.6	0.01865884	0.01794823	
540.8	0.01880363	0.01794721	
541	0.01819887	0.01794618	
541.2	0.01792484	0.01794516	
541.4	0.01814542	0.01794413	
541.6	0.01762443	0.01794311	
541.8	0.01778711	0.01794209	
542	0.01763188	0.01794106	
542.2	0.01757041	0.01794004	
542.4	0.01734244	0.01793902	
542.6	0.01707659	0.017938	
542.8	0.0173436	0.01793697	
543	0.01738923	0.01793595	
543.2	0.01779314	0.01793493	
543.4	0.01805348	0.0179339	
543.6	0.01893021	0.01793288	
543.8	0.01844827	0.01793186	
544	0.0184255	0.01793083	
544.2	0.01776913	0.01792981	
544.4	0.01765072	0.01792879	
544.6	0.01837174	0.01792777	
544.8	0.01859855	0.01792674	
545	0.01797327	0.01792572	
545.2	0.01765124	0.0179247	
545.4	0.01762777	0.01792368	
545.6	0.01751771	0.01792265	
545.8	0.01746285	0.01792163	
546	0.01731807	0.01792061	
546.2	0.01709304	0.01791959	
546.4	0.01699599	0.01791857	
546.6	0.01643947	0.01791754	
546.8	0.01619295	0.01791652	
547	0.01618692	0.0179155	
547.2	0.01593696	0.01791448	
547.4	0.0157881	0.01791346	
547.6	0.01594463	0.01791244	
547.8	0.01519522	0.01791141	
548	0.01476879	0.01791039	
548.2	0.01438704	0.01790937	
548.4	0.01454215	0.01790835	
548.6	0.01480175	0.01790733	
548.8	0.01467786	0.01790631	
549	0.01437432	0.01790528	
549.2	0.01462258	0.01790426	
549.4	0.01496269	0.01790324	
549.6	0.0155729	0.01790222	
549.8	0.01558332	0.0179012	
550	0.0158418	0.01790018	
550.2	0.01645094	0.01789916	
550.4	0.0170597	0.01789814	
550.6	0.01712788	0.01789712	
550.8	0.01739954	0.0178961	
551	0.01739999	0.01789507	
551.2	0.01724289	0.01789405	
551.4	0.01738799	0.01789303	
551.6	0.01718571	0.01789201	
551.8	0.01649092	0.01789099	
552	0.01587986	0.01788997	
552.2	0.0157977	0.01788895	
552.4	0.01557984	0.01788793	
552.6	0.01553613	0.01788691	
552.8	0.01581744	0.01788589	
553	0.0158095	0.01788487	
553.2	0.01632549	0.01788385	
553.4	0.01635741	0.01788283	
553.6	0.01675628	0.01788181	
553.8	0.01671927	0.01788079	
554	0.01674525	0.01787977	
554.2	0.01702155	0.01787875	
554.4	0.0170506	0.01787773	
554.6	0.01717688	0.01787671	
554.8	0.01682088	0.01787569	
555	0.01706598	0.01787467	
555.2	0.01689736	0.01787365	
555.4	0.01664097	0.01787263	
555.6	0.01664687	0.01787161	
555.8	0.0170238	0.0178706	
556	0.01711204	0.01786958	
556.2	0.01742333	0.01786856	
556.4	0.01692383	0.01786754	
556.6	0.01709376	0.01786652	
556.8	0.01711241	0.0178655	
557	0.01710648	0.01786448	
557.2	0.01754312	0.01786346	
557.4	0.01721455	0.01786244	
557.6	0.01734986	0.01786142	
557.8	0.0171317	0.01786041	
558	0.01631449	0.01785939	
558.2	0.01557496	0.01785837	
558.4	0.01586809	0.01785735	
558.6	0.01587829	0.01785633	
558.8	0.01587017	0.01785531	
559	0.01617441	0.01785429	
559.2	0.01600629	0.01785328	
559.4	0.01655382	0.01785226	
559.6	0.01750858	0.01785124	
559.8	0.01770796	0.01785022	
560	0.01758975	0.0178492	
560.2	0.01752757	0.01784819	
560.4	0.01737682	0.01784717	
560.6	0.0177883	0.01784615	
560.8	0.01747973	0.01784513	
561	0.01749541	0.01784411	
561.2	0.01751201	0.0178431	
561.4	0.01742715	0.01784208	
561.6	0.01769356	0.01784106	
561.8	0.01730072	0.01784004	
562	0.01681478	0.01783903	
562.2	0.01710328	0.01783801	
562.4	0.0176566	0.01783699	
562.6	0.01734147	0.01783597	
562.8	0.01763232	0.01783496	
563	0.01749156	0.01783394	
563.2	0.01750959	0.01783292	
563.4	0.01770874	0.0178319	
563.6	0.01744757	0.01783089	
563.8	0.0173239	0.01782987	
564	0.01744237	0.01782885	
564.2	0.01715676	0.01782784	
564.4	0.01718597	0.01782682	
564.6	0.01678764	0.0178258	
564.8	0.01610779	0.01782479	
565	0.01577971	0.01782377	
565.2	0.01547259	0.01782275	
565.4	0.01558512	0.01782174	
565.6	0.01585604	0.01782072	
565.8	0.01608546	0.0178197	
566	0.01650272	0.01781869	
566.2	0.01657795	0.01781767	
566.4	0.01666375	0.01781665	
566.6	0.01657795	0.01781564	
566.8	0.01696303	0.01781462	
567	0.01682855	0.01781361	
567.2	0.01712502	0.01781259	
567.4	0.01753731	0.01781157	
567.6	0.01767634	0.01781056	
567.8	0.01794263	0.01780954	
568	0.01772669	0.01780853	
568.2	0.01743301	0.01780751	
568.4	0.01746092	0.0178065	
568.6	0.01723677	0.01780548	
568.8	0.01708141	0.01780446	
569	0.01674552	0.01780345	
569.2	0.01700526	0.01780243	
569.4	0.01686033	0.01780142	
569.6	0.01674705	0.0178004	
569.8	0.01712925	0.01779939	
570	0.01750905	0.01779837	
570.2	0.01708367	0.01779736	
570.4	0.01735632	0.01779634	
570.6	0.0173378	0.01779533	
570.8	0.01722614	0.01779431	
571	0.0173202	0.0177933	
571.2	0.01744334	0.01779228	
571.4	0.01741578	0.01779127	
571.6	0.01707864	0.01779025	
571.8	0.01723739	0.01778924	
572	0.0177372	0.01778822	
572.2	0.01810082	0.01778721	
572.4	0.01850787	0.01778619	
572.6	0.01855038	0.01778518	
572.8	0.01848799	0.01778417	
573	0.01834846	0.01778315	
573.2	0.01854162	0.01778214	
573.4	0.01810632	0.01778112	
573.6	0.01820545	0.01778011	
573.8	0.01831064	0.01777909	
574	0.01815721	0.01777808	
574.2	0.01741501	0.01777707	
574.4	0.01738696	0.01777605	
574.6	0.01666453	0.01777504	
574.8	0.01627622	0.01777403	
575	0.01602508	0.01777301	
575.2	0.01558869	0.017772	
575.4	0.01544353	0.01777098	
575.6	0.01507816	0.01776997	
575.8	0.01558101	0.01776896	
576	0.01602173	0.01776794	
576.2	0.01584005	0.01776693	
576.4	0.01607895	0.01776592	
576.6	0.0161577	0.0177649	
576.8	0.01597799	0.01776389	
577	0.01655225	0.01776288	
577.2	0.01647219	0.01776186	
577.4	0.01648374	0.01776085	
577.6	0.01675421	0.01775984	
577.8	0.01692381	0.01775882	
578	0.01738309	0.01775781	
578.2	0.01756552	0.0177568	
578.4	0.01752174	0.01775579	
578.6	0.01780805	0.01775477	
578.8	0.01784753	0.01775376	
579	0.01768939	0.01775275	
579.2	0.01759973	0.01775174	
579.4	0.01802359	0.01775072	
579.6	0.01778034	0.01774971	
579.8	0.01805127	0.0177487	
580	0.01795672	0.01774769	
580.2	0.01752795	0.01774667	
580.4	0.01730602	0.01774566	
580.6	0.0171474	0.01774465	
580.8	0.01668155	0.01774364	
581	0.01670166	0.01774263	
581.2	0.0163776	0.01774161	
581.4	0.01646163	0.0177406	
581.6	0.01638032	0.01773959	
581.8	0.01610866	0.01773858	
582	0.01566014	0.01773757	
582.2	0.01556028	0.01773655	
582.4	0.01576182	0.01773554	
582.6	0.01642947	0.01773453	
582.8	0.01634042	0.01773352	
583	0.01649951	0.01773251	
583.2	0.01691848	0.0177315	
583.4	0.01760929	0.01773049	
583.6	0.01765353	0.01772947	
583.8	0.01815375	0.01772846	
584	0.0188069	0.01772745	
584.2	0.01884689	0.01772644	
584.4	0.01914326	0.01772543	
584.6	0.01929019	0.01772442	
584.8	0.0196888	0.01772341	
585	0.01935096	0.0177224	
585.2	0.01901168	0.01772139	
585.4	0.01862723	0.01772038	
585.6	0.0184167	0.01771937	
585.8	0.01779906	0.01771835	
586	0.01716632	0.01771734	
586.2	0.01704602	0.01771633	
586.4	0.01725884	0.01771532	
586.6	0.01710806	0.01771431	
586.8	0.01680932	0.0177133	
587	0.01663355	0.01771229	
587.2	0.01680087	0.01771128	
587.4	0.01678006	0.01771027	
587.6	0.01734241	0.01770926	
587.8	0.01762918	0.01770825	
588	0.01806647	0.01770724	
588.2	0.01798119	0.01770623	
588.4	0.01817756	0.01770522	
588.6	0.01799511	0.01770421	
588.8	0.0185807	0.0177032	
589	0.01770665	0.01770219	
589.2	0.01758095	0.01770118	
589.4	0.01754115	0.01770017	
589.6	0.01747145	0.01769916	
589.8	0.01671583	0.01769815	
590	0.01643022	0.01769714	
590.2	0.01652452	0.01769614	
590.4	0.01679568	0.01769513	
590.6	0.01684375	0.01769412	
590.8	0.01675341	0.01769311	
591	0.01650287	0.0176921	
591.2	0.01623243	0.01769109	
591.4	0.01605544	0.01769008	
591.6	0.01612936	0.01768907	
591.8	0.01619961	0.01768806	
592	0.01660882	0.01768705	
592.2	0.01696349	0.01768604	
592.4	0.01715765	0.01768504	
592.6	0.01729821	0.01768403	
592.8	0.0178115	0.01768302	
593	0.01781166	0.01768201	
593.2	0.01772582	0.017681	
593.4	0.0182254	0.01767999	
593.6	0.01868363	0.01767898	
593.8	0.01847943	0.01767798	
594	0.01828941	0.01767697	
594.2	0.018512	0.01767596	
594.4	0.01800637	0.01767495	
594.6	0.01787675	0.01767394	
594.8	0.01758312	0.01767294	
595	0.01711617	0.01767193	
595.2	0.0167781	0.01767092	
595.4	0.01642997	0.01766991	
595.6	0.01632746	0.0176689	
595.8	0.0162699	0.0176679	
596	0.01633854	0.01766689	
596.2	0.01616185	0.01766588	
596.4	0.01604539	0.01766487	
596.6	0.015999	0.01766387	
596.8	0.01647565	0.01766286	
597	0.01713166	0.01766185	
597.2	0.01729397	0.01766084	
597.4	0.0180466	0.01765984	
597.6	0.01805103	0.01765883	
597.8	0.01796783	0.01765782	
598	0.01747701	0.01765681	
598.2	0.01793387	0.01765581	
598.4	0.01772776	0.0176548	
598.6	0.01814016	0.01765379	
598.8	0.01826461	0.01765279	
599	0.01797803	0.01765178	
599.2	0.01776106	0.01765077	
599.4	0.01762082	0.01764977	
599.6	0.01725119	0.01764876	
599.8	0.01690939	0.01764775	
600	0.01699889	0.01764675	
600.2	0.01676758	0.01764574	
600.4	0.01704248	0.01764473	
600.6	0.01720927	0.01764373	
600.8	0.01745476	0.01764272	
601	0.01753271	0.01764171	
601.2	0.01755201	0.01764071	
601.4	0.01790883	0.0176397	
601.6	0.0175369	0.0176387	
601.8	0.01724524	0.01763769	
602	0.0168478	0.01763668	
602.2	0.01713745	0.01763568	
602.4	0.01718676	0.01763467	
602.6	0.01712954	0.01763367	
602.8	0.01699143	0.01763266	
603	0.01672859	0.01763166	
603.2	0.01679407	0.01763065	
603.4	0.01668082	0.01762964	
603.6	0.01595155	0.01762864	
603.8	0.01627185	0.01762763	
604	0.01652837	0.01762663	
604.2	0.0166128	0.01762562	
604.4	0.0165735	0.01762462	
604.6	0.01654392	0.01762361	
604.8	0.01666334	0.01762261	
605	0.01630626	0.0176216	
605.2	0.01655086	0.0176206	
605.4	0.01650545	0.01761959	
605.6	0.01602068	0.01761859	
605.8	0.01589919	0.01761758	
606	0.01630658	0.01761658	
606.2	0.01725738	0.01761557	
606.4	0.01772097	0.01761457	
606.6	0.01790844	0.01761356	
606.8	0.01815778	0.01761256	
607	0.01839013	0.01761155	
607.2	0.01840716	0.01761055	
607.4	0.01813164	0.01760954	
607.6	0.01798107	0.01760854	
607.8	0.01838778	0.01760754	
608	0.01800114	0.01760653	
608.2	0.0173931	0.01760553	
608.4	0.01740581	0.01760452	
608.6	0.01722126	0.01760352	
608.8	0.01706079	0.01760252	
609	0.01641684	0.01760151	
609.2	0.01651934	0.01760051	
609.4	0.01603963	0.0175995	
609.6	0.01608231	0.0175985	
609.8	0.01606892	0.0175975	
610	0.01631734	0.01759649	
610.2	0.01648252	0.01759549	
610.4	0.01613922	0.01759449	
610.6	0.0165851	0.01759348	
610.8	0.01651876	0.01759248	
611	0.01664341	0.01759148	
611.2	0.01664079	0.01759047	
611.4	0.01684226	0.01758947	
611.6	0.0173673	0.01758847	
611.8	0.01738278	0.01758746	
612	0.01761986	0.01758646	
612.2	0.01794954	0.01758546	
612.4	0.01874763	0.01758445	
612.6	0.01876023	0.01758345	
612.8	0.01918954	0.01758245	
613	0.01904026	0.01758144	
613.2	0.01917896	0.01758044	
613.4	0.01906943	0.01757944	
613.6	0.01921753	0.01757844	
613.8	0.01906023	0.01757743	
614	0.01866617	0.01757643	
614.2	0.0188472	0.01757543	
614.4	0.01892692	0.01757443	
614.6	0.01919385	0.01757342	
614.8	0.01856803	0.01757242	
615	0.0184896	0.01757142	
615.2	0.01826152	0.01757042	
615.4	0.01804704	0.01756941	
615.6	0.01804467	0.01756841	
615.8	0.01772321	0.01756741	
616	0.01802667	0.01756641	
616.2	0.01783488	0.01756541	
616.4	0.01759773	0.01756441	
616.6	0.01726712	0.0175634	
616.8	0.01741234	0.0175624	
617	0.01751115	0.0175614	
617.2	0.0174175	0.0175604	
617.4	0.01750559	0.0175594	
617.6	0.01753165	0.0175584	
617.8	0.01766847	0.01755739	
618	0.01770184	0.01755639	
618.2	0.01831918	0.01755539	
618.4	0.01844025	0.01755439	
618.6	0.01853573	0.01755339	
618.8	0.01855549	0.01755239	
619	0.01856042	0.01755139	
619.2	0.01873514	0.01755039	
619.4	0.01881481	0.01754938	
619.6	0.01884128	0.01754838	
619.8	0.0186984	0.01754738	
620	0.01852493	0.01754638	
620.2	0.01790075	0.01754538	
620.4	0.01730621	0.01754438	
620.6	0.01688002	0.01754338	
620.8	0.01657155	0.01754238	
621	0.01602275	0.01754138	
621.2	0.0150168	0.01754038	
