# Supplementary material for: Molecular basis for DNA recognition by the maternal pioneer transcription factor FoxH1
Source: Nat Commun. 2022 Nov 26;13:7279. doi: 10.1038/s41467-022-34925-y (PMC9701222; doi:10.1038/s41467-022-34925-y)
Supplement: Supplementary file 4 — Source Data [file 41467_2022_34925_MOESM4_ESM.zip › Sourcedata/BLIS/FoxA2/GSC/DNA/A11Results.txt]

Conc1	2E-06	
Start1	270	
Stop1	719.8	
Kobs		
Error Kobs		
Koff		
Error Koff		
Time1	Data1	Fit1	
270	-0.16513708		
270.2	-0.15612862		
270.4	-0.14582695		
270.6	-0.13483527		
270.8	-0.12208814		
271	-0.10869821		
271.2	-0.09488609		
271.4	-0.08101111		
271.6	-0.06689866		
271.8	-0.05328787		
272	-0.04014234		
272.2	-0.02811288		
272.4	-0.01608871		
272.6	-0.00355228		
272.8	0.00868737		
273	0.02099528		
273.2	0.03314751		
273.4	0.04499353		
273.6	0.05736081		
273.8	0.06912186		
274	0.08102015		
274.2	0.0930452		
274.4	0.10495262		
274.6	0.11688163		
274.8	0.12931593		
275	0.14096385		
275.2	0.15247136		
275.4	0.16401361		
275.6	0.17577226		
275.8	0.18736391		
276	0.19984189		
276.2	0.21130679		
276.4	0.22257963		
276.6	0.23388399		
276.8	0.24535194		
277	0.25667729		
277.2	0.26786638		
277.4	0.27927822		
277.6	0.29041381		
277.8	0.30175585		
278	0.31268581		
278.2	0.32413064		
278.4	0.33556258		
278.6	0.34677803		
278.8	0.35811969		
279	0.36944934		
279.2	0.38087513		
279.4	0.39199806		
279.6	0.4031577		
279.8	0.41481091		
280	0.42665852		
280.2	0.43796812		
280.4	0.44995906		
280.6	0.46123094		
280.8	0.4731814		
281	0.48523913		
281.2	0.49709436		
281.4	0.50841131		
281.6	0.52033138		
281.8	0.53230937		
282	0.54377685		
282.2	0.55577529		
282.4	0.56721234		
282.6	0.57871095		
282.8	0.59112364		
283	0.60295777		
283.2	0.61452527		
283.4	0.62585711		
283.6	0.63749541		
283.8	0.64934958		
284	0.66138169		
284.2	0.67397447		
284.4	0.68595418		
284.6	0.69753921		
284.8	0.71046266		
285	0.72261661		
285.2	0.73473607		
285.4	0.74722946		
285.6	0.76005616		
285.8	0.772393		
286	0.78524528		
286.2	0.79804683		
286.4	0.81118757		
286.6	0.82424545		
286.8	0.83826576		
287	0.85117811		
287.2	0.86416384		
287.4	0.87784226		
287.6	0.89166253		
287.8	0.90520616		
288	0.91970881		
288.2	0.93368313		
288.4	0.94723875		
288.6	0.96138678		
288.8	0.97539299		
289	0.98982861		
289.2	1.00406534		
289.4	1.01896354		
289.6	1.0330476		
289.8	1.04698013		
290	1.06162271		
290.2	1.07571001		
290.4	1.09038327		
290.6	1.10457617		
290.8	1.11920816		
291	1.13305912		
291.2	1.14782959		
291.4	1.1624647		
291.6	1.17721178		
291.8	1.19129594		
292	1.20539558		
292.2	1.21975728		
292.4	1.23441018		
292.6	1.24910142		
292.8	1.26382139		
293	1.27947198		
293.2	1.29432217		
293.4	1.30944795		
293.6	1.32380617		
293.8	1.33879052		
294	1.35391009		
294.2	1.36861998		
294.4	1.38426358		
294.6	1.39912712		
294.8	1.41438011		
295	1.42959594		
295.2	1.4451107		
295.4	1.45984008		
295.6	1.47496622		
295.8	1.4896173		
296	1.50395046		
296.2	1.51935879		
296.4	1.53396014		
296.6	1.54867963		
296.8	1.56352046		
297	1.57854091		
297.2	1.59320926		
297.4	1.60765391		
297.6	1.62280513		
297.8	1.63743521		
298	1.65145349		
298.2	1.66614874		
298.4	1.68099846		
298.6	1.69551766		
298.8	1.71048734		
299	1.72500383		
299.2	1.73910813		
299.4	1.75351523		
299.6	1.76784224		
299.8	1.78206379		
300	1.79569003		
300.2	1.80994459		
300.4	1.82418304		
300.6	1.83818242		
300.8	1.85195896		
301	1.86602899		
301.2	1.87960524		
301.4	1.89319079		
301.6	1.90651438		
301.8	1.91964188		
302	1.93255094		
302.2	1.94603624		
302.4	1.9596183		
302.6	1.97253707		
302.8	1.98570511		
303	1.99833731		
303.2	2.0110431		
303.4	2.02365352		
303.6	2.03627242		
303.8	2.04892267		
304	2.06127466		
304.2	2.07394783		
304.4	2.08647545		
304.6	2.09845952		
304.8	2.11044377		
305	2.12294348		
305.2	2.13561537		
305.4	2.14702924		
305.6	2.15904389		
305.8	2.17076455		
306	2.1821987		
306.2	2.19395795		
306.4	2.20564591		
306.6	2.21679504		
306.8	2.22837623		
307	2.23932307		
307.2	2.25024359		
307.4	2.2606463		
307.6	2.27213415		
307.8	2.28288521		
308	2.29272884		
308.2	2.30309232		
308.4	2.31351892		
308.6	2.32353875		
308.8	2.33371402		
309	2.34444062		
309.2	2.354634		
309.4	2.36391899		
309.6	2.37399766		
309.8	2.38290277		
310	2.39275789		
310.2	2.4026242		
310.4	2.41193382		
310.6	2.42185483		
310.8	2.43114606		
311	2.44035254		
311.2	2.44946526		
311.4	2.45864473		
311.6	2.46757192		
311.8	2.47598664		
312	2.48377692		
312.2	2.49245357		
312.4	2.50125015		
312.6	2.50994819		
312.8	2.51817894		
313	2.52615415		
313.2	2.53384422		
313.4	2.54124719		
313.6	2.54836955		
313.8	2.55572896		
314	2.56421206		
314.2	2.57201169		
314.4	2.57896011		
314.6	2.5877449		
314.8	2.59512935		
315	2.60255505		
315.2	2.61015467		
315.4	2.61737565		
315.6	2.62423548		
315.8	2.63132104		
316	2.63786262		
316.2	2.64497741		
316.4	2.65238082		
316.6	2.65916301		
316.8	2.665171		
317	2.67150852		
317.2	2.67798631		
317.4	2.68404311		
317.6	2.69056426		
317.8	2.69748469		
318	2.70449658		
318.2	2.71049302		
318.4	2.71672166		
318.6	2.72384326		
318.8	2.7292836		
319	2.73521026		
319.2	2.74122424		
319.4	2.74687161		
319.6	2.75237753		
319.8	2.7578322		
320	2.76336386		
320.2	2.7691532		
320.4	2.77534563		
320.6	2.78057152		
320.8	2.7859135		
321	2.79138466		
321.2	2.79680373		
321.4	2.80240214		
321.6	2.8080405		
321.8	2.81334995		
322	2.81873094		
322.2	2.82329454		
322.4	2.82806851		
322.6	2.83275192		
322.8	2.83727017		
323	2.84220444		
323.2	2.84730574		
323.4	2.85240575		
323.6	2.85720994		
323.8	2.86211046		
324	2.86716309		
324.2	2.87185551		
324.4	2.87668104		
324.6	2.88096657		
324.8	2.88571225		
325	2.89057996		
325.2	2.89557406		
325.4	2.90022583		
325.6	2.90474818		
325.8	2.90897593		
326	2.91318054		
326.2	2.91707235		
326.4	2.92145044		
326.6	2.92596643		
326.8	2.93026129		
327	2.93435434		
327.2	2.93851652		
327.4	2.94212304		
327.6	2.94518914		
327.8	2.94929297		
328	2.95376714		
328.2	2.95775711		
328.4	2.9619786		
328.6	2.96575009		
328.8	2.96988162		
329	2.97376965		
329.2	2.97769609		
329.4	2.9814098		
329.6	2.98546303		
329.8	2.98902338		
330	2.9929443		
330.2	2.99714256		
330.4	3.00104901		
330.6	3.0051721		
330.8	3.00984196		
331	3.01353366		
331.2	3.01795268		
331.4	3.02219827		
331.6	3.02595865		
331.8	3.03065212		
332	3.03524241		
332.2	3.03904127		
332.4	3.04275993		
332.6	3.04606653		
332.8	3.04941556		
333	3.05245513		
333.2	3.05569118		
333.4	3.05860086		
333.6	3.0619492		
333.8	3.06458852		
334	3.06774657		
334.2	3.07089536		
334.4	3.07427479		
334.6	3.07806221		
334.8	3.08233867		
335	3.08563903		
335.2	3.08952251		
335.4	3.09296563		
335.6	3.09606614		
335.8	3.09975873		
336	3.10335367		
336.2	3.1063948		
336.4	3.10958133		
336.6	3.11241754		
336.8	3.11572445		
337	3.11924237		
337.2	3.12235844		
337.4	3.12538479		
337.6	3.12883255		
337.8	3.13182202		
338	3.13566352		
338.2	3.13884243		
338.4	3.14183233		
338.6	3.14527396		
338.8	3.14881642		
339	3.15212551		
339.2	3.15522379		
339.4	3.1582916		
339.6	3.16141093		
339.8	3.16432371		
340	3.16746892		
340.2	3.17049179		
340.4	3.17373075		
340.6	3.17677688		
340.8	3.18008458		
341	3.1832097		
341.2	3.18629591		
341.4	3.19020781		
341.6	3.19329365		
341.8	3.19671622		
342	3.20047457		
342.2	3.20335493		
342.4	3.20648682		
342.6	3.21032917		
342.8	3.21314128		
343	3.21629547		
343.2	3.21956993		
343.4	3.22223604		
343.6	3.22514778		
343.8	3.22789715		
344	3.23055742		
344.2	3.23327031		
344.4	3.23607434		
344.6	3.23896856		
344.8	3.2415629		
345	3.24481819		
345.2	3.2482769		
345.4	3.2514672		
345.6	3.25391103		
345.8	3.25715177		
346	3.26036653		
346.2	3.26354665		
346.4	3.26721012		
346.6	3.27042852		
346.8	3.27316959		
347	3.27686597		
347.2	3.28006362		
347.4	3.28296387		
347.6	3.28609218		
347.8	3.28898987		
348	3.29174139		
348.2	3.29483287		
348.4	3.29809086		
348.6	3.30089114		
348.8	3.30386417		
349	3.30734058		
349.2	3.31014153		
349.4	3.31227408		
349.6	3.31523349		
349.8	3.31796916		
350	3.3209809		
350.2	3.32382526		
350.4	3.32632827		
350.6	3.32840991		
350.8	3.33115563		
351	3.33416294		
351.2	3.33693693		
351.4	3.34025707		
351.6	3.3429444		
351.8	3.34589222		
352	3.34893694		
352.2	3.35202417		
352.4	3.35535613		
352.6	3.35816002		
352.8	3.3616138		
353	3.36473728		
353.2	3.36743332		
353.4	3.37042279		
353.6	3.373472		
353.8	3.37625309		
354	3.37935339		
354.2	3.38217457		
354.4	3.38473391		
354.6	3.38771203		
354.8	3.39124153		
355	3.39482727		
355.2	3.39816237		
355.4	3.40161359		
355.6	3.40446062		
355.8	3.40785815		
356	3.41071465		
356.2	3.41325893		
356.4	3.41619124		
356.6	3.41898291		
356.8	3.42183586		
357	3.42438903		
357.2	3.42687198		
357.4	3.42943103		
357.6	3.43184615		
357.8	3.43496631		
358	3.43809963		
358.2	3.44087278		
358.4	3.44314187		
358.6	3.44616958		
358.8	3.44960961		
359	3.45280183		
359.2	3.45517323		
359.4	3.4579349		
359.6	3.46031489		
359.8	3.46302461		
360	3.46504117		
360.2	3.4677648		
360.4	3.47068645		
360.6	3.47359551		
360.8	3.47659235		
361	3.47933291		
361.2	3.48269765		
361.4	3.48541474		
361.6	3.48876802		
361.8	3.4923141		
362	3.49561224		
362.2	3.49858321		
362.4	3.5015669		
362.6	3.50460843		
362.8	3.50745182		
363	3.51016115		
363.2	3.51215115		
363.4	3.51462316		
363.6	3.51692539		
363.8	3.51897642		
364	3.52147818		
364.2	3.52487306		
364.4	3.52734384		
364.6	3.53032846		
364.8	3.53345756		
365	3.53668278		
365.2	3.54013763		
365.4	3.54311023		
365.6	3.54654584		
365.8	3.54983518		
366	3.55270941		
366.2	3.55565974		
366.4	3.55855319		
366.6	3.56123459		
366.8	3.56345489		
367	3.56606085		
367.2	3.56813863		
367.4	3.57025463		
367.6	3.57275575		
367.8	3.57496715		
368	3.57791314		
368.2	3.58075455		
368.4	3.58340223		
368.6	3.58627623		
368.8	3.58893839		
369	3.59192422		
369.2	3.59473107		
369.4	3.59741031		
369.6	3.60012874		
369.8	3.60262594		
370	3.60485308		
370.2	3.60821		
370.4	3.61128143		
370.6	3.61358024		
370.8	3.61590081		
371	3.61870105		
371.2	3.62167797		
371.4	3.62463743		
371.6	3.62787026		
371.8	3.63068792		
372	3.63359357		
372.2	3.63669021		
372.4	3.63957613		
372.6	3.64196091		
372.8	3.64485967		
373	3.64785021		
373.2	3.65071287		
373.4	3.65310299		
373.6	3.65557569		
373.8	3.6580056		
374	3.66057996		
374.2	3.6641445		
374.4	3.66650674		
374.6	3.66916107		
374.8	3.67288743		
375	3.67639802		
375.2	3.67969739		
375.4	3.68253972		
375.6	3.68547537		
375.8	3.6884279		
376	3.69107016		
376.2	3.69388016		
376.4	3.69634134		
376.6	3.6988777		
376.8	3.70163739		
377	3.70374574		
377.2	3.70618543		
377.4	3.70839388		
377.6	3.71050178		
377.8	3.71290045		
378	3.71560205		
378.2	3.71853928		
378.4	3.72141084		
378.6	3.72476944		
378.8	3.72797506		
379	3.73085999		
379.2	3.73342602		
379.4	3.73677848		
379.6	3.73975763		
379.8	3.74241053		
380	3.7448321		
380.2	3.74708054		
380.4	3.7496012		
380.6	3.75292527		
380.8	3.75611388		
381	3.75889464		
381.2	3.76241007		
381.4	3.76493058		
381.6	3.76734342		
381.8	3.77028311		
382	3.77299093		
382.2	3.77524752		
382.4	3.77776434		
382.6	3.78049712		
382.8	3.78267027		
383	3.78528732		
383.2	3.7876989		
383.4	3.79050339		
383.6	3.79241795		
383.8	3.79482825		
384	3.79745837		
384.2	3.80018443		
384.4	3.80347723		
384.6	3.80703799		
384.8	3.80983933		
385	3.81252668		
385.2	3.81554469		
385.4	3.81836788		
385.6	3.82143109		
385.8	3.82401106		
386	3.82631512		
386.2	3.82936153		
386.4	3.83232959		
386.6	3.83483861		
386.8	3.83688613		
387	3.83971702		
387.2	3.84248375		
387.4	3.845525		
387.6	3.84845634		
387.8	3.85133966		
388	3.85375173		
388.2	3.85643577		
388.4	3.85883617		
388.6	3.8611177		
388.8	3.86395186		
389	3.8668564		
389.2	3.87016224		
389.4	3.87327967		
389.6	3.87532919		
389.8	3.87726964		
390	3.87962968		
390.2	3.88290605		
390.4	3.88508436		
390.6	3.88699772		
390.8	3.88960387		
391	3.89219486		
391.2	3.8953081		
391.4	3.89835951		
391.6	3.90090905		
391.8	3.90355121		
392	3.90631607		
392.2	3.90937435		
392.4	3.91251099		
392.6	3.91594565		
392.8	3.9193608		
393	3.92177955		
393.2	3.92440288		
393.4	3.92661212		
393.6	3.92894264		
393.8	3.93144639		
394	3.93422888		
394.2	3.9364739		
394.4	3.93836808		
394.6	3.94079687		
394.8	3.94310713		
395	3.9457598		
395.2	3.9490178		
395.4	3.9518567		
395.6	3.95479427		
395.8	3.95805891		
396	3.96076353		
396.2	3.96395418		
396.4	3.96714427		
396.6	3.96926581		
396.8	3.97168324		
397	3.97421571		
397.2	3.97718343		
397.4	3.97976305		
397.6	3.98254181		
397.8	3.98538567		
398	3.98755766		
398.2	3.98974718		
398.4	3.99229861		
398.6	3.99501887		
398.8	3.997519		
399	4.00049925		
399.2	4.00331676		
399.4	4.00555047		
399.6	4.00817071		
399.8	4.01079002		
400	4.01314653		
400.2	4.01631474		
400.4	4.01869343		
400.6	4.0212548		
400.8	4.02461247		
401	4.02735621		
401.2	4.03042433		
401.4	4.03297025		
401.6	4.0358325		
401.8	4.03864182		
402	4.04079932		
402.2	4.04380751		
402.4	4.04615543		
402.6	4.0490098		
402.8	4.05146359		
403	4.0539008		
403.2	4.05609056		
403.4	4.05818275		
403.6	4.06098466		
403.8	4.06362673		
404	4.0661904		
404.2	4.06918326		
404.4	4.07188061		
404.6	4.07502354		
404.8	4.07798747		
405	4.08063596		
405.2	4.08372476		
405.4	4.08553085		
405.6	4.0877393		
405.8	4.0900925		
406	4.09297626		
406.2	4.09571803		
406.4	4.09799426		
406.6	4.10043253		
406.8	4.10264385		
407	4.10530952		
407.2	4.10775194		
407.4	4.11023315		
407.6	4.11288249		
407.8	4.11500187		
408	4.11747693		
408.2	4.12015383		
408.4	4.12318292		
408.6	4.12601187		
408.8	4.12873212		
409	4.13179119		
409.2	4.13488499		
409.4	4.13758862		
409.6	4.14090019		
409.8	4.1441016		
410	4.14706032		
410.2	4.14963359		
410.4	4.15248637		
410.6	4.15495783		
410.8	4.15730844		
411	4.16035288		
411.2	4.16265958		
411.4	4.16476257		
411.6	4.16737298		
411.8	4.16940559		
412	4.17219841		
412.2	4.17463716		
412.4	4.1772557		
412.6	4.17960751		
412.8	4.18239797		
413	4.18559593		
413.2	4.18835667		
413.4	4.1913785		
413.6	4.1940356		
413.8	4.19653296		
414	4.1986497		
414.2	4.20137238		
414.4	4.2033932		
414.6	4.20515968		
414.8	4.20742864		
415	4.21027722		
415.2	4.21239125		
415.4	4.21560258		
415.6	4.21888035		
415.8	4.22162214		
416	4.22467626		
416.2	4.22688086		
416.4	4.2298438		
416.6	4.23222512		
416.8	4.23498291		
417	4.23730468		
417.2	4.24058439		
417.4	4.24367381		
417.6	4.24643826		
417.8	4.24895014		
418	4.25122638		
418.2	4.25362541		
418.4	4.25556942		
418.6	4.25806404		
418.8	4.26139378		
419	4.2640959		
419.2	4.26685176		
419.4	4.27024581		
419.6	4.27264187		
419.8	4.2753576		
420	4.27791489		
420.2	4.27968552		
420.4	4.28253578		
420.6	4.28511427		
420.8	4.28776756		
421	4.29009071		
421.2	4.29255934		
421.4	4.29453809		
421.6	4.29680658		
421.8	4.29879561		
422	4.30149841		
422.2	4.30435157		
422.4	4.30715606		
422.6	4.31005323		
422.8	4.31322088		
423	4.31506376		
423.2	4.31758347		
423.4	4.32030101		
423.6	4.32246466		
423.8	4.32476413		
424	4.32673873		
424.2	4.32935853		
424.4	4.332627		
424.6	4.33527667		
424.8	4.33681803		
425	4.33841196		
425.2	4.34018611		
425.4	4.34283001		
425.6	4.34600174		
425.8	4.34890849		
426	4.35224525		
426.2	4.35513075		
426.4	4.35787335		
426.6	4.36109477		
426.8	4.36416525		
427	4.36632236		
427.2	4.36943261		
427.4	4.37227199		
427.6	4.37427991		
427.8	4.3774896		
428	4.38052668		
428.2	4.38347477		
428.4	4.38633456		
428.6	4.38884579		
428.8	4.39096109		
429	4.39287999		
429.2	4.39495082		
429.4	4.39742533		
429.6	4.40035003		
429.8	4.40232276		
430	4.40422578		
430.2	4.40601951		
430.4	4.40826196		
430.6	4.41093583		
430.8	4.41300665		
431	4.41481241		
431.2	4.41721018		
431.4	4.41987891		
431.6	4.42189663		
431.8	4.42529677		
432	4.42798747		
432.2	4.43051783		
432.4	4.4341547		
432.6	4.43698171		
432.8	4.43961976		
433	4.44196939		
433.2	4.44483394		
433.4	4.44815125		
433.6	4.45046388		
433.8	4.45280623		
434	4.45566933		
434.2	4.45765944		
434.4	4.46077056		
434.6	4.46334604		
434.8	4.46572836		
435	4.46811986		
435.2	4.47028357		
435.4	4.47249527		
435.6	4.47426591		
435.8	4.47698083		
436	4.47932026		
436.2	4.48204999		
436.4	4.48465728		
436.6	4.48681386		
436.8	4.48959339		
437	4.49247712		
437.2	4.49529716		
437.4	4.49766229		
437.6	4.49997338		
437.8	4.50308264		
438	4.50576669		
438.2	4.50821519		
438.4	4.51104789		
438.6	4.5134351		
438.8	4.51578022		
439	4.5181118		
439.2	4.52020969		
439.4	4.52271475		
439.6	4.52575677		
439.8	4.52829624		
440	4.53113155		
440.2	4.5342356		
440.4	4.53660485		
440.6	4.53980534		
440.8	4.54287277		
441	4.54549341		
441.2	4.54776574		
441.4	4.54973601		
441.6	4.5519937		
441.8	4.55432242		
442	4.55659885		
442.2	4.55842952		
442.4	4.56009326		
442.6	4.56271207		
442.8	4.56459201		
443	4.56693865		
443.2	4.5688356		
443.4	4.5712539		
443.6	4.5740837		
443.8	4.57601366		
444	4.57864001		
444.2	4.58142228		
444.4	4.5841805		
444.6	4.58705701		
444.8	4.58977429		
445	4.5923956		
445.2	4.59485933		
445.4	4.59730995		
445.6	4.59984985		
445.8	4.60246746		
446	4.60464316		
446.2	4.6068969		
446.4	4.60951152		
446.6	4.61170235		
446.8	4.61328063		
447	4.6159634		
447.2	4.61764121		
447.4	4.62057979		
447.6	4.623093		
447.8	4.62487441		
448	4.62750438		
448.2	4.63043867		
448.4	4.63311835		
448.6	4.63632847		
448.8	4.63983736		
449	4.64273541		
449.2	4.64568992		
449.4	4.64833485		
449.6	4.65112527		
449.8	4.65377607		
450	4.65688258		
450.2	4.65941551		
450.4	4.66140444		
450.6	4.6639287		
450.8	4.66645903		
451	4.66934892		
451.2	4.67112849		
451.4	4.67358683		
451.6	4.67567285		
451.8	4.6778383		
452	4.68019095		
452.2	4.68260755		
452.4	4.68503074		
452.6	4.68766132		
452.8	4.69013708		
453	4.69247748		
453.2	4.69464583		
453.4	4.69685229		
453.6	4.69958504		
453.8	4.70190864		
454	4.70459247		
454.2	4.70616329		
454.4	4.70843899		
454.6	4.71115582		
454.8	4.71350477		
455	4.71585038		
455.2	4.71800743		
455.4	4.72053685		
455.6	4.72367984		
455.8	4.72617861		
456	4.72886193		
456.2	4.73152073		
456.4	4.73433059		
456.6	4.73699622		
456.8	4.73987875		
457	4.74290803		
457.2	4.74527038		
457.4	4.74808069		
457.6	4.75100497		
457.8	4.75340447		
458	4.75599008		
458.2	4.75795814		
458.4	4.7603074		
458.6	4.76237998		
458.8	4.76411733		
459	4.76625431		
459.2	4.76848928		
459.4	4.77052956		
459.6	4.77324277		
459.8	4.77549478		
460	4.77802756		
460.2	4.78066586		
460.4	4.78364041		
460.6	4.78631162		
460.8	4.78859747		
461	4.79109706		
461.2	4.79350386		
461.4	4.79626879		
461.6	4.79872143		
461.8	4.80089022		
462	4.80250198		
462.2	4.80480729		
462.4	4.80675587		
462.6	4.80861818		
462.8	4.8107286		
463	4.81364466		
463.2	4.81579707		
463.4	4.81845135		
463.6	4.82086456		
463.8	4.82316868		
464	4.82555691		
464.2	4.82782551		
464.4	4.83033703		
464.6	4.8326866		
464.8	4.83521053		
465	4.83756882		
465.2	4.84029568		
465.4	4.84286216		
465.6	4.84562446		
465.8	4.84820565		
466	4.85052628		
466.2	4.85430669		
466.4	4.85684713		
466.6	4.86005194		
466.8	4.86320049		
467	4.86585469		
467.2	4.86818342		
467.4	4.87083805		
467.6	4.87274596		
467.8	4.8749241		
468	4.87709343		
468.2	4.87947407		
468.4	4.8818297		
468.6	4.88457977		
468.8	4.88674965		
469	4.88892108		
469.2	4.89146378		
469.4	4.89398139		
469.6	4.89656796		
469.8	4.89895151		
470	4.90110829		
470.2	4.90347881		
470.4	4.90575598		
470.6	4.90837562		
470.8	4.91094039		
471	4.91313827		
471.2	4.91572854		
471.4	4.91860181		
471.6	4.92060618		
471.8	4.92296442		
472	4.92587547		
472.2	4.92796229		
472.4	4.93012823		
472.6	4.93308757		
472.8	4.93537857		
473	4.93758057		
473.2	4.93993793		
473.4	4.94226864		
473.6	4.94444477		
473.8	4.94670905		
474	4.94875293		
474.2	4.95104553		
474.4	4.95380796		
474.6	4.95633512		
474.8	4.95921189		
475	4.96105069		
475.2	4.96388968		
475.4	4.96608935		
475.6	4.96832827		
475.8	4.97091027		
476	4.9728458		
476.2	4.97510914		
476.4	4.9772875		
476.6	4.98002858		
476.8	4.98283079		
477	4.98522312		
477.2	4.9881163		
477.4	4.99031592		
477.6	4.99297536		
477.8	4.99581628		
478	4.99853271		
478.2	5.00103875		
478.4	5.00349878		
478.6	5.00581003		
478.8	5.00791064		
479	5.00952833		
479.2	5.01162078		
479.4	5.0125251		
479.6	5.01372152		
479.8	5.01422076		
480	5.01422076		
480.2	5.01070967		
480.4	5.00695845		
480.6	5.003022		
480.8	4.99903677		
481	4.99456269		
481.2	4.98997418		
481.4	4.98526399		
481.6	4.98094669		
481.8	4.9767376		
482	4.97319823		
482.2	4.97034895		
482.4	4.96773208		
482.6	4.9643659		
482.8	4.96107365		
483	4.95780002		
483.2	4.954403		
483.4	4.95079601		
483.6	4.94688268		
483.8	4.94391071		
484	4.94026452		
484.2	4.93642941		
484.4	4.93334437		
484.6	4.93039075		
484.8	4.92714541		
485	4.92375883		
485.2	4.92063942		
485.4	4.91704736		
485.6	4.91410435		
485.8	4.91070073		
486	4.90740454		
486.2	4.90415348		
486.4	4.90100375		
486.6	4.89733946		
486.8	4.89417292		
487	4.89121414		
487.2	4.88870098		
487.4	4.88601148		
487.6	4.88303833		
487.8	4.87993156		
488	4.87647005		
488.2	4.87335255		
488.4	4.87099712		
488.6	4.86781171		
488.8	4.86477486		
489	4.86166483		
489.2	4.85824076		
489.4	4.85453991		
489.6	4.85105535		
489.8	4.8474779		
490	4.84408633		
490.2	4.84099671		
490.4	4.83825965		
490.6	4.83524049		
490.8	4.8325167		
491	4.82986386		
491.2	4.82715543		
491.4	4.8241478		
491.6	4.82142555		
491.8	4.81908975		
492	4.81641493		
492.2	4.81448316		
492.4	4.81209775		
492.6	4.8097357		
492.8	4.80764967		
493	4.80497865		
493.2	4.80254567		
493.4	4.79971107		
493.6	4.79738947		
493.8	4.79507752		
494	4.79277394		
494.2	4.7902987		
494.4	4.78801658		
494.6	4.78523552		
494.8	4.78243461		
495	4.77965629		
495.2	4.77691556		
495.4	4.77452827		
495.6	4.77252754		
495.8	4.77053454		
496	4.76775861		
496.2	4.7653747		
496.4	4.76335339		
496.6	4.76178465		
496.8	4.75933897		
497	4.75676558		
497.2	4.75441927		
497.4	4.75175835		
497.6	4.74966206		
497.8	4.74761899		
498	4.74505912		
498.2	4.74284115		
498.4	4.74015655		
498.6	4.73718461		
498.8	4.73480072		
499	4.73237108		
499.2	4.73047021		
499.4	4.72831591		
499.6	4.72603907		
499.8	4.72377817		
500	4.72173966		
500.2	4.71990663		
500.4	4.71866479		
500.6	4.71679477		
500.8	4.71439346		
501	4.71254698		
501.2	4.71085665		
501.4	4.70887565		
501.6	4.70691132		
501.8	4.70520995		
502	4.70242332		
502.2	4.7004046		
502.4	4.69777648		
502.6	4.69620264		
502.8	4.69420046		
503	4.69218957		
503.2	4.69022702		
503.4	4.68810434		
503.6	4.68625902		
503.8	4.68420457		
504	4.68191074		
504.2	4.68010286		
504.4	4.67859458		
504.6	4.67609905		
504.8	4.67444368		
505	4.67314218		
505.2	4.67142312		
505.4	4.66938332		
505.6	4.66790491		
505.8	4.66651521		
506	4.66429997		
506.2	4.66305922		
506.4	4.66134883		
506.6	4.65928081		
506.8	4.65707642		
507	4.6550264		
507.2	4.6524513		
507.4	4.650683		
507.6	4.64859478		
507.8	4.64636748		
508	4.6440157		
508.2	4.64274612		
508.4	4.64092434		
508.6	4.6385007		
508.8	4.63744119		
509	4.6358717		
509.2	4.63432102		
509.4	4.63306293		
509.6	4.63204937		
509.8	4.63062878		
510	4.62906779		
510.2	4.62837615		
510.4	4.62609193		
510.6	4.624658		
510.8	4.6232471		
511	4.6212348		
511.2	4.61946103		
511.4	4.61785904		
511.6	4.6155042		
511.8	4.61368164		
512	4.6121358		
512.2	4.61067886		
512.4	4.60850696		
512.6	4.60627091		
512.8	4.60440327		
513	4.60252451		
513.2	4.60107369		
513.4	4.59958402		
513.6	4.59819035		
513.8	4.59689586		
514	4.59608711		
514.2	4.59491882		
514.4	4.592962		
514.6	4.59189126		
514.8	4.59051182		
515	4.58921424		
515.2	4.58789897		
515.4	4.58629735		
515.6	4.58472216		
515.8	4.58377591		
516	4.58236241		
516.2	4.58043804		
516.4	4.57855337		
516.6	4.5764715		
516.8	4.57480324		
517	4.57346687		
517.2	4.57214814		
517.4	4.57033901		
517.6	4.56946329		
517.8	4.56801227		
518	4.56642321		
518.2	4.56469764		
518.4	4.56360808		
518.6	4.56201785		
518.8	4.56143776		
519	4.55989966		
519.2	4.55864209		
519.4	4.55696435		
519.6	4.55545783		
519.8	4.55403074		
520	4.55305566		
520.2	4.55134376		
520.4	4.5499951		
520.6	4.54840517		
520.8	4.54759389		
521	4.54601526		
521.2	4.54422187		
521.4	4.5423748		
521.6	4.54175318		
521.8	4.5402289		
522	4.53899652		
522.2	4.53825277		
522.4	4.5375096		
522.6	4.53590063		
522.8	4.53509425		
523	4.53349267		
523.2	4.53228719		
523.4	4.53108934		
523.6	4.52998801		
523.8	4.52897889		
524	4.5279929		
524.2	4.52597326		
524.4	4.52501014		
524.6	4.52343649		
524.8	4.52235589		
525	4.52044072		
525.2	4.51912968		
525.4	4.51789816		
525.6	4.51692065		
525.8	4.51467816		
526	4.51345156		
526.2	4.51159857		
526.4	4.51053775		
526.6	4.50904254		
526.8	4.5080737		
527	4.50687816		
527.2	4.50602463		
527.4	4.50455977		
527.6	4.50341275		
527.8	4.50268604		
528	4.50195811		
528.2	4.50062519		
528.4	4.50031008		
528.6	4.49938891		
528.8	4.49876298		
529	4.49756119		
529.2	4.49583578		
529.4	4.49443379		
529.6	4.49272357		
529.8	4.49062764		
530	4.48935533		
530.2	4.48789332		
530.4	4.48713396		
530.6	4.4854102		
530.8	4.48423629		
531	4.48280991		
531.2	4.48154777		
531.4	4.48007729		
531.6	4.47960086		
531.8	4.47836689		
532	4.4776256		
532.2	4.47630809		
532.4	4.47590769		
532.6	4.47475402		
532.8	4.47330159		
533	4.47243934		
533.2	4.47089581		
533.4	4.4704495		
533.6	4.4692983		
533.8	4.4678194		
534	4.46702856		
534.2	4.46647352		
534.4	4.4654822		
534.6	4.46440099		
534.8	4.46383335		
535	4.46258147		
535.2	4.46165299		
535.4	4.46073583		
535.6	4.45951412		
535.8	4.45814217		
536	4.45777804		
536.2	4.45661479		
536.4	4.45561905		
536.6	4.45412839		
536.8	4.45275314		
537	4.45206255		
537.2	4.45036315		
537.4	4.44896931		
537.6	4.44717125		
537.8	4.44622019		
538	4.44552586		
538.2	4.44434164		
538.4	4.44368015		
538.6	4.44267402		
538.8	4.44176169		
539	4.44061919		
539.2	4.44002974		
539.4	4.43900268		
539.6	4.43809796		
539.8	4.4372003		
540	4.4369179		
540.2	4.43553905		
540.4	4.43448057		
540.6	4.43287166		
540.8	4.4321396		
541	4.43063503		
541.2	4.42931948		
541.4	4.42776803		
541.6	4.42704698		
541.8	4.42668535		
542	4.4257213		
542.2	4.42470695		
542.4	4.42435877		
542.6	4.42333953		
542.8	4.42249798		
543	4.42198981		
543.2	4.42090061		
543.4	4.41944632		
543.6	4.41837043		
543.8	4.4174938		
544	4.41678176		
544.2	4.41534028		
544.4	4.4144317		
544.6	4.41265712		
544.8	4.41186927		
545	4.41026973		
545.2	4.4094581		
545.4	4.40864685		
545.6	4.40837979		
545.8	4.40790378		
546	4.40687211		
546.2	4.40596596		
546.4	4.40518239		
546.6	4.40411089		
546.8	4.40330849		
547	4.40268877		
547.2	4.40157975		
547.4	4.40088811		
547.6	4.40029166		
547.8	4.39943069		
548	4.39856754		
548.2	4.39750331		
548.4	4.39619646		
548.6	4.39477529		
548.8	4.39408487		
549	4.39265641		
549.2	4.39183081		
549.4	4.39092733		
549.6	4.38983671		
549.8	4.38881983		
550	4.38777967		
550.2	4.38676463		
550.4	4.3859		
550.6	4.38574549		
550.8	4.38536414		
551	4.38556296		
551.2	4.38574407		
551.4	4.38537001		
551.6	4.3845143		
551.8	4.38369442		
552	4.3832207		
552.2	4.38228194		
552.4	4.38180225		
552.6	4.38090383		
552.8	4.38038796		
553	4.37903157		
553.2	4.37792786		
553.4	4.37665053		
553.6	4.37562254		
553.8	4.37448457		
554	4.37324256		
554.2	4.37184156		
554.4	4.37119161		
554.6	4.37053147		
554.8	4.36923912		
555	4.36898913		
555.2	4.36795081		
555.4	4.36645886		
555.6	4.36553273		
555.8	4.36484664		
556	4.36367006		
556.2	4.36298235		
556.4	4.36237727		
556.6	4.36163831		
556.8	4.36152162		
557	4.36086453		
557.2	4.35990146		
557.4	4.35954658		
557.6	4.35864442		
557.8	4.35767109		
558	4.35693377		
558.2	4.356002		
558.4	4.35517633		
558.6	4.35433927		
558.8	4.35334601		
559	4.3531207		
559.2	4.35183814		
559.4	4.35075535		
559.6	4.35009305		
559.8	4.34895364		
560	4.34751925		
560.2	4.34732432		
560.4	4.34655977		
560.6	4.34587004		
560.8	4.34528115		
561	4.34432908		
561.2	4.34338094		
561.4	4.34321436		
561.6	4.34206782		
561.8	4.34162745		
562	4.34145986		
562.2	4.34085193		
562.4	4.34014502		
562.6	4.33991269		
562.8	4.33901603		
563	4.33850072		
563.2	4.33743814		
563.4	4.33621472		
563.6	4.3355174		
563.8	4.33471368		
564	4.33378668		
564.2	4.33306463		
564.4	4.33205223		
564.6	4.33111298		
564.8	4.33028841		
565	4.32940195		
565.2	4.32904301		
565.4	4.32831148		
565.6	4.32733043		
565.8	4.32702434		
566	4.32647119		
566.2	4.3255221		
566.4	4.32427191		
566.6	4.32351504		
566.8	4.32227875		
567	4.32170189		
567.2	4.32060135		
567.4	4.31972011		
567.6	4.31927574		
567.8	4.31832905		
568	4.31738695		
568.2	4.31689427		
568.4	4.31667978		
568.6	4.31622667		
568.8	4.31557734		
569	4.3152197		
569.2	4.31458216		
569.4	4.31408774		
569.6	4.31389749		
569.8	4.31318572		
570	4.31221517		
570.2	4.31112547		
570.4	4.3104708		
570.6	4.3094953		
570.8	4.30887022		
571	4.30869359		
571.2	4.3078636		
571.4	4.30720851		
571.6	4.30645707		
571.8	4.30596039		
572	4.30550507		
572.2	4.30542773		
572.4	4.30503763		
572.6	4.30422941		
572.8	4.30374981		
573	4.30339539		
573.2	4.30280773		
573.4	4.30252624		
573.6	4.30196786		
573.8	4.30095662		
574	4.30040177		
574.2	4.29965594		
574.4	4.29907754		
574.6	4.29796515		
574.8	4.29743732		
575	4.29674471		
575.2	4.29582409		
575.4	4.29487515		
575.6	4.29413853		
575.8	4.29399604		
576	4.29338304		
576.2	4.29295168		
576.4	4.29185694		
576.6	4.29124976		
576.8	4.29059175		
577	4.28994999		
577.2	4.28926475		
577.4	4.28857444		
577.6	4.28803183		
577.8	4.28779088		
578	4.28713534		
578.2	4.28635816		
578.4	4.2859941		
578.6	4.28511409		
578.8	4.2844021		
579	4.28419671		
579.2	4.2840204		
579.4	4.28336106		
579.6	4.2833371		
579.8	4.28328088		
580	4.28216366		
580.2	4.28110278		
580.4	4.28044717		
580.6	4.28019101		
580.8	4.27923108		
581	4.27894549		
581.2	4.2782317		
581.4	4.27716764		
581.6	4.27636896		
581.8	4.27591923		
582	4.27510172		
582.2	4.27437829		
582.4	4.27379382		
582.6	4.27291357		
582.8	4.27246633		
583	4.2722779		
583.2	4.27152113		
583.4	4.27084843		
583.6	4.27033247		
583.8	4.26947528		
584	4.26816331		
584.2	4.26799856		
584.4	4.26773231		
584.6	4.26714647		
584.8	4.26603854		
585	4.26570858		
585.2	4.26479302		
585.4	4.26408538		
585.6	4.26367257		
585.8	4.26326607		
586	4.26271752		
586.2	4.26180112		
586.4	4.26146843		
586.6	4.26076872		
586.8	4.25990989		
587	4.25922133		
587.2	4.25828436		
587.4	4.25758012		
587.6	4.25669266		
587.8	4.25601095		
588	4.2549009		
588.2	4.25501678		
588.4	4.25388801		
588.6	4.2536882		
588.8	4.25319453		
589	4.25268871		
589.2	4.25251283		
589.4	4.25238804		
589.6	4.25236452		
589.8	4.25250223		
590	4.25214109		
590.2	4.2520347		
590.4	4.25180468		
590.6	4.25142834		
590.8	4.25100756		
591	4.2505445		
591.2	4.24907985		
591.4	4.24840554		
591.6	4.24794377		
591.8	4.24727858		
592	4.2464472		
592.2	4.24584662		
592.4	4.24461583		
592.6	4.24410355		
592.8	4.24253723		
593	4.24133327		
593.2	4.24109307		
593.4	4.24026442		
593.6	4.23962531		
593.8	4.23946903		
594	4.23888334		
594.2	4.23827324		
594.4	4.23761242		
594.6	4.23769739		
594.8	4.23714389		
595	4.23662498		
595.2	4.23594985		
595.4	4.23606963		
595.6	4.23576999		
595.8	4.23523586		
596	4.23479448		
596.2	4.23396329		
596.4	4.23315755		
596.6	4.23220365		
596.8	4.23144374		
597	4.23087734		
597.2	4.2299845		
597.4	4.22950981		
597.6	4.22946152		
597.8	4.22920195		
598	4.22845693		
598.2	4.22764552		
598.4	4.22735059		
598.6	4.22735776		
598.8	4.22677797		
599	4.22631815		
599.2	4.22559561		
599.4	4.22538674		
599.6	4.22528178		
599.8	4.22488938		
600	4.22402193		
600.2	4.22329235		
600.4	4.22277817		
600.6	4.22205274		
600.8	4.22184702		
601	4.2211391		
601.2	4.22064535		
601.4	4.22099573		
601.6	4.22084024		
601.8	4.21971836		
602	4.2192255		
602.2	4.21887115		
602.4	4.21862433		
602.6	4.21893783		
602.8	4.21811059		
603	4.21756876		
603.2	4.21685449		
603.4	4.21690474		
603.6	4.21666237		
603.8	4.21578016		
604	4.21467618		
604.2	4.21436367		
604.4	4.21319975		
604.6	4.2124179		
604.8	4.21184307		
605	4.21069813		
605.2	4.21008252		
605.4	4.20973104		
605.6	4.20840564		
605.8	4.20755001		
606	4.20726598		
606.2	4.20752447		
606.4	4.207064		
606.6	4.20680025		
606.8	4.20592558		
607	4.20584791		
607.2	4.20564908		
607.4	4.20587873		
607.6	4.20616361		
607.8	4.20540955		
608	4.20494201		
608.2	4.20452703		
608.4	4.20396959		
608.6	4.20444551		
608.8	4.20376123		
609	4.20274946		
609.2	4.20276309		
609.4	4.20236128		
609.6	4.20137861		
609.8	4.20127846		
610	4.20101472		
610.2	4.20083707		
610.4	4.19999674		
610.6	4.199517		
610.8	4.19936577		
611	4.1991875		
611.2	4.19933385		
611.4	4.19880306		
611.6	4.19810408		
611.8	4.19702603		
612	4.1968002		
612.2	4.19606069		
612.4	4.19574672		
612.6	4.19510973		
612.8	4.19411176		
613	4.19366515		
613.2	4.19374336		
613.4	4.19283221		
613.6	4.19188637		
613.8	4.19139902		
614	4.19126452		
614.2	4.19101515		
614.4	4.19068272		
614.6	4.19055479		
614.8	4.19064084		
615	4.19057592		
615.2	4.19034623		
615.4	4.18994573		
615.6	4.18907019		
615.8	4.18854434		
616	4.18813121		
616.2	4.18735675		
616.4	4.1864995		
616.6	4.1859597		
616.8	4.18562979		
617	4.18502513		
617.2	4.18468248		
617.4	4.18357749		
617.6	4.18249681		
617.8	4.18190388		
618	4.18150415		
618.2	4.18096503		
618.4	4.18004009		
618.6	4.17948256		
618.8	4.17910029		
619	4.17879247		
619.2	4.17801196		
619.4	4.17765368		
619.6	4.17692022		
619.8	4.17668726		
620	4.17626783		
620.2	4.17628484		
620.4	4.17586111		
620.6	4.17586399		
620.8	4.17573734		
621	4.17575392		
621.2	4.176167		
621.4	4.17557818		
621.6	4.17540892		
621.8	4.17515946		
622	4.17481388		
622.2	4.17411379		
622.4	4.17347092		
622.6	4.17297976		
622.8	4.17260885		
623	4.17185113		
623.2	4.17118987		
623.4	4.17071757		
623.6	4.17012364		
623.8	4.16951164		
624	4.16920282		
624.2	4.16920741		
624.4	4.16806022		
624.6	4.16711313		
624.8	4.16689823		
625	4.1665074		
625.2	4.16672254		
625.4	4.16627592		
625.6	4.1665412		
625.8	4.16558646		
626	4.16529417		
626.2	4.1647377		
626.4	4.16451022		
626.6	4.16458696		
626.8	4.16466108		
627	4.16418417		
627.2	4.16409366		
627.4	4.16351574		
627.6	4.1625551		
627.8	4.16229535		
628	4.16178575		
628.2	4.16139197		
628.4	4.1602966		
628.6	4.15992494		
628.8	4.1597882		
629	4.15881788		
629.2	4.15900323		
629.4	4.15784984		
629.6	4.15740186		
629.8	4.15620917		
630	4.15572025		
630.2	4.15550026		
630.4	4.15506477		
630.6	4.15495239		
630.8	4.15401222		
631	4.15307635		
631.2	4.15295027		
631.4	4.15264031		
631.6	4.1521008		
631.8	4.1526298		
632	4.15267127		
632.2	4.153028		
632.4	4.15295462		
632.6	4.15313206		
632.8	4.15258844		
633	4.15230057		
633.2	4.15246119		
633.4	4.15179854		
633.6	4.15173215		
633.8	4.1510498		
634	4.15034214		
634.2	4.1496002		
634.4	4.14849174		
634.6	4.14759202		
634.8	4.14645247		
635	4.14599699		
635.2	4.14541199		
635.4	4.14504731		
635.6	4.14482289		
635.8	4.14438751		
636	4.14326837		
636.2	4.1431106		
636.4	4.14279037		
636.6	4.14248726		
636.8	4.14249982		
637	4.14264371		
637.2	4.14272117		
637.4	4.14232631		
637.6	4.1420942		
637.8	4.14155804		
638	4.1412967		
638.2	4.14110974		
638.4	4.1407165		
638.6	4.14027252		
638.8	4.13965557		
639	4.13931264		
639.2	4.13870163		
639.4	4.13872482		
639.6	4.13811383		
639.8	4.13717139		
640	4.13651233		
640.2	4.13680741		
640.4	4.1363304		
640.6	4.13640268		
640.8	4.13674617		
641	4.13600901		
641.2	4.13562581		
641.4	4.13524821		
641.6	4.13525041		
641.8	4.13463013		
642	4.13430198		
642.2	4.13392974		
642.4	4.13353835		
642.6	4.13284709		
642.8	4.1326369		
643	4.13204844		
643.2	4.13125715		
643.4	4.13053035		
643.6	4.12994776		
643.8	4.1294033		
644	4.12852273		
644.2	4.12866487		
644.4	4.12811761		
644.6	4.12740462		
644.8	4.12678743		
645	4.12638124		
645.2	4.12665513		
645.4	4.12697386		
645.6	4.12727998		
645.8	4.12708014		
646	4.12768411		
646.2	4.1279929		
646.4	4.12797561		
646.6	4.12771501		
646.8	4.12786946		
647	4.1278176		
647.2	4.12755491		
647.4	4.12741079		
647.6	4.1272076		
647.8	4.12662489		
648	4.12628485		
648.2	4.12616339		
648.4	4.12513903		
648.6	4.12402038		
648.8	4.12354007		
649	4.12324678		
649.2	4.12258195		
649.4	4.12154971		
649.6	4.12083422		
649.8	4.1201499		
650	4.11999754		
650.2	4.11850753		
650.4	4.11813875		
650.6	4.11795164		
650.8	4.11773777		
651	4.11824832		
651.2	4.1184019		
651.4	4.11819146		
651.6	4.11830602		
651.8	4.11829052		
652	4.11789036		
652.2	4.11775482		
652.4	4.11785178		
652.6	4.11740896		
652.8	4.11711598		
653	4.11665334		
653.2	4.11639551		
653.4	4.11622318		
653.6	4.11645252		
653.8	4.1162919		
654	4.11578731		
654.2	4.11452325		
654.4	4.11448374		
654.6	4.11405417		
654.8	4.11383869		
655	4.11371418		
655.2	4.11345729		
655.4	4.11235848		
655.6	4.11195732		
655.8	4.11141571		
656	4.1107801		
656.2	4.11081546		
656.4	4.11082017		
656.6	4.11061543		
656.8	4.10998799		
657	4.10959086		
657.2	4.10978159		
657.4	4.10937811		
657.6	4.10868521		
657.8	4.10831123		
658	4.10736794		
658.2	4.10615438		
658.4	4.10584717		
658.6	4.10557175		
658.8	4.10485811		
659	4.1041319		
659.2	4.10380975		
659.4	4.10338447		
659.6	4.10389069		
659.8	4.10391922		
660	4.10353019		
660.2	4.1039703		
660.4	4.10419957		
660.6	4.10370581		
660.8	4.10304077		
661	4.10297818		
661.2	4.10234659		
661.4	4.10165245		
661.6	4.10149257		
661.8	4.10129404		
662	4.10003316		
662.2	4.09949585		
662.4	4.09933612		
662.6	4.09864248		
662.8	4.09767887		
663	4.09716971		
663.2	4.09726112		
663.4	4.09706352		
663.6	4.09688188		
663.8	4.09637719		
664	4.09605227		
664.2	4.09635277		
664.4	4.09612745		
664.6	4.09556714		
664.8	4.09527987		
665	4.09521807		
665.2	4.09509909		
665.4	4.09515021		
665.6	4.09523919		
665.8	4.09469953		
666	4.09472196		
666.2	4.09527462		
666.4	4.09511705		
666.6	4.09495379		
666.8	4.09475122		
667	4.09457555		
667.2	4.09419989		
667.4	4.09342428		
667.6	4.09264201		
667.8	4.09228596		
668	4.09183594		
668.2	4.09122217		
668.4	4.0910646		
668.6	4.09029662		
668.8	4.08942911		
669	4.08888612		
669.2	4.08842196		
669.4	4.08751597		
669.6	4.08724883		
669.8	4.08711595		
670	4.08741523		
670.2	4.08735311		
670.4	4.08708903		
670.6	4.08731881		
670.8	4.08700267		
671	4.08641186		
671.2	4.08636263		
671.4	4.08606384		
671.6	4.08606605		
671.8	4.08617911		
672	4.08579086		
672.2	4.0851612		
672.4	4.08482895		
672.6	4.08413544		
672.8	4.08403905		
673	4.08363146		
673.2	4.08373828		
673.4	4.08336273		
673.6	4.08306934		
673.8	4.08294525		
674	4.08233285		
674.2	4.08196503		
674.4	4.08147127		
674.6	4.08109284		
674.8	4.08080839		
675	4.08055063		
675.2	4.08034068		
675.4	4.08001898		
675.6	4.07979175		
675.8	4.07942108		
676	4.07846843		
676.2	4.07859745		
676.4	4.07851199		
676.6	4.07879303		
676.8	4.07895607		
677	4.07811396		
677.2	4.07778828		
677.4	4.07729021		
677.6	4.0768418		
677.8	4.07665652		
678	4.07650238		
678.2	4.07637211		
678.4	4.07619662		
678.6	4.07626682		
678.8	4.07601478		
679	4.07552554		
679.2	4.07549777		
679.4	4.07526166		
679.6	4.07504233		
679.8	4.07497782		
680	4.07514272		
680.2	4.07498451		
680.4	4.07425075		
680.6	4.07350132		
680.8	4.07304785		
681	4.07253646		
681.2	4.07203598		
681.4	4.07157702		
681.6	4.07133611		
681.8	4.07130683		
682	4.0711122		
682.2	4.07062784		
682.4	4.0710172		
682.6	4.07091653		
682.8	4.07044388		
683	4.07036678		
683.2	4.07022052		
683.4	4.06980225		
683.6	4.0697001		
683.8	4.06932825		
684	4.06915701		
684.2	4.0684581		
684.4	4.06783484		
684.6	4.06770632		
684.8	4.06717792		
685	4.06669536		
685.2	4.066124		
685.4	4.06583929		
685.6	4.06564542		
685.8	4.06510094		
686	4.0645033		
686.2	4.06496003		
686.4	4.06546734		
686.6	4.06527362		
686.8	4.06460334		
687	4.06454702		
687.2	4.0640888		
687.4	4.06394641		
687.6	4.06419293		
687.8	4.06440992		
688	4.06411335		
688.2	4.06356058		
688.4	4.06267302		
688.6	4.06258159		
688.8	4.06202413		
689	4.06191901		
689.2	4.0615103		
689.4	4.06080677		
689.6	4.0597565		
689.8	4.05904063		
690	4.05873262		
690.2	4.0586917		
690.4	4.05836913		
690.6	4.05810096		
690.8	4.05782385		
691	4.0575662		
691.2	4.05764838		
691.4	4.05830861		
691.6	4.05849246		
691.8	4.05796122		
692	4.05803035		
692.2	4.05751568		
692.4	4.05804042		
692.6	4.05869332		
692.8	4.05842042		
693	4.05792661		
693.2	4.0570543		
693.4	4.05679827		
693.6	4.05614712		
693.8	4.0555088		
694	4.05492666		
694.2	4.05427394		
694.4	4.05391409		
694.6	4.05330416		
694.8	4.05308948		
695	4.05240384		
695.2	4.05213836		
695.4	4.05191272		
695.6	4.05119586		
695.8	4.05131679		
696	4.05143032		
696.2	4.05091438		
696.4	4.05146507		
696.6	4.05132704		
696.8	4.05114262		
697	4.051219		
697.2	4.05109854		
697.4	4.05135594		
697.6	4.05086022		
697.8	4.05053116		
698	4.05038701		
698.2	4.05016303		
698.4	4.04988882		
698.6	4.04948584		
698.8	4.04931205		
699	4.04848361		
699.2	4.04828273		
699.4	4.04843028		
699.6	4.04841132		
699.8	4.04829317		
700	4.04787757		
700.2	4.04802749		
700.4	4.04811303		
700.6	4.04784448		
700.8	4.04776653		
701	4.04774666		
701.2	4.04737093		
701.4	4.04730688		
701.6	4.0469527		
701.8	4.04667762		
702	4.04588738		
702.2	4.04552012		
702.4	4.04474402		
702.6	4.04440744		
702.8	4.0438026		
703	4.0438471		
703.2	4.04393799		
703.4	4.0434705		
703.6	4.04305528		
703.8	4.04215339		
704	4.04204789		
704.2	4.04186498		
704.4	4.04162032		
704.6	4.04146079		
704.8	4.04177329		
705	4.0417518		
705.2	4.04156839		
705.4	4.04193711		
705.6	4.04141219		
705.8	4.04099404		
706	4.04032244		
706.2	4.04030942		
706.4	4.03967197		
706.6	4.04021248		
706.8	4.03999962		
707	4.04058306		
707.2	4.03992697		
707.4	4.0393352		
707.6	4.03901628		
707.8	4.0384003		
708	4.03869046		
708.2	4.03774893		
708.4	4.03729891		
708.6	4.03709292		
708.8	4.03646854		
709	4.03564203		
709.2	4.03574146		
709.4	4.03515414		
709.6	4.03421385		
709.8	4.03383679		
710	4.03298384		
710.2	4.0329849		
710.4	4.03306169		
710.6	4.03394847		
710.8	4.03408431		
711	4.03429132		
711.2	4.03429473		
711.4	4.03437232		
711.6	4.03464966		
711.8	4.03390056		
712	4.03338787		
712.2	4.03275301		
712.4	4.03282338		
712.6	4.03244556		
712.8	4.03180695		
713	4.03131193		
713.2	4.03094211		
713.4	4.03078357		
713.6	4.03060013		
713.8	4.03059905		
714	4.03036564		
714.2	4.03084768		
714.4	4.03067381		
714.6	4.03081172		
714.8	4.03044616		
715	4.03042572		
715.2	4.03024046		
715.4	4.02968162		
715.6	4.0291248		
715.8	4.02853788		
716	4.028469		
716.2	4.02849612		
716.4	4.02771901		
716.6	4.02745882		
716.8	4.02711321		
717	4.02655831		
717.2	4.02611485		
717.4	4.02611152		
717.6	4.02562349		
717.8	4.02542416		
718	4.02501054		
718.2	4.02450003		
718.4	4.02379638		
718.6	4.02349488		
718.8	4.0228757		
719	4.02258097		
719.2	4.02189184		
719.4	4.02163405		
719.6	4.02149319		
719.8	4.0216628		
