# Supplementary material for: Molecular basis for DNA recognition by the maternal pioneer transcription factor FoxH1
Source: Nat Commun. 2022 Nov 26;13:7279. doi: 10.1038/s41467-022-34925-y (PMC9701222; doi:10.1038/s41467-022-34925-y)
Supplement: Supplementary file 4 — Source Data [file 41467_2022_34925_MOESM4_ESM.zip › Sourcedata/BLIS/FoxA2/GSC/DNA/B11Results.txt]

Conc1	1E-06	
Start1	270	
Stop1	719.8	
Kobs		
Error Kobs		
Koff		
Error Koff		
Time1	Data1	Fit1	
270	-0.23797707		
270.2	-0.23291321		
270.4	-0.22724303		
270.6	-0.22106415		
270.8	-0.21432681		
271	-0.20695753		
271.2	-0.19994828		
271.4	-0.19250784		
271.6	-0.18520832		
271.8	-0.17790922		
272	-0.17117332		
272.2	-0.16566802		
272.4	-0.15985351		
272.6	-0.15385255		
272.8	-0.14759249		
273	-0.14168899		
273.2	-0.13559231		
273.4	-0.1298787		
273.6	-0.12354501		
273.8	-0.11733004		
274	-0.1115208		
274.2	-0.10541064		
274.4	-0.09949744		
274.6	-0.09333873		
274.8	-0.08704735		
275	-0.08092552		
275.2	-0.07570461		
275.4	-0.06955277		
275.6	-0.06312192		
275.8	-0.05682848		
276	-0.0505342		
276.2	-0.04506192		
276.4	-0.03931129		
276.6	-0.03340361		
276.8	-0.02727175		
277	-0.0216389		
277.2	-0.01558608		
277.4	-0.00955212		
277.6	-0.00368989		
277.8	0.00210785		
278	0.00770039		
278.2	0.01358116		
278.4	0.0192763		
278.6	0.02527384		
278.8	0.03079697		
279	0.03613275		
279.2	0.04195389		
279.4	0.04754499		
279.6	0.05373584		
279.8	0.0592446		
280	0.06565966		
280.2	0.07114954		
280.4	0.07744185		
280.6	0.08278328		
280.8	0.08879686		
281	0.09434895		
281.2	0.10053973		
281.4	0.1062257		
281.6	0.11188488		
281.8	0.11766545		
282	0.12313711		
282.2	0.12866832		
282.4	0.1344357		
282.6	0.13965597		
282.8	0.14475979		
283	0.14981		
283.2	0.15526104		
283.4	0.16026563		
283.6	0.16589837		
283.8	0.17128059		
284	0.17736755		
284.2	0.18307946		
284.4	0.18852507		
284.6	0.1932432		
284.8	0.19967353		
285	0.20517875		
285.2	0.21115995		
285.4	0.21655439		
285.6	0.22236981		
285.8	0.22811834		
286	0.23372692		
286.2	0.23903499		
286.4	0.24456348		
286.6	0.24958223		
286.8	0.25474016		
287	0.26003476		
287.2	0.26569968		
287.4	0.27137299		
287.6	0.27687035		
287.8	0.28253717		
288	0.28844782		
288.2	0.29401883		
288.4	0.29880372		
288.6	0.30407365		
288.8	0.30942952		
289	0.3146474		
289.2	0.32028233		
289.4	0.32608484		
289.6	0.33139023		
289.8	0.33668784		
290	0.34196579		
290.2	0.34732566		
290.4	0.35277387		
290.6	0.35786213		
290.8	0.36327169		
291	0.3688148		
291.2	0.37476236		
291.4	0.38069462		
291.6	0.38619725		
291.8	0.39141325		
292	0.39676777		
292.2	0.40161565		
292.4	0.40640635		
292.6	0.41121083		
292.8	0.4167786		
293	0.4225334		
293.2	0.42865931		
293.4	0.4342915		
293.6	0.4395603		
293.8	0.44541842		
294	0.45132571		
294.2	0.45714231		
294.4	0.46295153		
294.6	0.46874603		
294.8	0.47513136		
295	0.48132936		
295.2	0.48775407		
295.4	0.49308196		
295.6	0.4986004		
295.8	0.50453763		
296	0.50960586		
296.2	0.51470616		
296.4	0.51959248		
296.6	0.52499599		
296.8	0.53072647		
297	0.53598901		
297.2	0.54182717		
297.4	0.54728991		
297.6	0.5531049		
297.8	0.55825105		
298	0.56345496		
298.2	0.56879251		
298.4	0.57431251		
298.6	0.57997069		
298.8	0.58629594		
299	0.59236683		
299.2	0.59754707		
299.4	0.60307178		
299.6	0.60927285		
299.8	0.61513315		
300	0.62040748		
300.2	0.6263673		
300.4	0.63240785		
300.6	0.63856528		
300.8	0.64441832		
301	0.65091431		
301.2	0.65706989		
301.4	0.66280307		
301.6	0.66887925		
301.8	0.67446756		
302	0.68027903		
302.2	0.68659493		
302.4	0.69300081		
302.6	0.69924833		
302.8	0.70584384		
303	0.71161551		
303.2	0.71701104		
303.4	0.72311208		
303.6	0.72887763		
303.8	0.73470049		
304	0.74023971		
304.2	0.74622132		
304.4	0.75246371		
304.6	0.75801469		
304.8	0.76436993		
305	0.77054543		
305.2	0.77669649		
305.4	0.78240161		
305.6	0.78917169		
305.8	0.7948418		
306	0.80141352		
306.2	0.80794685		
306.4	0.81422959		
306.6	0.82059967		
306.8	0.82705487		
307	0.83299098		
307.2	0.83931674		
307.4	0.84508735		
307.6	0.85150972		
307.8	0.85787584		
308	0.86358294		
308.2	0.87014305		
308.4	0.87634217		
308.6	0.88240939		
308.8	0.88920144		
309	0.89523291		
309.2	0.90171301		
309.4	0.90751472		
309.6	0.91440613		
309.8	0.91994774		
310	0.92681673		
310.2	0.93302881		
310.4	0.93963029		
310.6	0.94610924		
310.8	0.95250931		
311	0.95920626		
311.2	0.96614497		
311.4	0.97261924		
311.6	0.97936046		
311.8	0.98568686		
312	0.99156304		
312.2	0.99819368		
312.4	1.00463592		
312.6	1.01117249		
312.8	1.01784569		
313	1.02372632		
313.2	1.02990034		
313.4	1.03563176		
313.6	1.04185825		
313.8	1.04759875		
314	1.05455248		
314.2	1.06139663		
314.4	1.06741493		
314.6	1.07398719		
314.8	1.08061697		
315	1.08754587		
315.2	1.09433864		
315.4	1.10063083		
315.6	1.1066911		
315.8	1.11310128		
316	1.11930884		
316.2	1.12593671		
316.4	1.13233851		
316.6	1.13843696		
316.8	1.14495235		
317	1.15091267		
317.2	1.15669139		
317.4	1.16242385		
317.6	1.16891805		
317.8	1.17555324		
318	1.18270632		
318.2	1.1891215		
318.4	1.19540757		
318.6	1.20263606		
318.8	1.20885345		
319	1.21520304		
319.2	1.22125999		
319.4	1.22758451		
319.6	1.23367349		
319.8	1.24018001		
320	1.24640694		
320.2	1.25290374		
320.4	1.25917689		
320.6	1.26514651		
320.8	1.2718406		
321	1.27824262		
321.2	1.28417436		
321.4	1.29053871		
321.6	1.2970588		
321.8	1.30310752		
322	1.30972047		
322.2	1.31556785		
322.4	1.32116762		
322.6	1.32665549		
322.8	1.33190315		
323	1.33826592		
323.2	1.34485922		
323.4	1.35140297		
323.6	1.35813271		
323.8	1.36450886		
324	1.37087503		
324.2	1.37723129		
324.4	1.38354779		
324.6	1.3895258		
324.8	1.39643372		
325	1.40279738		
325.2	1.40908795		
325.4	1.41497526		
325.6	1.42055292		
325.8	1.42576814		
326	1.43112414		
326.2	1.43593155		
326.4	1.44102646		
326.6	1.44665048		
326.8	1.45282797		
327	1.45939799		
327.2	1.46519346		
327.4	1.47117967		
327.6	1.47709426		
327.8	1.48230158		
328	1.48813298		
328.2	1.49363923		
328.4	1.49953676		
328.6	1.50497993		
328.8	1.51122121		
329	1.51641483		
329.2	1.52170368		
329.4	1.52709826		
329.6	1.53270835		
329.8	1.53839595		
330	1.54416714		
330.2	1.5503383		
330.4	1.55664608		
330.6	1.5627823		
330.8	1.56936233		
331	1.57505124		
331.2	1.58079291		
331.4	1.58681007		
331.6	1.59204222		
331.8	1.59727318		
332	1.6030763		
332.2	1.60862625		
332.4	1.61432719		
332.6	1.61941127		
332.8	1.62453462		
333	1.62926281		
333.2	1.63483287		
333.4	1.640831		
333.6	1.64679987		
333.8	1.65230647		
334	1.65821678		
334.2	1.66406878		
334.4	1.66985095		
334.6	1.67486379		
334.8	1.68065317		
335	1.68593877		
335.2	1.6914064		
335.4	1.69609379		
335.6	1.70066386		
335.8	1.70563793		
336	1.71102086		
336.2	1.71613371		
336.4	1.72080466		
336.6	1.72537855		
336.8	1.7300185		
337	1.73457999		
337.2	1.73966203		
337.4	1.74466424		
337.6	1.75000524		
337.8	1.75472771		
338	1.7603404		
338.2	1.76524176		
338.4	1.77008058		
338.6	1.77538692		
338.8	1.78090616		
339	1.78609572		
339.2	1.79045212		
339.4	1.79513147		
339.6	1.79989923		
339.8	1.80462877		
340	1.8088533		
340.2	1.81327188		
340.4	1.8173155		
340.6	1.82222401		
340.8	1.82657971		
341	1.83142243		
341.2	1.83670029		
341.4	1.84166265		
341.6	1.84666908		
341.8	1.85141469		
342	1.85690052		
342.2	1.86210211		
342.4	1.8673298		
342.6	1.87265498		
342.8	1.87741309		
343	1.88165921		
343.2	1.88600481		
343.4	1.89031272		
343.6	1.89446332		
343.8	1.89775403		
344	1.90149334		
344.2	1.9054411		
344.4	1.90947883		
344.6	1.91407723		
344.8	1.91800739		
345	1.92230481		
345.2	1.9265695		
345.4	1.93100633		
345.6	1.93575703		
345.8	1.94038661		
346	1.94523078		
346.2	1.95062031		
346.4	1.95546399		
346.6	1.95983777		
346.8	1.96404992		
347	1.96763101		
347.2	1.97195529		
347.4	1.97615451		
347.6	1.98031409		
347.8	1.98376188		
348	1.98826403		
348.2	1.99181801		
348.4	1.99553797		
348.6	1.99923102		
348.8	2.00269226		
349	2.00658521		
349.2	2.01034265		
349.4	2.01432535		
349.6	2.01822667		
349.8	2.02186441		
350	2.02594216		
350.2	2.03033402		
350.4	2.03412965		
350.6	2.03729491		
350.8	2.04141735		
351	2.04569267		
351.2	2.04995441		
351.4	2.05472538		
351.6	2.05863189		
351.8	2.06282851		
352	2.06702892		
352.2	2.07003791		
352.4	2.07354167		
352.6	2.07709885		
352.8	2.08044136		
353	2.08390498		
353.2	2.08688288		
353.4	2.0902544		
353.6	2.09341366		
353.8	2.09692956		
354	2.10034265		
354.2	2.10401471		
354.4	2.10782745		
354.6	2.11131588		
354.8	2.11584881		
355	2.12007157		
355.2	2.12373126		
355.4	2.12784807		
355.6	2.13109348		
355.8	2.13478238		
356	2.13829672		
356.2	2.14122762		
356.4	2.14444013		
356.6	2.14751113		
356.8	2.15078102		
357	2.15363365		
357.2	2.15661597		
357.4	2.15930399		
357.6	2.16245718		
357.8	2.16572861		
358	2.16912052		
358.2	2.17223387		
358.4	2.17503736		
358.6	2.17815014		
358.8	2.18148029		
359	2.18517862		
359.2	2.18815382		
359.4	2.19140159		
359.6	2.19431558		
359.8	2.19778079		
360	2.20101825		
360.2	2.20381445		
360.4	2.20699044		
360.6	2.21028025		
360.8	2.21327802		
361	2.21619339		
361.2	2.21940782		
361.4	2.22190337		
361.6	2.22519974		
361.8	2.22821126		
362	2.23136896		
362.2	2.23411548		
362.4	2.23713039		
362.6	2.2401412		
362.8	2.2429485		
363	2.24631037		
363.2	2.24852031		
363.4	2.25121635		
363.6	2.25417988		
363.8	2.2574745		
364	2.26035369		
364.2	2.26329233		
364.4	2.26630251		
364.6	2.26928509		
364.8	2.27203122		
365	2.27493005		
365.2	2.27759477		
365.4	2.28024635		
365.6	2.28310477		
365.8	2.28594441		
366	2.28851284		
366.2	2.29114227		
366.4	2.29358674		
366.6	2.29567796		
366.8	2.29791009		
367	2.3007143		
367.2	2.30235348		
367.4	2.30491075		
367.6	2.3075676		
367.8	2.31013191		
368	2.31228467		
368.2	2.31456149		
368.4	2.31739692		
368.6	2.32024911		
368.8	2.32243471		
369	2.32491471		
369.2	2.32724767		
369.4	2.32982931		
369.6	2.3326207		
369.8	2.33490051		
370	2.33709359		
370.2	2.3400059		
370.4	2.34252584		
370.6	2.34498311		
370.8	2.34777748		
371	2.34980257		
371.2	2.35165097		
371.4	2.35449301		
371.6	2.35693083		
371.8	2.35948517		
372	2.36155205		
372.2	2.36394192		
372.4	2.36688214		
372.6	2.36940326		
372.8	2.3713812		
373	2.37384624		
373.2	2.37640512		
373.4	2.3793874		
373.6	2.38168693		
373.8	2.38346871		
374	2.38581991		
374.2	2.38843303		
374.4	2.39082671		
374.6	2.39323898		
374.8	2.39610822		
375	2.39838206		
375.2	2.40108978		
375.4	2.4035112		
375.6	2.40531961		
375.8	2.40751334		
376	2.40921094		
376.2	2.41163914		
376.4	2.41361042		
376.6	2.41519348		
376.8	2.41682425		
377	2.41917735		
377.2	2.42144699		
377.4	2.42383785		
377.6	2.42528471		
377.8	2.42699302		
378	2.42930207		
378.2	2.43177353		
378.4	2.43450294		
378.6	2.43744438		
378.8	2.44036687		
379	2.44268665		
379.2	2.4446328		
379.4	2.44654551		
379.6	2.4488243		
379.8	2.45146836		
380	2.45304713		
380.2	2.45465011		
380.4	2.45563218		
380.6	2.45703705		
380.8	2.45905012		
381	2.46089975		
381.2	2.46258131		
381.4	2.4642128		
381.6	2.46524714		
381.8	2.46705343		
382	2.46892816		
382.2	2.47088431		
382.4	2.4728311		
382.6	2.47518425		
382.8	2.47711789		
383	2.47947477		
383.2	2.48140137		
383.4	2.48369847		
383.6	2.48637876		
383.8	2.48873285		
384	2.49059673		
384.2	2.49262286		
384.4	2.49460551		
384.6	2.49685334		
384.8	2.49863746		
385	2.50041817		
385.2	2.50192707		
385.4	2.50369012		
385.6	2.50533886		
385.8	2.50691837		
386	2.50807195		
386.2	2.5094851		
386.4	2.51064949		
386.6	2.51254242		
386.8	2.51446964		
387	2.51627138		
387.2	2.51766606		
387.4	2.5199059		
387.6	2.52261106		
387.8	2.52502712		
388	2.5267556		
388.2	2.52882294		
388.4	2.53082719		
388.6	2.53295113		
388.8	2.53496852		
389	2.53703348		
389.2	2.53880413		
389.4	2.54061412		
389.6	2.54135036		
389.8	2.54255063		
390	2.54347892		
390.2	2.54481665		
390.4	2.54638172		
390.6	2.54846193		
390.8	2.54992934		
391	2.55149832		
391.2	2.553251		
391.4	2.55582015		
391.6	2.55794551		
391.8	2.55994887		
392	2.5610718		
392.2	2.56314835		
392.4	2.56499581		
392.6	2.56753782		
392.8	2.56951307		
393	2.57097522		
393.2	2.57296422		
393.4	2.57374925		
393.6	2.57484668		
393.8	2.57659882		
394	2.57835877		
394.2	2.57996933		
394.4	2.58181541		
394.6	2.58346731		
394.8	2.58447027		
395	2.58629672		
395.2	2.5877686		
395.4	2.58941715		
395.6	2.59122725		
395.8	2.59277962		
396	2.59414525		
396.2	2.59587886		
396.4	2.59746215		
396.6	2.59917377		
396.8	2.60066098		
397	2.60243713		
397.2	2.60467356		
397.4	2.60605737		
397.6	2.60778041		
397.8	2.60968131		
398	2.61165635		
398.2	2.61280356		
398.4	2.61443968		
398.6	2.61554438		
398.8	2.61698426		
399	2.61851123		
399.2	2.61964729		
399.4	2.62095176		
399.6	2.62250301		
399.8	2.62435776		
400	2.62570439		
400.2	2.62709495		
400.4	2.62889733		
400.6	2.63091872		
400.8	2.63312597		
401	2.63530932		
401.2	2.63749542		
401.4	2.63898907		
401.6	2.6405203		
401.8	2.64258172		
402	2.6444529		
402.2	2.64603062		
402.4	2.64748715		
402.6	2.64883952		
402.8	2.65044488		
403	2.65135728		
403.2	2.6525873		
403.4	2.65342276		
403.6	2.65473911		
403.8	2.65671296		
404	2.6574518		
404.2	2.65958964		
404.4	2.66102384		
404.6	2.66227658		
404.8	2.66368346		
405	2.66521221		
405.2	2.66678184		
405.4	2.66740568		
405.6	2.66832514		
405.8	2.6699102		
406	2.67178225		
406.2	2.67315673		
406.4	2.67420537		
406.6	2.67582996		
406.8	2.67772231		
407	2.67926709		
407.2	2.68078917		
407.4	2.68207145		
407.6	2.68413622		
407.8	2.68598928		
408	2.68720248		
408.2	2.68917984		
408.4	2.69044883		
408.6	2.69199979		
408.8	2.69382248		
409	2.69525517		
409.2	2.69703878		
409.4	2.69814063		
409.6	2.70001417		
409.8	2.70209246		
410	2.70368131		
410.2	2.70458816		
410.4	2.70587012		
410.6	2.70757425		
410.8	2.70868219		
411	2.70992723		
411.2	2.71115708		
411.4	2.71294182		
411.6	2.71451934		
411.8	2.71535514		
412	2.71681137		
412.2	2.718626		
412.4	2.72030471		
412.6	2.72181123		
412.8	2.7232842		
413	2.72434107		
413.2	2.72627077		
413.4	2.72764793		
413.6	2.72877452		
413.8	2.73001901		
414	2.73064663		
414.2	2.73175492		
414.4	2.7326232		
414.6	2.73328759		
414.8	2.73428842		
415	2.73605724		
415.2	2.73779395		
415.4	2.73979188		
415.6	2.74142292		
415.8	2.74285307		
416	2.74506105		
416.2	2.74662219		
416.4	2.74800456		
416.6	2.74911278		
416.8	2.7503397		
417	2.75127505		
417.2	2.75302602		
417.4	2.75467147		
417.6	2.75564817		
417.8	2.75700309		
418	2.75791915		
418.2	2.75987186		
418.4	2.76082057		
418.6	2.76168263		
418.8	2.76439964		
419	2.76623065		
419.2	2.76870865		
419.4	2.77036299		
419.6	2.77210418		
419.8	2.77380151		
420	2.7755281		
420.2	2.77635709		
420.4	2.77772207		
420.6	2.77922757		
420.8	2.78053555		
421	2.78158027		
421.2	2.78254088		
421.4	2.78334339		
421.6	2.78390515		
421.8	2.7852423		
422	2.78680498		
422.2	2.78846617		
422.4	2.78965822		
422.6	2.79109277		
422.8	2.79353879		
423	2.79497357		
423.2	2.79685545		
423.4	2.79800043		
423.6	2.79929288		
423.8	2.80038114		
424	2.80170069		
424.2	2.80292318		
424.4	2.80463939		
424.6	2.80596474		
424.8	2.80673101		
425	2.80752929		
425.2	2.80838933		
425.4	2.80992753		
425.6	2.81165981		
425.8	2.81339818		
426	2.81543456		
426.2	2.81642127		
426.4	2.81800913		
426.6	2.81942669		
426.8	2.82081483		
427	2.82208755		
427.2	2.82324253		
427.4	2.82464609		
427.6	2.82530889		
427.8	2.82711891		
428	2.82912907		
428.2	2.83013211		
428.4	2.83180993		
428.6	2.83299317		
428.8	2.83394247		
429	2.83472513		
429.2	2.83581002		
429.4	2.83753977		
429.6	2.83907348		
429.8	2.84073253		
430	2.84175601		
430.2	2.84258666		
430.4	2.84425807		
430.6	2.84531103		
430.8	2.84658884		
431	2.84742946		
431.2	2.84869446		
431.4	2.85010809		
431.6	2.85085444		
431.8	2.85215237		
432	2.85318511		
432.2	2.85403654		
432.4	2.8558334		
432.6	2.85629946		
432.8	2.85745111		
433	2.85880118		
433.2	2.86076932		
433.4	2.86278807		
433.6	2.86435467		
433.8	2.86617151		
434	2.86782692		
434.2	2.86958733		
434.4	2.87156356		
434.6	2.87258618		
434.8	2.8741451		
435	2.87514536		
435.2	2.87620075		
435.4	2.87700502		
435.6	2.87739756		
435.8	2.87803546		
436	2.87916838		
436.2	2.8801782		
436.4	2.88133476		
436.6	2.88197853		
436.8	2.88373629		
437	2.88495753		
437.2	2.88634509		
437.4	2.88716205		
437.6	2.88895534		
437.8	2.8906352		
438	2.89245232		
438.2	2.89405693		
438.4	2.89611773		
438.6	2.89735805		
438.8	2.89935016		
439	2.90066869		
439.2	2.90207139		
439.4	2.90381622		
439.6	2.90520847		
439.8	2.90676842		
440	2.90856943		
440.2	2.90987255		
440.4	2.91088605		
440.6	2.91174519		
440.8	2.91285435		
441	2.91375396		
441.2	2.91475925		
441.4	2.91506277		
441.6	2.91668998		
441.8	2.91777197		
442	2.91948852		
442.2	2.92087019		
442.4	2.92184096		
442.6	2.92347794		
442.8	2.92489771		
443	2.92656624		
443.2	2.92826031		
443.4	2.92996852		
443.6	2.9316598		
443.8	2.9331608		
444	2.93441991		
444.2	2.93544942		
444.4	2.93659364		
444.6	2.9383099		
444.8	2.93910072		
445	2.94060578		
445.2	2.9415016		
445.4	2.94238443		
445.6	2.94361203		
445.8	2.94451154		
446	2.94535781		
446.2	2.94627823		
446.4	2.94722631		
446.6	2.94864919		
446.8	2.94968895		
447	2.95126779		
447.2	2.95256122		
447.4	2.9542125		
447.6	2.95564443		
447.8	2.95634781		
448	2.95781055		
448.2	2.96002649		
448.4	2.96157195		
448.6	2.9635135		
448.8	2.96497392		
449	2.96653712		
449.2	2.9676818		
449.4	2.9681598		
449.6	2.96952257		
449.8	2.97024276		
450	2.9717949		
450.2	2.97299606		
450.4	2.97412029		
450.6	2.97541329		
450.8	2.97675631		
451	2.97831383		
451.2	2.97938291		
451.4	2.98077885		
451.6	2.98200282		
451.8	2.9832531		
452	2.98496936		
452.2	2.98632808		
452.4	2.98790275		
452.6	2.99015091		
452.8	2.99140839		
453	2.99225101		
453.2	2.99358991		
453.4	2.99464281		
453.6	2.99635112		
453.8	2.99714912		
454	2.99889074		
454.2	2.99975706		
454.4	3.00049583		
454.6	3.00151392		
454.8	3.00238721		
455	3.0032779		
455.2	3.00372342		
455.4	3.00493292		
455.6	3.00625684		
455.8	3.00704051		
456	3.00838779		
456.2	3.00963377		
456.4	3.01166876		
456.6	3.0130507		
456.8	3.01410581		
457	3.01603571		
457.2	3.01772585		
457.4	3.01933976		
457.6	3.02094964		
457.8	3.02217301		
458	3.02368036		
458.2	3.02472368		
458.4	3.02542765		
458.6	3.02652574		
458.8	3.02702003		
459	3.02794265		
459.2	3.02924604		
459.4	3.03050029		
459.6	3.03187649		
459.8	3.03271385		
460	3.03420105		
460.2	3.03550393		
460.4	3.03694675		
460.6	3.03843345		
460.8	3.03990133		
461	3.04135085		
461.2	3.04267526		
461.4	3.04419395		
461.6	3.04545342		
461.8	3.04654164		
462	3.04770605		
462.2	3.04848272		
462.4	3.04895735		
462.6	3.04963204		
462.8	3.05023754		
463	3.05196161		
463.2	3.05350843		
463.4	3.0545747		
463.6	3.05556482		
463.8	3.05680305		
464	3.05815898		
464.2	3.05955412		
464.4	3.06080107		
464.6	3.06277593		
464.8	3.06404723		
465	3.06599178		
465.2	3.06805141		
465.4	3.0694933		
465.6	3.07102119		
465.8	3.07221833		
466	3.07340123		
466.2	3.07456546		
466.4	3.07555758		
466.6	3.07674319		
466.8	3.07779375		
467	3.07945297		
467.2	3.08072314		
467.4	3.08189199		
467.6	3.08270336		
467.8	3.08406555		
468	3.08539722		
468.2	3.08664423		
468.4	3.08805512		
468.6	3.08931156		
468.8	3.08972959		
469	3.09099946		
469.2	3.09183437		
469.4	3.09300218		
469.6	3.09411585		
469.8	3.09512471		
470	3.09619153		
470.2	3.09683279		
470.4	3.09758263		
470.6	3.09866057		
470.8	3.09984529		
471	3.10103202		
471.2	3.1027959		
471.4	3.10469405		
471.6	3.1060688		
471.8	3.10784016		
472	3.10973858		
472.2	3.11136745		
472.4	3.11276907		
472.6	3.11408622		
472.8	3.11554834		
473	3.11687468		
473.2	3.11875155		
473.4	3.12068642		
473.6	3.1218631		
473.8	3.12290458		
474	3.12359269		
474.2	3.12455834		
474.4	3.1257949		
474.6	3.12705094		
474.8	3.12836825		
475	3.12930349		
475.2	3.1307145		
475.4	3.13207796		
475.6	3.13301908		
475.8	3.13376209		
476	3.13453539		
476.2	3.13542665		
476.4	3.13606908		
476.6	3.1369		
476.8	3.13800544		
477	3.13880333		
477.2	3.14071507		
477.4	3.14186873		
477.6	3.14319566		
477.8	3.14468311		
478	3.14645221		
478.2	3.14818109		
478.4	3.14988551		
478.6	3.15137388		
478.8	3.15277534		
479	3.15360612		
479.2	3.15452174		
479.4	3.15522934		
479.6	3.15532804		
479.8	3.15507019		
480	3.15507019		
480.2	3.15212036		
480.4	3.1485598		
480.6	3.14519665		
480.8	3.14120053		
481	3.13761159		
481.2	3.13351384		
481.4	3.12937091		
481.6	3.12543775		
481.8	3.1221944		
482	3.11929976		
482.2	3.11670152		
482.4	3.11470386		
482.6	3.11205553		
482.8	3.10940599		
483	3.10704965		
483.2	3.10408306		
483.4	3.10111136		
483.6	3.09794598		
483.8	3.09508493		
484	3.09191329		
484.2	3.08932661		
484.4	3.08654627		
484.6	3.08433026		
484.8	3.08146538		
485	3.07972818		
485.2	3.07685602		
485.4	3.07365246		
485.6	3.07161981		
485.8	3.06962342		
486	3.0672204		
486.2	3.0646962		
486.4	3.06260013		
486.6	3.06028654		
486.8	3.05838373		
487	3.05627871		
487.2	3.05373194		
487.4	3.05126496		
487.6	3.04838074		
487.8	3.04596794		
488	3.04309704		
488.2	3.04115039		
488.4	3.03864513		
488.6	3.03633092		
488.8	3.03396859		
489	3.03130697		
489.2	3.02788044		
489.4	3.02473545		
489.6	3.02262623		
489.8	3.0200321		
490	3.01800141		
490.2	3.01542344		
490.4	3.0136257		
490.6	3.01180723		
490.8	3.00975491		
491	3.00756816		
491.2	3.00489985		
491.4	3.00251754		
491.6	3.00076796		
491.8	2.99903195		
492	2.99676244		
492.2	2.99563674		
492.4	2.99355017		
492.6	2.99159281		
492.8	2.98958954		
493	2.98711017		
493.2	2.98498259		
493.4	2.98269628		
493.6	2.98082428		
493.8	2.97873386		
494	2.97694097		
494.2	2.97463014		
494.4	2.97271271		
494.6	2.97083868		
494.8	2.96858959		
495	2.96659129		
495.2	2.96422014		
495.4	2.9621421		
495.6	2.96051134		
495.8	2.95841373		
496	2.95646127		
496.2	2.95471294		
496.4	2.95221646		
496.6	2.95047383		
496.8	2.94821152		
497	2.94594992		
497.2	2.94427577		
497.4	2.94187976		
497.6	2.939854		
497.8	2.93803035		
498	2.93592078		
498.2	2.93386718		
498.4	2.93156372		
498.6	2.92985996		
498.8	2.92761137		
499	2.92587208		
499.2	2.92423062		
499.4	2.92223286		
499.6	2.92022307		
499.8	2.91839633		
500	2.91699411		
500.2	2.91505124		
500.4	2.91343241		
500.6	2.91189259		
500.8	2.90961892		
501	2.90832252		
501.2	2.90708569		
501.4	2.90458865		
501.6	2.90256006		
501.8	2.90113782		
502	2.89886393		
502.2	2.89729708		
502.4	2.89515682		
502.6	2.89354478		
502.8	2.89200211		
503	2.89063753		
503.2	2.88884092		
503.4	2.88733034		
503.6	2.88560084		
503.8	2.8840849		
504	2.88279307		
504.2	2.88098005		
504.4	2.87914456		
504.6	2.87723259		
504.8	2.87566254		
505	2.87445739		
505.2	2.87290402		
505.4	2.87037524		
505.6	2.86850747		
505.8	2.86752682		
506	2.86603569		
506.2	2.86454591		
506.4	2.86276361		
506.6	2.86108691		
506.8	2.85926426		
507	2.85738218		
507.2	2.85519989		
507.4	2.85355822		
507.6	2.85078966		
507.8	2.84893654		
508	2.84751738		
508.2	2.84637104		
508.4	2.844673		
508.6	2.84289281		
508.8	2.84138989		
509	2.84012864		
509.2	2.83860856		
509.4	2.83696579		
509.6	2.83602426		
509.8	2.83503942		
510	2.83389974		
510.2	2.83285762		
510.4	2.831527		
510.6	2.83003193		
510.8	2.82837305		
511	2.82650236		
511.2	2.82466315		
511.4	2.82348125		
511.6	2.82194674		
511.8	2.82084541		
512	2.8196809		
512.2	2.81856769		
512.4	2.81675288		
512.6	2.81519792		
512.8	2.81354588		
513	2.81293199		
513.2	2.81117782		
513.4	2.80993044		
513.6	2.80825623		
513.8	2.80703377		
514	2.80627297		
514.2	2.80492687		
514.4	2.80325455		
514.6	2.80142151		
514.8	2.79941916		
515	2.79773735		
515.2	2.79662304		
515.4	2.79510011		
515.6	2.7935971		
515.8	2.79199327		
516	2.79032262		
516.2	2.78889009		
516.4	2.78747929		
516.6	2.78582226		
516.8	2.78431929		
517	2.783736		
517.2	2.78226819		
517.4	2.78139672		
517.6	2.77992528		
517.8	2.77889457		
518	2.77736784		
518.2	2.77532459		
518.4	2.77390712		
518.6	2.77216249		
518.8	2.77125285		
519	2.77002378		
519.2	2.76864909		
519.4	2.76704171		
519.6	2.76574972		
519.8	2.76446444		
520	2.76334918		
520.2	2.76179682		
520.4	2.76055243		
520.6	2.75956573		
520.8	2.75910792		
521	2.75836202		
521.2	2.75775955		
521.4	2.75597894		
521.6	2.7545895		
521.8	2.75341264		
522	2.75178437		
522.2	2.75028978		
522.4	2.74930382		
522.6	2.74792758		
522.8	2.7469007		
523	2.74513643		
523.2	2.74367514		
523.4	2.74257507		
523.6	2.74111028		
523.8	2.73996111		
524	2.73837489		
524.2	2.73662399		
524.4	2.73550903		
524.6	2.73435723		
524.8	2.73321922		
525	2.73184088		
525.2	2.73072547		
525.4	2.72947029		
525.6	2.72846032		
525.8	2.72692162		
526	2.72557385		
526.2	2.72408706		
526.4	2.72304811		
526.6	2.72168029		
526.8	2.72100773		
527	2.71984003		
527.2	2.71885248		
527.4	2.71767514		
527.6	2.71652827		
527.8	2.7156524		
528	2.71475613		
528.2	2.71330405		
528.4	2.71208667		
528.6	2.71120556		
528.8	2.71008082		
529	2.70900267		
529.2	2.70780966		
529.4	2.70702798		
529.6	2.70568836		
529.8	2.70451582		
530	2.70341829		
530.2	2.70192779		
530.4	2.70104267		
530.6	2.69978799		
530.8	2.69871385		
531	2.69711042		
531.2	2.69618822		
531.4	2.69520799		
531.6	2.69404825		
531.8	2.69271568		
532	2.69163478		
532.2	2.68987325		
532.4	2.68895108		
532.6	2.68794311		
532.8	2.68640189		
533	2.68565152		
533.2	2.68439293		
533.4	2.68379187		
533.6	2.6828261		
533.8	2.68212848		
534	2.68136093		
534.2	2.68083237		
534.4	2.67988168		
534.6	2.67868104		
534.8	2.67777439		
535	2.67684276		
535.2	2.67594927		
535.4	2.67465495		
535.6	2.67285667		
535.8	2.67173242		
536	2.67046498		
536.2	2.66881943		
536.4	2.6674177		
536.6	2.66573795		
536.8	2.66455103		
537	2.66381245		
537.2	2.66247362		
537.4	2.66144254		
537.6	2.66051909		
537.8	2.6598424		
538	2.65948737		
538.2	2.65852611		
538.4	2.65723004		
538.6	2.65631934		
538.8	2.65560703		
539	2.65398507		
539.2	2.65286369		
539.4	2.65173444		
539.6	2.65008378		
539.8	2.64919443		
540	2.64872724		
540.2	2.6480294		
540.4	2.64710396		
540.6	2.6458202		
540.8	2.64527766		
541	2.64431329		
541.2	2.64354128		
541.4	2.64262565		
541.6	2.64177125		
541.8	2.64100624		
542	2.6405076		
542.2	2.63906443		
542.4	2.63845034		
542.6	2.6375315		
542.8	2.63603103		
543	2.63481646		
543.2	2.63345571		
543.4	2.6326287		
543.6	2.6310223		
543.8	2.63029074		
544	2.62952133		
544.2	2.62831418		
544.4	2.62671108		
544.6	2.62503698		
544.8	2.62416839		
545	2.62310557		
545.2	2.62217961		
545.4	2.6212457		
545.6	2.62037263		
545.8	2.6196842		
546	2.61903863		
546.2	2.61853679		
546.4	2.61797884		
546.6	2.61730148		
546.8	2.61634573		
547	2.61575262		
547.2	2.61476775		
547.4	2.61467778		
547.6	2.61350476		
547.8	2.61274791		
548	2.61209342		
548.2	2.61143649		
548.4	2.60997284		
548.6	2.60866461		
548.8	2.60766404		
549	2.60635641		
549.2	2.60501063		
549.4	2.60352025		
549.6	2.60222697		
549.8	2.60126461		
550	2.6000528		
550.2	2.59880989		
550.4	2.59759362		
550.6	2.59724072		
550.8	2.59636578		
551	2.59594737		
551.2	2.59636725		
551.4	2.59610344		
551.6	2.59548215		
551.8	2.59475648		
552	2.59466112		
552.2	2.59408591		
552.4	2.59301071		
552.6	2.59215171		
552.8	2.59137023		
553	2.59039927		
553.2	2.58933324		
553.4	2.5882386		
553.6	2.58724492		
553.8	2.5859046		
554	2.58436792		
554.2	2.58330094		
554.4	2.58227225		
554.6	2.58154187		
554.8	2.58047861		
555	2.5803027		
555.2	2.57984371		
555.4	2.57884988		
555.6	2.57762362		
555.8	2.57648064		
556	2.57574662		
556.2	2.57446344		
556.4	2.57340574		
556.6	2.5722786		
556.8	2.57163273		
557	2.57064647		
557.2	2.56949144		
557.4	2.56828036		
557.6	2.56718478		
557.8	2.56599826		
558	2.56525266		
558.2	2.56463022		
558.4	2.56384562		
558.6	2.56371207		
558.8	2.56323116		
559	2.56336458		
559.2	2.56260012		
559.4	2.56220507		
559.6	2.56141399		
559.8	2.5606184		
560	2.55968147		
560.2	2.55904309		
560.4	2.55816005		
560.6	2.55646727		
560.8	2.55572537		
561	2.55450071		
561.2	2.55320673		
561.4	2.5526552		
561.6	2.55153007		
561.8	2.55034309		
562	2.54974505		
562.2	2.54911439		
562.4	2.54874065		
562.6	2.54834776		
562.8	2.54716734		
563	2.54631796		
563.2	2.54545492		
563.4	2.54523992		
563.6	2.54506863		
563.8	2.5442177		
564	2.54372634		
564.2	2.5425983		
564.4	2.54145572		
564.6	2.54057792		
564.8	2.54040301		
565	2.53985187		
565.2	2.53885576		
565.4	2.53801339		
565.6	2.53710464		
565.8	2.53695256		
566	2.53642967		
566.2	2.53585221		
566.4	2.53500102		
566.6	2.53401043		
566.8	2.5329114		
567	2.53213429		
567.2	2.53193043		
567.4	2.53179174		
567.6	2.53151756		
567.8	2.53053466		
568	2.52969907		
568.2	2.52819111		
568.4	2.52769768		
568.6	2.52696065		
568.8	2.52600796		
569	2.52464167		
569.2	2.52309373		
569.4	2.522378		
569.6	2.52206752		
569.8	2.52091472		
570	2.5198062		
570.2	2.51857253		
570.4	2.51776634		
570.6	2.51707009		
570.8	2.51615436		
571	2.51551589		
571.2	2.51489482		
571.4	2.51458359		
571.6	2.51412841		
571.8	2.51378996		
572	2.51320078		
572.2	2.5124758		
572.4	2.51195062		
572.6	2.51129086		
572.8	2.5104122		
573	2.50950845		
573.2	2.50883432		
573.4	2.50839648		
573.6	2.50713427		
573.8	2.50604344		
574	2.50586471		
574.2	2.50495735		
574.4	2.50458009		
574.6	2.5037608		
574.8	2.50302021		
575	2.50261648		
575.2	2.50197872		
575.4	2.50111617		
575.6	2.50017915		
575.8	2.49982224		
576	2.49895727		
576.2	2.49831995		
576.4	2.49746592		
576.6	2.49690962		
576.8	2.49603209		
577	2.4951981		
577.2	2.49422873		
577.4	2.49346806		
577.6	2.49235987		
577.8	2.49177392		
578	2.4911914		
578.2	2.49044646		
578.4	2.49040911		
578.6	2.48982203		
578.8	2.4894912		
579	2.48921979		
579.2	2.48863696		
579.4	2.48751481		
579.6	2.48744618		
579.8	2.48750847		
580	2.48678584		
580.2	2.48611837		
580.4	2.48537368		
580.6	2.48490236		
580.8	2.48387848		
581	2.48338909		
581.2	2.48245422		
581.4	2.4818201		
581.6	2.48068515		
581.8	2.48021394		
582	2.47972896		
582.2	2.47918758		
582.4	2.47864243		
582.6	2.47798662		
582.8	2.47759541		
583	2.47667953		
583.2	2.47574946		
583.4	2.47468566		
583.6	2.47373036		
583.8	2.47252371		
584	2.47137405		
584.2	2.47021996		
584.4	2.46904212		
584.6	2.46845845		
584.8	2.46736434		
585	2.46691237		
585.2	2.46597969		
585.4	2.46569814		
585.6	2.46519104		
585.8	2.46526033		
586	2.46517775		
586.2	2.4646162		
586.4	2.46473445		
586.6	2.46446236		
586.8	2.4640019		
587	2.46307337		
587.2	2.46245919		
587.4	2.46201129		
587.6	2.46090599		
587.8	2.46020988		
588	2.45940247		
588.2	2.45821113		
588.4	2.45712165		
588.6	2.45655092		
588.8	2.45556055		
589	2.4547843		
589.2	2.45404129		
589.4	2.45390842		
589.6	2.45350018		
589.8	2.45367325		
590	2.4531609		
590.2	2.45239431		
590.4	2.45185861		
590.6	2.45104847		
590.8	2.45071841		
591	2.4500277		
591.2	2.44913316		
591.4	2.44840411		
591.6	2.44748573		
591.8	2.44706573		
592	2.44650305		
592.2	2.44623485		
592.4	2.44549736		
592.6	2.44465735		
592.8	2.44383977		
593	2.44313783		
593.2	2.44292148		
593.4	2.44210213		
593.6	2.44082389		
593.8	2.44036496		
594	2.43903651		
594.2	2.43787309		
594.4	2.436906		
594.6	2.4362899		
594.8	2.43563294		
595	2.43533546		
595.2	2.43512114		
595.4	2.43515177		
595.6	2.43490803		
595.8	2.43465389		
596	2.43438129		
596.2	2.43391338		
596.4	2.43318215		
596.6	2.4325553		
596.8	2.43202722		
597	2.43169306		
597.2	2.43117833		
597.4	2.42983773		
597.6	2.42933056		
597.8	2.42928455		
598	2.42825075		
598.2	2.42746123		
598.4	2.42682538		
598.6	2.42611695		
598.8	2.42555197		
599	2.4249462		
599.2	2.42417227		
599.4	2.4235007		
599.6	2.42267228		
599.8	2.42225813		
600	2.42140529		
600.2	2.42129098		
600.4	2.42076655		
600.6	2.4198824		
600.8	2.4193639		
601	2.41892691		
601.2	2.41811088		
601.4	2.41763651		
601.6	2.41771458		
601.8	2.41762508		
602	2.41696766		
602.2	2.41667558		
602.4	2.41594823		
602.6	2.4153262		
602.8	2.41451108		
603	2.4135112		
603.2	2.41321835		
603.4	2.41296956		
603.6	2.41223508		
603.8	2.41169806		
604	2.41107455		
604.2	2.41093859		
604.4	2.41007751		
604.6	2.40929865		
604.8	2.40923654		
605	2.40831975		
605.2	2.40751705		
605.4	2.40735563		
605.6	2.40645086		
605.8	2.40640411		
606	2.40605336		
606.2	2.4059091		
606.4	2.40542657		
606.6	2.40460678		
606.8	2.40395322		
607	2.40303458		
607.2	2.4025763		
607.4	2.40220626		
607.6	2.40168125		
607.8	2.40137358		
608	2.40071604		
608.2	2.39983622		
608.4	2.39967794		
608.6	2.39919501		
608.8	2.39832398		
609	2.39726251		
609.2	2.39670595		
609.4	2.39591673		
609.6	2.39484538		
609.8	2.39460529		
610	2.3942203		
610.2	2.39383906		
610.4	2.39365754		
610.6	2.39315741		
610.8	2.39310032		
611	2.39319601		
611.2	2.39350078		
611.4	2.39317476		
611.6	2.39221344		
611.8	2.39165065		
612	2.39126791		
612.2	2.39117484		
612.4	2.39053289		
612.6	2.38970615		
612.8	2.38860442		
613	2.38819171		
613.2	2.3873598		
613.4	2.38624113		
613.6	2.38523338		
613.8	2.38447327		
614	2.38488474		
614.2	2.38439406		
614.4	2.38424471		
614.6	2.38343388		
614.8	2.38318711		
615	2.3829882		
615.2	2.38225778		
615.4	2.38117523		
615.6	2.380344		
615.8	2.38024007		
616	2.37980413		
616.2	2.37911596		
616.4	2.37793811		
616.6	2.37804448		
616.8	2.37736194		
617	2.37682565		
617.2	2.37615877		
617.4	2.37532634		
617.6	2.37452068		
617.8	2.37339384		
618	2.37328967		
618.2	2.37235145		
618.4	2.37138411		
618.6	2.37040882		
618.8	2.37031606		
619	2.36963795		
619.2	2.36883249		
619.4	2.36819637		
619.6	2.36793513		
619.8	2.36768692		
620	2.36731757		
620.2	2.36728712		
620.4	2.36708008		
620.6	2.36768608		
620.8	2.36725863		
621	2.36710796		
621.2	2.36683098		
621.4	2.36602825		
621.6	2.36567666		
621.8	2.36509977		
622	2.3651562		
622.2	2.36452435		
622.4	2.36356617		
622.6	2.36321054		
622.8	2.36308109		
623	2.36239836		
623.2	2.36181108		
623.4	2.36138176		
623.6	2.36063394		
623.8	2.35994044		
624	2.3597311		
624.2	2.35949528		
624.4	2.35900177		
624.6	2.35852386		
624.8	2.35782007		
625	2.35769764		
625.2	2.3575344		
625.4	2.35690021		
625.6	2.35658437		
625.8	2.3556943		
626	2.35489193		
626.2	2.35373293		
626.4	2.35329353		
626.6	2.35308086		
626.8	2.35288823		
627	2.35229087		
627.2	2.35198793		
627.4	2.35152298		
627.6	2.35123433		
627.8	2.35101744		
628	2.350554		
628.2	2.35031398		
628.4	2.34984707		
628.6	2.34959261		
628.8	2.34982818		
629	2.34971568		
629.2	2.34910595		
629.4	2.34774459		
629.6	2.34730225		
629.8	2.34634325		
630	2.34528584		
630.2	2.34474983		
630.4	2.34415308		
630.6	2.34346427		
630.8	2.34262551		
631	2.34219072		
631.2	2.34254283		
631.4	2.34240701		
631.6	2.34208985		
631.8	2.34124595		
632	2.34055786		
632.2	2.34062473		
632.4	2.34012342		
632.6	2.33989963		
632.8	2.33916456		
633	2.33819488		
633.2	2.33728264		
633.4	2.33670995		
633.6	2.336473		
633.8	2.33573034		
634	2.33504389		
634.2	2.33439832		
634.4	2.33353457		
634.6	2.33304565		
634.8	2.33242985		
635	2.33248658		
635.2	2.33238165		
635.4	2.33222774		
635.6	2.33172124		
635.8	2.33119814		
636	2.33038889		
636.2	2.33037116		
636.4	2.3301868		
636.6	2.32999603		
636.8	2.32938228		
637	2.32855071		
637.2	2.32829972		
637.4	2.32822543		
637.6	2.32771625		
637.8	2.32735317		
638	2.32665343		
638.2	2.3259538		
638.4	2.32556188		
638.6	2.32515339		
638.8	2.32476352		
639	2.32426845		
639.2	2.32355497		
639.4	2.32350423		
639.6	2.32258715		
639.8	2.3219938		
640	2.32138049		
640.2	2.32141083		
640.4	2.3210845		
640.6	2.31990686		
640.8	2.31953253		
641	2.31814391		
641.2	2.31835224		
641.4	2.31851717		
641.6	2.31815393		
641.8	2.31787807		
642	2.31806315		
642.2	2.31816879		
642.4	2.31833614		
642.6	2.3181162		
642.8	2.31788484		
643	2.31736072		
643.2	2.31677215		
643.4	2.31639283		
643.6	2.31572522		
643.8	2.31515435		
644	2.31426099		
644.2	2.31388071		
644.4	2.31302095		
644.6	2.31152089		
644.8	2.31103678		
645	2.31000686		
645.2	2.31032613		
645.4	2.31010245		
645.6	2.30958412		
645.8	2.30947235		
646	2.30974829		
646.2	2.30955291		
646.4	2.30940757		
646.6	2.30920373		
646.8	2.30931364		
647	2.30915477		
647.2	2.30929554		
647.4	2.30892887		
647.6	2.30878073		
647.8	2.30827317		
648	2.30783098		
648.2	2.30749291		
648.4	2.30656371		
648.6	2.30510996		
648.8	2.30435204		
649	2.30401266		
649.2	2.30348374		
649.4	2.30286235		
649.6	2.30234194		
649.8	2.30218772		
650	2.30188112		
650.2	2.3010464		
650.4	2.3007567		
650.6	2.30052108		
650.8	2.30079378		
651	2.30110715		
651.2	2.30134765		
651.4	2.3007042		
651.6	2.3007511		
651.8	2.30024525		
652	2.29906602		
652.2	2.29843968		
652.4	2.29800175		
652.6	2.29745842		
652.8	2.29685907		
653	2.29670428		
653.2	2.29602694		
653.4	2.29600397		
653.6	2.29584999		
653.8	2.29553626		
654	2.29493889		
654.2	2.29445719		
654.4	2.29418949		
654.6	2.29413608		
654.8	2.29432846		
655	2.29383896		
655.2	2.29375833		
655.4	2.29314038		
655.6	2.29266005		
655.8	2.29218657		
656	2.29164546		
656.2	2.29173571		
656.4	2.29143578		
656.6	2.29118964		
656.8	2.29023998		
657	2.29002493		
657.2	2.28956067		
657.4	2.28958318		
657.6	2.28892509		
657.8	2.28848893		
658	2.28774106		
658.2	2.28700117		
658.4	2.28634938		
658.6	2.28574529		
658.8	2.28508037		
659	2.28469908		
659.2	2.28452495		
659.4	2.28353971		
659.6	2.28329073		
659.8	2.28366527		
660	2.2833524		
660.2	2.28276101		
660.4	2.28264162		
660.6	2.28252258		
660.8	2.28224286		
661	2.28209805		
661.2	2.28154627		
661.4	2.28133046		
661.6	2.28019989		
661.8	2.28018638		
662	2.27963341		
662.2	2.2794829		
662.4	2.27932954		
662.6	2.27919639		
662.8	2.27905328		
663	2.27871462		
663.2	2.27804583		
663.4	2.27711408		
663.6	2.2769471		
663.8	2.27631462		
664	2.27564191		
664.2	2.27498435		
664.4	2.2747895		
664.6	2.27422804		
664.8	2.273683		
665	2.27306744		
665.2	2.27224962		
665.4	2.27159233		
665.6	2.27067295		
665.8	2.27044508		
666	2.2702288		
666.2	2.27019755		
666.4	2.27037757		
666.6	2.27038617		
666.8	2.27011703		
667	2.26983096		
667.2	2.26917832		
667.4	2.26865118		
667.6	2.26816292		
667.8	2.26774059		
668	2.26754291		
668.2	2.26713231		
668.4	2.26713785		
668.6	2.26708517		
668.8	2.26678599		
669	2.26631158		
669.2	2.26596865		
669.4	2.26508176		
669.6	2.26455548		
669.8	2.26407926		
670	2.26384877		
670.2	2.2633353		
670.4	2.26313677		
670.6	2.26275324		
670.8	2.26230424		
671	2.26171176		
671.2	2.26151895		
671.4	2.26087728		
671.6	2.26034506		
671.8	2.25972121		
672	2.25909958		
672.2	2.25942191		
672.4	2.25913705		
672.6	2.25884227		
672.8	2.25871826		
673	2.25849779		
673.2	2.25833915		
673.4	2.25764791		
673.6	2.25742178		
673.8	2.2567649		
674	2.25644051		
674.2	2.25668985		
674.4	2.25642801		
674.6	2.25642335		
674.8	2.25655675		
675	2.25667212		
675.2	2.25675884		
675.4	2.25612069		
675.6	2.25584283		
675.8	2.25536474		
676	2.2550427		
676.2	2.25507132		
676.4	2.25419551		
676.6	2.25386783		
676.8	2.25344368		
677	2.25240209		
677.2	2.25100646		
677.4	2.2502341		
677.6	2.24929392		
677.8	2.24877887		
678	2.24865727		
678.2	2.24863518		
678.4	2.24842433		
678.6	2.24854726		
678.8	2.24842451		
679	2.24808089		
679.2	2.24812075		
679.4	2.24770079		
679.6	2.247651		
679.8	2.2476627		
680	2.24746915		
680.2	2.24737037		
680.4	2.24661278		
680.6	2.24573134		
680.8	2.24493343		
681	2.24452331		
681.2	2.24326476		
681.4	2.24293912		
681.6	2.24235695		
681.8	2.24231269		
682	2.24208764		
682.2	2.24244233		
682.4	2.24275552		
682.6	2.2426267		
682.8	2.2423736		
683	2.24194848		
683.2	2.24195646		
683.4	2.24162157		
683.6	2.2413919		
683.8	2.24102685		
684	2.2405681		
684.2	2.24		
684.4	2.23904146		
684.6	2.23822704		
684.8	2.23742584		
685	2.23704442		
685.2	2.2361685		
685.4	2.23619985		
685.6	2.23594928		
685.8	2.2358786		
686	2.23562418		
686.2	2.23590761		
686.4	2.23577282		
686.6	2.2351449		
686.8	2.23469286		
687	2.23412153		
687.2	2.23350481		
687.4	2.23300087		
687.6	2.23283054		
687.8	2.23297188		
688	2.23265843		
688.2	2.23204926		
688.4	2.23115057		
688.6	2.23048811		
688.8	2.23019078		
689	2.23036011		
689.2	2.23015553		
689.4	2.22943202		
689.6	2.22905145		
689.8	2.228501		
690	2.22796984		
690.2	2.22776961		
690.4	2.22726881		
690.6	2.22690707		
690.8	2.22672093		
691	2.22558485		
691.2	2.2251196		
691.4	2.22557523		
691.6	2.22573511		
691.8	2.22513083		
692	2.22502989		
692.2	2.22429558		
692.4	2.22483064		
692.6	2.22492073		
692.8	2.22492995		
693	2.22477547		
693.2	2.22433281		
693.4	2.22433931		
693.6	2.22414442		
693.8	2.22403214		
694	2.22394657		
694.2	2.22329254		
694.4	2.22267287		
694.6	2.2219939		
694.8	2.22158736		
695	2.22059357		
695.2	2.22035343		
695.4	2.219834		
695.6	2.21904659		
695.8	2.21849952		
696	2.21847876		
696.2	2.21836241		
696.4	2.21884302		
696.6	2.2183659		
696.8	2.21860776		
697	2.2186365		
697.2	2.21882974		
697.4	2.21907822		
697.6	2.21880553		
697.8	2.21863658		
698	2.218209		
698.2	2.2173426		
698.4	2.21691013		
698.6	2.21649319		
698.8	2.21611491		
699	2.21512219		
699.2	2.21474105		
699.4	2.21423899		
699.6	2.21390162		
699.8	2.21321007		
700	2.21246928		
700.2	2.21249519		
700.4	2.21219658		
700.6	2.21214133		
700.8	2.21235297		
701	2.21184729		
701.2	2.21193273		
701.4	2.21170889		
701.6	2.21145162		
701.8	2.21064043		
702	2.20991402		
702.2	2.20897118		
702.4	2.20854746		
702.6	2.20813728		
702.8	2.20777998		
703	2.20768944		
703.2	2.20800401		
703.4	2.20768639		
703.6	2.20726808		
703.8	2.20673965		
704	2.20666161		
704.2	2.20655371		
704.4	2.20660601		
704.6	2.20676219		
704.8	2.20666345		
705	2.20622265		
705.2	2.20648916		
705.4	2.20649192		
705.6	2.20613936		
705.8	2.20565387		
706	2.20480984		
706.2	2.20452225		
706.4	2.20410398		
706.6	2.20456244		
706.8	2.20464603		
707	2.20457671		
707.2	2.20430115		
707.4	2.20322801		
707.6	2.20284777		
707.8	2.20281689		
708	2.20250987		
708.2	2.20172049		
708.4	2.20109568		
708.6	2.20089773		
708.8	2.20042058		
709	2.20011561		
709.2	2.20045518		
709.4	2.2001109		
709.6	2.1995379		
709.8	2.19883184		
710	2.19804917		
710.2	2.19797258		
710.4	2.19783984		
710.6	2.19830176		
710.8	2.19761994		
711	2.19721722		
711.2	2.19667762		
711.4	2.19627972		
711.6	2.19627816		
711.8	2.19605714		
712	2.19546391		
712.2	2.19444765		
712.4	2.19400843		
712.6	2.19393295		
712.8	2.19341024		
713	2.1929895		
713.2	2.19280269		
713.4	2.19244381		
713.6	2.19225266		
713.8	2.19180478		
714	2.19187269		
714.2	2.19220842		
714.4	2.19202359		
714.6	2.19210416		
714.8	2.19171672		
715	2.19173		
715.2	2.19152352		
715.4	2.19089723		
715.6	2.1900609		
715.8	2.1900585		
716	2.18965737		
716.2	2.1888652		
716.4	2.18848829		
716.6	2.18861816		
716.8	2.18849006		
717	2.18809652		
717.2	2.18794901		
717.4	2.18788489		
717.6	2.18747183		
717.8	2.18704828		
718	2.18689822		
718.2	2.18666577		
718.4	2.18600484		
718.6	2.18565264		
718.8	2.18498301		
719	2.18460133		
719.2	2.18400857		
719.4	2.18333295		
719.6	2.18313257		
719.8	2.18328572		
