# Supplementary material for: Molecular basis for DNA recognition by the maternal pioneer transcription factor FoxH1
Source: Nat Commun. 2022 Nov 26;13:7279. doi: 10.1038/s41467-022-34925-y (PMC9701222; doi:10.1038/s41467-022-34925-y)
Supplement: Supplementary file 4 — Source Data [file 41467_2022_34925_MOESM4_ESM.zip › Sourcedata/BLIS/FoxA2/GSC/DNA/C11Results.txt]

Conc1	5E-07	
Start1	270	
Stop1	719.8	
Kobs	0.00185041426618701	
Error Kobs	1.73573346342961E-05	
Koff	0	
Error Koff	0	
Time1	Data1	Fit1	
270	-0.2445614	0	
270.2	-0.24231739	0.00260641	
270.4	-0.23988706	0.00521126	
270.6	-0.23722603	0.00781453	
270.8	-0.23419619	0.01041624	
271	-0.23082983	0.01301637	
271.2	-0.22765396	0.01561495	
271.4	-0.2243861	0.01821195	
271.6	-0.22079284	0.02080739	
271.8	-0.21721577	0.02340127	
272	-0.2138568	0.02599359	
272.2	-0.21039409	0.02858434	
272.4	-0.2074879	0.03117354	
272.6	-0.20435268	0.03376117	
272.8	-0.20064536	0.03634724	
273	-0.19768217	0.03893176	
273.2	-0.19441311	0.04151472	
273.4	-0.19110505	0.04409612	
273.6	-0.18737395	0.04667597	
273.8	-0.18392101	0.04925427	
274	-0.18073234	0.05183101	
274.2	-0.17683523	0.0544062	
274.4	-0.17371758	0.05697984	
274.6	-0.17076514	0.05955192	
274.8	-0.16776171	0.06212246	
275	-0.16477552	0.06469145	
275.2	-0.16215599	0.06725889	
275.4	-0.15904236	0.06982479	
275.6	-0.15557484	0.07238914	
275.8	-0.15215585	0.07495194	
276	-0.1488003	0.0775132	
276.2	-0.14550085	0.08007292	
276.4	-0.14244861	0.08263109	
276.6	-0.13904891	0.08518773	
276.8	-0.13547574	0.08774282	
277	-0.1321127	0.09029638	
277.2	-0.12857049	0.09284839	
277.4	-0.12480893	0.09539887	
277.6	-0.12127773	0.09794782	
277.8	-0.11771483	0.10049522	
278	-0.11471132	0.1030411	
278.2	-0.11149415	0.10558543	
278.4	-0.10886526	0.10812824	
278.6	-0.10631135	0.11066952	
278.8	-0.10357578	0.11320926	
279	-0.10036084	0.11574747	
279.2	-0.09717434	0.11828416	
279.4	-0.09417512	0.12081931	
279.6	-0.09096626	0.12335294	
279.8	-0.08793174	0.12588504	
280	-0.08485479	0.12841562	
280.2	-0.08173696	0.13094467	
280.4	-0.07808364	0.1334722	
280.6	-0.07507042	0.13599821	
280.8	-0.07166696	0.13852269	
281	-0.06864281	0.14104566	
281.2	-0.06526551	0.1435671	
281.4	-0.06234775	0.14608703	
281.6	-0.05916537	0.14860544	
281.8	-0.05617435	0.15112233	
282	-0.05328131	0.1536377	
282.2	-0.05031346	0.15615156	
282.4	-0.04793362	0.1586639	
282.6	-0.04555982	0.16117473	
282.8	-0.04244557	0.16368405	
283	-0.03924222	0.16619186	
283.2	-0.036414	0.16869815	
283.4	-0.03360817	0.17120294	
283.6	-0.0304221	0.17370621	
283.8	-0.02740736	0.17620798	
284	-0.0241567	0.17870825	
284.2	-0.0207528	0.181207	
284.4	-0.0179493	0.18370425	
284.6	-0.01541342	0.1862	
284.8	-0.01209096	0.18869424	
285	-0.00955139	0.19118698	
285.2	-0.00631536	0.19367822	
285.4	-0.00387793	0.19616795	
285.6	-0.00076893	0.19865619	
285.8	0.00233646	0.20114293	
286	0.0053015	0.20362817	
286.2	0.00804222	0.20611191	
286.4	0.01080217	0.20859416	
286.6	0.01347737	0.21107491	
286.8	0.01691534	0.21355417	
287	0.01952709	0.21603193	
287.2	0.02242375	0.2185082	
287.4	0.0252782	0.22098298	
287.6	0.02841562	0.22345627	
287.8	0.03139143	0.22592807	
288	0.03438706	0.22839838	
288.2	0.03748864	0.2308672	
288.4	0.0399751	0.23333453	
288.6	0.04286679	0.23580038	
288.8	0.04548897	0.23826474	
289	0.04815725	0.24072762	
289.2	0.05164241	0.24318901	
289.4	0.05496618	0.24564892	
289.6	0.05827774	0.24810735	
289.8	0.06154209	0.2505643	
290	0.0645678	0.25301977	
290.2	0.06732691	0.25547376	
290.4	0.07030684	0.25792627	
290.6	0.07281712	0.2603773	
290.8	0.0755286	0.26282685	
291	0.07752598	0.26527494	
291.2	0.0802968	0.26772154	
291.4	0.08300366	0.27016667	
291.6	0.08599595	0.27261033	
291.8	0.08832611	0.27505252	
292	0.09059581	0.27749323	
292.2	0.09296166	0.27993248	
292.4	0.09526114	0.28237025	
292.6	0.09771715	0.28480656	
292.8	0.10085116	0.2872414	
293	0.1040126	0.28967477	
293.2	0.10770424	0.29210668	
293.4	0.11054625	0.29453712	
293.6	0.11328509	0.2969661	
293.8	0.11638651	0.29939361	
294	0.11923785	0.30181967	
294.2	0.12193056	0.30424426	
294.4	0.12494738	0.30666739	
294.6	0.12747536	0.30908906	
294.8	0.13031212	0.31150927	
295	0.13283603	0.31392802	
295.2	0.13611192	0.31634532	
295.4	0.13874299	0.31876116	
295.6	0.14175764	0.32117554	
295.8	0.14479084	0.32358847	
296	0.14706408	0.32599995	
296.2	0.15019719	0.32840997	
296.4	0.15270946	0.33081854	
296.6	0.15581296	0.33322566	
296.8	0.1590324	0.33563134	
297	0.16159579	0.33803556	
297.2	0.1644019	0.34043833	
297.4	0.16702583	0.34283966	
297.6	0.17028194	0.34523953	
297.8	0.17269553	0.34763797	
298	0.17440323	0.35003496	
298.2	0.17686677	0.3524305	
298.4	0.17920219	0.3548246	
298.6	0.18162462	0.35721726	
298.8	0.18477242	0.35960848	
299	0.18739186	0.36199826	
299.2	0.19024441	0.36438659	
299.4	0.19293372	0.36677349	
299.6	0.19593966	0.36915895	
299.8	0.19875801	0.37154298	
300	0.20110133	0.37392556	
300.2	0.20447635	0.37630672	
300.4	0.20702824	0.37868643	
300.6	0.21002978	0.38106472	
300.8	0.21258553	0.38344157	
301	0.2152903	0.38581699	
301.2	0.21785462	0.38819098	
301.4	0.22090757	0.39056354	
301.6	0.22355507	0.39293467	
301.8	0.22589643	0.39530437	
302	0.22806906	0.39767264	
302.2	0.23169266	0.40003949	
302.4	0.23488001	0.40240491	
302.6	0.23777862	0.4047689	
302.8	0.24127992	0.40713147	
303	0.24391292	0.40949262	
303.2	0.24626405	0.41185235	
303.4	0.24872249	0.41421065	
303.6	0.25099459	0.41656754	
303.8	0.25396355	0.418923	
304	0.25666496	0.42127704	
304.2	0.25928029	0.42362967	
304.4	0.26177306	0.42598088	
304.6	0.26400022	0.42833067	
304.8	0.26632579	0.43067905	
305	0.26873902	0.43302601	
305.2	0.27127485	0.43537156	
305.4	0.27359914	0.4377157	
305.6	0.27647548	0.44005842	
305.8	0.27907773	0.44239973	
306	0.28184113	0.44473964	
306.2	0.28480878	0.44707813	
306.4	0.28730349	0.44941521	
306.6	0.28967339	0.45175089	
306.8	0.29259337	0.45408516	
307	0.2947792	0.45641802	
307.2	0.29697722	0.45874948	
307.4	0.29912661	0.46107953	
307.6	0.3020971	0.46340818	
307.8	0.30512263	0.46573542	
308	0.30770536	0.46806127	
308.2	0.31042536	0.47038571	
308.4	0.31332528	0.47270875	
308.6	0.31583396	0.4750304	
308.8	0.31860633	0.47735064	
309	0.32122123	0.47966949	
309.2	0.32454371	0.48198694	
309.4	0.32744033	0.48430299	
309.6	0.33061867	0.48661765	
309.8	0.33285918	0.48893091	
310	0.33580738	0.49124278	
310.2	0.33841612	0.49355326	
310.4	0.34118594	0.49586235	
310.6	0.3438891	0.49817004	
310.8	0.34638018	0.50047635	
311	0.34886483	0.50278126	
311.2	0.35116462	0.50508479	
311.4	0.35420576	0.50738693	
311.6	0.35717314	0.50968768	
311.8	0.35968004	0.51198705	
312	0.3620808	0.51428503	
312.2	0.36467122	0.51658162	
312.4	0.36758031	0.51887684	
312.6	0.37033854	0.52117067	
312.8	0.37327044	0.52346312	
313	0.37580103	0.52575418	
313.2	0.37866	0.52804387	
313.4	0.3806408	0.53033218	
313.6	0.38264366	0.53261911	
313.8	0.3848322	0.53490466	
314	0.38778415	0.53718883	
314.2	0.39071175	0.53947163	
314.4	0.39340465	0.54175306	
314.6	0.39663718	0.54403311	
314.8	0.39960501	0.54631178	
315	0.40274541	0.54858909	
315.2	0.40564692	0.55086502	
315.4	0.40874107	0.55313958	
315.6	0.41141687	0.55541277	
315.8	0.41428096	0.55768459	
316	0.41659801	0.55995504	
316.2	0.41951307	0.56222412	
316.4	0.42241976	0.56449184	
316.6	0.42457354	0.56675819	
316.8	0.42687571	0.56902318	
317	0.42947525	0.5712868	
317.2	0.43161115	0.57354905	
317.4	0.43353079	0.57580995	
317.6	0.43593357	0.57806948	
317.8	0.43874171	0.58032765	
318	0.44201427	0.58258446	
318.2	0.44504907	0.58483992	
318.4	0.44789378	0.58709401	
318.6	0.45127943	0.58934674	
318.8	0.45376117	0.59159812	
319	0.45652568	0.59384814	
319.2	0.45904807	0.59609681	
319.4	0.46164322	0.59834412	
319.6	0.46397685	0.60059008	
319.8	0.46614636	0.60283468	
320	0.46808583	0.60507794	
320.2	0.47065687	0.60731984	
320.4	0.47337209	0.60956039	
320.6	0.47528596	0.61179959	
320.8	0.478055	0.61403744	
321	0.48114633	0.61627394	
321.2	0.48346408	0.6185091	
321.4	0.48631305	0.62074291	
321.6	0.48942737	0.62297537	
321.8	0.49265376	0.62520649	
322	0.49579085	0.62743627	
322.2	0.4984152	0.6296647	
322.4	0.50053726	0.63189179	
322.6	0.5031903	0.63411754	
322.8	0.50542314	0.63634194	
323	0.50814508	0.63856501	
323.2	0.51079374	0.64078674	
323.4	0.51351398	0.64300713	
323.6	0.51573812	0.64522618	
323.8	0.51845803	0.64744389	
324	0.52116107	0.64966027	
324.2	0.5241218	0.65187532	
324.4	0.52673651	0.65408903	
324.6	0.52907496	0.6563014	
324.8	0.5321238	0.65851244	
325	0.53492971	0.66072215	
325.2	0.53789268	0.66293053	
325.4	0.54079933	0.66513758	
325.6	0.54326235	0.6673433	
325.8	0.54573845	0.66954769	
326	0.54795422	0.67175076	
326.2	0.55029494	0.67395249	
326.4	0.55244504	0.6761529	
326.6	0.55492885	0.67835199	
326.8	0.55776363	0.68054975	
327	0.56042843	0.68274618	
327.2	0.5632282	0.68494129	
327.4	0.56584926	0.68713508	
327.6	0.56811217	0.68932755	
327.8	0.5710004	0.6915187	
328	0.5738708	0.69370852	
328.2	0.57654529	0.69589703	
328.4	0.57941079	0.69808422	
328.6	0.58215683	0.70027009	
328.8	0.58477443	0.70245465	
329	0.58719331	0.70463789	
329.2	0.58975037	0.70681981	
329.4	0.59187212	0.70900042	
329.6	0.59440905	0.71117972	
329.8	0.59736748	0.7133577	
330	0.60047749	0.71553437	
330.2	0.60363272	0.71770973	
330.4	0.60633488	0.71988378	
330.6	0.60932383	0.72205652	
330.8	0.61243346	0.72422795	
331	0.6149369	0.72639807	
331.2	0.61816267	0.72856689	
331.4	0.62105434	0.7307344	
331.6	0.62375257	0.7329006	
331.8	0.62641932	0.7350655	
332	0.62944601	0.73722909	
332.2	0.63223079	0.73939138	
332.4	0.63575725	0.74155237	
332.6	0.63821948	0.74371205	
332.8	0.64092299	0.74587044	
333	0.64336901	0.74802752	
333.2	0.64593239	0.75018331	
333.4	0.64896149	0.7523378	
333.6	0.65248693	0.75449098	
333.8	0.655505	0.75664287	
334	0.65849738	0.75879347	
334.2	0.66118462	0.76094277	
334.4	0.66413472	0.76309077	
334.6	0.66701627	0.76523748	
334.8	0.66971412	0.7673829	
335	0.67266657	0.76952703	
335.2	0.67519406	0.77166986	
335.4	0.67749082	0.7738114	
335.6	0.67975879	0.77595165	
335.8	0.68217113	0.77809062	
336	0.68486431	0.78022829	
336.2	0.6873673	0.78236468	
336.4	0.69061309	0.78449978	
336.6	0.6926798	0.78663359	
336.8	0.69519467	0.78876612	
337	0.69788931	0.79089736	
337.2	0.70062065	0.79302732	
337.4	0.70360871	0.795156	
337.6	0.70691306	0.79728339	
337.8	0.70946823	0.7994095	
338	0.71251802	0.80153434	
338.2	0.71491327	0.80365789	
338.4	0.71752802	0.80578016	
338.6	0.72007648	0.80790115	
338.8	0.72257566	0.81002087	
339	0.72546279	0.81213931	
339.2	0.72759941	0.81425647	
339.4	0.73045019	0.81637236	
339.6	0.73297042	0.81848697	
339.8	0.73560786	0.82060031	
340	0.7383744	0.82271237	
340.2	0.74130724	0.82482317	
340.4	0.74426439	0.82693269	
340.6	0.74677231	0.82904094	
340.8	0.74955723	0.83114792	
341	0.75288903	0.83325363	
341.2	0.75623416	0.83535808	
341.4	0.75955058	0.83746125	
341.6	0.76255836	0.83956316	
341.8	0.76582882	0.8416638	
342	0.76916371	0.84376318	
342.2	0.77191893	0.84586129	
342.4	0.77456102	0.84795814	
342.6	0.77790014	0.85005372	
342.8	0.78061814	0.85214804	
343	0.78336668	0.8542411	
343.2	0.78589216	0.8563329	
343.4	0.78851987	0.85842344	
343.6	0.79133913	0.86051272	
343.8	0.79382398	0.86260075	
344	0.79627523	0.86468751	
344.2	0.79848512	0.86677302	
344.4	0.80101056	0.86885727	
344.6	0.80388562	0.87094026	
344.8	0.80670346	0.873022	
345	0.80948329	0.87510249	
345.2	0.8121442	0.87718172	
345.4	0.81436789	0.8792597	
345.6	0.81743146	0.88133643	
345.8	0.82098991	0.8834119	
346	0.82382015	0.88548613	
346.2	0.82697731	0.88755911	
346.4	0.82996312	0.88963083	
346.6	0.8328111	0.89170131	
346.8	0.83547439	0.89377055	
347	0.8383793	0.89583853	
347.2	0.84137978	0.89790527	
347.4	0.84460313	0.89997077	
347.6	0.84767866	0.90203502	
347.8	0.84983209	0.90409803	
348	0.85305017	0.90615979	
348.2	0.85583419	0.90822032	
348.4	0.8587635	0.9102796	
348.6	0.86214065	0.91233764	
348.8	0.86479321	0.91439444	
349	0.86730968	0.91645	
349.2	0.86990114	0.91850432	
349.4	0.87222494	0.92055741	
349.6	0.87507126	0.92260926	
349.8	0.87764877	0.92465987	
350	0.88034878	0.92670925	
350.2	0.88338883	0.92875739	
350.4	0.88556201	0.9308043	
350.6	0.88805979	0.93284998	
350.8	0.89110266	0.93489442	
351	0.8944184	0.93693764	
351.2	0.89749782	0.93897962	
351.4	0.90053648	0.94102037	
351.6	0.90331613	0.94305989	
351.8	0.90612518	0.94509818	
352	0.90946534	0.94713525	
352.2	0.91198995	0.94917109	
352.4	0.91517579	0.9512057	
352.6	0.91806035	0.95323909	
352.8	0.92072865	0.95527125	
353	0.92334809	0.95730218	
353.2	0.92598624	0.9593319	
353.4	0.9289206	0.96136039	
353.6	0.93132994	0.96338766	
353.8	0.93471036	0.9654137	
354	0.93754107	0.96743853	
354.2	0.94061879	0.96946214	
354.4	0.9432498	0.97148453	
354.6	0.94663584	0.97350569	
354.8	0.94988665	0.97552565	
355	0.95345359	0.97754438	
355.2	0.95615957	0.9795619	
355.4	0.9589065	0.9815782	
355.6	0.96162644	0.98359329	
355.8	0.96445399	0.98560717	
356	0.96706798	0.98761983	
356.2	0.9696596	0.98963128	
356.4	0.9721839	0.99164152	
356.6	0.97465809	0.99365054	
356.8	0.97745164	0.99565836	
357	0.97971815	0.99766497	
357.2	0.98213137	0.99967037	
357.4	0.98451321	1.00167456	
357.6	0.98655803	1.00367754	
357.8	0.99001869	1.00567931	
358	0.99222516	1.00767988	
358.2	0.99492118	1.00967925	
358.4	0.9976677	1.01167741	
358.6	1.00089265	1.01367437	
358.8	1.00429254	1.01567012	
359	1.007429	1.01766467	
359.2	1.01019826	1.01965802	
359.4	1.01307946	1.02165017	
359.6	1.01605995	1.02364112	
359.8	1.0197769	1.02563087	
360	1.02266215	1.02761942	
360.2	1.02598878	1.02960677	
360.4	1.02877309	1.03159293	
360.6	1.03153625	1.03357789	
360.8	1.03382488	1.03556165	
361	1.03603256	1.03754422	
361.2	1.03833019	1.03952559	
361.4	1.04086887	1.04150577	
361.6	1.04368696	1.04348476	
361.8	1.04684908	1.04546255	
362	1.04946595	1.04743916	
362.2	1.05232407	1.04941457	
362.4	1.05559115	1.05138879	
362.6	1.05856469	1.05336183	
362.8	1.06120738	1.05533367	
363	1.06392709	1.05730433	
363.2	1.06626476	1.0592738	
363.4	1.06873515	1.06124208	
363.6	1.07171586	1.06320918	
363.8	1.07493365	1.06517509	
364	1.07727662	1.06713982	
364.2	1.07996788	1.06910337	
364.4	1.08250931	1.07106573	
364.6	1.08472815	1.07302691	
364.8	1.08722354	1.07498691	
365	1.08970057	1.07694572	
365.2	1.09222035	1.07890336	
365.4	1.09542344	1.08085982	
365.6	1.09840008	1.0828151	
365.8	1.10133161	1.0847692	
366	1.10403709	1.08672212	
366.2	1.10665897	1.08867387	
366.4	1.10930646	1.09062445	
366.6	1.111573	1.09257384	
366.8	1.11369716	1.09452206	
367	1.11622823	1.09646911	
367.2	1.11857944	1.09841499	
367.4	1.1211429	1.10035969	
367.6	1.12419688	1.10230323	
367.8	1.12686396	1.10424559	
368	1.12961264	1.10618678	
368.2	1.13239061	1.1081268	
368.4	1.13568989	1.11006566	
368.6	1.13852345	1.11200334	
368.8	1.14133102	1.11393986	
369	1.14405597	1.11587521	
369.2	1.14661234	1.1178094	
369.4	1.14959272	1.11974242	
369.6	1.15210146	1.12167427	
369.8	1.15411858	1.12360496	
370	1.15638127	1.12553449	
370.2	1.15895554	1.12746286	
370.4	1.16156256	1.12939006	
370.6	1.16362193	1.13131611	
370.8	1.16617266	1.13324099	
371	1.16903965	1.13516472	
371.2	1.17190859	1.13708728	
371.4	1.17465823	1.13900869	
371.6	1.17753456	1.14092894	
371.8	1.18062994	1.14284803	
372	1.18345288	1.14476597	
372.2	1.18645356	1.14668275	
372.4	1.18932718	1.14859837	
372.6	1.19225672	1.15051285	
372.8	1.19431653	1.15242617	
373	1.19687199	1.15433833	
373.2	1.19957688	1.15624935	
373.4	1.20273889	1.15815921	
373.6	1.2054247	1.16006792	
373.8	1.20791088	1.16197549	
374	1.21119229	1.1638819	
374.2	1.2143517	1.16578716	
374.4	1.21720798	1.16769128	
374.6	1.21978233	1.16959425	
374.8	1.22372253	1.17149608	
375	1.22699543	1.17339676	
375.2	1.22938696	1.17529629	
375.4	1.23199583	1.17719468	
375.6	1.23440467	1.17909192	
375.8	1.2369494	1.18098803	
376	1.23878091	1.18288299	
376.2	1.24105654	1.1847768	
376.4	1.24220295	1.18666948	
376.6	1.24382732	1.18856102	
376.8	1.24565434	1.19045142	
377	1.2480467	1.19234068	
377.2	1.25069531	1.1942288	
377.4	1.25335354	1.19611578	
377.6	1.25558352	1.19800163	
377.8	1.25809324	1.19988634	
378	1.26065557	1.20176991	
378.2	1.26307037	1.20365236	
378.4	1.26588249	1.20553366	
378.6	1.26912142	1.20741384	
378.8	1.27244393	1.20929288	
379	1.27487642	1.21117078	
379.2	1.27736439	1.21304756	
379.4	1.28074744	1.21492321	
379.6	1.28414398	1.21679773	
379.8	1.28756408	1.21867111	
380	1.29009421	1.22054337	
380.2	1.29260467	1.2224145	
380.4	1.29450647	1.22428451	
380.6	1.29743573	1.22615338	
380.8	1.30037687	1.22802114	
381	1.30291736	1.22988776	
381.2	1.30569656	1.23175326	
381.4	1.30807628	1.23361764	
381.6	1.30976873	1.2354809	
381.8	1.31146746	1.23734303	
382	1.3134135	1.23920404	
382.2	1.31553878	1.24106393	
382.4	1.31769284	1.2429227	
382.6	1.31945998	1.24478035	
382.8	1.32152741	1.24663688	
383	1.32408426	1.24849229	
383.2	1.32656897	1.25034659	
383.4	1.32923305	1.25219976	
383.6	1.33212469	1.25405182	
383.8	1.33471371	1.25590277	
384	1.33697444	1.2577526	
384.2	1.33964794	1.25960131	
384.4	1.34220818	1.26144892	
384.6	1.3450845	1.2632954	
384.8	1.34739519	1.26514078	
385	1.35033655	1.26698505	
385.2	1.35279714	1.2688282	
385.4	1.35505804	1.27067024	
385.6	1.35721338	1.27251118	
385.8	1.35946458	1.274351	
386	1.36205118	1.27618972	
386.2	1.36442606	1.27802733	
386.4	1.36666617	1.27986383	
386.6	1.36874918	1.28169922	
386.8	1.37090537	1.28353351	
387	1.37326022	1.2853667	
387.2	1.37518366	1.28719878	
387.4	1.37766126	1.28902975	
387.6	1.3805606	1.29085963	
387.8	1.38308422	1.2926884	
388	1.38535529	1.29451607	
388.2	1.38781315	1.29634264	
388.4	1.38962826	1.2981681	
388.6	1.39179408	1.29999247	
388.8	1.39448193	1.30181574	
389	1.39678998	1.30363791	
389.2	1.39917805	1.30545898	
389.4	1.40161669	1.30727896	
389.6	1.4034176	1.30909784	
389.8	1.40523953	1.31091562	
390	1.40717056	1.31273231	
390.2	1.40941082	1.31454791	
390.4	1.4117799	1.31636241	
390.6	1.41364518	1.31817582	
390.8	1.41569846	1.31998813	
391	1.41858162	1.32179936	
391.2	1.42098955	1.32360949	
391.4	1.4238984	1.32541853	
391.6	1.42656084	1.32722648	
391.8	1.42919524	1.32903334	
392	1.43140879	1.33083912	
392.2	1.43326655	1.33264381	
392.4	1.43545502	1.33444741	
392.6	1.43845404	1.33624992	
392.8	1.44111949	1.33805135	
393	1.44276348	1.33985169	
393.2	1.44522629	1.34165094	
393.4	1.44664851	1.34344912	
393.6	1.44847588	1.34524621	
393.8	1.45037758	1.34704221	
394	1.45275335	1.34883714	
394.2	1.45474811	1.35063098	
394.4	1.45714392	1.35242375	
394.6	1.45884299	1.35421543	
394.8	1.46089632	1.35600604	
395	1.46317123	1.35779556	
395.2	1.46552963	1.35958401	
395.4	1.46804472	1.36137138	
395.6	1.46992959	1.36315767	
395.8	1.47206004	1.36494289	
396	1.47359514	1.36672703	
396.2	1.47530699	1.3685101	
396.4	1.47754571	1.37029209	
396.6	1.47936761	1.37207301	
396.8	1.48137048	1.37385286	
397	1.48349345	1.37563163	
397.2	1.48604685	1.37740933	
397.4	1.4877631	1.37918597	
397.6	1.49029816	1.38096153	
397.8	1.49253147	1.38273602	
398	1.49500516	1.38450944	
398.2	1.49686743	1.3862818	
398.4	1.49948971	1.38805308	
398.6	1.5014279	1.3898233	
398.8	1.50381744	1.39159245	
399	1.50642971	1.39336054	
399.2	1.50833988	1.39512756	
399.4	1.50984856	1.39689352	
399.6	1.5114487	1.39865842	
399.8	1.51390506	1.40042225	
400	1.51566334	1.40218502	
400.2	1.51744094	1.40394672	
400.4	1.51939993	1.40570737	
400.6	1.52175692	1.40746695	
400.8	1.52438575	1.40922548	
401	1.52721596	1.41098294	
401.2	1.52964663	1.41273935	
401.4	1.5317937	1.41449469	
401.6	1.5342305	1.41624899	
401.8	1.53651346	1.41800222	
402	1.53834873	1.4197544	
402.2	1.54039054	1.42150552	
402.4	1.54211214	1.42325559	
402.6	1.54429845	1.4250046	
402.8	1.54610469	1.42675256	
403	1.54819355	1.42849946	
403.2	1.549474	1.43024532	
403.4	1.55127473	1.43199012	
403.6	1.55320179	1.43373387	
403.8	1.555448	1.43547657	
404	1.55706957	1.43721822	
404.2	1.55914209	1.43895882	
404.4	1.56129376	1.44069838	
404.6	1.56359339	1.44243688	
404.8	1.5658075	1.44417434	
405	1.56806379	1.44591075	
405.2	1.57005463	1.44764612	
405.4	1.57157441	1.44938044	
405.6	1.57292051	1.45111371	
405.8	1.57447035	1.45284594	
406	1.57614973	1.45457713	
406.2	1.5779727	1.45630727	
406.4	1.57913077	1.45803637	
406.6	1.58141551	1.45976443	
406.8	1.58350554	1.46149145	
407	1.58584633	1.46321743	
407.2	1.58779651	1.46494237	
407.4	1.58944608	1.46666627	
407.6	1.59168414	1.46838913	
407.8	1.59380165	1.47011096	
408	1.59575766	1.47183174	
408.2	1.59782104	1.47355149	
408.4	1.59977405	1.4752702	
408.6	1.60169178	1.47698788	
408.8	1.60361396	1.47870453	
409	1.60511315	1.48042014	
409.2	1.60720558	1.48213471	
409.4	1.60924066	1.48384825	
409.6	1.61135561	1.48556076	
409.8	1.61345048	1.48727224	
410	1.61539099	1.48898269	
410.2	1.61697228	1.49069211	
410.4	1.61901364	1.4924005	
410.6	1.62115454	1.49410785	
410.8	1.62347963	1.49581418	
411	1.62546554	1.49751949	
411.2	1.62689998	1.49922376	
411.4	1.62879388	1.50092701	
411.6	1.63113616	1.50262923	
411.8	1.63284166	1.50433043	
412	1.63473658	1.5060306	
412.2	1.63673033	1.50772975	
412.4	1.6386206	1.50942787	
412.6	1.64023606	1.51112497	
412.8	1.64192389	1.51282105	
413	1.64377983	1.51451611	
413.2	1.64611792	1.51621014	
413.4	1.64828507	1.51790316	
413.6	1.64980654	1.51959515	
413.8	1.65183644	1.52128613	
414	1.65362821	1.52297609	
414.2	1.6557231	1.52466502	
414.4	1.65730112	1.52635295	
414.6	1.65854494	1.52803985	
414.8	1.66010057	1.52972574	
415	1.66187193	1.53141061	
415.2	1.66290443	1.53309447	
415.4	1.66515641	1.53477731	
415.6	1.6669318	1.53645914	
415.8	1.66866664	1.53813996	
416	1.67049883	1.53981976	
416.2	1.67165936	1.54149856	
416.4	1.67305683	1.54317634	
416.6	1.67439612	1.54485311	
416.8	1.6760345	1.54652887	
417	1.67768171	1.54820362	
417.2	1.67963917	1.54987736	
417.4	1.68170772	1.55155009	
417.6	1.68326849	1.55322182	
417.8	1.68536996	1.55489254	
418	1.68708237	1.55656225	
418.2	1.68907053	1.55823095	
418.4	1.69079328	1.55989866	
418.6	1.69266939	1.56156535	
418.8	1.69484608	1.56323104	
419	1.69668737	1.56489573	
419.2	1.69843897	1.56655942	
419.4	1.70041053	1.5682221	
419.6	1.70214336	1.56988378	
419.8	1.70417005	1.57154446	
420	1.70551239	1.57320414	
420.2	1.70643783	1.57486282	
420.4	1.70812664	1.57652051	
420.6	1.7096357	1.57817719	
420.8	1.71101002	1.57983287	
421	1.71268979	1.58148756	
421.2	1.71440563	1.58314125	
421.4	1.71528625	1.58479395	
421.6	1.71643059	1.58644564	
421.8	1.71826922	1.58809635	
422	1.72009117	1.58974606	
422.2	1.72208797	1.59139477	
422.4	1.724365	1.5930425	
422.6	1.72593114	1.59468922	
422.8	1.72803912	1.59633496	
423	1.72942452	1.59797971	
423.2	1.73132194	1.59962346	
423.4	1.7327318	1.60126623	
423.6	1.73416736	1.602908	
423.8	1.73588905	1.60454879	
424	1.73710125	1.60618859	
424.2	1.73857647	1.6078274	
424.4	1.73989277	1.60946522	
424.6	1.74090654	1.61110206	
424.8	1.74157176	1.61273791	
425	1.74321234	1.61437277	
425.2	1.74411061	1.61600665	
425.4	1.74527008	1.61763955	
425.6	1.74745	1.61927146	
425.8	1.74945752	1.62090239	
426	1.75145189	1.62253233	
426.2	1.75276917	1.6241613	
426.4	1.75463599	1.62578928	
426.6	1.7562381	1.62741628	
426.8	1.7578	1.6290423	
427	1.75923401	1.63066735	
427.2	1.76129475	1.63229141	
427.4	1.76308175	1.6339145	
427.6	1.76435113	1.6355366	
427.8	1.76649918	1.63715773	
428	1.76809834	1.63877789	
428.2	1.76920366	1.64039706	
428.4	1.77048122	1.64201527	
428.6	1.77177538	1.64363249	
428.8	1.7731571	1.64524875	
429	1.77470144	1.64686403	
429.2	1.77605801	1.64847833	
429.4	1.77809322	1.65009167	
429.6	1.78015259	1.65170403	
429.8	1.78170473	1.65331542	
430	1.78274804	1.65492584	
430.2	1.78355908	1.65653529	
430.4	1.78533689	1.65814377	
430.6	1.7873356	1.65975128	
430.8	1.78865891	1.66135782	
431	1.79050744	1.6629634	
431.2	1.7922444	1.66456801	
431.4	1.79383626	1.66617165	
431.6	1.79463691	1.66777432	
431.8	1.79649957	1.66937603	
432	1.79726255	1.67097678	
432.2	1.79831941	1.67257656	
432.4	1.7997774	1.67417537	
432.6	1.80046953	1.67577323	
432.8	1.80174942	1.67737012	
433	1.80282837	1.67896604	
433.2	1.80448036	1.68056101	
433.4	1.80642468	1.68215502	
433.6	1.80779233	1.68374806	
433.8	1.80935755	1.68534015	
434	1.81097832	1.68693128	
434.2	1.81262448	1.68852145	
434.4	1.81485141	1.69011066	
434.6	1.81624272	1.69169891	
434.8	1.81758099	1.69328621	
435	1.81926684	1.69487255	
435.2	1.82047965	1.69645793	
435.4	1.82197137	1.69804236	
435.6	1.82283842	1.69962584	
435.8	1.82412819	1.70120836	
436	1.82494087	1.70278993	
436.2	1.82601553	1.70437054	
436.4	1.8268139	1.70595021	
436.6	1.82764486	1.70752892	
436.8	1.82913253	1.70910668	
437	1.83074987	1.71068349	
437.2	1.8321058	1.71225935	
437.4	1.83328962	1.71383426	
437.6	1.83450963	1.71540822	
437.8	1.83628397	1.71698124	
438	1.83758105	1.7185533	
438.2	1.8386832	1.72012442	
438.4	1.84029513	1.72169459	
438.6	1.84117008	1.72326382	
438.8	1.84284397	1.7248321	
439	1.84435094	1.72639944	
439.2	1.84597922	1.72796583	
439.4	1.84766977	1.72953128	
439.6	1.84934527	1.73109579	
439.8	1.85088633	1.73265935	
440	1.8525321	1.73422197	
440.2	1.85407202	1.73578365	
440.4	1.855508	1.73734439	
440.6	1.85713972	1.73890419	
440.8	1.85844555	1.74046305	
441	1.85978214	1.74202097	
441.2	1.86055708	1.74357795	
441.4	1.861461	1.74513399	
441.6	1.86264723	1.7466891	
441.8	1.86338232	1.74824327	
442	1.86485673	1.7497965	
442.2	1.86605465	1.7513488	
442.4	1.86710421	1.75290016	
442.6	1.8682732	1.75445059	
442.8	1.86953004	1.75600008	
443	1.87079323	1.75754864	
443.2	1.87238737	1.75909627	
443.4	1.87341463	1.76064297	
443.6	1.87482301	1.76218873	
443.8	1.87610808	1.76373356	
444	1.87706748	1.76527746	
444.2	1.87830678	1.76682043	
444.4	1.87938599	1.76836248	
444.6	1.880815	1.76990359	
444.8	1.88196605	1.77144377	
445	1.88324953	1.77298303	
445.2	1.88445163	1.77452136	
445.4	1.88564998	1.77605876	
445.6	1.88693523	1.77759524	
445.8	1.88833277	1.77913079	
446	1.88987592	1.78066542	
446.2	1.89088416	1.78219912	
446.4	1.8922133	1.7837319	
446.6	1.89358955	1.78526375	
446.8	1.89442698	1.78679468	
447	1.8959151	1.78832469	
447.2	1.89721576	1.78985378	
447.4	1.8986801	1.79138194	
447.6	1.89992184	1.79290919	
447.8	1.90102172	1.79443551	
448	1.90206175	1.79596092	
448.2	1.9035964	1.79748541	
448.4	1.90532164	1.79900898	
448.6	1.90679061	1.80053163	
448.8	1.90875279	1.80205336	
449	1.90998755	1.80357418	
449.2	1.91106432	1.80509408	
449.4	1.91199458	1.80661306	
449.6	1.91375905	1.80813113	
449.8	1.91472747	1.80964829	
450	1.91566708	1.81116453	
450.2	1.91650851	1.81267986	
450.4	1.91742971	1.81419427	
450.6	1.91854005	1.81570778	
450.8	1.91962539	1.81722037	
451	1.92135981	1.81873205	
451.2	1.92230123	1.82024282	
451.4	1.92386717	1.82175268	
451.6	1.92453205	1.82326162	
451.8	1.92563737	1.82476967	
452	1.92657759	1.8262768	
452.2	1.92775346	1.82778302	
452.4	1.92928055	1.82928834	
452.6	1.93073755	1.83079275	
452.8	1.93229462	1.83229625	
453	1.93270852	1.83379885	
453.2	1.93365277	1.83530054	
453.4	1.93465062	1.83680133	
453.6	1.93635333	1.83830121	
453.8	1.93688306	1.83980019	
454	1.93813263	1.84129827	
454.2	1.9387485	1.84279545	
454.4	1.93958528	1.84429172	
454.6	1.94094873	1.84578709	
454.8	1.94198174	1.84728156	
455	1.94327455	1.84877513	
455.2	1.94431362	1.8502678	
455.4	1.94565518	1.85175957	
455.6	1.94635143	1.85325045	
455.8	1.94773885	1.85474042	
456	1.94905922	1.8562295	
456.2	1.95044439	1.85771768	
456.4	1.9519771	1.85920496	
456.6	1.95330696	1.86069135	
456.8	1.95415062	1.86217684	
457	1.95548163	1.86366144	
457.2	1.95675971	1.86514514	
457.4	1.95807573	1.86662795	
457.6	1.95938301	1.86810987	
457.8	1.9601441	1.86959089	
458	1.96124137	1.87107102	
458.2	1.96196945	1.87255026	
458.4	1.9627922	1.87402861	
458.6	1.96437644	1.87550606	
458.8	1.96519588	1.87698263	
459	1.96632021	1.87845831	
459.2	1.96719649	1.8799331	
459.4	1.96822622	1.881407	
459.6	1.96942106	1.88288001	
459.8	1.97104522	1.88435214	
460	1.97177	1.88582337	
460.2	1.97292848	1.88729373	
460.4	1.97421197	1.88876319	
460.6	1.97530767	1.89023177	
460.8	1.97628353	1.89169947	
461	1.97749704	1.89316628	
461.2	1.97858366	1.89463221	
461.4	1.97976158	1.89609726	
461.6	1.98065906	1.89756142	
461.8	1.98184455	1.8990247	
462	1.98280118	1.9004871	
462.2	1.98388182	1.90194862	
462.4	1.98451627	1.90340925	
462.6	1.98529158	1.90486901	
462.8	1.9861518	1.90632789	
463	1.98754822	1.90778589	
463.2	1.98854344	1.90924301	
463.4	1.98966597	1.91069925	
463.6	1.99072262	1.91215462	
463.8	1.99215066	1.91360911	
464	1.99256488	1.91506272	
464.2	1.9936972	1.91651546	
464.4	1.99468471	1.91796732	
464.6	1.9958417	1.91941831	
464.8	1.99673245	1.92086842	
465	1.99796836	1.92231766	
465.2	1.99918027	1.92376603	
465.4	2.00003433	1.92521353	
465.6	2.00117274	1.92666015	
465.8	2.00263922	1.9281059	
466	2.00374034	1.92955078	
466.2	2.00525435	1.93099479	
466.4	2.00625118	1.93243793	
466.6	2.00764812	1.9338802	
466.8	2.00904332	1.9353216	
467	2.01031107	1.93676213	
467.2	2.01108474	1.9382018	
467.4	2.01238302	1.9396406	
467.6	2.01355501	1.94107853	
467.8	2.0143462	1.94251559	
468	2.01473237	1.94395179	
468.2	2.0158527	1.94538713	
468.4	2.01673906	1.9468216	
468.6	2.01741222	1.9482552	
468.8	2.01751435	1.94968794	
469	2.01811963	1.95111982	
469.2	2.01865077	1.95255084	
469.4	2.0196449	1.95398099	
469.6	2.02079312	1.95541028	
469.8	2.02231117	1.95683872	
470	2.02317074	1.95826629	
470.2	2.02396089	1.959693	
470.4	2.02468152	1.96111885	
470.6	2.02596537	1.96254384	
470.8	2.02711809	1.96396797	
471	2.02863155	1.96539125	
471.2	2.02992597	1.96681367	
471.4	2.03177288	1.96823523	
471.6	2.03264714	1.96965594	
471.8	2.03357173	1.97107578	
472	2.03464651	1.97249478	
472.2	2.03568209	1.97391292	
472.4	2.03647408	1.9753302	
472.6	2.03737248	1.97674663	
472.8	2.03824103	1.97816221	
473	2.03925638	1.97957694	
473.2	2.04064156	1.98099081	
473.4	2.04181064	1.98240383	
473.6	2.0425916	1.983816	
473.8	2.04346524	1.98522732	
474	2.04415506	1.98663779	
474.2	2.04526486	1.98804741	
474.4	2.04644563	1.98945618	
474.6	2.04704273	1.9908641	
474.8	2.04796864	1.99227117	
475	2.04893254	1.9936774	
475.2	2.04945471	1.99508278	
475.4	2.05014064	1.99648731	
475.6	2.05056126	1.99789099	
475.8	2.05124718	1.99929383	
476	2.05169185	2.00069583	
476.2	2.05260635	2.00209698	
476.4	2.05301615	2.00349728	
476.6	2.05380782	2.00489675	
476.8	2.05485757	2.00629537	
477	2.05595083	2.00769314	
477.2	2.05791733	2.00909008	
477.4	2.05926469	2.01048617	
477.6	2.06105046	2.01188142	
477.8	2.06273178	2.01327584	
478	2.06443888	2.01466941	
478.2	2.0656524	2.01606214	
478.4	2.06656885	2.01745403	
478.6	2.06719081	2.01884509	
478.8	2.06832019	2.0202353	
479	2.06880369	2.02162468	
479.2	2.06898927	2.02301323	
479.4	2.06921935	2.02440093	
479.6	2.06924384	2.0257878	
479.8	2.06895994	2.02717384	
480	2.06895994	2.02855925	
480.2	2.06636171	2.02780865	
480.4	2.06357898	2.02705833	
480.6	2.06038644	2.02630829	
480.8	2.05783716	2.02555853	
481	2.05520732	2.02480904	
481.2	2.05228298	2.02405983	
481.4	2.04945247	2.0233109	
481.6	2.04705836	2.02256225	
481.8	2.0452521	2.02181387	
482	2.04364274	2.02106577	
482.2	2.04267559	2.02031795	
482.4	2.04112219	2.0195704	
482.6	2.03995369	2.01882313	
482.8	2.03801286	2.01807614	
483	2.03654799	2.01732942	
483.2	2.0339082	2.01658298	
483.4	2.03247395	2.01583682	
483.6	2.03051936	2.01509093	
483.8	2.02895788	2.01434531	
484	2.02748196	2.01359998	
484.2	2.02559649	2.01285492	
484.4	2.02421187	2.01211013	
484.6	2.02320715	2.01136562	
484.8	2.02208837	2.01062139	
485	2.02108144	2.00987743	
485.2	2.01974022	2.00913374	
485.4	2.01792513	2.00839034	
485.6	2.01683543	2.0076472	
485.8	2.01536291	2.00690434	
486	2.01389376	2.00616176	
486.2	2.01217559	2.00541945	
486.4	2.01100137	2.00467742	
486.6	2.00971084	2.00393566	
486.8	2.0079496	2.00319417	
487	2.00655742	2.00245296	
487.2	2.00523314	2.00171203	
487.4	2.00402384	2.00097136	
487.6	2.0022236	2.00023098	
487.8	2.0007518	1.99949086	
488	1.9988169	1.99875102	
488.2	1.99755961	1.99801146	
488.4	1.99665645	1.99727216	
488.6	1.99518641	1.99653314	
488.8	1.99344141	1.9957944	
489	1.99225574	1.99505592	
489.2	1.99045728	1.99431772	
489.4	1.98799405	1.9935798	
489.6	1.9867677	1.99284215	
489.8	1.98506041	1.99210477	
490	1.98391998	1.99136766	
490.2	1.9824038	1.99063082	
490.4	1.98189151	1.98989426	
490.6	1.98059673	1.98915797	
490.8	1.97909095	1.98842195	
491	1.97803783	1.98768621	
491.2	1.97682791	1.98695074	
491.4	1.97495244	1.98621554	
491.6	1.97355873	1.98548061	
491.8	1.97270365	1.98474595	
492	1.97127686	1.98401157	
492.2	1.97071302	1.98327745	
492.4	1.96932346	1.98254361	
492.6	1.96799207	1.98181004	
492.8	1.96709029	1.98107675	
493	1.96567235	1.98034372	
493.2	1.96432714	1.97961096	
493.4	1.96262249	1.97887848	
493.6	1.96156992	1.97814627	
493.8	1.96029589	1.97741432	
494	1.9588472	1.97668265	
494.2	1.95729652	1.97595125	
494.4	1.95622293	1.97522012	
494.6	1.95426292	1.97448926	
494.8	1.95296656	1.97375867	
495	1.9521954	1.97302835	
495.2	1.95063685	1.9722983	
495.4	1.94902808	1.97156852	
495.6	1.94810443	1.97083901	
495.8	1.94742803	1.97010978	
496	1.94635645	1.96938081	
496.2	1.94533167	1.96865211	
496.4	1.94456907	1.96792368	
496.6	1.94403213	1.96719552	
496.8	1.94317846	1.96646763	
497	1.94189164	1.96574001	
497.2	1.94099064	1.96501265	
497.4	1.93941523	1.96428557	
497.6	1.9381818	1.96355876	
497.8	1.93706901	1.96283221	
498	1.93530875	1.96210594	
498.2	1.93413454	1.96137993	
498.4	1.93250922	1.96065419	
498.6	1.93105803	1.95992872	
498.8	1.929786	1.95920352	
499	1.9286518	1.95847858	
499.2	1.92753268	1.95775392	
499.4	1.92606741	1.95702952	
499.6	1.92459952	1.95630539	
499.8	1.92362037	1.95558153	
500	1.9222029	1.95485794	
500.2	1.92086759	1.95413461	
500.4	1.92019047	1.95341156	
500.6	1.91903916	1.95268876	
500.8	1.91760119	1.95196624	
501	1.91648845	1.95124399	
501.2	1.91516182	1.950522	
501.4	1.91353295	1.94980028	
501.6	1.91238046	1.94907882	
501.8	1.91107651	1.94835764	
502	1.90943309	1.94763672	
502.2	1.90814925	1.94691606	
502.4	1.90638265	1.94619567	
502.6	1.90600988	1.94547555	
502.8	1.90510751	1.9447557	
503	1.90490164	1.94403611	
503.2	1.90411033	1.94331679	
503.4	1.9028237	1.94259774	
503.6	1.90190426	1.94187895	
503.8	1.90127841	1.94116042	
504	1.8997701	1.94044217	
504.2	1.89895218	1.93972418	
504.4	1.8977618	1.93900645	
504.6	1.89645825	1.93828899	
504.8	1.89542292	1.93757179	
505	1.89393345	1.93685486	
505.2	1.8926169	1.9361382	
505.4	1.89125966	1.9354218	
505.6	1.88996206	1.93470567	
505.8	1.88909256	1.9339898	
506	1.8878041	1.93327419	
506.2	1.88680382	1.93255886	
506.4	1.88608836	1.93184378	
506.6	1.88577644	1.93112897	
506.8	1.88476405	1.93041443	
507	1.8842519	1.92970014	
507.2	1.88324238	1.92898613	
507.4	1.88255532	1.92827238	
507.6	1.881721	1.92755889	
507.8	1.88079657	1.92684566	
508	1.87921951	1.9261327	
508.2	1.87885009	1.92542	
508.4	1.87759437	1.92470757	
508.6	1.87625532	1.9239954	
508.8	1.87505855	1.9232835	
509	1.87381842	1.92257185	
509.2	1.87284318	1.92186047	
509.4	1.87164095	1.92114936	
509.6	1.87065191	1.92043851	
509.8	1.86979756	1.91972792	
510	1.86842787	1.91901759	
510.2	1.86793243	1.91830752	
510.4	1.86691365	1.91759772	
510.6	1.86651337	1.91688818	
510.8	1.86552025	1.91617891	
511	1.86474592	1.91546989	
511.2	1.86387891	1.91476114	
511.4	1.86283943	1.91405265	
511.6	1.86183505	1.91334443	
511.8	1.8607073	1.91263646	
512	1.85997611	1.91192876	
512.2	1.859166	1.91122132	
512.4	1.85764324	1.91051414	
512.6	1.85628658	1.90980722	
512.8	1.85514794	1.90910056	
513	1.85462013	1.90839417	
513.2	1.85361991	1.90768804	
513.4	1.85232633	1.90698216	
513.6	1.85068459	1.90627655	
513.8	1.84968417	1.9055712	
514	1.84870517	1.90486612	
514.2	1.84753013	1.90416129	
514.4	1.84627017	1.90345672	
514.6	1.84524538	1.90275241	
514.8	1.84364059	1.90204837	
515	1.84264926	1.90134458	
515.2	1.84187859	1.90064106	
515.4	1.84102111	1.89993779	
515.6	1.84023386	1.89923479	
515.8	1.83957521	1.89853205	
516	1.83915549	1.89782956	
516.2	1.83797112	1.89712734	
516.4	1.83732337	1.89642537	
516.6	1.83652885	1.89572367	
516.8	1.83589538	1.89502222	
517	1.8355371	1.89432104	
517.2	1.83431923	1.89362011	
517.4	1.83308154	1.89291944	
517.6	1.83259462	1.89221904	
517.8	1.83183437	1.89151889	
518	1.83071158	1.890819	
518.2	1.82939186	1.89011937	
518.4	1.82870212	1.88942	
518.6	1.82739708	1.88872089	
518.8	1.82692291	1.88802203	
519	1.82598494	1.88732344	
519.2	1.82504889	1.8866251	
519.4	1.82396919	1.88592702	
519.6	1.82315358	1.8852292	
519.8	1.82237348	1.88453164	
520	1.8216292	1.88383434	
520.2	1.82066138	1.88313729	
520.4	1.81967412	1.8824405	
520.6	1.81894854	1.88174397	
520.8	1.8183551	1.8810477	
521	1.81725898	1.88035168	
521.2	1.81660904	1.87965593	
521.4	1.81548236	1.87896043	
521.6	1.81499744	1.87826519	
521.8	1.81397702	1.8775702	
522	1.813379	1.87687547	
522.2	1.81271748	1.876181	
522.4	1.81218276	1.87548679	
522.6	1.81132311	1.87479283	
522.8	1.81042595	1.87409913	
523	1.80914016	1.87340569	
523.2	1.80816442	1.8727125	
523.4	1.80726197	1.87201957	
523.6	1.80657979	1.87132689	
523.8	1.80601441	1.87063448	
524	1.80577919	1.86994232	
524.2	1.80445255	1.86925041	
524.4	1.80392241	1.86855876	
524.6	1.80337987	1.86786737	
524.8	1.80248462	1.86717623	
525	1.80131024	1.86648535	
525.2	1.80056719	1.86579472	
525.4	1.79932214	1.86510435	
525.6	1.79875377	1.86441423	
525.8	1.79736476	1.86372437	
526	1.79638818	1.86303477	
526.2	1.79512435	1.86234542	
526.4	1.79435525	1.86165632	
526.6	1.79322393	1.86096749	
526.8	1.79225337	1.8602789	
527	1.79136331	1.85959057	
527.2	1.79036468	1.8589025	
527.4	1.78923239	1.85821467	
527.6	1.78863703	1.85752711	
527.8	1.78820636	1.8568398	
528	1.78741199	1.85615274	
528.2	1.78599806	1.85546594	
528.4	1.78607359	1.85477939	
528.6	1.7853309	1.85409309	
528.8	1.78475677	1.85340705	
529	1.78400792	1.85272126	
529.2	1.78280864	1.85203573	
529.4	1.78200932	1.85135045	
529.6	1.7806254	1.85066542	
529.8	1.77967773	1.84998065	
530	1.77869647	1.84929613	
530.2	1.77777103	1.84861187	
530.4	1.77738323	1.84792785	
530.6	1.77635677	1.84724409	
530.8	1.77563706	1.84656059	
531	1.77475131	1.84587733	
531.2	1.77392297	1.84519433	
531.4	1.77301407	1.84451158	
531.6	1.77270991	1.84382909	
531.8	1.77164453	1.84314684	
532	1.7713261	1.84246485	
532.2	1.77077045	1.84178311	
532.4	1.77055027	1.84110163	
532.6	1.76997612	1.84042039	
532.8	1.76929241	1.83973941	
533	1.76873048	1.83905868	
533.2	1.76785427	1.8383782	
533.4	1.76736925	1.83769798	
533.6	1.76609811	1.837018	
533.8	1.7658181	1.83633828	
534	1.76448298	1.83565881	
534.2	1.76425574	1.83497959	
534.4	1.76364011	1.83430062	
534.6	1.76213354	1.8336219	
534.8	1.76157269	1.83294343	
535	1.76067129	1.83226522	
535.2	1.75992357	1.83158725	
535.4	1.75901263	1.83090954	
535.6	1.75808399	1.83023208	
535.8	1.75704316	1.82955487	
536	1.75663153	1.8288779	
536.2	1.75527489	1.82820119	
536.4	1.75448143	1.82752473	
536.6	1.75371922	1.82684852	
536.8	1.75303495	1.82617256	
537	1.75240181	1.82549685	
537.2	1.75154846	1.82482139	
537.4	1.75054019	1.82414618	
537.6	1.74958459	1.82347122	
537.8	1.74890436	1.82279651	
538	1.7479076	1.82212205	
538.2	1.74762133	1.82144784	
538.4	1.74683788	1.82077388	
538.6	1.74577498	1.82010016	
538.8	1.74550931	1.8194267	
539	1.7447812	1.81875349	
539.2	1.74460606	1.81808052	
539.4	1.74398175	1.81740781	
539.6	1.74325805	1.81673534	
539.8	1.7425132	1.81606312	
540	1.74186362	1.81539115	
540.2	1.74114089	1.81471943	
540.4	1.74129361	1.81404796	
540.6	1.7405538	1.81337673	
540.8	1.74008181	1.81270576	
541	1.7390012	1.81203503	
541.2	1.7382026	1.81136455	
541.4	1.73705051	1.81069432	
541.6	1.73609873	1.81002434	
541.8	1.73528835	1.8093546	
542	1.73474648	1.80868512	
542.2	1.73416847	1.80801588	
542.4	1.73388001	1.80734688	
542.6	1.73356411	1.80667814	
542.8	1.73278029	1.80600964	
543	1.73215414	1.80534139	
543.2	1.73125268	1.80467339	
543.4	1.73001591	1.80400564	
543.6	1.72875692	1.80333813	
543.8	1.72759604	1.80267087	
544	1.72639588	1.80200385	
544.2	1.7257277	1.80133709	
544.4	1.72490595	1.80067057	
544.6	1.72291671	1.80000429	
544.8	1.722041	1.79933826	
545	1.7207592	1.79867248	
545.2	1.72004104	1.79800695	
545.4	1.71969436	1.79734166	
545.6	1.71951359	1.79667662	
545.8	1.71917197	1.79601182	
546	1.71873722	1.79534727	
546.2	1.71875164	1.79468297	
546.4	1.71863518	1.79401891	
546.6	1.71830025	1.7933551	
546.8	1.71759539	1.79269153	
547	1.71724978	1.79202821	
547.2	1.71626876	1.79136513	
547.4	1.71543382	1.7907023	
547.6	1.71459361	1.79003971	
547.8	1.71367808	1.78937737	
548	1.71314729	1.78871528	
548.2	1.71281161	1.78805343	
548.4	1.71174946	1.78739182	
548.6	1.71069826	1.78673046	
548.8	1.70983716	1.78606935	
549	1.70908286	1.78540847	
549.2	1.70849562	1.78474785	
549.4	1.70803015	1.78408747	
549.6	1.70714767	1.78342733	
549.8	1.70647768	1.78276743	
550	1.70587894	1.78210778	
550.2	1.70506351	1.78144838	
550.4	1.70415471	1.78078922	
550.6	1.70398438	1.7801303	
550.8	1.70315678	1.77947163	
551	1.70264292	1.7788132	
551.2	1.70250454	1.77815501	
551.4	1.70219979	1.77749707	
551.6	1.70161331	1.77683937	
551.8	1.70125026	1.77618191	
552	1.70108993	1.7755247	
552.2	1.70029237	1.77486773	
552.4	1.70001036	1.774211	
552.6	1.69924161	1.77355452	
552.8	1.69840696	1.77289828	
553	1.69802861	1.77224228	
553.2	1.69721222	1.77158652	
553.4	1.69652825	1.77093101	
553.6	1.69552671	1.77027574	
553.8	1.69475737	1.76962071	
554	1.69325707	1.76896593	
554.2	1.69189242	1.76831139	
554.4	1.69108304	1.76765709	
554.6	1.69062806	1.76700303	
554.8	1.68963266	1.76634921	
555	1.6892251	1.76569564	
555.2	1.68862321	1.7650423	
555.4	1.68758331	1.76438921	
555.6	1.68669075	1.76373636	
555.8	1.68615846	1.76308375	
556	1.6849709	1.76243139	
556.2	1.68450735	1.76177926	
556.4	1.68416909	1.76112738	
556.6	1.68335365	1.76047574	
556.8	1.68257544	1.75982434	
557	1.68204948	1.75917318	
557.2	1.68114877	1.75852226	
557.4	1.68044683	1.75787158	
557.6	1.67924497	1.75722114	
557.8	1.67847988	1.75657094	
558	1.67783458	1.75592099	
558.2	1.67769935	1.75527127	
558.4	1.67718388	1.75462179	
558.6	1.6764702	1.75397256	
558.8	1.67564743	1.75332356	
559	1.67521225	1.75267481	
559.2	1.67453025	1.75202629	
559.4	1.67423746	1.75137802	
559.6	1.6741702	1.75072998	
559.8	1.67353713	1.75008219	
560	1.67276781	1.74943463	
560.2	1.67259741	1.74878732	
560.4	1.67200003	1.74814024	
560.6	1.6713533	1.7474934	
560.8	1.67045007	1.74684681	
561	1.67011856	1.74620045	
561.2	1.66909519	1.74555433	
561.4	1.66894271	1.74490845	
561.6	1.66829201	1.74426281	
561.8	1.66820682	1.74361741	
562	1.66823395	1.74297224	
562.2	1.66759979	1.74232732	
562.4	1.66674901	1.74168263	
562.6	1.66607826	1.74103818	
562.8	1.66563057	1.74039397	
563	1.66550151	1.73975	
563.2	1.66444676	1.73910627	
563.4	1.66399161	1.73846278	
563.6	1.66385471	1.73781952	
563.8	1.6628193	1.7371765	
564	1.66188801	1.73653372	
564.2	1.66059219	1.73589118	
564.4	1.65990925	1.73524887	
564.6	1.65893625	1.73460681	
564.8	1.65811615	1.73396498	
565	1.65791737	1.73332339	
565.2	1.65699709	1.73268203	
565.4	1.65646302	1.73204091	
565.6	1.65576524	1.73140003	
565.8	1.6554799	1.73075939	
566	1.65504784	1.73011899	
566.2	1.65442399	1.72947882	
566.4	1.65427573	1.72883888	
566.6	1.65377745	1.72819919	
566.8	1.65324892	1.72755973	
567	1.65297764	1.72692051	
567.2	1.65214083	1.72628152	
567.4	1.65209962	1.72564277	
567.6	1.65208017	1.72500426	
567.8	1.65102367	1.72436598	
568	1.64993514	1.72372794	
568.2	1.6494733	1.72309014	
568.4	1.64959503	1.72245257	
568.6	1.64888984	1.72181524	
568.8	1.64878591	1.72117814	
569	1.64825411	1.72054128	
569.2	1.64660718	1.71990466	
569.4	1.64605709	1.71926827	
569.6	1.645256	1.71863211	
569.8	1.64402697	1.7179962	
570	1.64305546	1.71736051	
570.2	1.6419213	1.71672506	
570.4	1.64120776	1.71608985	
570.6	1.64013012	1.71545487	
570.8	1.63958859	1.71482013	
571	1.63910796	1.71418562	
571.2	1.63837167	1.71355135	
571.4	1.63808578	1.71291731	
571.6	1.63764316	1.71228351	
571.8	1.63714789	1.71164994	
572	1.6370815	1.7110166	
572.2	1.63716504	1.7103835	
572.4	1.63711518	1.70975063	
572.6	1.63664277	1.709118	
572.8	1.63682661	1.7084856	
573	1.63650163	1.70785344	
573.2	1.63601739	1.70722151	
573.4	1.63597532	1.70658981	
573.6	1.63535516	1.70595835	
573.8	1.63468988	1.70532712	
574	1.63423629	1.70469613	
574.2	1.63366617	1.70406536	
574.4	1.63323834	1.70343484	
574.6	1.63228461	1.70280454	
574.8	1.6313504	1.70217448	
575	1.63048173	1.70154465	
575.2	1.62960202	1.70091505	
575.4	1.62882897	1.70028569	
575.6	1.62799342	1.69965656	
575.8	1.62718615	1.69902766	
576	1.62652271	1.698399	
576.2	1.62574148	1.69777057	
576.4	1.62504605	1.69714237	
576.6	1.62440659	1.6965144	
576.8	1.62418428	1.69588666	
577	1.6235194	1.69525916	
577.2	1.6229928	1.69463189	
577.4	1.62247964	1.69400485	
577.6	1.62259168	1.69337805	
577.8	1.62238005	1.69275147	
578	1.62219576	1.69212513	
578.2	1.62206386	1.69149902	
578.4	1.62154506	1.69087314	
578.6	1.62074949	1.69024749	
578.8	1.62040255	1.68962208	
579	1.6203546	1.68899689	
579.2	1.62001278	1.68837194	
579.4	1.61899952	1.68774722	
579.6	1.61894229	1.68712273	
579.8	1.61877942	1.68649847	
580	1.61806792	1.68587444	
580.2	1.61701646	1.68525064	
580.4	1.61644065	1.68462707	
580.6	1.61590706	1.68400374	
580.8	1.61488846	1.68338063	
581	1.61422431	1.68275776	
581.2	1.6138981	1.68213511	
581.4	1.61334171	1.6815127	
581.6	1.61300307	1.68089051	
581.8	1.61258972	1.68026856	
582	1.61198242	1.67964684	
582.2	1.61134479	1.67902534	
582.4	1.61104536	1.67840408	
582.6	1.61092613	1.67778305	
582.8	1.61126466	1.67716224	
583	1.61026326	1.67654167	
583.2	1.60948719	1.67592132	
583.4	1.60861597	1.67530121	
583.6	1.60842123	1.67468132	
583.8	1.60723662	1.67406167	
584	1.60613091	1.67344224	
584.2	1.60571346	1.67282304	
584.4	1.60518329	1.67220407	
584.6	1.60471382	1.67158533	
584.8	1.60375005	1.67096682	
585	1.603426	1.67034854	
585.2	1.60317334	1.66973049	
585.4	1.60279158	1.66911266	
585.6	1.60225059	1.66849507	
585.8	1.60172028	1.6678777	
586	1.60120735	1.66726056	
586.2	1.60102963	1.66664365	
586.4	1.60100846	1.66602697	
586.6	1.60037557	1.66541052	
586.8	1.60005769	1.66479429	
587	1.59859881	1.66417829	
587.2	1.59811177	1.66356252	
587.4	1.59757466	1.66294698	
587.6	1.59668744	1.66233167	
587.8	1.59605004	1.66171658	
588	1.59541577	1.66110172	
588.2	1.59477771	1.66048709	
588.4	1.5942225	1.65987269	
588.6	1.59381117	1.65925851	
588.8	1.59321626	1.65864456	
589	1.592808	1.65803084	
589.2	1.59262308	1.65741734	
589.4	1.59192907	1.65680407	
589.6	1.5911382	1.65619103	
589.8	1.59072348	1.65557822	
590	1.59042823	1.65496563	
590.2	1.58976508	1.65435327	
590.4	1.58943035	1.65374113	
590.6	1.58917347	1.65312923	
590.8	1.5895004	1.65251754	
591	1.5888959	1.65190609	
591.2	1.58866944	1.65129486	
591.4	1.58844052	1.65068386	
591.6	1.58803864	1.65007308	
591.8	1.58798258	1.64946253	
592	1.58720105	1.64885221	
592.2	1.58713781	1.64824211	
592.4	1.58699654	1.64763223	
592.6	1.58611747	1.64702259	
592.8	1.5853521	1.64641316	
593	1.58487337	1.64580397	
593.2	1.58447833	1.645195	
593.4	1.58360727	1.64458625	
593.6	1.58262533	1.64397773	
593.8	1.58233109	1.64336943	
594	1.58158752	1.64276136	
594.2	1.58034171	1.64215352	
594.4	1.5800815	1.6415459	
594.6	1.57970383	1.6409385	
594.8	1.57959942	1.64033133	
595	1.57921199	1.63972439	
595.2	1.57877433	1.63911766	
595.4	1.57854347	1.63851117	
595.6	1.5781176	1.63790489	
595.8	1.57802469	1.63729885	
596	1.57701294	1.63669302	
596.2	1.57696435	1.63608742	
596.4	1.5764386	1.63548205	
596.6	1.57548199	1.63487689	
596.8	1.57478374	1.63427197	
597	1.57465197	1.63366726	
597.2	1.57399418	1.63306278	
597.4	1.57330059	1.63245852	
597.6	1.57273749	1.63185449	
597.8	1.57229586	1.63125068	
598	1.57124533	1.6306471	
598.2	1.5704847	1.63004373	
598.4	1.57043241	1.62944059	
598.6	1.5700846	1.62883768	
598.8	1.56984599	1.62823498	
599	1.56930889	1.62763251	
599.2	1.56847671	1.62703027	
599.4	1.56828498	1.62642824	
599.6	1.56761297	1.62582644	
599.8	1.56747074	1.62522486	
600	1.56647658	1.6246235	
600.2	1.56634229	1.62402237	
600.4	1.5652468	1.62342146	
600.6	1.56464407	1.62282077	
600.8	1.56436553	1.6222203	
601	1.56405463	1.62162006	
601.2	1.56365014	1.62102003	
601.4	1.56349185	1.62042023	
601.6	1.56310603	1.61982065	
601.8	1.56274105	1.6192213	
602	1.56257426	1.61862216	
602.2	1.56265033	1.61802325	
602.4	1.56239328	1.61742456	
602.6	1.56262544	1.61682609	
602.8	1.56193229	1.61622784	
603	1.56166314	1.61562981	
603.2	1.56116808	1.615032	
603.4	1.56106001	1.61443442	
603.6	1.56029146	1.61383705	
603.8	1.56028368	1.61323991	
604	1.55949206	1.61264299	
604.2	1.55870324	1.61204629	
604.4	1.55764923	1.61144981	
604.6	1.55746506	1.61085355	
604.8	1.55689964	1.61025751	
605	1.55607311	1.60966169	
605.2	1.55533096	1.60906609	
605.4	1.55467979	1.60847072	
605.6	1.55356483	1.60787556	
605.8	1.55319494	1.60728062	
606	1.55281389	1.6066859	
606.2	1.55248372	1.60609141	
606.4	1.55235625	1.60549713	
606.6	1.552032	1.60490307	
606.8	1.55155752	1.60430924	
607	1.55181134	1.60371562	
607.2	1.55153596	1.60312222	
607.4	1.55126841	1.60252904	
607.6	1.55114179	1.60193608	
607.8	1.55126559	1.60134334	
608	1.55027639	1.60075082	
608.2	1.54979663	1.60015852	
608.4	1.54975869	1.59956644	
608.6	1.54959717	1.59897458	
608.8	1.54908871	1.59838294	
609	1.54831145	1.59779151	
609.2	1.54790169	1.59720031	
609.4	1.54751739	1.59660932	
609.6	1.54671546	1.59601855	
609.8	1.54641306	1.595428	
610	1.5463412	1.59483767	
610.2	1.54640148	1.59424756	
610.4	1.54644831	1.59365766	
610.6	1.54604691	1.59306799	
610.8	1.54614494	1.59247853	
611	1.54574031	1.59188929	
611.2	1.54517573	1.59130027	
611.4	1.54449045	1.59071146	
611.6	1.54362229	1.59012287	
611.8	1.54262652	1.58953451	
612	1.54197845	1.58894636	
612.2	1.54191524	1.58835842	
612.4	1.54114362	1.58777071	
612.6	1.54013074	1.58718321	
612.8	1.53921947	1.58659593	
613	1.53854667	1.58600887	
613.2	1.53846058	1.58542202	
613.4	1.53782705	1.58483539	
613.6	1.53678153	1.58424898	
613.8	1.53616742	1.58366278	
614	1.53671739	1.58307681	
614.2	1.53624907	1.58249104	
614.4	1.53589099	1.5819055	
614.6	1.53564283	1.58132017	
614.8	1.53556901	1.58073506	
615	1.53559923	1.58015017	
615.2	1.53512535	1.57956549	
615.4	1.53459129	1.57898103	
615.6	1.53373025	1.57839678	
615.8	1.53403356	1.57781275	
616	1.53374965	1.57722894	
616.2	1.5333046	1.57664534	
616.4	1.53250604	1.57606196	
616.6	1.53213709	1.57547879	
616.8	1.53167987	1.57489584	
617	1.53110677	1.57431311	
617.2	1.53060768	1.57373059	
617.4	1.52990241	1.57314829	
617.6	1.52907131	1.5725662	
617.8	1.52845791	1.57198433	
618	1.5286693	1.57140267	
618.2	1.52821056	1.57082123	
618.4	1.5279126	1.57024	
618.6	1.52727598	1.56965899	
618.8	1.5269203	1.5690782	
619	1.5265831	1.56849761	
619.2	1.52551449	1.56791725	
619.4	1.52490978	1.5673371	
619.6	1.52455402	1.56675716	
619.8	1.52453414	1.56617744	
620	1.52373363	1.56559793	
620.2	1.52344246	1.56501863	
620.4	1.5230859	1.56443955	
620.6	1.52288904	1.56386069	
620.8	1.52201797	1.56328204	
621	1.52151813	1.5627036	
621.2	1.5213427	1.56212538	
621.4	1.52110997	1.56154737	
621.6	1.52078173	1.56096957	
621.8	1.52065876	1.56039199	
622	1.52069526	1.55981463	
622.2	1.5205122	1.55923747	
622.4	1.51991889	1.55866053	
622.6	1.51982739	1.55808381	
622.8	1.52009762	1.55750729	
623	1.52005463	1.55693099	
623.2	1.51957647	1.5563549	
623.4	1.51930986	1.55577903	
623.6	1.51906169	1.55520337	
623.8	1.51875115	1.55462792	
624	1.51852395	1.55405269	
624.2	1.51816892	1.55347767	
624.4	1.5174518	1.55290286	
624.6	1.51674899	1.55232826	
624.8	1.51552216	1.55175388	
625	1.51499065	1.55117971	
625.2	1.5145096	1.55060575	
625.4	1.51376601	1.550032	
625.6	1.51341991	1.54945847	
625.8	1.51232528	1.54888514	
626	1.51168744	1.54831203	
626.2	1.51127943	1.54773914	
626.4	1.51101718	1.54716645	
626.6	1.5112581	1.54659398	
626.8	1.51108209	1.54602172	
627	1.51075642	1.54544967	
627.2	1.51065982	1.54487783	
627.4	1.51041577	1.5443062	
627.6	1.51014917	1.54373478	
627.8	1.51006745	1.54316358	
628	1.50968984	1.54259259	
628.2	1.50937147	1.54202181	
628.4	1.50863041	1.54145124	
628.6	1.5083165	1.54088088	
628.8	1.50765475	1.54031073	
629	1.50735715	1.53974079	
629.2	1.50710348	1.53917106	
629.4	1.50617739	1.53860155	
629.6	1.50557226	1.53803224	
629.8	1.50445658	1.53746315	
630	1.50406875	1.53689427	
630.2	1.50380774	1.53632559	
630.4	1.50346722	1.53575713	
630.6	1.50348996	1.53518888	
630.8	1.50288442	1.53462084	
631	1.50289673	1.53405301	
631.2	1.50365472	1.53348538	
631.4	1.50325709	1.53291797	
631.6	1.50282829	1.53235077	
631.8	1.50272052	1.53178378	
632	1.50218278	1.531217	
632.2	1.5018886	1.53065042	
632.4	1.50136883	1.53008406	
632.6	1.50142116	1.52951791	
632.8	1.50061536	1.52895197	
633	1.50024897	1.52838623	
633.2	1.49947741	1.52782071	
633.4	1.49876841	1.52725539	
633.6	1.49820795	1.52669028	
633.8	1.49813261	1.52612539	
634	1.4970602	1.5255607	
634.2	1.49645115	1.52499622	
634.4	1.4956786	1.52443195	
634.6	1.49515656	1.52386789	
634.8	1.49445978	1.52330403	
635	1.49449997	1.52274039	
635.2	1.49401137	1.52217695	
635.4	1.49336889	1.52161373	
635.6	1.49311781	1.52105071	
635.8	1.49259891	1.5204879	
636	1.49158133	1.51992529	
636.2	1.49093434	1.5193629	
636.4	1.49108787	1.51880071	
636.6	1.4907782	1.51823874	
636.8	1.49052584	1.51767697	
637	1.49055192	1.5171154	
637.2	1.48995661	1.51655405	
637.4	1.48989473	1.5159929	
637.6	1.48972415	1.51543196	
637.8	1.48968167	1.51487123	
638	1.4888733	1.51431071	
638.2	1.48890429	1.51375039	
638.4	1.48887939	1.51319028	
638.6	1.48862595	1.51263038	
638.8	1.48880842	1.51207068	
639	1.48851032	1.5115112	
639.2	1.48807637	1.51095191	
639.4	1.48786315	1.51039284	
639.6	1.48691727	1.50983397	
639.8	1.48587409	1.50927531	
640	1.48483257	1.50871686	
640.2	1.48431756	1.50815861	
640.4	1.48386097	1.50760057	
640.6	1.48296462	1.50704274	
640.8	1.48310544	1.50648511	
641	1.4818767	1.50592769	
641.2	1.48153695	1.50537048	
641.4	1.48174144	1.50481347	
641.6	1.48178814	1.50425666	
641.8	1.48151455	1.50370007	
642	1.48168784	1.50314368	
642.2	1.48231797	1.50258749	
642.4	1.48318336	1.50203151	
642.6	1.48303507	1.50147574	
642.8	1.48301884	1.50092017	
643	1.48223155	1.50036481	
643.2	1.48164326	1.49980965	
643.4	1.48062029	1.4992547	
643.6	1.48033849	1.49869996	
643.8	1.47964372	1.49814542	
644	1.47874257	1.49759108	
644.2	1.47834151	1.49703695	
644.4	1.47722118	1.49648303	
644.6	1.47641599	1.4959293	
644.8	1.47557767	1.49537579	
645	1.4748444	1.49482248	
645.2	1.47525748	1.49426937	
645.4	1.47517308	1.49371647	
645.6	1.47472902	1.49316378	
645.8	1.47471354	1.49261128	
646	1.47523314	1.492059	
646.2	1.47544431	1.49150691	
646.4	1.47544823	1.49095503	
646.6	1.47472939	1.49040336	
646.8	1.47485279	1.48985189	
647	1.47492875	1.48930062	
647.2	1.47453555	1.48874956	
647.4	1.47415369	1.4881987	
647.6	1.47443166	1.48764804	
647.8	1.4737163	1.48709759	
648	1.47355135	1.48654735	
648.2	1.4734019	1.4859973	
648.4	1.4723894	1.48544746	
648.6	1.47122847	1.48489783	
648.8	1.47056909	1.48434839	
649	1.47055675	1.48379916	
649.2	1.47046826	1.48325013	
649.4	1.47000046	1.48270131	
649.6	1.46944082	1.48215269	
649.8	1.46922347	1.48160427	
650	1.46860045	1.48105606	
650.2	1.46735432	1.48050804	
650.4	1.46679973	1.47996024	
650.6	1.46619803	1.47941263	
650.8	1.46600453	1.47886523	
651	1.4658387	1.47831802	
651.2	1.46539619	1.47777102	
651.4	1.46517757	1.47722423	
651.6	1.46554459	1.47667763	
651.8	1.46539718	1.47613124	
652	1.46516058	1.47558505	
652.2	1.46491318	1.47503906	
652.4	1.46479472	1.47449328	
652.6	1.46455848	1.4739477	
652.8	1.46451091	1.47340231	
653	1.46471465	1.47285713	
653.2	1.4647503	1.47231215	
653.4	1.46469706	1.47176738	
653.6	1.464652	1.4712228	
653.8	1.46395668	1.47067843	
654	1.46299833	1.47013426	
654.2	1.46197013	1.46959029	
654.4	1.46161003	1.46904652	
654.6	1.4611577	1.46850295	
654.8	1.46099274	1.46795958	
655	1.46079873	1.46741642	
655.2	1.4602753	1.46687345	
655.4	1.45935873	1.46633069	
655.6	1.45899618	1.46578812	
655.8	1.45828743	1.46524576	
656	1.45795409	1.4647036	
656.2	1.45793365	1.46416164	
656.4	1.45797615	1.46361988	
656.6	1.45764518	1.46307832	
656.8	1.4572031	1.46253696	
657	1.45718685	1.4619958	
657.2	1.45678795	1.46145484	
657.4	1.4565174	1.46091408	
657.6	1.45576878	1.46037352	
657.8	1.454866	1.45983316	
658	1.45380772	1.459293	
658.2	1.45327311	1.45875304	
658.4	1.45291816	1.45821328	
658.6	1.45234724	1.45767372	
658.8	1.45151798	1.45713436	
659	1.4508074	1.4565952	
659.2	1.45027338	1.45605624	
659.4	1.44976021	1.45551748	
659.6	1.45026225	1.45497891	
659.8	1.4505524	1.45444055	
660	1.45089712	1.45390239	
660.2	1.45106238	1.45336442	
660.4	1.45149799	1.45282666	
660.6	1.4514458	1.45228909	
660.8	1.45135365	1.45175172	
661	1.4511669	1.45121455	
661.2	1.4504817	1.45067758	
661.4	1.45017983	1.45014081	
661.6	1.44959226	1.44960424	
661.8	1.44929474	1.44906786	
662	1.4481918	1.44853169	
662.2	1.44802531	1.44799571	
662.4	1.44791333	1.44745993	
662.6	1.44738756	1.44692435	
662.8	1.44674353	1.44638897	
663	1.44635952	1.44585378	
663.2	1.44604949	1.4453188	
663.4	1.44557354	1.44478401	
663.6	1.44544179	1.44424942	
663.8	1.44461343	1.44371502	
664	1.4442889	1.44318083	
664.2	1.44375935	1.44264683	
664.4	1.44318339	1.44211303	
664.6	1.44235255	1.44157943	
664.8	1.44170279	1.44104602	
665	1.44136071	1.44051281	
665.2	1.44070857	1.4399798	
665.4	1.44094982	1.43944699	
665.6	1.44042094	1.43891437	
665.8	1.44016941	1.43838196	
666	1.44026424	1.43784973	
666.2	1.4407218	1.43731771	
666.4	1.44106619	1.43678588	
666.6	1.44147977	1.43625425	
666.8	1.44148181	1.43572281	
667	1.4410528	1.43519158	
667.2	1.44085828	1.43466053	
667.4	1.44078374	1.43412969	
667.6	1.44014052	1.43359904	
667.8	1.43977238	1.43306859	
668	1.43930853	1.43253833	
668.2	1.43826371	1.43200827	
668.4	1.43750711	1.43147841	
668.6	1.43686388	1.43094874	
668.8	1.43617981	1.43041927	
669	1.43568647	1.42988999	
669.2	1.435495	1.42936091	
669.4	1.43499541	1.42883203	
669.6	1.43460581	1.42830334	
669.8	1.43441918	1.42777485	
670	1.43429217	1.42724655	
670.2	1.43389739	1.42671845	
670.4	1.43420187	1.42619054	
670.6	1.43448208	1.42566283	
670.8	1.43369183	1.42513532	
671	1.43321137	1.424608	
671.2	1.43380994	1.42408087	
671.4	1.43365812	1.42355394	
671.6	1.43357741	1.42302721	
671.8	1.43319397	1.42250066	
672	1.43266453	1.42197432	
672.2	1.43268108	1.42144817	
672.4	1.43223641	1.42092221	
672.6	1.43187453	1.42039645	
672.8	1.43161118	1.41987088	
673	1.43157437	1.41934551	
673.2	1.43139089	1.41882033	
673.4	1.43057878	1.41829535	
673.6	1.43065042	1.41777056	
673.8	1.42990939	1.41724596	
674	1.42928347	1.41672156	
674.2	1.42927521	1.41619735	
674.4	1.42878868	1.41567334	
674.6	1.4283816	1.41514952	
674.8	1.42750598	1.4146259	
675	1.42718405	1.41410246	
675.2	1.42715023	1.41357923	
675.4	1.42652288	1.41305618	
675.6	1.42667795	1.41253333	
675.8	1.42615782	1.41201067	
676	1.42608545	1.41148821	
676.2	1.426119	1.41096594	
676.4	1.42538936	1.41044386	
676.6	1.42537208	1.40992197	
676.8	1.42512296	1.40940028	
677	1.42452965	1.40887878	
677.2	1.42363412	1.40835748	
677.4	1.42357302	1.40783637	
677.6	1.42354306	1.40731545	
677.8	1.42313103	1.40679472	
678	1.42328023	1.40627419	
678.2	1.42369194	1.40575384	
678.4	1.42296617	1.4052337	
678.6	1.4231623	1.40471374	
678.8	1.4220321	1.40419397	
679	1.42186019	1.4036744	
679.2	1.42179385	1.40315502	
679.4	1.4215337	1.40263584	
679.6	1.42129395	1.40211684	
679.8	1.42114267	1.40159804	
680	1.42085091	1.40107942	
680.2	1.42010197	1.40056101	
680.4	1.4194934	1.40004278	
680.6	1.41881042	1.39952474	
680.8	1.41810703	1.3990069	
681	1.41768342	1.39848924	
681.2	1.417227	1.39797178	
681.4	1.41719433	1.39745451	
681.6	1.41675298	1.39693744	
681.8	1.41698499	1.39642055	
682	1.41728964	1.39590385	
682.2	1.41737533	1.39538735	
682.4	1.41732689	1.39487104	
682.6	1.41754204	1.39435491	
682.8	1.41709598	1.39383898	
683	1.41721237	1.39332324	
683.2	1.41647339	1.39280769	
683.4	1.41586203	1.39229233	
683.6	1.41572378	1.39177716	
683.8	1.41562688	1.39126219	
684	1.41508853	1.3907474	
684.2	1.41444781	1.3902328	
684.4	1.41401689	1.3897184	
684.6	1.41371538	1.38920418	
684.8	1.41333198	1.38869016	
685	1.41280294	1.38817632	
685.2	1.41229735	1.38766268	
685.4	1.41214284	1.38714922	
685.6	1.41210002	1.38663595	
685.8	1.41237395	1.38612288	
686	1.41223928	1.38560999	
686.2	1.41240195	1.3850973	
686.4	1.41203252	1.38458479	
686.6	1.41162641	1.38407248	
686.8	1.41130658	1.38356035	
687	1.41090294	1.38304841	
687.2	1.4102595	1.38253666	
687.4	1.41006114	1.38202511	
687.6	1.41042802	1.38151374	
687.8	1.4099663	1.38100256	
688	1.40932725	1.38049157	
688.2	1.40850121	1.37998076	
688.4	1.40754022	1.37947015	
688.6	1.40702697	1.37895973	
688.8	1.40642152	1.37844949	
689	1.40598318	1.37793945	
689.2	1.40553286	1.37742959	
689.4	1.40504638	1.37691992	
689.6	1.40425701	1.37641044	
689.8	1.40386094	1.37590115	
690	1.40315935	1.37539205	
690.2	1.40267081	1.37488313	
690.4	1.40179564	1.3743744	
690.6	1.40215024	1.37386587	
690.8	1.40221402	1.37335752	
691	1.401882	1.37284935	
691.2	1.40174742	1.37234138	
691.4	1.40229152	1.37183359	
691.6	1.40245527	1.371326	
691.8	1.40159927	1.37081859	
692	1.40180595	1.37031136	
692.2	1.40149572	1.36980433	
692.4	1.4019709	1.36929748	
692.6	1.40235259	1.36879082	
692.8	1.40218396	1.36828435	
693	1.40195241	1.36777806	
693.2	1.40153736	1.36727197	
693.4	1.40157316	1.36676606	
693.6	1.40108518	1.36626033	
693.8	1.40096201	1.3657548	
694	1.40032896	1.36524945	
694.2	1.39975643	1.36474429	
694.4	1.3991376	1.36423931	
694.6	1.39880657	1.36373452	
694.8	1.39820493	1.36322992	
695	1.39794138	1.36272551	
695.2	1.39804563	1.36222128	
695.4	1.39794216	1.36171724	
695.6	1.39730017	1.36121338	
695.8	1.39739589	1.36070971	
696	1.39736962	1.36020623	
696.2	1.39716061	1.35970294	
696.4	1.39711711	1.35919983	
696.6	1.39652565	1.3586969	
696.8	1.39608638	1.35819417	
697	1.39610947	1.35769161	
697.2	1.39636961	1.35718925	
697.4	1.3966498	1.35668707	
697.6	1.39634043	1.35618508	
697.8	1.39621822	1.35568327	
698	1.39583695	1.35518164	
698.2	1.3954586	1.35468021	
698.4	1.3950468	1.35417896	
698.6	1.39457226	1.35367789	
698.8	1.39463721	1.35317701	
699	1.39436731	1.35267632	
699.2	1.39407793	1.35217581	
699.4	1.39361937	1.35167548	
699.6	1.39366497	1.35117534	
699.8	1.39314217	1.35067539	
700	1.39208694	1.35017562	
700.2	1.39202058	1.34967603	
700.4	1.39143755	1.34917663	
700.6	1.39102	1.34867742	
700.8	1.39128911	1.34817839	
701	1.3914367	1.34767954	
701.2	1.39151154	1.34718088	
701.4	1.39117638	1.34668241	
701.6	1.3909021	1.34618412	
701.8	1.39032597	1.34568601	
702	1.38946933	1.34518809	
702.2	1.38876878	1.34469035	
702.4	1.38816128	1.34419279	
702.6	1.3880547	1.34369542	
702.8	1.38786271	1.34319823	
703	1.38739033	1.34270123	
703.2	1.3878098	1.34220441	
703.4	1.38784058	1.34170778	
703.6	1.38757187	1.34121133	
703.8	1.38689774	1.34071506	
704	1.38707717	1.34021898	
704.2	1.38709007	1.33972307	
704.4	1.38709926	1.33922736	
704.6	1.38700377	1.33873182	
704.8	1.38723276	1.33823647	
705	1.38706002	1.33774131	
705.2	1.38705658	1.33724632	
705.4	1.38668064	1.33675152	
705.6	1.38619815	1.33625691	
705.8	1.38523217	1.33576247	
706	1.38460928	1.33526822	
706.2	1.3843213	1.33477415	
706.4	1.38395454	1.33428027	
706.6	1.38442558	1.33378656	
706.8	1.38424941	1.33329304	
707	1.38417243	1.33279971	
707.2	1.38450932	1.33230655	
707.4	1.38369359	1.33181358	
707.6	1.38295543	1.33132079	
707.8	1.38272865	1.33082818	
708	1.38270775	1.33033576	
708.2	1.38162535	1.32984351	
708.4	1.38079933	1.32935145	
708.6	1.38038565	1.32885957	
708.8	1.38001978	1.32836787	
709	1.37971869	1.32787636	
709.2	1.37965438	1.32738503	
709.4	1.37863535	1.32689387	
709.6	1.37791516	1.3264029	
709.8	1.37724945	1.32591212	
710	1.3768014	1.32542151	
710.2	1.37661533	1.32493108	
710.4	1.37668305	1.32444084	
710.6	1.37720914	1.32395078	
710.8	1.37698921	1.3234609	
711	1.37716059	1.3229712	
711.2	1.37716883	1.32248168	
711.4	1.37702689	1.32199234	
711.6	1.37709948	1.32150319	
711.8	1.37714143	1.32101421	
712	1.37707779	1.32052542	
712.2	1.37665646	1.3200368	
712.4	1.3763238	1.31954837	
712.6	1.37613821	1.31906012	
712.8	1.37583156	1.31857205	
713	1.37529134	1.31808416	
713.2	1.37470562	1.31759645	
713.4	1.37393309	1.31710892	
713.6	1.37335662	1.31662157	
713.8	1.37287992	1.3161344	
714	1.37274504	1.31564741	
714.2	1.37279732	1.3151606	
714.4	1.37265698	1.31467397	
714.6	1.37253666	1.31418753	
714.8	1.37229188	1.31370126	
715	1.37217824	1.31321517	
715.2	1.37205318	1.31272926	
715.4	1.37204718	1.31224353	
715.6	1.37170514	1.31175798	
715.8	1.3718206	1.31127261	
716	1.3718276	1.31078742	
716.2	1.37170245	1.31030241	
716.4	1.37080136	1.30981758	
716.6	1.37112321	1.30933293	
716.8	1.37101978	1.30884846	
717	1.37045636	1.30836417	
717.2	1.37002474	1.30788005	
717.4	1.36941959	1.30739612	
717.6	1.3690442	1.30691236	
717.8	1.36884749	1.30642879	
718	1.36872676	1.30594539	
718.2	1.36829282	1.30546217	
718.4	1.36777086	1.30497913	
718.6	1.3672975	1.30449627	
718.8	1.36660975	1.30401359	
719	1.36610937	1.30353108	
719.2	1.36572823	1.30304876	
719.4	1.36528438	1.30256661	
719.6	1.36497062	1.30208464	
719.8	1.36484715	1.30160285	
