# Supplementary material for: Molecular basis for DNA recognition by the maternal pioneer transcription factor FoxH1
Source: Nat Commun. 2022 Nov 26;13:7279. doi: 10.1038/s41467-022-34925-y (PMC9701222; doi:10.1038/s41467-022-34925-y)
Supplement: Supplementary file 4 — Source Data [file 41467_2022_34925_MOESM4_ESM.zip › Sourcedata/BLIS/FoxA2/GSC/DNA/D11Results.txt]

Conc1	2.5E-07	
Start1	270	
Stop1	719.8	
Kobs	0.00185041426618701	
Error Kobs	1.73573346342961E-05	
Koff	0	
Error Koff	0	
Time1	Data1	Fit1	
270	-0.05871837	0	
270.2	-0.0570566	0.00141514	
270.4	-0.05501399	0.00282959	
270.6	-0.05346761	0.00424335	
270.8	-0.05157079	0.00565642	
271	-0.0496109	0.00706881	
271.2	-0.04777701	0.00848051	
271.4	-0.04589995	0.00989152	
271.6	-0.04414581	0.01130185	
271.8	-0.04199301	0.01271149	
272	-0.04041457	0.01412044	
272.2	-0.03892558	0.01552872	
272.4	-0.03747335	0.0169363	
272.6	-0.03573931	0.0183432	
272.8	-0.03390625	0.01974942	
273	-0.03258132	0.02115496	
273.2	-0.03093465	0.02255981	
273.4	-0.0290602	0.02396397	
273.6	-0.0270388	0.02536746	
273.8	-0.02515071	0.02677026	
274	-0.02348272	0.02817238	
274.2	-0.02152058	0.02957382	
274.4	-0.01932728	0.03097458	
274.6	-0.0180895	0.03237465	
274.8	-0.01605003	0.03377405	
275	-0.01446266	0.03517276	
275.2	-0.01340526	0.0365708	
275.4	-0.01178109	0.03796815	
275.6	-0.01003727	0.03936483	
275.8	-0.00809865	0.04076083	
276	-0.00650682	0.04215614	
276.2	-0.0053756	0.04355078	
276.4	-0.00391608	0.04494474	
276.6	-0.00268233	0.04633803	
276.8	-0.00109908	0.04773063	
277	0.00013401	0.04912256	
277.2	0.00123839	0.05051382	
277.4	0.00287132	0.05190439	
277.6	0.00412606	0.05329429	
277.8	0.00600021	0.05468351	
278	0.00689423	0.05607206	
278.2	0.00869638	0.05745994	
278.4	0.01025803	0.05884713	
278.6	0.01156611	0.06023366	
278.8	0.0133015	0.06161951	
279	0.01516288	0.06300468	
279.2	0.01670148	0.06438919	
279.4	0.01862422	0.06577301	
279.6	0.02066509	0.06715617	
279.8	0.02281547	0.06853865	
280	0.0249483	0.06992047	
280.2	0.02637549	0.07130161	
280.4	0.02859311	0.07268207	
280.6	0.03011009	0.07406187	
280.8	0.03229794	0.075441	
281	0.03369993	0.07681945	
281.2	0.03529945	0.07819724	
281.4	0.03680416	0.07957435	
281.6	0.03819012	0.0809508	
281.8	0.03962034	0.08232658	
282	0.04060125	0.08370168	
282.2	0.04191002	0.08507612	
282.4	0.04292603	0.08644989	
282.6	0.04385746	0.087823	
282.8	0.0454817	0.08919543	
283	0.04741907	0.0905672	
283.2	0.0487287	0.0919383	
283.4	0.05031025	0.09330873	
283.6	0.05222657	0.0946785	
283.8	0.05413972	0.0960476	
284	0.05601219	0.09741604	
284.2	0.05812912	0.09878381	
284.4	0.05982587	0.10015091	
284.6	0.06158131	0.10151736	
284.8	0.06360781	0.10288313	
285	0.06477317	0.10424824	
285.2	0.0664215	0.10561269	
285.4	0.06735095	0.10697648	
285.6	0.06875633	0.1083396	
285.8	0.07052181	0.10970206	
286	0.07200938	0.11106386	
286.2	0.07291993	0.11242499	
286.4	0.07475224	0.11378546	
286.6	0.07599217	0.11514528	
286.8	0.07801421	0.11650443	
287	0.07934566	0.11786292	
287.2	0.08039486	0.11922074	
287.4	0.08162821	0.12057791	
287.6	0.08332778	0.12193442	
287.8	0.08552439	0.12329027	
288	0.08760581	0.12464546	
288.2	0.08960019	0.12599999	
288.4	0.09080888	0.12735386	
288.6	0.09252003	0.12870708	
288.8	0.09338555	0.13005963	
289	0.09555032	0.13141153	
289.2	0.09758788	0.13276277	
289.4	0.09984789	0.13411336	
289.6	0.10176745	0.13546329	
289.8	0.10342913	0.13681256	
290	0.10499821	0.13816117	
290.2	0.10645097	0.13950913	
290.4	0.10833335	0.14085644	
290.6	0.109124	0.14220308	
290.8	0.11015655	0.14354908	
291	0.11085534	0.14489442	
291.2	0.11193382	0.1462391	
291.4	0.11365824	0.14758314	
291.6	0.11531233	0.14892651	
291.8	0.11675014	0.15026924	
292	0.1177829	0.15161131	
292.2	0.11889522	0.15295273	
292.4	0.12004138	0.1542935	
292.6	0.12125428	0.15563361	
292.8	0.12271782	0.15697308	
293	0.12520928	0.15831189	
293.2	0.12721021	0.15965005	
293.4	0.12887718	0.16098756	
293.6	0.13017183	0.16232442	
293.8	0.13152621	0.16366063	
294	0.13302189	0.16499619	
294.2	0.1344321	0.16633111	
294.4	0.13604279	0.16766537	
294.6	0.13763194	0.16899898	
294.8	0.13898229	0.17033195	
295	0.14022344	0.17166426	
295.2	0.1417837	0.17299593	
295.4	0.14315117	0.17432695	
295.6	0.14401172	0.17565733	
295.8	0.14576259	0.17698706	
296	0.14704676	0.17831614	
296.2	0.14830619	0.17964457	
296.4	0.14965491	0.18097236	
296.6	0.15116886	0.18229951	
296.8	0.15251064	0.183626	
297	0.15414761	0.18495186	
297.2	0.15575723	0.18627707	
297.4	0.15682434	0.18760163	
297.6	0.15899504	0.18892555	
297.8	0.15997576	0.19024883	
298	0.16124689	0.19157146	
298.2	0.16269592	0.19289345	
298.4	0.16407955	0.1942148	
298.6	0.16509995	0.1955355	
298.8	0.16635861	0.19685556	
299	0.16771412	0.19817498	
299.2	0.1691486	0.19949376	
299.4	0.17037541	0.2008119	
299.6	0.17169002	0.2021294	
299.8	0.17335023	0.20344626	
300	0.17456489	0.20476247	
300.2	0.17623044	0.20607805	
300.4	0.17812586	0.20739298	
300.6	0.17983312	0.20870728	
300.8	0.18114889	0.21002094	
301	0.18315373	0.21133396	
301.2	0.18451138	0.21264634	
301.4	0.18607834	0.21395808	
301.6	0.18763143	0.21526919	
301.8	0.18868307	0.21657965	
302	0.18987264	0.21788949	
302.2	0.19154738	0.21919868	
302.4	0.19324134	0.22050724	
302.6	0.19433454	0.22181516	
302.8	0.19618831	0.22312244	
303	0.19761067	0.22442909	
303.2	0.19875946	0.2257351	
303.4	0.20012517	0.22704048	
303.6	0.20162531	0.22834523	
303.8	0.20327069	0.22964934	
304	0.20506546	0.23095281	
304.2	0.20639141	0.23225565	
304.4	0.20778035	0.23355786	
304.6	0.2090951	0.23485944	
304.8	0.21037244	0.23616038	
305	0.21156313	0.23746069	
305.2	0.21289877	0.23876037	
305.4	0.21377688	0.24005941	
305.6	0.21492135	0.24135783	
305.8	0.21637399	0.24265561	
306	0.21747659	0.24395276	
306.2	0.21868818	0.24524928	
306.4	0.21990528	0.24654517	
306.6	0.22095264	0.24784043	
306.8	0.22270857	0.24913506	
307	0.22411524	0.25042906	
307.2	0.22541175	0.25172244	
307.4	0.22670515	0.25301518	
307.6	0.22831542	0.25430729	
307.8	0.22986067	0.25559878	
308	0.23087647	0.25688964	
308.2	0.23235152	0.25817987	
308.4	0.23410235	0.25946947	
308.6	0.2358421	0.26075845	
308.8	0.23760939	0.2620468	
309	0.23898918	0.26333452	
309.2	0.24076484	0.26462162	
309.4	0.24160107	0.26590809	
309.6	0.24277169	0.26719393	
309.8	0.24376435	0.26847915	
310	0.24501493	0.26976375	
310.2	0.24632288	0.27104772	
310.4	0.24774991	0.27233107	
310.6	0.24949285	0.27361379	
310.8	0.2508907	0.27489589	
311	0.25203939	0.27617736	
311.2	0.25319619	0.27745822	
311.4	0.25456081	0.27873845	
311.6	0.25590882	0.28001805	
311.8	0.25730534	0.28129704	
312	0.2581535	0.2825754	
312.2	0.26000856	0.28385314	
312.4	0.26181033	0.28513026	
312.6	0.26338784	0.28640676	
312.8	0.26520022	0.28768264	
313	0.26646744	0.2889579	
313.2	0.26799886	0.29023254	
313.4	0.26911154	0.29150656	
313.6	0.27026144	0.29277996	
313.8	0.27216772	0.29405274	
314	0.27384945	0.2953249	
314.2	0.27558243	0.29659644	
314.4	0.27670437	0.29786736	
314.6	0.27869282	0.29913767	
314.8	0.27998576	0.30040736	
315	0.2816132	0.30167643	
315.2	0.28302633	0.30294488	
315.4	0.2841889	0.30421272	
315.6	0.28513442	0.30547994	
315.8	0.28614741	0.30674655	
316	0.28696512	0.30801254	
316.2	0.28823857	0.30927791	
316.4	0.28925975	0.31054267	
316.6	0.29012121	0.31180681	
316.8	0.29147161	0.31307034	
317	0.2926164	0.31433325	
317.2	0.29400497	0.31559555	
317.4	0.29518073	0.31685724	
317.6	0.2963767	0.31811831	
317.8	0.29826756	0.31937877	
318	0.29975991	0.32063862	
318.2	0.30139053	0.32189785	
318.4	0.3028447	0.32315647	
318.6	0.30480797	0.32441448	
318.8	0.30608098	0.32567188	
319	0.30740778	0.32692867	
319.2	0.30847501	0.32818485	
319.4	0.30996269	0.32944041	
319.6	0.31107214	0.33069537	
319.8	0.31208278	0.33194971	
320	0.31335074	0.33320344	
320.2	0.31464591	0.33445657	
320.4	0.31624349	0.33570909	
320.6	0.31728932	0.33696099	
320.8	0.31878735	0.33821229	
321	0.32027022	0.33946298	
321.2	0.32157954	0.34071306	
321.4	0.32289799	0.34196253	
321.6	0.32476061	0.3432114	
321.8	0.32672211	0.34445966	
322	0.32842239	0.34570731	
322.2	0.32956183	0.34695436	
322.4	0.33039307	0.3482008	
322.6	0.33132822	0.34944663	
322.8	0.33197108	0.35069186	
323	0.33352225	0.35193648	
323.2	0.335118	0.35318049	
323.4	0.33671206	0.35442391	
323.6	0.33783303	0.35566671	
323.8	0.33924846	0.35690892	
324	0.34096585	0.35815051	
324.2	0.34243621	0.35939151	
324.4	0.34378338	0.3606319	
324.6	0.34448452	0.36187169	
324.8	0.34586607	0.36311087	
325	0.34716636	0.36434946	
325.2	0.34856003	0.36558744	
325.4	0.35013635	0.36682482	
325.6	0.35187431	0.3680616	
325.8	0.35306745	0.36929777	
326	0.35400062	0.37053335	
326.2	0.35483529	0.37176832	
326.4	0.35567702	0.37300269	
326.6	0.35695128	0.37423647	
326.8	0.35831876	0.37546964	
327	0.35979568	0.37670222	
327.2	0.3609735	0.37793419	
327.4	0.36180481	0.37916557	
327.6	0.3626147	0.38039634	
327.8	0.36385477	0.38162652	
328	0.36526072	0.3828561	
328.2	0.36624604	0.38408509	
328.4	0.36764944	0.38531347	
328.6	0.36848446	0.38654126	
328.8	0.36956099	0.38776845	
329	0.37057493	0.38899504	
329.2	0.37136686	0.39022104	
329.4	0.37246117	0.39144644	
329.6	0.37365061	0.39267125	
329.8	0.374733	0.39389546	
330	0.37599136	0.39511907	
330.2	0.3773804	0.39634209	
330.4	0.37846284	0.39756452	
330.6	0.37989372	0.39878635	
330.8	0.3813851	0.40000759	
331	0.38253068	0.40122823	
331.2	0.38454269	0.40244828	
331.4	0.38605099	0.40366774	
331.6	0.38766451	0.4048866	
331.8	0.38906179	0.40610487	
332	0.39118763	0.40732255	
332.2	0.39267293	0.40853963	
332.4	0.39438603	0.40975613	
332.6	0.39547789	0.41097203	
332.8	0.39679016	0.41218734	
333	0.39775636	0.41340207	
333.2	0.3989396	0.4146162	
333.4	0.40051135	0.41582974	
333.6	0.4021533	0.41704269	
333.8	0.40314676	0.41825505	
334	0.40473751	0.41946682	
334.2	0.40583675	0.420678	
334.4	0.40704971	0.42188859	
334.6	0.40835874	0.42309859	
334.8	0.40956182	0.42430801	
335	0.41065159	0.42551684	
335.2	0.4118397	0.42672508	
335.4	0.41259248	0.42793273	
335.6	0.41319044	0.4291398	
335.8	0.41450026	0.43034627	
336	0.41623788	0.43155217	
336.2	0.41716495	0.43275747	
336.4	0.41855291	0.43396219	
336.6	0.4194837	0.43516632	
336.8	0.42022913	0.43636987	
337	0.42129074	0.43757283	
337.2	0.42250322	0.43877521	
337.4	0.42360174	0.43997701	
337.6	0.42510669	0.44117822	
337.8	0.4261271	0.44237884	
338	0.42847629	0.44357888	
338.2	0.42970882	0.44477834	
338.4	0.43103836	0.44597721	
338.6	0.43229604	0.4471755	
338.8	0.4333761	0.44837321	
339	0.43450169	0.44957034	
339.2	0.4357224	0.45076688	
339.4	0.43709849	0.45196285	
339.6	0.43849139	0.45315823	
339.8	0.43996267	0.45435303	
340	0.4410529	0.45554725	
340.2	0.44219578	0.45674089	
340.4	0.4433042	0.45793394	
340.6	0.44415575	0.45912642	
340.8	0.44535656	0.46031832	
341	0.44673618	0.46150964	
341.2	0.44772547	0.46270038	
341.4	0.44912712	0.46389054	
341.6	0.45054808	0.46508012	
341.8	0.45206231	0.46626912	
342	0.45409798	0.46745755	
342.2	0.45531595	0.4686454	
342.4	0.45667169	0.46983267	
342.6	0.45801177	0.47101936	
342.8	0.45926306	0.47220547	
343	0.4601235	0.47339101	
343.2	0.46145829	0.47457597	
343.4	0.46237448	0.47576036	
343.6	0.46339781	0.47694417	
343.8	0.46386944	0.4781274	
344	0.46494865	0.47931006	
344.2	0.4657809	0.48049215	
344.4	0.4670912	0.48167366	
344.6	0.46836909	0.48285459	
344.8	0.4697143	0.48403495	
345	0.47052414	0.48521474	
345.2	0.47145848	0.48639395	
345.4	0.4726752	0.48757259	
345.6	0.47360381	0.48875066	
345.8	0.47492146	0.48992815	
346	0.4765002	0.49110508	
346.2	0.47801678	0.49228143	
346.4	0.47951385	0.4934572	
346.6	0.48072521	0.49463241	
346.8	0.48197342	0.49580704	
347	0.4829987	0.49698111	
347.2	0.48459892	0.4981546	
347.4	0.48599764	0.49932752	
347.6	0.48705561	0.50049987	
347.8	0.48806947	0.50167165	
348	0.48978177	0.50284286	
348.2	0.49132614	0.50401351	
348.4	0.49294253	0.50518358	
348.6	0.49440119	0.50635308	
348.8	0.49587662	0.50752202	
349	0.496456	0.50869038	
349.2	0.49739986	0.50985818	
349.4	0.49795566	0.51102541	
349.6	0.49869061	0.51219208	
349.8	0.49942273	0.51335817	
350	0.50064889	0.5145237	
350.2	0.50132235	0.51568867	
350.4	0.50230643	0.51685306	
350.6	0.50294161	0.51801689	
350.8	0.50383653	0.51918016	
351	0.50482107	0.52034285	
351.2	0.50578051	0.52150499	
351.4	0.50727067	0.52266656	
351.6	0.5083178	0.52382756	
351.8	0.50988671	0.524988	
352	0.51131573	0.52614787	
352.2	0.51263136	0.52730718	
352.4	0.51380828	0.52846593	
352.6	0.51524884	0.52962411	
352.8	0.51659504	0.53078173	
353	0.51731946	0.53193879	
353.2	0.51838468	0.53309529	
353.4	0.5196073	0.53425122	
353.6	0.52102036	0.53540659	
353.8	0.52269231	0.5365614	
354	0.52427636	0.53771564	
354.2	0.52534862	0.53886933	
354.4	0.52719185	0.54002246	
354.6	0.5285438	0.54117502	
354.8	0.53006577	0.54232702	
355	0.53168691	0.54347847	
355.2	0.5331996	0.54462935	
355.4	0.53456165	0.54577968	
355.6	0.53531594	0.54692944	
355.8	0.5366918	0.54807865	
356	0.53751353	0.5492273	
356.2	0.53872405	0.55037538	
356.4	0.53988031	0.55152291	
356.6	0.54116067	0.55266989	
356.8	0.54260492	0.5538163	
357	0.54311134	0.55496216	
357.2	0.54415982	0.55610746	
357.4	0.54529888	0.5572522	
357.6	0.54646853	0.55839639	
357.8	0.54798764	0.55954002	
358	0.54908673	0.5606831	
358.2	0.55004053	0.56182561	
358.4	0.55089802	0.56296758	
358.6	0.55219207	0.56410899	
358.8	0.55348565	0.56524984	
359	0.55483744	0.56639014	
359.2	0.55562847	0.56752988	
359.4	0.55619352	0.56866907	
359.6	0.55698632	0.56980771	
359.8	0.55856801	0.57094579	
360	0.55937139	0.57208332	
360.2	0.56076662	0.57322029	
360.4	0.56215907	0.57435671	
360.6	0.56351808	0.57549258	
360.8	0.56459568	0.5766279	
361	0.5655807	0.57776267	
361.2	0.56701838	0.57889688	
361.4	0.56759992	0.58003055	
361.6	0.56900528	0.58116366	
361.8	0.57043749	0.58229622	
362	0.57171243	0.58342823	
362.2	0.57300774	0.58455969	
362.4	0.57426032	0.5856906	
362.6	0.57607064	0.58682096	
362.8	0.57697146	0.58795077	
363	0.57804162	0.58908003	
363.2	0.57826948	0.59020874	
363.4	0.57851656	0.5913369	
363.6	0.5795177	0.59246451	
363.8	0.58073174	0.59359158	
364	0.58156229	0.5947181	
364.2	0.58283313	0.59584407	
364.4	0.58390903	0.59696949	
364.6	0.58523799	0.59809437	
364.8	0.58648712	0.59921869	
365	0.58785757	0.60034248	
365.2	0.58897562	0.60146571	
365.4	0.59007148	0.6025884	
365.6	0.59186987	0.60371054	
365.8	0.59345372	0.60483214	
366	0.59462417	0.60595319	
366.2	0.59643547	0.6070737	
366.4	0.59750841	0.60819366	
366.6	0.59864712	0.60931308	
366.8	0.59906186	0.61043195	
367	0.60023508	0.61155028	
367.2	0.60033222	0.61266807	
367.4	0.60117062	0.61378531	
367.6	0.60285109	0.61490201	
367.8	0.60401236	0.61601817	
368	0.60486979	0.61713378	
368.2	0.60613174	0.61824885	
368.4	0.60746864	0.61936338	
368.6	0.6088609	0.62047737	
368.8	0.60991249	0.62159081	
369	0.6110197	0.62270372	
369.2	0.61218009	0.62381608	
369.4	0.61344823	0.6249279	
369.6	0.61492016	0.62603918	
369.8	0.61564185	0.62714992	
370	0.61630818	0.62826012	
370.2	0.61843508	0.62936978	
370.4	0.61908332	0.63047891	
370.6	0.61983787	0.63158749	
370.8	0.62088751	0.63269553	
371	0.62225885	0.63380304	
371.2	0.62275565	0.63491	
371.4	0.62419125	0.63601643	
371.6	0.62519158	0.63712232	
371.8	0.62588265	0.63822767	
372	0.62658592	0.63933249	
372.2	0.62765017	0.64043676	
372.4	0.62861332	0.6415405	
372.6	0.6293393	0.64264371	
372.8	0.63047291	0.64374638	
373	0.63168201	0.64484851	
373.2	0.63317323	0.6459501	
373.4	0.63477232	0.64705116	
373.6	0.63622621	0.64815169	
373.8	0.63702994	0.64925168	
374	0.63884697	0.65035113	
374.2	0.64073762	0.65145005	
374.4	0.64194693	0.65254844	
374.6	0.64336753	0.65364629	
374.8	0.6455729	0.6547436	
375	0.64706164	0.65584039	
375.2	0.64805728	0.65693664	
375.4	0.64929549	0.65803236	
375.6	0.64993032	0.65912754	
375.8	0.65103347	0.66022219	
376	0.65198487	0.66131631	
376.2	0.65270911	0.6624099	
376.4	0.65338075	0.66350296	
376.6	0.65403201	0.66459548	
376.8	0.65504657	0.66568748	
377	0.65597278	0.66677894	
377.2	0.65713426	0.66786987	
377.4	0.65781427	0.66896028	
377.6	0.65850387	0.67005015	
377.8	0.65944034	0.67113949	
378	0.66074686	0.6722283	
378.2	0.66145087	0.67331658	
378.4	0.66287668	0.67440434	
378.6	0.66431844	0.67549156	
378.8	0.66588095	0.67657826	
379	0.66690094	0.67766443	
379.2	0.66812757	0.67875006	
379.4	0.66962686	0.67983518	
379.6	0.67100986	0.68091976	
379.8	0.67266105	0.68200382	
380	0.67377036	0.68308735	
380.2	0.67462644	0.68417035	
380.4	0.67544747	0.68525283	
380.6	0.67680014	0.68633478	
380.8	0.6781242	0.6874162	
381	0.67926172	0.6884971	
381.2	0.68040128	0.68957747	
381.4	0.68126859	0.69065732	
381.6	0.68229102	0.69173664	
381.8	0.68340234	0.69281544	
382	0.68414336	0.69389371	
382.2	0.68526897	0.69497146	
382.4	0.68621593	0.69604868	
382.6	0.68740059	0.69712538	
382.8	0.6880108	0.69820156	
383	0.68927508	0.69927721	
383.2	0.69033423	0.70035234	
383.4	0.69111818	0.70142695	
383.6	0.69205786	0.70250104	
383.8	0.69304742	0.7035746	
384	0.69426925	0.70464764	
384.2	0.69508826	0.70572016	
384.4	0.69632087	0.70679216	
384.6	0.69788951	0.70786364	
384.8	0.69877283	0.70893459	
385	0.70005318	0.71000503	
385.2	0.70141459	0.71107494	
385.4	0.70266643	0.71214434	
385.6	0.70416746	0.71321321	
385.8	0.70508946	0.71428156	
386	0.70628226	0.7153494	
386.2	0.70769003	0.71641672	
386.4	0.70847786	0.71748351	
386.6	0.70959902	0.71854979	
386.8	0.70996718	0.71961555	
387	0.71102995	0.72068079	
387.2	0.71149677	0.72174552	
387.4	0.71238776	0.72280972	
387.6	0.71386461	0.72387341	
387.8	0.71500459	0.72493658	
388	0.71642901	0.72599924	
388.2	0.71740606	0.72706138	
388.4	0.71862494	0.728123	
388.6	0.71967956	0.7291841	
388.8	0.72076851	0.73024469	
389	0.72243686	0.73130477	
389.2	0.72387032	0.73236432	
389.4	0.72492666	0.73342337	
389.6	0.7257849	0.73448189	
389.8	0.72632945	0.73553991	
390	0.72748854	0.73659741	
390.2	0.7286598	0.73765439	
390.4	0.72968291	0.73871086	
390.6	0.73038749	0.73976682	
390.8	0.7312798	0.74082226	
391	0.73272225	0.74187719	
391.2	0.73386307	0.74293161	
391.4	0.73549169	0.74398552	
391.6	0.73651816	0.74503891	
391.8	0.73771987	0.74609179	
392	0.73902724	0.74714416	
392.2	0.74030728	0.74819601	
392.4	0.7412675	0.74924736	
392.6	0.74283211	0.75029819	
392.8	0.74385371	0.75134852	
393	0.74449259	0.75239833	
393.2	0.74551262	0.75344763	
393.4	0.74586421	0.75449642	
393.6	0.74646575	0.75554471	
393.8	0.74726256	0.75659248	
394	0.74854204	0.75763974	
394.2	0.74919634	0.75868649	
394.4	0.75037163	0.75973274	
394.6	0.7516009	0.76077847	
394.8	0.752715	0.7618237	
395	0.75388374	0.76286842	
395.2	0.7550878	0.76391263	
395.4	0.75623065	0.76495633	
395.6	0.75699546	0.76599953	
395.8	0.75836498	0.76704222	
396	0.75922207	0.7680844	
396.2	0.7600649	0.76912608	
396.4	0.76064644	0.77016724	
396.6	0.76164787	0.77120791	
396.8	0.76237034	0.77224806	
397	0.76330345	0.77328771	
397.2	0.76510248	0.77432686	
397.4	0.76557851	0.7753655	
397.6	0.76671712	0.77640363	
397.8	0.76790863	0.77744126	
398	0.7689816	0.77847839	
398.2	0.77003111	0.77951501	
398.4	0.77171703	0.78055113	
398.6	0.77274887	0.78158674	
398.8	0.77366176	0.78262185	
399	0.77517257	0.78365646	
399.2	0.77589366	0.78469056	
399.4	0.77700087	0.78572416	
399.6	0.7777767	0.78675726	
399.8	0.77921097	0.78778986	
400	0.78001481	0.78882195	
400.2	0.78094459	0.78985354	
400.4	0.78208835	0.79088463	
400.6	0.78357986	0.79191522	
400.8	0.7852027	0.79294531	
401	0.78676859	0.79397489	
401.2	0.78806493	0.79500398	
401.4	0.78868378	0.79603257	
401.6	0.78989554	0.79706065	
401.8	0.79109787	0.79808824	
402	0.79219028	0.79911533	
402.2	0.7937417	0.80014191	
402.4	0.79437629	0.801168	
402.6	0.79510183	0.80219359	
402.8	0.79632015	0.80321868	
403	0.79758724	0.80424327	
403.2	0.79836377	0.80526737	
403.4	0.79938868	0.80629096	
403.6	0.8000289	0.80731406	
403.8	0.80158518	0.80833666	
404	0.80235427	0.80935876	
404.2	0.80387377	0.81038037	
404.4	0.80471711	0.81140148	
404.6	0.80551197	0.81242209	
404.8	0.80655969	0.81344221	
405	0.80697298	0.81446183	
405.2	0.80778357	0.81548096	
405.4	0.8082445	0.81649958	
405.6	0.80903734	0.81751772	
405.8	0.81036003	0.81853536	
406	0.8117052	0.8195525	
406.2	0.81268807	0.82056915	
406.4	0.81340248	0.82158531	
406.6	0.81469841	0.82260097	
406.8	0.81623312	0.82361614	
407	0.81795328	0.82463081	
407.2	0.81890146	0.82564499	
407.4	0.82006038	0.82665868	
407.6	0.82152116	0.82767188	
407.8	0.8226786	0.82868458	
408	0.8237748	0.82969679	
408.2	0.82472988	0.8307085	
408.4	0.82526882	0.83171973	
408.6	0.82643774	0.83273046	
408.8	0.82765898	0.83374071	
409	0.82828612	0.83475046	
409.2	0.82984029	0.83575972	
409.4	0.8309639	0.83676849	
409.6	0.83204498	0.83777677	
409.8	0.83330795	0.83878456	
410	0.83419858	0.83979185	
410.2	0.83465367	0.84079866	
410.4	0.83583395	0.84180498	
410.6	0.83694802	0.84281081	
410.8	0.83773155	0.84381615	
411	0.83909697	0.84482101	
411.2	0.83968813	0.84582537	
411.4	0.84045597	0.84682925	
411.6	0.84086713	0.84783263	
411.8	0.8413492	0.84883553	
412	0.84255934	0.84983794	
412.2	0.84366711	0.85083987	
412.4	0.84476665	0.85184131	
412.6	0.84609338	0.85284226	
412.8	0.84701184	0.85384272	
413	0.84804297	0.8548427	
413.2	0.84964664	0.85584219	
413.4	0.85095369	0.85684119	
413.6	0.85157988	0.85783971	
413.8	0.85303865	0.85883775	
414	0.85420189	0.85983529	
414.2	0.85570055	0.86083236	
414.4	0.8569117	0.86182894	
414.6	0.85767712	0.86282503	
414.8	0.85854202	0.86382064	
415	0.8599524	0.86481577	
415.2	0.86091921	0.86581041	
415.4	0.86187003	0.86680457	
415.6	0.86326618	0.86779824	
415.8	0.8645054	0.86879143	
416	0.86570617	0.86978414	
416.2	0.86616966	0.87077637	
416.4	0.86680838	0.87176811	
416.6	0.86769471	0.87275937	
416.8	0.8681991	0.87375015	
417	0.86937517	0.87474045	
417.2	0.87071922	0.87573027	
417.4	0.87153736	0.8767196	
417.6	0.87224217	0.87770845	
417.8	0.87328521	0.87869683	
418	0.87439692	0.87968472	
418.2	0.87546063	0.88067213	
418.4	0.8763352	0.88165906	
418.6	0.87719299	0.88264552	
418.8	0.87908768	0.88363149	
419	0.88042295	0.88461698	
419.2	0.88201043	0.885602	
419.4	0.88319484	0.88658653	
419.6	0.88446444	0.88757059	
419.8	0.88575464	0.88855417	
420	0.88688503	0.88953727	
420.2	0.88736907	0.89051989	
420.4	0.88828406	0.89150203	
420.6	0.88940241	0.8924837	
420.8	0.89008644	0.89346489	
421	0.89118594	0.8944456	
421.2	0.89150352	0.89542583	
421.4	0.89175064	0.89640559	
421.6	0.89222471	0.89738487	
421.8	0.89319395	0.89836368	
422	0.8941279	0.89934201	
422.2	0.89506793	0.90031986	
422.4	0.89660186	0.90129724	
422.6	0.8976897	0.90227415	
422.8	0.89966014	0.90325057	
423	0.90038188	0.90422653	
423.2	0.90203746	0.90520201	
423.4	0.90305653	0.90617701	
423.6	0.9043095	0.90715154	
423.8	0.90578914	0.9081256	
424	0.90705512	0.90909918	
424.2	0.90811707	0.91007229	
424.4	0.90909026	0.91104493	
424.6	0.91053566	0.9120171	
424.8	0.91076338	0.91298879	
425	0.91179359	0.91396001	
425.2	0.91235673	0.91493075	
425.4	0.91334508	0.91590103	
425.6	0.91457056	0.91687083	
425.8	0.91597135	0.91784016	
426	0.91690932	0.91880902	
426.2	0.9177766	0.91977741	
426.4	0.9188496	0.92074533	
426.6	0.91959678	0.92171278	
426.8	0.92053024	0.92267975	
427	0.92120335	0.92364626	
427.2	0.92253064	0.9246123	
427.4	0.92345988	0.92557786	
427.6	0.92436161	0.92654296	
427.8	0.92593701	0.92750759	
428	0.92740131	0.92847175	
428.2	0.92796133	0.92943544	
428.4	0.92873043	0.93039866	
428.6	0.93024116	0.93136142	
428.8	0.93112044	0.9323237	
429	0.93229555	0.93328552	
429.2	0.93301769	0.93424687	
429.4	0.93439275	0.93520775	
429.6	0.93582199	0.93616817	
429.8	0.93697888	0.93712812	
430	0.93729885	0.9380876	
430.2	0.93764296	0.93904661	
430.4	0.93887511	0.94000516	
430.6	0.93979715	0.94096325	
430.8	0.94091802	0.94192086	
431	0.94163617	0.94287801	
431.2	0.94251061	0.9438347	
431.4	0.94353674	0.94479092	
431.6	0.94424635	0.94574668	
431.8	0.94537127	0.94670197	
432	0.94603449	0.94765679	
432.2	0.94667273	0.94861116	
432.4	0.94806541	0.94956506	
432.6	0.94924064	0.95051849	
432.8	0.9497148	0.95147146	
433	0.95061194	0.95242397	
433.2	0.95171836	0.95337601	
433.4	0.95324887	0.9543276	
433.6	0.95395208	0.95527871	
433.8	0.95512683	0.95622937	
434	0.95608146	0.95717956	
434.2	0.95746321	0.9581293	
434.4	0.95920826	0.95907857	
434.6	0.96030816	0.96002738	
434.8	0.96162803	0.96097572	
435	0.96237321	0.96192361	
435.2	0.96314139	0.96287104	
435.4	0.96406042	0.963818	
435.6	0.96444368	0.96476451	
435.8	0.96495755	0.96571055	
436	0.96543077	0.96665613	
436.2	0.966165	0.96760126	
436.4	0.96660357	0.96854592	
436.6	0.96681611	0.96949013	
436.8	0.96731678	0.97043388	
437	0.96883288	0.97137716	
437.2	0.96988109	0.97231999	
437.4	0.97048658	0.97326236	
437.6	0.97142972	0.97420428	
437.8	0.97314039	0.97514573	
438	0.97419865	0.97608673	
438.2	0.97547522	0.97702727	
438.4	0.97707542	0.97796735	
438.6	0.97829927	0.97890697	
438.8	0.97954983	0.97984614	
439	0.98039211	0.98078485	
439.2	0.98140238	0.98172311	
439.4	0.98234915	0.9826609	
439.6	0.98312138	0.98359825	
439.8	0.98406977	0.98453513	
440	0.98509237	0.98547156	
440.2	0.98606941	0.98640754	
440.4	0.98673611	0.98734306	
440.6	0.98751102	0.98827813	
440.8	0.98900748	0.98921274	
441	0.99025757	0.9901469	
441.2	0.99104751	0.9910806	
441.4	0.99168464	0.99201385	
441.6	0.99302451	0.99294664	
441.8	0.99389515	0.99387898	
442	0.99488284	0.99481087	
442.2	0.99587519	0.99574231	
442.4	0.99708994	0.99667329	
442.6	0.99810716	0.99760382	
442.8	0.99910041	0.9985339	
443	1.0000963	0.99946352	
443.2	1.00109983	1.00039269	
443.4	1.00211218	1.00132141	
443.6	1.00307679	1.00224968	
443.8	1.00384094	1.0031775	
444	1.00441252	1.00410487	
444.2	1.00530015	1.00503178	
444.4	1.00607203	1.00595825	
444.6	1.0072007	1.00688426	
444.8	1.00797691	1.00780983	
445	1.00848746	1.00873494	
445.2	1.00914768	1.00965961	
445.4	1.00971214	1.01058382	
445.6	1.0108059	1.01150759	
445.8	1.01188998	1.01243091	
446	1.01281955	1.01335377	
446.2	1.0136458	1.01427619	
446.4	1.01471563	1.01519816	
446.6	1.01571782	1.01611968	
446.8	1.01681784	1.01704076	
447	1.01818058	1.01796138	
447.2	1.01937404	1.01888156	
447.4	1.02090448	1.01980129	
447.6	1.02195542	1.02072058	
447.8	1.02255057	1.02163942	
448	1.02333318	1.02255781	
448.2	1.02469394	1.02347575	
448.4	1.02577573	1.02439325	
448.6	1.02678744	1.0253103	
448.8	1.0275109	1.0262269	
449	1.02803231	1.02714306	
449.2	1.02868417	1.02805878	
449.4	1.0292781	1.02897405	
449.6	1.03049917	1.02988887	
449.8	1.03123175	1.03080325	
450	1.03209022	1.03171718	
450.2	1.03293434	1.03263067	
450.4	1.03383339	1.03354372	
450.6	1.03516901	1.03445632	
450.8	1.03644146	1.03536848	
451	1.03778846	1.0362802	
451.2	1.03873183	1.03719147	
451.4	1.03986991	1.0381023	
451.6	1.04024473	1.03901268	
451.8	1.04064644	1.03992262	
452	1.04183697	1.04083212	
452.2	1.04307289	1.04174118	
452.4	1.04461635	1.0426498	
452.6	1.04561071	1.04355797	
452.8	1.04641798	1.04446571	
453	1.04678002	1.045373	
453.2	1.04762116	1.04627985	
453.4	1.04833582	1.04718626	
453.6	1.04966413	1.04809223	
453.8	1.05054179	1.04899776	
454	1.05172211	1.04990284	
454.2	1.05244486	1.05080749	
454.4	1.05291531	1.0517117	
454.6	1.05395664	1.05261547	
454.8	1.05461852	1.0535188	
455	1.055441	1.05442169	
455.2	1.05575752	1.05532414	
455.4	1.05622984	1.05622615	
455.6	1.05686228	1.05712772	
455.8	1.0576684	1.05802886	
456	1.05896754	1.05892955	
456.2	1.05969264	1.05982981	
456.4	1.06105297	1.06072963	
456.6	1.06154632	1.06162902	
456.8	1.06206057	1.06252796	
457	1.06311727	1.06342647	
457.2	1.06402297	1.06432455	
457.4	1.06529231	1.06522218	
457.6	1.06676313	1.06611938	
457.8	1.0677893	1.06701614	
458	1.06880859	1.06791247	
458.2	1.06989082	1.06880836	
458.4	1.07064036	1.06970382	
458.6	1.07179242	1.07059884	
458.8	1.07277192	1.07149342	
459	1.07396334	1.07238757	
459.2	1.07503377	1.07328129	
459.4	1.07636197	1.07417457	
459.6	1.07758455	1.07506741	
459.8	1.07846102	1.07595983	
460	1.07963038	1.0768518	
460.2	1.08030078	1.07774335	
460.4	1.08134023	1.07863446	
460.6	1.0818175	1.07952514	
460.8	1.08236684	1.08041538	
461	1.08375394	1.0813052	
461.2	1.08436388	1.08219457	
461.4	1.08547509	1.08308352	
461.6	1.08641143	1.08397204	
461.8	1.08695513	1.08486012	
462	1.08747937	1.08574777	
462.2	1.08843896	1.08663499	
462.4	1.08850155	1.08752178	
462.6	1.08908161	1.08840813	
462.8	1.08989516	1.08929406	
463	1.09104368	1.09017955	
463.2	1.09232218	1.09106462	
463.4	1.09327297	1.09194925	
463.6	1.0937227	1.09283346	
463.8	1.09487889	1.09371723	
464	1.09541641	1.09460057	
464.2	1.09556233	1.09548349	
464.4	1.0963324	1.09636597	
464.6	1.09790969	1.09724803	
464.8	1.09900004	1.09812966	
465	1.10056803	1.09901086	
465.2	1.1017682	1.09989163	
465.4	1.1026844	1.10077197	
465.6	1.10366189	1.10165188	
465.8	1.10408402	1.10253137	
466	1.10512753	1.10341043	
466.2	1.10637583	1.10428906	
466.4	1.10707889	1.10516726	
466.6	1.10812372	1.10604504	
466.8	1.1090876	1.10692239	
467	1.11020775	1.10779931	
467.2	1.11169396	1.10867581	
467.4	1.11266513	1.10955188	
467.6	1.11339831	1.11042753	
467.8	1.11482597	1.11130275	
468	1.11511323	1.11217754	
468.2	1.11600435	1.11305191	
468.4	1.11734017	1.11392585	
468.6	1.11845258	1.11479937	
468.8	1.11846291	1.11567246	
469	1.11909598	1.11654513	
469.2	1.11968483	1.11741738	
469.4	1.12017175	1.1182892	
469.6	1.12086008	1.11916059	
469.8	1.12144633	1.12003157	
470	1.12239311	1.12090212	
470.2	1.12277864	1.12177224	
470.4	1.12312723	1.12264195	
470.6	1.12413447	1.12351123	
470.8	1.12505058	1.12438008	
471	1.12619056	1.12524852	
471.2	1.12824885	1.12611653	
471.4	1.12976965	1.12698412	
471.6	1.13114398	1.12785129	
471.8	1.13241034	1.12871804	
472	1.13380009	1.12958437	
472.2	1.13494435	1.13045027	
472.4	1.13552633	1.13131575	
472.6	1.13635933	1.13218082	
472.8	1.13710985	1.13304546	
473	1.13816163	1.13390968	
473.2	1.13968441	1.13477348	
473.4	1.14049161	1.13563686	
473.6	1.14086531	1.13649983	
473.8	1.14140667	1.13736237	
474	1.14191134	1.13822449	
474.2	1.14235172	1.1390862	
474.4	1.14313606	1.13994748	
474.6	1.14396727	1.14080835	
474.8	1.1447012	1.14166879	
475	1.14598241	1.14252882	
475.2	1.1471719	1.14338843	
475.4	1.14799753	1.14424763	
475.6	1.14834415	1.1451064	
475.8	1.14872435	1.14596476	
476	1.14924801	1.1468227	
476.2	1.14945298	1.14768022	
476.4	1.14983997	1.14853733	
476.6	1.15038735	1.14939402	
476.8	1.15126854	1.15025029	
477	1.15212745	1.15110615	
477.2	1.15330352	1.15196159	
477.4	1.15356159	1.15281661	
477.6	1.15468843	1.15367122	
477.8	1.15568523	1.15452541	
478	1.15684504	1.15537919	
478.2	1.15771273	1.15623255	
478.4	1.15874333	1.1570855	
478.6	1.15982135	1.15793803	
478.8	1.16103497	1.15879015	
479	1.16192699	1.15964186	
479.2	1.16253791	1.16049315	
479.4	1.16296239	1.16134402	
479.6	1.1629662	1.16219449	
479.8	1.16311634	1.16304453	
480	1.16311634	1.1638943	
480.2	1.16229373	1.16346364	
480.4	1.16165457	1.16303314	
480.6	1.16077552	1.1626028	
480.8	1.15994593	1.16217262	
481	1.15920587	1.1617426	
481.2	1.15784163	1.16131274	
481.4	1.15655265	1.16088304	
481.6	1.15559786	1.1604535	
481.8	1.15486136	1.16002411	
482	1.15406812	1.15959489	
482.2	1.15344902	1.15916582	
482.4	1.15340114	1.15873691	
482.6	1.15249587	1.15830816	
482.8	1.15217396	1.15787957	
483	1.15163026	1.15745114	
483.2	1.15099007	1.15702287	
483.4	1.15019242	1.15659475	
483.6	1.14932768	1.15616679	
483.8	1.14882238	1.155739	
484	1.14807347	1.15531136	
484.2	1.14756347	1.15488387	
484.4	1.14753685	1.15445655	
484.6	1.14766921	1.15402939	
484.8	1.14740296	1.15360238	
485	1.14733522	1.15317553	
485.2	1.14655519	1.15274884	
485.4	1.14557122	1.1523223	
485.6	1.14556367	1.15189593	
485.8	1.14483601	1.15146971	
486	1.14408563	1.15104365	
486.2	1.14350902	1.15061775	
486.4	1.14306577	1.150192	
486.6	1.14175881	1.14976641	
486.8	1.14116838	1.14934098	
487	1.14021945	1.14891571	
487.2	1.13969128	1.1484906	
487.4	1.13851659	1.14806564	
487.6	1.13748989	1.14764084	
487.8	1.13701142	1.14721619	
488	1.13621042	1.14679171	
488.2	1.136232	1.14636738	
488.4	1.13625228	1.1459432	
488.6	1.13614853	1.14551919	
488.8	1.13573032	1.14509533	
489	1.13520067	1.14467163	
489.2	1.13421986	1.14424808	
489.4	1.13293524	1.1438247	
489.6	1.13257924	1.14340146	
489.8	1.13147819	1.14297839	
490	1.13130914	1.14255547	
490.2	1.13080211	1.14213271	
490.4	1.13072265	1.1417101	
490.6	1.13020451	1.14128765	
490.8	1.1300796	1.14086536	
491	1.12905515	1.14044322	
491.2	1.12845117	1.14002124	
491.4	1.12768548	1.13959942	
491.6	1.12718886	1.13917775	
491.8	1.12683673	1.13875624	
492	1.12615096	1.13833488	
492.2	1.12644556	1.13791368	
492.4	1.12574868	1.13749264	
492.6	1.12526348	1.13707175	
492.8	1.12498138	1.13665102	
493	1.12445864	1.13623044	
493.2	1.12384532	1.13581002	
493.4	1.12286038	1.13538975	
493.6	1.12246527	1.13496964	
493.8	1.12179289	1.13454969	
494	1.12142517	1.13412989	
494.2	1.12087389	1.13371024	
494.4	1.12044875	1.13329075	
494.6	1.1197912	1.13287142	
494.8	1.11923217	1.13245224	
495	1.11834715	1.13203322	
495.2	1.11780291	1.13161435	
495.4	1.11689129	1.13119564	
495.6	1.11639422	1.13077708	
495.8	1.11589912	1.13035867	
496	1.11549127	1.12994042	
496.2	1.11530605	1.12952233	
496.4	1.11513325	1.12910439	
496.6	1.11552181	1.12868661	
496.8	1.11532598	1.12826897	
497	1.11526179	1.1278515	
497.2	1.11438666	1.12743418	
497.4	1.11372274	1.12701701	
497.6	1.11299038	1.1266	
497.8	1.11239273	1.12618314	
498	1.1115048	1.12576644	
498.2	1.11135216	1.12534989	
498.4	1.11019163	1.12493349	
498.6	1.10935939	1.12451725	
498.8	1.10855437	1.12410116	
499	1.1077086	1.12368523	
499.2	1.10704472	1.12326945	
499.4	1.10619061	1.12285382	
499.6	1.10560559	1.12243835	
499.8	1.10492254	1.12202303	
500	1.10483954	1.12160787	
500.2	1.10472181	1.12119286	
500.4	1.10499004	1.120778	
500.6	1.10449902	1.1203633	
500.8	1.10378886	1.11994874	
501	1.10343693	1.11953435	
501.2	1.10275527	1.1191201	
501.4	1.10232185	1.11870601	
501.6	1.10142642	1.11829208	
501.8	1.1011129	1.11787829	
502	1.10007323	1.11746466	
502.2	1.09982493	1.11705118	
502.4	1.09825663	1.11663786	
502.6	1.09803269	1.11622469	
502.8	1.09729851	1.11581167	
503	1.09715492	1.1153988	
503.2	1.09679317	1.11498609	
503.4	1.09646143	1.11457353	
503.6	1.0958591	1.11416112	
503.8	1.0955055	1.11374886	
504	1.09520182	1.11333676	
504.2	1.09471687	1.11292481	
504.4	1.09458161	1.11251301	
504.6	1.09356915	1.11210136	
504.8	1.09342195	1.11168987	
505	1.09283094	1.11127853	
505.2	1.09248905	1.11086734	
505.4	1.09159889	1.1104563	
505.6	1.09112841	1.11004542	
505.8	1.09107088	1.10963469	
506	1.09038603	1.1092241	
506.2	1.08997902	1.10881368	
506.4	1.08928898	1.1084034	
506.6	1.08880197	1.10799327	
506.8	1.08807129	1.1075833	
507	1.08779688	1.10717348	
507.2	1.08690848	1.10676381	
507.4	1.08662476	1.10635429	
507.6	1.08597966	1.10594492	
507.8	1.08559777	1.10553571	
508	1.08490839	1.10512664	
508.2	1.08509623	1.10471773	
508.4	1.08486113	1.10430897	
508.6	1.08422358	1.10390036	
508.8	1.08407269	1.1034919	
509	1.08358556	1.10308359	
509.2	1.08328985	1.10267544	
509.4	1.08265776	1.10226743	
509.6	1.08276446	1.10185957	
509.8	1.08242762	1.10145187	
510	1.08152484	1.10104432	
510.2	1.08104476	1.10063692	
510.4	1.0800322	1.10022966	
510.6	1.07942275	1.09982256	
510.8	1.07894927	1.09941561	
511	1.07809143	1.09900881	
511.2	1.07755414	1.09860216	
511.4	1.07725745	1.09819567	
511.6	1.07710539	1.09778932	
511.8	1.07641797	1.09738312	
512	1.07611371	1.09697707	
512.2	1.07647934	1.09657117	
512.4	1.07600438	1.09616543	
512.6	1.07575405	1.09575983	
512.8	1.07522212	1.09535438	
513	1.074963	1.09494909	
513.2	1.0748245	1.09454394	
513.4	1.07431148	1.09413894	
513.6	1.07354912	1.0937341	
513.8	1.07317302	1.0933294	
514	1.07287438	1.09292485	
514.2	1.07208588	1.09252045	
514.4	1.07117901	1.0921162	
514.6	1.07068285	1.09171211	
514.8	1.06977494	1.09130816	
515	1.06922146	1.09090436	
515.2	1.06874482	1.09050071	
515.4	1.06809847	1.09009721	
515.6	1.06753437	1.08969385	
515.8	1.06676521	1.08929065	
516	1.06662982	1.0888876	
516.2	1.06631229	1.08848469	
516.4	1.06603263	1.08808194	
516.6	1.06576446	1.08767933	
516.8	1.06533306	1.08727688	
517	1.06506446	1.08687457	
517.2	1.06481988	1.08647241	
517.4	1.06412478	1.0860704	
517.6	1.06404002	1.08566854	
517.8	1.0642647	1.08526682	
518	1.06387618	1.08486526	
518.2	1.06272538	1.08446384	
518.4	1.06284217	1.08406258	
518.6	1.06229429	1.08366146	
518.8	1.06206596	1.08326049	
519	1.0614307	1.08285967	
519.2	1.06110267	1.08245899	
519.4	1.06088927	1.08205847	
519.6	1.06073063	1.08165809	
519.8	1.0604326	1.08125786	
520	1.06025154	1.08085778	
520.2	1.05979982	1.08045785	
520.4	1.05945703	1.08005806	
520.6	1.05913567	1.07965842	
520.8	1.05859383	1.07925894	
521	1.05809343	1.07885959	
521.2	1.05791954	1.0784604	
521.4	1.05761449	1.07806136	
521.6	1.05732586	1.07766246	
521.8	1.05641849	1.07726371	
522	1.05568151	1.0768651	
522.2	1.05502932	1.07646665	
522.4	1.05506082	1.07606834	
522.6	1.05402179	1.07567018	
522.8	1.05352591	1.07527217	
523	1.0527901	1.0748743	
523.2	1.05266044	1.07447658	
523.4	1.05253061	1.07407901	
523.6	1.0521373	1.07368158	
523.8	1.05196857	1.07328431	
524	1.05178148	1.07288718	
524.2	1.05111072	1.07249019	
524.4	1.05139149	1.07209335	
524.6	1.05163834	1.07169667	
524.8	1.051544	1.07130012	
525	1.05109038	1.07090373	
525.2	1.05054782	1.07050748	
525.4	1.04993824	1.07011137	
525.6	1.04946674	1.06971542	
525.8	1.04808514	1.06931961	
526	1.04772884	1.06892394	
526.2	1.04737961	1.06852842	
526.4	1.04708255	1.06813305	
526.6	1.0460853	1.06773783	
526.8	1.04577009	1.06734275	
527	1.04507557	1.06694782	
527.2	1.04472953	1.06655303	
527.4	1.04429242	1.06615839	
527.6	1.04393666	1.0657639	
527.8	1.0438072	1.06536955	
528	1.04366786	1.06497535	
528.2	1.04323698	1.06458129	
528.4	1.04386359	1.06418738	
528.6	1.04390321	1.06379362	
528.8	1.04343548	1.0634	
529	1.04283965	1.06300653	
529.2	1.04218708	1.0626132	
529.4	1.04197493	1.06222002	
529.6	1.04136159	1.06182698	
529.8	1.04005252	1.06143409	
530	1.03971399	1.06104134	
530.2	1.03920509	1.06064874	
530.4	1.03828672	1.06025629	
530.6	1.03738164	1.05986398	
530.8	1.03679256	1.05947181	
531	1.03601231	1.05907979	
531.2	1.0355478	1.05868792	
531.4	1.03536656	1.05829619	
531.6	1.03517181	1.0579046	
531.8	1.03479688	1.05751316	
532	1.03504659	1.05712187	
532.2	1.03452605	1.05673072	
532.4	1.03494158	1.05633971	
532.6	1.03460339	1.05594885	
532.8	1.03398639	1.05555813	
533	1.03390282	1.05516756	
533.2	1.03355285	1.05477714	
533.4	1.03346686	1.05438685	
533.6	1.0326608	1.05399671	
533.8	1.03178077	1.05360672	
534	1.03145849	1.05321687	
534.2	1.03127617	1.05282717	
534.4	1.03082522	1.0524376	
534.6	1.0303084	1.05204819	
534.8	1.02993974	1.05165891	
535	1.02964019	1.05126978	
535.2	1.02959482	1.0508808	
535.4	1.02914455	1.05049196	
535.6	1.02880521	1.05010326	
535.8	1.02864775	1.04971471	
536	1.02836773	1.0493263	
536.2	1.0275538	1.04893803	
536.4	1.02747346	1.04854991	
536.6	1.02665533	1.04816193	
536.8	1.0263434	1.0477741	
537	1.0260523	1.04738641	
537.2	1.02542175	1.04699886	
537.4	1.02446728	1.04661145	
537.6	1.02332724	1.04622419	
537.8	1.02299369	1.04583707	
538	1.02313758	1.0454501	
538.2	1.02288694	1.04506327	
538.4	1.02268243	1.04467658	
538.6	1.02218508	1.04429003	
538.8	1.02204832	1.04390363	
539	1.02140708	1.04351737	
539.2	1.02179403	1.04313126	
539.4	1.02166884	1.04274528	
539.6	1.02183623	1.04235945	
539.8	1.02151274	1.04197376	
540	1.02148581	1.04158822	
540.2	1.021687	1.04120282	
540.4	1.0221117	1.04081756	
540.6	1.02151557	1.04043244	
540.8	1.02139778	1.04004746	
541	1.02061362	1.03966263	
541.2	1.02029721	1.03927794	
541.4	1.01943979	1.03889339	
541.6	1.01925311	1.03850899	
541.8	1.01928183	1.03812472	
542	1.01924129	1.0377406	
542.2	1.01884597	1.03735662	
542.4	1.01870099	1.03697279	
542.6	1.01822531	1.03658909	
542.8	1.01744584	1.03620554	
543	1.01673818	1.03582213	
543.2	1.01613822	1.03543886	
543.4	1.01517459	1.03505573	
543.6	1.01388163	1.03467275	
543.8	1.0130929	1.0342899	
544	1.01277122	1.0339072	
544.2	1.01178399	1.03352464	
544.4	1.01115265	1.03314222	
544.6	1.00999021	1.03275994	
544.8	1.00962427	1.03237781	
545	1.00910434	1.03199581	
545.2	1.00916754	1.03161396	
545.4	1.00888596	1.03123225	
545.6	1.00922252	1.03085068	
545.8	1.0097181	1.03046925	
546	1.00978336	1.03008796	
546.2	1.01022635	1.02970681	
546.4	1.01043437	1.02932581	
546.6	1.01015057	1.02894494	
546.8	1.00979049	1.02856422	
547	1.00979685	1.02818363	
547.2	1.0095205	1.02780319	
547.4	1.00946595	1.02742289	
547.6	1.00885461	1.02704273	
547.8	1.00845187	1.02666271	
548	1.00814812	1.02628283	
548.2	1.00749889	1.02590309	
548.4	1.00685063	1.02552349	
548.6	1.00606139	1.02514403	
548.8	1.00556916	1.02476471	
549	1.00531691	1.02438553	
549.2	1.00486921	1.0240065	
549.4	1.00408551	1.0236276	
549.6	1.00378356	1.02324884	
549.8	1.00342051	1.02287022	
550	1.00282771	1.02249175	
550.2	1.00225589	1.02211341	
550.4	1.0016458	1.02173521	
550.6	1.0013054	1.02135716	
550.8	1.00108906	1.02097924	
551	1.00071279	1.02060146	
551.2	1.00044786	1.02022383	
551.4	1.00009325	1.01984633	
551.6	0.99966085	1.01946897	
551.8	0.99947098	1.01909175	
552	0.99939078	1.01871467	
552.2	0.99906685	1.01833774	
552.4	0.9988714	1.01796094	
552.6	0.99884114	1.01758428	
552.8	0.99861374	1.01720776	
553	0.9983815	1.01683137	
553.2	0.99826705	1.01645513	
553.4	0.99825506	1.01607903	
553.6	0.99840569	1.01570306	
553.8	0.99778176	1.01532724	
554	0.99755122	1.01495155	
554.2	0.99680372	1.01457601	
554.4	0.99648694	1.0142006	
554.6	0.9957896	1.01382533	
554.8	0.99500688	1.0134502	
555	0.99484262	1.01307521	
555.2	0.99451508	1.01270036	
555.4	0.99417682	1.01232564	
555.6	0.99387982	1.01195107	
555.8	0.99395985	1.01157663	
556	0.99363574	1.01120233	
556.2	0.99348786	1.01082817	
556.4	0.99312612	1.01045415	
556.6	0.99259216	1.01008027	
556.8	0.99194412	1.00970653	
557	0.9919866	1.00933292	
557.2	0.99188648	1.00895945	
557.4	0.99144345	1.00858612	
557.6	0.99048531	1.00821293	
557.8	0.98975063	1.00783988	
558	0.98941302	1.00746696	
558.2	0.98894023	1.00709419	
558.4	0.98837911	1.00672155	
558.6	0.98750837	1.00634905	
558.8	0.98708754	1.00597668	
559	0.98734461	1.00560446	
559.2	0.98660109	1.00523237	
559.4	0.98648758	1.00486042	
559.6	0.98654746	1.00448861	
559.8	0.98645413	1.00411693	
560	0.98623129	1.00374539	
560.2	0.98589835	1.00337399	
560.4	0.98538712	1.00300273	
560.6	0.98497376	1.0026316	
560.8	0.98491021	1.00226062	
561	0.9848874	1.00188976	
561.2	0.98441003	1.00151905	
561.4	0.98448939	1.00114847	
561.6	0.98416032	1.00077804	
561.8	0.98429868	1.00040773	
562	0.98433836	1.00003757	
562.2	0.98412006	0.99966754	
562.4	0.9838765	0.99929765	
562.6	0.9831119	0.99892789	
562.8	0.98278568	0.99855828	
563	0.982554	0.9981888	
563.2	0.98208549	0.99781945	
563.4	0.98160593	0.99745024	
563.6	0.98156921	0.99708117	
563.8	0.98104836	0.99671224	
564	0.98051738	0.99634344	
564.2	0.97938724	0.99597478	
564.4	0.97895396	0.99560625	
564.6	0.97836695	0.99523787	
564.8	0.97857501	0.99486961	
565	0.97821156	0.9945015	
565.2	0.97800542	0.99413352	
565.4	0.97808962	0.99376567	
565.6	0.97786694	0.99339797	
565.8	0.97810879	0.99303039	
566	0.97775174	0.99266296	
566.2	0.9770817	0.99229566	
566.4	0.97699482	0.9919285	
566.6	0.97634275	0.99156147	
566.8	0.97581085	0.99119458	
567	0.97550537	0.99082782	
567.2	0.97529382	0.9904612	
567.4	0.974668	0.99009471	
567.6	0.97433316	0.98972836	
567.8	0.97329682	0.98936215	
568	0.97275474	0.98899607	
568.2	0.97251368	0.98863013	
568.4	0.97294176	0.98826432	
568.6	0.9726562	0.98789865	
568.8	0.9731189	0.98753311	
569	0.97297038	0.98716771	
569.2	0.97282817	0.98680245	
569.4	0.9730249	0.98643732	
569.6	0.97330541	0.98607232	
569.8	0.9728018	0.98570746	
570	0.97207825	0.98534273	
570.2	0.97145695	0.98497814	
570.4	0.97112462	0.98461369	
570.6	0.97034536	0.98424936	
570.8	0.96952585	0.98388518	
571	0.96934764	0.98352113	
571.2	0.96863184	0.98315721	
571.4	0.96807571	0.98279343	
571.6	0.96765654	0.98242978	
571.8	0.96742881	0.98206627	
572	0.96752812	0.98170289	
572.2	0.96757235	0.98133964	
572.4	0.96782047	0.98097653	
572.6	0.96757634	0.98061356	
572.8	0.96789095	0.98025072	
573	0.96799902	0.97988801	
573.2	0.96798425	0.97952544	
573.4	0.96786892	0.979163	
573.6	0.96734308	0.97880069	
573.8	0.96685597	0.97843852	
574	0.96660575	0.97807649	
574.2	0.96614461	0.97771459	
574.4	0.96608164	0.97735282	
574.6	0.96585511	0.97699118	
574.8	0.96514731	0.97662968	
575	0.96501143	0.97626831	
575.2	0.9644952	0.97590708	
575.4	0.96413987	0.97554598	
575.6	0.96378005	0.97518502	
575.8	0.96319431	0.97482418	
576	0.9627196	0.97446348	
576.2	0.96271495	0.97410292	
576.4	0.96205688	0.97374249	
576.6	0.96150999	0.97338219	
576.8	0.96124558	0.97302202	
577	0.96109159	0.97266199	
577.2	0.9607624	0.97230209	
577.4	0.96001459	0.97194233	
577.6	0.95997107	0.97158269	
577.8	0.9604535	0.97122319	
578	0.95986382	0.97086383	
578.2	0.96008528	0.97050459	
578.4	0.9604554	0.97014549	
578.6	0.95996723	0.96978652	
578.8	0.9596991	0.96942769	
579	0.960158	0.96906899	
579.2	0.95994404	0.96871042	
579.4	0.95938069	0.96835198	
579.6	0.95899386	0.96799368	
579.8	0.9588112	0.96763551	
580	0.95838035	0.96727747	
580.2	0.95771431	0.96691956	
580.4	0.95684388	0.96656179	
580.6	0.95650398	0.96620414	
580.8	0.95618942	0.96584663	
581	0.95615583	0.96548926	
581.2	0.95601607	0.96513201	
581.4	0.9556881	0.9647749	
581.6	0.95530736	0.96441792	
581.8	0.95512238	0.96406107	
582	0.95522679	0.96370435	
582.2	0.95560343	0.96334777	
582.4	0.95539949	0.96299132	
582.6	0.95505842	0.962635	
582.8	0.95512482	0.96227881	
583	0.95426321	0.96192275	
583.2	0.95338533	0.96156683	
583.4	0.95276601	0.96121103	
583.6	0.95213459	0.96085537	
583.8	0.9517531	0.96049984	
584	0.9508482	0.96014444	
584.2	0.95043956	0.95978917	
584.4	0.94986707	0.95943404	
584.6	0.94924148	0.95907903	
584.8	0.94870939	0.95872416	
585	0.9485149	0.95836942	
585.2	0.94829677	0.95801481	
585.4	0.94812964	0.95766033	
585.6	0.94762418	0.95730598	
585.8	0.94785167	0.95695176	
586	0.94808673	0.95659768	
586.2	0.94772505	0.95624372	
586.4	0.94761702	0.9558899	
586.6	0.94730023	0.95553621	
586.8	0.94729831	0.95518264	
587	0.94655952	0.95482921	
587.2	0.94671016	0.95447591	
587.4	0.94659913	0.95412274	
587.6	0.94607085	0.9537697	
587.8	0.94645607	0.95341679	
588	0.94627103	0.95306402	
588.2	0.94577297	0.95271137	
588.4	0.94506534	0.95235885	
588.6	0.94469636	0.95200647	
588.8	0.94437713	0.95165421	
589	0.94384154	0.95130208	
589.2	0.94345244	0.95095009	
589.4	0.94340003	0.95059822	
589.6	0.94329126	0.95024649	
589.8	0.94349221	0.94989488	
590	0.94337152	0.94954341	
590.2	0.94333733	0.94919206	
590.4	0.94336135	0.94884085	
590.6	0.94336029	0.94848976	
590.8	0.94350336	0.94813881	
591	0.94253303	0.94778798	
591.2	0.94222508	0.94743729	
591.4	0.94179405	0.94708672	
591.6	0.94162328	0.94673629	
591.8	0.94174319	0.94638598	
592	0.94059389	0.94603581	
592.2	0.93997934	0.94568576	
592.4	0.93976977	0.94533584	
592.6	0.93930773	0.94498605	
592.8	0.9388488	0.9446364	
593	0.93844263	0.94428687	
593.2	0.93854557	0.94393747	
593.4	0.9385393	0.9435882	
593.6	0.93833592	0.94323906	
593.8	0.93839251	0.94289004	
594	0.93814193	0.94254116	
594.2	0.93803442	0.94219241	
594.4	0.93802398	0.94184378	
594.6	0.93779201	0.94149529	
594.8	0.93717902	0.94114692	
595	0.93666482	0.94079868	
595.2	0.93655117	0.94045057	
595.4	0.93618945	0.94010259	
595.6	0.93569781	0.93975474	
595.8	0.9350224	0.93940702	
596	0.93441693	0.93905942	
596.2	0.93424811	0.93871196	
596.4	0.93390335	0.93836462	
596.6	0.93317098	0.93801741	
596.8	0.93254615	0.93767033	
597	0.93225915	0.93732338	
597.2	0.93164218	0.93697656	
597.4	0.93122935	0.93662986	
597.6	0.93131819	0.9362833	
597.8	0.93108583	0.93593686	
598	0.93063187	0.93559055	
598.2	0.93039672	0.93524437	
598.4	0.93011252	0.93489831	
598.6	0.92989554	0.93455239	
598.8	0.92965991	0.93420659	
599	0.92945255	0.93386092	
599.2	0.92900665	0.93351538	
599.4	0.92865034	0.93316996	
599.6	0.92813916	0.93282468	
599.8	0.92830918	0.93247952	
600	0.92803699	0.93213449	
600.2	0.92811518	0.93178958	
600.4	0.92763274	0.93144481	
600.6	0.92715209	0.93110016	
600.8	0.92725543	0.93075564	
601	0.927134	0.93041125	
601.2	0.92714691	0.93006698	
601.4	0.92731962	0.92972284	
601.6	0.92741685	0.92937883	
601.8	0.92719663	0.92903495	
602	0.92736505	0.92869119	
602.2	0.9272228	0.92834756	
602.4	0.92704734	0.92800406	
602.6	0.92757646	0.92766069	
602.8	0.9273196	0.92731744	
603	0.92730969	0.92697432	
603.2	0.9267543	0.92663132	
603.4	0.92692417	0.92628846	
603.6	0.92624172	0.92594572	
603.8	0.92610582	0.9256031	
604	0.92520494	0.92526062	
604.2	0.92441096	0.92491826	
604.4	0.92323981	0.92457603	
604.6	0.92267345	0.92423392	
604.8	0.92225886	0.92389194	
605	0.92110386	0.92355009	
605.2	0.92057522	0.92320836	
605.4	0.92042574	0.92286676	
605.6	0.91979718	0.92252528	
605.8	0.9196235	0.92218394	
606	0.91941458	0.92184272	
606.2	0.9191129	0.92150162	
606.4	0.91956355	0.92116065	
606.6	0.91977909	0.92081981	
606.8	0.91965558	0.92047909	
607	0.91970985	0.9201385	
607.2	0.91941453	0.91979804	
607.4	0.92013409	0.9194577	
607.6	0.9198679	0.91911749	
607.8	0.91958293	0.9187774	
608	0.91871412	0.91843744	
608.2	0.91817091	0.9180976	
608.4	0.91841251	0.91775789	
608.6	0.91854867	0.91741831	
608.8	0.91835351	0.91707885	
609	0.9181139	0.91673952	
609.2	0.91818161	0.91640031	
609.4	0.91810313	0.91606123	
609.6	0.91728259	0.91572228	
609.8	0.91730343	0.91538345	
610	0.91706522	0.91504474	
610.2	0.91681278	0.91470616	
610.4	0.91703721	0.91436771	
610.6	0.91672216	0.91402938	
610.8	0.91697023	0.91369117	
611	0.91704869	0.91335309	
611.2	0.9170757	0.91301514	
611.4	0.91752031	0.91267731	
611.6	0.91666045	0.91233961	
611.8	0.91579374	0.91200203	
612	0.91552682	0.91166458	
612.2	0.91593991	0.91132725	
612.4	0.91572314	0.91099004	
612.6	0.91574181	0.91065296	
612.8	0.91535002	0.91031601	
613	0.9146208	0.90997918	
613.2	0.91420477	0.90964247	
613.4	0.91343805	0.90930589	
613.6	0.9124081	0.90896944	
613.8	0.91189647	0.9086331	
614	0.91178589	0.9082969	
614.2	0.91165508	0.90796081	
614.4	0.91148888	0.90762486	
614.6	0.91123563	0.90728902	
614.8	0.91136164	0.90695331	
615	0.91131179	0.90661773	
615.2	0.91109568	0.90628226	
615.4	0.91119455	0.90594693	
615.6	0.9101549	0.90561171	
615.8	0.91032294	0.90527662	
616	0.9103337	0.90494166	
616.2	0.91016347	0.90460682	
616.4	0.90969539	0.9042721	
616.6	0.9100418	0.90393751	
616.8	0.90944456	0.90360304	
617	0.90868748	0.90326869	
617.2	0.90855586	0.90293447	
617.4	0.90784887	0.90260037	
617.6	0.90707753	0.90226639	
617.8	0.90662849	0.90193254	
618	0.90680047	0.90159881	
618.2	0.90686995	0.90126521	
618.4	0.90639754	0.90093173	
618.6	0.90599344	0.90059837	
618.8	0.9057821	0.90026514	
619	0.90565221	0.89993203	
619.2	0.90530109	0.89959904	
619.4	0.90508907	0.89926617	
619.6	0.90453708	0.89893343	
619.8	0.90481553	0.89860081	
620	0.90463818	0.89826832	
620.2	0.9047632	0.89793595	
620.4	0.904672	0.8976037	
620.6	0.90488622	0.89727157	
620.8	0.90472917	0.89693957	
621	0.90459252	0.89660769	
621.2	0.90452195	0.89627593	
621.4	0.90378726	0.89594429	
621.6	0.90408897	0.89561278	
621.8	0.90366739	0.89528139	
622	0.90377889	0.89495012	
622.2	0.90317343	0.89461898	
622.4	0.90253462	0.89428796	
622.6	0.90223505	0.89395706	
622.8	0.90223958	0.89362628	
623	0.90221204	0.89329563	
623.2	0.90204585	0.8929651	
623.4	0.90206268	0.89263469	
623.6	0.9018093	0.8923044	
623.8	0.90189853	0.89197423	
624	0.90192625	0.89164419	
624.2	0.9023532	0.89131427	
624.4	0.90217108	0.89098447	
624.6	0.90228175	0.89065479	
624.8	0.90239367	0.89032524	
625	0.9021752	0.8899958	
625.2	0.9019901	0.88966649	
625.4	0.90148406	0.8893373	
625.6	0.9016915	0.88900824	
625.8	0.90046851	0.88867929	
626	0.89980401	0.88835047	
626.2	0.89887169	0.88802176	
626.4	0.89876632	0.88769318	
626.6	0.89836968	0.88736472	
626.8	0.89820556	0.88703639	
627	0.89778326	0.88670817	
627.2	0.89748984	0.88638007	
627.4	0.89694222	0.8860521	
627.6	0.89641886	0.88572425	
627.8	0.89600902	0.88539652	
628	0.89602855	0.88506891	
628.2	0.8962864	0.88474142	
628.4	0.89605756	0.88441405	
628.6	0.89612078	0.88408681	
628.8	0.8964977	0.88375968	
629	0.89628221	0.88343268	
629.2	0.8964161	0.8831058	
629.4	0.89582965	0.88277903	
629.6	0.89550263	0.88245239	
629.8	0.89492489	0.88212587	
630	0.89434363	0.88179947	
630.2	0.89413693	0.8814732	
630.4	0.89370284	0.88114704	
630.6	0.89325401	0.880821	
630.8	0.89282456	0.88049508	
631	0.89216641	0.88016929	
631.2	0.89225244	0.87984361	
631.4	0.89175978	0.87951806	
631.6	0.89104154	0.87919262	
631.8	0.89059279	0.87886731	
632	0.89068683	0.87854212	
632.2	0.89065167	0.87821704	
632.4	0.89088381	0.87789209	
632.6	0.89093927	0.87756726	
632.8	0.8907234	0.87724254	
633	0.89042513	0.87691795	
633.2	0.8905643	0.87659348	
633.4	0.89005397	0.87626913	
633.6	0.89015116	0.8759449	
633.8	0.89005962	0.87562078	
634	0.88952884	0.87529679	
634.2	0.88903545	0.87497292	
634.4	0.88861811	0.87464917	
634.6	0.88787335	0.87432553	
634.8	0.88735609	0.87400202	
635	0.88730091	0.87367863	
635.2	0.88678242	0.87335535	
635.4	0.88601376	0.8730322	
635.6	0.88547272	0.87270917	
635.8	0.8852814	0.87238625	
636	0.88462614	0.87206345	
636.2	0.88461782	0.87174078	
636.4	0.88458177	0.87141822	
636.6	0.88465445	0.87109578	
636.8	0.88423626	0.87077347	
637	0.88425658	0.87045127	
637.2	0.88420715	0.87012919	
637.4	0.88387636	0.86980723	
637.6	0.88392435	0.86948539	
637.8	0.88332703	0.86916367	
638	0.88287046	0.86884206	
638.2	0.88286273	0.86852058	
638.4	0.88312617	0.86819921	
638.6	0.88262617	0.86787797	
638.8	0.88311629	0.86755684	
639	0.88320623	0.86723583	
639.2	0.88290932	0.86691494	
639.4	0.88287382	0.86659417	
639.6	0.88274297	0.86627352	
639.8	0.88233523	0.86595298	
640	0.88243673	0.86563257	
640.2	0.88272776	0.86531227	
640.4	0.88243122	0.86499209	
640.6	0.88228021	0.86467204	
640.8	0.88201805	0.86435209	
641	0.88150052	0.86403227	
641.2	0.88135662	0.86371257	
641.4	0.88141228	0.86339298	
641.6	0.88105509	0.86307351	
641.8	0.88066111	0.86275416	
642	0.88082544	0.86243493	
642.2	0.88088899	0.86211582	
642.4	0.8813701	0.86179682	
642.6	0.88082167	0.86147795	
642.8	0.8806215	0.86115919	
643	0.88027606	0.86084055	
643.2	0.87960316	0.86052202	
643.4	0.87885864	0.86020362	
643.6	0.87846497	0.85988533	
643.8	0.87828884	0.85956716	
644	0.87822504	0.85924911	
644.2	0.87788545	0.85893117	
644.4	0.87759489	0.85861336	
644.6	0.87713726	0.85829566	
644.8	0.87713821	0.85797807	
645	0.87667221	0.85766061	
645.2	0.87715601	0.85734326	
645.4	0.87718443	0.85702603	
645.6	0.87680824	0.85670892	
645.8	0.87688303	0.85639193	
646	0.87709827	0.85607505	
646.2	0.87693674	0.85575829	
646.4	0.8769021	0.85544165	
646.6	0.87619789	0.85512512	
646.8	0.8761572	0.85480871	
647	0.87615031	0.85449242	
647.2	0.87562753	0.85417625	
647.4	0.87503627	0.85386019	
647.6	0.87482157	0.85354425	
647.8	0.87494752	0.85322843	
648	0.87511672	0.85291272	
648.2	0.87441009	0.85259713	
648.4	0.87384549	0.85228166	
648.6	0.87260732	0.8519663	
648.8	0.87203725	0.85165106	
649	0.87174365	0.85133594	
649.2	0.87194596	0.85102093	
649.4	0.8713314	0.85070604	
649.6	0.87126637	0.85039127	
649.8	0.87085566	0.85007661	
650	0.87101455	0.84976207	
650.2	0.86994117	0.84944764	
650.4	0.87027969	0.84913334	
650.6	0.86998248	0.84881914	
650.8	0.869909	0.84850507	
651	0.87019142	0.84819111	
651.2	0.87021297	0.84787727	
651.4	0.87011013	0.84756354	
651.6	0.87073938	0.84724993	
651.8	0.87092331	0.84693644	
652	0.87061495	0.84662306	
652.2	0.86991988	0.84630979	
652.4	0.87041316	0.84599665	
652.6	0.86998086	0.84568362	
652.8	0.8703893	0.8453707	
653	0.87040413	0.8450579	
653.2	0.87081854	0.84474522	
653.4	0.87076214	0.84443265	
653.6	0.87091022	0.8441202	
653.8	0.87007674	0.84380786	
654	0.86977889	0.84349564	
654.2	0.86873494	0.84318354	
654.4	0.86882196	0.84287155	
654.6	0.86781754	0.84255967	
654.8	0.86787735	0.84224791	
655	0.86788709	0.84193627	
655.2	0.86750385	0.84162474	
655.4	0.86680741	0.84131333	
655.6	0.86651496	0.84100203	
655.8	0.86633278	0.84069084	
656	0.86663471	0.84037978	
656.2	0.86670785	0.84006882	
656.4	0.86686333	0.83975799	
656.6	0.86678858	0.83944726	
656.8	0.86692225	0.83913666	
657	0.86697408	0.83882616	
657.2	0.86709067	0.83851579	
657.4	0.8670682	0.83820552	
657.6	0.86676225	0.83789538	
657.8	0.86629208	0.83758534	
658	0.86614876	0.83727542	
658.2	0.86600426	0.83696562	
658.4	0.86544085	0.83665593	
658.6	0.86499239	0.83634636	
658.8	0.86458083	0.8360369	
659	0.86399846	0.83572755	
659.2	0.8636074	0.83541832	
659.4	0.86295912	0.8351092	
659.6	0.86312292	0.8348002	
659.8	0.86328636	0.83449131	
660	0.86296803	0.83418254	
660.2	0.86234857	0.83387388	
660.4	0.86222541	0.83356533	
660.6	0.86216788	0.8332569	
660.8	0.86209932	0.83294858	
661	0.86178548	0.83264038	
661.2	0.8610675	0.83233229	
661.4	0.86123926	0.83202432	
661.6	0.86088368	0.83171646	
661.8	0.86093286	0.83140871	
662	0.86101129	0.83110108	
662.2	0.86056638	0.83079356	
662.4	0.86005889	0.83048615	
662.6	0.86021718	0.83017886	
662.8	0.85968822	0.82987168	
663	0.85958806	0.82956462	
663.2	0.85956883	0.82925767	
663.4	0.85910871	0.82895083	
663.6	0.85903012	0.82864411	
663.8	0.85876364	0.82833749	
664	0.85855556	0.828031	
664.2	0.85842294	0.82772461	
664.4	0.85818436	0.82741834	
664.6	0.8577126	0.82711219	
664.8	0.8576682	0.82680614	
665	0.85712992	0.82650021	
665.2	0.85671233	0.8261944	
665.4	0.856965	0.82588869	
665.6	0.85678263	0.8255831	
665.8	0.85683281	0.82527763	
666	0.85702132	0.82497226	
666.2	0.85695909	0.82466701	
666.4	0.85738039	0.82436187	
666.6	0.85748661	0.82405684	
666.8	0.85700114	0.82375193	
667	0.85707458	0.82344713	
667.2	0.85637227	0.82314244	
667.4	0.85582083	0.82283787	
667.6	0.85552556	0.82253341	
667.8	0.85499413	0.82222906	
668	0.85441613	0.82192482	
668.2	0.8537064	0.8216207	
668.4	0.85323438	0.82131669	
668.6	0.85280145	0.82101279	
668.8	0.85255491	0.820709	
669	0.85213947	0.82040533	
669.2	0.85231403	0.82010177	
669.4	0.85221987	0.81979832	
669.6	0.85227865	0.81949498	
669.8	0.85199054	0.81919175	
670	0.8521691	0.81888864	
670.2	0.85215825	0.81858564	
670.4	0.85215556	0.81828275	
670.6	0.85187223	0.81797998	
670.8	0.85158916	0.81767731	
671	0.85122292	0.81737476	
671.2	0.85066945	0.81707232	
671.4	0.85066699	0.81676999	
671.6	0.85040557	0.81646777	
671.8	0.85029544	0.81616567	
672	0.84989981	0.81586368	
672.2	0.84994885	0.81556179	
672.4	0.84987821	0.81526002	
672.6	0.84964077	0.81495837	
672.8	0.84992923	0.81465682	
673	0.85014083	0.81435539	
673.2	0.849994	0.81405406	
673.4	0.84974144	0.81375285	
673.6	0.84983489	0.81345175	
673.8	0.84951238	0.81315076	
674	0.84955089	0.81284988	
674.2	0.84921853	0.81254912	
674.4	0.84908118	0.81224846	
674.6	0.84908768	0.81194792	
674.8	0.84878996	0.81164749	
675	0.84873253	0.81134717	
675.2	0.84896137	0.81104696	
675.4	0.84862495	0.81074686	
675.6	0.84814009	0.81044687	
675.8	0.84798572	0.81014699	
676	0.84728478	0.80984723	
676.2	0.84703669	0.80954757	
676.4	0.84652379	0.80924803	
676.6	0.8464907	0.80894859	
676.8	0.84648158	0.80864927	
677	0.84552154	0.80835006	
677.2	0.84506591	0.80805096	
677.4	0.84527962	0.80775197	
677.6	0.8451064	0.80745309	
677.8	0.84527557	0.80715432	
678	0.84520237	0.80685566	
678.2	0.84521559	0.80655711	
678.4	0.8452278	0.80625867	
678.6	0.84499813	0.80596035	
678.8	0.8446428	0.80566213	
679	0.84470191	0.80536402	
679.2	0.84478834	0.80506603	
679.4	0.84438756	0.80476814	
679.6	0.84412943	0.80447036	
679.8	0.84418842	0.8041727	
680	0.84386922	0.80387514	
680.2	0.84340974	0.8035777	
680.4	0.84277016	0.80328036	
680.6	0.84230277	0.80298314	
680.8	0.84145759	0.80268602	
681	0.84084455	0.80238902	
681.2	0.84053343	0.80209212	
681.4	0.84052587	0.80179534	
681.6	0.84043669	0.80149866	
681.8	0.84076891	0.80120209	
682	0.84069296	0.80090564	
682.2	0.84085505	0.80060929	
682.4	0.84076535	0.80031305	
682.6	0.84089801	0.80001693	
682.8	0.84085829	0.79972091	
683	0.84108098	0.799425	
683.2	0.84108723	0.7991292	
683.4	0.84109982	0.79883351	
683.6	0.84124304	0.79853793	
683.8	0.84101096	0.79824246	
684	0.84092798	0.7979471	
684.2	0.84084433	0.79765185	
684.4	0.84044006	0.79735671	
684.6	0.8405033	0.79706167	
684.8	0.84023179	0.79676675	
685	0.84008517	0.79647193	
685.2	0.83982583	0.79617723	
685.4	0.8405995	0.79588263	
685.6	0.84070114	0.79558814	
685.8	0.84041869	0.79529376	
686	0.83998811	0.79499949	
686.2	0.83995264	0.79470533	
686.4	0.83982681	0.79441128	
686.6	0.83927585	0.79411734	
686.8	0.83876509	0.7938235	
687	0.83868054	0.79352978	
687.2	0.83787523	0.79323616	
687.4	0.83723775	0.79294265	
687.6	0.8372113	0.79264925	
687.8	0.83698218	0.79235596	
688	0.8371951	0.79206277	
688.2	0.83693782	0.7917697	
688.4	0.83649946	0.79147673	
688.6	0.83645971	0.79118388	
688.8	0.83580659	0.79089113	
689	0.83569417	0.79059848	
689.2	0.83576883	0.79030595	
689.4	0.83571126	0.79001353	
689.6	0.8349179	0.78972121	
689.8	0.83459482	0.789429	
690	0.83426443	0.7891369	
690.2	0.83422993	0.78884491	
690.4	0.8342127	0.78855303	
690.6	0.83387343	0.78826125	
690.8	0.83405799	0.78796958	
691	0.83331474	0.78767802	
691.2	0.83307957	0.78738657	
691.4	0.83339512	0.78709523	
691.6	0.83350924	0.78680399	
691.8	0.83311777	0.78651286	
692	0.83302781	0.78622184	
692.2	0.83255948	0.78593093	
692.4	0.83255315	0.78564012	
692.6	0.83231245	0.78534942	
692.8	0.83164925	0.78505883	
693	0.8317505	0.78476835	
693.2	0.8315343	0.78447797	
693.4	0.83133062	0.78418771	
693.6	0.83117537	0.78389754	
693.8	0.83142828	0.78360749	
694	0.83089375	0.78331755	
694.2	0.83075333	0.78302771	
694.4	0.83070679	0.78273797	
694.6	0.83033894	0.78244835	
694.8	0.83037979	0.78215883	
695	0.83022447	0.78186942	
695.2	0.83108578	0.78158012	
695.4	0.83145336	0.78129092	
695.6	0.83083731	0.78100184	
695.8	0.83099847	0.78071285	
696	0.83052443	0.78042398	
696.2	0.82995862	0.78013521	
696.4	0.82985406	0.77984655	
696.6	0.82916226	0.779558	
696.8	0.82865425	0.77926955	
697	0.82835474	0.77898121	
697.2	0.82803331	0.77869297	
697.4	0.8280146	0.77840484	
697.6	0.82812692	0.77811682	
697.8	0.82811163	0.77782891	
698	0.82761174	0.7775411	
698.2	0.8273114	0.7772534	
698.4	0.82725472	0.7769658	
698.6	0.82682936	0.77667832	
698.8	0.82705339	0.77639093	
699	0.82716649	0.77610366	
699.2	0.82763419	0.77581649	
699.4	0.82808386	0.77552943	
699.6	0.82804683	0.77524247	
699.8	0.82762623	0.77495562	
700	0.82685423	0.77466887	
700.2	0.82698221	0.77438223	
700.4	0.82681383	0.7740957	
700.6	0.82624483	0.77380928	
700.8	0.82633238	0.77352295	
701	0.82653449	0.77323674	
701.2	0.82653953	0.77295063	
701.4	0.82671873	0.77266463	
701.6	0.8268161	0.77237873	
701.8	0.82641126	0.77209294	
702	0.82581662	0.77180725	
702.2	0.82509539	0.77152168	
702.4	0.82478967	0.7712362	
702.6	0.82446577	0.77095083	
702.8	0.82441283	0.77066557	
703	0.82471405	0.77038041	
703.2	0.82518707	0.77009536	
703.4	0.82542982	0.76981041	
703.6	0.82545535	0.76952557	
703.8	0.82454996	0.76924084	
704	0.82443294	0.76895621	
704.2	0.82413179	0.76867168	
704.4	0.82384017	0.76838726	
704.6	0.82385191	0.76810295	
704.8	0.823967	0.76781874	
705	0.82365411	0.76753464	
705.2	0.82305396	0.76725064	
705.4	0.82302379	0.76696674	
705.6	0.82276333	0.76668295	
705.8	0.82227023	0.76639927	
706	0.82156345	0.76611569	
706.2	0.82143976	0.76583222	
706.4	0.8210819	0.76554885	
706.6	0.82123895	0.76526558	
706.8	0.82165033	0.76498243	
707	0.82197849	0.76469937	
707.2	0.82197321	0.76441642	
707.4	0.82214259	0.76413358	
707.6	0.82197001	0.76385084	
707.8	0.82137618	0.7635682	
708	0.82162795	0.76328567	
708.2	0.82140241	0.76300324	
708.4	0.82092115	0.76272092	
708.6	0.82083771	0.7624387	
708.8	0.82042368	0.76215659	
709	0.81993152	0.76187458	
709.2	0.81947029	0.76159268	
709.4	0.81938224	0.76131088	
709.6	0.8187598	0.76102918	
709.8	0.81825058	0.76074759	
710	0.81755748	0.7604661	
710.2	0.8175979	0.76018472	
710.4	0.81726267	0.75990344	
710.6	0.8175579	0.75962226	
710.8	0.81789402	0.75934119	
711	0.81764487	0.75906022	
711.2	0.81751147	0.75877936	
711.4	0.81753643	0.7584986	
711.6	0.81731554	0.75821795	
711.8	0.8171597	0.75793739	
712	0.81711297	0.75765695	
712.2	0.81705188	0.7573766	
712.4	0.81672624	0.75709636	
712.6	0.81624116	0.75681623	
712.8	0.81571491	0.75653619	
713	0.81486948	0.75625626	
713.2	0.81422544	0.75597644	
713.4	0.81439392	0.75569672	
713.6	0.81384258	0.7554171	
713.8	0.81427714	0.75513758	
714	0.81444641	0.75485817	
714.2	0.81478131	0.75457886	
714.4	0.81502009	0.75429966	
714.6	0.81523238	0.75402056	
714.8	0.81511199	0.75374156	
715	0.81482385	0.75346266	
715.2	0.81459649	0.75318387	
715.4	0.81473552	0.75290518	
715.6	0.81430658	0.75262659	
715.8	0.81417538	0.75234811	
716	0.81415767	0.75206973	
716.2	0.81395949	0.75179146	
716.4	0.81301535	0.75151328	
716.6	0.81263805	0.75123521	
716.8	0.81253857	0.75095724	
717	0.81221915	0.75067938	
717.2	0.81196244	0.75040162	
717.4	0.81175364	0.75012396	
717.6	0.8109679	0.7498464	
717.8	0.81117736	0.74956895	
718	0.81077802	0.7492916	
718.2	0.81033485	0.74901435	
718.4	0.81011807	0.7487372	
718.6	0.80959556	0.74846016	
718.8	0.80884726	0.74818322	
719	0.80854535	0.74790638	
719.2	0.80815352	0.74762964	
719.4	0.80786604	0.74735301	
719.6	0.80735148	0.74707648	
719.8	0.80728274	0.74680005	
