# Supplementary material for: Molecular basis for DNA recognition by the maternal pioneer transcription factor FoxH1
Source: Nat Commun. 2022 Nov 26;13:7279. doi: 10.1038/s41467-022-34925-y (PMC9701222; doi:10.1038/s41467-022-34925-y)
Supplement: Supplementary file 4 — Source Data [file 41467_2022_34925_MOESM4_ESM.zip › Sourcedata/BLIS/FoxA2/GSC/DNA/E11Results.txt]

Conc1	1.25E-07	
Start1	270	
Stop1	719.8	
Kobs	0.00185041426618701	
Error Kobs	1.73573346342961E-05	
Koff	0	
Error Koff	0	
Time1	Data1	Fit1	
270	-0.00986946	0	
270.2	-0.00925242	0.00070542	
270.4	-0.00819081	0.00141053	
270.6	-0.00736289	0.00211534	
270.8	-0.00656142	0.00281985	
271	-0.00546228	0.00352406	
271.2	-0.00442275	0.00422797	
271.4	-0.00359051	0.00493158	
271.6	-0.0029117	0.00563488	
271.8	-0.00173454	0.00633788	
272	-0.00064136	0.00704059	
272.2	0.0003949	0.00774299	
272.4	0.00132363	0.00844509	
272.6	0.00212881	0.00914689	
272.8	0.00268399	0.00984839	
273	0.00348742	0.01054959	
273.2	0.00388946	0.01125049	
273.4	0.00434246	0.01195109	
273.6	0.0054324	0.01265139	
273.8	0.00653419	0.01335139	
274	0.00731297	0.01405109	
274.2	0.00808374	0.01475049	
274.4	0.00917389	0.01544959	
274.6	0.00977944	0.01614839	
274.8	0.01047486	0.0168469	
275	0.01154363	0.0175451	
275.2	0.012282	0.01824301	
275.4	0.01293995	0.01894061	
275.6	0.01398022	0.01963792	
275.8	0.01563767	0.02033493	
276	0.01712838	0.02103164	
276.2	0.01784812	0.02172805	
276.4	0.01878661	0.02242416	
276.6	0.01926563	0.02311998	
276.8	0.02008673	0.0238155	
277	0.02096861	0.02451072	
277.2	0.02141633	0.02520564	
277.4	0.02254455	0.02590027	
277.6	0.02318701	0.02659459	
277.8	0.02407358	0.02728862	
278	0.02443532	0.02798236	
278.2	0.02525084	0.02867579	
278.4	0.02586713	0.02936893	
278.6	0.02651257	0.03006178	
278.8	0.02717974	0.03075432	
279	0.02815841	0.03144657	
279.2	0.02921573	0.03213853	
279.4	0.02977669	0.03283018	
279.6	0.03087082	0.03352154	
279.8	0.03228739	0.03421261	
280	0.03354575	0.03490338	
280.2	0.03422409	0.03559385	
280.4	0.03580119	0.03628403	
280.6	0.03645191	0.03697391	
280.8	0.03755075	0.0376635	
281	0.03822029	0.03835279	
281.2	0.03932465	0.03904179	
281.4	0.04028783	0.03973049	
281.6	0.04120113	0.04041889	
281.8	0.04226462	0.04110701	
282	0.04304244	0.04179482	
282.2	0.04403963	0.04248235	
282.4	0.04438883	0.04316958	
282.6	0.04497918	0.04385651	
282.8	0.04574451	0.04454315	
283	0.04643628	0.0452295	
283.2	0.04715589	0.04591555	
283.4	0.0475278	0.04660131	
283.6	0.04833677	0.04728677	
283.8	0.04926315	0.04797195	
284	0.04975291	0.04865682	
284.2	0.05084918	0.04934141	
284.4	0.05167439	0.0500257	
284.6	0.05208111	0.0507097	
284.8	0.05304728	0.05139341	
285	0.05329339	0.05207682	
285.2	0.05465343	0.05275994	
285.4	0.0552498	0.05344277	
285.6	0.05586864	0.05412531	
285.8	0.05682507	0.05480755	
286	0.05771186	0.0554895	
286.2	0.05811263	0.05617116	
286.4	0.05871771	0.05685253	
286.6	0.05955294	0.05753361	
286.8	0.06059596	0.05821439	
287	0.06132686	0.05889488	
287.2	0.06223156	0.05957509	
287.4	0.06284868	0.060255	
287.6	0.06379741	0.06093462	
287.8	0.06472899	0.06161395	
288	0.06572813	0.06229298	
288.2	0.06709258	0.06297173	
288.4	0.0678765	0.06365019	
288.6	0.06879197	0.06432835	
288.8	0.06969718	0.06500623	
289	0.07044613	0.06568382	
289.2	0.0720397	0.06636111	
289.4	0.07320796	0.06703812	
289.6	0.07463753	0.06771483	
289.8	0.07561331	0.06839126	
290	0.0763956	0.0690674	
290.2	0.07697157	0.06974324	
290.4	0.0779018	0.0704188	
290.6	0.07863093	0.07109407	
290.8	0.07873728	0.07176905	
291	0.07901048	0.07244374	
291.2	0.0797633	0.07311814	
291.4	0.08016702	0.07379225	
291.6	0.08099457	0.07446608	
291.8	0.08138843	0.07513961	
292	0.08200165	0.07581286	
292.2	0.08267801	0.07648582	
292.4	0.08311993	0.07715849	
292.6	0.08374286	0.07783087	
292.8	0.08493231	0.07850297	
293	0.0861249	0.07917478	
293.2	0.08798748	0.07984629	
293.4	0.08932516	0.08051753	
293.6	0.09045811	0.08118847	
293.8	0.09140222	0.08185913	
294	0.09222689	0.0825295	
294.2	0.09301201	0.08319958	
294.4	0.09367127	0.08386938	
294.6	0.09452722	0.08453889	
294.8	0.09491916	0.08520811	
295	0.09554158	0.08587705	
295.2	0.09663058	0.0865457	
295.4	0.09707441	0.08721407	
295.6	0.09791655	0.08788214	
295.8	0.09873279	0.08854994	
296	0.09902335	0.08921744	
296.2	0.09947314	0.08988466	
296.4	0.09969194	0.0905516	
296.6	0.10073083	0.09121825	
296.8	0.10152182	0.09188461	
297	0.10226373	0.09255069	
297.2	0.10335322	0.09321648	
297.4	0.10409692	0.09388199	
297.6	0.10516071	0.09454721	
297.8	0.1059179	0.09521215	
298	0.10605367	0.09587681	
298.2	0.10667586	0.09654117	
298.4	0.10704873	0.09720526	
298.6	0.10773253	0.09786906	
298.8	0.1087498	0.09853258	
299	0.10941782	0.09919581	
299.2	0.11087623	0.09985876	
299.4	0.11179258	0.10052142	
299.6	0.11257833	0.1011838	
299.8	0.11317217	0.1018459	
300	0.1133352	0.10250771	
300.2	0.11412897	0.10316924	
300.4	0.11516278	0.10383049	
300.6	0.11624014	0.10449146	
300.8	0.11702272	0.10515214	
301	0.11817848	0.10581254	
301.2	0.11893367	0.10647265	
301.4	0.119648	0.10713248	
301.6	0.12059805	0.10779203	
301.8	0.12102292	0.1084513	
302	0.12132214	0.10911029	
302.2	0.12194106	0.10976899	
302.4	0.12267752	0.11042741	
302.6	0.12366117	0.11108555	
302.8	0.12503091	0.11174341	
303	0.12576506	0.11240099	
303.2	0.1267972	0.11305828	
303.4	0.12719471	0.1137153	
303.6	0.12783606	0.11437203	
303.8	0.12845123	0.11502848	
304	0.12905625	0.11568465	
304.2	0.12967885	0.11634054	
304.4	0.13060979	0.11699615	
304.6	0.13102702	0.11765148	
304.8	0.13167511	0.11830652	
305	0.13198916	0.11896129	
305.2	0.13262369	0.11961578	
305.4	0.13283409	0.12026998	
305.6	0.13350311	0.12092391	
305.8	0.13388293	0.12157755	
306	0.13433036	0.12223092	
306.2	0.13499358	0.12288401	
306.4	0.13555805	0.12353681	
306.6	0.13663063	0.12418934	
306.8	0.13764768	0.12484159	
307	0.13824726	0.12549356	
307.2	0.1393999	0.12614525	
307.4	0.13980257	0.12679666	
307.6	0.14103761	0.12744779	
307.8	0.14175399	0.12809864	
308	0.14226198	0.12874922	
308.2	0.14269907	0.12939951	
308.4	0.14373493	0.13004953	
308.6	0.14416677	0.13069927	
308.8	0.1446604	0.13134873	
309	0.14505862	0.13199791	
309.2	0.14599503	0.13264682	
309.4	0.14668773	0.13329545	
309.6	0.1472615	0.1339438	
309.8	0.14757711	0.13459187	
310	0.14812585	0.13523966	
310.2	0.1490517	0.13588718	
310.4	0.14976917	0.13653442	
310.6	0.15105802	0.13718138	
310.8	0.15162293	0.13782807	
311	0.15264398	0.13847448	
311.2	0.15345506	0.13912061	
311.4	0.15395481	0.13976647	
311.6	0.15497928	0.14041205	
311.8	0.15554349	0.14105735	
312	0.15552898	0.14170238	
312.2	0.15621864	0.14234713	
312.4	0.15673633	0.1429916	
312.6	0.15704326	0.1436358	
312.8	0.15750894	0.14427972	
313	0.15836519	0.14492337	
313.2	0.15894755	0.14556674	
313.4	0.1593934	0.14620984	
313.6	0.15948311	0.14685266	
313.8	0.16014873	0.1474952	
314	0.16150028	0.14813747	
314.2	0.16277347	0.14877947	
314.4	0.16329324	0.14942119	
314.6	0.16486535	0.15006263	
314.8	0.16588568	0.15070381	
315	0.16741304	0.1513447	
315.2	0.16839616	0.15198532	
315.4	0.16944886	0.15262567	
315.6	0.17037341	0.15326575	
315.8	0.17096551	0.15390555	
316	0.17072658	0.15454507	
316.2	0.17166031	0.15518432	
316.4	0.17204059	0.1558233	
316.6	0.17272874	0.15646201	
316.8	0.17350415	0.15710044	
317	0.17470515	0.1577386	
317.2	0.1748425	0.15837648	
317.4	0.17549158	0.15901409	
317.6	0.17626842	0.15965143	
317.8	0.17716999	0.1602885	
318	0.17863941	0.16092529	
318.2	0.17927988	0.16156181	
318.4	0.17980248	0.16219806	
318.6	0.18066149	0.16283404	
318.8	0.18116281	0.16346974	
319	0.18194175	0.16410517	
319.2	0.18244612	0.16474033	
319.4	0.18272088	0.16537522	
319.6	0.18305362	0.16600983	
319.8	0.18308475	0.16664418	
320	0.18333848	0.16727825	
320.2	0.18429085	0.16791205	
320.4	0.1851008	0.16854558	
320.6	0.1858332	0.16917884	
320.8	0.18679011	0.16981183	
321	0.18782811	0.17044454	
321.2	0.18815191	0.17107699	
321.4	0.18894173	0.17170916	
321.6	0.18973665	0.17234107	
321.8	0.19072289	0.1729727	
322	0.19159856	0.17360406	
322.2	0.19181939	0.17423515	
322.4	0.1916144	0.17486598	
322.6	0.19197827	0.17549653	
322.8	0.19251119	0.17612681	
323	0.19311838	0.17675682	
323.2	0.19387291	0.17738657	
323.4	0.1948359	0.17801604	
323.6	0.1957997	0.17864524	
323.8	0.19667809	0.17927418	
324	0.19793248	0.17990284	
324.2	0.19894998	0.18053124	
324.4	0.19999994	0.18115937	
324.6	0.20053573	0.18178722	
324.8	0.20151097	0.18241481	
325	0.20233972	0.18304213	
325.2	0.20267381	0.18366919	
325.4	0.20326516	0.18429597	
325.6	0.20394537	0.18492249	
325.8	0.2043117	0.18554873	
326	0.20394658	0.18617471	
326.2	0.20394739	0.18680042	
326.4	0.20403885	0.18742586	
326.6	0.20433684	0.18805104	
326.8	0.20513787	0.18867595	
327	0.20572534	0.18930059	
327.2	0.20635486	0.18992496	
327.4	0.20691948	0.19054907	
327.6	0.20686942	0.1911729	
327.8	0.20728059	0.19179647	
328	0.20838826	0.19241978	
328.2	0.209023	0.19304282	
328.4	0.20987454	0.19366559	
328.6	0.21046372	0.19428809	
328.8	0.2110981	0.19491033	
329	0.21086927	0.1955323	
329.2	0.21088888	0.196154	
329.4	0.21146938	0.19677544	
329.6	0.2122195	0.19739661	
329.8	0.21237039	0.19801752	
330	0.21276594	0.19863816	
330.2	0.21418498	0.19925854	
330.4	0.21507118	0.19987865	
330.6	0.21595646	0.20049849	
330.8	0.21754391	0.20111807	
331	0.21775094	0.20173738	
331.2	0.21879012	0.20235643	
331.4	0.21985466	0.20297521	
331.6	0.22034303	0.20359373	
331.8	0.22132706	0.20421198	
332	0.22253077	0.20482997	
332.2	0.2234177	0.2054477	
332.4	0.22480737	0.20606516	
332.6	0.22524041	0.20668235	
332.8	0.22542963	0.20729928	
333	0.22558241	0.20791595	
333.2	0.22596426	0.20853235	
333.4	0.22676494	0.20914849	
333.6	0.22815206	0.20976437	
333.8	0.22852205	0.21037998	
334	0.22970812	0.21099533	
334.2	0.23086629	0.21161041	
334.4	0.23140869	0.21222523	
334.6	0.23206904	0.21283979	
334.8	0.2327149	0.21345409	
335	0.23319325	0.21406812	
335.2	0.23377358	0.21468189	
335.4	0.23395767	0.21529539	
335.6	0.23393578	0.21590864	
335.8	0.23439366	0.21652162	
336	0.23522849	0.21713434	
336.2	0.23583707	0.21774679	
336.4	0.23688179	0.21835899	
336.6	0.23651409	0.21897092	
336.8	0.23645356	0.21958259	
337	0.23685626	0.220194	
337.2	0.23710569	0.22080514	
337.4	0.23768107	0.22141603	
337.6	0.23850878	0.22202665	
337.8	0.23879787	0.22263701	
338	0.23999566	0.22324712	
338.2	0.24042276	0.22385695	
338.4	0.2406714	0.22446653	
338.6	0.2415178	0.22507585	
338.8	0.24168729	0.22568491	
339	0.24265255	0.2262937	
339.2	0.24299335	0.22690224	
339.4	0.24401663	0.22751051	
339.6	0.24496811	0.22811853	
339.8	0.24549266	0.22872628	
340	0.24657094	0.22933377	
340.2	0.24753532	0.22994101	
340.4	0.248447	0.23054798	
340.6	0.24865272	0.23115469	
340.8	0.24929255	0.23176115	
341	0.2503412	0.23236734	
341.2	0.25099573	0.23297328	
341.4	0.25153536	0.23357895	
341.6	0.25265821	0.23418437	
341.8	0.25348244	0.23478953	
342	0.25467282	0.23539442	
342.2	0.25476184	0.23599906	
342.4	0.25517511	0.23660344	
342.6	0.25565404	0.23720756	
342.8	0.25546238	0.23781143	
343	0.25643357	0.23841503	
343.2	0.25671931	0.23901838	
343.4	0.25719981	0.23962146	
343.6	0.25758532	0.24022429	
343.8	0.25763277	0.24082686	
344	0.25854104	0.24142918	
344.2	0.25911183	0.24203123	
344.4	0.2597122	0.24263303	
344.6	0.26020706	0.24323457	
344.8	0.26076259	0.24383585	
345	0.2611539	0.24443688	
345.2	0.26141153	0.24503764	
345.4	0.26181029	0.24563815	
345.6	0.26285313	0.24623841	
345.8	0.26356472	0.2468384	
346	0.26388214	0.24743814	
346.2	0.26451678	0.24803763	
346.4	0.26532951	0.24863685	
346.6	0.2655632	0.24923582	
346.8	0.26631553	0.24983453	
347	0.26758798	0.25043299	
347.2	0.26848754	0.25103119	
347.4	0.26937287	0.25162914	
347.6	0.27019102	0.25222682	
347.8	0.27057533	0.25282426	
348	0.27151788	0.25342143	
348.2	0.27234752	0.25401836	
348.4	0.27306323	0.25461502	
348.6	0.27355372	0.25521143	
348.8	0.27424288	0.25580759	
349	0.27462777	0.25640349	
349.2	0.27474303	0.25699913	
349.4	0.27483863	0.25759452	
349.6	0.27532589	0.25818965	
349.8	0.27568316	0.25878453	
350	0.27580337	0.25937916	
350.2	0.27681513	0.25997353	
350.4	0.27669347	0.26056764	
350.6	0.27680239	0.26116151	
350.8	0.27760939	0.26175511	
351	0.27832567	0.26234847	
351.2	0.27893407	0.26294157	
351.4	0.27966309	0.26353441	
351.6	0.28028551	0.264127	
351.8	0.28074217	0.26471934	
352	0.28142179	0.26531143	
352.2	0.28205321	0.26590326	
352.4	0.28285197	0.26649483	
352.6	0.28360121	0.26708616	
352.8	0.28424993	0.26767723	
353	0.28469531	0.26826805	
353.2	0.28457548	0.26885861	
353.4	0.28519328	0.26944892	
353.6	0.28578765	0.27003898	
353.8	0.28658111	0.27062879	
354	0.28674341	0.27121834	
354.2	0.28736617	0.27180765	
354.4	0.28762865	0.2723967	
354.6	0.28871175	0.27298549	
354.8	0.28953865	0.27357404	
355	0.29068163	0.27416233	
355.2	0.29156411	0.27475037	
355.4	0.2924229	0.27533816	
355.6	0.29279823	0.2759257	
355.8	0.29360948	0.27651299	
356	0.29429621	0.27710002	
356.2	0.29472332	0.27768681	
356.4	0.29528164	0.27827334	
356.6	0.295734	0.27885962	
356.8	0.29631897	0.27944565	
357	0.29676416	0.28003143	
357.2	0.29684562	0.28061696	
357.4	0.2971024	0.28120224	
357.6	0.2970566	0.28178726	
357.8	0.29754196	0.28237204	
358	0.29784886	0.28295657	
358.2	0.29843093	0.28354084	
358.4	0.29881546	0.28412487	
358.6	0.30007901	0.28470865	
358.8	0.30086696	0.28529217	
359	0.30187199	0.28587545	
359.2	0.3024351	0.28645848	
359.4	0.30289581	0.28704125	
359.6	0.30324141	0.28762378	
359.8	0.30449466	0.28820606	
360	0.30471126	0.28878809	
360.2	0.30526002	0.28936987	
360.4	0.30583263	0.2899514	
360.6	0.30658604	0.29053268	
360.8	0.30679044	0.29111372	
361	0.30698597	0.2916945	
361.2	0.30694953	0.29227504	
361.4	0.30667225	0.29285532	
361.6	0.30748538	0.29343536	
361.8	0.30811294	0.29401515	
362	0.30859419	0.29459469	
362.2	0.30935902	0.29517399	
362.4	0.31012856	0.29575303	
362.6	0.31103036	0.29633183	
362.8	0.31154547	0.29691038	
363	0.31239873	0.29748868	
363.2	0.31261887	0.29806674	
363.4	0.31270511	0.29864455	
363.6	0.31325508	0.29922211	
363.8	0.31400277	0.29979942	
364	0.31440989	0.30037648	
364.2	0.3155531	0.3009533	
364.4	0.31582393	0.30152988	
364.6	0.31638502	0.3021062	
364.8	0.31673748	0.30268228	
365	0.31755612	0.30325811	
365.2	0.31806485	0.30383369	
365.4	0.31851846	0.30440903	
365.6	0.31998333	0.30498413	
365.8	0.32034103	0.30555897	
366	0.32082363	0.30613357	
366.2	0.32175009	0.30670793	
366.4	0.32219324	0.30728203	
366.6	0.32268656	0.3078559	
366.8	0.32292714	0.30842951	
367	0.32339214	0.30900288	
367.2	0.3230574	0.30957601	
367.4	0.32322209	0.31014889	
367.6	0.32388739	0.31072152	
367.8	0.32440906	0.31129391	
368	0.32471751	0.31186606	
368.2	0.32526591	0.31243796	
368.4	0.32542896	0.31300961	
368.6	0.32586254	0.31358102	
368.8	0.3263781	0.31415219	
369	0.32698729	0.31472311	
369.2	0.3275951	0.31529379	
369.4	0.3282134	0.31586422	
369.6	0.32906603	0.31643441	
369.8	0.32907127	0.31700435	
370	0.32951136	0.31757405	
370.2	0.33044425	0.31814351	
370.4	0.33125934	0.31871272	
370.6	0.33141275	0.31928169	
370.8	0.33209631	0.31985041	
371	0.33295983	0.32041889	
371.2	0.33354065	0.32098713	
371.4	0.33448558	0.32155513	
371.6	0.33541177	0.32212288	
371.8	0.33581782	0.32269039	
372	0.33620887	0.32325765	
372.2	0.33682769	0.32382467	
372.4	0.33722745	0.32439145	
372.6	0.33740694	0.32495799	
372.8	0.33788743	0.32552429	
373	0.33840743	0.32609034	
373.2	0.33905946	0.32665615	
373.4	0.33967412	0.32722172	
373.6	0.33987918	0.32778704	
373.8	0.34033261	0.32835213	
374	0.34108916	0.32891697	
374.2	0.34210491	0.32948157	
374.4	0.34278838	0.33004593	
374.6	0.34323245	0.33061004	
374.8	0.34512207	0.33117392	
375	0.34571195	0.33173755	
375.2	0.34628246	0.33230094	
375.4	0.34689485	0.33286409	
375.6	0.34723597	0.333427	
375.8	0.34785633	0.33398967	
376	0.34807524	0.3345521	
376.2	0.34820694	0.33511429	
376.4	0.34811323	0.33567623	
376.6	0.34780635	0.33623794	
376.8	0.34806599	0.33679941	
377	0.34835158	0.33736063	
377.2	0.3487332	0.33792162	
377.4	0.34923268	0.33848236	
377.6	0.34884054	0.33904287	
377.8	0.34975938	0.33960313	
378	0.35000245	0.34016316	
378.2	0.35085488	0.34072294	
378.4	0.35147149	0.34128249	
378.6	0.35228155	0.34184179	
378.8	0.3532831	0.34240086	
379	0.35336788	0.34295969	
379.2	0.35439347	0.34351827	
379.4	0.35567694	0.34407662	
379.6	0.35660815	0.34463473	
379.8	0.35733283	0.3451926	
380	0.3574594	0.34575023	
380.2	0.35790901	0.34630763	
380.4	0.35773278	0.34686478	
380.6	0.3585937	0.3474217	
380.8	0.35963465	0.34797838	
381	0.36030398	0.34853482	
381.2	0.36105217	0.34909102	
381.4	0.36150614	0.34964698	
381.6	0.36133303	0.3502027	
381.8	0.36187364	0.35075819	
382	0.36186764	0.35131344	
382.2	0.36244369	0.35186845	
382.4	0.36219337	0.35242323	
382.6	0.362455	0.35297776	
382.8	0.36306921	0.35353206	
383	0.36389587	0.35408612	
383.2	0.3648682	0.35463995	
383.4	0.36514052	0.35519353	
383.6	0.36523951	0.35574688	
383.8	0.36526233	0.3563	
384	0.36563184	0.35685287	
384.2	0.36619791	0.35740551	
384.4	0.36658125	0.35795792	
384.6	0.36760461	0.35851008	
384.8	0.3681266	0.35906201	
385	0.36891717	0.35961371	
385.2	0.36951609	0.36016517	
385.4	0.36968666	0.36071639	
385.6	0.36957718	0.36126737	
385.8	0.36985808	0.36181812	
386	0.37029382	0.36236864	
386.2	0.37059303	0.36291892	
386.4	0.37110468	0.36346896	
386.6	0.37194519	0.36401877	
386.8	0.37288851	0.36456834	
387	0.37360742	0.36511768	
387.2	0.37370868	0.36566678	
387.4	0.37449663	0.36621564	
387.6	0.37529466	0.36676428	
387.8	0.37599769	0.36731267	
388	0.37657084	0.36786083	
388.2	0.37733634	0.36840876	
388.4	0.37757113	0.36895645	
388.6	0.37816918	0.36950391	
388.8	0.37915458	0.37005114	
389	0.37980951	0.37059813	
389.2	0.38042774	0.37114488	
389.4	0.380665	0.3716914	
389.6	0.38079078	0.37223769	
389.8	0.38089902	0.37278374	
390	0.3808866	0.37332956	
390.2	0.38155182	0.37387515	
390.4	0.38237383	0.3744205	
390.6	0.38285413	0.37496562	
390.8	0.38335721	0.3755105	
391	0.38384772	0.37605516	
391.2	0.38415471	0.37659958	
391.4	0.38534596	0.37714376	
391.6	0.38555948	0.37768771	
391.8	0.38648593	0.37823143	
392	0.38682031	0.37877492	
392.2	0.38715054	0.37931818	
392.4	0.3875156	0.3798612	
392.6	0.38867498	0.38040399	
392.8	0.38960892	0.38094654	
393	0.38965945	0.38148887	
393.2	0.39015914	0.38203096	
393.4	0.38969338	0.38257282	
393.6	0.38964531	0.38311445	
393.8	0.38987409	0.38365585	
394	0.39042833	0.38419701	
394.2	0.39080098	0.38473795	
394.4	0.39124384	0.38527865	
394.6	0.39154804	0.38581912	
394.8	0.39137799	0.38635936	
395	0.39196618	0.38689936	
395.2	0.39266514	0.38743914	
395.4	0.39351077	0.38797869	
395.6	0.39401752	0.388518	
395.8	0.39509206	0.38905708	
396	0.39515286	0.38959594	
396.2	0.3954686	0.39013456	
396.4	0.39612344	0.39067295	
396.6	0.39679734	0.39121111	
396.8	0.39745372	0.39174904	
397	0.39749177	0.39228674	
397.2	0.39813367	0.39282421	
397.4	0.39859566	0.39336145	
397.6	0.3995276	0.39389846	
397.8	0.40053598	0.39443524	
398	0.40097205	0.39497179	
398.2	0.40128143	0.39550811	
398.4	0.40167837	0.3960442	
398.6	0.40176199	0.39658006	
398.8	0.40190319	0.3971157	
399	0.40282354	0.3976511	
399.2	0.40316269	0.39818627	
399.4	0.40327869	0.39872122	
399.6	0.40323546	0.39925593	
399.8	0.40392581	0.39979042	
400	0.40395329	0.40032467	
400.2	0.40406771	0.4008587	
400.4	0.40472461	0.4013925	
400.6	0.40558708	0.40192607	
400.8	0.40675446	0.40245942	
401	0.40775425	0.40299253	
401.2	0.40893896	0.40352542	
401.4	0.40985759	0.40405808	
401.6	0.41069657	0.40459051	
401.8	0.41158516	0.40512271	
402	0.41185634	0.40565468	
402.2	0.41198094	0.40618643	
402.4	0.41158512	0.40671795	
402.6	0.41201656	0.40724924	
402.8	0.41217334	0.40778031	
403	0.4123535	0.40831114	
403.2	0.41225287	0.40884175	
403.4	0.41235387	0.40937213	
403.6	0.41246305	0.40990229	
403.8	0.41343443	0.41043222	
404	0.41356791	0.41096192	
404.2	0.41401686	0.41149139	
404.4	0.41479917	0.41202064	
404.6	0.41532817	0.41254966	
404.8	0.41601091	0.41307846	
405	0.41678208	0.41360703	
405.2	0.4176097	0.41413537	
405.4	0.41759443	0.41466349	
405.6	0.4177091	0.41519138	
405.8	0.4178602	0.41571904	
406	0.41788564	0.41624648	
406.2	0.41781897	0.41677369	
406.4	0.41779755	0.41730068	
406.6	0.41850056	0.41782744	
406.8	0.41870641	0.41835397	
407	0.41943069	0.41888028	
407.2	0.42030016	0.41940637	
407.4	0.42088722	0.41993223	
407.6	0.4218257	0.42045786	
407.8	0.42241042	0.42098327	
408	0.42298531	0.42150845	
408.2	0.42375575	0.42203341	
408.4	0.42397156	0.42255815	
408.6	0.42424462	0.42308266	
408.8	0.42538207	0.42360694	
409	0.42634937	0.424131	
409.2	0.42670062	0.42465484	
409.4	0.42695055	0.42517845	
409.6	0.42760638	0.42570184	
409.8	0.42802352	0.42622501	
410	0.42861944	0.42674795	
410.2	0.42876236	0.42727066	
410.4	0.42927871	0.42779316	
410.6	0.43012663	0.42831542	
410.8	0.43034552	0.42883747	
411	0.43109855	0.42935929	
411.2	0.4315876	0.42988089	
411.4	0.43190951	0.43040226	
411.6	0.43196106	0.43092342	
411.8	0.43180193	0.43144435	
412	0.43235991	0.43196505	
412.2	0.4326631	0.43248553	
412.4	0.43270281	0.43300579	
412.6	0.43304042	0.43352583	
412.8	0.4337644	0.43404565	
413	0.43391056	0.43456524	
413.2	0.43442317	0.43508461	
413.4	0.43541613	0.43560375	
413.6	0.43578891	0.43612268	
413.8	0.43633336	0.43664138	
414	0.43708315	0.43715986	
414.2	0.43773573	0.43767812	
414.4	0.4381507	0.43819616	
414.6	0.43853309	0.43871397	
414.8	0.43851252	0.43923157	
415	0.43928177	0.43974894	
415.2	0.44011856	0.44026609	
415.4	0.44057706	0.44078302	
415.6	0.44060233	0.44129973	
415.8	0.44111169	0.44181621	
416	0.44176869	0.44233248	
416.2	0.44178845	0.44284852	
416.4	0.44179137	0.44336435	
416.6	0.4418944	0.44387995	
416.8	0.44229941	0.44439533	
417	0.44267818	0.44491049	
417.2	0.44353909	0.44542543	
417.4	0.44415601	0.44594015	
417.6	0.44489465	0.44645465	
417.8	0.44538279	0.44696893	
418	0.44610285	0.44748299	
418.2	0.44675012	0.44799683	
418.4	0.44676776	0.44851045	
418.6	0.44713107	0.44902385	
418.8	0.44818033	0.44953703	
419	0.44912794	0.45004999	
419.2	0.45019117	0.45056273	
419.4	0.45076887	0.45107525	
419.6	0.451406	0.45158755	
419.8	0.45224296	0.45209963	
420	0.45286775	0.45261149	
420.2	0.45292487	0.45312314	
420.4	0.45315539	0.45363456	
420.6	0.453746	0.45414577	
420.8	0.45413223	0.45465675	
421	0.45462523	0.45516752	
421.2	0.45472496	0.45567807	
421.4	0.45462063	0.4561884	
421.6	0.45499489	0.45669851	
421.8	0.45512667	0.45720841	
422	0.45539468	0.45771808	
422.2	0.45573243	0.45822754	
422.4	0.45617813	0.45873678	
422.6	0.4567302	0.4592458	
422.8	0.45773186	0.4597546	
423	0.45804732	0.46026319	
423.2	0.45853187	0.46077156	
423.4	0.45919229	0.46127971	
423.6	0.459672	0.46178764	
423.8	0.4602961	0.46229536	
424	0.46041947	0.46280285	
424.2	0.46047955	0.46331013	
424.4	0.46080076	0.4638172	
424.6	0.46135487	0.46432404	
424.8	0.4611734	0.46483067	
425	0.4612754	0.46533708	
425.2	0.46087342	0.46584328	
425.4	0.46142463	0.46634926	
425.6	0.46255063	0.46685502	
425.8	0.46328558	0.46736057	
426	0.46388083	0.4678659	
426.2	0.46429851	0.46837101	
426.4	0.46494102	0.46887591	
426.6	0.46546917	0.46938059	
426.8	0.46578143	0.46988505	
427	0.46602895	0.4703893	
427.2	0.46662651	0.47089333	
427.4	0.46748438	0.47139715	
427.6	0.46754464	0.47190075	
427.8	0.46861565	0.47240413	
428	0.46874959	0.4729073	
428.2	0.46893588	0.47341026	
428.4	0.46963354	0.473913	
428.6	0.4702874	0.47441552	
428.8	0.4706849	0.47491783	
429	0.47102437	0.47541992	
429.2	0.47126055	0.4759218	
429.4	0.47231419	0.47642347	
429.6	0.47286	0.47692492	
429.8	0.47297322	0.47742615	
430	0.47247975	0.47792717	
430.2	0.47216623	0.47842798	
430.4	0.47286874	0.47892857	
430.6	0.47308723	0.47942894	
430.8	0.47372469	0.47992911	
431	0.47423446	0.48042906	
431.2	0.47503225	0.48092879	
431.4	0.47569697	0.48142831	
431.6	0.47555264	0.48192762	
431.8	0.47649879	0.48242671	
432	0.4765307	0.48292559	
432.2	0.47678316	0.48342425	
432.4	0.47782775	0.48392271	
432.6	0.47814731	0.48442094	
432.8	0.47839052	0.48491897	
433	0.47882407	0.48541678	
433.2	0.47919822	0.48591438	
433.4	0.48008781	0.48641177	
433.6	0.48000524	0.48690894	
433.8	0.480389	0.4874059	
434	0.48088926	0.48790265	
434.2	0.48172794	0.48839918	
434.4	0.48281792	0.4888955	
434.6	0.48321592	0.48939161	
434.8	0.48450703	0.48988751	
435	0.484841	0.4903832	
435.2	0.48508345	0.49087867	
435.4	0.48535507	0.49137393	
435.6	0.48462616	0.49186898	
435.8	0.48510745	0.49236381	
436	0.48514208	0.49285844	
436.2	0.48500397	0.49335285	
436.4	0.48522664	0.49384705	
436.6	0.48484235	0.49434104	
436.8	0.4854066	0.49483482	
437	0.4860067	0.49532839	
437.2	0.48603051	0.49582174	
437.4	0.4861012	0.49631489	
437.6	0.48648814	0.49680782	
437.8	0.48712937	0.49730054	
438	0.48761637	0.49779305	
438.2	0.48846474	0.49828535	
438.4	0.48926269	0.49877744	
438.6	0.48946725	0.49926932	
438.8	0.4905774	0.49976099	
439	0.49091813	0.50025245	
439.2	0.49123043	0.5007437	
439.4	0.49213056	0.50123473	
439.6	0.49228169	0.50172556	
439.8	0.49353047	0.50221618	
440	0.49413311	0.50270659	
440.2	0.49473393	0.50319678	
440.4	0.49523273	0.50368677	
440.6	0.49560987	0.50417655	
440.8	0.49601015	0.50466611	
441	0.4959496	0.50515547	
441.2	0.4955612	0.50564462	
441.4	0.4950814	0.50613356	
441.6	0.49538408	0.50662229	
441.8	0.49538114	0.50711081	
442	0.4957486	0.50759912	
442.2	0.4961016	0.50808722	
442.4	0.49606338	0.50857512	
442.6	0.49642516	0.5090628	
442.8	0.49698378	0.50955028	
443	0.49774792	0.51003754	
443.2	0.49823053	0.5105246	
443.4	0.49893181	0.51101145	
443.6	0.49970612	0.51149809	
443.8	0.50045614	0.51198452	
444	0.50068954	0.51247075	
444.2	0.50118538	0.51295677	
444.4	0.50167549	0.51344257	
444.6	0.50235764	0.51392818	
444.8	0.5025189	0.51441357	
445	0.50260627	0.51489875	
445.2	0.50276947	0.51538373	
445.4	0.50315115	0.5158685	
445.6	0.50320929	0.51635306	
445.8	0.50379642	0.51683742	
446	0.50405863	0.51732156	
446.2	0.50455344	0.5178055	
446.4	0.50495417	0.51828923	
446.6	0.50526773	0.51877276	
446.8	0.50559987	0.51925608	
447	0.50679708	0.51973919	
447.2	0.50705806	0.5202221	
447.4	0.50801355	0.52070479	
447.6	0.50862216	0.52118728	
447.8	0.50867057	0.52166957	
448	0.50898333	0.52215165	
448.2	0.50997949	0.52263352	
448.4	0.51084067	0.52311519	
448.6	0.51171449	0.52359665	
448.8	0.512078	0.5240779	
449	0.5121448	0.52455895	
449.2	0.51241113	0.52503979	
449.4	0.51229172	0.52552042	
449.6	0.51232702	0.52600085	
449.8	0.51259103	0.52648108	
450	0.51324434	0.52696109	
450.2	0.51325401	0.52744091	
450.4	0.51281812	0.52792052	
450.6	0.51345776	0.52839992	
450.8	0.51441203	0.52887911	
451	0.51498278	0.52935811	
451.2	0.5151613	0.52983689	
451.4	0.51538049	0.53031547	
451.6	0.51567686	0.53079385	
451.8	0.51630257	0.53127202	
452	0.51716983	0.53174999	
452.2	0.51815299	0.53222775	
452.4	0.51895336	0.53270531	
452.6	0.51951985	0.53318267	
452.8	0.51952444	0.53365981	
453	0.5191857	0.53413676	
453.2	0.51993564	0.5346135	
453.4	0.52027535	0.53509004	
453.6	0.52092309	0.53556637	
453.8	0.52077259	0.5360425	
454	0.52149554	0.53651842	
454.2	0.52129623	0.53699415	
454.4	0.52151364	0.53746966	
454.6	0.52243462	0.53794498	
454.8	0.52264844	0.53842009	
455	0.52239455	0.53889499	
455.2	0.52253754	0.5393697	
455.4	0.52286597	0.5398442	
455.6	0.52381904	0.5403185	
455.8	0.52454791	0.54079259	
456	0.52511282	0.54126648	
456.2	0.52569015	0.54174017	
456.4	0.52632653	0.54221366	
456.6	0.52658678	0.54268694	
456.8	0.52673204	0.54316002	
457	0.52698226	0.5436329	
457.2	0.52801477	0.54410557	
457.4	0.52815973	0.54457805	
457.6	0.5286435	0.54505032	
457.8	0.5287088	0.54552239	
458	0.52917687	0.54599425	
458.2	0.52949286	0.54646592	
458.4	0.52951897	0.54693738	
458.6	0.52976877	0.54740864	
458.8	0.52963818	0.5478797	
459	0.52999864	0.54835056	
459.2	0.53054923	0.54882121	
459.4	0.53078873	0.54929167	
459.6	0.5312488	0.54976192	
459.8	0.53162631	0.55023197	
460	0.53186579	0.55070182	
460.2	0.53260393	0.55117147	
460.4	0.53294554	0.55164092	
460.6	0.53327319	0.55211016	
460.8	0.5333348	0.55257921	
461	0.53389139	0.55304806	
461.2	0.53452626	0.5535167	
461.4	0.53539752	0.55398514	
461.6	0.53639725	0.55445339	
461.8	0.5369282	0.55492143	
462	0.53742133	0.55538927	
462.2	0.53793588	0.55585691	
462.4	0.53783818	0.55632436	
462.6	0.53817659	0.5567916	
462.8	0.53870942	0.55725864	
463	0.53986003	0.55772548	
463.2	0.53997105	0.55819212	
463.4	0.54001488	0.55865857	
463.6	0.54027123	0.55912481	
463.8	0.54050105	0.55959085	
464	0.5404068	0.5600567	
464.2	0.54041557	0.56052234	
464.4	0.54011461	0.56098778	
464.6	0.54065024	0.56145303	
464.8	0.54080962	0.56191808	
465	0.54162183	0.56238292	
465.2	0.54235316	0.56284757	
465.4	0.54318217	0.56331202	
465.6	0.54392214	0.56377627	
465.8	0.54458066	0.56424032	
466	0.54481484	0.56470418	
466.2	0.54514353	0.56516783	
466.4	0.54541671	0.56563129	
466.6	0.54619633	0.56609454	
466.8	0.54683601	0.5665576	
467	0.54752889	0.56702046	
467.2	0.54785211	0.56748313	
467.4	0.54834054	0.56794559	
467.6	0.54865226	0.56840786	
467.8	0.54863874	0.56886993	
468	0.54846599	0.5693318	
468.2	0.54877925	0.56979347	
468.4	0.54892252	0.57025494	
468.6	0.54947642	0.57071622	
468.8	0.54921152	0.5711773	
469	0.54973424	0.57163819	
469.2	0.54978493	0.57209887	
469.4	0.55009864	0.57255936	
469.6	0.55036795	0.57301965	
469.8	0.55093636	0.57347975	
470	0.55061318	0.57393964	
470.2	0.55026406	0.57439934	
470.4	0.55036651	0.57485885	
470.6	0.55103966	0.57531815	
470.8	0.55120317	0.57577726	
471	0.55215022	0.57623618	
471.2	0.55304463	0.5766949	
471.4	0.55384574	0.57715342	
471.6	0.55454263	0.57761174	
471.8	0.554766	0.57806987	
472	0.55588345	0.5785278	
472.2	0.55639864	0.57898554	
472.4	0.55687699	0.57944308	
472.6	0.55753392	0.57990042	
472.8	0.55768726	0.58035757	
473	0.55831172	0.58081452	
473.2	0.55838907	0.58127128	
473.4	0.55921547	0.58172784	
473.6	0.55927071	0.58218421	
473.8	0.55932448	0.58264038	
474	0.55905227	0.58309635	
474.2	0.5592211	0.58355213	
474.4	0.55991942	0.58400772	
474.6	0.56020786	0.58446311	
474.8	0.56056716	0.5849183	
475	0.56144075	0.5853733	
475.2	0.56190637	0.58582811	
475.4	0.56250988	0.58628272	
475.6	0.56264365	0.58673714	
475.8	0.56289291	0.58719136	
476	0.56333174	0.58764539	
476.2	0.56327457	0.58809922	
476.4	0.56361074	0.58855286	
476.6	0.56352142	0.5890063	
476.8	0.56360664	0.58945955	
477	0.56370479	0.58991261	
477.2	0.56422384	0.59036547	
477.4	0.56488312	0.59081814	
477.6	0.56562174	0.59127061	
477.8	0.56631064	0.59172289	
478	0.56727521	0.59217498	
478.2	0.56795717	0.59262687	
478.4	0.56850872	0.59307857	
478.6	0.56885044	0.59353008	
478.8	0.56956019	0.59398139	
479	0.5697537	0.59443251	
479.2	0.57000596	0.59488344	
479.4	0.57008513	0.59533417	
479.6	0.56978749	0.59578471	
479.8	0.56965848	0.59623506	
480	0.56965848	0.59668529	
480.2	0.56867835	0.5964645	
480.4	0.56765023	0.5962438	
480.6	0.56652174	0.59602319	
480.8	0.56558546	0.59580265	
481	0.56435907	0.59558219	
481.2	0.56341984	0.59536182	
481.4	0.56226988	0.59514153	
481.6	0.56155944	0.59492132	
481.8	0.56118418	0.59470119	
482	0.56065236	0.59448114	
482.2	0.56053865	0.59426117	
482.4	0.56050209	0.59404129	
482.6	0.56066663	0.59382148	
482.8	0.56061847	0.59360176	
483	0.56050799	0.59338212	
483.2	0.56042851	0.59316256	
483.4	0.56043121	0.59294308	
483.6	0.55987216	0.59272368	
483.8	0.56019708	0.59250437	
484	0.56006714	0.59228513	
484.2	0.55980413	0.59206598	
484.4	0.56005147	0.5918469	
484.6	0.56034518	0.59162791	
484.8	0.56025045	0.591409	
485	0.56050521	0.59119017	
485.2	0.56072917	0.59097142	
485.4	0.5601103	0.59075276	
485.6	0.56050844	0.59053417	
485.8	0.56011323	0.59031566	
486	0.56005317	0.59009724	
486.2	0.56034648	0.58987889	
486.4	0.56040778	0.58966063	
486.6	0.56026856	0.58944245	
486.8	0.55989792	0.58922434	
487	0.55958115	0.58900632	
487.2	0.5593841	0.58878838	
487.4	0.55888435	0.58857052	
487.6	0.55862039	0.58835274	
487.8	0.55877796	0.58813504	
488	0.55767105	0.58791742	
488.2	0.55730551	0.58769989	
488.4	0.55734622	0.58748243	
488.6	0.55685361	0.58726505	
488.8	0.5564462	0.58704776	
489	0.55643285	0.58683054	
489.2	0.55579557	0.5866134	
489.4	0.55501335	0.58639635	
489.6	0.55462438	0.58617937	
489.8	0.5537312	0.58596248	
490	0.55394627	0.58574566	
490.2	0.55366278	0.58552893	
490.4	0.55365775	0.58531228	
490.6	0.55343133	0.5850957	
490.8	0.55345764	0.58487921	
491	0.55345023	0.58466279	
491.2	0.55328115	0.58444646	
491.4	0.55321867	0.58423021	
491.6	0.55368732	0.58401403	
491.8	0.55349533	0.58379794	
492	0.5528582	0.58358193	
492.2	0.55349221	0.58336599	
492.4	0.55376191	0.58315014	
492.6	0.55369765	0.58293436	
492.8	0.55367661	0.58271867	
493	0.55374575	0.58250306	
493.2	0.55356524	0.58228752	
493.4	0.55266963	0.58207207	
493.6	0.55194792	0.58185669	
493.8	0.55146611	0.5816414	
494	0.55145301	0.58142618	
494.2	0.55156873	0.58121104	
494.4	0.55159906	0.58099599	
494.6	0.55146965	0.58078101	
494.8	0.55161235	0.58056611	
495	0.55178913	0.5803513	
495.2	0.55184644	0.58013656	
495.4	0.55212761	0.5799219	
495.6	0.55248328	0.57970732	
495.8	0.55254753	0.57949282	
496	0.55245905	0.5792784	
496.2	0.55274738	0.57906406	
496.4	0.55266009	0.5788498	
496.6	0.55263091	0.57863561	
496.8	0.55249619	0.57842151	
497	0.55214765	0.57820748	
497.2	0.55156703	0.57799354	
497.4	0.55058408	0.57777967	
497.6	0.55069063	0.57756589	
497.8	0.55045661	0.57735218	
498	0.55034403	0.57713855	
498.2	0.55059179	0.576925	
498.4	0.54986462	0.57671153	
498.6	0.54967004	0.57649814	
498.8	0.54942545	0.57628483	
499	0.54897801	0.57607159	
499.2	0.54882804	0.57585844	
499.4	0.54869762	0.57564536	
499.6	0.54824015	0.57543236	
499.8	0.5476535	0.57521945	
500	0.54730899	0.57500661	
500.2	0.54695161	0.57479385	
500.4	0.5473933	0.57458116	
500.6	0.54742651	0.57436856	
500.8	0.5473197	0.57415604	
501	0.54722632	0.57394359	
501.2	0.54699116	0.57373122	
501.4	0.54700534	0.57351893	
501.6	0.54704729	0.57330672	
501.8	0.54698518	0.57309459	
502	0.54672877	0.57288254	
502.2	0.54632085	0.57267056	
502.4	0.54512629	0.57245867	
502.6	0.54534796	0.57224685	
502.8	0.54554244	0.57203511	
503	0.54529157	0.57182345	
503.2	0.54502419	0.57161187	
503.4	0.54485698	0.57140036	
503.6	0.54447849	0.57118894	
503.8	0.54414962	0.57097759	
504	0.54431512	0.57076632	
504.2	0.54446203	0.57055513	
504.4	0.5448226	0.57034401	
504.6	0.54423018	0.57013298	
504.8	0.54422399	0.56992202	
505	0.54396492	0.56971114	
505.2	0.54314938	0.56950034	
505.4	0.54256583	0.56928962	
505.6	0.54218256	0.56907897	
505.8	0.5422309	0.5688684	
506	0.54176028	0.56865791	
506.2	0.54129247	0.5684475	
506.4	0.54103241	0.56823717	
506.6	0.54125224	0.56802691	
506.8	0.54088736	0.56781673	
507	0.54043989	0.56760663	
507.2	0.54015269	0.56739661	
507.4	0.54030324	0.56718667	
507.6	0.53995266	0.5669768	
507.8	0.5401358	0.56676701	
508	0.54028732	0.5665573	
508.2	0.54096927	0.56634766	
508.4	0.54066656	0.56613811	
508.6	0.54048965	0.56592863	
508.8	0.54076293	0.56571922	
509	0.54051236	0.5655099	
509.2	0.54032239	0.56530065	
509.4	0.5400611	0.56509148	
509.6	0.54052128	0.56488239	
509.8	0.54029021	0.56467338	
510	0.53999089	0.56446444	
510.2	0.53965192	0.56425558	
510.4	0.53922343	0.5640468	
510.6	0.53918372	0.56383809	
510.8	0.53865064	0.56362946	
511	0.53877229	0.56342091	
511.2	0.538668	0.56321244	
511.4	0.53844605	0.56300404	
511.6	0.53843545	0.56279572	
511.8	0.53854806	0.56258748	
512	0.53867208	0.56237932	
512.2	0.53911286	0.56217123	
512.4	0.53877025	0.56196322	
512.6	0.5391919	0.56175528	
512.8	0.53921454	0.56154742	
513	0.5392981	0.56133964	
513.2	0.53934059	0.56113194	
513.4	0.53890222	0.56092431	
513.6	0.53837477	0.56071676	
513.8	0.53780788	0.56050929	
514	0.53753604	0.56030189	
514.2	0.53683275	0.56009457	
514.4	0.53648246	0.55988733	
514.6	0.53577346	0.55968016	
514.8	0.53516822	0.55947307	
515	0.53495504	0.55926606	
515.2	0.53447574	0.55905912	
515.4	0.53424553	0.55885226	
515.6	0.53367655	0.55864548	
515.8	0.53328137	0.55843877	
516	0.53348195	0.55823214	
516.2	0.53341982	0.55802559	
516.4	0.53393473	0.55781911	
516.6	0.53438721	0.55761271	
516.8	0.53434851	0.55740639	
517	0.53430968	0.55720014	
517.2	0.53435135	0.55699397	
517.4	0.53427898	0.55678787	
517.6	0.5344153	0.55658185	
517.8	0.53453191	0.55637591	
518	0.53432551	0.55617004	
518.2	0.53390643	0.55596425	
518.4	0.53437918	0.55575853	
518.6	0.53395566	0.5555529	
518.8	0.53434047	0.55534733	
519	0.53369652	0.55514185	
519.2	0.53357751	0.55493644	
519.4	0.53328234	0.5547311	
519.6	0.53261859	0.55452584	
519.8	0.53262228	0.55432066	
520	0.532715	0.55411555	
520.2	0.53201253	0.55391052	
520.4	0.53180719	0.55370557	
520.6	0.53131769	0.55350069	
520.8	0.53085192	0.55329589	
521	0.53018106	0.55309116	
521.2	0.52988872	0.55288651	
521.4	0.52946311	0.55268193	
521.6	0.52926894	0.55247743	
521.8	0.52888649	0.55227301	
522	0.5289135	0.55206866	
522.2	0.52902199	0.55186438	
522.4	0.52953519	0.55166019	
522.6	0.52970725	0.55145606	
522.8	0.52994223	0.55125202	
523	0.52983972	0.55104805	
523.2	0.52990487	0.55084415	
523.4	0.53024461	0.55064033	
523.6	0.53017029	0.55043659	
523.8	0.53046563	0.55023292	
524	0.53062486	0.55002932	
524.2	0.52985541	0.5498258	
524.4	0.53015315	0.54962236	
524.6	0.53022287	0.54941899	
524.8	0.5303151	0.5492157	
525	0.52977742	0.54901248	
525.2	0.52936765	0.54880934	
525.4	0.5293312	0.54860627	
525.6	0.52916344	0.54840328	
525.8	0.52841175	0.54820036	
526	0.5282408	0.54799752	
526.2	0.52793288	0.54779475	
526.4	0.52798188	0.54759206	
526.6	0.52775732	0.54738944	
526.8	0.52761612	0.5471869	
527	0.52764864	0.54698443	
527.2	0.52764187	0.54678204	
527.4	0.52748298	0.54657973	
527.6	0.52710746	0.54637748	
527.8	0.52717965	0.54617532	
528	0.52724437	0.54597322	
528.2	0.52684859	0.5457712	
528.4	0.52759138	0.54556926	
528.6	0.52774202	0.54536739	
528.8	0.52791119	0.5451656	
529	0.52732132	0.54496388	
529.2	0.52678624	0.54476224	
529.4	0.52657419	0.54456067	
529.6	0.52599862	0.54435917	
529.8	0.52530792	0.54415775	
530	0.5251748	0.5439564	
530.2	0.52482765	0.54375513	
530.4	0.52463928	0.54355393	
530.6	0.52456959	0.54335281	
530.8	0.52477624	0.54315176	
531	0.52467449	0.54295079	
531.2	0.52435312	0.54274989	
531.4	0.52355711	0.54254906	
531.6	0.52362091	0.54234831	
531.8	0.52341149	0.54214764	
532	0.52384877	0.54194703	
532.2	0.52380798	0.54174651	
532.4	0.52429184	0.54154605	
532.6	0.5246317	0.54134567	
532.8	0.52428735	0.54114537	
533	0.52402883	0.54094514	
533.2	0.52358065	0.54074498	
533.4	0.52375932	0.54054489	
533.6	0.52352454	0.54034489	
533.8	0.52305596	0.54014495	
534	0.52259821	0.53994509	
534.2	0.52290159	0.5397453	
534.4	0.52266811	0.53954559	
534.6	0.5224756	0.53934595	
534.8	0.52231196	0.53914638	
535	0.52190922	0.53894689	
535.2	0.52159549	0.53874747	
535.4	0.52111449	0.53854813	
535.6	0.5211655	0.53834886	
535.8	0.5210982	0.53814966	
536	0.52123516	0.53795054	
536.2	0.52055532	0.53775149	
536.4	0.52048593	0.53755251	
536.6	0.51998979	0.53735361	
536.8	0.51961454	0.53715478	
537	0.51950863	0.53695603	
537.2	0.51907575	0.53675734	
537.4	0.51886152	0.53655874	
537.6	0.51829959	0.5363602	
537.8	0.51840261	0.53616174	
538	0.51882952	0.53596335	
538.2	0.51948225	0.53576504	
538.4	0.51929278	0.5355668	
538.6	0.51970129	0.53536863	
538.8	0.51988783	0.53517054	
539	0.5199962	0.53497252	
539.2	0.52028858	0.53477457	
539.4	0.52044383	0.5345767	
539.6	0.52042627	0.53437889	
539.8	0.52032821	0.53418117	
540	0.52011253	0.53398351	
540.2	0.5193182	0.53378593	
540.4	0.51920149	0.53358842	
540.6	0.51874853	0.53339099	
540.8	0.51873372	0.53319362	
541	0.51833729	0.53299633	
541.2	0.51796982	0.53279912	
541.4	0.51763371	0.53260197	
541.6	0.51773186	0.5324049	
541.8	0.51789341	0.53220791	
542	0.51761604	0.53201098	
542.2	0.51723853	0.53181413	
542.4	0.51720039	0.53161735	
542.6	0.51725033	0.53142065	
542.8	0.51690585	0.53122401	
543	0.51691263	0.53102745	
543.2	0.51641014	0.53083096	
543.4	0.51617527	0.53063455	
543.6	0.51558522	0.53043821	
543.8	0.51547697	0.53024194	
544	0.51517208	0.53004574	
544.2	0.51447898	0.52984962	
544.4	0.51471186	0.52965356	
544.6	0.51403943	0.52945758	
544.8	0.51392621	0.52926168	
545	0.51392644	0.52906584	
545.2	0.51408309	0.52887008	
545.4	0.51415684	0.52867439	
545.6	0.5144547	0.52847877	
545.8	0.51471978	0.52828323	
546	0.51454935	0.52808776	
546.2	0.51486676	0.52789236	
546.4	0.51512634	0.52769703	
546.6	0.51522955	0.52750177	
546.8	0.51547454	0.52730659	
547	0.51566417	0.52711148	
547.2	0.51542345	0.52691644	
547.4	0.51533971	0.52672147	
547.6	0.51489019	0.52652658	
547.8	0.51474119	0.52633176	
548	0.51477889	0.52613701	
548.2	0.51452831	0.52594233	
548.4	0.51413184	0.52574772	
548.6	0.51328784	0.52555319	
548.8	0.51295545	0.52535873	
549	0.51252202	0.52516433	
549.2	0.51232223	0.52497002	
549.4	0.51191728	0.52477577	
549.6	0.51234188	0.5245816	
549.8	0.51244316	0.52438749	
550	0.51196863	0.52419346	
550.2	0.5115604	0.5239995	
550.4	0.51087629	0.52380562	
550.6	0.51114096	0.5236118	
550.8	0.51151632	0.52341806	
551	0.51150769	0.52322438	
551.2	0.51184856	0.52303078	
551.4	0.51204199	0.52283725	
551.6	0.51200562	0.5226438	
551.8	0.51245259	0.52245041	
552	0.51255849	0.5222571	
552.2	0.51215237	0.52206385	
552.4	0.51172868	0.52187068	
552.6	0.51169736	0.52167758	
552.8	0.51154567	0.52148456	
553	0.51147645	0.5212916	
553.2	0.51144939	0.52109871	
553.4	0.5115692	0.5209059	
553.6	0.51189644	0.52071316	
553.8	0.51104588	0.52052049	
554	0.51020162	0.52032789	
554.2	0.50919707	0.52013536	
554.4	0.50862521	0.5199429	
554.6	0.50885221	0.51975051	
554.8	0.50848913	0.5195582	
555	0.50833832	0.51936595	
555.2	0.50870299	0.51917378	
555.4	0.50828268	0.51898168	
555.6	0.50793336	0.51878965	
555.8	0.50775649	0.51859769	
556	0.50720424	0.5184058	
556.2	0.50685406	0.51821398	
556.4	0.50662664	0.51802224	
556.6	0.5067102	0.51783056	
556.8	0.50668239	0.51763896	
557	0.50666129	0.51744742	
557.2	0.50651443	0.51725596	
557.4	0.50635259	0.51706457	
557.6	0.50617708	0.51687324	
557.8	0.50572441	0.51668199	
558	0.50553977	0.51649081	
558.2	0.50533289	0.51629971	
558.4	0.50502283	0.51610867	
558.6	0.5048546	0.5159177	
558.8	0.50455248	0.5157268	
559	0.50510684	0.51553598	
559.2	0.50556604	0.51534522	
559.4	0.50542323	0.51515454	
559.6	0.50547279	0.51496392	
559.8	0.50524334	0.51477338	
560	0.50486657	0.5145829	
560.2	0.50468184	0.5143925	
560.4	0.50471458	0.51420217	
560.6	0.50444431	0.51401191	
560.8	0.50413251	0.51382171	
561	0.50371192	0.51363159	
561.2	0.5034387	0.51344154	
561.4	0.5036568	0.51325156	
561.6	0.50358987	0.51306165	
561.8	0.50361341	0.51287181	
562	0.50387562	0.51268204	
562.2	0.50408685	0.51249234	
562.4	0.50400335	0.51230271	
562.6	0.50440663	0.51211315	
562.8	0.50443657	0.51192366	
563	0.50483469	0.51173424	
563.2	0.50494634	0.51154489	
563.4	0.50463174	0.51135561	
563.6	0.50479891	0.51116641	
563.8	0.50440037	0.51097727	
564	0.50427951	0.5107882	
564.2	0.50370892	0.5105992	
564.4	0.50325751	0.51041027	
564.6	0.50260641	0.51022141	
564.8	0.5023931	0.51003262	
565	0.50215154	0.5098439	
565.2	0.50226127	0.50965525	
565.4	0.50212015	0.50946667	
565.6	0.50217886	0.50927816	
565.8	0.5027635	0.50908972	
566	0.50288562	0.50890135	
566.2	0.50280589	0.50871305	
566.4	0.50291813	0.50852482	
566.6	0.50311599	0.50833666	
566.8	0.50265951	0.50814857	
567	0.50265823	0.50796054	
567.2	0.50241625	0.50777259	
567.4	0.50213761	0.50758471	
567.6	0.5020083	0.50739689	
567.8	0.50119296	0.50720915	
568	0.50054484	0.50702148	
568.2	0.49974722	0.50683387	
568.4	0.4996934	0.50664633	
568.6	0.49934618	0.50645887	
568.8	0.49936902	0.50627147	
569	0.49930244	0.50608414	
569.2	0.49917847	0.50589689	
569.4	0.49936948	0.5057097	
569.6	0.49991727	0.50552258	
569.8	0.49958395	0.50533553	
570	0.4991566	0.50514854	
570.2	0.49864215	0.50496163	
570.4	0.49857569	0.50477479	
570.6	0.49838398	0.50458801	
570.8	0.49809067	0.50440131	
571	0.49793554	0.50421467	
571.2	0.49740831	0.50402811	
571.4	0.49709101	0.50384161	
571.6	0.49668511	0.50365518	
571.8	0.49653352	0.50346882	
572	0.49626199	0.50328253	
572.2	0.49640628	0.50309631	
572.4	0.49658783	0.50291016	
572.6	0.49680452	0.50272407	
572.8	0.49743028	0.50253806	
573	0.49799668	0.50235211	
573.2	0.49843627	0.50216623	
573.4	0.49854579	0.50198042	
573.6	0.49840874	0.50179468	
573.8	0.49813813	0.50160901	
574	0.49787641	0.50142341	
574.2	0.49738734	0.50123788	
574.4	0.49735251	0.50105241	
574.6	0.49716894	0.50086702	
574.8	0.49660527	0.50068169	
575	0.4960827	0.50049643	
575.2	0.49551612	0.50031124	
575.4	0.49528464	0.50012611	
575.6	0.49502821	0.49994106	
575.8	0.49500035	0.49975608	
576	0.49478813	0.49957116	
576.2	0.49491898	0.49938631	
576.4	0.49435513	0.49920153	
576.6	0.49454685	0.49901682	
576.8	0.49463156	0.49883217	
577	0.49462627	0.4986476	
577.2	0.49484581	0.49846309	
577.4	0.49443521	0.49827865	
577.6	0.49449499	0.49809428	
577.8	0.4946293	0.49790998	
578	0.49444149	0.49772575	
578.2	0.49441655	0.49754158	
578.4	0.49409454	0.49735748	
578.6	0.49386299	0.49717346	
578.8	0.49383139	0.49698949	
579	0.49420706	0.4968056	
579.2	0.49471518	0.49662178	
579.4	0.49485402	0.49643802	
579.6	0.49501635	0.49625433	
579.8	0.49500635	0.49607071	
580	0.49443539	0.49588715	
580.2	0.4939927	0.49570367	
580.4	0.49341085	0.49552025	
580.6	0.49375741	0.4953369	
580.8	0.49343401	0.49515362	
581	0.49325536	0.49497041	
581.2	0.49314685	0.49478726	
581.4	0.49249874	0.49460418	
581.6	0.49236252	0.49442117	
581.8	0.4925266	0.49423823	
582	0.49255525	0.49405535	
582.2	0.49249945	0.49387255	
582.4	0.49254507	0.49368981	
582.6	0.49292198	0.49350713	
582.8	0.49332606	0.49332453	
583	0.49326822	0.49314199	
583.2	0.49286877	0.49295952	
583.4	0.49221323	0.49277712	
583.6	0.49168306	0.49259478	
583.8	0.49095819	0.49241252	
584	0.49001308	0.49223032	
584.2	0.49049245	0.49204819	
584.4	0.49027598	0.49186612	
584.6	0.48999734	0.49168412	
584.8	0.48947597	0.49150219	
585	0.48899011	0.49132033	
585.2	0.48895065	0.49113853	
585.4	0.4892842	0.49095681	
585.6	0.48954339	0.49077515	
585.8	0.48951382	0.49059355	
586	0.48988869	0.49041202	
586.2	0.4900534	0.49023057	
586.4	0.49020012	0.49004917	
586.6	0.49031329	0.48986785	
586.8	0.49026949	0.48968659	
587	0.48986007	0.4895054	
587.2	0.48926709	0.48932427	
587.4	0.48903534	0.48914322	
587.6	0.48869134	0.48896223	
587.8	0.48873689	0.4887813	
588	0.48873965	0.48860045	
588.2	0.48893399	0.48841966	
588.4	0.48856431	0.48823894	
588.6	0.48859943	0.48805828	
588.8	0.48847932	0.48787769	
589	0.48824818	0.48769717	
589.2	0.48815844	0.48751672	
589.4	0.48828989	0.48733633	
589.6	0.48827875	0.48715601	
589.8	0.48799873	0.48697575	
590	0.48837061	0.48679556	
590.2	0.48837699	0.48661544	
590.4	0.48851788	0.48643539	
590.6	0.4884816	0.4862554	
590.8	0.48836905	0.48607548	
591	0.48790952	0.48589562	
591.2	0.48729247	0.48571583	
591.4	0.48693303	0.48553611	
591.6	0.4868378	0.48535646	
591.8	0.48694655	0.48517687	
592	0.48647669	0.48499735	
592.2	0.48647786	0.48481789	
592.4	0.48645971	0.4846385	
592.6	0.48609936	0.48445918	
592.8	0.48559586	0.48427992	
593	0.48505995	0.48410073	
593.2	0.4851127	0.48392161	
593.4	0.48532185	0.48374255	
593.6	0.48510166	0.48356356	
593.8	0.48494457	0.48338463	
594	0.48519003	0.48320577	
594.2	0.48469503	0.48302698	
594.4	0.48456806	0.48284825	
594.6	0.48412603	0.48266959	
594.8	0.48387062	0.482491	
595	0.48351733	0.48231247	
595.2	0.48350229	0.482134	
595.4	0.48315926	0.48195561	
595.6	0.48294308	0.48177728	
595.8	0.48324913	0.48159901	
596	0.48310689	0.48142081	
596.2	0.48320227	0.48124268	
596.4	0.48307798	0.48106462	
596.6	0.48271858	0.48088661	
596.8	0.48277987	0.48070868	
597	0.48314459	0.48053081	
597.2	0.48313407	0.48035301	
597.4	0.4830176	0.48017527	
597.6	0.48308203	0.4799976	
597.8	0.48312648	0.47981999	
598	0.48268552	0.47964245	
598.2	0.48211666	0.47946498	
598.4	0.48246509	0.47928757	
598.6	0.48222902	0.47911022	
598.8	0.48220722	0.47893295	
599	0.48191754	0.47875573	
599.2	0.48190754	0.47857859	
599.4	0.48179389	0.47840151	
599.6	0.481877	0.47822449	
599.8	0.48224572	0.47804754	
600	0.48198218	0.47787066	
600.2	0.48236922	0.47769384	
600.4	0.48222227	0.47751708	
600.6	0.48191417	0.4773404	
600.8	0.48218954	0.47716377	
601	0.48190457	0.47698722	
601.2	0.48115673	0.47681072	
601.4	0.48086118	0.4766343	
601.6	0.48041438	0.47645794	
601.8	0.48023369	0.47628164	
602	0.47981884	0.47610541	
602.2	0.47990002	0.47592924	
602.4	0.48001264	0.47575314	
602.6	0.48022962	0.47557711	
602.8	0.47995234	0.47540114	
603	0.47956292	0.47522523	
603.2	0.4797755	0.47504939	
603.4	0.47998942	0.47487362	
603.6	0.47970184	0.47469791	
603.8	0.4794976	0.47452226	
604	0.4795106	0.47434668	
604.2	0.47918542	0.47417117	
604.4	0.47855224	0.47399572	
604.6	0.47840322	0.47382033	
604.8	0.4784897	0.47364501	
605	0.47780253	0.47346975	
605.2	0.47709306	0.47329456	
605.4	0.47723963	0.47311944	
605.6	0.47728294	0.47294438	
605.8	0.47785094	0.47276938	
606	0.47800569	0.47259445	
606.2	0.47846512	0.47241958	
606.4	0.478678	0.47224478	
606.6	0.47885733	0.47207004	
606.8	0.47860833	0.47189537	
607	0.47875997	0.47172076	
607.2	0.47896851	0.47154622	
607.4	0.4791675	0.47137174	
607.6	0.47891914	0.47119733	
607.8	0.47849451	0.47102298	
608	0.47777985	0.47084869	
608.2	0.47705547	0.47067447	
608.4	0.47701847	0.47050031	
608.6	0.47678108	0.47032622	
608.8	0.47688194	0.47015219	
609	0.47612559	0.46997823	
609.2	0.4760588	0.46980433	
609.4	0.47637523	0.4696305	
609.6	0.47606202	0.46945673	
609.8	0.47614109	0.46928302	
610	0.47619087	0.46910938	
610.2	0.47612836	0.4689358	
610.4	0.47617208	0.46876229	
610.6	0.47615288	0.46858884	
610.8	0.4767111	0.46841546	
611	0.47713035	0.46824214	
611.2	0.47768568	0.46806888	
611.4	0.47769183	0.46789569	
611.6	0.47732423	0.46772256	
611.8	0.47687309	0.4675495	
612	0.47664884	0.4673765	
612.2	0.47699301	0.46720356	
612.4	0.47679749	0.46703069	
612.6	0.47646137	0.46685788	
612.8	0.47640523	0.46668514	
613	0.47565039	0.46651246	
613.2	0.47550909	0.46633984	
613.4	0.47501617	0.46616729	
613.6	0.47430701	0.4659948	
613.8	0.47410238	0.46582237	
614	0.47418918	0.46565001	
614.2	0.47406563	0.46547772	
614.4	0.47378327	0.46530548	
614.6	0.47381838	0.46513331	
614.8	0.47435715	0.46496121	
615	0.47457347	0.46478916	
615.2	0.47444763	0.46461718	
615.4	0.47421158	0.46444527	
615.6	0.47400843	0.46427342	
615.8	0.47407203	0.46410163	
616	0.47385653	0.46392991	
616.2	0.473515	0.46375825	
616.4	0.47324231	0.46358665	
616.6	0.47325916	0.46341511	
616.8	0.47320851	0.46324364	
617	0.47303118	0.46307224	
617.2	0.47307644	0.46290089	
617.4	0.47274864	0.46272961	
617.6	0.47237105	0.4625584	
617.8	0.47220113	0.46238724	
618	0.4722675	0.46221615	
618.2	0.47200459	0.46204513	
618.4	0.47137916	0.46187416	
618.6	0.47111887	0.46170326	
618.8	0.47077991	0.46153243	
619	0.47043392	0.46136165	
619.2	0.47002939	0.46119094	
619.4	0.46997541	0.4610203	
619.6	0.4695122	0.46084971	
619.8	0.46942299	0.46067919	
620	0.46911077	0.46050873	
620.2	0.46914709	0.46033834	
620.4	0.46999773	0.46016801	
620.6	0.47040832	0.45999774	
620.8	0.47052618	0.45982753	
621	0.4709524	0.45965739	
621.2	0.47128215	0.45948731	
621.4	0.47097741	0.45931729	
621.6	0.47112066	0.45914734	
621.8	0.47125852	0.45897745	
622	0.47099863	0.45880762	
622.2	0.47036162	0.45863785	
622.4	0.47000643	0.45846815	
622.6	0.46990036	0.45829851	
622.8	0.46968657	0.45812893	
623	0.46978919	0.45795942	
623.2	0.46970457	0.45778997	
623.4	0.46943073	0.45762058	
623.6	0.46872919	0.45745125	
623.8	0.46893173	0.45728199	
624	0.46899951	0.45711279	
624.2	0.4691305	0.45694365	
624.4	0.4691116	0.45677457	
624.6	0.46863218	0.45660556	
624.8	0.46828926	0.45643661	
625	0.46843415	0.45626772	
625.2	0.46857239	0.4560989	
625.4	0.46813566	0.45593013	
625.6	0.46834536	0.45576143	
625.8	0.46797136	0.45559279	
626	0.46728892	0.45542422	
626.2	0.46704135	0.45525571	
626.4	0.46739036	0.45508725	
626.6	0.4676754	0.45491887	
626.8	0.46804438	0.45475054	
627	0.46799439	0.45458227	
627.2	0.46786363	0.45441407	
627.4	0.4674401	0.45424593	
627.6	0.46756427	0.45407786	
627.8	0.46811233	0.45390984	
628	0.46774018	0.45374189	
628.2	0.46772394	0.453574	
628.4	0.46698383	0.45340617	
628.6	0.46681697	0.4532384	
628.8	0.46671531	0.4530707	
629	0.46647878	0.45290305	
629.2	0.46663763	0.45273547	
629.4	0.46603789	0.45256795	
629.6	0.46560365	0.4524005	
629.8	0.46502598	0.4522331	
630	0.46489465	0.45206577	
630.2	0.46484101	0.4518985	
630.4	0.46505172	0.45173129	
630.6	0.46507278	0.45156414	
630.8	0.46460777	0.45139706	
631	0.46422693	0.45123003	
631.2	0.46461904	0.45106307	
631.4	0.46482139	0.45089617	
631.6	0.46484413	0.45072933	
631.8	0.46457988	0.45056256	
632	0.46439369	0.45039584	
632.2	0.46452713	0.45022919	
632.4	0.46434293	0.4500626	
632.6	0.46437296	0.44989607	
632.8	0.46410068	0.4497296	
633	0.46405183	0.4495632	
633.2	0.46434707	0.44939685	
633.4	0.46403697	0.44923057	
633.6	0.46399855	0.44906435	
633.8	0.46413412	0.44889819	
634	0.46385703	0.44873209	
634.2	0.46358056	0.44856605	
634.4	0.46351949	0.44840007	
634.6	0.46318665	0.44823416	
634.8	0.46298216	0.44806831	
635	0.46306926	0.44790251	
635.2	0.46252739	0.44773678	
635.4	0.46222025	0.44757111	
635.6	0.46201643	0.44740551	
635.8	0.46166822	0.44723996	
636	0.46112351	0.44707447	
636.2	0.46103271	0.44690905	
636.4	0.46123382	0.44674369	
636.6	0.46120944	0.44657839	
636.8	0.4610162	0.44641315	
637	0.46137572	0.44624797	
637.2	0.46145459	0.44608285	
637.4	0.46148056	0.44591779	
637.6	0.46170602	0.4457528	
637.8	0.46161831	0.44558786	
638	0.46146819	0.44542299	
638.2	0.46205835	0.44525817	
638.4	0.46217519	0.44509342	
638.6	0.46218126	0.44492873	
638.8	0.46215331	0.4447641	
639	0.46180302	0.44459953	
639.2	0.46158235	0.44443502	
639.4	0.46173984	0.44427058	
639.6	0.46141617	0.44410619	
639.8	0.46077248	0.44394186	
640	0.46072914	0.4437776	
640.2	0.46079072	0.4436134	
640.4	0.46067165	0.44344925	
640.6	0.46010471	0.44328517	
640.8	0.46003305	0.44312115	
641	0.4596633	0.44295719	
641.2	0.45954754	0.44279329	
641.4	0.45989711	0.44262945	
641.6	0.45983475	0.44246567	
641.8	0.45954936	0.44230195	
642	0.46001118	0.44213829	
642.2	0.4604202	0.44197469	
642.4	0.46084215	0.44181116	
642.6	0.46052882	0.44164768	
642.8	0.46019997	0.44148426	
643	0.45992577	0.44132091	
643.2	0.45951611	0.44115761	
643.4	0.45872102	0.44099438	
643.6	0.45856097	0.4408312	
643.8	0.45812828	0.44066809	
644	0.45809708	0.44050504	
644.2	0.45816728	0.44034204	
644.4	0.45787061	0.44017911	
644.6	0.4574737	0.44001624	
644.8	0.45743599	0.43985342	
645	0.45722808	0.43969067	
645.2	0.45741717	0.43952798	
645.4	0.457556	0.43936535	
645.6	0.45731773	0.43920278	
645.8	0.45754916	0.43904027	
646	0.45845373	0.43887782	
646.2	0.45856074	0.43871542	
646.4	0.45834923	0.43855309	
646.6	0.45787679	0.43839082	
646.8	0.45797129	0.43822861	
647	0.45837296	0.43806646	
647.2	0.45829679	0.43790437	
647.4	0.45774055	0.43774234	
647.6	0.45802693	0.43758037	
647.8	0.45773348	0.43741846	
648	0.45803681	0.43725661	
648.2	0.45802088	0.43709481	
648.4	0.45719777	0.43693308	
648.6	0.45631681	0.43677141	
648.8	0.4557787	0.4366098	
649	0.45535339	0.43644825	
649.2	0.45490698	0.43628676	
649.4	0.45450843	0.43612532	
649.6	0.45409061	0.43596395	
649.8	0.45409096	0.43580264	
650	0.45427031	0.43564138	
650.2	0.4532578	0.43548019	
650.4	0.45339742	0.43531906	
650.6	0.45411315	0.43515798	
650.8	0.45461215	0.43499697	
651	0.45539742	0.43483601	
651.2	0.45585642	0.43467512	
651.4	0.45581117	0.43451428	
651.6	0.4564929	0.4343535	
651.8	0.45619067	0.43419279	
652	0.45580855	0.43403213	
652.2	0.45556623	0.43387153	
652.4	0.45522523	0.43371099	
652.6	0.45456966	0.43355051	
652.8	0.45454237	0.43339009	
653	0.45449906	0.43322973	
653.2	0.45435915	0.43306943	
653.4	0.4540022	0.43290919	
653.6	0.45415061	0.43274901	
653.8	0.4536771	0.43258888	
654	0.45296141	0.43242882	
654.2	0.45241528	0.43226882	
654.4	0.45296929	0.43210887	
654.6	0.45294644	0.43194898	
654.8	0.45297848	0.43178916	
655	0.45295502	0.43162939	
655.2	0.45292717	0.43146968	
655.4	0.45239176	0.43131003	
655.6	0.45249219	0.43115044	
655.8	0.45216124	0.43099091	
656	0.45229094	0.43083143	
656.2	0.45222751	0.43067202	
656.4	0.45242037	0.43051266	
656.6	0.45213853	0.43035337	
656.8	0.45208752	0.43019413	
657	0.45217354	0.43003495	
657.2	0.45212107	0.42987583	
657.4	0.45193519	0.42971677	
657.6	0.45159051	0.42955777	
657.8	0.45090596	0.42939883	
658	0.45058307	0.42923995	
658.2	0.45057391	0.42908112	
658.4	0.45037771	0.42892235	
658.6	0.45009145	0.42876365	
658.8	0.449826	0.428605	
659	0.44935507	0.42844641	
659.2	0.44927003	0.42828788	
659.4	0.44924266	0.4281294	
659.6	0.4499975	0.42797099	
659.8	0.4502688	0.42781264	
660	0.45041615	0.42765434	
660.2	0.45055187	0.4274961	
660.4	0.45094233	0.42733792	
660.6	0.45083809	0.4271798	
660.8	0.45081117	0.42702174	
661	0.45117659	0.42686373	
661.2	0.45078685	0.42670579	
661.4	0.45048511	0.4265479	
661.6	0.45015818	0.42639007	
661.8	0.45001323	0.4262323	
662	0.44974163	0.42607459	
662.2	0.44940028	0.42591693	
662.4	0.44926328	0.42575934	
662.6	0.44909446	0.4256018	
662.8	0.44850844	0.42544432	
663	0.44814137	0.4252869	
663.2	0.4477418	0.42512954	
663.4	0.44731018	0.42497224	
663.6	0.44760947	0.42481499	
663.8	0.44723561	0.4246578	
664	0.44740998	0.42450067	
664.2	0.44736356	0.4243436	
664.4	0.44755017	0.42418659	
664.6	0.44696882	0.42402963	
664.8	0.44694723	0.42387274	
665	0.44710396	0.4237159	
665.2	0.44678645	0.42355912	
665.4	0.44671303	0.42340239	
665.6	0.44663319	0.42324573	
665.8	0.44635124	0.42308912	
666	0.44663857	0.42293257	
666.2	0.44692512	0.42277608	
666.4	0.44688557	0.42261965	
666.6	0.44667655	0.42246327	
666.8	0.44642244	0.42230696	
667	0.44633628	0.4221507	
667.2	0.44567606	0.42199449	
667.4	0.44573846	0.42183835	
667.6	0.44575074	0.42168226	
667.8	0.44546401	0.42152624	
668	0.44537133	0.42137026	
668.2	0.44464309	0.42121435	
668.4	0.44485809	0.4210585	
668.6	0.44466199	0.4209027	
668.8	0.44473643	0.42074696	
669	0.44455091	0.42059128	
669.2	0.44475323	0.42043565	
669.4	0.44454032	0.42028008	
669.6	0.44501596	0.42012457	
669.8	0.44498731	0.41996912	
670	0.44544794	0.41981373	
670.2	0.44537991	0.41965839	
670.4	0.44537681	0.41950311	
670.6	0.44571024	0.41934789	
670.8	0.44553648	0.41919272	
671	0.4453403	0.41903762	
671.2	0.44538831	0.41888257	
671.4	0.44524039	0.41872757	
671.6	0.44508689	0.41857264	
671.8	0.44471116	0.41841776	
672	0.44438612	0.41826294	
672.2	0.44425742	0.41810818	
672.4	0.4444384	0.41795347	
672.6	0.44419155	0.41779882	
672.8	0.44360534	0.41764423	
673	0.44356293	0.4174897	
673.2	0.44351531	0.41733522	
673.4	0.44346089	0.4171808	
673.6	0.44341326	0.41702644	
673.8	0.44329806	0.41687213	
674	0.44304346	0.41671788	
674.2	0.44318851	0.41656369	
674.4	0.44323969	0.41640956	
674.6	0.44324378	0.41625548	
674.8	0.44312553	0.41610146	
675	0.44328431	0.41594749	
675.2	0.4434155	0.41579359	
675.4	0.44324888	0.41563974	
675.6	0.44314246	0.41548594	
675.8	0.44272668	0.41533221	
676	0.44205551	0.41517853	
676.2	0.44210135	0.41502491	
676.4	0.44160589	0.41487134	
676.6	0.44148147	0.41471783	
676.8	0.44099339	0.41456438	
677	0.44037544	0.41441099	
677.2	0.43982807	0.41425765	
677.4	0.43986501	0.41410437	
677.6	0.43921822	0.41395114	
677.8	0.43950361	0.41379798	
678	0.4393169	0.41364487	
678.2	0.43973682	0.41349181	
678.4	0.43977394	0.41333881	
678.6	0.44005529	0.41318587	
678.8	0.43981425	0.41303299	
679	0.43989348	0.41288016	
679.2	0.44011012	0.41272739	
679.4	0.43994263	0.41257467	
679.6	0.43984133	0.41242201	
679.8	0.43979354	0.41226941	
680	0.43967097	0.41211687	
680.2	0.44003843	0.41196438	
680.4	0.43985497	0.41181194	
680.6	0.4399904	0.41165957	
680.8	0.43961074	0.41150725	
681	0.43947824	0.41135498	
681.2	0.43936972	0.41120278	
681.4	0.43909099	0.41105063	
681.6	0.43892643	0.41089853	
681.8	0.43932506	0.41074649	
682	0.43916964	0.41059451	
682.2	0.43900393	0.41044258	
682.4	0.43899692	0.41029072	
682.6	0.43884765	0.4101389	
682.8	0.43830178	0.40998714	
683	0.43838406	0.40983544	
683.2	0.43791014	0.4096838	
683.4	0.43775404	0.40953221	
683.6	0.43796186	0.40938068	
683.8	0.43776774	0.4092292	
684	0.43778393	0.40907778	
684.2	0.43780068	0.40892641	
684.4	0.43792557	0.40877511	
684.6	0.43802979	0.40862385	
684.8	0.43782126	0.40847266	
685	0.43815436	0.40832152	
685.2	0.43842423	0.40817043	
685.4	0.43868565	0.4080194	
685.6	0.43909863	0.40786843	
685.8	0.43961159	0.40771751	
686	0.43962981	0.40756665	
686.2	0.43972585	0.40741584	
686.4	0.44017092	0.40726509	
686.6	0.43973211	0.4071144	
686.8	0.43901356	0.40696376	
687	0.43894946	0.40681318	
687.2	0.43831628	0.40666265	
687.4	0.4379692	0.40651218	
687.6	0.43756542	0.40636177	
687.8	0.43745547	0.40621141	
688	0.43736827	0.4060611	
688.2	0.43667271	0.40591086	
688.4	0.43601626	0.40576066	
688.6	0.43561577	0.40561052	
688.8	0.43513363	0.40546044	
689	0.43531055	0.40531042	
689.2	0.43535905	0.40516045	
689.4	0.43493353	0.40501053	
689.6	0.43468853	0.40486067	
689.8	0.43476594	0.40471087	
690	0.4340941	0.40456112	
690.2	0.43396234	0.40441142	
690.4	0.43402297	0.40426179	
690.6	0.43419194	0.4041122	
690.8	0.43434063	0.40396268	
691	0.43445588	0.4038132	
691.2	0.43416218	0.40366379	
691.4	0.43483189	0.40351443	
691.6	0.43527011	0.40336512	
691.8	0.4355774	0.40321587	
692	0.4359672	0.40306667	
692.2	0.43512497	0.40291753	
692.4	0.43574194	0.40276845	
692.6	0.43609981	0.40261942	
692.8	0.43589056	0.40247044	
693	0.43592045	0.40232152	
693.2	0.43560138	0.40217266	
693.4	0.43522937	0.40202385	
693.6	0.43497896	0.40187509	
693.8	0.434436	0.40172639	
694	0.43392108	0.40157775	
694.2	0.4336565	0.40142916	
694.4	0.43349705	0.40128063	
694.6	0.43349669	0.40113215	
694.8	0.43324184	0.40098372	
695	0.4327104	0.40083535	
695.2	0.43270041	0.40068704	
695.4	0.43325241	0.40053878	
695.6	0.43260758	0.40039057	
695.8	0.43303429	0.40024242	
696	0.43329832	0.40009433	
696.2	0.43280918	0.39994629	
696.4	0.43353098	0.3997983	
696.6	0.433334	0.39965037	
696.8	0.43299285	0.39950249	
697	0.4327587	0.39935467	
697.2	0.43283616	0.3992069	
697.4	0.43298546	0.39905919	
697.6	0.43310089	0.39891153	
697.8	0.43265477	0.39876393	
698	0.43260636	0.39861638	
698.2	0.43207419	0.39846889	
698.4	0.43185642	0.39832145	
698.6	0.43165487	0.39817406	
698.8	0.43208783	0.39802673	
699	0.431898	0.39787946	
699.2	0.43213378	0.39773224	
699.4	0.43212853	0.39758507	
699.6	0.43197006	0.39743796	
699.8	0.43207575	0.3972909	
700	0.43129463	0.3971439	
700.2	0.43128278	0.39699695	
700.4	0.43145737	0.39685005	
700.6	0.4314669	0.39670321	
700.8	0.431732	0.39655643	
701	0.43198858	0.3964097	
701.2	0.43241381	0.39626302	
701.4	0.43228589	0.3961164	
701.6	0.43220368	0.39596983	
701.8	0.43176866	0.39582331	
702	0.43101923	0.39567685	
702.2	0.43024	0.39553045	
702.4	0.43017342	0.39538409	
702.6	0.43046033	0.3952378	
702.8	0.43072517	0.39509155	
703	0.43070457	0.39494536	
703.2	0.43059871	0.39479923	
703.4	0.43064785	0.39465315	
703.6	0.43057102	0.39450712	
703.8	0.43013709	0.39436115	
704	0.43027703	0.39421523	
704.2	0.43059657	0.39406936	
704.4	0.43080061	0.39392355	
704.6	0.43108324	0.39377779	
704.8	0.43102275	0.39363209	
705	0.43074357	0.39348644	
705.2	0.43021341	0.39334084	
705.4	0.42963429	0.3931953	
705.6	0.42904334	0.39304981	
705.8	0.42814317	0.39290438	
706	0.42699293	0.392759	
706.2	0.42708563	0.39261367	
706.4	0.42699598	0.3924684	
706.6	0.42711197	0.39232318	
706.8	0.4270566	0.39217802	
707	0.42762279	0.39203291	
707.2	0.4275272	0.39188785	
707.4	0.42794326	0.39174284	
707.6	0.42791522	0.39159789	
707.8	0.42796445	0.391453	
708	0.42828859	0.39130815	
708.2	0.4276701	0.39116336	
708.4	0.42727172	0.39101863	
708.6	0.42694163	0.39087394	
708.8	0.42674861	0.39072932	
709	0.42640711	0.39058474	
709.2	0.42634496	0.39044022	
709.4	0.42637238	0.39029575	
709.6	0.42618102	0.39015133	
709.8	0.42604538	0.39000697	
710	0.42622384	0.38986266	
710.2	0.42667988	0.38971841	
710.4	0.42633105	0.38957421	
710.6	0.42673809	0.38943006	
710.8	0.42690352	0.38928597	
711	0.42747195	0.38914192	
711.2	0.42744704	0.38899794	
711.4	0.42768371	0.388854	
711.6	0.42761362	0.38871012	
711.8	0.4274235	0.38856629	
712	0.42666229	0.38842252	
712.2	0.4259236	0.38827879	
712.4	0.42550049	0.38813513	
712.6	0.42548617	0.38799151	
712.8	0.42558219	0.38784795	
713	0.42497214	0.38770444	
713.2	0.42505545	0.38756098	
713.4	0.42532946	0.38741758	
713.6	0.42511407	0.38727423	
713.8	0.42521566	0.38713093	
714	0.4253083	0.38698769	
714.2	0.42547451	0.3868445	
714.4	0.42524079	0.38670136	
714.6	0.42528879	0.38655827	
714.8	0.42552942	0.38641524	
715	0.42563406	0.38627226	
715.2	0.42527446	0.38612934	
715.4	0.42503977	0.38598646	
715.6	0.42496446	0.38584364	
715.8	0.424579	0.38570087	
716	0.42426082	0.38555816	
716.2	0.42405906	0.3854155	
716.4	0.42390301	0.38527289	
716.6	0.42423271	0.38513033	
716.8	0.42458567	0.38498783	
717	0.42434247	0.38484538	
717.2	0.42463043	0.38470298	
717.4	0.42486109	0.38456063	
717.6	0.42478224	0.38441834	
717.8	0.42492228	0.3842761	
718	0.42488389	0.38413391	
718.2	0.42477488	0.38399178	
718.4	0.42436643	0.38384969	
718.6	0.42392333	0.38370766	
718.8	0.42359888	0.38356569	
719	0.42291802	0.38342376	
719.2	0.42237165	0.38328189	
719.4	0.42194162	0.38314007	
719.6	0.42166195	0.3829983	
719.8	0.4212693	0.38285659	
