# Supplementary material for: Molecular basis for DNA recognition by the maternal pioneer transcription factor FoxH1
Source: Nat Commun. 2022 Nov 26;13:7279. doi: 10.1038/s41467-022-34925-y (PMC9701222; doi:10.1038/s41467-022-34925-y)
Supplement: Supplementary file 4 — Source Data [file 41467_2022_34925_MOESM4_ESM.zip › Sourcedata/BLIS/FoxA2/GSC/DNA/F11Results.txt]

Conc1	6.25E-08	
Start1	270	
Stop1	719.8	
Kobs	0.00185041426618701	
Error Kobs	1.73573346342961E-05	
Koff	0	
Error Koff	0	
Time1	Data1	Fit1	
270	-0.00219223	0	
270.2	-0.00175396	0.00040922	
270.4	-0.00102673	0.00081829	
270.6	-0.00087911	0.00122718	
270.8	-0.00041776	0.00163592	
271	-0.00006045	0.00204449	
271.2	0.00022653	0.0024529	
271.4	0.00073546	0.00286114	
271.6	0.0009729	0.00326923	
271.8	0.00202003	0.00367715	
272	0.00257617	0.0040849	
272.2	0.00355485	0.0044925	
272.4	0.00383663	0.00489993	
272.6	0.00425523	0.0053072	
272.8	0.00470644	0.00571431	
273	0.00477831	0.00612125	
273.2	0.00517141	0.00652803	
273.4	0.0054861	0.00693465	
273.6	0.00660036	0.00734111	
273.8	0.00760825	0.0077474	
274	0.0075857	0.00815354	
274.2	0.00827493	0.00855951	
274.4	0.00867565	0.00896532	
274.6	0.00855404	0.00937096	
274.8	0.00931659	0.00977645	
275	0.00977247	0.01018177	
275.2	0.01002862	0.01058693	
275.4	0.01045098	0.01099193	
275.6	0.01095521	0.01139677	
275.8	0.01195245	0.01180145	
276	0.01247163	0.01220596	
276.2	0.0127917	0.01261031	
276.4	0.01245003	0.01301451	
276.6	0.01260274	0.01341854	
276.8	0.01299849	0.01382241	
277	0.01352905	0.01422612	
277.2	0.01391258	0.01462966	
277.4	0.01431304	0.01503305	
277.6	0.01441562	0.01543627	
277.8	0.01481913	0.01583934	
278	0.01421846	0.01624224	
278.2	0.01421581	0.01664499	
278.4	0.01445329	0.01704757	
278.6	0.01511604	0.01744999	
278.8	0.01596399	0.01785225	
279	0.0163619	0.01825435	
279.2	0.01671244	0.01865629	
279.4	0.01720772	0.01905807	
279.6	0.018379	0.01945969	
279.8	0.01919637	0.01986115	
280	0.02032267	0.02026245	
280.2	0.02093074	0.02066358	
280.4	0.02196314	0.02106456	
280.6	0.0228685	0.02146538	
280.8	0.02406611	0.02186604	
281	0.02501917	0.02226654	
281.2	0.02572434	0.02266688	
281.4	0.0260281	0.02306706	
281.6	0.02643011	0.02346707	
281.8	0.02730299	0.02386693	
282	0.02690078	0.02426663	
282.2	0.02706502	0.02466617	
282.4	0.02720755	0.02506556	
282.6	0.02712597	0.02546478	
282.8	0.02702345	0.02586384	
283	0.02728458	0.02626274	
283.2	0.02760236	0.02666149	
283.4	0.02780881	0.02706007	
283.6	0.02841737	0.0274585	
283.8	0.02888386	0.02785676	
284	0.02930412	0.02825487	
284.2	0.03001515	0.02865282	
284.4	0.03068713	0.02905061	
284.6	0.03112421	0.02944824	
284.8	0.03222031	0.02984572	
285	0.03252988	0.03024303	
285.2	0.03302963	0.03064018	
285.4	0.03290699	0.03103718	
285.6	0.03340655	0.03143402	
285.8	0.0341966	0.0318307	
286	0.03404808	0.03222722	
286.2	0.03441672	0.03262359	
286.4	0.03494365	0.03301979	
286.6	0.03540295	0.03341584	
286.8	0.03635521	0.03381173	
287	0.0372285	0.03420746	
287.2	0.0377938	0.03460303	
287.4	0.03817578	0.03499845	
287.6	0.03910269	0.03539371	
287.8	0.03962069	0.03578881	
288	0.03992401	0.03618375	
288.2	0.04079118	0.03657853	
288.4	0.04098167	0.03697316	
288.6	0.0412879	0.03736763	
288.8	0.04131969	0.03776194	
289	0.04164464	0.0381561	
289.2	0.04225268	0.0385501	
289.4	0.04304607	0.03894394	
289.6	0.04415977	0.03933762	
289.8	0.04505901	0.03973115	
290	0.04586302	0.04012451	
290.2	0.04658949	0.04051773	
290.4	0.04747567	0.04091078	
290.6	0.04793777	0.04130368	
290.8	0.04801709	0.04169642	
291	0.04798064	0.04208901	
291.2	0.04841626	0.04248143	
291.4	0.04866483	0.04287371	
291.6	0.04893495	0.04326582	
291.8	0.04857586	0.04365778	
292	0.04844793	0.04404958	
292.2	0.04813422	0.04444123	
292.4	0.04812211	0.04483272	
292.6	0.04838954	0.04522405	
292.8	0.04886097	0.04561523	
293	0.05015813	0.04600625	
293.2	0.05108724	0.04639711	
293.4	0.05221808	0.04678782	
293.6	0.0529998	0.04717838	
293.8	0.05388562	0.04756877	
294	0.05441291	0.04795901	
294.2	0.05503532	0.0483491	
294.4	0.0557951	0.04873903	
294.6	0.05614411	0.0491288	
294.8	0.05652139	0.04951842	
295	0.05698562	0.04990789	
295.2	0.05817904	0.05029719	
295.4	0.05833749	0.05068635	
295.6	0.05874818	0.05107534	
295.8	0.05921697	0.05146419	
296	0.05917874	0.05185287	
296.2	0.05915963	0.0522414	
296.4	0.05968974	0.05262978	
296.6	0.06000245	0.053018	
296.8	0.06072001	0.05340607	
297	0.06118876	0.05379398	
297.2	0.06135156	0.05418174	
297.4	0.06169198	0.05456934	
297.6	0.06223462	0.05495679	
297.8	0.06228055	0.05534408	
298	0.06209952	0.05573122	
298.2	0.06244408	0.0561182	
298.4	0.06279231	0.05650503	
298.6	0.06310031	0.05689171	
298.8	0.06379966	0.05727823	
299	0.06429621	0.0576646	
299.2	0.06486827	0.05805081	
299.4	0.06535017	0.05843687	
299.6	0.0662789	0.05882277	
299.8	0.06684616	0.05920852	
300	0.06684173	0.05959412	
300.2	0.06772319	0.05997956	
300.4	0.06850833	0.06036485	
300.6	0.06912499	0.06074998	
300.8	0.06996003	0.06113496	
301	0.07067964	0.06151979	
301.2	0.07080995	0.06190447	
301.4	0.07130485	0.06228899	
301.6	0.07206311	0.06267335	
301.8	0.07213293	0.06305757	
302	0.07244551	0.06344163	
302.2	0.07297025	0.06382553	
302.4	0.07383793	0.06420929	
302.6	0.07398963	0.06459289	
302.8	0.07480726	0.06497634	
303	0.07507596	0.06535963	
303.2	0.07503332	0.06574277	
303.4	0.07544923	0.06612576	
303.6	0.07601096	0.0665086	
303.8	0.07632664	0.06689128	
304	0.07636808	0.06727381	
304.2	0.0769161	0.06765619	
304.4	0.07691122	0.06803841	
304.6	0.07707556	0.06842049	
304.8	0.07762144	0.06880241	
305	0.07796071	0.06918417	
305.2	0.07834415	0.06956579	
305.4	0.07866142	0.06994725	
305.6	0.07932257	0.07032856	
305.8	0.07939873	0.07070972	
306	0.08016085	0.07109073	
306.2	0.08094468	0.07147158	
306.4	0.08134352	0.07185228	
306.6	0.08141051	0.07223284	
306.8	0.08201881	0.07261323	
307	0.08163872	0.07299348	
307.2	0.0816785	0.07337358	
307.4	0.08173538	0.07375352	
307.6	0.08246477	0.07413331	
307.8	0.0824398	0.07451295	
308	0.08217428	0.07489244	
308.2	0.08272083	0.07527178	
308.4	0.08284687	0.07565096	
308.6	0.0831963	0.07603	
308.8	0.0840116	0.07640888	
309	0.08436961	0.07678761	
309.2	0.08552781	0.0771662	
309.4	0.08597359	0.07754463	
309.6	0.0866734	0.0779229	
309.8	0.08717669	0.07830103	
310	0.08807214	0.07867901	
310.2	0.08884184	0.07905684	
310.4	0.08907112	0.07943451	
310.6	0.08950685	0.07981204	
310.8	0.08957629	0.08018941	
311	0.0895002	0.08056663	
311.2	0.08976833	0.08094371	
311.4	0.09013854	0.08132063	
311.6	0.09058315	0.0816974	
311.8	0.0906563	0.08207402	
312	0.0905323	0.08245049	
312.2	0.09110744	0.08282682	
312.4	0.09121618	0.08320299	
312.6	0.09141501	0.08357901	
312.8	0.09169335	0.08395488	
313	0.09202481	0.0843306	
313.2	0.09258688	0.08470617	
313.4	0.09269994	0.08508159	
313.6	0.09284846	0.08545686	
313.8	0.09316331	0.08583198	
314	0.09407639	0.08620695	
314.2	0.09462129	0.08658178	
314.4	0.09460675	0.08695645	
314.6	0.09571547	0.08733097	
314.8	0.09642745	0.08770535	
315	0.0975512	0.08807957	
315.2	0.09864545	0.08845364	
315.4	0.09931099	0.08882757	
315.6	0.09996786	0.08920135	
315.8	0.10039116	0.08957497	
316	0.10039058	0.08994845	
316.2	0.10095273	0.09032178	
316.4	0.10124055	0.09069496	
316.6	0.10102848	0.09106799	
316.8	0.10124721	0.09144087	
317	0.1016717	0.09181361	
317.2	0.10134112	0.09218619	
317.4	0.10131272	0.09255863	
317.6	0.10137832	0.09293092	
317.8	0.10145275	0.09330305	
318	0.10200397	0.09367504	
318.2	0.10211052	0.09404689	
318.4	0.1028296	0.09441858	
318.6	0.10447269	0.09479012	
318.8	0.10496853	0.09516152	
319	0.10579162	0.09553277	
319.2	0.10661904	0.09590387	
319.4	0.10682495	0.09627482	
319.6	0.1072237	0.09664563	
319.8	0.10740169	0.09701628	
320	0.10799588	0.09738679	
320.2	0.10885752	0.09775715	
320.4	0.10981156	0.09812737	
320.6	0.10995165	0.09849743	
320.8	0.11018844	0.09886735	
321	0.11064226	0.09923712	
321.2	0.11036592	0.09960674	
321.4	0.11063042	0.09997621	
321.6	0.11086318	0.10034554	
321.8	0.11116201	0.10071472	
322	0.11194287	0.10108375	
322.2	0.11209873	0.10145264	
322.4	0.11244414	0.10182138	
322.6	0.11282552	0.10218997	
322.8	0.1126344	0.10255841	
323	0.11326161	0.10292671	
323.2	0.11393207	0.10329486	
323.4	0.1140834	0.10366286	
323.6	0.11456086	0.10403072	
323.8	0.11557774	0.10439843	
324	0.1167132	0.10476599	
324.2	0.11726975	0.1051334	
324.4	0.11749109	0.10550067	
324.6	0.1174325	0.1058678	
324.8	0.11760293	0.10623477	
325	0.11832549	0.1066016	
325.2	0.11837255	0.10696828	
325.4	0.1187202	0.10733482	
325.6	0.1190303	0.10770121	
325.8	0.11923211	0.10806746	
326	0.11899423	0.10843356	
326.2	0.11899089	0.10879951	
326.4	0.11953613	0.10916531	
326.6	0.12008909	0.10953097	
326.8	0.12081824	0.10989649	
327	0.12141718	0.11026186	
327.2	0.12171019	0.11062708	
327.4	0.12215722	0.11099216	
327.6	0.12222495	0.11135709	
327.8	0.1228046	0.11172187	
328	0.12341275	0.11208651	
328.2	0.12315686	0.11245101	
328.4	0.12351181	0.11281536	
328.6	0.1237391	0.11317956	
328.8	0.12405817	0.11354362	
329	0.12408405	0.11390753	
329.2	0.12388419	0.1142713	
329.4	0.12390957	0.11463492	
329.6	0.12459639	0.1149984	
329.8	0.12456111	0.11536173	
330	0.12483369	0.11572492	
330.2	0.12605958	0.11608796	
330.4	0.12673875	0.11645086	
330.6	0.12760821	0.11681361	
330.8	0.12830632	0.11717622	
331	0.12809612	0.11753868	
331.2	0.12889976	0.117901	
331.4	0.12951542	0.11826317	
331.6	0.12963202	0.1186252	
331.8	0.13035827	0.11898709	
332	0.13106333	0.11934883	
332.2	0.13132204	0.11971042	
332.4	0.13205204	0.12007188	
332.6	0.13177968	0.12043318	
332.8	0.13195234	0.12079435	
333	0.13181379	0.12115537	
333.2	0.13224994	0.12151624	
333.4	0.13299711	0.12187697	
333.6	0.13384621	0.12223756	
333.8	0.13381422	0.122598	
334	0.13433247	0.1229583	
334.2	0.13477502	0.12331846	
334.4	0.13517402	0.12367847	
334.6	0.13548826	0.12403834	
334.8	0.13585118	0.12439806	
335	0.13621233	0.12475765	
335.2	0.13683418	0.12511708	
335.4	0.13657584	0.12547638	
335.6	0.13663959	0.12583553	
335.8	0.13724397	0.12619454	
336	0.13773009	0.1265534	
336.2	0.13829841	0.12691212	
336.4	0.13865695	0.1272707	
336.6	0.13864054	0.12762913	
336.8	0.13891776	0.12798743	
337	0.13966491	0.12834558	
337.2	0.14019864	0.12870358	
337.4	0.1405699	0.12906144	
337.6	0.14099202	0.12941916	
337.8	0.14102205	0.12977674	
338	0.14188947	0.13013418	
338.2	0.14187572	0.13049147	
338.4	0.14233309	0.13084862	
338.6	0.14257853	0.13120563	
338.8	0.14291175	0.13156249	
339	0.1432177	0.13191921	
339.2	0.14310709	0.13227579	
339.4	0.14358822	0.13263223	
339.6	0.1441205	0.13298852	
339.8	0.14443115	0.13334468	
340	0.14460507	0.13370069	
340.2	0.14552977	0.13405656	
340.4	0.14555326	0.13441228	
340.6	0.14610635	0.13476787	
340.8	0.14650807	0.13512331	
341	0.14736629	0.13547861	
341.2	0.14768674	0.13583377	
341.4	0.14821994	0.13618879	
341.6	0.14847702	0.13654367	
341.8	0.14901265	0.1368984	
342	0.14995031	0.13725299	
342.2	0.14989009	0.13760744	
342.4	0.15055235	0.13796175	
342.6	0.15074385	0.13831592	
342.8	0.15106384	0.13866995	
343	0.15147881	0.13902384	
343.2	0.15169375	0.13937758	
343.4	0.15170076	0.13973118	
343.6	0.1514527	0.14008465	
343.8	0.15116098	0.14043797	
344	0.15150088	0.14079115	
344.2	0.15183991	0.14114419	
344.4	0.15172699	0.14149708	
344.6	0.15228464	0.14184984	
344.8	0.15230643	0.14220246	
345	0.15252659	0.14255494	
345.2	0.15255787	0.14290727	
345.4	0.15284429	0.14325947	
345.6	0.15293564	0.14361152	
345.8	0.15357057	0.14396343	
346	0.15398619	0.14431521	
346.2	0.15492322	0.14466684	
346.4	0.1556326	0.14501833	
346.6	0.15578274	0.14536968	
346.8	0.156451	0.1457209	
347	0.15702222	0.14607197	
347.2	0.15741359	0.1464229	
347.4	0.15791595	0.14677369	
347.6	0.15841376	0.14712434	
347.8	0.15882526	0.14747486	
348	0.15939622	0.14782523	
348.2	0.15953668	0.14817546	
348.4	0.15998384	0.14852555	
348.6	0.16033051	0.14887551	
348.8	0.16075435	0.14922532	
349	0.16113784	0.14957499	
349.2	0.16137217	0.14992453	
349.4	0.16125804	0.15027392	
349.6	0.16159706	0.15062318	
349.8	0.1618952	0.15097229	
350	0.16220819	0.15132127	
350.2	0.16227778	0.1516701	
350.4	0.16188964	0.1520188	
350.6	0.16161561	0.15236736	
350.8	0.16202413	0.15271578	
351	0.16261443	0.15306406	
351.2	0.16269062	0.1534122	
351.4	0.1634338	0.1537602	
351.6	0.16365957	0.15410807	
351.8	0.16373149	0.15445579	
352	0.16431304	0.15480338	
352.2	0.16474901	0.15515083	
352.4	0.16523002	0.15549814	
352.6	0.16559814	0.15584531	
352.8	0.16621301	0.15619234	
353	0.16668642	0.15653923	
353.2	0.16686024	0.15688599	
353.4	0.16749405	0.1572326	
353.6	0.1681516	0.15757908	
353.8	0.16870188	0.15792542	
354	0.16897348	0.15827162	
354.2	0.16933074	0.15861768	
354.4	0.17000626	0.15896361	
354.6	0.170622	0.1593094	
354.8	0.17173044	0.15965505	
355	0.17306871	0.16000056	
355.2	0.17345948	0.16034593	
355.4	0.17414801	0.16069117	
355.6	0.17413588	0.16103626	
355.8	0.1745608	0.16138122	
356	0.17517056	0.16172605	
356.2	0.17499214	0.16207073	
356.4	0.17485568	0.16241528	
356.6	0.17500141	0.16275969	
356.8	0.17535168	0.16310396	
357	0.17516977	0.1634481	
357.2	0.17512772	0.16379209	
357.4	0.17528435	0.16413595	
357.6	0.17482522	0.16447968	
357.8	0.17505357	0.16482326	
358	0.17525815	0.16516671	
358.2	0.17525549	0.16551002	
358.4	0.17514644	0.1658532	
358.6	0.17553716	0.16619624	
358.8	0.176324	0.16653914	
359	0.17692789	0.1668819	
359.2	0.17687037	0.16722453	
359.4	0.17685248	0.16756702	
359.6	0.17730832	0.16790937	
359.8	0.17814769	0.16825159	
360	0.17839495	0.16859367	
360.2	0.17902008	0.16893561	
360.4	0.17963822	0.16927742	
360.6	0.18022755	0.16961909	
360.8	0.18076044	0.16996063	
361	0.18053299	0.17030203	
361.2	0.18086295	0.17064329	
361.4	0.18074322	0.17098442	
361.6	0.18103223	0.17132541	
361.8	0.18147041	0.17166626	
362	0.18183145	0.17200698	
362.2	0.18190103	0.17234756	
362.4	0.18233916	0.17268801	
362.6	0.18301956	0.17302832	
362.8	0.18329923	0.17336849	
363	0.18368657	0.17370853	
363.2	0.18321635	0.17404843	
363.4	0.1828954	0.1743882	
363.6	0.1835695	0.17472783	
363.8	0.18408355	0.17506733	
364	0.18432849	0.17540669	
364.2	0.18507638	0.17574591	
364.4	0.1850111	0.176085	
364.6	0.18551992	0.17642396	
364.8	0.18604106	0.17676278	
365	0.18571771	0.17710146	
365.2	0.18588525	0.17744001	
365.4	0.18627779	0.17777842	
365.6	0.1872438	0.1781167	
365.8	0.18780118	0.17845485	
366	0.18836586	0.17879286	
366.2	0.18938016	0.17913073	
366.4	0.19006327	0.17946847	
366.6	0.1906451	0.17980607	
366.8	0.1907326	0.18014354	
367	0.19129867	0.18048088	
367.2	0.19108471	0.18081808	
367.4	0.19115285	0.18115514	
367.6	0.19173921	0.18149208	
367.8	0.19197816	0.18182887	
368	0.19190247	0.18216553	
368.2	0.19207349	0.18250206	
368.4	0.19236111	0.18283846	
368.6	0.19308835	0.18317472	
368.8	0.19293302	0.18351084	
369	0.19267205	0.18384683	
369.2	0.19283617	0.18418269	
369.4	0.19336954	0.18451841	
369.6	0.19388441	0.184854	
369.8	0.19382495	0.18518946	
370	0.19415994	0.18552478	
370.2	0.1950426	0.18585997	
370.4	0.19529094	0.18619502	
370.6	0.19551791	0.18652994	
370.8	0.19529179	0.18686473	
371	0.19592535	0.18719938	
371.2	0.19564641	0.1875339	
371.4	0.19554502	0.18786828	
371.6	0.19593827	0.18820254	
371.8	0.19618723	0.18853665	
372	0.19640007	0.18887064	
372.2	0.19673934	0.18920449	
372.4	0.19719947	0.18953821	
372.6	0.19753468	0.1898718	
372.8	0.19731267	0.19020525	
373	0.19759008	0.19053857	
373.2	0.19796309	0.19087176	
373.4	0.19858863	0.19120481	
373.6	0.19883465	0.19153773	
373.8	0.19946422	0.19187052	
374	0.20047754	0.19220317	
374.2	0.20125593	0.1925357	
374.4	0.20175133	0.19286809	
374.6	0.20211354	0.19320034	
374.8	0.20286651	0.19353247	
375	0.20396962	0.19386446	
375.2	0.20387395	0.19419632	
375.4	0.20433169	0.19452805	
375.6	0.2047794	0.19485964	
375.8	0.20523713	0.1951911	
376	0.20507517	0.19552243	
376.2	0.20496681	0.19585363	
376.4	0.20461285	0.1961847	
376.6	0.20439326	0.19651563	
376.8	0.2040164	0.19684643	
377	0.20399744	0.1971771	
377.2	0.20451298	0.19750764	
377.4	0.20455385	0.19783804	
377.6	0.20451319	0.19816832	
377.8	0.20523358	0.19849846	
378	0.20553063	0.19882847	
378.2	0.20605533	0.19915835	
378.4	0.2067344	0.19948809	
378.6	0.20739712	0.19981771	
378.8	0.2083451	0.20014719	
379	0.20894311	0.20047654	
379.2	0.20924957	0.20080577	
379.4	0.20997752	0.20113485	
379.6	0.21071851	0.20146381	
379.8	0.21121142	0.20179264	
380	0.21153436	0.20212134	
380.2	0.21181476	0.2024499	
380.4	0.21175653	0.20277833	
380.6	0.21208024	0.20310663	
380.8	0.21231548	0.20343481	
381	0.21218699	0.20376285	
381.2	0.21251755	0.20409076	
381.4	0.21203283	0.20441853	
381.6	0.21186087	0.20474618	
381.8	0.21219114	0.2050737	
382	0.21206961	0.20540108	
382.2	0.2123762	0.20572834	
382.4	0.21207616	0.20605546	
382.6	0.21205588	0.20638246	
382.8	0.21204424	0.20670932	
383	0.21218475	0.20703606	
383.2	0.21228425	0.20736266	
383.4	0.2123576	0.20768913	
383.6	0.21284606	0.20801547	
383.8	0.21356965	0.20834169	
384	0.21445816	0.20866777	
384.2	0.21507513	0.20899372	
384.4	0.21593875	0.20931954	
384.6	0.21664227	0.20964523	
384.8	0.21722949	0.2099708	
385	0.21784655	0.21029623	
385.2	0.21856264	0.21062153	
385.4	0.21881963	0.2109467	
385.6	0.21927556	0.21127174	
385.8	0.21950484	0.21159666	
386	0.21951144	0.21192144	
386.2	0.21991348	0.21224609	
386.4	0.21961447	0.21257062	
386.6	0.2194426	0.21289501	
386.8	0.21919413	0.21321928	
387	0.21904455	0.21354341	
387.2	0.21902121	0.21386742	
387.4	0.21917971	0.2141913	
387.6	0.2195937	0.21451504	
387.8	0.22025855	0.21483866	
388	0.2204547	0.21516215	
388.2	0.22092932	0.21548551	
388.4	0.22120415	0.21580874	
388.6	0.22195877	0.21613184	
388.8	0.22276682	0.21645482	
389	0.22351289	0.21677766	
389.2	0.2242652	0.21710038	
389.4	0.22412844	0.21742296	
389.6	0.22423406	0.21774542	
389.8	0.22416152	0.21806775	
390	0.22438206	0.21838995	
390.2	0.22490009	0.21871202	
390.4	0.22492686	0.21903397	
390.6	0.22499712	0.21935578	
390.8	0.22518175	0.21967747	
391	0.22572141	0.21999903	
391.2	0.22620533	0.22032046	
391.4	0.22667544	0.22064176	
391.6	0.22705075	0.22096293	
391.8	0.22770678	0.22128398	
392	0.22778259	0.22160489	
392.2	0.22802088	0.22192568	
392.4	0.22833814	0.22224634	
392.6	0.22961894	0.22256688	
392.8	0.22979581	0.22288728	
393	0.22958349	0.22320756	
393.2	0.22957894	0.22352771	
393.4	0.22871678	0.22384773	
393.6	0.22886109	0.22416762	
393.8	0.22868202	0.22448739	
394	0.229087	0.22480703	
394.2	0.22918897	0.22512654	
394.4	0.22895597	0.22544592	
394.6	0.22935181	0.22576518	
394.8	0.22941589	0.22608431	
395	0.2298298	0.22640331	
395.2	0.23025571	0.22672219	
395.4	0.23073135	0.22704093	
395.6	0.23142276	0.22735955	
395.8	0.23212643	0.22767804	
396	0.23228042	0.22799641	
396.2	0.23269937	0.22831465	
396.4	0.23317997	0.22863276	
396.6	0.23320477	0.22895074	
396.8	0.23311871	0.2292686	
397	0.23306949	0.22958633	
397.2	0.2337335	0.22990394	
397.4	0.23368473	0.23022141	
397.6	0.23419642	0.23053876	
397.8	0.23446916	0.23085599	
398	0.23479191	0.23117309	
398.2	0.23486401	0.23149006	
398.4	0.23510248	0.2318069	
398.6	0.2357477	0.23212362	
398.8	0.23542098	0.23244021	
399	0.23616465	0.23275667	
399.2	0.2363679	0.23307301	
399.4	0.23630928	0.23338923	
399.6	0.2365296	0.23370531	
399.8	0.23736599	0.23402127	
400	0.23765595	0.23433711	
400.2	0.23792457	0.23465281	
400.4	0.23779845	0.2349684	
400.6	0.23810101	0.23528385	
400.8	0.23879859	0.23559918	
401	0.23912732	0.23591439	
401.2	0.23984952	0.23622947	
401.4	0.24054538	0.23654442	
401.6	0.24128225	0.23685925	
401.8	0.24187663	0.23717395	
402	0.24221683	0.23748852	
402.2	0.24279264	0.23780297	
402.4	0.2425991	0.2381173	
402.6	0.24275141	0.2384315	
402.8	0.24243776	0.23874557	
403	0.2430651	0.23905952	
403.2	0.24273309	0.23937334	
403.4	0.24256469	0.23968704	
403.6	0.24278918	0.24000062	
403.8	0.24336627	0.24031406	
404	0.24351121	0.24062739	
404.2	0.24375243	0.24094058	
404.4	0.24394251	0.24125366	
404.6	0.2442067	0.24156661	
404.8	0.24427393	0.24187943	
405	0.24460649	0.24219213	
405.2	0.24547586	0.2425047	
405.4	0.24558289	0.24281715	
405.6	0.24537628	0.24312947	
405.8	0.24534403	0.24344167	
406	0.24551613	0.24375375	
406.2	0.24548453	0.2440657	
406.4	0.24522822	0.24437752	
406.6	0.24561444	0.24468922	
406.8	0.24594345	0.2450008	
407	0.24671787	0.24531225	
407.2	0.24700509	0.24562358	
407.4	0.24755248	0.24593478	
407.6	0.24813639	0.24624586	
407.8	0.24856636	0.24655682	
408	0.24930692	0.24686765	
408.2	0.24973377	0.24717836	
408.4	0.25004299	0.24748894	
408.6	0.24996952	0.2477994	
408.8	0.25041061	0.24810974	
409	0.25087061	0.24841995	
409.2	0.25160294	0.24873004	
409.4	0.25160814	0.24904	
409.6	0.25206946	0.24934984	
409.8	0.25235519	0.24965956	
410	0.25285911	0.24996915	
410.2	0.25277998	0.25027862	
410.4	0.25314349	0.25058797	
410.6	0.25349983	0.25089719	
410.8	0.25349803	0.25120629	
411	0.25394798	0.25151527	
411.2	0.25370199	0.25182412	
411.4	0.25360109	0.25213285	
411.6	0.25321591	0.25244146	
411.8	0.25281307	0.25274994	
412	0.25323256	0.2530583	
412.2	0.25321723	0.25336654	
412.4	0.25316975	0.25367465	
412.6	0.25299325	0.25398264	
412.8	0.25354553	0.25429051	
413	0.25410282	0.25459825	
413.2	0.25510681	0.25490588	
413.4	0.2558325	0.25521338	
413.6	0.25639646	0.25552075	
413.8	0.25705793	0.25582801	
414	0.25734018	0.25613514	
414.2	0.25750155	0.25644215	
414.4	0.25791069	0.25674904	
414.6	0.25786183	0.2570558	
414.8	0.25780876	0.25736244	
415	0.25838574	0.25766896	
415.2	0.25805962	0.25797536	
415.4	0.25818924	0.25828163	
415.6	0.25873354	0.25858779	
415.8	0.25907051	0.25889382	
416	0.25978958	0.25919972	
416.2	0.25966097	0.25950551	
416.4	0.2597781	0.25981117	
416.6	0.25987831	0.26011672	
416.8	0.2603279	0.26042214	
417	0.26102851	0.26072743	
417.2	0.26167793	0.26103261	
417.4	0.26220601	0.26133767	
417.6	0.26275287	0.2616426	
417.8	0.26268337	0.26194741	
418	0.26253133	0.2622521	
418.2	0.26297017	0.26255667	
418.4	0.26314323	0.26286111	
418.6	0.263181	0.26316544	
418.8	0.26389677	0.26346964	
419	0.26441818	0.26377373	
419.2	0.26478734	0.26407769	
419.4	0.26526702	0.26438153	
419.6	0.26577227	0.26468524	
419.8	0.26631198	0.26498884	
420	0.26670629	0.26529232	
420.2	0.26657279	0.26559567	
420.4	0.26683501	0.26589891	
420.6	0.26722714	0.26620202	
420.8	0.26776419	0.26650501	
421	0.26835631	0.26680788	
421.2	0.26833587	0.26711063	
421.4	0.26823622	0.26741326	
421.6	0.26833059	0.26771577	
421.8	0.26795704	0.26801816	
422	0.26826849	0.26832042	
422.2	0.26873839	0.26862257	
422.4	0.26896256	0.2689246	
422.6	0.26898749	0.2692265	
422.8	0.26937114	0.26952829	
423	0.26942921	0.26982995	
423.2	0.26944323	0.27013149	
423.4	0.2695866	0.27043292	
423.6	0.26974308	0.27073422	
423.8	0.27022484	0.2710354	
424	0.26990757	0.27133647	
424.2	0.27027213	0.27163741	
424.4	0.27098243	0.27193823	
424.6	0.27115561	0.27223893	
424.8	0.27106402	0.27253952	
425	0.27104254	0.27283998	
425.2	0.27082662	0.27314032	
425.4	0.27095108	0.27344055	
425.6	0.27145797	0.27374065	
425.8	0.27179309	0.27404063	
426	0.2724526	0.2743405	
426.2	0.27238582	0.27464024	
426.4	0.27263199	0.27493986	
426.6	0.27255266	0.27523937	
426.8	0.27274725	0.27553875	
427	0.27299202	0.27583802	
427.2	0.27357113	0.27613717	
427.4	0.27431286	0.27643619	
427.6	0.27440798	0.2767351	
427.8	0.2751527	0.27703389	
428	0.2755223	0.27733256	
428.2	0.27598925	0.27763111	
428.4	0.27637475	0.27792954	
428.6	0.27641058	0.27822785	
428.8	0.2764679	0.27852604	
429	0.27675647	0.27882412	
429.2	0.27674368	0.27912207	
429.4	0.27719266	0.27941991	
429.6	0.27725284	0.27971762	
429.8	0.27732618	0.28001522	
430	0.27696194	0.2803127	
430.2	0.27625472	0.28061006	
430.4	0.27679693	0.2809073	
430.6	0.27684926	0.28120443	
430.8	0.27699593	0.28150143	
431	0.27700521	0.28179832	
431.2	0.2780252	0.28209509	
431.4	0.27857077	0.28239174	
431.6	0.27871944	0.28268827	
431.8	0.27930046	0.28298468	
432	0.27920474	0.28328097	
432.2	0.27930043	0.28357715	
432.4	0.28004446	0.28387321	
432.6	0.28027892	0.28416915	
432.8	0.2802021	0.28446497	
433	0.28035531	0.28476067	
433.2	0.28060018	0.28505626	
433.4	0.28112033	0.28535173	
433.6	0.2808394	0.28564708	
433.8	0.28131552	0.28594231	
434	0.28167797	0.28623742	
434.2	0.28197154	0.28653242	
434.4	0.28269479	0.2868273	
434.6	0.28262568	0.28712206	
434.8	0.28278422	0.2874167	
435	0.28299294	0.28771123	
435.2	0.283847	0.28800563	
435.4	0.28401334	0.28829992	
435.6	0.28401882	0.2885941	
435.8	0.28417412	0.28888815	
436	0.28438913	0.28918209	
436.2	0.28474143	0.28947591	
436.4	0.28485434	0.28976962	
436.6	0.28474312	0.2900632	
436.8	0.28477868	0.29035667	
437	0.28498699	0.29065003	
437.2	0.28499127	0.29094326	
437.4	0.28415406	0.29123638	
437.6	0.28420632	0.29152938	
437.8	0.28469791	0.29182227	
438	0.28490063	0.29211503	
438.2	0.28504301	0.29240768	
438.4	0.28552649	0.29270022	
438.6	0.28556793	0.29299263	
438.8	0.28660305	0.29328494	
439	0.28693541	0.29357712	
439.2	0.28733994	0.29386919	
439.4	0.28800705	0.29416114	
439.6	0.28819043	0.29445297	
439.8	0.2889419	0.29474469	
440	0.28940196	0.29503629	
440.2	0.28970407	0.29532778	
440.4	0.28990273	0.29561914	
440.6	0.29014084	0.2959104	
440.8	0.29030991	0.29620153	
441	0.29028668	0.29649255	
441.2	0.29006635	0.29678346	
441.4	0.28947094	0.29707424	
441.6	0.29018803	0.29736492	
441.8	0.29058428	0.29765547	
442	0.29105886	0.29794591	
442.2	0.29124406	0.29823623	
442.4	0.29166667	0.29852644	
442.6	0.29227414	0.29881653	
442.8	0.29264626	0.29910651	
443	0.29234365	0.29939637	
443.2	0.29234183	0.29968612	
443.4	0.29238242	0.29997575	
443.6	0.29233013	0.30026526	
443.8	0.29273174	0.30055466	
444	0.29237914	0.30084394	
444.2	0.292794	0.30113311	
444.4	0.29308716	0.30142216	
444.6	0.2935594	0.3017111	
444.8	0.29374369	0.30199992	
445	0.29388717	0.30228862	
445.2	0.29385992	0.30257721	
445.4	0.29399884	0.30286569	
445.6	0.29443581	0.30315405	
445.8	0.29511925	0.3034423	
446	0.29492243	0.30373043	
446.2	0.29528829	0.30401844	
446.4	0.29578191	0.30430634	
446.6	0.29571482	0.30459413	
446.8	0.29571367	0.3048818	
447	0.29622746	0.30516935	
447.2	0.29649368	0.30545679	
447.4	0.29693811	0.30574412	
447.6	0.29725689	0.30603133	
447.8	0.29710129	0.30631843	
448	0.29710197	0.30660541	
448.2	0.2980358	0.30689228	
448.4	0.29867421	0.30717903	
448.6	0.2994231	0.30746567	
448.8	0.29977093	0.3077522	
449	0.30008165	0.30803861	
449.2	0.30067174	0.3083249	
449.4	0.3008867	0.30861109	
449.6	0.30137919	0.30889715	
449.8	0.30134495	0.30918311	
450	0.30189136	0.30946895	
450.2	0.3021682	0.30975467	
450.4	0.3021681	0.31004028	
450.6	0.30245597	0.31032578	
450.8	0.30300865	0.31061116	
451	0.30315971	0.31089643	
451.2	0.30258164	0.31118159	
451.4	0.30236799	0.31146663	
451.6	0.30194832	0.31175156	
451.8	0.30194998	0.31203637	
452	0.30210583	0.31232107	
452.2	0.30255742	0.31260566	
452.4	0.30329387	0.31289014	
452.6	0.3035142	0.3131745	
452.8	0.30351257	0.31345874	
453	0.30318294	0.31374287	
453.2	0.30335675	0.31402689	
453.4	0.30307225	0.3143108	
453.6	0.30387585	0.31459459	
453.8	0.3039411	0.31487827	
454	0.30499279	0.31516184	
454.2	0.30474075	0.31544529	
454.4	0.30493227	0.31572863	
454.6	0.30498433	0.31601186	
454.8	0.30498868	0.31629498	
455	0.30460284	0.31657798	
455.2	0.30401799	0.31686087	
455.4	0.30403282	0.31714364	
455.6	0.30434332	0.3174263	
455.8	0.30475521	0.31770885	
456	0.30501552	0.31799129	
456.2	0.30524857	0.31827361	
456.4	0.30576681	0.31855583	
456.6	0.30572926	0.31883793	
456.8	0.30582902	0.31911991	
457	0.30602173	0.31940179	
457.2	0.30687074	0.31968355	
457.4	0.30778783	0.3199652	
457.6	0.30887932	0.32024673	
457.8	0.30962826	0.32052816	
458	0.31033504	0.32080947	
458.2	0.31053907	0.32109067	
458.4	0.31075424	0.32137176	
458.6	0.31095651	0.32165273	
458.8	0.31100931	0.32193359	
459	0.31086267	0.32221435	
459.2	0.31103516	0.32249498	
459.4	0.31147169	0.32277551	
459.6	0.311985	0.32305593	
459.8	0.31236257	0.32333623	
460	0.31264807	0.32361642	
460.2	0.31295135	0.3238965	
460.4	0.31330394	0.32417647	
460.6	0.31366282	0.32445632	
460.8	0.31334349	0.32473607	
461	0.31352342	0.3250157	
461.2	0.3138141	0.32529522	
461.4	0.31403538	0.32557463	
461.6	0.31432022	0.32585393	
461.8	0.31450974	0.32613312	
462	0.31401876	0.32641219	
462.2	0.31384725	0.32669116	
462.4	0.31307617	0.32697001	
462.6	0.31253163	0.32724875	
462.8	0.31222852	0.32752738	
463	0.31275042	0.3278059	
463.2	0.31296802	0.32808431	
463.4	0.31337375	0.3283626	
463.6	0.31356083	0.32864079	
463.8	0.31420147	0.32891886	
464	0.31451775	0.32919683	
464.2	0.31465605	0.32947468	
464.4	0.31481471	0.32975242	
464.6	0.31560662	0.33003005	
464.8	0.31538708	0.33030757	
465	0.31614747	0.33058498	
465.2	0.31685329	0.33086228	
465.4	0.31705668	0.33113947	
465.6	0.31761943	0.33141654	
465.8	0.31716786	0.33169351	
466	0.31712489	0.33197037	
466.2	0.31739025	0.33224711	
466.4	0.31721944	0.33252375	
466.6	0.31766274	0.33280027	
466.8	0.31805789	0.33307669	
467	0.31859105	0.33335299	
467.2	0.31896594	0.33362918	
467.4	0.31948281	0.33390527	
467.6	0.31993239	0.33418124	
467.8	0.32020411	0.33445711	
468	0.3202716	0.33473286	
468.2	0.31985847	0.3350085	
468.4	0.32037256	0.33528404	
468.6	0.32104484	0.33555946	
468.8	0.32057547	0.33583477	
469	0.32070982	0.33610998	
469.2	0.32086396	0.33638507	
469.4	0.32082898	0.33666005	
469.6	0.32116229	0.33693493	
469.8	0.32125604	0.33720969	
470	0.32147318	0.33748435	
470.2	0.32113937	0.33775889	
470.4	0.32119567	0.33803333	
470.6	0.32112407	0.33830765	
470.8	0.32143933	0.33858187	
471	0.32188268	0.33885598	
471.2	0.32302804	0.33912998	
471.4	0.32331247	0.33940386	
471.6	0.32360524	0.33967764	
471.8	0.32348653	0.33995131	
472	0.32402304	0.34022487	
472.2	0.32409767	0.34049833	
472.4	0.32435819	0.34077167	
472.6	0.32500204	0.3410449	
472.8	0.32524919	0.34131803	
473	0.32570733	0.34159104	
473.2	0.32669806	0.34186395	
473.4	0.32749863	0.34213675	
473.6	0.32772433	0.34240943	
473.8	0.3278548	0.34268201	
474	0.32782352	0.34295448	
474.2	0.32803304	0.34322685	
474.4	0.32867375	0.3434991	
474.6	0.32879416	0.34377125	
474.8	0.32953462	0.34404328	
475	0.33001767	0.34431521	
475.2	0.3303061	0.34458703	
475.4	0.32992437	0.34485874	
475.6	0.32992433	0.34513034	
475.8	0.32963786	0.34540184	
476	0.32957826	0.34567322	
476.2	0.32915898	0.3459445	
476.4	0.32851019	0.34621567	
476.6	0.32865529	0.34648673	
476.8	0.3288106	0.34675768	
477	0.32847074	0.34702853	
477.2	0.32891299	0.34729926	
477.4	0.32901205	0.34756989	
477.6	0.32932095	0.34784041	
477.8	0.32992978	0.34811082	
478	0.33061588	0.34838113	
478.2	0.33106767	0.34865133	
478.4	0.33154244	0.34892141	
478.6	0.33180213	0.3491914	
478.8	0.33237964	0.34946127	
479	0.33252179	0.34973103	
479.2	0.33251478	0.35000069	
479.4	0.33256029	0.35027024	
479.6	0.33237427	0.35053969	
479.8	0.33195595	0.35080902	
480	0.33195595	0.35107829	
480.2	0.33109045	0.35094839	
480.4	0.33021157	0.35081853	
480.6	0.32945043	0.35068872	
480.8	0.32892457	0.35055896	
481	0.32870102	0.35042925	
481.2	0.32841322	0.35029959	
481.4	0.32760796	0.35016997	
481.6	0.32733626	0.3500404	
481.8	0.32740383	0.34991088	
482	0.32718126	0.34978141	
482.2	0.32744017	0.34965199	
482.4	0.3280421	0.34952261	
482.6	0.32785345	0.34939328	
482.8	0.3276957	0.349264	
483	0.32754201	0.34913477	
483.2	0.32723718	0.34900558	
483.4	0.32749437	0.34887645	
483.6	0.32692483	0.34874736	
483.8	0.32728455	0.34861832	
484	0.32672187	0.34848932	
484.2	0.32619344	0.34836038	
484.4	0.32607192	0.34823148	
484.6	0.32627417	0.34810263	
484.8	0.32658472	0.34797382	
485	0.32720361	0.34784507	
485.2	0.32703965	0.34771636	
485.4	0.32625783	0.3475877	
485.6	0.32672537	0.34745909	
485.8	0.32685454	0.34733052	
486	0.326549	0.34720201	
486.2	0.32697078	0.34707354	
486.4	0.32718284	0.34694511	
486.6	0.32660272	0.34681674	
486.8	0.32620056	0.34668841	
487	0.32614287	0.34656013	
487.2	0.32614729	0.3464319	
487.4	0.32631938	0.34630372	
487.6	0.32574199	0.34617558	
487.8	0.32586172	0.34604749	
488	0.32487919	0.34591945	
488.2	0.32497331	0.34579145	
488.4	0.32515116	0.3456635	
488.6	0.32519429	0.3455356	
488.8	0.32525383	0.34540775	
489	0.32532526	0.34527994	
489.2	0.32475403	0.34515218	
489.4	0.3241009	0.34502447	
489.6	0.32404801	0.34489681	
489.8	0.32366725	0.34476919	
490	0.32346311	0.34464162	
490.2	0.32333043	0.3445141	
490.4	0.32347056	0.34438663	
490.6	0.32308815	0.3442592	
490.8	0.32339303	0.34413182	
491	0.3234353	0.34400448	
491.2	0.32330708	0.3438772	
491.4	0.32321044	0.34374996	
491.6	0.32293572	0.34362276	
491.8	0.32305883	0.34349562	
492	0.32253847	0.34336852	
492.2	0.32305332	0.34324147	
492.4	0.3231037	0.34311447	
492.6	0.32313508	0.34298751	
492.8	0.32329783	0.3428606	
493	0.3233054	0.34273373	
493.2	0.32302301	0.34260692	
493.4	0.32259785	0.34248015	
493.6	0.32240282	0.34235343	
493.8	0.32215375	0.34222675	
494	0.32228413	0.34210012	
494.2	0.32225367	0.34197354	
494.4	0.32268571	0.341847	
494.6	0.32257927	0.34172052	
494.8	0.32294875	0.34159407	
495	0.3230869	0.34146768	
495.2	0.32292411	0.34134133	
495.4	0.32291855	0.34121503	
495.6	0.3225207	0.34108878	
495.8	0.32223321	0.34096257	
496	0.3218857	0.34083641	
496.2	0.32142105	0.34071029	
496.4	0.32143869	0.34058423	
496.6	0.32161348	0.3404582	
496.8	0.32137016	0.34033223	
497	0.32152503	0.3402063	
497.2	0.32164835	0.34008042	
497.4	0.32131096	0.33995459	
497.6	0.32085519	0.3398288	
497.8	0.32087643	0.33970306	
498	0.32090351	0.33957736	
498.2	0.3214587	0.33945171	
498.4	0.32144122	0.33932611	
498.6	0.32120593	0.33920056	
498.8	0.320932	0.33907505	
499	0.32068562	0.33894958	
499.2	0.32023915	0.33882417	
499.4	0.32017271	0.3386988	
499.6	0.31906945	0.33857347	
499.8	0.31866273	0.3384482	
500	0.31855726	0.33832297	
500.2	0.31825332	0.33819778	
500.4	0.31907235	0.33807264	
500.6	0.31919671	0.33794755	
500.8	0.31926502	0.33782251	
501	0.31964752	0.33769751	
501.2	0.31989007	0.33757255	
501.4	0.31944988	0.33744765	
501.6	0.31918439	0.33732279	
501.8	0.31969865	0.33719797	
502	0.31953066	0.33707321	
502.2	0.3194163	0.33694848	
502.4	0.31797107	0.33682381	
502.6	0.31780311	0.33669918	
502.8	0.31727534	0.33657459	
503	0.31731566	0.33645006	
503.2	0.31699873	0.33632557	
503.4	0.31692055	0.33620112	
503.6	0.31672676	0.33607672	
503.8	0.31712797	0.33595237	
504	0.31764017	0.33582806	
504.2	0.3179622	0.3357038	
504.4	0.31836397	0.33557958	
504.6	0.3182379	0.33545541	
504.8	0.31898266	0.33533129	
505	0.31895247	0.33520721	
505.2	0.31908209	0.33508318	
505.4	0.31871202	0.3349592	
505.6	0.31851382	0.33483526	
505.8	0.31880469	0.33471136	
506	0.31805567	0.33458752	
506.2	0.31729707	0.33446371	
506.4	0.31674134	0.33433996	
506.6	0.31633595	0.33421625	
506.8	0.31580269	0.33409258	
507	0.31580842	0.33396896	
507.2	0.31529685	0.33384539	
507.4	0.31533643	0.33372186	
507.6	0.3155752	0.33359838	
507.8	0.31553369	0.33347494	
508	0.31582263	0.33335155	
508.2	0.31591189	0.33322821	
508.4	0.3158229	0.33310491	
508.6	0.31570251	0.33298166	
508.8	0.3163545	0.33285845	
509	0.31583898	0.33273528	
509.2	0.31572273	0.33261217	
509.4	0.31582379	0.3324891	
509.6	0.31622402	0.33236607	
509.8	0.31639143	0.33224309	
510	0.31604592	0.33212016	
510.2	0.31607702	0.33199727	
510.4	0.31611065	0.33187442	
510.6	0.31620551	0.33175162	
510.8	0.31623754	0.33162887	
511	0.3160334	0.33150616	
511.2	0.31592303	0.3313835	
511.4	0.31608723	0.33126089	
511.6	0.31584335	0.33113831	
511.8	0.31569689	0.33101579	
512	0.31587693	0.33089331	
512.2	0.31524226	0.33077087	
512.4	0.31494194	0.33064848	
512.6	0.315038	0.33052614	
512.8	0.3149129	0.33040384	
513	0.31493789	0.33028158	
513.2	0.31457101	0.33015938	
513.4	0.31453333	0.33003721	
513.6	0.31442691	0.32991509	
513.8	0.31449514	0.32979302	
514	0.31482061	0.32967099	
514.2	0.31444678	0.32954901	
514.4	0.31452306	0.32942707	
514.6	0.31422448	0.32930518	
514.8	0.3134128	0.32918333	
515	0.31309449	0.32906153	
515.2	0.31334317	0.32893977	
515.4	0.31322083	0.32881806	
515.6	0.31291818	0.32869639	
515.8	0.31313463	0.32857477	
516	0.31297195	0.32845319	
516.2	0.31270208	0.32833166	
516.4	0.31319091	0.32821017	
516.6	0.31346121	0.32808873	
516.8	0.31324601	0.32796733	
517	0.3134461	0.32784598	
517.2	0.31292853	0.32772467	
517.4	0.31272253	0.32760341	
517.6	0.3133351	0.32748219	
517.8	0.31338046	0.32736102	
518	0.31288597	0.32723989	
518.2	0.31237481	0.3271188	
518.4	0.31283613	0.32699777	
518.6	0.3124689	0.32687677	
518.8	0.3128057	0.32675582	
519	0.31294712	0.32663492	
519.2	0.31333115	0.32651406	
519.4	0.31331102	0.32639324	
519.6	0.31330964	0.32627247	
519.8	0.31349161	0.32615175	
520	0.31345402	0.32603107	
520.2	0.31316071	0.32591043	
520.4	0.31300208	0.32578984	
520.6	0.31253548	0.32566929	
520.8	0.31247489	0.32554879	
521	0.31194635	0.32542833	
521.2	0.31175901	0.32530792	
521.4	0.31126646	0.32518755	
521.6	0.31117755	0.32506723	
521.8	0.31044541	0.32494695	
522	0.31024065	0.32482671	
522.2	0.31034681	0.32470652	
522.4	0.3109724	0.32458638	
522.6	0.31093468	0.32446627	
522.8	0.31125124	0.32434622	
523	0.31065779	0.3242262	
523.2	0.31044401	0.32410624	
523.4	0.3106655	0.32398631	
523.6	0.31070015	0.32386643	
523.8	0.31090426	0.3237466	
524	0.31079138	0.32362681	
524.2	0.31011803	0.32350706	
524.4	0.3103484	0.32338736	
524.6	0.3105949	0.3232677	
524.8	0.31121186	0.32314809	
525	0.31087819	0.32302852	
525.2	0.31093367	0.32290899	
525.4	0.31091703	0.32278951	
525.6	0.31048011	0.32267007	
525.8	0.31006664	0.32255068	
526	0.31008113	0.32243133	
526.2	0.3098977	0.32231203	
526.4	0.31034609	0.32219277	
526.6	0.31006924	0.32207355	
526.8	0.31027345	0.32195438	
527	0.3099031	0.32183525	
527.2	0.30983229	0.32171617	
527.4	0.30971733	0.32159713	
527.6	0.30967613	0.32147813	
527.8	0.30965846	0.32135918	
528	0.30985337	0.32124027	
528.2	0.30958551	0.32112141	
528.4	0.31006354	0.32100259	
528.6	0.3105568	0.32088382	
528.8	0.31089896	0.32076508	
529	0.31080244	0.3206464	
529.2	0.31053802	0.32052775	
529.4	0.31043407	0.32040915	
529.6	0.30960535	0.3202906	
529.8	0.30951832	0.32017208	
530	0.30984017	0.32005362	
530.2	0.30940258	0.31993519	
530.4	0.30958018	0.31981681	
530.6	0.30946525	0.31969847	
530.8	0.30941711	0.31958018	
531	0.30859079	0.31946193	
531.2	0.30776311	0.31934373	
531.4	0.30719955	0.31922556	
531.6	0.30729402	0.31910745	
531.8	0.30692754	0.31898937	
532	0.30728059	0.31887134	
532.2	0.30718187	0.31875335	
532.4	0.30740334	0.31863541	
532.6	0.30757302	0.31851751	
532.8	0.30724634	0.31839966	
533	0.30739607	0.31828184	
533.2	0.30736388	0.31816407	
533.4	0.30731727	0.31804635	
533.6	0.30712755	0.31792867	
533.8	0.30736236	0.31781103	
534	0.30746528	0.31769343	
534.2	0.30724728	0.31757588	
534.4	0.30769751	0.31745838	
534.6	0.30767182	0.31734091	
534.8	0.30736278	0.31722349	
535	0.30691429	0.31710611	
535.2	0.30697686	0.31698878	
535.4	0.30689511	0.31687149	
535.6	0.30718993	0.31675424	
535.8	0.30696965	0.31663704	
536	0.30735246	0.31651988	
536.2	0.30707806	0.31640276	
536.4	0.30695103	0.31628569	
536.6	0.30668958	0.31616866	
536.8	0.30662716	0.31605167	
537	0.30684372	0.31593473	
537.2	0.3061306	0.31581783	
537.4	0.30547152	0.31570097	
537.6	0.3052946	0.31558416	
537.8	0.30548271	0.31546739	
538	0.30581698	0.31535066	
538.2	0.30565545	0.31523397	
538.4	0.30564722	0.31511733	
538.6	0.30516121	0.31500073	
538.8	0.30516293	0.31488418	
539	0.30526095	0.31476767	
539.2	0.30553662	0.3146512	
539.4	0.30542336	0.31453477	
539.6	0.30561789	0.31441839	
539.8	0.30536782	0.31430205	
540	0.30549309	0.31418576	
540.2	0.3053102	0.3140695	
540.4	0.30547916	0.31395329	
540.6	0.30495816	0.31383713	
540.8	0.30508611	0.313721	
541	0.30428912	0.31360492	
541.2	0.30409567	0.31348888	
541.4	0.30421013	0.31337289	
541.6	0.30448607	0.31325693	
541.8	0.30450128	0.31314102	
542	0.30443455	0.31302516	
542.2	0.30385299	0.31290933	
542.4	0.30394709	0.31279355	
542.6	0.3040415	0.31267781	
542.8	0.30405385	0.31256212	
543	0.30402223	0.31244647	
543.2	0.303274	0.31233086	
543.4	0.3033973	0.31221529	
543.6	0.30317408	0.31209977	
543.8	0.30262263	0.31198428	
544	0.30232812	0.31186885	
544.2	0.30217627	0.31175345	
544.4	0.30227442	0.3116381	
544.6	0.30170567	0.31152279	
544.8	0.30186209	0.31140752	
545	0.301551	0.31129229	
545.2	0.3017866	0.31117711	
545.4	0.3019189	0.31106197	
545.6	0.30253572	0.31094687	
545.8	0.30262844	0.31083182	
546	0.30272861	0.31071681	
546.2	0.30316451	0.31060184	
546.4	0.30371402	0.31048691	
546.6	0.30357862	0.31037202	
546.8	0.30361749	0.31025718	
547	0.30417775	0.31014238	
547.2	0.30372108	0.31002763	
547.4	0.30430171	0.30991291	
547.6	0.3042927	0.30979824	
547.8	0.3037908	0.30968361	
548	0.30404108	0.30956902	
548.2	0.30423764	0.30945448	
548.4	0.30391272	0.30933997	
548.6	0.30311557	0.30922551	
548.8	0.30294963	0.3091111	
549	0.30241233	0.30899672	
549.2	0.30196421	0.30888239	
549.4	0.30166051	0.3087681	
549.6	0.30120213	0.30865385	
549.8	0.30094809	0.30853964	
550	0.30057308	0.30842548	
550.2	0.30034711	0.30831135	
550.4	0.29982364	0.30819728	
550.6	0.29961602	0.30808324	
550.8	0.29987801	0.30796924	
551	0.30020751	0.30785529	
551.2	0.30043986	0.30774138	
551.4	0.30113921	0.30762751	
551.6	0.30153851	0.30751368	
551.8	0.30161878	0.3073999	
552	0.30195547	0.30728616	
552.2	0.30204213	0.30717246	
552.4	0.30219334	0.3070588	
552.6	0.30223405	0.30694518	
552.8	0.30266884	0.30683161	
553	0.30243001	0.30671808	
553.2	0.30202721	0.30660459	
553.4	0.30177723	0.30649114	
553.6	0.30137818	0.30637773	
553.8	0.30126148	0.30626437	
554	0.30067788	0.30615104	
554.2	0.30017936	0.30603776	
554.4	0.29989039	0.30592453	
554.6	0.2997568	0.30581133	
554.8	0.29931379	0.30569818	
555	0.29983612	0.30558506	
555.2	0.2998614	0.30547199	
555.4	0.29990317	0.30535896	
555.6	0.29944784	0.30524598	
555.8	0.29905384	0.30513303	
556	0.29836215	0.30502013	
556.2	0.2981505	0.30490726	
556.4	0.29814008	0.30479444	
556.6	0.29786628	0.30468167	
556.8	0.29806506	0.30456893	
557	0.29802137	0.30445623	
557.2	0.29725996	0.30434358	
557.4	0.29720723	0.30423097	
557.6	0.29668999	0.3041184	
557.8	0.29677638	0.30400587	
558	0.29679693	0.30389339	
558.2	0.29657851	0.30378094	
558.4	0.2965955	0.30366854	
558.6	0.2966532	0.30355618	
558.8	0.29664637	0.30344386	
559	0.29777768	0.30333158	
559.2	0.29758991	0.30321934	
559.4	0.29788982	0.30310714	
559.6	0.29779165	0.30299499	
559.8	0.2978671	0.30288288	
560	0.29780832	0.30277081	
560.2	0.29830054	0.30265878	
560.4	0.29856065	0.30254679	
560.6	0.29826668	0.30243484	
560.8	0.2983155	0.30232294	
561	0.2983597	0.30221107	
561.2	0.2976253	0.30209925	
561.4	0.29807662	0.30198747	
561.6	0.29797816	0.30187573	
561.8	0.29819228	0.30176403	
562	0.29789289	0.30165237	
562.2	0.29774283	0.30154076	
562.4	0.2976671	0.30142918	
562.6	0.29749875	0.30131765	
562.8	0.29717144	0.30120616	
563	0.29712742	0.30109471	
563.2	0.29642958	0.3009833	
563.4	0.29600623	0.30087193	
563.6	0.29612416	0.3007606	
563.8	0.2958568	0.30064932	
564	0.29549418	0.30053807	
564.2	0.29518398	0.30042687	
564.4	0.29505951	0.30031571	
564.6	0.29493055	0.30020459	
564.8	0.29537655	0.30009351	
565	0.29545952	0.29998247	
565.2	0.29566009	0.29987147	
565.4	0.29611043	0.29976051	
565.6	0.29627252	0.2996496	
565.8	0.29669118	0.29953872	
566	0.29680355	0.29942789	
566.2	0.29676736	0.2993171	
566.4	0.2968628	0.29920635	
566.6	0.29681545	0.29909563	
566.8	0.29641765	0.29898497	
567	0.2961767	0.29887434	
567.2	0.29595109	0.29876375	
567.4	0.29578571	0.2986532	
567.6	0.29612079	0.2985427	
567.8	0.29571261	0.29843223	
568	0.295364	0.29832181	
568.2	0.29527641	0.29821142	
568.4	0.2953253	0.29810108	
568.6	0.29491359	0.29799078	
568.8	0.29488415	0.29788052	
569	0.29459853	0.2977703	
569.2	0.29453874	0.29766012	
569.4	0.2946817	0.29754998	
569.6	0.29484812	0.29743988	
569.8	0.29482676	0.29732983	
570	0.29425643	0.29721981	
570.2	0.29354255	0.29710983	
570.4	0.29388838	0.2969999	
570.6	0.2933508	0.29689	
570.8	0.29303969	0.29678015	
571	0.29285007	0.29667034	
571.2	0.29264557	0.29656057	
571.4	0.29257988	0.29645083	
571.6	0.29274044	0.29634114	
571.8	0.29285755	0.29623149	
572	0.292705	0.29612188	
572.2	0.29249854	0.29601231	
572.4	0.29242654	0.29590278	
572.6	0.29256572	0.2957933	
572.8	0.29315662	0.29568385	
573	0.29369084	0.29557444	
573.2	0.29386362	0.29546507	
573.4	0.29429618	0.29535575	
573.6	0.29385795	0.29524646	
573.8	0.29359907	0.29513722	
574	0.29310578	0.29502801	
574.2	0.29307108	0.29491885	
574.4	0.29335167	0.29480972	
574.6	0.29283889	0.29470064	
574.8	0.29285121	0.2945916	
575	0.29294543	0.29448259	
575.2	0.29290748	0.29437363	
575.4	0.29292889	0.29426471	
575.6	0.2930843	0.29415582	
575.8	0.29303718	0.29404698	
576	0.29263061	0.29393818	
576.2	0.292748	0.29382942	
576.4	0.29268102	0.2937207	
576.6	0.29280899	0.29361202	
576.8	0.29278706	0.29350338	
577	0.29246177	0.29339478	
577.2	0.29179565	0.29328622	
577.4	0.29135729	0.2931777	
577.6	0.29121879	0.29306922	
577.8	0.29145285	0.29296078	
578	0.29130229	0.29285238	
578.2	0.29130573	0.29274402	
578.4	0.29157306	0.2926357	
578.6	0.29140927	0.29252742	
578.8	0.2917158	0.29241918	
579	0.2924286	0.29231098	
579.2	0.29262007	0.29220282	
579.4	0.29263845	0.2920947	
579.6	0.29321144	0.29198662	
579.8	0.2935077	0.29187858	
580	0.29374744	0.29177058	
580.2	0.29374957	0.29166262	
580.4	0.29383212	0.2915547	
580.6	0.29390637	0.29144683	
580.8	0.29325441	0.29133899	
581	0.29273607	0.29123119	
581.2	0.29249982	0.29112343	
581.4	0.29234439	0.29101571	
581.6	0.29197616	0.29090803	
581.8	0.29121818	0.29080039	
582	0.29068615	0.29069279	
582.2	0.29004075	0.29058523	
582.4	0.2899339	0.2904777	
582.6	0.28984701	0.29037022	
582.8	0.28994263	0.29026278	
583	0.29007094	0.29015538	
583.2	0.28941951	0.29004802	
583.4	0.28880248	0.2899407	
583.6	0.28910904	0.28983342	
583.8	0.28912727	0.28972617	
584	0.2889407	0.28961897	
584.2	0.28883081	0.28951181	
584.4	0.28909909	0.28940468	
584.6	0.28886189	0.2892976	
584.8	0.28827686	0.28919056	
585	0.28798474	0.28908355	
585.2	0.2879998	0.28897659	
585.4	0.28780943	0.28886966	
585.6	0.28759011	0.28876277	
585.8	0.28768641	0.28865593	
586	0.28785725	0.28854912	
586.2	0.2879406	0.28844235	
586.4	0.28847747	0.28833563	
586.6	0.28869404	0.28822894	
586.8	0.28874899	0.28812229	
587	0.28889907	0.28801568	
587.2	0.28852336	0.28790911	
587.4	0.28854109	0.28780258	
587.6	0.28884533	0.28769609	
587.8	0.28870961	0.28758964	
588	0.28821242	0.28748322	
588.2	0.28795069	0.28737685	
588.4	0.28761762	0.28727052	
588.6	0.28739455	0.28716422	
588.8	0.28723528	0.28705797	
589	0.28707186	0.28695175	
589.2	0.28726331	0.28684558	
589.4	0.28748827	0.28673944	
589.6	0.28767608	0.28663334	
589.8	0.28768905	0.28652728	
590	0.28732458	0.28642126	
590.2	0.28728063	0.28631528	
590.4	0.28722734	0.28620934	
590.6	0.28732609	0.28610344	
590.8	0.28766701	0.28599758	
591	0.28795839	0.28589176	
591.2	0.28723045	0.28578597	
591.4	0.28710587	0.28568023	
591.6	0.2869108	0.28557452	
591.8	0.28637032	0.28546885	
592	0.28619544	0.28536323	
592.2	0.28605752	0.28525764	
592.4	0.28607274	0.28515209	
592.6	0.2857319	0.28504658	
592.8	0.28585376	0.28494111	
593	0.28559209	0.28483567	
593.2	0.28571368	0.28473028	
593.4	0.28531053	0.28462493	
593.6	0.28497178	0.28451961	
593.8	0.28497213	0.28441434	
594	0.28479432	0.2843091	
594.2	0.28464679	0.2842039	
594.4	0.2849773	0.28409874	
594.6	0.28515276	0.28399362	
594.8	0.28509505	0.28388854	
595	0.28517139	0.28378349	
595.2	0.28512517	0.28367849	
595.4	0.28553935	0.28357353	
595.6	0.2851882	0.2834686	
595.8	0.28511137	0.28336371	
596	0.28542102	0.28325886	
596.2	0.28552191	0.28315405	
596.4	0.2860446	0.28304928	
596.6	0.28512041	0.28294455	
596.8	0.28531862	0.28283986	
597	0.28521706	0.2827352	
597.2	0.28499111	0.28263059	
597.4	0.28469343	0.28252601	
597.6	0.28525871	0.28242147	
597.8	0.28532277	0.28231697	
598	0.28515649	0.28221251	
598.2	0.28507343	0.28210809	
598.4	0.28529076	0.2820037	
598.6	0.28505023	0.28189936	
598.8	0.28473523	0.28179505	
599	0.28473875	0.28169078	
599.2	0.28488585	0.28158655	
599.4	0.28481596	0.28148236	
599.6	0.28486182	0.28137821	
599.8	0.28542001	0.28127409	
600	0.28562144	0.28117002	
600.2	0.28564857	0.28106598	
600.4	0.28537053	0.28096198	
600.6	0.28427037	0.28085802	
600.8	0.28443541	0.2807541	
601	0.28423809	0.28065022	
601.2	0.28393747	0.28054637	
601.4	0.28391191	0.28044257	
601.6	0.28420559	0.2803388	
601.8	0.28424586	0.28023507	
602	0.28446819	0.28013138	
602.2	0.28458046	0.28002773	
602.4	0.28454721	0.27992411	
602.6	0.28468491	0.27982054	
602.8	0.28468159	0.279717	
603	0.28483874	0.2796135	
603.2	0.28518055	0.27951004	
603.4	0.28557066	0.27940662	
603.6	0.28529958	0.27930323	
603.8	0.28491725	0.27919989	
604	0.28419698	0.27909658	
604.2	0.28354432	0.27899331	
604.4	0.2826926	0.27889008	
604.6	0.28203459	0.27878688	
604.8	0.281719	0.27868373	
605	0.28104851	0.27858061	
605.2	0.28077489	0.27847753	
605.4	0.28076262	0.27837449	
605.6	0.28068129	0.27827149	
605.8	0.28117905	0.27816852	
606	0.28152317	0.2780656	
606.2	0.28165428	0.27796271	
606.4	0.28199204	0.27785986	
606.6	0.2825957	0.27775705	
606.8	0.28310885	0.27765427	
607	0.28319135	0.27755154	
607.2	0.28359694	0.27744884	
607.4	0.28378427	0.27734618	
607.6	0.2836596	0.27724356	
607.8	0.28367584	0.27714097	
608	0.28320415	0.27703843	
608.2	0.28291116	0.27693592	
608.4	0.28285303	0.27683345	
608.6	0.28243932	0.27673102	
608.8	0.2818414	0.27662862	
609	0.28092725	0.27652626	
609.2	0.28146567	0.27642395	
609.4	0.28090475	0.27632167	
609.6	0.28037436	0.27621942	
609.8	0.2807007	0.27611722	
610	0.28078115	0.27601505	
610.2	0.28072391	0.27591292	
610.4	0.28096332	0.27581083	
610.6	0.28130213	0.27570877	
610.8	0.28201304	0.27560676	
611	0.28197161	0.27550478	
611.2	0.28215099	0.27540284	
611.4	0.28207509	0.27530094	
611.6	0.28159639	0.27519907	
611.8	0.28131153	0.27509724	
612	0.28089105	0.27499545	
612.2	0.28074518	0.2748937	
612.4	0.28051931	0.27479199	
612.6	0.27983202	0.27469031	
612.8	0.27952933	0.27458867	
613	0.2793258	0.27448707	
613.2	0.27951072	0.2743855	
613.4	0.278704	0.27428398	
613.6	0.27850595	0.27418249	
613.8	0.2788919	0.27408104	
614	0.27923867	0.27397962	
614.2	0.27921436	0.27387825	
614.4	0.27940382	0.27377691	
614.6	0.27974124	0.27367561	
614.8	0.2803985	0.27357434	
615	0.28020166	0.27347312	
615.2	0.27995765	0.27337193	
615.4	0.27996189	0.27327078	
615.6	0.27962053	0.27316966	
615.8	0.27977896	0.27306858	
616	0.27966127	0.27296755	
616.2	0.27917344	0.27286654	
616.4	0.27881562	0.27276558	
616.6	0.27865132	0.27266465	
616.8	0.27831096	0.27256376	
617	0.27767546	0.27246291	
617.2	0.2775501	0.27236209	
617.4	0.27737528	0.27226132	
617.6	0.27738822	0.27216058	
617.8	0.27713573	0.27205987	
618	0.27694047	0.27195921	
618.2	0.27680837	0.27185858	
618.4	0.27676085	0.27175799	
618.6	0.27668963	0.27165743	
618.8	0.27668017	0.27155691	
619	0.27691924	0.27145643	
619.2	0.2763164	0.27135599	
619.4	0.27648182	0.27125559	
619.6	0.27627987	0.27115522	
619.8	0.27630439	0.27105489	
620	0.27623003	0.27095459	
620.2	0.27584603	0.27085433	
620.4	0.27601778	0.27075411	
620.6	0.27610664	0.27065393	
620.8	0.2761029	0.27055379	
621	0.27593457	0.27045368	
621.2	0.27622426	0.27035361	
621.4	0.27611326	0.27025357	
621.6	0.27657201	0.27015357	
621.8	0.27630724	0.27005361	
622	0.27668991	0.26995369	
622.2	0.27676148	0.2698538	
622.4	0.27657319	0.26975395	
622.6	0.27676957	0.26965414	
622.8	0.27705982	0.26955436	
623	0.2774901	0.26945462	
623.2	0.27723319	0.26935492	
623.4	0.27754461	0.26925526	
623.6	0.27718439	0.26915563	
623.8	0.27751041	0.26905604	
624	0.27772462	0.26895648	
624.2	0.27802949	0.26885696	
624.4	0.2783071	0.26875748	
624.6	0.27789191	0.26865804	
624.8	0.27774433	0.26855863	
625	0.27743973	0.26845926	
625.2	0.2775093	0.26835993	
625.4	0.27739956	0.26826063	
625.6	0.27747115	0.26816137	
625.8	0.27690563	0.26806215	
626	0.27671914	0.26796296	
626.2	0.27622724	0.26786381	
626.4	0.27582374	0.2677647	
626.6	0.27587351	0.26766562	
626.8	0.27577857	0.26756658	
627	0.27531917	0.26746758	
627.2	0.2753554	0.26736861	
627.4	0.27499364	0.26726968	
627.6	0.27495708	0.26717079	
627.8	0.27554472	0.26707193	
628	0.27567125	0.26697311	
628.2	0.27611763	0.26687432	
628.4	0.27577665	0.26677558	
628.6	0.27533486	0.26667687	
628.8	0.27594579	0.26657819	
629	0.27583088	0.26647955	
629.2	0.27595866	0.26638095	
629.4	0.27525098	0.26628239	
629.6	0.27507129	0.26618386	
629.8	0.27463025	0.26608537	
630	0.27410884	0.26598691	
630.2	0.27379729	0.26588849	
630.4	0.27341756	0.26579011	
630.6	0.27305789	0.26569176	
630.8	0.27235441	0.26559346	
631	0.27196523	0.26549518	
631.2	0.27261604	0.26539694	
631.4	0.27271807	0.26529874	
631.6	0.27299009	0.26520058	
631.8	0.27361518	0.26510245	
632	0.27388098	0.26500436	
632.2	0.27414306	0.2649063	
632.4	0.27434542	0.26480829	
632.6	0.27511084	0.2647103	
632.8	0.27542359	0.26461236	
633	0.27523487	0.26451445	
633.2	0.27550865	0.26441657	
633.4	0.27514796	0.26431873	
633.6	0.27542463	0.26422093	
633.8	0.27518482	0.26412317	
634	0.27440496	0.26402544	
634.2	0.27381052	0.26392774	
634.4	0.27341022	0.26383009	
634.6	0.27274211	0.26373247	
634.8	0.27224639	0.26363488	
635	0.2724486	0.26353733	
635.2	0.27252621	0.26343982	
635.4	0.2723065	0.26334234	
635.6	0.27234492	0.2632449	
635.8	0.27247884	0.2631475	
636	0.27217583	0.26305013	
636.2	0.27201108	0.2629528	
636.4	0.27237265	0.2628555	
636.6	0.27234316	0.26275824	
636.8	0.27204251	0.26266102	
637	0.27224258	0.26256383	
637.2	0.27198321	0.26246668	
637.4	0.27177854	0.26236956	
637.6	0.27191881	0.26227248	
637.8	0.27176131	0.26217543	
638	0.27167402	0.26207843	
638.2	0.27187111	0.26198145	
638.4	0.27244285	0.26188452	
638.6	0.27279775	0.26178761	
638.8	0.27299177	0.26169075	
639	0.2727258	0.26159392	
639.2	0.27273024	0.26149713	
639.4	0.27247707	0.26140037	
639.6	0.27230866	0.26130365	
639.8	0.27212766	0.26120696	
640	0.2718041	0.26111031	
640.2	0.27171288	0.2610137	
640.4	0.27147273	0.26091712	
640.6	0.27068651	0.26082057	
640.8	0.27098726	0.26072407	
641	0.27033004	0.2606276	
641.2	0.27024842	0.26053116	
641.4	0.27065848	0.26043476	
641.6	0.27114343	0.26033839	
641.8	0.27109977	0.26024207	
642	0.27147085	0.26014577	
642.2	0.27176844	0.26004951	
642.4	0.27242769	0.25995329	
642.6	0.27227717	0.25985711	
642.8	0.27195482	0.25976095	
643	0.27144441	0.25966484	
643.2	0.27127179	0.25956876	
643.4	0.27047848	0.25947272	
643.6	0.27090644	0.25937671	
643.8	0.27078981	0.25928073	
644	0.27061764	0.2591848	
644.2	0.27089673	0.25908889	
644.4	0.27028471	0.25899303	
644.6	0.26982985	0.2588972	
644.8	0.2698732	0.2588014	
645	0.26958539	0.25870564	
645.2	0.27027919	0.25860992	
645.4	0.27086662	0.25851423	
645.6	0.27133398	0.25841857	
645.8	0.27138375	0.25832295	
646	0.27207436	0.25822737	
646.2	0.27217691	0.25813182	
646.4	0.27202476	0.25803631	
646.6	0.27171743	0.25794083	
646.8	0.27172143	0.25784539	
647	0.27194041	0.25774998	
647.2	0.27164446	0.25765461	
647.4	0.27165977	0.25755928	
647.6	0.27201583	0.25746398	
647.8	0.27144033	0.25736871	
648	0.27124926	0.25727348	
648.2	0.27105301	0.25717829	
648.4	0.27023269	0.25708313	
648.6	0.26956773	0.256988	
648.8	0.26917654	0.25689291	
649	0.2693165	0.25679786	
649.2	0.26952872	0.25670284	
649.4	0.26983598	0.25660786	
649.6	0.26966593	0.25651291	
649.8	0.269328	0.25641799	
650	0.26928111	0.25632312	
650.2	0.26819999	0.25622827	
650.4	0.26823018	0.25613346	
650.6	0.26859493	0.25603869	
650.8	0.26899328	0.25594395	
651	0.26940491	0.25584925	
651.2	0.26951655	0.25575458	
651.4	0.26953614	0.25565995	
651.6	0.26978777	0.25556535	
651.8	0.26971633	0.25547079	
652	0.26961057	0.25537626	
652.2	0.26939499	0.25528177	
652.4	0.26965106	0.25518731	
652.6	0.26933085	0.25509289	
652.8	0.2689541	0.2549985	
653	0.26891433	0.25490415	
653.2	0.2690839	0.25480983	
653.4	0.26927905	0.25471554	
653.6	0.2689839	0.2546213	
653.8	0.26832368	0.25452708	
654	0.26790689	0.2544329	
654.2	0.26730402	0.25433876	
654.4	0.2673779	0.25424465	
654.6	0.26721847	0.25415058	
654.8	0.26740725	0.25405654	
655	0.26718317	0.25396253	
655.2	0.26752278	0.25386856	
655.4	0.26722849	0.25377463	
655.6	0.26751454	0.25368073	
655.8	0.26728481	0.25358686	
656	0.26759971	0.25349303	
656.2	0.26783281	0.25339924	
656.4	0.2682305	0.25330547	
656.6	0.26763532	0.25321175	
656.8	0.26713307	0.25311806	
657	0.26754419	0.2530244	
657.2	0.26780244	0.25293078	
657.4	0.26760667	0.25283719	
657.6	0.26682436	0.25274363	
657.8	0.2662051	0.25265012	
658	0.26577962	0.25255663	
658.2	0.26509365	0.25246318	
658.4	0.26456002	0.25236977	
658.6	0.26446383	0.25227639	
658.8	0.2641951	0.25218304	
659	0.26372038	0.25208973	
659.2	0.26389886	0.25199645	
659.4	0.26409667	0.25190321	
659.6	0.26458712	0.25181	
659.8	0.26518482	0.25171683	
660	0.26578995	0.25162369	
660.2	0.26605058	0.25153059	
660.4	0.26646462	0.25143752	
660.6	0.26666838	0.25134448	
660.8	0.26690864	0.25125148	
661	0.26725929	0.25115851	
661.2	0.26688171	0.25106558	
661.4	0.26671783	0.25097268	
661.6	0.26656539	0.25087982	
661.8	0.26664146	0.25078699	
662	0.26645903	0.2506942	
662.2	0.2661436	0.25060143	
662.4	0.26653194	0.25050871	
662.6	0.26651682	0.25041602	
662.8	0.26619194	0.25032336	
663	0.26615036	0.25023074	
663.2	0.26602112	0.25013815	
663.4	0.26560058	0.25004559	
663.6	0.26524187	0.24995307	
663.8	0.26502303	0.24986059	
664	0.26490626	0.24976813	
664.2	0.26459712	0.24967572	
664.4	0.26471827	0.24958333	
664.6	0.26367838	0.24949098	
664.8	0.26289736	0.24939867	
665	0.2622933	0.24930639	
665.2	0.26198514	0.24921414	
665.4	0.26192789	0.24912193	
665.6	0.2620106	0.24902975	
665.8	0.26197517	0.2489376	
666	0.26211579	0.24884549	
666.2	0.26273522	0.24875342	
666.4	0.26342433	0.24866137	
666.6	0.26338782	0.24856937	
666.8	0.26326796	0.24847739	
667	0.26326494	0.24838545	
667.2	0.26274291	0.24829355	
667.4	0.26289846	0.24820167	
667.6	0.26282616	0.24810983	
667.8	0.26256267	0.24801803	
668	0.26254129	0.24792626	
668.2	0.26235066	0.24783452	
668.4	0.26256748	0.24774282	
668.6	0.26175424	0.24765115	
668.8	0.26171096	0.24755952	
669	0.26188214	0.24746792	
669.2	0.26183995	0.24737635	
669.4	0.26156742	0.24728482	
669.6	0.2620229	0.24719332	
669.8	0.26214678	0.24710185	
670	0.26207933	0.24701042	
670.2	0.26235418	0.24691903	
670.4	0.26248207	0.24682766	
670.6	0.2626259	0.24673633	
670.8	0.26263078	0.24664504	
671	0.26226578	0.24655377	
671.2	0.26246515	0.24646255	
671.4	0.26215996	0.24637135	
671.6	0.26172119	0.24628019	
671.8	0.26165477	0.24618906	
672	0.26161587	0.24609797	
672.2	0.26145335	0.24600691	
672.4	0.26134621	0.24591588	
672.6	0.26103583	0.24582489	
672.8	0.26119054	0.24573393	
673	0.26115543	0.24564301	
673.2	0.26085759	0.24555212	
673.4	0.26125318	0.24546126	
673.6	0.26159289	0.24537043	
673.8	0.26164973	0.24527964	
674	0.2613819	0.24518889	
674.2	0.26214495	0.24509816	
674.4	0.2624951	0.24500747	
674.6	0.26283817	0.24491682	
674.8	0.26267488	0.24482619	
675	0.26253185	0.2447356	
675.2	0.26302001	0.24464505	
675.4	0.26226633	0.24455453	
675.6	0.26215411	0.24446404	
675.8	0.26198728	0.24437358	
676	0.26149501	0.24428316	
676.2	0.26190078	0.24419277	
676.4	0.26200124	0.24410242	
676.6	0.2619755	0.2440121	
676.8	0.26196438	0.24392181	
677	0.26137025	0.24383155	
677.2	0.26109477	0.24374133	
677.4	0.2611879	0.24365115	
677.6	0.26046195	0.24356099	
677.8	0.26045489	0.24347087	
678	0.26052214	0.24338078	
678.2	0.26096818	0.24329073	
678.4	0.26081994	0.24320071	
678.6	0.26117564	0.24311072	
678.8	0.26078421	0.24302076	
679	0.26095538	0.24293084	
679.2	0.26101582	0.24284096	
679.4	0.26046302	0.2427511	
679.6	0.26056361	0.24266128	
679.8	0.26058677	0.24257149	
680	0.26061555	0.24248174	
680.2	0.26072666	0.24239201	
680.4	0.26048296	0.24230233	
680.6	0.25980947	0.24221267	
680.8	0.25929036	0.24212305	
681	0.25886316	0.24203346	
681.2	0.25827761	0.2419439	
681.4	0.25814755	0.24185438	
681.6	0.2578395	0.24176489	
681.8	0.25832176	0.24167543	
682	0.25842862	0.24158601	
682.2	0.25870713	0.24149662	
682.4	0.25918062	0.24140726	
682.6	0.25924915	0.24131794	
682.8	0.25917047	0.24122865	
683	0.25940052	0.24113939	
683.2	0.2593355	0.24105017	
683.4	0.25902762	0.24096097	
683.6	0.25922942	0.24087181	
683.8	0.25882783	0.24078269	
684	0.2590434	0.2406936	
684.2	0.2591355	0.24060454	
684.4	0.25913161	0.24051551	
684.6	0.2586064	0.24042651	
684.8	0.25878313	0.24033755	
685	0.25869679	0.24024862	
685.2	0.25878644	0.24015973	
685.4	0.25935757	0.24007087	
685.6	0.25951658	0.23998204	
685.8	0.25985514	0.23989324	
686	0.25950946	0.23980448	
686.2	0.26001967	0.23971574	
686.4	0.25972333	0.23962705	
686.6	0.25911731	0.23953838	
686.8	0.25908963	0.23944975	
687	0.25884325	0.23936115	
687.2	0.25871187	0.23927258	
687.4	0.25828466	0.23918405	
687.6	0.2585964	0.23909555	
687.8	0.25841439	0.23900708	
688	0.25848138	0.23891864	
688.2	0.25809868	0.23883024	
688.4	0.25743429	0.23874187	
688.6	0.25706916	0.23865353	
688.8	0.25709434	0.23856522	
689	0.25742309	0.23847695	
689.2	0.25759682	0.23838871	
689.4	0.25740972	0.2383005	
689.6	0.25705193	0.23821233	
689.8	0.25707825	0.23812419	
690	0.25641575	0.23803608	
690.2	0.2564489	0.237948	
690.4	0.25586012	0.23785996	
690.6	0.25606022	0.23777195	
690.8	0.25630346	0.23768397	
691	0.25596605	0.23759602	
691.2	0.25575774	0.23750811	
691.4	0.25615208	0.23742022	
691.6	0.25644123	0.23733238	
691.8	0.25610031	0.23724456	
692	0.25638484	0.23715678	
692.2	0.25618204	0.23706902	
692.4	0.25661433	0.23698131	
692.6	0.25718151	0.23689362	
692.8	0.25746857	0.23680596	
693	0.25791509	0.23671834	
693.2	0.25737928	0.23663075	
693.4	0.2575197	0.2365432	
693.6	0.25758588	0.23645567	
693.8	0.25747871	0.23636818	
694	0.25706675	0.23628072	
694.2	0.25670919	0.23619329	
694.4	0.25623942	0.2361059	
694.6	0.25614173	0.23601854	
694.8	0.25583621	0.23593121	
695	0.25524676	0.23584391	
695.2	0.25524805	0.23575664	
695.4	0.25542943	0.23566941	
695.6	0.25486208	0.23558221	
695.8	0.25492629	0.23549504	
696	0.25482605	0.2354079	
696.2	0.25441254	0.2353208	
696.4	0.25467385	0.23523373	
696.6	0.25441917	0.23514669	
696.8	0.2543189	0.23505968	
697	0.25458365	0.2349727	
697.2	0.25460704	0.23488576	
697.4	0.25499076	0.23479885	
697.6	0.25492008	0.23471197	
697.8	0.25476192	0.23462512	
698	0.25481753	0.23453831	
698.2	0.2542544	0.23445153	
698.4	0.25402169	0.23436478	
698.6	0.25398388	0.23427806	
698.8	0.25405565	0.23419137	
699	0.25411604	0.23410472	
699.2	0.25435963	0.23401809	
699.4	0.25434291	0.2339315	
699.6	0.25441087	0.23384495	
699.8	0.25404726	0.23375842	
700	0.25343511	0.23367193	
700.2	0.25323234	0.23358546	
700.4	0.2534415	0.23349903	
700.6	0.253444	0.23341264	
700.8	0.25395343	0.23332627	
701	0.25414	0.23323994	
701.2	0.25418686	0.23315363	
701.4	0.25423803	0.23306736	
701.6	0.25408594	0.23298113	
701.8	0.25416316	0.23289492	
702	0.25374778	0.23280874	
702.2	0.25319883	0.2327226	
702.4	0.25313906	0.23263649	
702.6	0.2533586	0.23255041	
702.8	0.25368842	0.23246437	
703	0.25426835	0.23237835	
703.2	0.25468003	0.23229237	
703.4	0.25495211	0.23220642	
703.6	0.25482583	0.2321205	
703.8	0.25430993	0.23203461	
704	0.25434524	0.23194875	
704.2	0.25446767	0.23186293	
704.4	0.25478253	0.23177714	
704.6	0.25480299	0.23169137	
704.8	0.25492014	0.23160565	
705	0.25491869	0.23151995	
705.2	0.2545432	0.23143428	
705.4	0.2547261	0.23134865	
705.6	0.25457131	0.23126305	
705.8	0.25436485	0.23117747	
706	0.25352891	0.23109194	
706.2	0.2533445	0.23100643	
706.4	0.25319768	0.23092095	
706.6	0.25329046	0.23083551	
706.8	0.25323901	0.2307501	
707	0.25341583	0.23066472	
707.2	0.25323848	0.23057937	
707.4	0.25316977	0.23049405	
707.6	0.25294893	0.23040876	
707.8	0.25297414	0.23032351	
708	0.25327017	0.23023828	
708.2	0.25323987	0.23015309	
708.4	0.25297877	0.23006793	
708.6	0.25323474	0.2299828	
708.8	0.25330216	0.22989771	
709	0.25271222	0.22981264	
709.2	0.25251597	0.22972761	
709.4	0.25270016	0.22964261	
709.6	0.25235628	0.22955764	
709.8	0.25172697	0.2294727	
710	0.25104583	0.22938779	
710.2	0.25112871	0.22930291	
710.4	0.25086151	0.22921807	
710.6	0.25098155	0.22913325	
710.8	0.25074431	0.22904847	
711	0.25088395	0.22896372	
711.2	0.25113885	0.228879	
711.4	0.25153528	0.22879431	
711.6	0.25174093	0.22870965	
711.8	0.25182754	0.22862503	
712	0.25157847	0.22854043	
712.2	0.25185466	0.22845587	
712.4	0.25191064	0.22837134	
712.6	0.25184744	0.22828684	
712.8	0.25144251	0.22820237	
713	0.2508753	0.22811793	
713.2	0.25122911	0.22803352	
713.4	0.2513883	0.22794915	
713.6	0.25120557	0.2278648	
713.8	0.25123661	0.22778049	
714	0.25135786	0.22769621	
714.2	0.25198087	0.22761195	
714.4	0.25192727	0.22752773	
714.6	0.25218147	0.22744355	
714.8	0.25193267	0.22735939	
715	0.25192741	0.22727526	
715.2	0.25218842	0.22719117	
715.4	0.25180465	0.2271071	
715.6	0.25124662	0.22702307	
715.8	0.2508472	0.22693907	
716	0.25060994	0.2268551	
716.2	0.25103757	0.22677116	
716.4	0.25052752	0.22668725	
716.6	0.25032238	0.22660337	
716.8	0.25051219	0.22651953	
717	0.25033221	0.22643571	
717.2	0.25000788	0.22635193	
717.4	0.24993673	0.22626817	
717.6	0.24956284	0.22618445	
717.8	0.24950075	0.22610076	
718	0.24931006	0.2260171	
718.2	0.24931564	0.22593347	
718.4	0.24898674	0.22584987	
718.6	0.24881197	0.2257663	
718.8	0.24844988	0.22568277	
719	0.24840057	0.22559926	
719.2	0.24850426	0.22551578	
719.4	0.24812297	0.22543234	
719.6	0.24819288	0.22534893	
719.8	0.24850531	0.22526554	
