# Supplementary material for: Molecular basis for DNA recognition by the maternal pioneer transcription factor FoxH1
Source: Nat Commun. 2022 Nov 26;13:7279. doi: 10.1038/s41467-022-34925-y (PMC9701222; doi:10.1038/s41467-022-34925-y)
Supplement: Supplementary file 4 — Source Data [file 41467_2022_34925_MOESM4_ESM.zip › Sourcedata/BLIS/FoxA2/GSC/DNA/G11Results.txt]

Conc1	3.125E-08	
Start1	270	
Stop1	719.8	
Kobs	0.00185041426618701	
Error Kobs	1.73573346342961E-05	
Koff	0	
Error Koff	0	
Time1	Data1	Fit1	
270	-0.00173128	0	
270.2	-0.00163231	0.0002123	
270.4	-0.0010641	0.00042453	
270.6	-0.00084679	0.00063667	
270.8	-0.00037848	0.00084873	
271	0.00020703	0.0010607	
271.2	0.00052484	0.0012726	
271.4	0.00109488	0.00148441	
271.6	0.00151593	0.00169615	
271.8	0.00174554	0.0019078	
272	0.00201734	0.00211937	
272.2	0.0024962	0.00233086	
272.4	0.00271441	0.00254226	
272.6	0.00277223	0.00275359	
272.8	0.00267447	0.00296484	
273	0.00272756	0.003176	
273.2	0.00262621	0.00338708	
273.4	0.00270374	0.00359808	
273.6	0.00307907	0.003809	
273.8	0.00328212	0.00401984	
274	0.00349701	0.0042306	
274.2	0.00348284	0.00444128	
274.4	0.00390313	0.00465187	
274.6	0.0041004	0.00486239	
274.8	0.00475681	0.00507282	
275	0.0054959	0.00528318	
275.2	0.00566	0.00549345	
275.4	0.00622537	0.00570364	
275.6	0.0065876	0.00591375	
275.8	0.00703477	0.00612378	
276	0.00768545	0.00633373	
276.2	0.00775256	0.0065436	
276.4	0.00756635	0.00675338	
276.6	0.00757082	0.00696309	
276.8	0.00781296	0.00717272	
277	0.00769933	0.00738226	
277.2	0.00766087	0.00759173	
277.4	0.00800555	0.00780111	
277.6	0.00795386	0.00801042	
277.8	0.00792387	0.00821964	
278	0.0074251	0.00842878	
278.2	0.00663622	0.00863784	
278.4	0.00668954	0.00884683	
278.6	0.00701648	0.00905573	
278.8	0.00692713	0.00926455	
279	0.00735893	0.00947329	
279.2	0.00771009	0.00968195	
279.4	0.00810775	0.00989053	
279.6	0.00870013	0.01009903	
279.8	0.00913761	0.01030745	
280	0.0095845	0.01051579	
280.2	0.01003228	0.01072405	
280.4	0.0111558	0.01093223	
280.6	0.01175827	0.01114033	
280.8	0.0120329	0.01134835	
281	0.01225924	0.01155629	
281.2	0.01307427	0.01176415	
281.4	0.01314617	0.01197193	
281.6	0.01341855	0.01217963	
281.8	0.01347788	0.01238725	
282	0.01319282	0.01259479	
282.2	0.01310691	0.01280226	
282.4	0.01315082	0.01300964	
282.6	0.01307734	0.01321694	
282.8	0.01304668	0.01342416	
283	0.01323731	0.0136313	
283.2	0.01332873	0.01383836	
283.4	0.01319898	0.01404534	
283.6	0.01305383	0.01425225	
283.8	0.01342649	0.01445907	
284	0.01386059	0.01466581	
284.2	0.01476112	0.01487248	
284.4	0.01515207	0.01507906	
284.6	0.01494053	0.01528557	
284.8	0.01517321	0.01549199	
285	0.01551781	0.01569834	
285.2	0.01619855	0.01590461	
285.4	0.01591166	0.0161108	
285.6	0.01620279	0.0163169	
285.8	0.01649134	0.01652293	
286	0.016899	0.01672888	
286.2	0.01674429	0.01693475	
286.4	0.01726678	0.01714055	
286.6	0.0176116	0.01734626	
286.8	0.01817916	0.01755189	
287	0.01797459	0.01775745	
287.2	0.01810209	0.01796292	
287.4	0.01798371	0.01816832	
287.6	0.01828814	0.01837364	
287.8	0.01901063	0.01857887	
288	0.01941221	0.01878403	
288.2	0.02018931	0.01898911	
288.4	0.02018841	0.01919412	
288.6	0.02042441	0.01939904	
288.8	0.02041424	0.01960388	
289	0.02061537	0.01980865	
289.2	0.02112805	0.02001333	
289.4	0.02161796	0.02021794	
289.6	0.02197745	0.02042247	
289.8	0.02245354	0.02062692	
290	0.02261787	0.02083129	
290.2	0.02270077	0.02103559	
290.4	0.02321102	0.0212398	
290.6	0.02323961	0.02144394	
290.8	0.02305056	0.021648	
291	0.0225735	0.02185197	
291.2	0.02274424	0.02205588	
291.4	0.02271492	0.0222597	
291.6	0.02322526	0.02246344	
291.8	0.02298607	0.02266711	
292	0.02313873	0.0228707	
292.2	0.02334794	0.0230742	
292.4	0.02342491	0.02327764	
292.6	0.0234669	0.02348099	
292.8	0.02361017	0.02368426	
293	0.0241469	0.02388746	
293.2	0.02513409	0.02409058	
293.4	0.02577859	0.02429362	
293.6	0.02585188	0.02449658	
293.8	0.02619013	0.02469946	
294	0.02642758	0.02490227	
294.2	0.02695188	0.025105	
294.4	0.02744452	0.02530765	
294.6	0.02800118	0.02551022	
294.8	0.02833131	0.02571271	
295	0.02849755	0.02591513	
295.2	0.02920749	0.02611747	
295.4	0.0292538	0.02631973	
295.6	0.02960979	0.02652191	
295.8	0.02997743	0.02672401	
296	0.03017061	0.02692604	
296.2	0.03029211	0.02712799	
296.4	0.03051499	0.02732986	
296.6	0.03052653	0.02753166	
296.8	0.03083156	0.02773337	
297	0.03114036	0.02793501	
297.2	0.03157138	0.02813658	
297.4	0.03174648	0.02833806	
297.6	0.03210112	0.02853947	
297.8	0.0317869	0.0287408	
298	0.03194537	0.02894205	
298.2	0.03246497	0.02914322	
298.4	0.0323761	0.02934432	
298.6	0.03234953	0.02954534	
298.8	0.03254607	0.02974628	
299	0.03267497	0.02994715	
299.2	0.03303063	0.03014793	
299.4	0.03305887	0.03034864	
299.6	0.03339492	0.03054928	
299.8	0.03381269	0.03074983	
300	0.03378802	0.03095031	
300.2	0.03431227	0.03115072	
300.4	0.03499545	0.03135104	
300.6	0.03514427	0.03155129	
300.8	0.03554331	0.03175146	
301	0.03596503	0.03195155	
301.2	0.03600071	0.03215157	
301.4	0.03644452	0.03235151	
301.6	0.03682106	0.03255137	
301.8	0.03697029	0.03275116	
302	0.03741899	0.03295087	
302.2	0.03765308	0.0331505	
302.4	0.03784022	0.03335006	
302.6	0.03820407	0.03354954	
302.8	0.03885084	0.03374894	
303	0.03895915	0.03394827	
303.2	0.03893414	0.03414752	
303.4	0.03932565	0.03434669	
303.6	0.03985032	0.03454579	
303.8	0.0400473	0.0347448	
304	0.03972826	0.03494375	
304.2	0.03988521	0.03514261	
304.4	0.03972861	0.0353414	
304.6	0.03905831	0.03554012	
304.8	0.03904855	0.03573875	
305	0.0389925	0.03593732	
305.2	0.03924429	0.0361358	
305.4	0.03942262	0.03633421	
305.6	0.0395703	0.03653254	
305.8	0.03957365	0.0367308	
306	0.03984876	0.03692897	
306.2	0.04042758	0.03712708	
306.4	0.04075105	0.0373251	
306.6	0.04097919	0.03752306	
306.8	0.04155008	0.03772093	
307	0.04142976	0.03791873	
307.2	0.04176024	0.03811645	
307.4	0.04210395	0.0383141	
307.6	0.04270347	0.03851167	
307.8	0.04260753	0.03870916	
308	0.04249661	0.03890658	
308.2	0.0432649	0.03910392	
308.4	0.04341849	0.03930119	
308.6	0.04335084	0.03949838	
308.8	0.04385793	0.0396955	
309	0.0439242	0.03989254	
309.2	0.04463402	0.0400895	
309.4	0.04489388	0.04028639	
309.6	0.0448501	0.0404832	
309.8	0.04474728	0.04067994	
310	0.04515957	0.0408766	
310.2	0.04554585	0.04107318	
310.4	0.04524953	0.04126969	
310.6	0.04527282	0.04146612	
310.8	0.04537522	0.04166248	
311	0.04522409	0.04185877	
311.2	0.04536305	0.04205497	
311.4	0.04563491	0.0422511	
311.6	0.04621801	0.04244716	
311.8	0.04607691	0.04264314	
312	0.04590122	0.04283905	
312.2	0.04626323	0.04303488	
312.4	0.04619599	0.04323063	
312.6	0.04637238	0.04342631	
312.8	0.04700221	0.04362192	
313	0.04703831	0.04381745	
313.2	0.04761786	0.0440129	
313.4	0.0473655	0.04420828	
313.6	0.04677415	0.04440358	
313.8	0.04680841	0.04459881	
314	0.04771254	0.04479397	
314.2	0.04821988	0.04498905	
314.4	0.04829007	0.04518405	
314.6	0.04914812	0.04537898	
314.8	0.04998125	0.04557383	
315	0.05069793	0.04576861	
315.2	0.05123451	0.04596331	
315.4	0.051602	0.04615794	
315.6	0.05163658	0.0463525	
315.8	0.05162675	0.04654698	
316	0.0514689	0.04674138	
316.2	0.05176703	0.04693571	
316.4	0.05200791	0.04712997	
316.6	0.05221985	0.04732415	
316.8	0.05227403	0.04751825	
317	0.05207282	0.04771228	
317.2	0.05201838	0.04790624	
317.4	0.05166301	0.04810012	
317.6	0.05143757	0.04829393	
317.8	0.05203281	0.04848766	
318	0.0529646	0.04868132	
318.2	0.05304453	0.0488749	
318.4	0.05359538	0.04906841	
318.6	0.05433151	0.04926185	
318.8	0.05451923	0.04945521	
319	0.05453154	0.0496485	
319.2	0.05450707	0.04984171	
319.4	0.05457355	0.05003484	
319.6	0.05472505	0.05022791	
319.8	0.05510824	0.0504209	
320	0.05557877	0.05061381	
320.2	0.05595826	0.05080665	
320.4	0.05646066	0.05099942	
320.6	0.05658925	0.05119211	
320.8	0.05687723	0.05138473	
321	0.05705281	0.05157727	
321.2	0.05670889	0.05176974	
321.4	0.05697288	0.05196214	
321.6	0.05731548	0.05215446	
321.8	0.05774283	0.05234671	
322	0.05771436	0.05253889	
322.2	0.05747473	0.05273099	
322.4	0.05696522	0.05292301	
322.6	0.05669245	0.05311496	
322.8	0.05665064	0.05330684	
323	0.05683631	0.05349865	
323.2	0.05764904	0.05369038	
323.4	0.05825026	0.05388204	
323.6	0.05875305	0.05407362	
323.8	0.05946423	0.05426513	
324	0.06032395	0.05445657	
324.2	0.06038757	0.05464793	
324.4	0.06088839	0.05483922	
324.6	0.06140582	0.05503044	
324.8	0.06199164	0.05522158	
325	0.06239886	0.05541265	
325.2	0.06295926	0.05560364	
325.4	0.06380734	0.05579457	
325.6	0.06382694	0.05598541	
325.8	0.06336931	0.05617619	
326	0.06284502	0.05636689	
326.2	0.06268416	0.05655752	
326.4	0.06197419	0.05674807	
326.6	0.06239937	0.05693856	
326.8	0.06289012	0.05712896	
327	0.06287314	0.0573193	
327.2	0.06295237	0.05750956	
327.4	0.06278341	0.05769975	
327.6	0.06261497	0.05788987	
327.8	0.06237779	0.05807991	
328	0.06250929	0.05826988	
328.2	0.06255161	0.05845978	
328.4	0.06317807	0.0586496	
328.6	0.0634959	0.05883935	
328.8	0.06378864	0.05902903	
329	0.06372202	0.05921863	
329.2	0.06357036	0.05940816	
329.4	0.06368072	0.05959762	
329.6	0.06357035	0.05978701	
329.8	0.06356758	0.05997632	
330	0.06391406	0.06016556	
330.2	0.06507894	0.06035473	
330.4	0.06501563	0.06054383	
330.6	0.06564502	0.06073285	
330.8	0.06646037	0.0609218	
331	0.06639445	0.06111067	
331.2	0.06710646	0.06129948	
331.4	0.06757872	0.06148821	
331.6	0.06768002	0.06167687	
331.8	0.06762452	0.06186546	
332	0.0685195	0.06205397	
332.2	0.06895323	0.06224241	
332.4	0.06902191	0.06243078	
332.6	0.06858684	0.06261908	
332.8	0.06857054	0.0628073	
333	0.06801077	0.06299545	
333.2	0.06777446	0.06318353	
333.4	0.06806211	0.06337154	
333.6	0.06834047	0.06355947	
333.8	0.06855077	0.06374734	
334	0.06891468	0.06393513	
334.2	0.06925702	0.06412284	
334.4	0.06926226	0.06431049	
334.6	0.06977063	0.06449806	
334.8	0.07056033	0.06468557	
335	0.0709292	0.064873	
335.2	0.07159336	0.06506035	
335.4	0.07168606	0.06524764	
335.6	0.07163062	0.06543485	
335.8	0.07151441	0.06562199	
336	0.07224998	0.06580906	
336.2	0.07244761	0.06599606	
336.4	0.07248875	0.06618299	
336.6	0.07223955	0.06636984	
336.8	0.07220834	0.06655662	
337	0.07164955	0.06674333	
337.2	0.07162101	0.06692997	
337.4	0.07159338	0.06711654	
337.6	0.07181089	0.06730303	
337.8	0.07203254	0.06748945	
338	0.07275124	0.0676758	
338.2	0.07318821	0.06786208	
338.4	0.07369333	0.06804829	
338.6	0.07398858	0.06823443	
338.8	0.07445693	0.06842049	
339	0.07453758	0.06860649	
339.2	0.07467521	0.06879241	
339.4	0.07523932	0.06897826	
339.6	0.07550392	0.06916404	
339.8	0.07570758	0.06934975	
340	0.0761968	0.06953538	
340.2	0.0763803	0.06972095	
340.4	0.07629348	0.06990644	
340.6	0.07603573	0.07009186	
340.8	0.07580952	0.07027721	
341	0.07582899	0.07046249	
341.2	0.07569515	0.0706477	
341.4	0.07587315	0.07083284	
341.6	0.07609104	0.0710179	
341.8	0.07653378	0.0712029	
342	0.07708307	0.07138782	
342.2	0.07710959	0.07157267	
342.4	0.07682366	0.07175745	
342.6	0.07688008	0.07194216	
342.8	0.07672536	0.0721268	
343	0.07708951	0.07231137	
343.2	0.07829621	0.07249587	
343.4	0.07888677	0.07268029	
343.6	0.07898131	0.07286465	
343.8	0.0790696	0.07304893	
344	0.07946849	0.07323315	
344.2	0.07949733	0.07341729	
344.4	0.07997837	0.07360136	
344.6	0.08092458	0.07378536	
344.8	0.08115646	0.07396929	
345	0.08138682	0.07415315	
345.2	0.08135708	0.07433694	
345.4	0.08139536	0.07452066	
345.6	0.08114701	0.07470431	
345.8	0.08152932	0.07488788	
346	0.08162481	0.07507139	
346.2	0.081876	0.07525482	
346.4	0.08163462	0.07543819	
346.6	0.08147587	0.07562148	
346.8	0.08133291	0.07580471	
347	0.08195978	0.07598786	
347.2	0.08226982	0.07617095	
347.4	0.08196632	0.07635396	
347.6	0.08189344	0.0765369	
347.8	0.08174658	0.07671977	
348	0.08240953	0.07690258	
348.2	0.08254527	0.07708531	
348.4	0.08299611	0.07726797	
348.6	0.08355402	0.07745056	
348.8	0.08404698	0.07763308	
349	0.08399384	0.07781553	
349.2	0.08397928	0.07799791	
349.4	0.08347566	0.07818022	
349.6	0.08382422	0.07836246	
349.8	0.08445069	0.07854463	
350	0.08477754	0.07872673	
350.2	0.08530692	0.07890876	
350.4	0.08512605	0.07909072	
350.6	0.08516352	0.07927261	
350.8	0.08532696	0.07945443	
351	0.08605095	0.07963618	
351.2	0.08618119	0.07981786	
351.4	0.08630854	0.07999947	
351.6	0.08659553	0.08018101	
351.8	0.08679971	0.08036249	
352	0.08733229	0.08054389	
352.2	0.08701348	0.08072522	
352.4	0.08697317	0.08090648	
352.6	0.08740046	0.08108767	
352.8	0.0878224	0.08126879	
353	0.08738059	0.08144985	
353.2	0.08718863	0.08163083	
353.4	0.08742525	0.08181174	
353.6	0.08807011	0.08199259	
353.8	0.08887718	0.08217336	
354	0.08909095	0.08235407	
354.2	0.08941708	0.0825347	
354.4	0.08980133	0.08271527	
354.6	0.09029347	0.08289576	
354.8	0.09080012	0.08307619	
355	0.09174167	0.08325655	
355.2	0.09208978	0.08343684	
355.4	0.09262074	0.08361705	
355.6	0.09275689	0.0837972	
355.8	0.09279595	0.08397728	
356	0.09263507	0.0841573	
356.2	0.09218576	0.08433724	
356.4	0.0917714	0.08451711	
356.6	0.09143289	0.08469691	
356.8	0.09152188	0.08487665	
357	0.09123606	0.08505631	
357.2	0.0907368	0.08523591	
357.4	0.0907237	0.08541544	
357.6	0.09078994	0.08559489	
357.8	0.09104458	0.08577428	
358	0.09090303	0.0859536	
358.2	0.0910604	0.08613285	
358.4	0.0909143	0.08631204	
358.6	0.09144714	0.08649115	
358.8	0.0920307	0.08667019	
359	0.09268007	0.08684917	
359.2	0.09287095	0.08702808	
359.4	0.09329582	0.08720691	
359.6	0.09345783	0.08738568	
359.8	0.09397283	0.08756438	
360	0.09407062	0.08774302	
360.2	0.09429204	0.08792158	
360.4	0.09430965	0.08810007	
360.6	0.09477018	0.0882785	
360.8	0.09492043	0.08845686	
361	0.09491859	0.08863514	
361.2	0.09488487	0.08881336	
361.4	0.09473455	0.08899152	
361.6	0.09514473	0.0891696	
361.8	0.09558362	0.08934761	
362	0.09580641	0.08952556	
362.2	0.09578487	0.08970344	
362.4	0.09608899	0.08988125	
362.6	0.09667264	0.09005899	
362.8	0.09671123	0.09023666	
363	0.09679947	0.09041426	
363.2	0.09638704	0.0905918	
363.4	0.09651437	0.09076927	
363.6	0.09650001	0.09094666	
363.8	0.09673497	0.091124	
364	0.09651028	0.09130126	
364.2	0.0968642	0.09147845	
364.4	0.09674646	0.09165558	
364.6	0.09712279	0.09183264	
364.8	0.09705794	0.09200963	
365	0.09730995	0.09218655	
365.2	0.09731967	0.09236341	
365.4	0.09734162	0.09254019	
365.6	0.09801335	0.09271691	
365.8	0.09870093	0.09289356	
366	0.09859905	0.09307014	
366.2	0.0992993	0.09324666	
366.4	0.09972848	0.0934231	
366.6	0.09991952	0.09359948	
366.8	0.10021535	0.09377579	
367	0.1005196	0.09395204	
367.2	0.10009169	0.09412821	
367.4	0.10007447	0.09430432	
367.6	0.10035037	0.09448036	
367.8	0.10054346	0.09465633	
368	0.10046713	0.09483224	
368.2	0.10067305	0.09500807	
368.4	0.10091447	0.09518384	
368.6	0.10114336	0.09535954	
368.8	0.10109461	0.09553518	
369	0.10091403	0.09571074	
369.2	0.10071794	0.09588624	
369.4	0.10072825	0.09606168	
369.6	0.10115337	0.09623704	
369.8	0.10109732	0.09641234	
370	0.100808	0.09658757	
370.2	0.1018544	0.09676273	
370.4	0.10212493	0.09693782	
370.6	0.10261048	0.09711285	
370.8	0.10283112	0.09728781	
371	0.10307942	0.0974627	
371.2	0.10293681	0.09763753	
371.4	0.10318007	0.09781228	
371.6	0.10363205	0.09798698	
371.8	0.10388933	0.0981616	
372	0.103861	0.09833616	
372.2	0.10393968	0.09851065	
372.4	0.10413411	0.09868507	
372.6	0.10384819	0.09885942	
372.8	0.103654	0.09903371	
373	0.10345751	0.09920793	
373.2	0.10389402	0.09938209	
373.4	0.10447166	0.09955617	
373.6	0.10473048	0.09973019	
373.8	0.10500428	0.09990415	
374	0.10564063	0.10007803	
374.2	0.10662445	0.10025185	
374.4	0.10695645	0.10042561	
374.6	0.10735463	0.10059929	
374.8	0.10814123	0.10077291	
375	0.10902502	0.10094646	
375.2	0.10897223	0.10111995	
375.4	0.10919089	0.10129337	
375.6	0.10917186	0.10146672	
375.8	0.10946442	0.10164001	
376	0.10923469	0.10181323	
376.2	0.10901485	0.10198638	
376.4	0.1085074	0.10215946	
376.6	0.10775515	0.10233248	
376.8	0.10738536	0.10250544	
377	0.10753796	0.10267832	
377.2	0.10788601	0.10285114	
377.4	0.10777395	0.1030239	
377.6	0.10731372	0.10319658	
377.8	0.10748879	0.1033692	
378	0.10770036	0.10354176	
378.2	0.10803673	0.10371424	
378.4	0.10851472	0.10388667	
378.6	0.1095936	0.10405902	
378.8	0.11029985	0.10423131	
379	0.11053677	0.10440353	
379.2	0.11073593	0.10457569	
379.4	0.11131749	0.10474778	
379.6	0.11180285	0.1049198	
379.8	0.11235317	0.10509176	
380	0.11237798	0.10526365	
380.2	0.11209833	0.10543548	
380.4	0.11170549	0.10560724	
380.6	0.11199583	0.10577893	
380.8	0.11237664	0.10595056	
381	0.11249167	0.10612212	
381.2	0.11257513	0.10629362	
381.4	0.11214801	0.10646504	
381.6	0.11179147	0.10663641	
381.8	0.11200958	0.10680771	
382	0.11212095	0.10697894	
382.2	0.11233813	0.1071501	
382.4	0.1121742	0.1073212	
382.6	0.11252406	0.10749224	
382.8	0.11224118	0.10766321	
383	0.11230795	0.10783411	
383.2	0.11258622	0.10800495	
383.4	0.11268821	0.10817572	
383.6	0.1128999	0.10834642	
383.8	0.11301556	0.10851706	
384	0.11325051	0.10868764	
384.2	0.11351485	0.10885815	
384.4	0.11400824	0.10902859	
384.6	0.11466036	0.10919897	
384.8	0.11478877	0.10936928	
385	0.11528825	0.10953953	
385.2	0.11555606	0.10970971	
385.4	0.11580349	0.10987982	
385.6	0.11594293	0.11004988	
385.8	0.11614112	0.11021986	
386	0.11583674	0.11038978	
386.2	0.11565056	0.11055963	
386.4	0.11560681	0.11072942	
386.6	0.11595543	0.11089915	
386.8	0.1157798	0.11106881	
387	0.11617905	0.1112384	
387.2	0.11621731	0.11140793	
387.4	0.11656163	0.11157739	
387.6	0.11689428	0.11174679	
387.8	0.11738934	0.11191612	
388	0.11758602	0.11208539	
388.2	0.11796127	0.11225459	
388.4	0.11818304	0.11242373	
388.6	0.11864579	0.1125928	
388.8	0.119317	0.11276181	
389	0.11992881	0.11293075	
389.2	0.12008204	0.11309963	
389.4	0.12024632	0.11326844	
389.6	0.11992392	0.11343719	
389.8	0.11969459	0.11360587	
390	0.11893697	0.11377449	
390.2	0.11905356	0.11394304	
390.4	0.11979269	0.11411153	
390.6	0.11957895	0.11427995	
390.8	0.11921481	0.11444831	
391	0.11984741	0.1146166	
391.2	0.1196582	0.11478483	
391.4	0.11989335	0.114953	
391.6	0.11988115	0.11512109	
391.8	0.12004099	0.11528913	
392	0.11988288	0.1154571	
392.2	0.12014594	0.11562501	
392.4	0.12037925	0.11579285	
392.6	0.12130523	0.11596062	
392.8	0.12175089	0.11612834	
393	0.12186749	0.11629598	
393.2	0.12186039	0.11646357	
393.4	0.12155404	0.11663109	
393.6	0.12148208	0.11679854	
393.8	0.12152727	0.11696593	
394	0.12194632	0.11713326	
394.2	0.12227937	0.11730052	
394.4	0.12274431	0.11746771	
394.6	0.12200349	0.11763485	
394.8	0.12173875	0.11780191	
395	0.12221478	0.11796892	
395.2	0.12206231	0.11813586	
395.4	0.12237005	0.11830273	
395.6	0.12267121	0.11846955	
395.8	0.12294022	0.11863629	
396	0.1228046	0.11880298	
396.2	0.12299952	0.11896959	
396.4	0.12321424	0.11913615	
396.6	0.12358169	0.11930264	
396.8	0.12356424	0.11946907	
397	0.1235106	0.11963543	
397.2	0.12414183	0.11980173	
397.4	0.12444875	0.11996797	
397.6	0.12500471	0.12013414	
397.8	0.12576462	0.12030024	
398	0.12567535	0.12046629	
398.2	0.12534614	0.12063227	
398.4	0.12540599	0.12079818	
398.6	0.12484414	0.12096403	
398.8	0.12505207	0.12112982	
399	0.12538357	0.12129555	
399.2	0.12536132	0.12146121	
399.4	0.12533692	0.1216268	
399.6	0.12504596	0.12179234	
399.8	0.1257303	0.12195781	
400	0.12561876	0.12212321	
400.2	0.12560397	0.12228856	
400.4	0.12590546	0.12245383	
400.6	0.12651691	0.12261905	
400.8	0.12699681	0.1227842	
401	0.12794069	0.12294929	
401.2	0.12888153	0.12311431	
401.4	0.12926117	0.12327928	
401.6	0.12976027	0.12344417	
401.8	0.12989918	0.12360901	
402	0.12929414	0.12377378	
402.2	0.12972569	0.12393849	
402.4	0.12959382	0.12410313	
402.6	0.12935484	0.12426771	
402.8	0.12911335	0.12443223	
403	0.12863347	0.12459668	
403.2	0.12805283	0.12476107	
403.4	0.12793356	0.1249254	
403.6	0.12787145	0.12508967	
403.8	0.12830722	0.12525387	
404	0.12804645	0.12541801	
404.2	0.12805352	0.12558208	
404.4	0.12828931	0.1257461	
404.6	0.12845427	0.12591004	
404.8	0.12886074	0.12607393	
405	0.12936793	0.12623775	
405.2	0.12950923	0.12640151	
405.4	0.12944743	0.12656521	
405.6	0.12919779	0.12672885	
405.8	0.12895814	0.12689242	
406	0.12916379	0.12705593	
406.2	0.1293463	0.12721937	
406.4	0.12908728	0.12738275	
406.6	0.12923188	0.12754607	
406.8	0.12952273	0.12770933	
407	0.13012433	0.12787252	
407.2	0.13060692	0.12803566	
407.4	0.13125769	0.12819872	
407.6	0.13164621	0.12836173	
407.8	0.1316898	0.12852467	
408	0.13202951	0.12868756	
408.2	0.13209857	0.12885037	
408.4	0.13229069	0.12901313	
408.6	0.13272513	0.12917582	
408.8	0.13350592	0.12933845	
409	0.13364308	0.12950102	
409.2	0.13392388	0.12966353	
409.4	0.13396744	0.12982597	
409.6	0.13410583	0.12998835	
409.8	0.13420087	0.13015067	
410	0.13426604	0.13031292	
410.2	0.13406658	0.13047511	
410.4	0.13451653	0.13063725	
410.6	0.13499392	0.13079931	
410.8	0.13497573	0.13096132	
411	0.13544978	0.13112326	
411.2	0.13550937	0.13128515	
411.4	0.13547824	0.13144696	
411.6	0.13509409	0.13160872	
411.8	0.13448869	0.13177042	
412	0.13483523	0.13193205	
412.2	0.13509928	0.13209362	
412.4	0.13553656	0.13225513	
412.6	0.13603858	0.13241657	
412.8	0.13653261	0.13257796	
413	0.13693313	0.13273928	
413.2	0.13766927	0.13290054	
413.4	0.13797556	0.13306174	
413.6	0.13818876	0.13322287	
413.8	0.13865237	0.13338395	
414	0.13859695	0.13354496	
414.2	0.13891428	0.13370591	
414.4	0.13880489	0.1338668	
414.6	0.1383	0.13402763	
414.8	0.13805352	0.13418839	
415	0.13852183	0.13434909	
415.2	0.13823405	0.13450973	
415.4	0.13812497	0.13467031	
415.6	0.13809449	0.13483083	
415.8	0.13823408	0.13499129	
416	0.13871552	0.13515168	
416.2	0.13848251	0.13531201	
416.4	0.13850127	0.13547228	
416.6	0.13852592	0.13563249	
416.8	0.13873695	0.13579264	
417	0.13930528	0.13595273	
417.2	0.13978349	0.13611275	
417.4	0.13999519	0.13627271	
417.6	0.14033946	0.13643261	
417.8	0.14032293	0.13659245	
418	0.13995761	0.13675223	
418.2	0.14012185	0.13691195	
418.4	0.14014192	0.1370716	
418.6	0.14010601	0.1372312	
418.8	0.14106685	0.13739073	
419	0.14132962	0.1375502	
419.2	0.14185985	0.13770961	
419.4	0.1421172	0.13786896	
419.6	0.14201361	0.13802825	
419.8	0.14236458	0.13818748	
420	0.14218562	0.13834664	
420.2	0.14150628	0.13850574	
420.4	0.14189035	0.13866479	
420.6	0.14251768	0.13882377	
420.8	0.14277772	0.13898269	
421	0.14315463	0.13914155	
421.2	0.14299751	0.13930035	
421.4	0.14230602	0.13945908	
421.6	0.14205771	0.13961776	
421.8	0.14192634	0.13977637	
422	0.14220825	0.13993493	
422.2	0.14236231	0.14009342	
422.4	0.14284218	0.14025185	
422.6	0.14297377	0.14041022	
422.8	0.14391033	0.14056853	
423	0.14386046	0.14072678	
423.2	0.14426855	0.14088497	
423.4	0.14406032	0.1410431	
423.6	0.14400073	0.14120117	
423.8	0.14425146	0.14135917	
424	0.14406846	0.14151712	
424.2	0.14434888	0.141675	
424.4	0.14503254	0.14183283	
424.6	0.1450468	0.14199059	
424.8	0.14448296	0.14214829	
425	0.14457056	0.14230593	
425.2	0.14409768	0.14246352	
425.4	0.14405486	0.14262104	
425.6	0.14487407	0.1427785	
425.8	0.14541574	0.1429359	
426	0.14596946	0.14309324	
426.2	0.14576518	0.14325051	
426.4	0.14589087	0.14340773	
426.6	0.14623658	0.14356489	
426.8	0.14650688	0.14372199	
427	0.1465846	0.14387902	
427.2	0.1467705	0.144036	
427.4	0.14676849	0.14419292	
427.6	0.14653119	0.14434977	
427.8	0.1470472	0.14450657	
428	0.14736212	0.1446633	
428.2	0.14731539	0.14481998	
428.4	0.14763432	0.14497659	
428.6	0.1478369	0.14513315	
428.8	0.14820059	0.14528964	
429	0.14844113	0.14544607	
429.2	0.14866699	0.14560245	
429.4	0.14933048	0.14575876	
429.6	0.14966026	0.14591501	
429.8	0.15013351	0.14607121	
430	0.14966691	0.14622734	
430.2	0.14909239	0.14638341	
430.4	0.1494484	0.14653943	
430.6	0.14962232	0.14669538	
430.8	0.14957798	0.14685127	
431	0.14942826	0.14700711	
431.2	0.14913001	0.14716288	
431.4	0.14907888	0.14731859	
431.6	0.14852633	0.14747425	
431.8	0.14892623	0.14762984	
432	0.14852407	0.14778538	
432.2	0.14863117	0.14794085	
432.4	0.14923176	0.14809627	
432.6	0.14940861	0.14825162	
432.8	0.14936692	0.14840691	
433	0.14939576	0.14856215	
433.2	0.1498582	0.14871733	
433.4	0.15037981	0.14887244	
433.6	0.1501829	0.1490275	
433.8	0.1505799	0.14918249	
434	0.15069555	0.14933743	
434.2	0.15116243	0.14949231	
434.4	0.15225602	0.14964713	
434.6	0.15220263	0.14980188	
434.8	0.15216625	0.14995658	
435	0.15214705	0.15011122	
435.2	0.15195622	0.1502658	
435.4	0.15173115	0.15042032	
435.6	0.15123544	0.15057478	
435.8	0.15147778	0.15072919	
436	0.15117393	0.15088353	
436.2	0.1516003	0.15103781	
436.4	0.15164619	0.15119203	
436.6	0.15173613	0.1513462	
436.8	0.15166173	0.1515003	
437	0.1520487	0.15165435	
437.2	0.15202575	0.15180833	
437.4	0.15193121	0.15196226	
437.6	0.15194196	0.15211613	
437.8	0.15232034	0.15226994	
438	0.1524325	0.15242369	
438.2	0.15281722	0.15257738	
438.4	0.15336213	0.15273101	
438.6	0.15296531	0.15288458	
438.8	0.15325179	0.1530381	
439	0.15365547	0.15319155	
439.2	0.15388565	0.15334495	
439.4	0.1542866	0.15349828	
439.6	0.15476289	0.15365156	
439.8	0.15513009	0.15380478	
440	0.15510482	0.15395794	
440.2	0.1559703	0.15411104	
440.4	0.15589732	0.15426408	
440.6	0.15604253	0.15441706	
440.8	0.15581742	0.15456999	
441	0.15594925	0.15472285	
441.2	0.15558761	0.15487566	
441.4	0.15530907	0.15502841	
441.6	0.15510671	0.1551811	
441.8	0.15471136	0.15533373	
442	0.15478395	0.1554863	
442.2	0.15479042	0.15563881	
442.4	0.15447694	0.15579126	
442.6	0.15481102	0.15594366	
442.8	0.15537133	0.156096	
443	0.15568154	0.15624828	
443.2	0.1558055	0.1564005	
443.4	0.15652562	0.15655266	
443.6	0.15680254	0.15670476	
443.8	0.1567361	0.1568568	
444	0.15667674	0.15700879	
444.2	0.15695296	0.15716072	
444.4	0.15695057	0.15731259	
444.6	0.15719644	0.1574644	
444.8	0.15731791	0.15761615	
445	0.15727735	0.15776784	
445.2	0.15703601	0.15791948	
445.4	0.1569705	0.15807106	
445.6	0.15684248	0.15822257	
445.8	0.15694657	0.15837403	
446	0.15669509	0.15852544	
446.2	0.15643265	0.15867678	
446.4	0.15650919	0.15882807	
446.6	0.15708744	0.1589793	
446.8	0.15724748	0.15913046	
447	0.15766306	0.15928158	
447.2	0.15776195	0.15943263	
447.4	0.15871689	0.15958363	
447.6	0.15836301	0.15973456	
447.8	0.15815831	0.15988544	
448	0.15829914	0.16003626	
448.2	0.15856723	0.16018703	
448.4	0.15937469	0.16033773	
448.6	0.15952693	0.16048838	
448.8	0.15977043	0.16063897	
449	0.15923716	0.1607895	
449.2	0.15947903	0.16093997	
449.4	0.15951872	0.16109039	
449.6	0.15978166	0.16124075	
449.8	0.15965056	0.16139105	
450	0.16013383	0.16154129	
450.2	0.16040329	0.16169147	
450.4	0.16045145	0.1618416	
450.6	0.16129221	0.16199167	
450.8	0.16157059	0.16214168	
451	0.16198011	0.16229163	
451.2	0.16189219	0.16244153	
451.4	0.16231252	0.16259137	
451.6	0.16208373	0.16274115	
451.8	0.16225024	0.16289087	
452	0.1625601	0.16304054	
452.2	0.16285211	0.16319015	
452.4	0.16311686	0.1633397	
452.6	0.16263212	0.16348919	
452.8	0.1623826	0.16363862	
453	0.16193675	0.163788	
453.2	0.16232344	0.16393732	
453.4	0.16241489	0.16408659	
453.6	0.16292907	0.16423579	
453.8	0.16287964	0.16438494	
454	0.16365611	0.16453403	
454.2	0.16362782	0.16468306	
454.4	0.16349612	0.16483204	
454.6	0.16381292	0.16498096	
454.8	0.16368853	0.16512982	
455	0.1633962	0.16527863	
455.2	0.16316723	0.16542737	
455.4	0.16370339	0.16557606	
455.6	0.16359583	0.1657247	
455.8	0.16332275	0.16587327	
456	0.16316559	0.16602179	
456.2	0.16283489	0.16617025	
456.4	0.16255371	0.16631866	
456.6	0.16246296	0.166467	
456.8	0.16242166	0.1666153	
457	0.16269673	0.16676353	
457.2	0.16302533	0.1669117	
457.4	0.1636744	0.16705982	
457.6	0.16424068	0.16720789	
457.8	0.16446378	0.16735589	
458	0.165098	0.16750384	
458.2	0.16528077	0.16765173	
458.4	0.16495269	0.16779957	
458.6	0.16511272	0.16794734	
458.8	0.16532119	0.16809507	
459	0.16571292	0.16824273	
459.2	0.16613298	0.16839034	
459.4	0.16645213	0.16853789	
459.6	0.16644475	0.16868538	
459.8	0.16658483	0.16883282	
460	0.16686553	0.1689802	
460.2	0.16706164	0.16912752	
460.4	0.16709381	0.16927479	
460.6	0.16736825	0.169422	
460.8	0.16704639	0.16956916	
461	0.16725171	0.16971625	
461.2	0.16749084	0.16986329	
461.4	0.16796023	0.17001028	
461.6	0.16784229	0.17015721	
461.8	0.1679387	0.17030408	
462	0.16791324	0.17045089	
462.2	0.16773677	0.17059765	
462.4	0.16744943	0.17074435	
462.6	0.16713297	0.170891	
462.8	0.16759836	0.17103759	
463	0.16823594	0.17118412	
463.2	0.16840478	0.1713306	
463.4	0.16860173	0.17147702	
463.6	0.16871794	0.17162338	
463.8	0.16907426	0.17176969	
464	0.16923628	0.17191594	
464.2	0.1689502	0.17206213	
464.4	0.16887853	0.17220827	
464.6	0.16945263	0.17235436	
464.8	0.16965202	0.17250038	
465	0.17015342	0.17264635	
465.2	0.17084057	0.17279227	
465.4	0.17094316	0.17293812	
465.6	0.17115003	0.17308393	
465.8	0.17147096	0.17322967	
466	0.17141147	0.17337536	
466.2	0.17147674	0.173521	
466.4	0.17131414	0.17366657	
466.6	0.17094434	0.1738121	
466.8	0.1714691	0.17395756	
467	0.17150679	0.17410297	
467.2	0.17136624	0.17424833	
467.4	0.17127509	0.17439362	
467.6	0.17107721	0.17453887	
467.8	0.17088658	0.17468405	
468	0.17074915	0.17482918	
468.2	0.1707472	0.17497426	
468.4	0.17103658	0.17511928	
468.6	0.17179404	0.17526424	
468.8	0.17149333	0.17540915	
469	0.17145791	0.175554	
469.2	0.17150953	0.17569879	
469.4	0.17178301	0.17584354	
469.6	0.17205004	0.17598822	
469.8	0.17236004	0.17613285	
470	0.17239921	0.17627742	
470.2	0.17208821	0.17642194	
470.4	0.17194798	0.1765664	
470.6	0.17230046	0.17671081	
470.8	0.17282387	0.17685516	
471	0.17308333	0.17699946	
471.2	0.17387448	0.1771437	
471.4	0.1745186	0.17728788	
471.6	0.17458637	0.17743201	
471.8	0.17449535	0.17757608	
472	0.17538871	0.1777201	
472.2	0.17572906	0.17786407	
472.4	0.17558424	0.17800797	
472.6	0.17593343	0.17815183	
472.8	0.17575295	0.17829562	
473	0.17577574	0.17843936	
473.2	0.17617967	0.17858305	
473.4	0.17663533	0.17872668	
473.6	0.17643227	0.17887026	
473.8	0.17588346	0.17901378	
474	0.17584082	0.17915724	
474.2	0.17557733	0.17930065	
474.4	0.17593142	0.17944401	
474.6	0.17597801	0.17958731	
474.8	0.17635258	0.17973056	
475	0.17661207	0.17987375	
475.2	0.17703049	0.18001688	
475.4	0.17681088	0.18015996	
475.6	0.17672153	0.18030298	
475.8	0.17658962	0.18044595	
476	0.17687785	0.18058887	
476.2	0.17681063	0.18073173	
476.4	0.17651068	0.18087453	
476.6	0.17663457	0.18101728	
476.8	0.17696174	0.18115998	
477	0.17662487	0.18130262	
477.2	0.17677983	0.18144521	
477.4	0.17669965	0.18158774	
477.6	0.17709658	0.18173021	
477.8	0.17727616	0.18187263	
478	0.17811531	0.182015	
478.2	0.17830005	0.18215731	
478.4	0.17865366	0.18229957	
478.6	0.17880559	0.18244177	
478.8	0.17933979	0.18258392	
479	0.17933954	0.18272601	
479.2	0.17937155	0.18286805	
479.4	0.17927232	0.18301003	
479.6	0.17926684	0.18315196	
479.8	0.17898271	0.18329383	
480	0.17898271	0.18343568	
480.2	0.17859064	0.1833678	
480.4	0.17833789	0.18329995	
480.6	0.1779295	0.18323213	
480.8	0.17763751	0.18316433	
481	0.17751658	0.18309656	
481.2	0.17702704	0.18302881	
481.4	0.17651503	0.18296109	
481.6	0.17624951	0.18289339	
481.8	0.17631227	0.18282571	
482	0.17638328	0.18275807	
482.2	0.17683117	0.18269044	
482.4	0.1770248	0.18262284	
482.6	0.17717619	0.18255527	
482.8	0.17689603	0.18248772	
483	0.17650712	0.1824202	
483.2	0.17617959	0.1823527	
483.4	0.17618184	0.18228523	
483.6	0.17561387	0.18221778	
483.8	0.17554405	0.18215036	
484	0.17512969	0.18208296	
484.2	0.17520195	0.18201559	
484.4	0.17512049	0.18194824	
484.6	0.17518108	0.18188091	
484.8	0.1751498	0.18181362	
485	0.17545845	0.18174634	
485.2	0.17510897	0.18167909	
485.4	0.17483062	0.18161187	
485.6	0.17525923	0.18154467	
485.8	0.17559891	0.1814775	
486	0.17562771	0.18141035	
486.2	0.17579337	0.18134322	
486.4	0.17586858	0.18127612	
486.6	0.17583848	0.18120905	
486.8	0.17524429	0.181142	
487	0.17514299	0.18107497	
487.2	0.17520102	0.18100797	
487.4	0.17501162	0.180941	
487.6	0.17473741	0.18087405	
487.8	0.17486597	0.18080712	
488	0.17419653	0.18074022	
488.2	0.17411061	0.18067334	
488.4	0.17404632	0.18060649	
488.6	0.17420228	0.18053966	
488.8	0.1739229	0.18047286	
489	0.17369144	0.18040608	
489.2	0.17318558	0.18033933	
489.4	0.17257665	0.1802726	
489.6	0.17251694	0.1802059	
489.8	0.17226759	0.18013922	
490	0.17228098	0.18007257	
490.2	0.17221018	0.18000594	
490.4	0.17243505	0.17993933	
490.6	0.17200201	0.17987275	
490.8	0.17186882	0.1798062	
491	0.17216784	0.17973967	
491.2	0.17180278	0.17967316	
491.4	0.17180854	0.17960668	
491.6	0.17203448	0.17954022	
491.8	0.17227636	0.17947379	
492	0.1719916	0.17940738	
492.2	0.17250258	0.179341	
492.4	0.17272048	0.17927464	
492.6	0.17302831	0.1792083	
492.8	0.17326313	0.179142	
493	0.17310964	0.17907571	
493.2	0.17306405	0.17900945	
493.4	0.17275124	0.17894321	
493.6	0.1730975	0.178877	
493.8	0.17315574	0.17881081	
494	0.17342182	0.17874465	
494.2	0.17351662	0.17867851	
494.4	0.17347112	0.1786124	
494.6	0.17339944	0.17854631	
494.8	0.17361793	0.17848025	
495	0.17333465	0.17841421	
495.2	0.17294335	0.17834819	
495.4	0.17275778	0.1782822	
495.6	0.17254735	0.17821623	
495.8	0.17243979	0.17815029	
496	0.17238205	0.17808437	
496.2	0.17230229	0.17801848	
496.4	0.17262713	0.17795261	
496.6	0.17294749	0.17788676	
496.8	0.17296736	0.17782094	
497	0.17240228	0.17775515	
497.2	0.17211365	0.17768937	
497.4	0.1719079	0.17762363	
497.6	0.17175275	0.1775579	
497.8	0.17151108	0.1774922	
498	0.17133291	0.17742653	
498.2	0.17132059	0.17736088	
498.4	0.17075426	0.17729525	
498.6	0.17107313	0.17722965	
498.8	0.17076509	0.17716407	
499	0.17018612	0.17709852	
499.2	0.17047325	0.17703299	
499.4	0.17042043	0.17696749	
499.6	0.17016703	0.17690201	
499.8	0.17023231	0.17683655	
500	0.17049917	0.17677112	
500.2	0.17027412	0.17670571	
500.4	0.17115486	0.17664033	
500.6	0.17119976	0.17657497	
500.8	0.17102057	0.17650963	
501	0.17090627	0.17644432	
501.2	0.17116821	0.17637903	
501.4	0.17120034	0.17631377	
501.6	0.17084313	0.17624853	
501.8	0.17083513	0.17618332	
502	0.17065556	0.17611813	
502.2	0.17046605	0.17605296	
502.4	0.16972532	0.17598782	
502.6	0.16979103	0.1759227	
502.8	0.16929451	0.17585761	
503	0.16906934	0.17579254	
503.2	0.16902991	0.17572749	
503.4	0.168608	0.17566247	
503.6	0.16830556	0.17559747	
503.8	0.16810431	0.1755325	
504	0.16796783	0.17546755	
504.2	0.16754569	0.17540262	
504.4	0.16808641	0.17533772	
504.6	0.16764415	0.17527284	
504.8	0.16764713	0.17520799	
505	0.16765775	0.17514316	
505.2	0.16822816	0.17507836	
505.4	0.16815913	0.17501357	
505.6	0.16845254	0.17494882	
505.8	0.1690182	0.17488408	
506	0.16912635	0.17481937	
506.2	0.16906324	0.17475469	
506.4	0.1691303	0.17469003	
506.6	0.16910094	0.17462539	
506.8	0.16906019	0.17456077	
507	0.16899584	0.17449618	
507.2	0.16874654	0.17443162	
507.4	0.16876275	0.17436708	
507.6	0.16820752	0.17430256	
507.8	0.16791815	0.17423806	
508	0.16756701	0.17417359	
508.2	0.16758068	0.17410915	
508.4	0.1678126	0.17404472	
508.6	0.16728409	0.17398032	
508.8	0.16751381	0.17391595	
509	0.16736732	0.1738516	
509.2	0.16781997	0.17378727	
509.4	0.16787738	0.17372297	
509.6	0.16805978	0.17365869	
509.8	0.1679227	0.17359443	
510	0.16786017	0.1735302	
510.2	0.16786613	0.17346599	
510.4	0.16762458	0.1734018	
510.6	0.16730768	0.17333764	
510.8	0.16697018	0.17327351	
511	0.16652897	0.17320939	
511.2	0.16643311	0.1731453	
511.4	0.16621048	0.17308124	
511.6	0.16588324	0.17301719	
511.8	0.16586074	0.17295317	
512	0.16596638	0.17288918	
512.2	0.16604039	0.17282521	
512.4	0.16598053	0.17276126	
512.6	0.16610526	0.17269734	
512.8	0.1659285	0.17263344	
513	0.16573291	0.17256956	
513.2	0.1661899	0.17250571	
513.4	0.16594398	0.17244188	
513.6	0.16578828	0.17237807	
513.8	0.16618502	0.17231429	
514	0.16626344	0.17225053	
514.2	0.1659226	0.17218679	
514.4	0.16592435	0.17212308	
514.6	0.16532468	0.17205939	
514.8	0.1647881	0.17199573	
515	0.16482402	0.17193209	
515.2	0.16541191	0.17186847	
515.4	0.16581687	0.17180488	
515.6	0.16576587	0.17174131	
515.8	0.1655361	0.17167776	
516	0.16558836	0.17161424	
516.2	0.16539922	0.17155074	
516.4	0.16544656	0.17148726	
516.6	0.16565801	0.17142381	
516.8	0.16540306	0.17136038	
517	0.16580425	0.17129697	
517.2	0.1662656	0.17123359	
517.4	0.16621589	0.17117023	
517.6	0.16666541	0.1711069	
517.8	0.16687605	0.17104358	
518	0.16597166	0.1709803	
518.2	0.16558681	0.17091703	
518.4	0.16598905	0.17085379	
518.6	0.16511826	0.17079057	
518.8	0.16547638	0.17072738	
519	0.16515606	0.1706642	
519.2	0.16540064	0.17060106	
519.4	0.16521758	0.17053793	
519.6	0.16459553	0.17047483	
519.8	0.16421735	0.17041175	
520	0.16398457	0.1703487	
520.2	0.16376753	0.17028566	
520.4	0.16366753	0.17022266	
520.6	0.16408875	0.17015967	
520.8	0.16405718	0.17009671	
521	0.16421921	0.17003377	
521.2	0.1645249	0.16997086	
521.4	0.16410484	0.16990797	
521.6	0.16365693	0.1698451	
521.8	0.16323889	0.16978225	
522	0.16274118	0.16971943	
522.2	0.16287995	0.16965663	
522.4	0.16317608	0.16959386	
522.6	0.16312403	0.1695311	
522.8	0.16336738	0.16946838	
523	0.16265033	0.16940567	
523.2	0.16267879	0.16934299	
523.4	0.16309864	0.16928033	
523.6	0.16327977	0.16921769	
523.8	0.16340259	0.16915508	
524	0.16338957	0.16909249	
524.2	0.16325405	0.16902992	
524.4	0.16361153	0.16896738	
524.6	0.16371159	0.16890486	
524.8	0.16374846	0.16884236	
525	0.16380608	0.16877989	
525.2	0.16367669	0.16871744	
525.4	0.16317988	0.16865501	
525.6	0.16288438	0.1685926	
525.8	0.16254081	0.16853022	
526	0.16248321	0.16846786	
526.2	0.16220571	0.16840553	
526.4	0.16248844	0.16834321	
526.6	0.16265738	0.16828093	
526.8	0.16246861	0.16821866	
527	0.16221873	0.16815642	
527.2	0.16244757	0.1680942	
527.4	0.16263743	0.168032	
527.6	0.162539	0.16796982	
527.8	0.16273738	0.16790767	
528	0.16237159	0.16784554	
528.2	0.16224378	0.16778344	
528.4	0.16266411	0.16772136	
528.6	0.16294164	0.1676593	
528.8	0.16325297	0.16759726	
529	0.16334473	0.16753525	
529.2	0.16281593	0.16747326	
529.4	0.1624867	0.16741129	
529.6	0.16221715	0.16734935	
529.8	0.16203645	0.16728742	
530	0.1620276	0.16722552	
530.2	0.16179192	0.16716365	
530.4	0.16183148	0.1671018	
530.6	0.16155316	0.16703997	
530.8	0.1615213	0.16697816	
531	0.16152114	0.16691637	
531.2	0.16121011	0.16685461	
531.4	0.16108936	0.16679287	
531.6	0.16145328	0.16673116	
531.8	0.16144025	0.16666947	
532	0.16127105	0.1666078	
532.2	0.16144817	0.16654615	
532.4	0.16171277	0.16648452	
532.6	0.16185427	0.16642292	
532.8	0.16148539	0.16636134	
533	0.16151169	0.16629979	
533.2	0.16093341	0.16623825	
533.4	0.16095312	0.16617674	
533.6	0.1609809	0.16611526	
533.8	0.16096589	0.16605379	
534	0.16065386	0.16599235	
534.2	0.16084396	0.16593093	
534.4	0.16089621	0.16586953	
534.6	0.16082689	0.16580816	
534.8	0.16111836	0.16574681	
535	0.16070485	0.16568548	
535.2	0.1607304	0.16562417	
535.4	0.16072731	0.16556289	
535.6	0.16055858	0.16550163	
535.8	0.16060058	0.16544039	
536	0.16051413	0.16537917	
536.2	0.16051003	0.16531798	
536.4	0.16043478	0.16525681	
536.6	0.16039765	0.16519566	
536.8	0.16036932	0.16513454	
537	0.16055038	0.16507344	
537.2	0.1604207	0.16501236	
537.4	0.16028618	0.1649513	
537.6	0.16004511	0.16489027	
537.8	0.15988743	0.16482925	
538	0.15997436	0.16476827	
538.2	0.16022262	0.1647073	
538.4	0.16036978	0.16464635	
538.6	0.16020994	0.16458543	
538.8	0.16010119	0.16452453	
539	0.15980775	0.16446366	
539.2	0.15985946	0.1644028	
539.4	0.15955907	0.16434197	
539.6	0.15942673	0.16428116	
539.8	0.15943528	0.16422038	
540	0.15928853	0.16415961	
540.2	0.15911046	0.16409887	
540.4	0.15908947	0.16403815	
540.6	0.15858037	0.16397746	
540.8	0.15863912	0.16391678	
541	0.15834711	0.16385613	
541.2	0.15876565	0.1637955	
541.4	0.15856605	0.1637349	
541.6	0.15898579	0.16367431	
541.8	0.1597692	0.16361375	
542	0.16042282	0.16355321	
542.2	0.16050251	0.16349269	
542.4	0.16114793	0.1634322	
542.6	0.16125453	0.16337173	
542.8	0.16091356	0.16331128	
543	0.16074018	0.16325085	
543.2	0.15993816	0.16319044	
543.4	0.16010815	0.16313006	
543.6	0.15956807	0.1630697	
543.8	0.15918496	0.16300936	
544	0.15857773	0.16294905	
544.2	0.15801751	0.16288875	
544.4	0.15767235	0.16282848	
544.6	0.15670952	0.16276823	
544.8	0.15690199	0.16270801	
545	0.1567201	0.1626478	
545.2	0.15727623	0.16258762	
545.4	0.15719677	0.16252746	
545.6	0.15781748	0.16246732	
545.8	0.15831259	0.16240721	
546	0.15803736	0.16234711	
546.2	0.1582423	0.16228704	
546.4	0.15843028	0.16222699	
546.6	0.15814241	0.16216697	
546.8	0.15790928	0.16210696	
547	0.15802334	0.16204698	
547.2	0.15797387	0.16198702	
547.4	0.15840887	0.16192708	
547.6	0.15806689	0.16186717	
547.8	0.15802753	0.16180728	
548	0.15820949	0.16174741	
548.2	0.15840139	0.16168756	
548.4	0.1580297	0.16162773	
548.6	0.15768229	0.16156793	
548.8	0.15776926	0.16150814	
549	0.15741766	0.16144838	
549.2	0.15748545	0.16138864	
549.4	0.15718195	0.16132893	
549.6	0.15721428	0.16126923	
549.8	0.15750483	0.16120956	
550	0.15769493	0.16114991	
550.2	0.15763754	0.16109028	
550.4	0.15743919	0.16103068	
550.6	0.15778732	0.1609711	
550.8	0.1577958	0.16091153	
551	0.15757596	0.16085199	
551.2	0.15806876	0.16079248	
551.4	0.15809836	0.16073298	
551.6	0.15784043	0.16067351	
551.8	0.15796329	0.16061406	
552	0.15787936	0.16055463	
552.2	0.15751962	0.16049522	
552.4	0.15713795	0.16043583	
552.6	0.1569354	0.16037647	
552.8	0.15692345	0.16031713	
553	0.15651898	0.16025781	
553.2	0.15677063	0.16019851	
553.4	0.15656309	0.16013923	
553.6	0.15674484	0.16007998	
553.8	0.15676476	0.16002075	
554	0.15677008	0.15996154	
554.2	0.15636353	0.15990235	
554.4	0.15672499	0.15984319	
554.6	0.15658271	0.15978404	
554.8	0.15633462	0.15972492	
555	0.15676198	0.15966582	
555.2	0.1571427	0.15960674	
555.4	0.15652762	0.15954768	
555.6	0.15636734	0.15948865	
555.8	0.15637272	0.15942963	
556	0.15590801	0.15937064	
556.2	0.15585937	0.15931167	
556.4	0.15556569	0.15925273	
556.6	0.15548088	0.1591938	
556.8	0.15539579	0.1591349	
557	0.15510939	0.15907601	
557.2	0.15467787	0.15901715	
557.4	0.15411697	0.15895832	
557.6	0.15389448	0.1588995	
557.8	0.15345559	0.1588407	
558	0.15365685	0.15878193	
558.2	0.15360352	0.15872318	
558.4	0.15387131	0.15866445	
558.6	0.15370985	0.15860574	
558.8	0.15392117	0.15854705	
559	0.15444125	0.15848839	
559.2	0.15418574	0.15842975	
559.4	0.15424312	0.15837112	
559.6	0.15465011	0.15831253	
559.8	0.15475373	0.15825395	
560	0.15457023	0.15819539	
560.2	0.15495765	0.15813686	
560.4	0.15497646	0.15807834	
560.6	0.15512191	0.15801985	
560.8	0.15485891	0.15796138	
561	0.15471481	0.15790293	
561.2	0.15421762	0.15784451	
561.4	0.15462821	0.1577861	
561.6	0.15443383	0.15772772	
561.8	0.1545293	0.15766936	
562	0.15475261	0.15761102	
562.2	0.1547593	0.1575527	
562.4	0.15472313	0.1574944	
562.6	0.15451034	0.15743613	
562.8	0.15417551	0.15737788	
563	0.15421727	0.15731964	
563.2	0.15371765	0.15726143	
563.4	0.15357804	0.15720324	
563.6	0.15378612	0.15714508	
563.8	0.15378587	0.15708693	
564	0.15382974	0.15702881	
564.2	0.15352482	0.1569707	
564.4	0.15321958	0.15691262	
564.6	0.15310492	0.15685456	
564.8	0.15298241	0.15679652	
565	0.15315222	0.15673851	
565.2	0.15365878	0.15668051	
565.4	0.15391997	0.15662254	
565.6	0.15384207	0.15656458	
565.8	0.15426228	0.15650665	
566	0.1540512	0.15644874	
566.2	0.15390272	0.15639085	
566.4	0.15395857	0.15633299	
566.6	0.15370712	0.15627514	
566.8	0.15310658	0.15621732	
567	0.15302072	0.15615952	
567.2	0.15281753	0.15610173	
567.4	0.15280296	0.15604397	
567.6	0.15308555	0.15598624	
567.8	0.15288265	0.15592852	
568	0.15239523	0.15587082	
568.2	0.15160716	0.15581315	
568.4	0.15180246	0.1557555	
568.6	0.15179967	0.15569786	
568.8	0.15186264	0.15564025	
569	0.15211504	0.15558266	
569.2	0.15256113	0.1555251	
569.4	0.15271787	0.15546755	
569.6	0.1529495	0.15541002	
569.8	0.15273871	0.15535252	
570	0.15218635	0.15529504	
570.2	0.15166122	0.15523758	
570.4	0.15154945	0.15518014	
570.6	0.15081046	0.15512272	
570.8	0.15056189	0.15506532	
571	0.15059166	0.15500794	
571.2	0.15032014	0.15495059	
571.4	0.15042839	0.15489325	
571.6	0.15061826	0.15483594	
571.8	0.15057605	0.15477865	
572	0.15073383	0.15472138	
572.2	0.15094315	0.15466413	
572.4	0.15135694	0.1546069	
572.6	0.15149535	0.1545497	
572.8	0.15209067	0.15449251	
573	0.15247419	0.15443535	
573.2	0.15294056	0.1543782	
573.4	0.15319071	0.15432108	
573.6	0.15286251	0.15426398	
573.8	0.15225328	0.1542069	
574	0.15197129	0.15414984	
574.2	0.15162875	0.1540928	
574.4	0.15144074	0.15403579	
574.6	0.15114962	0.15397879	
574.8	0.15116659	0.15392182	
575	0.15111158	0.15386486	
575.2	0.15122145	0.15380793	
575.4	0.1514769	0.15375102	
575.6	0.15148181	0.15369413	
575.8	0.15155454	0.15363726	
576	0.15201099	0.15358041	
576.2	0.15206024	0.15352359	
576.4	0.15186391	0.15346678	
576.6	0.15202495	0.15341	
576.8	0.15188882	0.15335323	
577	0.1515771	0.15329649	
577.2	0.15140954	0.15323977	
577.4	0.15111866	0.15318307	
577.6	0.15098109	0.15312639	
577.8	0.15082606	0.15306973	
578	0.1507668	0.15301309	
578.2	0.15048246	0.15295647	
578.4	0.15081366	0.15289988	
578.6	0.15097838	0.1528433	
578.8	0.15126018	0.15278675	
579	0.1516871	0.15273021	
579.2	0.15222846	0.1526737	
579.4	0.15192962	0.15261721	
579.6	0.15226182	0.15256074	
579.8	0.15274606	0.15250429	
580	0.15252733	0.15244786	
580.2	0.15215117	0.15239145	
580.4	0.15196136	0.15233507	
580.6	0.15180365	0.1522787	
580.8	0.15122955	0.15222235	
581	0.15105253	0.15216603	
581.2	0.15069933	0.15210973	
581.4	0.15030241	0.15205344	
581.6	0.14986949	0.15199718	
581.8	0.1492658	0.15194094	
582	0.14880075	0.15188472	
582.2	0.148757	0.15182852	
582.4	0.14909991	0.15177234	
582.6	0.14932446	0.15171618	
582.8	0.15002618	0.15166005	
583	0.14994729	0.15160393	
583.2	0.14959334	0.15154783	
583.4	0.14911058	0.15149176	
583.6	0.14935758	0.1514357	
583.8	0.14960369	0.15137967	
584	0.14904958	0.15132366	
584.2	0.1496079	0.15126767	
584.4	0.14998059	0.1512117	
584.6	0.1501815	0.15115575	
584.8	0.14997652	0.15109982	
585	0.14979936	0.15104391	
585.2	0.14955004	0.15098802	
585.4	0.14932862	0.15093215	
585.6	0.14923562	0.1508763	
585.8	0.14891177	0.15082048	
586	0.14888679	0.15076467	
586.2	0.14886414	0.15070889	
586.4	0.14894573	0.15065312	
586.6	0.14902891	0.15059738	
586.8	0.14865891	0.15054165	
587	0.14780725	0.15048595	
587.2	0.14737785	0.15043027	
587.4	0.14750844	0.15037461	
587.6	0.14731313	0.15031897	
587.8	0.14756176	0.15026335	
588	0.14726944	0.15020775	
588.2	0.14768953	0.15015217	
588.4	0.14764899	0.15009661	
588.6	0.14772427	0.15004107	
588.8	0.14737174	0.14998556	
589	0.14714764	0.14993006	
589.2	0.14735774	0.14987458	
589.4	0.14780269	0.14981913	
589.6	0.14808952	0.14976369	
589.8	0.14804709	0.14970828	
590	0.14805252	0.14965288	
590.2	0.14806588	0.14959751	
590.4	0.1480677	0.14954216	
590.6	0.14824533	0.14948682	
590.8	0.14837926	0.14943151	
591	0.14837655	0.14937622	
591.2	0.14800834	0.14932095	
591.4	0.14780742	0.1492657	
591.6	0.14727348	0.14921047	
591.8	0.14740022	0.14915526	
592	0.14708471	0.14910007	
592.2	0.14705116	0.1490449	
592.4	0.14666391	0.14898975	
592.6	0.14625701	0.14893462	
592.8	0.14628711	0.14887951	
593	0.14642413	0.14882442	
593.2	0.14697836	0.14876936	
593.4	0.1469547	0.14871431	
593.6	0.14671807	0.14865928	
593.8	0.14717444	0.14860428	
594	0.1469284	0.14854929	
594.2	0.14652245	0.14849433	
594.4	0.14643568	0.14843938	
594.6	0.14651734	0.14838446	
594.8	0.14639747	0.14832955	
595	0.14607859	0.14827467	
595.2	0.14586914	0.1482198	
595.4	0.14571402	0.14816496	
595.6	0.14537934	0.14811014	
595.8	0.14539611	0.14805534	
596	0.14516255	0.14800055	
596.2	0.14495125	0.14794579	
596.4	0.14496617	0.14789105	
596.6	0.14488068	0.14783633	
596.8	0.14545709	0.14778162	
597	0.14569089	0.14772694	
597.2	0.14584854	0.14767228	
597.4	0.14569924	0.14761764	
597.6	0.14632018	0.14756302	
597.8	0.14677013	0.14750842	
598	0.14614787	0.14745384	
598.2	0.14619037	0.14739928	
598.4	0.14641019	0.14734474	
598.6	0.14669052	0.14729022	
598.8	0.14676163	0.14723572	
599	0.14649577	0.14718124	
599.2	0.14661215	0.14712678	
599.4	0.14647948	0.14707234	
599.6	0.14642501	0.14701792	
599.8	0.14631688	0.14696353	
600	0.14569179	0.14690915	
600.2	0.14552833	0.14685479	
600.4	0.14520428	0.14680045	
600.6	0.14491419	0.14674613	
600.8	0.14507423	0.14669183	
601	0.14508278	0.14663756	
601.2	0.14495173	0.1465833	
601.4	0.1451517	0.14652906	
601.6	0.14543365	0.14647484	
601.8	0.14518845	0.14642064	
602	0.14515219	0.14636647	
602.2	0.14522289	0.14631231	
602.4	0.14495147	0.14625817	
602.6	0.14555685	0.14620405	
602.8	0.14526584	0.14614996	
603	0.14538004	0.14609588	
603.2	0.14563516	0.14604182	
603.4	0.14566402	0.14598778	
603.6	0.14536335	0.14593377	
603.8	0.1452418	0.14587977	
604	0.14479226	0.14582579	
604.2	0.14482246	0.14577183	
604.4	0.14423735	0.1457179	
604.6	0.14450675	0.14566398	
604.8	0.14454346	0.14561008	
605	0.14420542	0.1455562	
605.2	0.1438955	0.14550234	
605.4	0.14404759	0.14544851	
605.6	0.14372292	0.14539469	
605.8	0.14391807	0.14534089	
606	0.14399833	0.14528711	
606.2	0.14401147	0.14523335	
606.4	0.14412734	0.14517961	
606.6	0.14458782	0.1451259	
606.8	0.14451266	0.1450722	
607	0.14491858	0.14501852	
607.2	0.14479078	0.14496486	
607.4	0.14521644	0.14491122	
607.6	0.14552179	0.1448576	
607.8	0.14573855	0.144804	
608	0.1451357	0.14475042	
608.2	0.145123	0.14469686	
608.4	0.1452005	0.14464332	
608.6	0.14570395	0.1445898	
608.8	0.14532362	0.1445363	
609	0.14472464	0.14448282	
609.2	0.14512324	0.14442936	
609.4	0.14526974	0.14437592	
609.6	0.14508208	0.1443225	
609.8	0.14527614	0.1442691	
610	0.14533585	0.14421572	
610.2	0.14513603	0.14416235	
610.4	0.14527761	0.14410901	
610.6	0.1453089	0.14405569	
610.8	0.14546874	0.14400239	
611	0.14543596	0.1439491	
611.2	0.14523344	0.14389584	
611.4	0.14527164	0.1438426	
611.6	0.14456312	0.14378937	
611.8	0.14364143	0.14373617	
612	0.14358256	0.14368298	
612.2	0.14355831	0.14362982	
612.4	0.14329674	0.14357668	
612.6	0.14308502	0.14352355	
612.8	0.1426421	0.14347044	
613	0.14247881	0.14341736	
613.2	0.14255059	0.14336429	
613.4	0.14222099	0.14331124	
613.6	0.14206282	0.14325822	
613.8	0.14180549	0.14320521	
614	0.14234602	0.14315222	
614.2	0.14249607	0.14309925	
614.4	0.14302342	0.1430463	
614.6	0.14352122	0.14299338	
614.8	0.14410384	0.14294047	
615	0.14441736	0.14288758	
615.2	0.14406769	0.14283471	
615.4	0.1444573	0.14278185	
615.6	0.14388108	0.14272902	
615.8	0.14421456	0.14267621	
616	0.144487	0.14262342	
616.2	0.1440554	0.14257065	
616.4	0.14343698	0.14251789	
616.6	0.14360758	0.14246516	
616.8	0.14312767	0.14241245	
617	0.14252412	0.14235975	
617.2	0.1420856	0.14230708	
617.4	0.141693	0.14225442	
617.6	0.14123667	0.14220178	
617.8	0.14070511	0.14214917	
618	0.14085538	0.14209657	
618.2	0.14099427	0.14204399	
618.4	0.14099006	0.14199143	
618.6	0.14105168	0.14193889	
618.8	0.14090175	0.14188638	
619	0.14062789	0.14183388	
619.2	0.14002135	0.14178139	
619.4	0.14066209	0.14172893	
619.6	0.14046913	0.14167649	
619.8	0.14105253	0.14162407	
620	0.14084947	0.14157167	
620.2	0.14096129	0.14151928	
620.4	0.1410405	0.14146692	
620.6	0.14150693	0.14141457	
620.8	0.1411302	0.14136225	
621	0.14139321	0.14130994	
621.2	0.14162878	0.14125766	
621.4	0.14153855	0.14120539	
621.6	0.14179417	0.14115314	
621.8	0.14205402	0.14110091	
622	0.14188951	0.1410487	
622.2	0.14175963	0.14099651	
622.4	0.14142542	0.14094434	
622.6	0.14114102	0.14089219	
622.8	0.14099778	0.14084006	
623	0.14097333	0.14078795	
623.2	0.14116769	0.14073585	
623.4	0.14164032	0.14068378	
623.6	0.14166375	0.14063172	
623.8	0.14175567	0.14057969	
624	0.14172838	0.14052767	
624.2	0.14175489	0.14047567	
624.4	0.14157595	0.14042369	
624.6	0.14123883	0.14037174	
624.8	0.14133207	0.1403198	
625	0.14170952	0.14026788	
625.2	0.14204718	0.14021597	
625.4	0.1424612	0.14016409	
625.6	0.14261387	0.14011223	
625.8	0.14167647	0.14006039	
626	0.14092185	0.14000856	
626.2	0.14074934	0.13995676	
626.4	0.14090569	0.13990497	
626.6	0.14094537	0.1398532	
626.8	0.14126213	0.13980146	
627	0.14137696	0.13974973	
627.2	0.14141214	0.13969802	
627.4	0.14120392	0.13964633	
627.6	0.14140149	0.13959466	
627.8	0.141456	0.13954301	
628	0.1412146	0.13949137	
628.2	0.14141314	0.13943976	
628.4	0.14129878	0.13938816	
628.6	0.14119573	0.13933659	
628.8	0.14140635	0.13928503	
629	0.14123304	0.13923349	
629.2	0.14166466	0.13918198	
629.4	0.14084151	0.13913048	
629.6	0.14000596	0.139079	
629.8	0.13910118	0.13902753	
630	0.13894425	0.13897609	
630.2	0.13910579	0.13892467	
630.4	0.13893103	0.13887327	
630.6	0.13907816	0.13882188	
630.8	0.13874108	0.13877051	
631	0.13841583	0.13871917	
631.2	0.13882152	0.13866784	
631.4	0.13940923	0.13861653	
631.6	0.13996842	0.13856524	
631.8	0.13992197	0.13851397	
632	0.13998988	0.13846272	
632.2	0.14048009	0.13841148	
632.4	0.14015393	0.13836027	
632.6	0.13987737	0.13830907	
632.8	0.13983649	0.1382579	
633	0.13963703	0.13820674	
633.2	0.13954199	0.1381556	
633.4	0.13902869	0.13810448	
633.6	0.13917717	0.13805338	
633.8	0.13926856	0.1380023	
634	0.13870701	0.13795124	
634.2	0.13876806	0.13790019	
634.4	0.13844399	0.13784917	
634.6	0.13800913	0.13779816	
634.8	0.13780732	0.13774717	
635	0.137928	0.13769621	
635.2	0.13813967	0.13764526	
635.4	0.13825622	0.13759433	
635.6	0.13798613	0.13754341	
635.8	0.13757683	0.13749252	
636	0.13723204	0.13744165	
636.2	0.13709292	0.13739079	
636.4	0.1371501	0.13733995	
636.6	0.13707732	0.13728914	
636.8	0.13730444	0.13723834	
637	0.1376001	0.13718756	
637.2	0.13771342	0.1371368	
637.4	0.13815488	0.13708605	
637.6	0.13847163	0.13703533	
637.8	0.13843852	0.13698462	
638	0.13802981	0.13693394	
638.2	0.13859107	0.13688327	
638.4	0.13866928	0.13683262	
638.6	0.13854005	0.13678199	
638.8	0.13880319	0.13673138	
639	0.13841105	0.13668079	
639.2	0.13812947	0.13663021	
639.4	0.13810207	0.13657966	
639.6	0.13793611	0.13652912	
639.8	0.13754306	0.13647861	
640	0.13742184	0.13642811	
640.2	0.1372929	0.13637763	
640.4	0.13741505	0.13632716	
640.6	0.13709118	0.13627672	
640.8	0.13744512	0.1362263	
641	0.13671336	0.13617589	
641.2	0.13654255	0.1361255	
641.4	0.13670962	0.13607514	
641.6	0.13696952	0.13602479	
641.8	0.13662705	0.13597445	
642	0.13709507	0.13592414	
642.2	0.13788555	0.13587385	
642.4	0.13824404	0.13582357	
642.6	0.13811494	0.13577332	
642.8	0.13823737	0.13572308	
643	0.1380634	0.13567286	
643.2	0.13815738	0.13562266	
643.4	0.13793323	0.13557248	
643.6	0.13766863	0.13552231	
643.8	0.13725657	0.13547217	
644	0.13704412	0.13542204	
644.2	0.13706957	0.13537193	
644.4	0.13685173	0.13532184	
644.6	0.13650308	0.13527177	
644.8	0.13624417	0.13522172	
645	0.13599101	0.13517168	
645.2	0.13674372	0.13512167	
645.4	0.13721264	0.13507167	
645.6	0.13772552	0.13502169	
645.8	0.13804014	0.13497173	
646	0.13873125	0.13492179	
646.2	0.13925304	0.13487187	
646.4	0.13939682	0.13482196	
646.6	0.13927813	0.13477208	
646.8	0.13940653	0.13472221	
647	0.13930849	0.13467236	
647.2	0.13930573	0.13462253	
647.4	0.13868559	0.13457272	
647.6	0.13862623	0.13452293	
647.8	0.13830378	0.13447315	
648	0.13831426	0.13442339	
648.2	0.13822066	0.13437365	
648.4	0.13754864	0.13432393	
648.6	0.13715993	0.13427423	
648.8	0.13683448	0.13422455	
649	0.13707312	0.13417488	
649.2	0.13702699	0.13412524	
649.4	0.13698135	0.13407561	
649.6	0.13699426	0.134026	
649.8	0.13658286	0.13397641	
650	0.1367121	0.13392683	
650.2	0.13617125	0.13387728	
650.4	0.13607026	0.13382774	
650.6	0.13619912	0.13377822	
650.8	0.13661517	0.13372872	
651	0.13685533	0.13367924	
651.2	0.13707432	0.13362978	
651.4	0.13714404	0.13358034	
651.6	0.13758931	0.13353091	
651.8	0.13713742	0.1334815	
652	0.13721161	0.13343211	
652.2	0.13705391	0.13338274	
652.4	0.13727483	0.13333338	
652.6	0.1372457	0.13328405	
652.8	0.13691119	0.13323473	
653	0.13689063	0.13318543	
653.2	0.13691765	0.13313615	
653.4	0.13687046	0.13308689	
653.6	0.1369991	0.13303765	
653.8	0.13619692	0.13298842	
654	0.13602575	0.13293921	
654.2	0.13536971	0.13289002	
654.4	0.13560196	0.13284085	
654.6	0.13569889	0.1327917	
654.8	0.13581057	0.13274256	
655	0.13592569	0.13269345	
655.2	0.13612245	0.13264435	
655.4	0.13603832	0.13259527	
655.6	0.13589291	0.13254621	
655.8	0.1355841	0.13249716	
656	0.13590525	0.13244814	
656.2	0.1360165	0.13239913	
656.4	0.13625652	0.13235014	
656.6	0.13607583	0.13230117	
656.8	0.13590814	0.13225222	
657	0.13608472	0.13220328	
657.2	0.13627944	0.13215436	
657.4	0.13618721	0.13210546	
657.6	0.13594112	0.13205658	
657.8	0.13524983	0.13200772	
658	0.1347842	0.13195888	
658.2	0.13461417	0.13191005	
658.4	0.13452892	0.13186124	
658.6	0.13423638	0.13181245	
658.8	0.13396904	0.13176368	
659	0.1340626	0.13171492	
659.2	0.13407471	0.13166619	
659.4	0.13396259	0.13161747	
659.6	0.13417813	0.13156877	
659.8	0.13446554	0.13152008	
660	0.13443159	0.13147142	
660.2	0.134596	0.13142277	
660.4	0.13495251	0.13137415	
660.6	0.13522138	0.13132554	
660.8	0.13531648	0.13127694	
661	0.13552811	0.13122837	
661.2	0.13519818	0.13117981	
661.4	0.13522187	0.13113127	
661.6	0.13536327	0.13108275	
661.8	0.13547007	0.13103425	
662	0.13487832	0.13098577	
662.2	0.1351329	0.1309373	
662.4	0.13510323	0.13088885	
662.6	0.1347392	0.13084042	
662.8	0.13450572	0.13079201	
663	0.13443659	0.13074361	
663.2	0.13449479	0.13069524	
663.4	0.13390203	0.13064688	
663.6	0.13388663	0.13059854	
663.8	0.13366017	0.13055021	
664	0.13354287	0.13050191	
664.2	0.1333395	0.13045362	
664.4	0.13321142	0.13040535	
664.6	0.13266467	0.1303571	
664.8	0.13245095	0.13030886	
665	0.13211243	0.13026065	
665.2	0.1314828	0.13021245	
665.4	0.13205894	0.13016427	
665.6	0.13247759	0.13011611	
665.8	0.13259224	0.13006796	
666	0.13298028	0.13001983	
666.2	0.13384785	0.12997172	
666.4	0.13424446	0.12992363	
666.6	0.1343043	0.12987556	
666.8	0.13412843	0.1298275	
667	0.13397114	0.12977947	
667.2	0.13369847	0.12973145	
667.4	0.13374249	0.12968344	
667.6	0.13351206	0.12963546	
667.8	0.13316987	0.12958749	
668	0.13290014	0.12953954	
668.2	0.13245369	0.12949161	
668.4	0.13252207	0.1294437	
668.6	0.1320988	0.1293958	
668.8	0.13160126	0.12934792	
669	0.13120776	0.12930006	
669.2	0.13145658	0.12925222	
669.4	0.13144116	0.12920439	
669.6	0.13166398	0.12915659	
669.8	0.13159344	0.1291088	
670	0.13180994	0.12906102	
670.2	0.13183384	0.12901327	
670.4	0.13202859	0.12896553	
670.6	0.13196718	0.12891781	
670.8	0.13183218	0.12887011	
671	0.13179762	0.12882243	
671.2	0.13182244	0.12877476	
671.4	0.1316497	0.12872711	
671.6	0.13126852	0.12867948	
671.8	0.13117203	0.12863187	
672	0.1308833	0.12858427	
672.2	0.13093908	0.1285367	
672.4	0.13076069	0.12848914	
672.6	0.13086314	0.12844159	
672.8	0.1309246	0.12839407	
673	0.13130414	0.12834656	
673.2	0.13121037	0.12829907	
673.4	0.13062664	0.1282516	
673.6	0.13108568	0.12820414	
673.8	0.13101458	0.12815671	
674	0.13106236	0.12810929	
674.2	0.13168178	0.12806188	
674.4	0.13184368	0.1280145	
674.6	0.13204773	0.12796713	
674.8	0.1321059	0.12791978	
675	0.13213336	0.12787245	
675.2	0.13252653	0.12782514	
675.4	0.13229972	0.12777784	
675.6	0.13235494	0.12773056	
675.8	0.13196659	0.1276833	
676	0.13150527	0.12763605	
676.2	0.13168186	0.12758882	
676.4	0.13166261	0.12754161	
676.6	0.13213	0.12749442	
676.8	0.13198677	0.12744725	
677	0.13142581	0.12740009	
677.2	0.1310356	0.12735295	
677.4	0.13087671	0.12730583	
677.6	0.13090333	0.12725872	
677.8	0.13121367	0.12721164	
678	0.1313926	0.12716457	
678.2	0.13172919	0.12711751	
678.4	0.13151172	0.12707048	
678.6	0.13182861	0.12702346	
678.8	0.13136282	0.12697646	
679	0.13150557	0.12692948	
679.2	0.13202393	0.12688251	
679.4	0.13165988	0.12683556	
679.6	0.1314378	0.12678863	
679.8	0.13140152	0.12674172	
680	0.13143697	0.12669482	
680.2	0.13126945	0.12664794	
680.4	0.13097106	0.12660108	
680.6	0.13058566	0.12655424	
680.8	0.13032716	0.12650741	
681	0.13012529	0.1264606	
681.2	0.12979906	0.12641381	
681.4	0.12940471	0.12636703	
681.6	0.12937504	0.12632027	
681.8	0.13008806	0.12627353	
682	0.1299223	0.12622681	
682.2	0.12986061	0.12618011	
682.4	0.13021314	0.12613342	
682.6	0.13029457	0.12608675	
682.8	0.13013934	0.12604009	
683	0.13040943	0.12599346	
683.2	0.13046175	0.12594684	
683.4	0.13022433	0.12590023	
683.6	0.13015747	0.12585365	
683.8	0.13023147	0.12580708	
684	0.13047236	0.12576053	
684.2	0.13046602	0.125714	
684.4	0.13053166	0.12566748	
684.6	0.13086633	0.12562098	
684.8	0.13083337	0.1255745	
685	0.13073874	0.12552804	
685.2	0.13051326	0.12548159	
685.4	0.13030024	0.12543516	
685.6	0.13055522	0.12538875	
685.8	0.13066404	0.12534235	
686	0.13020457	0.12529597	
686.2	0.13059814	0.12524961	
686.4	0.13121226	0.12520327	
686.6	0.13083026	0.12515694	
686.8	0.13076403	0.12511063	
687	0.13079317	0.12506434	
687.2	0.13077913	0.12501806	
687.4	0.13048695	0.1249718	
687.6	0.13082465	0.12492556	
687.8	0.13126418	0.12487934	
688	0.13150613	0.12483313	
688.2	0.13101458	0.12478694	
688.4	0.13018402	0.12474077	
688.6	0.12991284	0.12469461	
688.8	0.12932916	0.12464847	
689	0.12945179	0.12460235	
689.2	0.12920541	0.12455625	
689.4	0.12879399	0.12451016	
689.6	0.12868839	0.12446409	
689.8	0.12840596	0.12441804	
690	0.12793698	0.124372	
690.2	0.12820736	0.12432598	
690.4	0.12825609	0.12427998	
690.6	0.12827975	0.12423399	
690.8	0.1288357	0.12418802	
691	0.12885473	0.12414207	
691.2	0.12882768	0.12409614	
691.4	0.12940303	0.12405022	
691.6	0.13001321	0.12400432	
691.8	0.12950059	0.12395844	
692	0.12956277	0.12391257	
692.2	0.12860141	0.12386672	
692.4	0.12864874	0.12382089	
692.6	0.12919931	0.12377507	
692.8	0.12914181	0.12372927	
693	0.12925875	0.12368349	
693.2	0.12922952	0.12363773	
693.4	0.1293817	0.12359198	
693.6	0.12941016	0.12354625	
693.8	0.12936242	0.12350054	
694	0.12902536	0.12345484	
694.2	0.12893664	0.12340916	
694.4	0.12881788	0.1233635	
694.6	0.12878546	0.12331785	
694.8	0.12856175	0.12327222	
695	0.12824211	0.12322661	
695.2	0.12826687	0.12318101	
695.4	0.12853642	0.12313543	
695.6	0.12783353	0.12308987	
695.8	0.12809359	0.12304433	
696	0.12815632	0.1229988	
696.2	0.12755633	0.12295329	
696.4	0.12788346	0.12290779	
696.6	0.12773604	0.12286231	
696.8	0.12738511	0.12281685	
697	0.12768569	0.12277141	
697.2	0.1281188	0.12272598	
697.4	0.12837282	0.12268057	
697.6	0.12858604	0.12263518	
697.8	0.12846921	0.1225898	
698	0.12835874	0.12254444	
698.2	0.12806647	0.1224991	
698.4	0.12815911	0.12245377	
698.6	0.12797663	0.12240846	
698.8	0.12836942	0.12236317	
699	0.12871474	0.12231789	
699.2	0.12878634	0.12227263	
699.4	0.1290285	0.12222739	
699.6	0.1292412	0.12218217	
699.8	0.12926396	0.12213696	
700	0.12862971	0.12209176	
700.2	0.1292945	0.12204659	
700.4	0.1292949	0.12200143	
700.6	0.12934839	0.12195629	
700.8	0.12947364	0.12191116	
701	0.1294616	0.12186605	
701.2	0.12948154	0.12182096	
701.4	0.12908846	0.12177588	
701.6	0.12864741	0.12173083	
701.8	0.12804541	0.12168578	
702	0.12761784	0.12164076	
702.2	0.12723474	0.12159575	
702.4	0.12721624	0.12155076	
702.6	0.12716381	0.12150578	
702.8	0.12767992	0.12146082	
703	0.12770677	0.12141588	
703.2	0.12772472	0.12137095	
703.4	0.12782894	0.12132605	
703.6	0.12799265	0.12128115	
703.8	0.12768585	0.12123628	
704	0.12845506	0.12119142	
704.2	0.12874651	0.12114658	
704.4	0.1286662	0.12110175	
704.6	0.12877759	0.12105694	
704.8	0.12837227	0.12101215	
705	0.12807359	0.12096737	
705.2	0.12815086	0.12092261	
705.4	0.12794299	0.12087787	
705.6	0.12766066	0.12083314	
705.8	0.12737921	0.12078843	
706	0.1270318	0.12074374	
706.2	0.12691955	0.12069906	
706.4	0.12696054	0.1206544	
706.6	0.12709888	0.12060976	
706.8	0.12749745	0.12056513	
707	0.12766387	0.12052052	
707.2	0.12754293	0.12047593	
707.4	0.12736377	0.12043135	
707.6	0.12734187	0.12038679	
707.8	0.12749557	0.12034224	
708	0.12790064	0.12029771	
708.2	0.12713236	0.1202532	
708.4	0.12707967	0.12020871	
708.6	0.12691629	0.12016423	
708.8	0.12649718	0.12011976	
709	0.12632055	0.12007532	
709.2	0.12651412	0.12003089	
709.4	0.12627777	0.11998648	
709.6	0.12549506	0.11994208	
709.8	0.12502188	0.1198977	
710	0.12455026	0.11985333	
710.2	0.12459504	0.11980899	
710.4	0.12468844	0.11976466	
710.6	0.12490746	0.11972034	
710.8	0.12500867	0.11967604	
711	0.12523948	0.11963176	
711.2	0.12511469	0.1195875	
711.4	0.1252948	0.11954325	
711.6	0.12588519	0.11949901	
711.8	0.12620232	0.1194548	
712	0.1260096	0.1194106	
712.2	0.1260778	0.11936641	
712.4	0.12656137	0.11932225	
712.6	0.12652753	0.1192781	
712.8	0.12647289	0.11923396	
713	0.12642393	0.11918984	
713.2	0.12649439	0.11914574	
713.4	0.1266113	0.11910166	
713.6	0.12639145	0.11905759	
713.8	0.12669098	0.11901353	
714	0.12656706	0.1189695	
714.2	0.12688463	0.11892548	
714.4	0.12671322	0.11888147	
714.6	0.12689331	0.11883748	
714.8	0.12679669	0.11879351	
715	0.1267456	0.11874956	
715.2	0.1264195	0.11870562	
715.4	0.12673837	0.11866169	
715.6	0.12644269	0.11861779	
715.8	0.12599195	0.1185739	
716	0.12609492	0.11853002	
716.2	0.12637042	0.11848617	
716.4	0.12550814	0.11844232	
716.6	0.12556542	0.1183985	
716.8	0.12581404	0.11835469	
717	0.1257444	0.1183109	
717.2	0.125746	0.11826712	
717.4	0.12565348	0.11822336	
717.6	0.12548954	0.11817962	
717.8	0.12565867	0.11813589	
718	0.12551559	0.11809218	
718.2	0.12557146	0.11804848	
718.4	0.12521292	0.1180048	
718.6	0.12496603	0.11796114	
718.8	0.12441821	0.11791749	
719	0.12393839	0.11787386	
719.2	0.12360804	0.11783024	
719.4	0.12333576	0.11778664	
719.6	0.12252825	0.11774306	
719.8	0.12226041	0.11769949	
