# Supplementary material for: Molecular basis for DNA recognition by the maternal pioneer transcription factor FoxH1
Source: Nat Commun. 2022 Nov 26;13:7279. doi: 10.1038/s41467-022-34925-y (PMC9701222; doi:10.1038/s41467-022-34925-y)
Supplement: Supplementary file 4 — Source Data [file 41467_2022_34925_MOESM4_ESM.zip › Sourcedata/BLIS/FoxA2/GSC/NCP/A12Results.txt]

Conc1	2E-06	
Start1	170.4	
Stop1	620.2	
Kobs		
Error Kobs		
Koff		
Error Koff		
Time1	Data1	Fit1	
170.4	0.03814761		
170.6	0.04722582		
170.8	0.05738871		
171	0.0689268		
171.2	0.08111908		
171.4	0.09405542		
171.6	0.1071037		
171.8	0.11956767		
172	0.13163334		
172.2	0.14296998		
172.4	0.15231741		
172.6	0.15994291		
172.8	0.16784466		
173	0.17500403		
173.2	0.18156376		
173.4	0.18722934		
173.6	0.19287233		
173.8	0.19822887		
174	0.2033931		
174.2	0.20883233		
174.4	0.21322649		
174.6	0.21706038		
174.8	0.22101426		
175	0.22504216		
175.2	0.22847193		
175.4	0.2319379		
175.6	0.23457785		
175.8	0.23699987		
176	0.24015097		
176.2	0.24282674		
176.4	0.24496669		
176.6	0.24772873		
176.8	0.25088382		
177	0.25351533		
177.2	0.25599321		
177.4	0.25842495		
177.6	0.2611587		
177.8	0.26374807		
178	0.26655642		
178.2	0.26875667		
178.4	0.27111467		
178.6	0.27381891		
178.8	0.27593329		
179	0.27836626		
179.2	0.28069111		
179.4	0.28297525		
179.6	0.28468392		
179.8	0.28726051		
180	0.29006852		
180.2	0.29171554		
180.4	0.29357629		
180.6	0.29587055		
180.8	0.29836035		
181	0.30021615		
181.2	0.30204829		
181.4	0.30399361		
181.6	0.30611807		
181.8	0.30806596		
182	0.31016231		
182.2	0.31243039		
182.4	0.31466092		
182.6	0.31658183		
182.8	0.31843016		
183	0.321153		
183.2	0.3237541		
183.4	0.32608588		
183.6	0.32789928		
183.8	0.33038499		
184	0.33227016		
184.2	0.3335679		
184.4	0.33549898		
184.6	0.33725494		
184.8	0.33885794		
185	0.34027215		
185.2	0.34194194		
185.4	0.34419421		
185.6	0.34597108		
185.8	0.34717105		
186	0.34891039		
186.2	0.35091274		
186.4	0.35252212		
186.6	0.35469671		
186.8	0.35675702		
187	0.35901637		
187.2	0.3610066		
187.4	0.36308212		
187.6	0.36483046		
187.8	0.36726671		
188	0.36939707		
188.2	0.37148981		
188.4	0.37347878		
188.6	0.37523449		
188.8	0.37719114		
189	0.37898266		
189.2	0.38093483		
189.4	0.38338588		
189.6	0.38483957		
189.8	0.38615665		
190	0.38849771		
190.2	0.39016144		
190.4	0.3918329		
190.6	0.39360165		
190.8	0.39512913		
191	0.39680354		
191.2	0.39839966		
191.4	0.40071574		
191.6	0.40222775		
191.8	0.4043368		
192	0.40592047		
192.2	0.40753472		
192.4	0.40891321		
192.6	0.41077304		
192.8	0.41222311		
193	0.41330473		
193.2	0.41436033		
193.4	0.41566021		
193.6	0.41696649		
193.8	0.41825345		
194	0.42036278		
194.2	0.42163855		
194.4	0.42312336		
194.6	0.42485653		
194.8	0.42687765		
195	0.42845341		
195.2	0.43010519		
195.4	0.43151048		
195.6	0.43283491		
195.8	0.43485028		
196	0.43660909		
196.2	0.43866031		
196.4	0.44001428		
196.6	0.44132582		
196.8	0.44180104		
197	0.44289054		
197.2	0.44420257		
197.4	0.4462669		
197.6	0.44916957		
197.8	0.45065161		
198	0.4527434		
198.2	0.45456639		
198.4	0.45601882		
198.6	0.45796556		
198.8	0.45978376		
199	0.46074415		
199.2	0.46233834		
199.4	0.46396726		
199.6	0.46613462		
199.8	0.46834132		
200	0.4701335		
200.2	0.47130139		
200.4	0.47203847		
200.6	0.47319957		
200.8	0.47467992		
201	0.47628032		
201.2	0.47840815		
201.4	0.48044852		
201.6	0.48207216		
201.8	0.482769		
202	0.48433639		
202.2	0.48600793		
202.4	0.48718917		
202.6	0.48865963		
202.8	0.49023149		
203	0.49195008		
203.2	0.49367142		
203.4	0.49488081		
203.6	0.49657759		
203.8	0.49789755		
204	0.49920143		
204.2	0.50019141		
204.4	0.50154688		
204.6	0.50295757		
204.8	0.50440679		
205	0.5059514		
205.2	0.50770734		
205.4	0.50864399		
205.6	0.50983177		
205.8	0.51136386		
206	0.51310751		
206.2	0.51480725		
206.4	0.51625911		
206.6	0.51770615		
206.8	0.5194625		
207	0.52110327		
207.2	0.52236224		
207.4	0.52349782		
207.6	0.525205		
207.8	0.52630078		
208	0.52804144		
208.2	0.52938308		
208.4	0.53106847		
208.6	0.53252961		
208.8	0.53423289		
209	0.53567541		
209.2	0.53676973		
209.4	0.53811781		
209.6	0.53981732		
209.8	0.54121136		
210	0.54259229		
210.2	0.54373552		
210.4	0.54481802		
210.6	0.54574137		
210.8	0.54727411		
211	0.548234		
211.2	0.54957171		
211.4	0.55077621		
211.6	0.55228183		
211.8	0.55352168		
212	0.55507181		
212.2	0.55648945		
212.4	0.55845532		
212.6	0.56006232		
212.8	0.56151895		
213	0.56315284		
213.2	0.56481404		
213.4	0.56596404		
213.6	0.56731367		
213.8	0.56871596		
214	0.57013005		
214.2	0.57104361		
214.4	0.57216817		
214.6	0.57353867		
214.8	0.5747075		
215	0.57572342		
215.2	0.57767381		
215.4	0.57844878		
215.6	0.57969963		
215.8	0.58096365		
216	0.58260596		
216.2	0.58407695		
216.4	0.58611455		
216.6	0.58733469		
216.8	0.58841988		
217	0.59035399		
217.2	0.59169606		
217.4	0.5933067		
217.6	0.59469135		
217.8	0.59607825		
218	0.59741747		
218.2	0.59878733		
218.4	0.6001081		
218.6	0.60111698		
218.8	0.6017846		
219	0.60373706		
219.2	0.60487693		
219.4	0.6056814		
219.6	0.60744853		
219.8	0.60864997		
220	0.60973782		
220.2	0.61080001		
220.4	0.61237031		
220.6	0.61318951		
220.8	0.6140838		
221	0.61606409		
221.2	0.61705804		
221.4	0.61813578		
221.6	0.61880028		
221.8	0.61982147		
222	0.62109983		
222.2	0.62204432		
222.4	0.62267738		
222.6	0.62358349		
222.8	0.62509652		
223	0.62671019		
223.2	0.6278465		
223.4	0.62931176		
223.6	0.63059608		
223.8	0.63195685		
224	0.63319701		
224.2	0.63506248		
224.4	0.63641499		
224.6	0.63752924		
224.8	0.6390946		
225	0.64098614		
225.2	0.64208821		
225.4	0.6435359		
225.6	0.64498605		
225.8	0.64660792		
226	0.64821842		
226.2	0.6494249		
226.4	0.65052846		
226.6	0.65170586		
226.8	0.65313628		
227	0.6541386		
227.2	0.65536342		
227.4	0.65583115		
227.6	0.6569869		
227.8	0.65806467		
228	0.65911197		
228.2	0.65998392		
228.4	0.66049356		
228.6	0.66209246		
228.8	0.66324086		
229	0.66462933		
229.2	0.66624602		
229.4	0.66767403		
229.6	0.66938981		
229.8	0.67094616		
230	0.67194993		
230.2	0.67316476		
230.4	0.67426361		
230.6	0.67559868		
230.8	0.67699309		
231	0.67797045		
231.2	0.678833		
231.4	0.67995695		
231.6	0.68148401		
231.8	0.68226061		
232	0.68317867		
232.2	0.68361362		
232.4	0.68466474		
232.6	0.68563391		
232.8	0.68605299		
233	0.68748645		
233.2	0.68905072		
233.4	0.68990278		
233.6	0.69085727		
233.8	0.69110304		
234	0.69176937		
234.2	0.69310096		
234.4	0.6942618		
234.6	0.69597135		
234.8	0.69757983		
235	0.69872239		
235.2	0.70034425		
235.4	0.70192297		
235.6	0.70339113		
235.8	0.7046714		
236	0.70591573		
236.2	0.70712036		
236.4	0.70887341		
236.6	0.71003027		
236.8	0.71135965		
237	0.71320969		
237.2	0.71440962		
237.4	0.71511253		
237.6	0.71580905		
237.8	0.7163586		
238	0.71720911		
238.2	0.71812336		
238.4	0.71916223		
238.6	0.72066629		
238.8	0.72129463		
239	0.72179292		
239.2	0.72283725		
239.4	0.72381983		
239.6	0.72515619		
239.8	0.72644797		
240	0.72806857		
240.2	0.72954083		
240.4	0.73106747		
240.6	0.73221435		
240.8	0.73346228		
241	0.7351555		
241.2	0.7364937		
241.4	0.73836061		
241.6	0.7389135		
241.8	0.74003501		
242	0.74105657		
242.2	0.74184097		
242.4	0.74298671		
242.6	0.7438785		
242.8	0.74434303		
243	0.74527912		
243.2	0.74655756		
243.4	0.74756812		
243.6	0.74887077		
243.8	0.74982757		
244	0.75063629		
244.2	0.75132522		
244.4	0.75235779		
244.6	0.75355903		
244.8	0.75472943		
245	0.75609539		
245.2	0.75752283		
245.4	0.7589449		
245.6	0.75965103		
245.8	0.76104127		
246	0.76189302		
246.2	0.76273771		
246.4	0.76368959		
246.6	0.76457157		
246.8	0.76597131		
247	0.76683627		
247.2	0.76831233		
247.4	0.76948289		
247.6	0.77086849		
247.8	0.77172188		
248	0.77261001		
248.2	0.77371114		
248.4	0.77513037		
248.6	0.77589818		
248.8	0.77681753		
249	0.77806476		
249.2	0.77928527		
249.4	0.78047843		
249.6	0.78183432		
249.8	0.78275328		
250	0.78362707		
250.2	0.78443576		
250.4	0.78573605		
250.6	0.786733		
250.8	0.78794268		
251	0.78833425		
251.2	0.79008192		
251.4	0.79141265		
251.6	0.79237032		
251.8	0.79345559		
252	0.79479977		
252.2	0.79584999		
252.4	0.79696302		
252.6	0.79727324		
252.8	0.7980826		
253	0.79947765		
253.2	0.80053979		
253.4	0.80169314		
253.6	0.80268459		
253.8	0.80350442		
254	0.80479568		
254.2	0.80576171		
254.4	0.80723627		
254.6	0.80781224		
254.8	0.80859253		
255	0.80968947		
255.2	0.81100668		
255.4	0.81209568		
255.6	0.81318698		
255.8	0.81448671		
256	0.81566244		
256.2	0.8161978		
256.4	0.81721334		
256.6	0.81828827		
256.8	0.81944983		
257	0.82094481		
257.2	0.82211289		
257.4	0.82274349		
257.6	0.8236263		
257.8	0.82516236		
258	0.8265274		
258.2	0.82742611		
258.4	0.82839499		
258.6	0.82917135		
258.8	0.8298057		
259	0.8308069		
259.2	0.83126185		
259.4	0.83217523		
259.6	0.83327624		
259.8	0.83426778		
260	0.8351781		
260.2	0.83603641		
260.4	0.83732453		
260.6	0.83839282		
260.8	0.83947228		
261	0.84095119		
261.2	0.84256353		
261.4	0.843184		
261.6	0.84438747		
261.8	0.84569084		
262	0.84688263		
262.2	0.84776356		
262.4	0.84858329		
262.6	0.849651		
262.8	0.85034604		
263	0.8512917		
263.2	0.85200109		
263.4	0.85286153		
263.6	0.85406785		
263.8	0.85497274		
264	0.85565672		
264.2	0.85637197		
264.4	0.85743938		
264.6	0.85858547		
264.8	0.85990542		
265	0.86103486		
265.2	0.86210022		
265.4	0.86255716		
265.6	0.86314455		
265.8	0.86378944		
266	0.86444593		
266.2	0.86559784		
266.4	0.86694577		
266.6	0.8677452		
266.8	0.86852431		
267	0.86939957		
267.2	0.8704964		
267.4	0.87185264		
267.6	0.87294297		
267.8	0.87361472		
268	0.87459057		
268.2	0.87577174		
268.4	0.8768351		
268.6	0.87802356		
268.8	0.87880495		
269	0.87984576		
269.2	0.88085824		
269.4	0.88136238		
269.6	0.88158754		
269.8	0.88260602		
270	0.88346195		
270.2	0.88527874		
270.4	0.88611245		
270.6	0.88721259		
270.8	0.88857313		
271	0.890006		
271.2	0.89173266		
271.4	0.89326827		
271.6	0.89411106		
271.8	0.89535473		
272	0.89644225		
272.2	0.8974931		
272.4	0.89848271		
272.6	0.89945188		
272.8	0.9005209		
273	0.9013606		
273.2	0.90167149		
273.4	0.90158512		
273.6	0.90209674		
273.8	0.90295875		
274	0.90360498		
274.2	0.90459368		
274.4	0.90501376		
274.6	0.90590293		
274.8	0.90694385		
275	0.90767291		
275.2	0.90874132		
275.4	0.90951106		
275.6	0.91038774		
275.8	0.91140899		
276	0.91210083		
276.2	0.91349247		
276.4	0.91461434		
276.6	0.91569446		
276.8	0.91657593		
277	0.91770213		
277.2	0.91854223		
277.4	0.91919706		
277.6	0.92065141		
277.8	0.92169295		
278	0.92302012		
278.2	0.92392254		
278.4	0.92520303		
278.6	0.926566		
278.8	0.92777959		
279	0.92819814		
279.2	0.92914575		
279.4	0.9300203		
279.6	0.93094276		
279.8	0.93194189		
280	0.93268159		
280.2	0.93353669		
280.4	0.93404289		
280.6	0.93526097		
280.8	0.93599556		
281	0.93716497		
281.2	0.93799592		
281.4	0.93845384		
281.6	0.93942243		
281.8	0.94060471		
282	0.94178233		
282.2	0.94311341		
282.4	0.9445271		
282.6	0.9452508		
282.8	0.94594797		
283	0.94667417		
283.2	0.9472496		
283.4	0.94816282		
283.6	0.94892202		
283.8	0.95020815		
284	0.95077561		
284.2	0.95167316		
284.4	0.95283523		
284.6	0.9540243		
284.8	0.9548432		
285	0.95570649		
285.2	0.95693525		
285.4	0.9575454		
285.6	0.95847159		
285.8	0.95957949		
286	0.9606696		
286.2	0.96173851		
286.4	0.96225284		
286.6	0.96266053		
286.8	0.96343763		
287	0.96391887		
287.2	0.96423921		
287.4	0.96516216		
287.6	0.96599487		
287.8	0.96682839		
288	0.96792324		
288.2	0.96911782		
288.4	0.97021168		
288.6	0.97123754		
288.8	0.97250455		
289	0.97373369		
289.2	0.97492683		
289.4	0.97612535		
289.6	0.97663546		
289.8	0.97756695		
290	0.97883468		
290.2	0.97927849		
290.4	0.98006172		
290.6	0.98087529		
290.8	0.98177711		
291	0.98256647		
291.2	0.98311147		
291.4	0.98423478		
291.6	0.98530451		
291.8	0.98695311		
292	0.98864081		
292.2	0.9894789		
292.4	0.99040957		
292.6	0.99153365		
292.8	0.99257474		
293	0.99348245		
293.2	0.994088		
293.4	0.99485067		
293.6	0.99516071		
293.8	0.99617626		
294	0.99724215		
294.2	0.99828929		
294.4	0.99946987		
294.6	1.00049432		
294.8	1.00131001		
295	1.00184826		
295.2	1.00241243		
295.4	1.00355063		
295.6	1.00484745		
295.8	1.00622112		
296	1.00673552		
296.2	1.0070473		
296.4	1.00740351		
296.6	1.00801456		
296.8	1.00832007		
297	1.0085889		
297.2	1.00922264		
297.4	1.01028133		
297.6	1.01147095		
297.8	1.01209063		
298	1.01292184		
298.2	1.01397891		
298.4	1.01421991		
298.6	1.01492129		
298.8	1.01588537		
299	1.01682157		
299.2	1.01791986		
299.4	1.01960883		
299.6	1.0212178		
299.8	1.0223325		
300	1.02316344		
300.2	1.02433489		
300.4	1.02525145		
300.6	1.02617032		
300.8	1.02693711		
301	1.02799623		
301.2	1.02917727		
301.4	1.03033441		
301.6	1.03092723		
301.8	1.03081278		
302	1.03175656		
302.2	1.03210191		
302.4	1.03265745		
302.6	1.03350126		
302.8	1.03402529		
303	1.03436576		
303.2	1.03519696		
303.4	1.03582724		
303.6	1.0367008		
303.8	1.03792393		
304	1.03878002		
304.2	1.04008943		
304.4	1.04096655		
304.6	1.04185688		
304.8	1.04290344		
305	1.04365235		
305.2	1.04478309		
305.4	1.04561513		
305.6	1.04646758		
305.8	1.04715198		
306	1.04848906		
306.2	1.04878242		
306.4	1.04994253		
306.6	1.05042192		
306.8	1.05091448		
307	1.05180601		
307.2	1.05315771		
307.4	1.05386882		
307.6	1.05530848		
307.8	1.05684677		
308	1.05798969		
308.2	1.05913385		
308.4	1.06010548		
308.6	1.06080642		
308.8	1.06117069		
309	1.06229325		
309.2	1.06312788		
309.4	1.06367555		
309.6	1.06423062		
309.8	1.06490032		
310	1.06554094		
310.2	1.06613952		
310.4	1.06701545		
310.6	1.06713552		
310.8	1.0677489		
311	1.06877663		
311.2	1.06976356		
311.4	1.07044846		
311.6	1.07169556		
311.8	1.07315595		
312	1.07395124		
312.2	1.07480602		
312.4	1.07567322		
312.6	1.07652598		
312.8	1.07738559		
313	1.07894341		
313.2	1.07965847		
313.4	1.08086162		
313.6	1.08169402		
313.8	1.08263385		
314	1.08367542		
314.2	1.08487028		
314.4	1.08552176		
314.6	1.08603231		
314.8	1.08699792		
315	1.08803791		
315.2	1.08890088		
315.4	1.0896234		
315.6	1.09042228		
315.8	1.09056664		
316	1.09074629		
316.2	1.09121918		
316.4	1.0913474		
316.6	1.09197549		
316.8	1.09238511		
317	1.09327658		
317.2	1.09403308		
317.4	1.09509952		
317.6	1.09598312		
317.8	1.09706351		
318	1.0983748		
318.2	1.09898161		
318.4	1.09967112		
318.6	1.10035092		
318.8	1.10100446		
319	1.10226582		
319.2	1.10315043		
319.4	1.10365544		
319.6	1.10411421		
319.8	1.10462454		
320	1.105917		
320.2	1.10704328		
320.4	1.1078154		
320.6	1.10910577		
320.8	1.11003307		
321	1.11096551		
321.2	1.11176728		
321.4	1.11248281		
321.6	1.11344568		
321.8	1.11428412		
322	1.11462758		
322.2	1.11536489		
322.4	1.11606566		
322.6	1.11666137		
322.8	1.11707197		
323	1.11816211		
323.2	1.11880029		
323.4	1.11911444		
323.6	1.11961344		
323.8	1.12029221		
324	1.12118383		
324.2	1.12174266		
324.4	1.12213517		
324.6	1.12283906		
324.8	1.12334589		
325	1.12403558		
325.2	1.12492727		
325.4	1.12604026		
325.6	1.12739934		
325.8	1.12836122		
326	1.12974064		
326.2	1.13109203		
326.4	1.13188077		
326.6	1.13315015		
326.8	1.13394626		
327	1.1352672		
327.2	1.13624463		
327.4	1.13668155		
327.6	1.13740917		
327.8	1.13809007		
328	1.13903042		
328.2	1.13977319		
328.4	1.14027879		
328.6	1.14146844		
328.8	1.14268778		
329	1.14360008		
329.2	1.14425611		
329.4	1.14499109		
329.6	1.14532432		
329.8	1.14601966		
330	1.14665329		
330.2	1.14660053		
330.4	1.14684194		
330.6	1.14732528		
330.8	1.14766973		
331	1.14867679		
331.2	1.14956764		
331.4	1.1504239		
331.6	1.15143434		
331.8	1.15252301		
332	1.15293372		
332.2	1.15398548		
332.4	1.15535365		
332.6	1.15687566		
332.8	1.1578835		
333	1.15878908		
333.2	1.15936914		
333.4	1.16026504		
333.6	1.16088334		
333.8	1.16207435		
334	1.1622964		
334.2	1.16285787		
334.4	1.16346295		
334.6	1.16422187		
334.8	1.16567719		
335	1.16672468		
335.2	1.16741148		
335.4	1.16790904		
335.6	1.16884091		
335.8	1.16931468		
336	1.1699356		
336.2	1.17088915		
336.4	1.17158253		
336.6	1.17189942		
336.8	1.17308031		
337	1.17397706		
337.2	1.17494504		
337.4	1.1762557		
337.6	1.17681038		
337.8	1.17744882		
338	1.17749397		
338.2	1.17837651		
338.4	1.17877572		
338.6	1.17913195		
338.8	1.18020242		
339	1.1802107		
339.2	1.18057321		
339.4	1.18132419		
339.6	1.18217423		
339.8	1.18232793		
340	1.18328247		
340.2	1.18374859		
340.4	1.18497705		
340.6	1.18645316		
340.8	1.18819252		
341	1.18961448		
341.2	1.1907474		
341.4	1.19129843		
341.6	1.19177614		
341.8	1.19249983		
342	1.19305962		
342.2	1.19393412		
342.4	1.19422829		
342.6	1.19455443		
342.8	1.19538584		
343	1.19579755		
343.2	1.19627319		
343.4	1.1972219		
343.6	1.19718352		
343.8	1.1978122		
344	1.19878861		
344.2	1.19964714		
344.4	1.20110733		
344.6	1.20200046		
344.8	1.2028841		
345	1.20373117		
345.2	1.20420026		
345.4	1.20511243		
345.6	1.20583443		
345.8	1.20669729		
346	1.20716288		
346.2	1.20798852		
346.4	1.20880998		
346.6	1.20902638		
346.8	1.20960622		
347	1.21023025		
347.2	1.21108986		
347.4	1.21200417		
347.6	1.21210865		
347.8	1.21321512		
348	1.2140234		
348.2	1.21489382		
348.4	1.21606313		
348.6	1.21656489		
348.8	1.21698729		
349	1.21713861		
349.2	1.21803645		
349.4	1.21872207		
349.6	1.21920616		
349.8	1.22052193		
350	1.22103516		
350.2	1.2219762		
350.4	1.22295176		
350.6	1.22322755		
350.8	1.22464625		
351	1.2257874		
351.2	1.2266526		
351.4	1.22781588		
351.6	1.22876998		
351.8	1.22927761		
352	1.23013386		
352.2	1.23123173		
352.4	1.23165577		
352.6	1.23188961		
352.8	1.23228079		
353	1.23275695		
353.2	1.23401996		
353.4	1.23490616		
353.6	1.23567537		
353.8	1.23696316		
354	1.23791332		
354.2	1.23867422		
354.4	1.23958124		
354.6	1.2406003		
354.8	1.24186073		
355	1.24273859		
355.2	1.24349207		
355.4	1.24444915		
355.6	1.24493639		
355.8	1.24540399		
356	1.24610949		
356.2	1.2465471		
356.4	1.24650302		
356.6	1.24692749		
356.8	1.24750155		
357	1.2477423		
357.2	1.24846484		
357.4	1.24900975		
357.6	1.2492816		
357.8	1.25039578		
358	1.25179746		
358.2	1.25204859		
358.4	1.25330225		
358.6	1.25458812		
358.8	1.25560301		
359	1.25643887		
359.2	1.2575668		
359.4	1.25826384		
359.6	1.2590538		
359.8	1.25936608		
360	1.2596601		
360.2	1.25999283		
360.4	1.260363		
360.6	1.26060189		
360.8	1.260891		
361	1.26116395		
361.2	1.26131525		
361.4	1.26171432		
361.6	1.26219868		
361.8	1.26340896		
362	1.2645672		
362.2	1.2649811		
362.4	1.26677985		
362.6	1.26765849		
362.8	1.26905406		
363	1.27009293		
363.2	1.27114495		
363.4	1.27168809		
363.6	1.27294861		
363.8	1.27409171		
364	1.27525133		
364.2	1.27598764		
364.4	1.27649429		
364.6	1.27710722		
364.8	1.27805109		
365	1.27831726		
365.2	1.27858459		
365.4	1.27951109		
365.6	1.27963139		
365.8	1.28015193		
366	1.28074187		
366.2	1.28139361		
366.4	1.28207552		
366.6	1.28191884		
366.8	1.28281193		
367	1.28230364		
367.2	1.28322201		
367.4	1.2840975		
367.6	1.28505456		
367.8	1.28575582		
368	1.28638519		
368.2	1.28703336		
368.4	1.28755097		
368.6	1.28886434		
368.8	1.28980708		
369	1.29033712		
369.2	1.29176382		
369.4	1.29297287		
369.6	1.29325336		
369.8	1.29397011		
370	1.29468526		
370.2	1.29528592		
370.4	1.29537332		
370.6	1.29566008		
370.8	1.2966352		
371	1.29703239		
371.2	1.2983321		
371.4	1.29843599		
371.6	1.2990286		
371.8	1.29961071		
372	1.30019291		
372.2	1.30076768		
372.4	1.3014122		
372.6	1.30256733		
372.8	1.30337332		
373	1.30446052		
373.2	1.305578		
373.4	1.3067445		
373.6	1.30700056		
373.8	1.30729333		
374	1.30810351		
374.2	1.3089108		
374.4	1.30914842		
374.6	1.31037102		
374.8	1.31140997		
375	1.31180031		
375.2	1.3122555		
375.4	1.31251573		
375.6	1.31330937		
375.8	1.31394567		
376	1.31492588		
376.2	1.31585628		
376.4	1.31663228		
376.6	1.31744412		
376.8	1.31787471		
377	1.31859632		
377.2	1.31926328		
377.4	1.32069014		
377.6	1.32109943		
377.8	1.32207606		
378	1.32338656		
378.2	1.32428399		
378.4	1.32497441		
378.6	1.32595382		
378.8	1.32630699		
379	1.32657712		
379.2	1.32704411		
379.4	1.32738186		
379.6	1.32798776		
379.8	1.32826484		
380	1.32847036		
380.2	1.32839545		
380.4	1.32839545		
380.6	1.32548248		
380.8	1.32218803		
381	1.3190504		
381.2	1.31577841		
381.4	1.31282245		
381.6	1.3102884		
381.8	1.30803858		
382	1.30620263		
382.2	1.30471038		
382.4	1.30382864		
382.6	1.30373002		
382.8	1.30340014		
383	1.30298647		
383.2	1.30283856		
383.4	1.30256288		
383.6	1.30248008		
383.8	1.30180243		
384	1.30108314		
384.2	1.29995033		
384.4	1.29937772		
384.6	1.29881776		
384.8	1.29829866		
385	1.29771468		
385.2	1.2971215		
385.4	1.29683291		
385.6	1.29656758		
385.8	1.29621512		
386	1.29580691		
386.2	1.29554492		
386.4	1.29544432		
386.6	1.29510087		
386.8	1.29489558		
387	1.2952167		
387.2	1.29489948		
387.4	1.29471325		
387.6	1.29525172		
387.8	1.29459035		
388	1.29438061		
388.2	1.293572		
388.4	1.29361584		
388.6	1.29350861		
388.8	1.29278303		
389	1.29214798		
389.2	1.29190963		
389.4	1.29167015		
389.6	1.29147079		
389.8	1.29135092		
390	1.29098554		
390.2	1.29054934		
390.4	1.2907722		
390.6	1.29029851		
390.8	1.29045155		
391	1.290001		
391.2	1.2896803		
391.4	1.28981919		
391.6	1.28938129		
391.8	1.28840138		
392	1.28823856		
392.2	1.28747624		
392.4	1.2866963		
392.6	1.28611438		
392.8	1.28535983		
393	1.28568869		
393.2	1.28518001		
393.4	1.28508427		
393.6	1.285109		
393.8	1.28491758		
394	1.28416482		
394.2	1.28368464		
394.4	1.28394797		
394.6	1.28321268		
394.8	1.28268054		
395	1.28194693		
395.2	1.2821951		
395.4	1.28144703		
395.6	1.28117698		
395.8	1.2813498		
396	1.2818064		
396.2	1.28120415		
396.4	1.2809884		
396.6	1.28143385		
396.8	1.28154826		
397	1.28178737		
397.2	1.28173287		
397.4	1.28256589		
397.6	1.28266254		
397.8	1.2821273		
398	1.28161759		
398.2	1.28157951		
398.4	1.2814806		
398.6	1.28100516		
398.8	1.28056294		
399	1.28041642		
399.2	1.28048346		
399.4	1.28015755		
399.6	1.2804655		
399.8	1.28042083		
400	1.28038612		
400.2	1.28023081		
400.4	1.2800927		
400.6	1.28045444		
400.8	1.28016453		
401	1.27998471		
401.2	1.28026802		
401.4	1.28030445		
401.6	1.27940887		
401.8	1.27873807		
402	1.27804319		
402.2	1.27756559		
402.4	1.27721569		
402.6	1.27687705		
402.8	1.27638344		
403	1.27601772		
403.2	1.27600074		
403.4	1.27608787		
403.6	1.27602618		
403.8	1.27597875		
404	1.27603799		
404.2	1.27600047		
404.4	1.2756154		
404.6	1.27553804		
404.8	1.27474856		
405	1.27442339		
405.2	1.27419737		
405.4	1.27356855		
405.6	1.27318804		
405.8	1.27283098		
406	1.27217859		
406.2	1.27225642		
406.4	1.27200804		
406.6	1.27190549		
406.8	1.27189986		
407	1.27193827		
407.2	1.2720101		
407.4	1.27227117		
407.6	1.27238839		
407.8	1.27251923		
408	1.271994		
408.2	1.2714242		
408.4	1.27127356		
408.6	1.2709061		
408.8	1.27026439		
409	1.26992742		
409.2	1.26935012		
409.4	1.26897198		
409.6	1.26889203		
409.8	1.26821234		
410	1.26817003		
410.2	1.26814247		
410.4	1.26757832		
410.6	1.26715494		
410.8	1.26652133		
411	1.26590253		
411.2	1.26538884		
411.4	1.26540441		
411.6	1.26558259		
411.8	1.26526595		
412	1.26484988		
412.2	1.26487578		
412.4	1.26527145		
412.6	1.26499312		
412.8	1.26511888		
413	1.26495274		
413.2	1.26465242		
413.4	1.26470487		
413.6	1.26500788		
413.8	1.26526114		
414	1.26568816		
414.2	1.26527384		
414.4	1.26479495		
414.6	1.26445629		
414.8	1.26393817		
415	1.2638205		
415.2	1.26359858		
415.4	1.26397935		
415.6	1.26416328		
415.8	1.26401161		
416	1.26386278		
416.2	1.26355937		
416.4	1.26348218		
416.6	1.26303712		
416.8	1.26249525		
417	1.26189084		
417.2	1.26192231		
417.4	1.26208485		
417.6	1.26200369		
417.8	1.26161576		
418	1.26193503		
418.2	1.26153426		
418.4	1.26145978		
418.6	1.26142142		
418.8	1.26137328		
419	1.26099612		
419.2	1.26105631		
419.4	1.26104833		
419.6	1.26068625		
419.8	1.26059201		
420	1.26018846		
420.2	1.25965778		
420.4	1.25947913		
420.6	1.25911191		
420.8	1.25848416		
421	1.25877183		
421.2	1.25911672		
421.4	1.25863998		
421.6	1.25850775		
421.8	1.25845463		
422	1.2587792		
422.2	1.25856903		
422.4	1.25898492		
422.6	1.25916311		
422.8	1.25898628		
423	1.25856732		
423.2	1.25906735		
423.4	1.25868104		
423.6	1.25819172		
423.8	1.25835726		
424	1.25808123		
424.2	1.25779348		
424.4	1.25780935		
424.6	1.25743125		
424.8	1.25708702		
425	1.25651617		
425.2	1.25611472		
425.4	1.2557407		
425.6	1.25579173		
425.8	1.2552982		
426	1.25596		
426.2	1.25621648		
426.4	1.25645364		
426.6	1.25645981		
426.8	1.25649045		
427	1.2567165		
427.2	1.25633041		
427.4	1.25598775		
427.6	1.25599141		
427.8	1.25569487		
428	1.25513572		
428.2	1.25548087		
428.4	1.25537094		
428.6	1.25437726		
428.8	1.25376717		
429	1.25303746		
429.2	1.25294714		
429.4	1.25302921		
429.6	1.25258452		
429.8	1.2524729		
430	1.25261603		
430.2	1.25205992		
430.4	1.25239683		
430.6	1.25268444		
430.8	1.25279623		
431	1.25303864		
431.2	1.25304499		
431.4	1.25319059		
431.6	1.25293098		
431.8	1.25276305		
432	1.25298739		
432.2	1.25343526		
432.4	1.25304516		
432.6	1.25233226		
432.8	1.2524129		
433	1.25190157		
433.2	1.25138605		
433.4	1.2510996		
433.6	1.25063149		
433.8	1.25043428		
434	1.24990883		
434.2	1.25053812		
434.4	1.25098		
434.6	1.25072306		
434.8	1.25079982		
435	1.25092274		
435.2	1.25050444		
435.4	1.2501003		
435.6	1.2499675		
435.8	1.25044804		
436	1.2504299		
436.2	1.25000651		
436.4	1.24949426		
436.6	1.24871389		
436.8	1.24854331		
437	1.2476473		
437.2	1.24752681		
437.4	1.24717033		
437.6	1.24661914		
437.8	1.2463237		
438	1.24628054		
438.2	1.24643719		
438.4	1.24589538		
438.6	1.24591935		
438.8	1.24622767		
439	1.24610658		
439.2	1.24603792		
439.4	1.24646553		
439.6	1.24684169		
439.8	1.24745981		
440	1.2475336		
440.2	1.24707228		
440.4	1.24702827		
440.6	1.24677634		
440.8	1.24709286		
441	1.24669713		
441.2	1.24680849		
441.4	1.24605782		
441.6	1.24548969		
441.8	1.24542571		
442	1.24558914		
442.2	1.24549503		
442.4	1.24558167		
442.6	1.24562463		
442.8	1.24521951		
443	1.24470061		
443.2	1.24492008		
443.4	1.244828		
443.6	1.24467441		
443.8	1.24470261		
444	1.24429763		
444.2	1.2443163		
444.4	1.24422322		
444.6	1.24418555		
444.8	1.24439802		
445	1.2444588		
445.2	1.24447321		
445.4	1.24474338		
445.6	1.24463652		
445.8	1.24517375		
446	1.24542181		
446.2	1.24552204		
446.4	1.24499954		
446.6	1.24419034		
446.8	1.24382672		
447	1.24329448		
447.2	1.24336315		
447.4	1.24251245		
447.6	1.24270028		
447.8	1.24244767		
448	1.24230201		
448.2	1.2424047		
448.4	1.24214808		
448.6	1.24266229		
448.8	1.24279779		
449	1.24296841		
449.2	1.24265602		
449.4	1.24300355		
449.6	1.2430015		
449.8	1.24283053		
450	1.24281122		
450.2	1.24294749		
450.4	1.24251746		
450.6	1.24240607		
450.8	1.24249993		
451	1.24227723		
451.2	1.24193533		
451.4	1.24181051		
451.6	1.24216641		
451.8	1.24171192		
452	1.24177943		
452.2	1.2419284		
452.4	1.24200019		
452.6	1.2418576		
452.8	1.24137794		
453	1.24119528		
453.2	1.24108513		
453.4	1.24140798		
453.6	1.24129595		
453.8	1.24104204		
454	1.24111468		
454.2	1.24113792		
454.4	1.24067015		
454.6	1.24019464		
454.8	1.24024445		
455	1.24027822		
455.2	1.24053558		
455.4	1.24073162		
455.6	1.24081404		
455.8	1.24086747		
456	1.24117519		
456.2	1.24091413		
456.4	1.24028653		
456.6	1.24016477		
456.8	1.2402513		
457	1.2400951		
457.2	1.23981834		
457.4	1.24008408		
457.6	1.23987537		
457.8	1.24012736		
458	1.23951671		
458.2	1.2394814		
458.4	1.23945783		
458.6	1.2393216		
458.8	1.23936396		
459	1.2392198		
459.2	1.23924453		
459.4	1.23857467		
459.6	1.23871306		
459.8	1.2384568		
460	1.23780445		
460.2	1.23722061		
460.4	1.23668852		
460.6	1.23649109		
460.8	1.23646811		
461	1.23590586		
461.2	1.23586932		
461.4	1.23685585		
461.6	1.23662372		
461.8	1.23684169		
462	1.23647838		
462.2	1.23678842		
462.4	1.23657688		
462.6	1.23671805		
462.8	1.2369033		
463	1.23674662		
463.2	1.23665953		
463.4	1.23611345		
463.6	1.23600073		
463.8	1.23516769		
464	1.23477255		
464.2	1.23477731		
464.4	1.23426923		
464.6	1.23420303		
464.8	1.23390252		
465	1.23352065		
465.2	1.23384907		
465.4	1.23449451		
465.6	1.23419644		
465.8	1.23420413		
466	1.23394233		
466.2	1.23421485		
466.4	1.23420763		
466.6	1.23496619		
466.8	1.23546695		
467	1.23540693		
467.2	1.23476472		
467.4	1.23457794		
467.6	1.23429851		
467.8	1.23386097		
468	1.23372364		
468.2	1.23338468		
468.4	1.23280856		
468.6	1.23194011		
468.8	1.23192121		
469	1.23218172		
469.2	1.23210289		
469.4	1.23156908		
469.6	1.23107346		
469.8	1.23089203		
470	1.23100562		
470.2	1.23150074		
470.4	1.23150161		
470.6	1.23211362		
470.8	1.23240138		
471	1.23180757		
471.2	1.23127466		
471.4	1.23155579		
471.6	1.23105612		
471.8	1.2309431		
472	1.23047402		
472.2	1.22999199		
472.4	1.22959178		
472.6	1.2292225		
472.8	1.22944253		
473	1.22933897		
473.2	1.22909105		
473.4	1.22859168		
473.6	1.22886839		
473.8	1.22903508		
474	1.22871649		
474.2	1.22864652		
474.4	1.22836877		
474.6	1.22890534		
474.8	1.22855768		
475	1.22839101		
475.2	1.22863529		
475.4	1.22865548		
475.6	1.22877596		
475.8	1.22897336		
476	1.22869254		
476.2	1.22891992		
476.4	1.22891468		
476.6	1.22895599		
476.8	1.22885726		
477	1.22894606		
477.2	1.22889305		
477.4	1.22856366		
477.6	1.22821164		
477.8	1.22774099		
478	1.22746837		
478.2	1.2276189		
478.4	1.22755943		
478.6	1.22781532		
478.8	1.22710036		
479	1.22701133		
479.2	1.22695086		
479.4	1.22709618		
479.6	1.22690093		
479.8	1.22699005		
480	1.22718342		
480.2	1.22779757		
480.4	1.22762966		
480.6	1.22782348		
480.8	1.22778904		
481	1.22828803		
481.2	1.22908865		
481.4	1.22878195		
481.6	1.22863418		
481.8	1.22842314		
482	1.22857471		
482.2	1.22861658		
482.4	1.22865885		
482.6	1.22831874		
482.8	1.22753053		
483	1.22744641		
483.2	1.22661168		
483.4	1.22615349		
483.6	1.22539469		
483.8	1.22558766		
484	1.22558552		
484.2	1.22577929		
484.4	1.22588089		
484.6	1.22613694		
484.8	1.22617103		
485	1.22707511		
485.2	1.22663319		
485.4	1.22634398		
485.6	1.22632678		
485.8	1.22664809		
486	1.2267534		
486.2	1.22636733		
486.4	1.22604958		
486.6	1.22528442		
486.8	1.22468494		
487	1.22444441		
487.2	1.22399213		
487.4	1.22373017		
487.6	1.22355068		
487.8	1.22351197		
488	1.22361951		
488.2	1.22411017		
488.4	1.22411615		
488.6	1.22419649		
488.8	1.22409548		
489	1.22390541		
489.2	1.22310998		
489.4	1.22324541		
489.6	1.22323952		
489.8	1.22334781		
490	1.22240946		
490.2	1.2218517		
490.4	1.22196821		
490.6	1.22187817		
490.8	1.22166012		
491	1.22148717		
491.2	1.22136296		
491.4	1.22102586		
491.6	1.22111148		
491.8	1.22111369		
492	1.2215023		
492.2	1.22160802		
492.4	1.2212677		
492.6	1.22206894		
492.8	1.22188693		
493	1.22156494		
493.2	1.22197145		
493.4	1.22233949		
493.6	1.22286471		
493.8	1.22249575		
494	1.22262859		
494.2	1.22283484		
494.4	1.22348224		
494.6	1.22301826		
494.8	1.22274251		
495	1.22269587		
495.2	1.22275256		
495.4	1.2223088		
495.6	1.22197301		
495.8	1.22189478		
496	1.22171124		
496.2	1.22142312		
496.4	1.22162404		
496.6	1.22208327		
496.8	1.22169031		
497	1.22177978		
497.2	1.22201359		
497.4	1.22253185		
497.6	1.22279021		
497.8	1.22241295		
498	1.22315263		
498.2	1.2230483		
498.4	1.22319896		
498.6	1.22223489		
498.8	1.22236229		
499	1.22198122		
499.2	1.22144385		
499.4	1.22082884		
499.6	1.22042492		
499.8	1.22037041		
500	1.22002333		
500.2	1.21985367		
500.4	1.21981129		
500.6	1.21972395		
500.8	1.21955168		
501	1.21959609		
501.2	1.21990088		
501.4	1.22049713		
501.6	1.22068592		
501.8	1.22043273		
502	1.22058042		
502.2	1.22037547		
502.4	1.22000257		
502.6	1.21979407		
502.8	1.21989192		
503	1.21966903		
503.2	1.2196184		
503.4	1.21907734		
503.6	1.21891139		
503.8	1.21892517		
504	1.21868075		
504.2	1.21831886		
504.4	1.21763369		
504.6	1.21749945		
504.8	1.21735978		
505	1.21760989		
505.2	1.21749178		
505.4	1.21756361		
505.6	1.21748745		
505.8	1.21722226		
506	1.21684367		
506.2	1.21687495		
506.4	1.2168638		
506.6	1.21704362		
506.8	1.2167362		
507	1.21619972		
507.2	1.2160088		
507.4	1.21590663		
507.6	1.21624452		
507.8	1.21617771		
508	1.21651391		
508.2	1.21646576		
508.4	1.21652775		
508.6	1.2172068		
508.8	1.2172545		
509	1.2172448		
509.2	1.21736203		
509.4	1.2174565		
509.6	1.21742873		
509.8	1.21730187		
510	1.21741251		
510.2	1.21733781		
510.4	1.21742943		
510.6	1.21721972		
510.8	1.21720038		
511	1.21705127		
511.2	1.21737324		
511.4	1.21727052		
511.6	1.21735611		
511.8	1.21739896		
512	1.21772186		
512.2	1.21770123		
512.4	1.21780237		
512.6	1.21788118		
512.8	1.21722382		
513	1.21725707		
513.2	1.21740352		
513.4	1.21654799		
513.6	1.21639931		
513.8	1.21559712		
514	1.21548354		
514.2	1.21517518		
514.4	1.21527565		
514.6	1.21539597		
514.8	1.21557702		
515	1.21528755		
515.2	1.21490887		
515.4	1.21457252		
515.6	1.214726		
515.8	1.21477871		
516	1.21494459		
516.2	1.21526584		
516.4	1.21558866		
516.6	1.21559895		
516.8	1.21555647		
517	1.21545067		
517.2	1.21560539		
517.4	1.2149044		
517.6	1.2142658		
517.8	1.21391062		
518	1.21425703		
518.2	1.21423827		
518.4	1.21440379		
518.6	1.21485277		
518.8	1.21471321		
519	1.21447791		
519.2	1.21423755		
519.4	1.21389746		
519.6	1.21421529		
519.8	1.21382463		
520	1.21398813		
520.2	1.21380786		
520.4	1.21373916		
520.6	1.21362702		
520.8	1.21359055		
521	1.21319057		
521.2	1.2136215		
521.4	1.21299825		
521.6	1.21280381		
521.8	1.21315205		
522	1.21337648		
522.2	1.21343497		
522.4	1.21395434		
522.6	1.21400287		
522.8	1.21398191		
523	1.213789		
523.2	1.21410093		
523.4	1.21407717		
523.6	1.21501358		
523.8	1.21470517		
524	1.21491528		
524.2	1.21433161		
524.4	1.21466835		
524.6	1.21447316		
524.8	1.21434574		
525	1.21432614		
525.2	1.21428117		
525.4	1.21330798		
525.6	1.21314186		
525.8	1.21292634		
526	1.21278762		
526.2	1.21232463		
526.4	1.21242717		
526.6	1.21202251		
526.8	1.21197399		
527	1.21186619		
527.2	1.21225464		
527.4	1.21213723		
527.6	1.21249817		
527.8	1.21154005		
528	1.2113644		
528.2	1.21075279		
528.4	1.21080045		
528.6	1.21053698		
528.8	1.2109084		
529	1.21119074		
529.2	1.21073411		
529.4	1.21058918		
529.6	1.21107026		
529.8	1.21110901		
530	1.21144058		
530.2	1.21152101		
530.4	1.21186529		
530.6	1.2118484		
530.8	1.21214272		
531	1.21194893		
531.2	1.21174731		
531.4	1.21161031		
531.6	1.21146871		
531.8	1.21121546		
532	1.21157156		
532.2	1.21119373		
532.4	1.21179987		
532.6	1.21177607		
532.8	1.21187694		
533	1.21184134		
533.2	1.21102948		
533.4	1.21071132		
533.6	1.21051137		
533.8	1.21048319		
534	1.2107408		
534.2	1.21045542		
534.4	1.21055099		
534.6	1.2103009		
534.8	1.21021946		
535	1.20993758		
535.2	1.21020056		
535.4	1.21011332		
535.6	1.21010387		
535.8	1.20995214		
536	1.20967679		
536.2	1.20964715		
536.4	1.21005576		
536.6	1.20956524		
536.8	1.20947675		
537	1.20921437		
537.2	1.20870041		
537.4	1.20884669		
537.6	1.20907101		
537.8	1.20931829		
538	1.20940893		
538.2	1.2093129		
538.4	1.20940785		
538.6	1.20958758		
538.8	1.20994985		
539	1.21009983		
539.2	1.21021355		
539.4	1.20989663		
539.6	1.20954094		
539.8	1.20934124		
540	1.20915517		
540.2	1.20948691		
540.4	1.21010624		
540.6	1.20983647		
540.8	1.21005966		
541	1.20978731		
541.2	1.20997994		
541.4	1.21035109		
541.6	1.20966657		
541.8	1.20937523		
542	1.2094175		
542.2	1.20954678		
542.4	1.20922293		
542.6	1.20885124		
542.8	1.20827432		
543	1.20777464		
543.2	1.20755685		
543.4	1.20688008		
543.6	1.20637648		
543.8	1.20612683		
544	1.20595912		
544.2	1.20588638		
544.4	1.20631336		
544.6	1.20582996		
544.8	1.20598218		
545	1.20591895		
545.2	1.20655196		
545.4	1.20706811		
545.6	1.20720141		
545.8	1.2080603		
546	1.20881207		
546.2	1.20876547		
546.4	1.20868731		
546.6	1.20879536		
546.8	1.20901909		
547	1.20885985		
547.2	1.20868361		
547.4	1.2079832		
547.6	1.20754144		
547.8	1.20707223		
548	1.20684538		
548.2	1.20608467		
548.4	1.20632046		
548.6	1.20596225		
548.8	1.20597833		
549	1.20576477		
549.2	1.20548045		
549.4	1.20565129		
549.6	1.20566418		
549.8	1.20565919		
550	1.20558564		
550.2	1.20549261		
550.4	1.20592971		
550.6	1.20600745		
550.8	1.20560605		
551	1.2053064		
551.2	1.20502292		
551.4	1.20500971		
551.6	1.20525841		
551.8	1.20568557		
552	1.20609688		
552.2	1.20579864		
552.4	1.20611429		
552.6	1.2058779		
552.8	1.20583622		
553	1.2054464		
553.2	1.20518605		
553.4	1.20540719		
553.6	1.20570355		
553.8	1.20578166		
554	1.20591897		
554.2	1.2059698		
554.4	1.20609561		
554.6	1.20588477		
554.8	1.20538476		
555	1.20550325		
555.2	1.20487899		
555.4	1.20492855		
555.6	1.20476111		
555.8	1.20423182		
556	1.20374271		
556.2	1.20276052		
556.4	1.20250866		
556.6	1.20238195		
556.8	1.20213462		
557	1.20177151		
557.2	1.20133031		
557.4	1.20155159		
557.6	1.20183624		
557.8	1.20165798		
558	1.20180788		
558.2	1.2018963		
558.4	1.20213242		
558.6	1.20232186		
558.8	1.20231134		
559	1.20289247		
559.2	1.20270282		
559.4	1.2027405		
559.6	1.20302144		
559.8	1.20301401		
560	1.20323542		
560.2	1.20289721		
560.4	1.20308653		
560.6	1.20305737		
560.8	1.20294428		
561	1.20326065		
561.2	1.20331021		
561.4	1.20340854		
561.6	1.20311223		
561.8	1.20278645		
562	1.20292864		
562.2	1.20288314		
562.4	1.20249219		
562.6	1.20261216		
562.8	1.20255842		
563	1.20294401		
563.2	1.20268117		
563.4	1.20247998		
563.6	1.20331401		
563.8	1.2032182		
564	1.2034348		
564.2	1.2031006		
564.4	1.20308667		
564.6	1.20303592		
564.8	1.20348735		
565	1.20348982		
565.2	1.20308319		
565.4	1.20291731		
565.6	1.2028491		
565.8	1.20308325		
566	1.20329823		
566.2	1.20319744		
566.4	1.2030612		
566.6	1.20347727		
566.8	1.20353306		
567	1.20333102		
567.2	1.20290193		
567.4	1.20265958		
567.6	1.20314642		
567.8	1.20274539		
568	1.20267589		
568.2	1.20176789		
568.4	1.2015488		
568.6	1.20082217		
568.8	1.20089069		
569	1.19995138		
569.2	1.19991561		
569.4	1.20005759		
569.6	1.2001371		
569.8	1.20069805		
570	1.20078399		
570.2	1.20119967		
570.4	1.20137383		
570.6	1.2012014		
570.8	1.2011433		
571	1.20079832		
571.2	1.20105718		
571.4	1.20122129		
571.6	1.20120574		
571.8	1.20132482		
572	1.20123341		
572.2	1.20073467		
572.4	1.2005427		
572.6	1.20010624		
572.8	1.20024513		
573	1.19978299		
573.2	1.19972245		
573.4	1.20003603		
573.6	1.20034533		
573.8	1.20052097		
574	1.20052509		
574.2	1.20089887		
574.4	1.20109219		
574.6	1.20092284		
574.8	1.20108631		
575	1.20133419		
575.2	1.20116292		
575.4	1.20078998		
575.6	1.20077138		
575.8	1.20137323		
576	1.20062069		
576.2	1.20050755		
576.4	1.20010731		
576.6	1.19967397		
576.8	1.19913451		
577	1.19900171		
577.2	1.19891451		
577.4	1.19914597		
577.6	1.19895435		
577.8	1.19867561		
578	1.19895511		
578.2	1.19889507		
578.4	1.19897345		
578.6	1.19822385		
578.8	1.19881363		
579	1.19873468		
579.2	1.19876775		
579.4	1.19936249		
579.6	1.19988794		
579.8	1.19988397		
580	1.19973728		
580.2	1.19945836		
580.4	1.19853124		
580.6	1.19802246		
580.8	1.1979789		
581	1.19804916		
581.2	1.19789037		
581.4	1.19752304		
581.6	1.1973054		
581.8	1.19709188		
582	1.19709634		
582.2	1.19640693		
582.4	1.19604275		
582.6	1.1956515		
582.8	1.19620486		
583	1.19588954		
583.2	1.19660425		
583.4	1.1968928		
583.6	1.19695153		
583.8	1.19684583		
584	1.19706616		
584.2	1.19643629		
584.4	1.19680919		
584.6	1.19720768		
584.8	1.1974027		
585	1.19762745		
585.2	1.19738253		
585.4	1.19721867		
585.6	1.1971678		
585.8	1.19716976		
586	1.19717317		
586.2	1.19646264		
586.4	1.19629237		
586.6	1.19606217		
586.8	1.1959822		
587	1.19637659		
587.2	1.19667677		
587.4	1.19648845		
587.6	1.19677276		
587.8	1.19720519		
588	1.19728911		
588.2	1.197063		
588.4	1.19715341		
588.6	1.19686667		
588.8	1.1967971		
589	1.19730515		
589.2	1.19683225		
589.4	1.19661928		
589.6	1.19632575		
589.8	1.19619368		
590	1.19602881		
590.2	1.19565324		
590.4	1.19566275		
590.6	1.19559824		
590.8	1.1958777		
591	1.19655908		
591.2	1.196425		
591.4	1.1966552		
591.6	1.19685881		
591.8	1.1968363		
592	1.19632324		
592.2	1.19567917		
592.4	1.1955938		
592.6	1.19566425		
592.8	1.195641		
593	1.19536064		
593.2	1.19489934		
593.4	1.19461262		
593.6	1.19470083		
593.8	1.19518012		
594	1.19530913		
594.2	1.19559255		
594.4	1.19572778		
594.6	1.19616339		
594.8	1.19662959		
595	1.19732986		
595.2	1.19705527		
595.4	1.19697847		
595.6	1.19657042		
595.8	1.19644129		
596	1.19586263		
596.2	1.19560627		
596.4	1.19556627		
596.6	1.19495215		
596.8	1.19457954		
597	1.19451613		
597.2	1.19473324		
597.4	1.19439349		
597.6	1.19428722		
597.8	1.19405167		
598	1.19388096		
598.2	1.19417893		
598.4	1.19435438		
598.6	1.19420142		
598.8	1.19415555		
599	1.19417093		
599.2	1.19380871		
599.4	1.19356551		
599.6	1.19336315		
599.8	1.19318909		
600	1.19318569		
600.2	1.19344837		
600.4	1.19344163		
600.6	1.19328837		
600.8	1.19317751		
601	1.19301592		
601.2	1.19293205		
601.4	1.19269277		
601.6	1.19295227		
601.8	1.19315146		
602	1.19350586		
602.2	1.19365899		
602.4	1.19372675		
602.6	1.19367686		
602.8	1.19436721		
603	1.1941907		
603.2	1.19412714		
603.4	1.19369553		
603.6	1.1937356		
603.8	1.19399976		
604	1.19416086		
604.2	1.1936815		
604.4	1.19341999		
604.6	1.1928688		
604.8	1.19222919		
605	1.19185111		
605.2	1.19190585		
605.4	1.19162986		
605.6	1.19190334		
605.8	1.19140789		
606	1.19116016		
606.2	1.19121872		
606.4	1.19118151		
606.6	1.19158872		
606.8	1.191776		
607	1.19100638		
607.2	1.19061154		
607.4	1.1909707		
607.6	1.19133284		
607.8	1.19173407		
608	1.19156612		
608.2	1.19175723		
608.4	1.19196757		
608.6	1.19228896		
608.8	1.19231359		
609	1.19261817		
609.2	1.19314142		
609.4	1.19349692		
609.6	1.19363783		
609.8	1.19327472		
610	1.19316648		
610.2	1.19322752		
610.4	1.1934133		
610.6	1.19334339		
610.8	1.19248604		
611	1.19175335		
611.2	1.19081088		
611.4	1.19098622		
611.6	1.19078165		
611.8	1.19066068		
612	1.19015081		
612.2	1.19014415		
612.4	1.18973585		
612.6	1.18964896		
612.8	1.18932322		
613	1.18927259		
613.2	1.18900899		
613.4	1.18880299		
613.6	1.18834128		
613.8	1.18794015		
614	1.18832722		
614.2	1.18881433		
614.4	1.18930926		
614.6	1.18932858		
614.8	1.18898241		
615	1.1890782		
615.2	1.18941941		
615.4	1.19070647		
615.6	1.190854		
615.8	1.19137625		
616	1.19131983		
616.2	1.19134494		
616.4	1.19187366		
616.6	1.19206263		
616.8	1.19222105		
617	1.19169021		
617.2	1.1915934		
617.4	1.19128453		
617.6	1.19078408		
617.8	1.19077277		
618	1.1912793		
618.2	1.19094512		
618.4	1.19057743		
618.6	1.1901457		
618.8	1.18936644		
619	1.1892992		
619.2	1.18942392		
619.4	1.18923898		
619.6	1.18856859		
619.8	1.18873698		
620	1.1882572		
620.2	1.1883366		
