# Supplementary material for: Molecular basis for DNA recognition by the maternal pioneer transcription factor FoxH1
Source: Nat Commun. 2022 Nov 26;13:7279. doi: 10.1038/s41467-022-34925-y (PMC9701222; doi:10.1038/s41467-022-34925-y)
Supplement: Supplementary file 4 — Source Data [file 41467_2022_34925_MOESM4_ESM.zip › Sourcedata/BLIS/FoxA2/GSC/NCP/B12Results.txt]

Conc1	1E-06	
Start1	170.4	
Stop1	620.2	
Kobs		
Error Kobs		
Koff		
Error Koff		
Time1	Data1	Fit1	
170.4	-0.00529685		
170.6	-0.00083848		
170.8	0.00460894		
171	0.01033151		
171.2	0.01647119		
171.4	0.02327984		
171.6	0.03017273		
171.8	0.0367031		
172	0.04291344		
172.2	0.04859116		
172.4	0.05378352		
172.6	0.05778225		
172.8	0.06229122		
173	0.06728066		
173.2	0.07125153		
173.4	0.07505357		
173.6	0.07876055		
173.8	0.08206011		
174	0.08524835		
174.2	0.08842862		
174.4	0.09148642		
174.6	0.09414502		
174.8	0.09719964		
175	0.09981953		
175.2	0.10253172		
175.4	0.10547965		
175.6	0.10784197		
175.8	0.1092719		
176	0.11146258		
176.2	0.11381854		
176.4	0.1158976		
176.6	0.11769896		
176.8	0.12010934		
177	0.12231915		
177.2	0.12352968		
177.4	0.125164		
177.6	0.12681015		
177.8	0.12819546		
178	0.12977899		
178.2	0.13107494		
178.4	0.1326896		
178.6	0.13406099		
178.8	0.13531585		
179	0.13667634		
179.2	0.13797408		
179.4	0.13942573		
179.6	0.14035057		
179.8	0.14126348		
180	0.14318549		
180.2	0.14441046		
180.4	0.1452532		
180.6	0.14630604		
180.8	0.14763777		
181	0.14827892		
181.2	0.14953294		
181.4	0.15062114		
181.6	0.15173247		
181.8	0.15295746		
182	0.15387564		
182.2	0.15481679		
182.4	0.15569753		
182.6	0.15620922		
182.8	0.15703888		
183	0.15817092		
183.2	0.15925868		
183.4	0.16047058		
183.6	0.1612088		
183.8	0.16253035		
184	0.16326802		
184.2	0.16432999		
184.4	0.16534697		
184.6	0.16613842		
184.8	0.16701496		
185	0.16771943		
185.2	0.16859749		
185.4	0.16942415		
185.6	0.17057223		
185.8	0.17121288		
186	0.17176646		
186.2	0.17229404		
186.4	0.17285876		
186.6	0.17333074		
186.8	0.17413271		
187	0.17529351		
187.2	0.17614819		
187.4	0.17684414		
187.6	0.17711663		
187.8	0.17830499		
188	0.17907287		
188.2	0.18018411		
188.4	0.18087678		
188.6	0.18153185		
188.8	0.18268073		
189	0.18366612		
189.2	0.18469119		
189.4	0.18633061		
189.6	0.18712421		
189.8	0.18772034		
190	0.18872649		
190.2	0.18961277		
190.4	0.1902596		
190.6	0.19119545		
190.8	0.19258628		
191	0.1938157		
191.2	0.19421007		
191.4	0.19502461		
191.6	0.19570173		
191.8	0.19683518		
192	0.19725193		
192.2	0.19770415		
192.4	0.19818228		
192.6	0.19886974		
192.8	0.20001777		
193	0.20067325		
193.2	0.20081472		
193.4	0.20100018		
193.6	0.20158479		
193.8	0.20207808		
194	0.20314904		
194.2	0.20391556		
194.4	0.20433741		
194.6	0.20567669		
194.8	0.20710454		
195	0.20781648		
195.2	0.20865845		
195.4	0.20930691		
195.6	0.21019072		
195.8	0.2109728		
196	0.21174321		
196.2	0.21294256		
196.4	0.21299665		
196.6	0.21349834		
196.8	0.21392059		
197	0.21414029		
197.2	0.21412339		
197.4	0.21512071		
197.6	0.21651983		
197.8	0.21692321		
198	0.21827616		
198.2	0.21896631		
198.4	0.21992885		
198.6	0.22138605		
198.8	0.22252289		
199	0.22345588		
199.2	0.22462342		
199.4	0.22560841		
199.6	0.22705501		
199.8	0.22816918		
200	0.22895362		
200.2	0.22894132		
200.4	0.2286501		
200.6	0.22879788		
200.8	0.22940191		
201	0.22995278		
201.2	0.2302171		
201.4	0.23121783		
201.6	0.23156583		
201.8	0.2318406		
202	0.23277026		
202.2	0.23359276		
202.4	0.23436304		
202.6	0.23513398		
202.8	0.23636947		
203	0.23747101		
203.2	0.23842104		
203.4	0.23925221		
203.6	0.2401715		
203.8	0.24092013		
204	0.24136895		
204.2	0.24159423		
204.4	0.24289835		
204.6	0.24355472		
204.8	0.24428842		
205	0.24492037		
205.2	0.24529431		
205.4	0.24595823		
205.6	0.24604871		
205.8	0.2465825		
206	0.24721584		
206.2	0.2481049		
206.4	0.24903357		
206.6	0.24975607		
206.8	0.2507979		
207	0.25136531		
207.2	0.25211977		
207.4	0.25254286		
207.6	0.25333385		
207.8	0.25376836		
208	0.25434764		
208.2	0.25482981		
208.4	0.25571062		
208.6	0.25639692		
208.8	0.25687803		
209	0.25736438		
209.2	0.25773238		
209.4	0.25831864		
209.6	0.25917476		
209.8	0.25996673		
210	0.26068367		
210.2	0.26187796		
210.4	0.26291455		
210.6	0.26363064		
210.8	0.26468349		
211	0.26554822		
211.2	0.26644271		
211.4	0.2667801		
211.6	0.26755285		
211.8	0.26793005		
212	0.26877021		
212.2	0.26955562		
212.4	0.270668		
212.6	0.27157465		
212.8	0.27200345		
213	0.27267743		
213.2	0.27369696		
213.4	0.27397601		
213.6	0.27452538		
213.8	0.27487383		
214	0.27567885		
214.2	0.27618394		
214.4	0.27650142		
214.6	0.27712593		
214.8	0.27739696		
215	0.27808484		
215.2	0.27864927		
215.4	0.27883286		
215.6	0.27965741		
215.8	0.28017725		
216	0.28122597		
216.2	0.28213003		
216.4	0.28299975		
216.6	0.28314153		
216.8	0.28383765		
217	0.2848201		
217.2	0.28558519		
217.4	0.28594008		
217.6	0.2867248		
217.8	0.2869965		
218	0.28783108		
218.2	0.288135		
218.4	0.28851573		
218.6	0.28898708		
218.8	0.28920821		
219	0.29020449		
219.2	0.29068605		
219.4	0.29149279		
219.6	0.29227871		
219.8	0.29275421		
220	0.29335475		
220.2	0.29420689		
220.4	0.29480076		
220.6	0.29533223		
220.8	0.29658878		
221	0.29744036		
221.2	0.29786544		
221.4	0.29827076		
221.6	0.29842942		
221.8	0.29846234		
222	0.29952386		
222.2	0.30003104		
222.4	0.30006308		
222.6	0.3007343		
222.8	0.3014081		
223	0.30254429		
223.2	0.30313845		
223.4	0.30431235		
223.6	0.30534254		
223.8	0.30624246		
224	0.30712315		
224.2	0.30813355		
224.4	0.30912505		
224.6	0.30937346		
224.8	0.30991792		
225	0.31011689		
225.2	0.30999688		
225.4	0.31073885		
225.6	0.31113876		
225.8	0.31184856		
226	0.31279148		
226.2	0.31346692		
226.4	0.31372023		
226.6	0.31461476		
226.8	0.31515126		
227	0.31592979		
227.2	0.31650118		
227.4	0.31734128		
227.6	0.31820846		
227.8	0.31837504		
228	0.3191026		
228.2	0.31920349		
228.4	0.3195472		
228.6	0.31983918		
228.8	0.32047526		
229	0.32126499		
229.2	0.32172678		
229.4	0.32319805		
229.6	0.32374133		
229.8	0.3247436		
230	0.32514344		
230.2	0.3256847		
230.4	0.32597355		
230.6	0.32663547		
230.8	0.32711958		
231	0.32744345		
231.2	0.32767213		
231.4	0.32793674		
231.6	0.32870051		
231.8	0.32890855		
232	0.32977041		
232.2	0.32923122		
232.4	0.32955398		
232.6	0.33022305		
232.8	0.33046699		
233	0.33135822		
233.2	0.33186411		
233.4	0.33268791		
233.6	0.33331379		
233.8	0.33363768		
234	0.33364064		
234.2	0.33466985		
234.4	0.33577139		
234.6	0.33676246		
234.8	0.33776963		
235	0.33849637		
235.2	0.33941731		
235.4	0.34023894		
235.6	0.34100312		
235.8	0.34161266		
236	0.34220478		
236.2	0.3421546		
236.4	0.3430776		
236.6	0.34369668		
236.8	0.34406737		
237	0.34497422		
237.2	0.34544463		
237.4	0.3462798		
237.6	0.34676973		
237.8	0.34672217		
238	0.34706243		
238.2	0.3478668		
238.4	0.34893599		
238.6	0.34963897		
238.8	0.34998788		
239	0.35004787		
239.2	0.35099853		
239.4	0.35102062		
239.6	0.35127465		
239.8	0.35236303		
240	0.35325962		
240.2	0.35405316		
240.4	0.35467826		
240.6	0.35495295		
240.8	0.35551626		
241	0.35601006		
241.2	0.35677755		
241.4	0.35746054		
241.6	0.35730159		
241.8	0.35754653		
242	0.35778311		
242.2	0.3580025		
242.4	0.35888414		
242.6	0.35890353		
242.8	0.35893209		
243	0.35963301		
243.2	0.36062993		
243.4	0.36065387		
243.6	0.36175886		
243.8	0.36290118		
244	0.36315381		
244.2	0.36331134		
244.4	0.36351571		
244.6	0.36439914		
244.8	0.36514379		
245	0.3657396		
245.2	0.36652501		
245.4	0.36698152		
245.6	0.36747559		
245.8	0.36813087		
246	0.36847769		
246.2	0.36909405		
246.4	0.36993458		
246.6	0.37013486		
246.8	0.37115351		
247	0.37200329		
247.2	0.37256725		
247.4	0.37309039		
247.6	0.37376071		
247.8	0.37417775		
248	0.37439535		
248.2	0.37488222		
248.4	0.37566731		
248.6	0.37645299		
248.8	0.37643053		
249	0.37687529		
249.2	0.37714858		
249.4	0.37773859		
249.6	0.37818146		
249.8	0.37823749		
250	0.37884698		
250.2	0.37901523		
250.4	0.37941882		
250.6	0.3795267		
250.8	0.38016655		
251	0.38036862		
251.2	0.38126026		
251.4	0.38219721		
251.6	0.38298239		
251.8	0.38422805		
252	0.38529593		
252.2	0.38572118		
252.4	0.38649014		
252.6	0.38668753		
252.8	0.38702356		
253	0.38786103		
253.2	0.3882988		
253.4	0.38893725		
253.6	0.38919037		
253.8	0.38953853		
254	0.39028881		
254.2	0.39012195		
254.4	0.39087933		
254.6	0.39102095		
254.8	0.3914636		
255	0.3921644		
255.2	0.39308617		
255.4	0.39373776		
255.6	0.39454522		
255.8	0.395555		
256	0.39613201		
256.2	0.3961675		
256.4	0.39667942		
256.6	0.39710341		
256.8	0.39814133		
257	0.39855779		
257.2	0.39942796		
257.4	0.3998467		
257.6	0.40002575		
257.8	0.40077477		
258	0.40103371		
258.2	0.40131155		
258.4	0.40195155		
258.6	0.40220833		
258.8	0.40243912		
259	0.40294538		
259.2	0.40307244		
259.4	0.40381145		
259.6	0.40431427		
259.8	0.40464269		
260	0.40525021		
260.2	0.40586308		
260.4	0.40644421		
260.6	0.40696553		
260.8	0.40789448		
261	0.40810363		
261.2	0.40965965		
261.4	0.40934508		
261.6	0.40974527		
261.8	0.4103212		
262	0.41082879		
262.2	0.41115458		
262.4	0.41123772		
262.6	0.41198742		
262.8	0.41220154		
263	0.41277318		
263.2	0.41325422		
263.4	0.41430973		
263.6	0.4147017		
263.8	0.41538813		
264	0.41620778		
264.2	0.41668425		
264.4	0.4172356		
264.6	0.41768431		
264.8	0.41836516		
265	0.41885413		
265.2	0.41961663		
265.4	0.41924017		
265.6	0.41972768		
265.8	0.4198387		
266	0.41976206		
266.2	0.42000743		
266.4	0.42026529		
266.6	0.42048032		
266.8	0.42048378		
267	0.42102243		
267.2	0.42157762		
267.4	0.42295719		
267.6	0.4233057		
267.8	0.42400595		
268	0.42484452		
268.2	0.42554612		
268.4	0.42632507		
268.6	0.4268414		
268.8	0.42735678		
269	0.42818406		
269.2	0.42827606		
269.4	0.42887508		
269.6	0.42908087		
269.8	0.42951057		
270	0.42976872		
270.2	0.43062468		
270.4	0.43038864		
270.6	0.43084955		
270.8	0.43178199		
271	0.43233961		
271.2	0.4332965		
271.4	0.43426758		
271.6	0.43441546		
271.8	0.43580482		
272	0.43635202		
272.2	0.43662392		
272.4	0.43707457		
272.6	0.43748835		
272.8	0.43814969		
273	0.43858677		
273.2	0.43877459		
273.4	0.4392681		
273.6	0.43907572		
273.8	0.43901446		
274	0.43921006		
274.2	0.43952996		
274.4	0.43969293		
274.6	0.4402076		
274.8	0.44066347		
275	0.44108587		
275.2	0.44158706		
275.4	0.44209503		
275.6	0.44315231		
275.8	0.44413975		
276	0.44385991		
276.2	0.44431425		
276.4	0.44516955		
276.6	0.44581738		
276.8	0.44647188		
277	0.44702577		
277.2	0.44700225		
277.4	0.44684298		
277.6	0.44716562		
277.8	0.44744989		
278	0.44859004		
278.2	0.44900327		
278.4	0.44993896		
278.6	0.45081885		
278.8	0.45175785		
279	0.45248991		
279.2	0.45287295		
279.4	0.45317268		
279.6	0.453973		
279.8	0.45406293		
280	0.45393767		
280.2	0.45443373		
280.4	0.4546043		
280.6	0.45513524		
280.8	0.45544616		
281	0.45589179		
281.2	0.45581994		
281.4	0.45654255		
281.6	0.45713025		
281.8	0.45762219		
282	0.45844153		
282.2	0.45917494		
282.4	0.46010038		
282.6	0.46037077		
282.8	0.46044966		
283	0.46078559		
283.2	0.46082579		
283.4	0.46100554		
283.6	0.46138194		
283.8	0.46166268		
284	0.46218912		
284.2	0.4630325		
284.4	0.46370789		
284.6	0.46433518		
284.8	0.46482024		
285	0.46582118		
285.2	0.46671165		
285.4	0.46749538		
285.6	0.46779921		
285.8	0.4685015		
286	0.46896572		
286.2	0.46952714		
286.4	0.46964343		
286.6	0.46942508		
286.8	0.46913238		
287	0.46942641		
287.2	0.4689196		
287.4	0.46936009		
287.6	0.46967752		
287.8	0.46989821		
288	0.47098882		
288.2	0.47180858		
288.4	0.47230795		
288.6	0.47276718		
288.8	0.4739779		
289	0.47502608		
289.2	0.47582367		
289.4	0.47651442		
289.6	0.47723292		
289.8	0.47815717		
290	0.47882996		
290.2	0.47913293		
290.4	0.47958023		
290.6	0.47976868		
290.8	0.47993983		
291	0.48062866		
291.2	0.48024797		
291.4	0.48097257		
291.6	0.48097122		
291.8	0.48165917		
292	0.48275665		
292.2	0.4828195		
292.4	0.4829042		
292.6	0.48334229		
292.8	0.4841905		
293	0.48427083		
293.2	0.48498987		
293.4	0.48534901		
293.6	0.48596073		
293.8	0.4866168		
294	0.48690456		
294.2	0.48741635		
294.4	0.48827924		
294.6	0.48891245		
294.8	0.48976207		
295	0.48988327		
295.2	0.48961887		
295.4	0.49002044		
295.6	0.49044397		
295.8	0.49132106		
296	0.49164		
296.2	0.49156465		
296.4	0.49128907		
296.6	0.49177195		
296.8	0.49211589		
297	0.49220244		
297.2	0.49294306		
297.4	0.49351316		
297.6	0.49400456		
297.8	0.49404408		
298	0.49419892		
298.2	0.49488151		
298.4	0.49512702		
298.6	0.49564717		
298.8	0.49646337		
299	0.49659108		
299.2	0.4972259		
299.4	0.49824433		
299.6	0.49937635		
299.8	0.49992048		
300	0.50047888		
300.2	0.50039814		
300.4	0.50087635		
300.6	0.50170818		
300.8	0.5023833		
301	0.50314576		
301.2	0.5038704		
301.4	0.50467502		
301.6	0.50445673		
301.8	0.50455991		
302	0.50465904		
302.2	0.50489401		
302.4	0.5052094		
302.6	0.50545655		
302.8	0.50568938		
303	0.50582197		
303.2	0.50669793		
303.4	0.5067573		
303.6	0.50718092		
303.8	0.50771448		
304	0.50806989		
304.2	0.50813798		
304.4	0.50867162		
304.6	0.5093607		
304.8	0.51016396		
305	0.51077895		
305.2	0.51161113		
305.4	0.51221175		
305.6	0.51233568		
305.8	0.51284978		
306	0.51334543		
306.2	0.51381728		
306.4	0.51407099		
306.6	0.51413179		
306.8	0.51459262		
307	0.51529226		
307.2	0.51602499		
307.4	0.51595752		
307.6	0.51698672		
307.8	0.51753299		
308	0.5174738		
308.2	0.51781818		
308.4	0.51806909		
308.6	0.51870399		
308.8	0.51834614		
309	0.51905015		
309.2	0.51958202		
309.4	0.51967916		
309.6	0.51981401		
309.8	0.52025782		
310	0.52061294		
310.2	0.52092327		
310.4	0.52121575		
310.6	0.5213927		
310.8	0.52110834		
311	0.52169049		
311.2	0.52195155		
311.4	0.52253982		
311.6	0.5233369		
311.8	0.52367777		
312	0.52373735		
312.2	0.52426817		
312.4	0.52472868		
312.6	0.5255117		
312.8	0.52574204		
313	0.52721319		
313.2	0.527738		
313.4	0.52875897		
313.6	0.53001254		
313.8	0.53062196		
314	0.53125165		
314.2	0.53180707		
314.4	0.53199019		
314.6	0.53141853		
314.8	0.53139104		
315	0.53196642		
315.2	0.53226298		
315.4	0.53283205		
315.6	0.53293208		
315.8	0.53268688		
316	0.53279298		
316.2	0.53309376		
316.4	0.53307827		
316.6	0.53345942		
316.8	0.53374996		
317	0.5345108		
317.2	0.53532952		
317.4	0.53647713		
317.6	0.53716094		
317.8	0.53750892		
318	0.53833036		
318.2	0.53895728		
318.4	0.53926988		
318.6	0.53940409		
318.8	0.54022997		
319	0.54078522		
319.2	0.54147995		
319.4	0.54191425		
319.6	0.54197669		
319.8	0.54230209		
320	0.54253099		
320.2	0.54298831		
320.4	0.54313886		
320.6	0.54406276		
320.8	0.54461623		
321	0.54466667		
321.2	0.54525729		
321.4	0.54557888		
321.6	0.5462407		
321.8	0.54680786		
322	0.54728247		
322.2	0.54808532		
322.4	0.54829989		
322.6	0.54918636		
322.8	0.54944532		
323	0.55002243		
323.2	0.55034676		
323.4	0.55030053		
323.6	0.55007541		
323.8	0.55017507		
324	0.55027221		
324.2	0.5505676		
324.4	0.55049912		
324.6	0.55100729		
324.8	0.55037397		
325	0.55048595		
325.2	0.55071968		
325.4	0.55122726		
325.6	0.55213614		
325.8	0.55295874		
326	0.55392474		
326.2	0.55473142		
326.4	0.55531935		
326.6	0.55662567		
326.8	0.55696881		
327	0.55791252		
327.2	0.55834921		
327.4	0.55852827		
327.6	0.55911543		
327.8	0.5598084		
328	0.56029143		
328.2	0.56090851		
328.4	0.56104222		
328.6	0.56103798		
328.8	0.56102319		
329	0.5616397		
329.2	0.56140365		
329.4	0.56181747		
329.6	0.56181124		
329.8	0.56222358		
330	0.56233218		
330.2	0.56223297		
330.4	0.56243644		
330.6	0.56311878		
330.8	0.56353966		
331	0.5643674		
331.2	0.56520928		
331.4	0.5655443		
331.6	0.56624984		
331.8	0.56701174		
332	0.56710093		
332.2	0.5675445		
332.4	0.56780289		
332.6	0.56850058		
332.8	0.56898016		
333	0.56940935		
333.2	0.56975737		
333.4	0.56991067		
333.6	0.57037		
333.8	0.57111172		
334	0.57085953		
334.2	0.5714944		
334.4	0.5718247		
334.6	0.57221073		
334.8	0.57285426		
335	0.57305455		
335.2	0.57313628		
335.4	0.57307106		
335.6	0.57377525		
335.8	0.5738703		
336	0.57418343		
336.2	0.57465658		
336.4	0.57529356		
336.6	0.57562424		
336.8	0.57616648		
337	0.57677325		
337.2	0.57743256		
337.4	0.57800756		
337.6	0.57831641		
337.8	0.57857243		
338	0.57875588		
338.2	0.57927662		
338.4	0.57948358		
338.6	0.57958229		
338.8	0.58035083		
339	0.58056665		
339.2	0.58086231		
339.4	0.58142485		
339.6	0.58148863		
339.8	0.58189993		
340	0.58293409		
340.2	0.58300444		
340.4	0.58356612		
340.6	0.58403036		
340.8	0.58488865		
341	0.58543225		
341.2	0.58566229		
341.4	0.58561369		
341.6	0.58570581		
341.8	0.58619409		
342	0.58664045		
342.2	0.58687186		
342.4	0.58746245		
342.6	0.58740617		
342.8	0.58806411		
343	0.58844289		
343.2	0.58870126		
343.4	0.5893666		
343.6	0.58964799		
343.8	0.59076188		
344	0.59108574		
344.2	0.59129179		
344.4	0.59192024		
344.6	0.59217012		
344.8	0.59289677		
345	0.59298346		
345.2	0.59293376		
345.4	0.59315688		
345.6	0.59306578		
345.8	0.59323709		
346	0.59328689		
346.2	0.59339614		
346.4	0.59354551		
346.6	0.59344275		
346.8	0.59418381		
347	0.59474603		
347.2	0.59519903		
347.4	0.59608144		
347.6	0.59644424		
347.8	0.59712749		
348	0.59778808		
348.2	0.59846883		
348.4	0.59908684		
348.6	0.59963692		
348.8	0.60005717		
349	0.59990415		
349.2	0.6003548		
349.4	0.60005797		
349.6	0.59986724		
349.8	0.60050175		
350	0.6003305		
350.2	0.60063649		
350.4	0.60066584		
350.6	0.6005247		
350.8	0.60176204		
351	0.60208832		
351.2	0.6024157		
351.4	0.60306131		
351.6	0.60349926		
351.8	0.60387906		
352	0.60452288		
352.2	0.60534066		
352.4	0.60560828		
352.6	0.60601913		
352.8	0.60658002		
353	0.60707291		
353.2	0.60777451		
353.4	0.60819895		
353.6	0.60876198		
353.8	0.60923897		
354	0.60966935		
354.2	0.61025028		
354.4	0.61051154		
354.6	0.61111466		
354.8	0.61189211		
355	0.61210881		
355.2	0.61252913		
355.4	0.61254879		
355.6	0.61305199		
355.8	0.61299502		
356	0.61352104		
356.2	0.61385844		
356.4	0.61371018		
356.6	0.61367981		
356.8	0.61393962		
357	0.61411329		
357.2	0.61456397		
357.4	0.61532953		
357.6	0.6157318		
357.8	0.61667775		
358	0.61788748		
358.2	0.61837545		
358.4	0.61921889		
358.6	0.6202354		
358.8	0.62059655		
359	0.62116343		
359.2	0.62180759		
359.4	0.62196813		
359.6	0.62266766		
359.8	0.62260856		
360	0.6231116		
360.2	0.62336312		
360.4	0.62345638		
360.6	0.62310327		
360.8	0.62299121		
361	0.62303505		
361.2	0.62306502		
361.4	0.62372289		
361.6	0.62360356		
361.8	0.62400936		
362	0.62398794		
362.2	0.62442964		
362.4	0.62501137		
362.6	0.625048		
362.8	0.62497159		
363	0.62560279		
363.2	0.62642255		
363.4	0.62680445		
363.6	0.62798741		
363.8	0.62895954		
364	0.62980827		
364.2	0.63033088		
364.4	0.63004773		
364.6	0.63055652		
364.8	0.63049259		
365	0.63061223		
365.2	0.63070666		
365.4	0.6307729		
365.6	0.63018006		
365.8	0.63056737		
366	0.63104863		
366.2	0.63171106		
366.4	0.63194805		
366.6	0.63211424		
366.8	0.63265252		
367	0.63292186		
367.2	0.63353024		
367.4	0.63396608		
367.6	0.63469365		
367.8	0.63488282		
368	0.63491456		
368.2	0.63531017		
368.4	0.63548116		
368.6	0.63664451		
368.8	0.63639149		
369	0.63690048		
369.2	0.63752853		
369.4	0.6383817		
369.6	0.63872492		
369.8	0.63965206		
370	0.64025194		
370.2	0.64062728		
370.4	0.64105551		
370.6	0.64112056		
370.8	0.64161957		
371	0.64195259		
371.2	0.64253839		
371.4	0.64297102		
371.6	0.64351087		
371.8	0.64365818		
372	0.64389086		
372.2	0.64453291		
372.4	0.64469736		
372.6	0.64560119		
372.8	0.64587369		
373	0.64677014		
373.2	0.64674987		
373.4	0.64727034		
373.6	0.64711786		
373.8	0.64701095		
374	0.64700774		
374.2	0.64691462		
374.4	0.64654942		
374.6	0.647235		
374.8	0.64788726		
375	0.64779833		
375.2	0.64816799		
375.4	0.64870956		
375.6	0.64904475		
375.8	0.64934866		
376	0.65025393		
376.2	0.65089575		
376.4	0.65125614		
376.6	0.65218097		
376.8	0.65265015		
377	0.6527799		
377.2	0.65266139		
377.4	0.65337875		
377.6	0.65348985		
377.8	0.65353686		
378	0.65399903		
378.2	0.65403857		
378.4	0.65437342		
378.6	0.65517243		
378.8	0.65516779		
379	0.6553303		
379.2	0.6560658		
379.4	0.65657711		
379.6	0.65728455		
379.8	0.65788326		
380	0.65851148		
380.2	0.65861604		
380.4	0.65861604		
380.6	0.65677229		
380.8	0.65448875		
381	0.65260875		
381.2	0.65081096		
381.4	0.64881651		
381.6	0.64729403		
381.8	0.6453517		
382	0.64419718		
382.2	0.64303441		
382.4	0.64277986		
382.6	0.64285364		
382.8	0.64267166		
383	0.64178996		
383.2	0.64184233		
383.4	0.64119649		
383.6	0.64123306		
383.8	0.64087102		
384	0.64029266		
384.2	0.63947484		
384.4	0.63944818		
384.6	0.63882241		
384.8	0.63853357		
385	0.63829707		
385.2	0.63779949		
385.4	0.63690226		
385.6	0.63632642		
385.8	0.63577361		
386	0.63589927		
386.2	0.63549689		
386.4	0.63567573		
386.6	0.63508417		
386.8	0.6346941		
387	0.63426237		
387.2	0.63443163		
387.4	0.63408051		
387.6	0.63405943		
387.8	0.63362758		
388	0.63303291		
388.2	0.63247129		
388.4	0.63236097		
388.6	0.63243918		
388.8	0.63169327		
389	0.63072892		
389.2	0.63008148		
389.4	0.62966054		
389.6	0.62903391		
389.8	0.62921124		
390	0.62872319		
390.2	0.62841888		
390.4	0.62868698		
390.6	0.62857727		
390.8	0.62889561		
391	0.6288523		
391.2	0.62871529		
391.4	0.62873412		
391.6	0.62821988		
391.8	0.62795808		
392	0.62776248		
392.2	0.6272983		
392.4	0.62705848		
392.6	0.62697057		
392.8	0.62603357		
393	0.62609045		
393.2	0.62585338		
393.4	0.62578644		
393.6	0.62554472		
393.8	0.62610037		
394	0.6253539		
394.2	0.62559325		
394.4	0.62581749		
394.6	0.62546899		
394.8	0.62513489		
395	0.6246019		
395.2	0.62458402		
395.4	0.62442898		
395.6	0.62421463		
395.8	0.62429917		
396	0.62402769		
396.2	0.62326799		
396.4	0.62339308		
396.6	0.62391123		
396.8	0.62378131		
397	0.62388353		
397.2	0.62378022		
397.4	0.62421977		
397.6	0.62443793		
397.8	0.62427402		
398	0.62383411		
398.2	0.62365079		
398.4	0.62313922		
398.6	0.62259329		
398.8	0.62194965		
399	0.62171729		
399.2	0.62147655		
399.4	0.62108586		
399.6	0.6205754		
399.8	0.62013642		
400	0.61991666		
400.2	0.61977625		
400.4	0.62024466		
400.6	0.62078329		
400.8	0.62027372		
401	0.62012677		
401.2	0.62012395		
401.4	0.62040225		
401.6	0.62042715		
401.8	0.62002505		
402	0.61935638		
402.2	0.6189937		
402.4	0.6190799		
402.6	0.61873721		
402.8	0.61857394		
403	0.61877716		
403.2	0.61853743		
403.4	0.61847505		
403.6	0.61850922		
403.8	0.61884905		
404	0.6190595		
404.2	0.61893434		
404.4	0.6188412		
404.6	0.61857856		
404.8	0.61817806		
405	0.61800078		
405.2	0.61758909		
405.4	0.61720067		
405.6	0.61703581		
405.8	0.6162819		
406	0.61599272		
406.2	0.6162032		
406.4	0.61578528		
406.6	0.6154692		
406.8	0.61592562		
407	0.61644133		
407.2	0.61664237		
407.4	0.61678007		
407.6	0.61729548		
407.8	0.6176074		
408	0.61737485		
408.2	0.61669841		
408.4	0.61694204		
408.6	0.61702506		
408.8	0.61686145		
409	0.61675772		
409.2	0.61614891		
409.4	0.615536		
409.6	0.61556314		
409.8	0.61480322		
410	0.61466822		
410.2	0.61408286		
410.4	0.61337847		
410.6	0.61326189		
410.8	0.61325396		
411	0.61320457		
411.2	0.61259196		
411.4	0.61213727		
411.6	0.61178992		
411.8	0.61159476		
412	0.61127569		
412.2	0.61103906		
412.4	0.61164292		
412.6	0.61106392		
412.8	0.6111844		
413	0.61112752		
413.2	0.61072293		
413.4	0.61040105		
413.6	0.61071493		
413.8	0.61074779		
414	0.61123495		
414.2	0.61082994		
414.4	0.61099247		
414.6	0.6110713		
414.8	0.61153912		
415	0.61196441		
415.2	0.61187845		
415.4	0.61229132		
415.6	0.61240755		
415.8	0.61310116		
416	0.61321068		
416.2	0.61273408		
416.4	0.61282881		
416.6	0.61209187		
416.8	0.61142224		
417	0.61085388		
417.2	0.61068599		
417.4	0.61026397		
417.6	0.61025898		
417.8	0.60966081		
418	0.60941728		
418.2	0.6089182		
418.4	0.60873791		
418.6	0.60850658		
418.8	0.60874693		
419	0.60855513		
419.2	0.60829317		
419.4	0.60835201		
419.6	0.60850448		
419.8	0.60876287		
420	0.60858913		
420.2	0.60846671		
420.4	0.60854071		
420.6	0.60823621		
420.8	0.60770404		
421	0.60798292		
421.2	0.60830528		
421.4	0.6079034		
421.6	0.60828192		
421.8	0.60812537		
422	0.6079875		
422.2	0.60806996		
422.4	0.6079298		
422.6	0.60809697		
422.8	0.60782077		
423	0.60793478		
423.2	0.60840058		
423.4	0.60836108		
423.6	0.60861902		
423.8	0.60854787		
424	0.60843922		
424.2	0.60822886		
424.4	0.60799401		
424.6	0.60765239		
424.8	0.60730703		
425	0.60722995		
425.2	0.60731133		
425.4	0.60699108		
425.6	0.60737917		
425.8	0.60707135		
426	0.6069198		
426.2	0.6072033		
426.4	0.6071729		
426.6	0.60731701		
426.8	0.60724099		
427	0.607711		
427.2	0.60769041		
427.4	0.60736208		
427.6	0.60760171		
427.8	0.60714537		
428	0.60689839		
428.2	0.60692908		
428.4	0.60700281		
428.6	0.60631425		
428.8	0.60591474		
429	0.60531004		
429.2	0.60481795		
429.4	0.60443535		
429.6	0.60433023		
429.8	0.60400098		
430	0.60381046		
430.2	0.60349753		
430.4	0.60348108		
430.6	0.6032426		
430.8	0.60334603		
431	0.60377653		
431.2	0.60414527		
431.4	0.60457499		
431.6	0.60501183		
431.8	0.60528804		
432	0.60585442		
432.2	0.60635088		
432.4	0.60670806		
432.6	0.60635324		
432.8	0.60658528		
433	0.60660971		
433.2	0.60628336		
433.4	0.60606185		
433.6	0.60596551		
433.8	0.60587444		
434	0.60513655		
434.2	0.60475694		
434.4	0.60460579		
434.6	0.60433829		
434.8	0.60418083		
435	0.60358951		
435.2	0.60339465		
435.4	0.60275325		
435.6	0.60251708		
435.8	0.6024407		
436	0.60226527		
436.2	0.60198055		
436.4	0.60179366		
436.6	0.60112701		
436.8	0.60146148		
437	0.60110796		
437.2	0.60113725		
437.4	0.60129903		
437.6	0.60106337		
437.8	0.60103799		
438	0.6008308		
438.2	0.60127178		
438.4	0.60146457		
438.6	0.6013503		
438.8	0.6011251		
439	0.60112462		
439.2	0.60130466		
439.4	0.60144574		
439.6	0.60173689		
439.8	0.60201644		
440	0.60201262		
440.2	0.60193975		
440.4	0.60187327		
440.6	0.60157105		
440.8	0.60241761		
441	0.60223264		
441.2	0.60253144		
441.4	0.60204533		
441.6	0.60194967		
441.8	0.60210429		
442	0.60234767		
442.2	0.60223292		
442.4	0.60230159		
442.6	0.60201279		
442.8	0.6018617		
443	0.60163557		
443.2	0.60145328		
443.4	0.60161156		
443.6	0.60157734		
443.8	0.60149692		
444	0.60106866		
444.2	0.60120839		
444.4	0.60068064		
444.6	0.60055771		
444.8	0.60045416		
445	0.60009841		
445.2	0.59977409		
445.4	0.59966989		
445.6	0.59970755		
445.8	0.59963012		
446	0.5999208		
446.2	0.59976697		
446.4	0.59965469		
446.6	0.59901353		
446.8	0.59871309		
447	0.59847961		
447.2	0.59888506		
447.4	0.59891031		
447.6	0.59926238		
447.8	0.59930871		
448	0.59933451		
448.2	0.59957428		
448.4	0.59943311		
448.6	0.5998352		
448.8	0.59916294		
449	0.59939552		
449.2	0.59937016		
449.4	0.59953145		
449.6	0.59971646		
449.8	0.59967329		
450	0.59982831		
450.2	0.59954719		
450.4	0.59962957		
450.6	0.59954613		
450.8	0.59937048		
451	0.59933713		
451.2	0.59886714		
451.4	0.59840846		
451.6	0.59819358		
451.8	0.59754561		
452	0.59748968		
452.2	0.5974552		
452.4	0.59749152		
452.6	0.59722826		
452.8	0.59663983		
453	0.59660853		
453.2	0.59616881		
453.4	0.59648859		
453.6	0.59638452		
453.8	0.59633728		
454	0.59672963		
454.2	0.5973152		
454.4	0.59757744		
454.6	0.59755817		
454.8	0.59746883		
455	0.5974155		
455.2	0.59706455		
455.4	0.59738682		
455.6	0.59734074		
455.8	0.59743795		
456	0.59797537		
456.2	0.59770035		
456.4	0.59718214		
456.6	0.59682221		
456.8	0.59683324		
457	0.59671046		
457.2	0.59646245		
457.4	0.59679786		
457.6	0.5963857		
457.8	0.5968306		
458	0.59707735		
458.2	0.59759478		
458.4	0.59762898		
458.6	0.5978103		
458.8	0.59789098		
459	0.59777338		
459.2	0.59777229		
459.4	0.59742828		
459.6	0.59696939		
459.8	0.59654228		
460	0.59598072		
460.2	0.5955686		
460.4	0.59498594		
460.6	0.59473993		
460.8	0.59494431		
461	0.59447385		
461.2	0.59437402		
461.4	0.59473519		
461.6	0.59473242		
461.8	0.59526141		
462	0.59566905		
462.2	0.5962143		
462.4	0.59645501		
462.6	0.596867		
462.8	0.59725871		
463	0.59722052		
463.2	0.597423		
463.4	0.59658831		
463.6	0.59630319		
463.8	0.59591831		
464	0.59587555		
464.2	0.5958489		
464.4	0.59520581		
464.6	0.59463567		
464.8	0.59430197		
465	0.59397319		
465.2	0.59398264		
465.4	0.59377396		
465.6	0.5934035		
465.8	0.59342464		
466	0.59335498		
466.2	0.59372359		
466.4	0.59391879		
466.6	0.59391307		
466.8	0.59383134		
467	0.59393926		
467.2	0.59353215		
467.4	0.5927951		
467.6	0.59287679		
467.8	0.59261728		
468	0.59259155		
468.2	0.59257638		
468.4	0.59252093		
468.6	0.59197824		
468.8	0.59200074		
469	0.59285043		
469.2	0.59296618		
469.4	0.59307849		
469.6	0.5931216		
469.8	0.59283417		
470	0.59329626		
470.2	0.59379864		
470.4	0.59341985		
470.6	0.59339448		
470.8	0.59329855		
471	0.59282948		
471.2	0.59240792		
471.4	0.59189076		
471.6	0.59169212		
471.8	0.59099603		
472	0.59050926		
472.2	0.59035455		
472.4	0.59012318		
472.6	0.58998306		
472.8	0.59031678		
473	0.5909205		
473.2	0.59080216		
473.4	0.59063552		
473.6	0.59035625		
473.8	0.59022666		
474	0.59069472		
474.2	0.59082377		
474.4	0.59058083		
474.6	0.59096903		
474.8	0.59030289		
475	0.59034764		
475.2	0.59089519		
475.4	0.59054984		
475.6	0.59079363		
475.8	0.59026692		
476	0.59033025		
476.2	0.59063202		
476.4	0.59062787		
476.6	0.59092338		
476.8	0.59105734		
477	0.59107171		
477.2	0.59109961		
477.4	0.59100015		
477.6	0.5905385		
477.8	0.59029616		
478	0.59018663		
478.2	0.59038747		
478.4	0.59037097		
478.6	0.59037107		
478.8	0.5903696		
479	0.59104287		
479.2	0.59128308		
479.4	0.59141589		
479.6	0.59137625		
479.8	0.59137597		
480	0.59193307		
480.2	0.59196078		
480.4	0.59153399		
480.6	0.59168827		
480.8	0.59153208		
481	0.59134621		
481.2	0.59131488		
481.4	0.5906636		
481.6	0.58996123		
481.8	0.58980192		
482	0.58950084		
482.2	0.58969321		
482.4	0.58957809		
482.6	0.58982268		
482.8	0.58984062		
483	0.58997694		
483.2	0.58934705		
483.4	0.58922827		
483.6	0.58914704		
483.8	0.58923074		
484	0.58976418		
484.2	0.58976819		
484.4	0.58931891		
484.6	0.58935736		
484.8	0.58926399		
485	0.58983143		
485.2	0.58951395		
485.4	0.58948532		
485.6	0.5899996		
485.8	0.59039625		
486	0.5903761		
486.2	0.59029486		
486.4	0.59024077		
486.6	0.59003085		
486.8	0.5894841		
487	0.58900788		
487.2	0.58846438		
487.4	0.58824809		
487.6	0.58773667		
487.8	0.58736583		
488	0.58769169		
488.2	0.58759305		
488.4	0.58669994		
488.6	0.58711272		
488.8	0.5871226		
489	0.5875439		
489.2	0.5872634		
489.4	0.58778239		
489.6	0.58792233		
489.8	0.58809094		
490	0.58744158		
490.2	0.58668533		
490.4	0.58666698		
490.6	0.58642407		
490.8	0.58640025		
491	0.58631804		
491.2	0.58612707		
491.4	0.58560268		
491.6	0.58563388		
491.8	0.58598439		
492	0.5866012		
492.2	0.58647686		
492.4	0.58628941		
492.6	0.58756402		
492.8	0.58769551		
493	0.58831212		
493.2	0.58892844		
493.4	0.589287		
493.6	0.58910688		
493.8	0.58908844		
494	0.58850971		
494.2	0.58846615		
494.4	0.58862412		
494.6	0.58815378		
494.8	0.58803254		
495	0.58793654		
495.2	0.58756162		
495.4	0.58735004		
495.6	0.58702136		
495.8	0.58687511		
496	0.58688975		
496.2	0.58658381		
496.4	0.58711268		
496.6	0.58722861		
496.8	0.5868395		
497	0.58732024		
497.2	0.58753066		
497.4	0.58749451		
497.6	0.5873005		
497.8	0.58686219		
498	0.58704873		
498.2	0.58706477		
498.4	0.58707134		
498.6	0.58626647		
498.8	0.58691229		
499	0.58656958		
499.2	0.58632224		
499.4	0.58609915		
499.6	0.58582619		
499.8	0.5861955		
500	0.58624246		
500.2	0.5861143		
500.4	0.58595709		
500.6	0.58556956		
500.8	0.58569657		
501	0.58600106		
501.2	0.58597065		
501.4	0.58593695		
501.6	0.58566512		
501.8	0.58544247		
502	0.58605019		
502.2	0.58582638		
502.4	0.58565994		
502.6	0.585247		
502.8	0.58549122		
503	0.584594		
503.2	0.58499652		
503.4	0.58471765		
503.6	0.58481718		
503.8	0.58508283		
504	0.58504757		
504.2	0.58519869		
504.4	0.58502404		
504.6	0.58508619		
504.8	0.58516084		
505	0.58528169		
505.2	0.58516055		
505.4	0.58509493		
505.6	0.58513157		
505.8	0.58507329		
506	0.5844712		
506.2	0.58419337		
506.4	0.58404087		
506.6	0.58410662		
506.8	0.58357627		
507	0.58331962		
507.2	0.58358551		
507.4	0.583323		
507.6	0.58351089		
507.8	0.58340673		
508	0.58392063		
508.2	0.58416304		
508.4	0.58424564		
508.6	0.58461382		
508.8	0.58429757		
509	0.58439307		
509.2	0.58447623		
509.4	0.58458317		
509.6	0.58453132		
509.8	0.58414759		
510	0.58382798		
510.2	0.58410057		
510.4	0.58417476		
510.6	0.58410929		
510.8	0.58403626		
511	0.58430428		
511.2	0.58443094		
511.4	0.58419735		
511.6	0.5840292		
511.8	0.58440089		
512	0.58484936		
512.2	0.58493135		
512.4	0.58505786		
512.6	0.58481565		
512.8	0.58421383		
513	0.5847529		
513.2	0.58485909		
513.4	0.58461537		
513.6	0.58450355		
513.8	0.58433592		
514	0.58453053		
514.2	0.58442554		
514.4	0.58434017		
514.6	0.58432477		
514.8	0.58450133		
515	0.58424448		
515.2	0.58382538		
515.4	0.58307082		
515.6	0.58283357		
515.8	0.5827478		
516	0.58253545		
516.2	0.58239701		
516.4	0.58201494		
516.6	0.58186532		
516.8	0.58187646		
517	0.58194863		
517.2	0.58196243		
517.4	0.58187968		
517.6	0.58210373		
517.8	0.58221292		
518	0.5828011		
518.2	0.58269594		
518.4	0.58287926		
518.6	0.58307977		
518.8	0.58297509		
519	0.58260458		
519.2	0.58212653		
519.4	0.58203879		
519.6	0.58227302		
519.8	0.58216449		
520	0.58236564		
520.2	0.58243689		
520.4	0.5826599		
520.6	0.58282284		
520.8	0.58307459		
521	0.58266077		
521.2	0.58286316		
521.4	0.58283462		
521.6	0.58328541		
521.8	0.58330425		
522	0.58351389		
522.2	0.58322145		
522.4	0.58348244		
522.6	0.58316039		
522.8	0.58296847		
523	0.58279082		
523.2	0.58295859		
523.4	0.5834861		
523.6	0.58376265		
523.8	0.58356217		
524	0.58364717		
524.2	0.58330771		
524.4	0.58315372		
524.6	0.58278919		
524.8	0.58275871		
525	0.58254703		
525.2	0.58265692		
525.4	0.58219296		
525.6	0.58218135		
525.8	0.58215311		
526	0.58239083		
526.2	0.58224813		
526.4	0.58262383		
526.6	0.58230535		
526.8	0.58250535		
527	0.58260593		
527.2	0.58299537		
527.4	0.58288001		
527.6	0.58269693		
527.8	0.58225981		
528	0.5818918		
528.2	0.58129801		
528.4	0.58113757		
528.6	0.58096662		
528.8	0.58109934		
529	0.58111656		
529.2	0.58053238		
529.4	0.58027408		
529.6	0.58063998		
529.8	0.58137972		
530	0.58169834		
530.2	0.5817045		
530.4	0.58179381		
530.6	0.58183679		
530.8	0.58209767		
531	0.58227494		
531.2	0.58221264		
531.4	0.58195172		
531.6	0.58202999		
531.8	0.58165205		
532	0.5816851		
532.2	0.58134737		
532.4	0.58138166		
532.6	0.58138865		
532.8	0.58121271		
533	0.58108801		
533.2	0.5806032		
533.4	0.58054717		
533.6	0.58048005		
533.8	0.58044372		
534	0.58075006		
534.2	0.5802034		
534.4	0.57990961		
534.6	0.57997943		
534.8	0.57961891		
535	0.58008386		
535.2	0.58009549		
535.4	0.58051544		
535.6	0.58027229		
535.8	0.58014635		
536	0.57980474		
536.2	0.5799011		
536.4	0.58040939		
536.6	0.58078168		
536.8	0.5808294		
537	0.58081318		
537.2	0.58024599		
537.4	0.5799569		
537.6	0.57948517		
537.8	0.57911163		
538	0.57917323		
538.2	0.57889551		
538.4	0.5788705		
538.6	0.57893063		
538.8	0.57970545		
539	0.5803449		
539.2	0.5805076		
539.4	0.58088721		
539.6	0.58014542		
539.8	0.58002819		
540	0.57947289		
540.2	0.5802332		
540.4	0.58095828		
540.6	0.58014197		
540.8	0.58014538		
541	0.57975264		
541.2	0.57953692		
541.4	0.57980333		
541.6	0.57941145		
541.8	0.57935731		
542	0.57967985		
542.2	0.57981036		
542.4	0.57945522		
542.6	0.57936524		
542.8	0.57955056		
543	0.57923841		
543.2	0.57919759		
543.4	0.57865854		
543.6	0.57761462		
543.8	0.57731259		
544	0.57696585		
544.2	0.57669281		
544.4	0.57698211		
544.6	0.5761301		
544.8	0.57721853		
545	0.57750036		
545.2	0.57844685		
545.4	0.57908971		
545.6	0.57960692		
545.8	0.58020289		
546	0.58057893		
546.2	0.58041012		
546.4	0.58042774		
546.6	0.58048082		
546.8	0.58070296		
547	0.58036948		
547.2	0.57980206		
547.4	0.5791354		
547.6	0.57868825		
547.8	0.57867111		
548	0.57823		
548.2	0.57770736		
548.4	0.57837089		
548.6	0.57833098		
548.8	0.57900574		
549	0.57916113		
549.2	0.57921411		
549.4	0.57931916		
549.6	0.5793698		
549.8	0.5793678		
550	0.57934474		
550.2	0.57905136		
550.4	0.57924855		
550.6	0.57923329		
550.8	0.57850771		
551	0.5782154		
551.2	0.57799035		
551.4	0.5779746		
551.6	0.57772933		
551.8	0.57753961		
552	0.57719045		
552.2	0.57690778		
552.4	0.57689043		
552.6	0.57648922		
552.8	0.57666353		
553	0.57618635		
553.2	0.5760658		
553.4	0.57638255		
553.6	0.57673161		
553.8	0.57727059		
554	0.57765971		
554.2	0.57799731		
554.4	0.57821475		
554.6	0.57835659		
554.8	0.5782881		
555	0.57915434		
555.2	0.57879075		
555.4	0.57857041		
555.6	0.57809588		
555.8	0.57752891		
556	0.57701883		
556.2	0.57612563		
556.4	0.57599135		
556.6	0.57584033		
556.8	0.57586455		
557	0.57528092		
557.2	0.57526463		
557.4	0.57507379		
557.6	0.57508333		
557.8	0.57505533		
558	0.5755227		
558.2	0.57598653		
558.4	0.57609621		
558.6	0.57631962		
558.8	0.57633		
559	0.57678242		
559.2	0.57662703		
559.4	0.57682785		
559.6	0.57693573		
559.8	0.57672525		
560	0.57681933		
560.2	0.57695847		
560.4	0.57730966		
560.6	0.57716844		
560.8	0.57711053		
561	0.57709484		
561.2	0.57696516		
561.4	0.57684377		
561.6	0.57691956		
561.8	0.57669637		
562	0.57711053		
562.2	0.57689144		
562.4	0.57603082		
562.6	0.57585237		
562.8	0.57580166		
563	0.57607539		
563.2	0.57585366		
563.4	0.57545555		
563.6	0.57503942		
563.8	0.57484215		
564	0.57501598		
564.2	0.57518209		
564.4	0.57519163		
564.6	0.5753271		
564.8	0.5760884		
565	0.57661905		
565.2	0.57672822		
565.4	0.57694886		
565.6	0.57693609		
565.8	0.57694354		
566	0.57752229		
566.2	0.57748945		
566.4	0.57754694		
566.6	0.57825261		
566.8	0.57814794		
567	0.57808565		
567.2	0.57739927		
567.4	0.57687412		
567.6	0.57624854		
567.8	0.57588627		
568	0.57582075		
568.2	0.57539544		
568.4	0.57505473		
568.6	0.57464279		
568.8	0.57444595		
569	0.57415534		
569.2	0.5738326		
569.4	0.57380836		
569.6	0.57390494		
569.8	0.57416578		
570	0.57474251		
570.2	0.57514929		
570.4	0.57516574		
570.6	0.57557251		
570.8	0.5756113		
571	0.57564927		
571.2	0.57569806		
571.4	0.57561442		
571.6	0.57556111		
571.8	0.57608021		
572	0.57589388		
572.2	0.57557055		
572.4	0.57522885		
572.6	0.57428981		
572.8	0.57429281		
573	0.57442304		
573.2	0.57433627		
573.4	0.57473851		
573.6	0.57516712		
573.8	0.57562028		
574	0.57583481		
574.2	0.57628563		
574.4	0.57647102		
574.6	0.5768701		
574.8	0.57705053		
575	0.57745026		
575.2	0.57741336		
575.4	0.57716501		
575.6	0.57723282		
575.8	0.57723323		
576	0.57651833		
576.2	0.57651726		
576.4	0.5760564		
576.6	0.57545675		
576.8	0.57511658		
577	0.57472925		
577.2	0.57484767		
577.4	0.57504608		
577.6	0.57488024		
577.8	0.57465077		
578	0.57439463		
578.2	0.57453226		
578.4	0.57412013		
578.6	0.57360495		
578.8	0.57377148		
579	0.57349518		
579.2	0.57310608		
579.4	0.57329484		
579.6	0.57320054		
579.8	0.57296193		
580	0.57283114		
580.2	0.57266608		
580.4	0.57230429		
580.6	0.57230758		
580.8	0.57222436		
581	0.57272357		
581.2	0.57310144		
581.4	0.57318148		
581.6	0.573067		
581.8	0.57328112		
582	0.57346449		
582.2	0.57342536		
582.4	0.57342624		
582.6	0.57317358		
582.8	0.57334591		
583	0.57347032		
583.2	0.57364948		
583.4	0.57315436		
583.6	0.57270278		
583.8	0.5727104		
584	0.57269145		
584.2	0.57204199		
584.4	0.57251176		
584.6	0.57264342		
584.8	0.57257073		
585	0.57271485		
585.2	0.57262127		
585.4	0.57262814		
585.6	0.57287409		
585.8	0.57321443		
586	0.57323045		
586.2	0.57336798		
586.4	0.57335473		
586.6	0.57291625		
586.8	0.57317439		
587	0.57360351		
587.2	0.57340683		
587.4	0.57334462		
587.6	0.57384421		
587.8	0.57410421		
588	0.57394938		
588.2	0.57414962		
588.4	0.57475834		
588.6	0.57434463		
588.8	0.57422505		
589	0.57454692		
589.2	0.57435278		
589.4	0.57423631		
589.6	0.57412354		
589.8	0.57390521		
590	0.57323279		
590.2	0.57329008		
590.4	0.57291926		
590.6	0.57239333		
590.8	0.57209525		
591	0.57217278		
591.2	0.57199585		
591.4	0.57205424		
591.6	0.5723749		
591.8	0.57278164		
592	0.57321093		
592.2	0.5732708		
592.4	0.5729887		
592.6	0.57340606		
592.8	0.57336883		
593	0.57332259		
593.2	0.57351719		
593.4	0.57319085		
593.6	0.57300435		
593.8	0.57357021		
594	0.57356973		
594.2	0.57371177		
594.4	0.57345631		
594.6	0.57322797		
594.8	0.57297807		
595	0.5736253		
595.2	0.57354554		
595.4	0.57341061		
595.6	0.57377505		
595.8	0.57356459		
596	0.57319579		
596.2	0.57265785		
596.4	0.57250739		
596.6	0.57216565		
596.8	0.57113326		
597	0.57099266		
597.2	0.57106094		
597.4	0.56994247		
597.6	0.57003588		
597.8	0.57043288		
598	0.57020473		
598.2	0.57024388		
598.4	0.5707633		
598.6	0.57066079		
598.8	0.57093542		
599	0.57138821		
599.2	0.57100364		
599.4	0.57103571		
599.6	0.57149876		
599.8	0.57117432		
600	0.57129186		
600.2	0.57160297		
600.4	0.57159556		
600.6	0.57101592		
600.8	0.57070201		
601	0.5701453		
601.2	0.56979616		
601.4	0.56941761		
601.6	0.56953167		
601.8	0.56930479		
602	0.56969309		
602.2	0.56961863		
602.4	0.5693868		
602.6	0.56935705		
602.8	0.57006993		
603	0.56988268		
603.2	0.56964024		
603.4	0.56940561		
603.6	0.56957932		
603.8	0.56912418		
604	0.56954002		
604.2	0.56977874		
604.4	0.56975305		
604.6	0.56977975		
604.8	0.56983239		
605	0.56948158		
605.2	0.57011546		
605.4	0.5700158		
605.6	0.56992029		
605.8	0.57023801		
606	0.57087637		
606.2	0.57088825		
606.4	0.57108742		
606.6	0.57150679		
606.8	0.57154216		
607	0.57096383		
607.2	0.57028532		
607.4	0.57024497		
607.6	0.57081535		
607.8	0.57053724		
608	0.57066127		
608.2	0.57075726		
608.4	0.57100109		
608.6	0.57131567		
608.8	0.57098372		
609	0.57072413		
609.2	0.57088537		
609.4	0.57037986		
609.6	0.57030896		
609.8	0.57014772		
610	0.56984906		
610.2	0.56923229		
610.4	0.56920209		
610.6	0.56852377		
610.8	0.56816955		
611	0.5678439		
611.2	0.56762195		
611.4	0.56803793		
611.6	0.56849431		
611.8	0.56828046		
612	0.56820871		
612.2	0.56829187		
612.4	0.56839326		
612.6	0.56823466		
612.8	0.56807838		
613	0.56810253		
613.2	0.56780873		
613.4	0.56776957		
613.6	0.56780553		
613.8	0.56776708		
614	0.56794469		
614.2	0.56826269		
614.4	0.56876354		
614.6	0.5684901		
614.8	0.56862818		
615	0.56850659		
615.2	0.56875629		
615.4	0.56941224		
615.6	0.56947445		
615.8	0.56916788		
616	0.56896742		
616.2	0.56871319		
616.4	0.56884722		
616.6	0.56882504		
616.8	0.5690427		
617	0.56817789		
617.2	0.56819171		
617.4	0.56847494		
617.6	0.56843679		
617.8	0.56852504		
618	0.56876411		
618.2	0.56899656		
618.4	0.56895894		
618.6	0.56886448		
618.8	0.56854648		
619	0.56834871		
619.2	0.56842853		
619.4	0.56828927		
619.6	0.5675454		
619.8	0.56734206		
620	0.56703339		
620.2	0.56675656		
