# Supplementary material for: Molecular basis for DNA recognition by the maternal pioneer transcription factor FoxH1
Source: Nat Commun. 2022 Nov 26;13:7279. doi: 10.1038/s41467-022-34925-y (PMC9701222; doi:10.1038/s41467-022-34925-y)
Supplement: Supplementary file 4 — Source Data [file 41467_2022_34925_MOESM4_ESM.zip › Sourcedata/BLIS/FoxA2/GSC/NCP/C12Results.txt]

Conc1	5E-07	
Start1	170.4	
Stop1	620.2	
Kobs	0.00071632171267906	
Error Kobs	1.85784431873462E-05	
Koff	0	
Error Koff	0	
Time1	Data1	Fit1	
170.4	-0.0129216	0	
170.6	-0.01033643	0.00087332	
170.8	-0.00746492	0.00174453	
171	-0.00406176	0.00261365	
171.2	-0.00058363	0.00348066	
171.4	0.0031171	0.0043456	
171.6	0.0064797	0.00520844	
171.8	0.009674	0.00606921	
172	0.01279925	0.0069279	
172.2	0.01567311	0.00778453	
172.4	0.01804979	0.00863909	
172.6	0.02002905	0.00949159	
172.8	0.02315694	0.01034204	
173	0.02583139	0.01119044	
173.2	0.0285297	0.01203679	
173.4	0.03082076	0.01288111	
173.6	0.03313468	0.01372339	
173.8	0.03533042	0.01456364	
174	0.03759268	0.01540186	
174.2	0.03983204	0.01623807	
174.4	0.04188192	0.01707226	
174.6	0.04341061	0.01790444	
174.8	0.04544141	0.01873462	
175	0.04733344	0.0195628	
175.2	0.04890536	0.02038898	
175.4	0.05021014	0.02121317	
175.6	0.05142279	0.02203537	
175.8	0.05248239	0.02285559	
176	0.05408781	0.02367384	
176.2	0.05525779	0.02449012	
176.4	0.05634861	0.02530442	
176.6	0.05811533	0.02611677	
176.8	0.06054902	0.02692716	
177	0.06206746	0.0277356	
177.2	0.06340122	0.02854208	
177.4	0.06460967	0.02934663	
177.6	0.06588824	0.03014924	
177.8	0.06706799	0.03094991	
178	0.06822013	0.03174865	
178.2	0.06946873	0.03254547	
178.4	0.07067087	0.03334037	
178.6	0.0717004	0.03413335	
178.8	0.07217443	0.03492443	
179	0.07270865	0.03571359	
179.2	0.07306126	0.03650086	
179.4	0.07371356	0.03728623	
179.6	0.07443763	0.0380697	
179.8	0.07499683	0.03885129	
180	0.07588298	0.039631	
180.2	0.07628034	0.04040882	
180.4	0.077073	0.04118477	
180.6	0.07800065	0.04195886	
180.8	0.07947211	0.04273107	
181	0.08012798	0.04350143	
181.2	0.08092096	0.04426993	
181.4	0.08187736	0.04503658	
181.6	0.08283466	0.04580138	
181.8	0.08380942	0.04656434	
182	0.08461955	0.04732546	
182.2	0.08540057	0.04808474	
182.4	0.08632622	0.0488422	
182.6	0.08673928	0.04959783	
182.8	0.08693976	0.05035164	
183	0.0875535	0.05110364	
183.2	0.08828576	0.05185382	
183.4	0.08925289	0.0526022	
183.6	0.0897491	0.05334877	
183.8	0.09054425	0.05409354	
184	0.0906793	0.05483652	
184.2	0.09127768	0.05557771	
184.4	0.09155361	0.05631711	
184.6	0.09163877	0.05705473	
184.8	0.09242956	0.05779057	
185	0.09269908	0.05852465	
185.2	0.0928269	0.05925695	
185.4	0.09356867	0.05998748	
185.6	0.09369329	0.06071626	
185.8	0.09388173	0.06144328	
186	0.09414568	0.06216855	
186.2	0.09462865	0.06289207	
186.4	0.09527895	0.06361385	
186.6	0.09598987	0.06433389	
186.8	0.0968361	0.06505219	
187	0.09709756	0.06576877	
187.2	0.09825691	0.06648361	
187.4	0.09887107	0.06719674	
187.6	0.09913906	0.06790815	
187.8	0.10009962	0.06861784	
188	0.10052535	0.06932582	
188.2	0.10130731	0.0700321	
188.4	0.10175661	0.07073667	
188.6	0.1018772	0.07143955	
188.8	0.102377	0.07214073	
189	0.10268105	0.07284022	
189.2	0.1032783	0.07353803	
189.4	0.10440315	0.07423416	
189.6	0.10460293	0.07492861	
189.8	0.10548508	0.07562138	
190	0.10638312	0.07631249	
190.2	0.10680607	0.07700193	
190.4	0.10723215	0.07768971	
190.6	0.10814266	0.07837584	
190.8	0.10858557	0.07906031	
191	0.10858813	0.07974313	
191.2	0.10920809	0.0804243	
191.4	0.10947784	0.08110384	
191.6	0.10969384	0.08178173	
191.8	0.11038548	0.082458	
192	0.11028037	0.08313263	
192.2	0.11026526	0.08380564	
192.4	0.11037593	0.08447703	
192.6	0.1106358	0.08514679	
192.8	0.11106369	0.08581495	
193	0.11185302	0.0864815	
193.2	0.11234773	0.08714643	
193.4	0.11242984	0.08780977	
193.6	0.11279681	0.08847151	
193.8	0.11340934	0.08913165	
194	0.11380011	0.08979021	
194.2	0.11403194	0.09044718	
194.4	0.11424807	0.09110256	
194.6	0.11505772	0.09175636	
194.8	0.11525192	0.09240859	
195	0.11562237	0.09305925	
195.2	0.11627929	0.09370834	
195.4	0.11656973	0.09435587	
195.6	0.11713509	0.09500183	
195.8	0.11761658	0.09564624	
196	0.117683	0.0962891	
196.2	0.11840521	0.09693041	
196.4	0.11844784	0.09757017	
196.6	0.11912311	0.09820839	
196.8	0.11888204	0.09884507	
197	0.11940211	0.09948022	
197.2	0.11903098	0.10011384	
197.4	0.11970468	0.10074593	
197.6	0.12039225	0.1013765	
197.8	0.12055265	0.10200555	
198	0.12092683	0.10263309	
198.2	0.12159175	0.10325911	
198.4	0.12150746	0.10388362	
198.6	0.12228122	0.10450663	
198.8	0.1231442	0.10512814	
199	0.12357769	0.10574815	
199.2	0.12449799	0.10636666	
199.4	0.12502212	0.10698369	
199.6	0.12605497	0.10759923	
199.8	0.1267809	0.10821328	
200	0.12706563	0.10882586	
200.2	0.12739838	0.10943696	
200.4	0.12703483	0.11004659	
200.6	0.12732358	0.11065475	
200.8	0.12763535	0.11126144	
201	0.12817865	0.11186667	
201.2	0.12849351	0.11247045	
201.4	0.12933244	0.11307276	
201.6	0.1292349	0.11367363	
201.8	0.12918746	0.11427305	
202	0.12952991	0.11487103	
202.2	0.13004655	0.11546756	
202.4	0.13009725	0.11606266	
202.6	0.13088948	0.11665632	
202.8	0.13148766	0.11724855	
203	0.13158026	0.11783936	
203.2	0.1321758	0.11842874	
203.4	0.13223774	0.1190167	
203.6	0.13306181	0.11960325	
203.8	0.13367781	0.12018838	
204	0.13364571	0.1207721	
204.2	0.13375174	0.12135442	
204.4	0.13424723	0.12193533	
204.6	0.13498132	0.12251484	
204.8	0.1354942	0.12309296	
205	0.13640928	0.12366968	
205.2	0.13689143	0.12424502	
205.4	0.13734186	0.12481896	
205.6	0.13756123	0.12539153	
205.8	0.13815093	0.12596271	
206	0.13883565	0.12653252	
206.2	0.13944679	0.12710096	
206.4	0.13994661	0.12766803	
206.6	0.13994231	0.12823373	
206.8	0.14011628	0.12879806	
207	0.13993827	0.12936104	
207.2	0.13983051	0.12992266	
207.4	0.14009437	0.13048293	
207.6	0.14060326	0.13104184	
207.8	0.14059766	0.13159941	
208	0.14043681	0.13215564	
208.2	0.14038806	0.13271053	
208.4	0.1404337	0.13326408	
208.6	0.140259	0.13381629	
208.8	0.14041295	0.13436718	
209	0.14119788	0.13491674	
209.2	0.14113999	0.13546497	
209.4	0.14170705	0.13601188	
209.6	0.14282336	0.13655748	
209.8	0.14333071	0.13710176	
210	0.14403622	0.13764473	
210.2	0.14465372	0.13818639	
210.4	0.14497652	0.13872675	
210.6	0.14493582	0.1392658	
210.8	0.14541232	0.13980355	
211	0.14572501	0.14034001	
211.2	0.1460995	0.14087518	
211.4	0.14685435	0.14140906	
211.6	0.14774211	0.14194165	
211.8	0.14772731	0.14247295	
212	0.1480515	0.14300298	
212.2	0.1482607	0.14353173	
212.4	0.14868847	0.14405921	
212.6	0.14901022	0.14458541	
212.8	0.14966562	0.14511035	
213	0.15023876	0.14563402	
213.2	0.15070082	0.14615643	
213.4	0.15120925	0.14667758	
213.6	0.15176198	0.14719748	
213.8	0.15191612	0.14771612	
214	0.15253313	0.14823352	
214.2	0.15273711	0.14874966	
214.4	0.15293241	0.14926457	
214.6	0.15319595	0.14977823	
214.8	0.15346559	0.15029066	
215	0.15344017	0.15080185	
215.2	0.15390609	0.1513118	
215.4	0.15421726	0.15182053	
215.6	0.15478902	0.15232804	
215.8	0.15471232	0.15283432	
216	0.15520449	0.15333938	
216.2	0.15541247	0.15384323	
216.4	0.15558996	0.15434586	
216.6	0.15566338	0.15484727	
216.8	0.15625652	0.15534749	
217	0.15723855	0.15584649	
217.2	0.15719102	0.15634429	
217.4	0.15750478	0.1568409	
217.6	0.15766465	0.15733631	
217.8	0.15803605	0.15783052	
218	0.15833853	0.15832354	
218.2	0.15880753	0.15881538	
218.4	0.1591027	0.15930603	
218.6	0.1591265	0.1597955	
218.8	0.15923756	0.16028378	
219	0.15980406	0.1607709	
219.2	0.16054522	0.16125683	
219.4	0.16107908	0.1617416	
219.6	0.16169244	0.1622252	
219.8	0.16189856	0.16270763	
220	0.1619094	0.1631889	
220.2	0.16216964	0.16366902	
220.4	0.16248413	0.16414797	
220.6	0.16320491	0.16462577	
220.8	0.16378494	0.16510242	
221	0.16421122	0.16557792	
221.2	0.16376523	0.16605228	
221.4	0.16404907	0.16652549	
221.6	0.16415614	0.16699756	
221.8	0.16429585	0.1674685	
222	0.16453481	0.1679383	
222.2	0.16454561	0.16840697	
222.4	0.16445797	0.1688745	
222.6	0.16478016	0.16934092	
222.8	0.16542465	0.16980621	
223	0.16615448	0.17027037	
223.2	0.16658983	0.17073342	
223.4	0.16689818	0.17119535	
223.6	0.16696985	0.17165618	
223.8	0.16736246	0.17211588	
224	0.16730767	0.17257449	
224.2	0.16782248	0.17303198	
224.4	0.16848331	0.17348838	
224.6	0.1687137	0.17394367	
224.8	0.16876081	0.17439787	
225	0.16917847	0.17485098	
225.2	0.16948428	0.17530299	
225.4	0.17023432	0.17575391	
225.6	0.17094539	0.17620375	
225.8	0.17127272	0.1766525	
226	0.17218722	0.17710017	
226.2	0.17268395	0.17754676	
226.4	0.17297061	0.17799228	
226.6	0.17352833	0.17843672	
226.8	0.17361901	0.17888009	
227	0.17349889	0.1793224	
227.2	0.17379199	0.17976363	
227.4	0.17395583	0.18020381	
227.6	0.17425846	0.18064292	
227.8	0.17438204	0.18108098	
228	0.17409354	0.18151798	
228.2	0.1745452	0.18195393	
228.4	0.17494519	0.18238883	
228.6	0.17477911	0.18282267	
228.8	0.17494924	0.18325548	
229	0.1754225	0.18368724	
229.2	0.17586408	0.18411796	
229.4	0.17627685	0.18454764	
229.6	0.17681068	0.18497629	
229.8	0.17752143	0.18540391	
230	0.17815745	0.18583049	
230.2	0.17859218	0.18625605	
230.4	0.17853076	0.18668058	
230.6	0.17886993	0.18710409	
230.8	0.17896768	0.18752657	
231	0.17916346	0.18794804	
231.2	0.17946007	0.1883685	
231.4	0.17998271	0.18878794	
231.6	0.18008101	0.18920637	
231.8	0.18015948	0.18962379	
232	0.18030223	0.19004021	
232.2	0.18046559	0.19045562	
232.4	0.1807807	0.19087003	
232.6	0.18073497	0.19128345	
232.8	0.18062473	0.19169587	
233	0.18092879	0.19210729	
233.2	0.18087901	0.19251772	
233.4	0.18104546	0.19292717	
233.6	0.1815894	0.19333562	
233.8	0.18161919	0.1937431	
234	0.18164926	0.19414959	
234.2	0.18209449	0.1945551	
234.4	0.18240012	0.19495963	
234.6	0.18314471	0.19536319	
234.8	0.18397564	0.19576578	
235	0.18468229	0.1961674	
235.2	0.18548172	0.19656805	
235.4	0.18632273	0.19696773	
235.6	0.18669402	0.19736645	
235.8	0.18749355	0.19776421	
236	0.1880908	0.19816102	
236.2	0.18822337	0.19855686	
236.4	0.18908984	0.19895175	
236.6	0.18937901	0.19934569	
236.8	0.18965666	0.19973869	
237	0.19013327	0.20013073	
237.2	0.19018535	0.20052183	
237.4	0.1904853	0.20091199	
237.6	0.19017551	0.20130121	
237.8	0.18961091	0.20168949	
238	0.18938702	0.20207683	
238.2	0.18938711	0.20246324	
238.4	0.18958237	0.20284872	
238.6	0.1900451	0.20323327	
238.8	0.19000257	0.2036169	
239	0.18990422	0.2039996	
239.2	0.19029825	0.20438137	
239.4	0.19007902	0.20476223	
239.6	0.1900652	0.20514217	
239.8	0.19087124	0.2055212	
240	0.1914853	0.20589931	
240.2	0.19182296	0.20627651	
240.4	0.19261684	0.2066528	
240.6	0.19294466	0.20702819	
240.8	0.1934556	0.20740267	
241	0.19386479	0.20777624	
241.2	0.19450188	0.20814892	
241.4	0.19523655	0.2085207	
241.6	0.19489366	0.20889159	
241.8	0.19535537	0.20926158	
242	0.19539844	0.20963068	
242.2	0.19569233	0.20999889	
242.4	0.19605738	0.21036621	
242.6	0.19658773	0.21073265	
242.8	0.19594665	0.2110982	
243	0.1962573	0.21146287	
243.2	0.19666601	0.21182667	
243.4	0.19632051	0.21218959	
243.6	0.19678738	0.21255163	
243.8	0.19765607	0.2129128	
244	0.19795374	0.2132731	
244.2	0.19814348	0.21363254	
244.4	0.1985147	0.2139911	
244.6	0.19850503	0.21434881	
244.8	0.19878724	0.21470565	
245	0.19912079	0.21506163	
245.2	0.19948359	0.21541675	
245.4	0.19951549	0.21577102	
245.6	0.19934616	0.21612444	
245.8	0.1999626	0.216477	
246	0.19995795	0.21682871	
246.2	0.20071933	0.21717958	
246.4	0.20120655	0.2175296	
246.6	0.2014426	0.21787878	
246.8	0.20172439	0.21822711	
247	0.20247285	0.21857461	
247.2	0.2029629	0.21892127	
247.4	0.20347855	0.21926709	
247.6	0.20434652	0.21961208	
247.8	0.20487924	0.21995624	
248	0.20518349	0.22029957	
248.2	0.2056947	0.22064208	
248.4	0.20618936	0.22098375	
248.6	0.2059842	0.22132461	
248.8	0.20601313	0.22166464	
249	0.20587868	0.22200385	
249.2	0.2055809	0.22234225	
249.4	0.20546102	0.22267983	
249.6	0.20552765	0.2230166	
249.8	0.20519517	0.22335256	
250	0.20533111	0.2236877	
250.2	0.20539998	0.22402204	
250.4	0.20597219	0.22435557	
250.6	0.2059032	0.2246883	
250.8	0.20660935	0.22502023	
251	0.20672371	0.22535136	
251.2	0.20745851	0.22568169	
251.4	0.20761458	0.22601123	
251.6	0.20790478	0.22633997	
251.8	0.2087163	0.22666792	
252	0.20968235	0.22699507	
252.2	0.2102104	0.22732144	
252.4	0.21046538	0.22764703	
252.6	0.21010602	0.22797183	
252.8	0.21003246	0.22829584	
253	0.21027607	0.22861908	
253.2	0.21013078	0.22894154	
253.4	0.21020146	0.22926322	
253.6	0.2105028	0.22958412	
253.8	0.21031327	0.22990425	
254	0.21135325	0.23022361	
254.2	0.21180699	0.2305422	
254.4	0.2131638	0.23086003	
254.6	0.21306857	0.23117708	
254.8	0.21382175	0.23149338	
255	0.21421142	0.23180891	
255.2	0.21466714	0.23212368	
255.4	0.21484314	0.23243769	
255.6	0.21579952	0.23275095	
255.8	0.21664271	0.23306345	
256	0.21718825	0.2333752	
256.2	0.21716033	0.23368619	
256.4	0.21743857	0.23399644	
256.6	0.2175453	0.23430594	
256.8	0.21761713	0.2346147	
257	0.21773149	0.23492271	
257.2	0.21767893	0.23522997	
257.4	0.21770233	0.2355365	
257.6	0.21809954	0.23584229	
257.8	0.21834164	0.23614734	
258	0.21910184	0.23645166	
258.2	0.21877603	0.23675525	
258.4	0.21913486	0.2370581	
258.6	0.21890583	0.23736022	
258.8	0.2186704	0.23766162	
259	0.218575	0.23796229	
259.2	0.21832124	0.23826223	
259.4	0.21834075	0.23856145	
259.6	0.21887259	0.23885995	
259.8	0.21908444	0.23915773	
260	0.21979199	0.2394548	
260.2	0.22008902	0.23975115	
260.4	0.22026455	0.24004678	
260.6	0.22043041	0.2403417	
260.8	0.22091686	0.24063591	
261	0.22151617	0.24092941	
261.2	0.22250637	0.24122221	
261.4	0.22255494	0.2415143	
261.6	0.22314528	0.24180568	
261.8	0.22345954	0.24209637	
262	0.22389495	0.24238635	
262.2	0.22391974	0.24267564	
262.4	0.22422437	0.24296422	
262.6	0.22450343	0.24325212	
262.8	0.22439833	0.24353931	
263	0.22461768	0.24382582	
263.2	0.22498628	0.24411164	
263.4	0.22524376	0.24439676	
263.6	0.22554753	0.2446812	
263.8	0.22530196	0.24496496	
264	0.2256667	0.24524803	
264.2	0.22547858	0.24553042	
264.4	0.22572994	0.24581213	
264.6	0.22650757	0.24609316	
264.8	0.22731615	0.24637351	
265	0.22779092	0.24665319	
265.2	0.22833903	0.24693219	
265.4	0.22821679	0.24721052	
265.6	0.22876855	0.24748818	
265.8	0.2288401	0.24776518	
266	0.22893477	0.2480415	
266.2	0.22943257	0.24831716	
266.4	0.2300593	0.24859215	
266.6	0.23025374	0.24886648	
266.8	0.23024103	0.24914015	
267	0.23038224	0.24941317	
267.2	0.23077933	0.24968552	
267.4	0.23077366	0.24995722	
267.6	0.23040016	0.25022826	
267.8	0.23055593	0.25049865	
268	0.23132187	0.25076839	
268.2	0.23140853	0.25103747	
268.4	0.23214972	0.25130591	
268.6	0.2325767	0.25157371	
268.8	0.23284753	0.25184085	
269	0.23319541	0.25210736	
269.2	0.23313341	0.25237322	
269.4	0.23318121	0.25263844	
269.6	0.2328899	0.25290302	
269.8	0.23301694	0.25316697	
270	0.23334079	0.25343027	
270.2	0.23403015	0.25369295	
270.4	0.23413903	0.25395499	
270.6	0.23398547	0.2542164	
270.8	0.23468342	0.25447718	
271	0.23506601	0.25473733	
271.2	0.23566321	0.25499686	
271.4	0.23590926	0.25525575	
271.6	0.23585732	0.25551403	
271.8	0.236324	0.25577168	
272	0.23680065	0.25602872	
272.2	0.23710028	0.25628513	
272.4	0.23736769	0.25654092	
272.6	0.23745172	0.2567961	
272.8	0.23803395	0.25705067	
273	0.23833176	0.25730462	
273.2	0.23831768	0.25755796	
273.4	0.23826553	0.25781068	
273.6	0.23819083	0.2580628	
273.8	0.23882671	0.25831432	
274	0.23902702	0.25856522	
274.2	0.23930422	0.25881552	
274.4	0.23972771	0.25906522	
274.6	0.24013875	0.25931432	
274.8	0.24064412	0.25956281	
275	0.24092006	0.25981071	
275.2	0.24133476	0.26005801	
275.4	0.24130749	0.26030472	
275.6	0.24157306	0.26055083	
275.8	0.241563	0.26079634	
276	0.24164392	0.26104127	
276.2	0.24172521	0.2612856	
276.4	0.24191744	0.26152935	
276.6	0.24256851	0.26177251	
276.8	0.24294908	0.26201508	
277	0.24322061	0.26225707	
277.2	0.24289146	0.26249848	
277.4	0.24276502	0.2627393	
277.6	0.24300657	0.26297954	
277.8	0.24324519	0.26321921	
278	0.24372184	0.2634583	
278.2	0.24379769	0.26369681	
278.4	0.24447086	0.26393475	
278.6	0.2450735	0.26417211	
278.8	0.24562422	0.2644089	
279	0.24608426	0.26464512	
279.2	0.24635344	0.26488077	
279.4	0.24645622	0.26511586	
279.6	0.24669902	0.26535037	
279.8	0.24667318	0.26558433	
280	0.24699781	0.26581772	
280.2	0.24727893	0.26605054	
280.4	0.24743032	0.26628281	
280.6	0.24788058	0.26651451	
280.8	0.24798783	0.26674566	
281	0.24835117	0.26697625	
281.2	0.24828988	0.26720629	
281.4	0.248925	0.26743577	
281.6	0.24903415	0.26766469	
281.8	0.24908169	0.26789307	
282	0.24954917	0.26812089	
282.2	0.24990363	0.26834817	
282.4	0.25085547	0.2685749	
282.6	0.25107727	0.26880108	
282.8	0.25086967	0.26902672	
283	0.25098964	0.26925182	
283.2	0.25079309	0.26947637	
283.4	0.25086817	0.26970038	
283.6	0.25070759	0.26992385	
283.8	0.25101316	0.27014678	
284	0.25080066	0.27036918	
284.2	0.25080359	0.27059104	
284.4	0.25110955	0.27081236	
284.6	0.25133344	0.27103315	
284.8	0.2512097	0.27125341	
285	0.25166492	0.27147314	
285.2	0.25206766	0.27169234	
285.4	0.25238824	0.27191101	
285.6	0.25248553	0.27212916	
285.8	0.25295158	0.27234678	
286	0.25347242	0.27256387	
286.2	0.2539874	0.27278044	
286.4	0.25398199	0.27299649	
286.6	0.25388018	0.27321202	
286.8	0.25401073	0.27342703	
287	0.25437191	0.27364152	
287.2	0.25445538	0.2738555	
287.4	0.25504489	0.27406896	
287.6	0.25516876	0.2742819	
287.8	0.25542244	0.27449433	
288	0.25558855	0.27470625	
288.2	0.25603313	0.27491766	
288.4	0.25653071	0.27512856	
288.6	0.25646876	0.27533895	
288.8	0.25750087	0.27554884	
289	0.25804726	0.27575822	
289.2	0.25844946	0.27596709	
289.4	0.25862031	0.27617546	
289.6	0.25888458	0.27638333	
289.8	0.25894667	0.2765907	
290	0.25875329	0.27679757	
290.2	0.25891792	0.27700394	
290.4	0.25894993	0.27720981	
290.6	0.2595455	0.27741519	
290.8	0.25992002	0.27762007	
291	0.2602107	0.27782446	
291.2	0.26030198	0.27802836	
291.4	0.26056248	0.27823176	
291.6	0.26077633	0.27843467	
291.8	0.26143795	0.2786371	
292	0.26193371	0.27883904	
292.2	0.26233533	0.27904049	
292.4	0.2627536	0.27924145	
292.6	0.26295776	0.27944194	
292.8	0.26382848	0.27964194	
293	0.26366353	0.27984145	
293.2	0.26382803	0.28004049	
293.4	0.26373035	0.28023904	
293.6	0.26346753	0.28043712	
293.8	0.26386157	0.28063472	
294	0.26405825	0.28083185	
294.2	0.26509522	0.2810285	
294.4	0.26559653	0.28122467	
294.6	0.26589289	0.28142038	
294.8	0.26630628	0.28161561	
295	0.26603099	0.28181037	
295.2	0.2661119	0.28200466	
295.4	0.26648621	0.28219848	
295.6	0.26720909	0.28239184	
295.8	0.26782828	0.28258473	
296	0.26778697	0.28277716	
296.2	0.26790278	0.28296912	
296.4	0.26773694	0.28316062	
296.6	0.26758917	0.28335166	
296.8	0.26772073	0.28354224	
297	0.26751663	0.28373235	
297.2	0.26751892	0.28392202	
297.4	0.26786784	0.28411122	
297.6	0.26798686	0.28429997	
297.8	0.26827302	0.28448826	
298	0.26813904	0.2846761	
298.2	0.26851279	0.28486349	
298.4	0.26823406	0.28505042	
298.6	0.26848277	0.28523691	
298.8	0.26894326	0.28542294	
299	0.26895515	0.28560853	
299.2	0.26963403	0.28579367	
299.4	0.2704551	0.28597836	
299.6	0.27121929	0.28616261	
299.8	0.27164529	0.28634642	
300	0.27201676	0.28652978	
300.2	0.27218217	0.2867127	
300.4	0.27242194	0.28689518	
300.6	0.27250323	0.28707722	
300.8	0.27276517	0.28725882	
301	0.27329426	0.28743998	
301.2	0.27337884	0.28762071	
301.4	0.273422	0.287801	
301.6	0.27336703	0.28798086	
301.8	0.27301639	0.28816028	
302	0.27306707	0.28833928	
302.2	0.27303688	0.28851784	
302.4	0.27342813	0.28869597	
302.6	0.27407426	0.28887367	
302.8	0.27410606	0.28905094	
303	0.27418065	0.28922779	
303.2	0.27461547	0.2894042	
303.4	0.27503626	0.2895802	
303.6	0.2753139	0.28975577	
303.8	0.27622739	0.28993092	
304	0.27672663	0.29010564	
304.2	0.27720162	0.29027995	
304.4	0.27752531	0.29045383	
304.6	0.27789935	0.2906273	
304.8	0.27813793	0.29080034	
305	0.27811179	0.29097297	
305.2	0.27791101	0.29114519	
305.4	0.27806762	0.29131699	
305.6	0.27815188	0.29148837	
305.8	0.2778065	0.29165935	
306	0.27799221	0.29182991	
306.2	0.27831657	0.29200006	
306.4	0.27865945	0.29216979	
306.6	0.27843348	0.29233913	
306.8	0.27836333	0.29250805	
307	0.27842866	0.29267656	
307.2	0.2790265	0.29284467	
307.4	0.27887038	0.29301238	
307.6	0.27969732	0.29317968	
307.8	0.28062464	0.29334658	
308	0.2811266	0.29351307	
308.2	0.2813575	0.29367916	
308.4	0.28126522	0.29384486	
308.6	0.28115737	0.29401015	
308.8	0.28085419	0.29417505	
309	0.28092709	0.29433955	
309.2	0.2813278	0.29450365	
309.4	0.28139487	0.29466736	
309.6	0.28147998	0.29483067	
309.8	0.28154341	0.29499359	
310	0.28230254	0.29515612	
310.2	0.28267534	0.29531825	
310.4	0.28258691	0.29548	
310.6	0.28239504	0.29564135	
310.8	0.28269899	0.29580232	
311	0.28267686	0.29596289	
311.2	0.28339499	0.29612309	
311.4	0.28334384	0.29628289	
311.6	0.28441405	0.29644231	
311.8	0.28487842	0.29660135	
312	0.28520938	0.29676	
312.2	0.28529618	0.29691827	
312.4	0.28513411	0.29707616	
312.6	0.28508155	0.29723367	
312.8	0.28583427	0.2973908	
313	0.2867217	0.29754755	
313.2	0.28718272	0.29770392	
313.4	0.2874666	0.29785992	
313.6	0.28808388	0.29801554	
313.8	0.28831132	0.29817078	
314	0.28849185	0.29832565	
314.2	0.28837602	0.29848015	
314.4	0.28828779	0.29863428	
314.6	0.28827824	0.29878803	
314.8	0.28850848	0.29894142	
315	0.2887988	0.29909443	
315.2	0.28909969	0.29924708	
315.4	0.28916481	0.29939935	
315.6	0.2896279	0.29955126	
315.8	0.28919656	0.29970281	
316	0.28936546	0.29985399	
316.2	0.2897625	0.3000048	
316.4	0.28940883	0.30015526	
316.6	0.28997154	0.30030535	
316.8	0.29047033	0.30045507	
317	0.29092259	0.30060444	
317.2	0.29133264	0.30075345	
317.4	0.29217354	0.3009021	
317.6	0.29279091	0.30105039	
317.8	0.29309256	0.30119832	
318	0.29313726	0.3013459	
318.2	0.29331329	0.30149312	
318.4	0.29353017	0.30163998	
318.6	0.2939404	0.30178649	
318.8	0.29397765	0.30193265	
319	0.29482303	0.30207846	
319.2	0.29530243	0.30222392	
319.4	0.29530073	0.30236902	
319.6	0.29457417	0.30251378	
319.8	0.29385921	0.30265818	
320	0.29475672	0.30280224	
320.2	0.29503508	0.30294595	
320.4	0.29494227	0.30308932	
320.6	0.29535326	0.30323234	
320.8	0.29557143	0.30337501	
321	0.2959594	0.30351735	
321.2	0.2964275	0.30365933	
321.4	0.29640505	0.30380098	
321.6	0.29674519	0.30394229	
321.8	0.29687111	0.30408325	
322	0.2967604	0.30422388	
322.2	0.29692497	0.30436416	
322.4	0.29738035	0.30450411	
322.6	0.29812643	0.30464372	
322.8	0.29839991	0.304783	
323	0.29937893	0.30492193	
323.2	0.29930822	0.30506054	
323.4	0.29842438	0.30519881	
323.6	0.29836477	0.30533675	
323.8	0.29852143	0.30547435	
324	0.29932973	0.30561162	
324.2	0.29930527	0.30574857	
324.4	0.29929963	0.30588518	
324.6	0.29956026	0.30602146	
324.8	0.29965166	0.30615742	
325	0.29986128	0.30629304	
325.2	0.30013905	0.30642834	
325.4	0.30015141	0.30656332	
325.6	0.30079272	0.30669797	
325.8	0.30093962	0.30683229	
326	0.30099987	0.30696629	
326.2	0.30139904	0.30709997	
326.4	0.30168724	0.30723333	
326.6	0.30230285	0.30736636	
326.8	0.30277566	0.30749908	
327	0.30321432	0.30763147	
327.2	0.30356067	0.30776355	
327.4	0.30341121	0.3078953	
327.6	0.30388931	0.30802674	
327.8	0.30405152	0.30815787	
328	0.30476173	0.30828867	
328.2	0.30513476	0.30841917	
328.4	0.30501893	0.30854934	
328.6	0.30536716	0.30867921	
328.8	0.30555455	0.30880876	
329	0.30599695	0.308938	
329.2	0.30607571	0.30906693	
329.4	0.30583306	0.30919554	
329.6	0.30551664	0.30932385	
329.8	0.30568952	0.30945185	
330	0.3055661	0.30957954	
330.2	0.30579696	0.30970692	
330.4	0.30581454	0.30983399	
330.6	0.30649086	0.30996076	
330.8	0.30726369	0.31008722	
331	0.30754539	0.31021338	
331.2	0.30813509	0.31033924	
331.4	0.30838462	0.31046479	
331.6	0.30898774	0.31059004	
331.8	0.30966622	0.31071498	
332	0.3096776	0.31083963	
332.2	0.30966388	0.31096397	
332.4	0.30997261	0.31108802	
332.6	0.31034194	0.31121177	
332.8	0.31039656	0.31133522	
333	0.31055357	0.31145837	
333.2	0.30991914	0.31158122	
333.4	0.30932779	0.31170378	
333.6	0.30932851	0.31182604	
333.8	0.30998735	0.31194801	
334	0.30947026	0.31206969	
334.2	0.30969959	0.31219107	
334.4	0.30987849	0.31231216	
334.6	0.31020751	0.31243296	
334.8	0.31067148	0.31255346	
335	0.31092076	0.31267368	
335.2	0.31129898	0.3127936	
335.4	0.31184354	0.31291324	
335.6	0.31202712	0.31303259	
335.8	0.31187287	0.31315165	
336	0.31193529	0.31327043	
336.2	0.31237316	0.31338891	
336.4	0.31249288	0.31350712	
336.6	0.31250513	0.31362504	
336.8	0.31290894	0.31374267	
337	0.31315409	0.31386002	
337.2	0.3130096	0.31397709	
337.4	0.31377883	0.31409387	
337.6	0.31384116	0.31421038	
337.8	0.31374333	0.3143266	
338	0.31343457	0.31444254	
338.2	0.31409702	0.31455821	
338.4	0.31437415	0.31467359	
338.6	0.31419433	0.3147887	
338.8	0.31468033	0.31490353	
339	0.31484546	0.31501809	
339.2	0.31503213	0.31513236	
339.4	0.31533493	0.31524636	
339.6	0.31495962	0.31536009	
339.8	0.31505669	0.31547355	
340	0.31549917	0.31558673	
340.2	0.31604589	0.31569963	
340.4	0.31637917	0.31581227	
340.6	0.3174337	0.31592463	
340.8	0.31819778	0.31603672	
341	0.31854759	0.31614855	
341.2	0.31845554	0.3162601	
341.4	0.31854339	0.31637139	
341.6	0.3181417	0.3164824	
341.8	0.31826762	0.31659315	
342	0.3185186	0.31670363	
342.2	0.31903638	0.31681385	
342.4	0.31906548	0.3169238	
342.6	0.31870018	0.31703349	
342.8	0.31893817	0.31714291	
343	0.31912387	0.31725206	
343.2	0.31914323	0.31736096	
343.4	0.31927693	0.31746959	
343.6	0.31941096	0.31757796	
343.8	0.32013911	0.31768607	
344	0.32068072	0.31779392	
344.2	0.32152324	0.31790151	
344.4	0.32206905	0.31800884	
344.6	0.3227558	0.31811591	
344.8	0.32324461	0.31822272	
345	0.32340193	0.31832928	
345.2	0.32345365	0.31843558	
345.4	0.32421716	0.31854162	
345.6	0.32427574	0.31864741	
345.8	0.32476137	0.31875294	
346	0.32482156	0.31885822	
346.2	0.32497506	0.31896324	
346.4	0.32464648	0.31906801	
346.6	0.32443584	0.31917253	
346.8	0.32427095	0.3192768	
347	0.32400991	0.31938082	
347.2	0.32339015	0.31948458	
347.4	0.32357067	0.3195881	
347.6	0.32355293	0.31969136	
347.8	0.32389799	0.31979438	
348	0.32419957	0.31989715	
348.2	0.32458981	0.31999967	
348.4	0.32529982	0.32010194	
348.6	0.32572095	0.32020397	
348.8	0.32585943	0.32030575	
349	0.3259112	0.32040729	
349.2	0.32644806	0.32050858	
349.4	0.32659486	0.32060963	
349.6	0.32673976	0.32071044	
349.8	0.32759267	0.320811	
350	0.32760855	0.32091132	
350.2	0.32804984	0.32101139	
350.4	0.32836299	0.32111123	
350.6	0.32844667	0.32121083	
350.8	0.32844437	0.32131018	
351	0.32825069	0.3214093	
351.2	0.32833826	0.32150818	
351.4	0.32886566	0.32160682	
351.6	0.32875116	0.32170522	
351.8	0.32873442	0.32180338	
352	0.32915873	0.32190131	
352.2	0.32926269	0.321999	
352.4	0.32892695	0.32209646	
352.6	0.32881151	0.32219368	
352.8	0.32901639	0.32229067	
353	0.32946666	0.32238742	
353.2	0.33001822	0.32248394	
353.4	0.33055135	0.32258023	
353.6	0.33105993	0.32267629	
353.8	0.33175316	0.32277211	
354	0.33235163	0.32286771	
354.2	0.33292772	0.32296307	
354.4	0.33322274	0.3230582	
354.6	0.33325166	0.32315311	
354.8	0.33380887	0.32324778	
355	0.33403558	0.32334223	
355.2	0.33423953	0.32343645	
355.4	0.33453086	0.32353045	
355.6	0.33459685	0.32362421	
355.8	0.33462487	0.32371775	
356	0.33462883	0.32381107	
356.2	0.33439587	0.32390416	
356.4	0.33368832	0.32399703	
356.6	0.33426072	0.32408967	
356.8	0.33461175	0.32418209	
357	0.3348992	0.32427428	
357.2	0.33515878	0.32436626	
357.4	0.33520408	0.32445801	
357.6	0.33472353	0.32454954	
357.8	0.3354596	0.32464085	
358	0.33609737	0.32473195	
358.2	0.33626198	0.32482282	
358.4	0.33668853	0.32491347	
358.6	0.3369959	0.3250039	
358.8	0.33753458	0.32509412	
359	0.33771273	0.32518412	
359.2	0.3382786	0.3252739	
359.4	0.33874521	0.32536347	
359.6	0.33878004	0.32545282	
359.8	0.33876188	0.32554195	
360	0.33877726	0.32563087	
360.2	0.33909527	0.32571958	
360.4	0.33911593	0.32580807	
360.6	0.33955678	0.32589635	
360.8	0.33969009	0.32598442	
361	0.33969891	0.32607227	
361.2	0.33958277	0.32615991	
361.4	0.33961771	0.32624734	
361.6	0.33981551	0.32633456	
361.8	0.34043002	0.32642157	
362	0.34048694	0.32650837	
362.2	0.34047852	0.32659496	
362.4	0.34100287	0.32668135	
362.6	0.34082132	0.32676752	
362.8	0.34101103	0.32685349	
363	0.3412323	0.32693925	
363.2	0.34147426	0.3270248	
363.4	0.34154395	0.32711015	
363.6	0.34172646	0.32719529	
363.8	0.34208496	0.32728023	
364	0.34243077	0.32736496	
364.2	0.34253448	0.32744949	
364.4	0.34227658	0.32753381	
364.6	0.34235334	0.32761793	
364.8	0.34233876	0.32770185	
365	0.34219818	0.32778556	
365.2	0.34263877	0.32786908	
365.4	0.34293439	0.32795239	
365.6	0.34295352	0.3280355	
365.8	0.3428981	0.32811841	
366	0.34344641	0.32820113	
366.2	0.34400262	0.32828364	
366.4	0.34467222	0.32836595	
366.6	0.34477939	0.32844807	
366.8	0.3452522	0.32852999	
367	0.34506424	0.32861171	
367.2	0.34603769	0.32869323	
367.4	0.34668639	0.32877456	
367.6	0.34677559	0.32885569	
367.8	0.34692152	0.32893662	
368	0.34691185	0.32901736	
368.2	0.34706803	0.32909791	
368.4	0.34708142	0.32917826	
368.6	0.34778045	0.32925842	
368.8	0.34748928	0.32933838	
369	0.34796585	0.32941816	
369.2	0.34859316	0.32949774	
369.4	0.34878383	0.32957713	
369.6	0.34879811	0.32965632	
369.8	0.34864312	0.32973533	
370	0.34903827	0.32981415	
370.2	0.34904494	0.32989277	
370.4	0.34911601	0.32997121	
370.6	0.34902511	0.33004946	
370.8	0.34905999	0.33012751	
371	0.34937132	0.33020539	
371.2	0.3503772	0.33028307	
371.4	0.35044207	0.33036057	
371.6	0.3504083	0.33043787	
371.8	0.35043144	0.330515	
372	0.35048043	0.33059194	
372.2	0.3507764	0.33066869	
372.4	0.35105733	0.33074525	
372.6	0.35147663	0.33082164	
372.8	0.35155389	0.33089784	
373	0.35193187	0.33097385	
373.2	0.35220695	0.33104968	
373.4	0.35242845	0.33112533	
373.6	0.35228035	0.3312008	
373.8	0.35192935	0.33127608	
374	0.35209846	0.33135119	
374.2	0.35225444	0.33142611	
374.4	0.35201409	0.33150085	
374.6	0.35236575	0.33157541	
374.8	0.35270256	0.3316498	
375	0.35305464	0.331724	
375.2	0.3531959	0.33179802	
375.4	0.3530832	0.33187187	
375.6	0.35321471	0.33194554	
375.8	0.35318218	0.33201903	
376	0.35373621	0.33209234	
376.2	0.3543748	0.33216548	
376.4	0.35480383	0.33223844	
376.6	0.35500893	0.33231122	
376.8	0.35513815	0.33238383	
377	0.35560086	0.33245627	
377.2	0.35600552	0.33252853	
377.4	0.35639536	0.33260061	
377.6	0.35645784	0.33267252	
377.8	0.35670758	0.33274426	
378	0.35734102	0.33281583	
378.2	0.35766304	0.33288722	
378.4	0.35770551	0.33295844	
378.6	0.35804878	0.33302949	
378.8	0.35798362	0.33310037	
379	0.35785537	0.33317108	
379.2	0.35770166	0.33324162	
379.4	0.35754067	0.33331198	
379.6	0.35773928	0.33338218	
379.8	0.35757108	0.33345221	
380	0.35764141	0.33352207	
380.2	0.35738676	0.33359176	
380.4	0.35738676	0.33366198	
380.6	0.35620893	0.33361418	
380.8	0.35480762	0.33356639	
381	0.35369353	0.33351861	
381.2	0.35218395	0.33347083	
381.4	0.35114413	0.33342306	
381.6	0.35006359	0.33337529	
381.8	0.34865184	0.33332754	
382	0.34801116	0.33327979	
382.2	0.34708929	0.33323204	
382.4	0.346946	0.3331843	
382.6	0.34679757	0.33313657	
382.8	0.34671065	0.33308885	
383	0.34651981	0.33304114	
383.2	0.34644075	0.33299343	
383.4	0.34650421	0.33294572	
383.6	0.34685921	0.33289803	
383.8	0.34642818	0.33285034	
384	0.34599259	0.33280266	
384.2	0.34489913	0.33275498	
384.4	0.34448808	0.33270731	
384.6	0.34416621	0.33265965	
384.8	0.34387281	0.332612	
385	0.34318313	0.33256435	
385.2	0.34233468	0.33251671	
385.4	0.34199534	0.33246907	
385.6	0.34123195	0.33242144	
385.8	0.34054536	0.33237382	
386	0.34033685	0.33232621	
386.2	0.33975296	0.3322786	
386.4	0.33969086	0.332231	
386.6	0.33906229	0.33218341	
386.8	0.33878124	0.33213582	
387	0.33849363	0.33208824	
387.2	0.33824136	0.33204067	
387.4	0.33812216	0.3319931	
387.6	0.33799814	0.33194554	
387.8	0.33685489	0.33189799	
388	0.33641332	0.33185045	
388.2	0.33561512	0.33180291	
388.4	0.33556724	0.33175537	
388.6	0.3361166	0.33170785	
388.8	0.33549873	0.33166033	
389	0.33491872	0.33161282	
389.2	0.33489971	0.33156531	
389.4	0.33484437	0.33151782	
389.6	0.33467962	0.33147033	
389.8	0.33501598	0.33142284	
390	0.33497348	0.33137536	
390.2	0.33524857	0.33132789	
390.4	0.3354599	0.33128043	
390.6	0.33521021	0.33123297	
390.8	0.33515468	0.33118552	
391	0.33505277	0.33113808	
391.2	0.33492748	0.33109064	
391.4	0.33484145	0.33104321	
391.6	0.33452703	0.33099579	
391.8	0.33405638	0.33094837	
392	0.33419058	0.33090096	
392.2	0.33394385	0.33085356	
392.4	0.33319164	0.33080616	
392.6	0.33293899	0.33075877	
392.8	0.33140532	0.33071139	
393	0.33101549	0.33066401	
393.2	0.33052427	0.33061664	
393.4	0.33004207	0.33056928	
393.6	0.32979192	0.33052193	
393.8	0.32988059	0.33047458	
394	0.32917313	0.33042724	
394.2	0.32893023	0.3303799	
394.4	0.32882674	0.33033257	
394.6	0.32823315	0.33028525	
394.8	0.32790642	0.33023794	
395	0.3274319	0.33019063	
395.2	0.3274155	0.33014333	
395.4	0.32755041	0.33009603	
395.6	0.32766897	0.33004875	
395.8	0.32781492	0.33000147	
396	0.32785676	0.32995419	
396.2	0.32743078	0.32990692	
396.4	0.32673986	0.32985966	
396.6	0.32715236	0.32981241	
396.8	0.3268113	0.32976516	
397	0.32720616	0.32971792	
397.2	0.32758919	0.32967069	
397.4	0.32778279	0.32962346	
397.6	0.32762694	0.32957624	
397.8	0.32750657	0.32952903	
398	0.32738753	0.32948182	
398.2	0.32713312	0.32943462	
398.4	0.32749048	0.32938743	
398.6	0.32728892	0.32934024	
398.8	0.32695158	0.32929306	
399	0.32702493	0.32924589	
399.2	0.32716825	0.32919873	
399.4	0.32732283	0.32915157	
399.6	0.32733527	0.32910442	
399.8	0.32741188	0.32905727	
400	0.32756512	0.32901013	
400.2	0.32786799	0.328963	
400.4	0.32790216	0.32891587	
400.6	0.32819166	0.32886875	
400.8	0.32848666	0.32882164	
401	0.32840511	0.32877454	
401.2	0.3282817	0.32872744	
401.4	0.3280843	0.32868035	
401.6	0.32754491	0.32863326	
401.8	0.32717741	0.32858619	
402	0.32674118	0.32853911	
402.2	0.32633135	0.32849205	
402.4	0.32641848	0.32844499	
402.6	0.32603289	0.32839794	
402.8	0.32543738	0.3283509	
403	0.32509484	0.32830386	
403.2	0.32476027	0.32825683	
403.4	0.32473428	0.3282098	
403.6	0.32475208	0.32816279	
403.8	0.32485564	0.32811578	
404	0.32471963	0.32806877	
404.2	0.32474728	0.32802177	
404.4	0.32457375	0.32797478	
404.6	0.32424352	0.3279278	
404.8	0.32416587	0.32788082	
405	0.32357612	0.32783385	
405.2	0.32341398	0.32778689	
405.4	0.32325077	0.32773993	
405.6	0.32317423	0.32769298	
405.8	0.32295229	0.32764604	
406	0.32292363	0.3275991	
406.2	0.32346111	0.32755217	
406.4	0.32339128	0.32750525	
406.6	0.3235931	0.32745833	
406.8	0.32358754	0.32741142	
407	0.32394263	0.32736452	
407.2	0.32439914	0.32731762	
407.4	0.32436229	0.32727073	
407.6	0.32435873	0.32722385	
407.8	0.32434322	0.32717698	
408	0.32386854	0.32713011	
408.2	0.32367479	0.32708324	
408.4	0.32350774	0.32703639	
408.6	0.32339065	0.32698954	
408.8	0.32296669	0.3269427	
409	0.32288831	0.32689586	
409.2	0.32268024	0.32684903	
409.4	0.32250283	0.32680221	
409.6	0.32255903	0.32675539	
409.8	0.32183631	0.32670858	
410	0.32196691	0.32666178	
410.2	0.3224283	0.32661499	
410.4	0.32198341	0.3265682	
410.6	0.32201737	0.32652141	
410.8	0.32192259	0.32647464	
411	0.32177335	0.32642787	
411.2	0.3213514	0.32638111	
411.4	0.32092131	0.32633435	
411.6	0.32095084	0.3262876	
411.8	0.32085356	0.32624086	
412	0.32092748	0.32619413	
412.2	0.32097224	0.3261474	
412.4	0.32115649	0.32610068	
412.6	0.3210128	0.32605396	
412.8	0.32090435	0.32600725	
413	0.32123183	0.32596055	
413.2	0.3207327	0.32591385	
413.4	0.32018739	0.32586717	
413.6	0.31995174	0.32582048	
413.8	0.31951404	0.32577381	
414	0.31982129	0.32572714	
414.2	0.31971228	0.32568048	
414.4	0.31944016	0.32563382	
414.6	0.31990858	0.32558718	
414.8	0.31993546	0.32554053	
415	0.3204021	0.3254939	
415.2	0.3203686	0.32544727	
415.4	0.32073948	0.32540065	
415.6	0.32101059	0.32535403	
415.8	0.32116569	0.32530743	
416	0.32158021	0.32526082	
416.2	0.32152062	0.32521423	
416.4	0.32148186	0.32516764	
416.6	0.32126115	0.32512106	
416.8	0.32117763	0.32507448	
417	0.32085461	0.32502792	
417.2	0.3204487	0.32498135	
417.4	0.32028694	0.3249348	
417.6	0.32005569	0.32488825	
417.8	0.31933367	0.32484171	
418	0.31930614	0.32479517	
418.2	0.31926303	0.32474865	
418.4	0.31913005	0.32470212	
418.6	0.3189004	0.32465561	
418.8	0.31906013	0.3246091	
419	0.31902801	0.3245626	
419.2	0.31841231	0.32451611	
419.4	0.31812884	0.32446962	
419.6	0.31808989	0.32442314	
419.8	0.31812944	0.32437666	
420	0.31816148	0.32433019	
420.2	0.31793139	0.32428373	
420.4	0.31762011	0.32423728	
420.6	0.31750979	0.32419083	
420.8	0.31705057	0.32414439	
421	0.31721424	0.32409795	
421.2	0.31748327	0.32405152	
421.4	0.3176334	0.3240051	
421.6	0.31750848	0.32395869	
421.8	0.31742225	0.32391228	
422	0.31784539	0.32386588	
422.2	0.31824341	0.32381948	
422.4	0.31838112	0.32377309	
422.6	0.31868348	0.32372671	
422.8	0.31910747	0.32368033	
423	0.31878312	0.32363397	
423.2	0.31886292	0.3235876	
423.4	0.31877513	0.32354125	
423.6	0.31917681	0.3234949	
423.8	0.31899209	0.32344856	
424	0.31892239	0.32340222	
424.2	0.31855549	0.32335589	
424.4	0.31857856	0.32330957	
424.6	0.31830124	0.32326326	
424.8	0.31774949	0.32321695	
425	0.31738194	0.32317065	
425.2	0.31709353	0.32312435	
425.4	0.31704556	0.32307806	
425.6	0.3171043	0.32303178	
425.8	0.31719712	0.3229855	
426	0.31741152	0.32293923	
426.2	0.31798979	0.32289297	
426.4	0.31791684	0.32284672	
426.6	0.31799452	0.32280047	
426.8	0.31788167	0.32275423	
427	0.31811474	0.32270799	
427.2	0.31830615	0.32266176	
427.4	0.31829111	0.32261554	
427.6	0.31823806	0.32256932	
427.8	0.31786391	0.32252311	
428	0.31810154	0.32247691	
428.2	0.31832161	0.32243071	
428.4	0.31865781	0.32238452	
428.6	0.31778001	0.32233834	
428.8	0.31700463	0.32229216	
429	0.31608804	0.32224599	
429.2	0.31590029	0.32219983	
429.4	0.31570671	0.32215368	
429.6	0.31528913	0.32210753	
429.8	0.31537355	0.32206138	
430	0.31531065	0.32201525	
430.2	0.31517578	0.32196912	
430.4	0.31507705	0.32192299	
430.6	0.31541891	0.32187688	
430.8	0.31578454	0.32183077	
431	0.31640778	0.32178466	
431.2	0.31659252	0.32173856	
431.4	0.31656067	0.32169247	
431.6	0.31649351	0.32164639	
431.8	0.31726825	0.32160031	
432	0.31812736	0.32155424	
432.2	0.31835971	0.32150818	
432.4	0.3183305	0.32146212	
432.6	0.31787827	0.32141607	
432.8	0.3179176	0.32137003	
433	0.31774666	0.32132399	
433.2	0.31757703	0.32127796	
433.4	0.31729414	0.32123193	
433.6	0.31680047	0.32118592	
433.8	0.31647016	0.3211399	
434	0.3158804	0.3210939	
434.2	0.31564775	0.3210479	
434.4	0.31571783	0.32100191	
434.6	0.31576604	0.32095593	
434.8	0.3154662	0.32090995	
435	0.315622	0.32086398	
435.2	0.31520193	0.32081801	
435.4	0.31503164	0.32077205	
435.6	0.31513576	0.3207261	
435.8	0.31576965	0.32068016	
436	0.31554897	0.32063422	
436.2	0.31536207	0.32058828	
436.4	0.31530645	0.32054236	
436.6	0.314669	0.32049644	
436.8	0.31494421	0.32045053	
437	0.31457398	0.32040462	
437.2	0.31458319	0.32035872	
437.4	0.31446121	0.32031283	
437.6	0.31407358	0.32026694	
437.8	0.31340279	0.32022106	
438	0.31356406	0.32017519	
438.2	0.31385424	0.32012932	
438.4	0.31389618	0.32008346	
438.6	0.31407394	0.32003761	
438.8	0.31393499	0.31999176	
439	0.31430377	0.31994592	
439.2	0.31402645	0.31990009	
439.4	0.31405758	0.31985426	
439.6	0.31451526	0.31980844	
439.8	0.31493118	0.31976263	
440	0.314858	0.31971682	
440.2	0.31473737	0.31967102	
440.4	0.31432142	0.31962523	
440.6	0.31369881	0.31957944	
440.8	0.31431965	0.31953366	
441	0.31402043	0.31948788	
441.2	0.3144	0.31944212	
441.4	0.31356828	0.31939636	
441.6	0.31324657	0.3193506	
441.8	0.31297591	0.31930485	
442	0.31330855	0.31925911	
442.2	0.31369781	0.31921338	
442.4	0.3137327	0.31916765	
442.6	0.31363051	0.31912192	
442.8	0.31310315	0.31907621	
443	0.3128952	0.3190305	
443.2	0.31289516	0.3189848	
443.4	0.31324489	0.3189391	
443.6	0.31404261	0.31889341	
443.8	0.31405323	0.31884773	
444	0.31408574	0.31880205	
444.2	0.3143524	0.31875638	
444.4	0.31418271	0.31871072	
444.6	0.31425798	0.31866506	
444.8	0.31434344	0.31861941	
445	0.31435954	0.31857377	
445.2	0.31434749	0.31852813	
445.4	0.31414244	0.3184825	
445.6	0.31409758	0.31843688	
445.8	0.31407012	0.31839126	
446	0.31402095	0.31834565	
446.2	0.31428698	0.31830005	
446.4	0.31398534	0.31825445	
446.6	0.31371901	0.31820886	
446.8	0.31351447	0.31816327	
447	0.31350072	0.31811769	
447.2	0.31407542	0.31807212	
447.4	0.31396042	0.31802656	
447.6	0.31420061	0.317981	
447.8	0.31389736	0.31793545	
448	0.31452637	0.3178899	
448.2	0.31455928	0.31784436	
448.4	0.31439471	0.31779883	
448.6	0.3146078	0.3177533	
448.8	0.31434853	0.31770778	
449	0.31421193	0.31766227	
449.2	0.31388283	0.31761677	
449.4	0.31354154	0.31757127	
449.6	0.31307549	0.31752577	
449.8	0.31321164	0.31748028	
450	0.31318252	0.3174348	
450.2	0.31345269	0.31738933	
450.4	0.31333766	0.31734386	
450.6	0.31336127	0.3172984	
450.8	0.31377602	0.31725295	
451	0.31399053	0.3172075	
451.2	0.31426465	0.31716206	
451.4	0.31428072	0.31711662	
451.6	0.31465027	0.3170712	
451.8	0.31439706	0.31702577	
452	0.31465053	0.31698036	
452.2	0.31434315	0.31693495	
452.4	0.31424398	0.31688955	
452.6	0.31378934	0.31684415	
452.8	0.31332387	0.31679876	
453	0.31248669	0.31675338	
453.2	0.31225151	0.316708	
453.4	0.31210471	0.31666263	
453.6	0.31207114	0.31661727	
453.8	0.31213918	0.31657191	
454	0.31181132	0.31652656	
454.2	0.31188166	0.31648122	
454.4	0.31183993	0.31643588	
454.6	0.31213236	0.31639055	
454.8	0.31226489	0.31634523	
455	0.31251037	0.31629991	
455.2	0.31304413	0.3162546	
455.4	0.31344654	0.31620929	
455.6	0.31314287	0.316164	
455.8	0.31313258	0.3161187	
456	0.31362795	0.31607342	
456.2	0.31357786	0.31602814	
456.4	0.31299569	0.31598287	
456.6	0.31254026	0.3159376	
456.8	0.31285924	0.31589234	
457	0.31240615	0.31584709	
457.2	0.31238242	0.31580184	
457.4	0.31253413	0.3157566	
457.6	0.31229069	0.31571137	
457.8	0.31253269	0.31566614	
458	0.31221279	0.31562092	
458.2	0.31233125	0.31557571	
458.4	0.31235829	0.3155305	
458.6	0.31232415	0.3154853	
458.8	0.31230494	0.31544011	
459	0.31276484	0.31539492	
459.2	0.31296645	0.31534974	
459.4	0.31253624	0.31530456	
459.6	0.3125213	0.31525939	
459.8	0.31219384	0.31521423	
460	0.31196529	0.31516907	
460.2	0.31159192	0.31512393	
460.4	0.31093741	0.31507878	
460.6	0.31110676	0.31503365	
460.8	0.31162104	0.31498852	
461	0.31137871	0.31494339	
461.2	0.31117443	0.31489828	
461.4	0.31195301	0.31485317	
461.6	0.31203148	0.31480806	
461.8	0.31235648	0.31476296	
462	0.31185376	0.31471787	
462.2	0.31200579	0.31467279	
462.4	0.31183556	0.31462771	
462.6	0.31225017	0.31458264	
462.8	0.31252105	0.31453757	
463	0.31254726	0.31449251	
463.2	0.31238354	0.31444746	
463.4	0.31175128	0.31440242	
463.6	0.31141631	0.31435738	
463.8	0.31047847	0.31431234	
464	0.31059243	0.31426732	
464.2	0.31062317	0.3142223	
464.4	0.31006797	0.31417728	
464.6	0.310222	0.31413228	
464.8	0.3104654	0.31408728	
465	0.31069568	0.31404228	
465.2	0.31037956	0.31399729	
465.4	0.31112617	0.31395231	
465.6	0.31057973	0.31390734	
465.8	0.3100343	0.31386237	
466	0.30952622	0.31381741	
466.2	0.30998333	0.31377245	
466.4	0.30995164	0.3137275	
466.6	0.31056912	0.31368256	
466.8	0.31113893	0.31363762	
467	0.31143043	0.31359269	
467.2	0.31103366	0.31354777	
467.4	0.31092714	0.31350285	
467.6	0.3107923	0.31345794	
467.8	0.31078256	0.31341304	
468	0.31061121	0.31336814	
468.2	0.31035709	0.31332325	
468.4	0.30984766	0.31327836	
468.6	0.30946076	0.31323349	
468.8	0.30940752	0.31318861	
469	0.30933727	0.31314375	
469.2	0.30884194	0.31309889	
469.4	0.30865103	0.31305404	
469.6	0.30779386	0.31300919	
469.8	0.30744426	0.31296435	
470	0.30806635	0.31291952	
470.2	0.30858419	0.31287469	
470.4	0.30875585	0.31282987	
470.6	0.30958451	0.31278506	
470.8	0.31001641	0.31274025	
471	0.30992704	0.31269545	
471.2	0.30965492	0.31265065	
471.4	0.30966143	0.31260586	
471.6	0.30948869	0.31256108	
471.8	0.30960635	0.31251631	
472	0.30919762	0.31247154	
472.2	0.30917063	0.31242677	
472.4	0.30883548	0.31238202	
472.6	0.30860837	0.31233727	
472.8	0.30884342	0.31229252	
473	0.30890892	0.31224779	
473.2	0.30885531	0.31220306	
473.4	0.30853648	0.31215833	
473.6	0.30825335	0.31211361	
473.8	0.30842617	0.3120689	
474	0.30856952	0.3120242	
474.2	0.30842859	0.3119795	
474.4	0.30860686	0.3119348	
474.6	0.30885311	0.31189012	
474.8	0.30820384	0.31184544	
475	0.30802096	0.31180077	
475.2	0.30794914	0.3117561	
475.4	0.30753384	0.31171144	
475.6	0.30784947	0.31166679	
475.8	0.3080847	0.31162214	
476	0.30791707	0.3115775	
476.2	0.3083054	0.31153286	
476.4	0.30838758	0.31148823	
476.6	0.30882834	0.31144361	
476.8	0.30894689	0.311399	
477	0.30924955	0.31135439	
477.2	0.3095258	0.31130978	
477.4	0.30981005	0.31126519	
477.6	0.30955451	0.3112206	
477.8	0.30962965	0.31117601	
478	0.30969611	0.31113144	
478.2	0.30985831	0.31108687	
478.4	0.31003786	0.3110423	
478.6	0.3099633	0.31099774	
478.8	0.30932755	0.31095319	
479	0.30913213	0.31090865	
479.2	0.30863222	0.31086411	
479.4	0.30781976	0.31081957	
479.6	0.30804302	0.31077505	
479.8	0.30797493	0.31073053	
480	0.30808085	0.31068602	
480.2	0.30822672	0.31064151	
480.4	0.30796703	0.31059701	
480.6	0.30844263	0.31055251	
480.8	0.30852719	0.31050803	
481	0.30910791	0.31046354	
481.2	0.30942949	0.31041907	
481.4	0.30944536	0.3103746	
481.6	0.30903576	0.31033014	
481.8	0.30919587	0.31028568	
482	0.30905665	0.31024123	
482.2	0.30872114	0.31019679	
482.4	0.30882938	0.31015235	
482.6	0.30882779	0.31010792	
482.8	0.30803156	0.3100635	
483	0.30803262	0.31001908	
483.2	0.30677661	0.30997467	
483.4	0.3068396	0.30993026	
483.6	0.3072734	0.30988586	
483.8	0.30720842	0.30984147	
484	0.30758344	0.30979709	
484.2	0.30772744	0.30975271	
484.4	0.30808019	0.30970833	
484.6	0.30810365	0.30966397	
484.8	0.30822628	0.3096196	
485	0.30916693	0.30957525	
485.2	0.30888549	0.3095309	
485.4	0.30902786	0.30948656	
485.6	0.30897091	0.30944223	
485.8	0.30956483	0.3093979	
486	0.30912335	0.30935357	
486.2	0.30885211	0.30930926	
486.4	0.3085759	0.30926495	
486.6	0.30812333	0.30922064	
486.8	0.30747509	0.30917635	
487	0.30750264	0.30913206	
487.2	0.30690248	0.30908777	
487.4	0.30719467	0.30904349	
487.6	0.30656582	0.30899922	
487.8	0.30584387	0.30895496	
488	0.30622621	0.3089107	
488.2	0.30580808	0.30886645	
488.4	0.30514886	0.3088222	
488.6	0.30501879	0.30877796	
488.8	0.3052529	0.30873373	
489	0.30542308	0.3086895	
489.2	0.3047195	0.30864528	
489.4	0.30515877	0.30860106	
489.6	0.30528681	0.30855685	
489.8	0.30555694	0.30851265	
490	0.30491309	0.30846846	
490.2	0.3046046	0.30842427	
490.4	0.30458565	0.30838008	
490.6	0.30497981	0.30833591	
490.8	0.30515343	0.30829174	
491	0.30571196	0.30824757	
491.2	0.30567969	0.30820341	
491.4	0.30503941	0.30815926	
491.6	0.30510655	0.30811512	
491.8	0.30508712	0.30807098	
492	0.30566396	0.30802685	
492.2	0.30531264	0.30798272	
492.4	0.30506266	0.3079386	
492.6	0.30594745	0.30789449	
492.8	0.30567914	0.30785038	
493	0.30600949	0.30780628	
493.2	0.30626502	0.30776219	
493.4	0.30686621	0.3077181	
493.6	0.30660024	0.30767402	
493.8	0.30613808	0.30762994	
494	0.30645153	0.30758587	
494.2	0.30616995	0.30754181	
494.4	0.30668154	0.30749775	
494.6	0.30607428	0.3074537	
494.8	0.30583845	0.30740966	
495	0.30604496	0.30736562	
495.2	0.30580355	0.30732159	
495.4	0.30503207	0.30727756	
495.6	0.3049622	0.30723354	
495.8	0.30512141	0.30718953	
496	0.30535497	0.30714553	
496.2	0.30547498	0.30710153	
496.4	0.30573884	0.30705753	
496.6	0.30614063	0.30701354	
496.8	0.30607311	0.30696956	
497	0.3061616	0.30692559	
497.2	0.30638986	0.30688162	
497.4	0.30693372	0.30683766	
497.6	0.30659237	0.3067937	
497.8	0.30662525	0.30674975	
498	0.30729931	0.30670581	
498.2	0.30682235	0.30666187	
498.4	0.30689585	0.30661794	
498.6	0.30577479	0.30657402	
498.8	0.30612281	0.3065301	
499	0.30558928	0.30648619	
499.2	0.30495109	0.30644228	
499.4	0.30441832	0.30639838	
499.6	0.3046436	0.30635449	
499.8	0.3048181	0.3063106	
500	0.30476933	0.30626672	
500.2	0.30493421	0.30622285	
500.4	0.30486076	0.30617898	
500.6	0.30460278	0.30613512	
500.8	0.30453699	0.30609127	
501	0.30471537	0.30604742	
501.2	0.30534783	0.30600358	
501.4	0.30590482	0.30595974	
501.6	0.30547598	0.30591591	
501.8	0.30535878	0.30587209	
502	0.30578975	0.30582827	
502.2	0.30549508	0.30578446	
502.4	0.30527973	0.30574065	
502.6	0.30508535	0.30569685	
502.8	0.30509152	0.30565306	
503	0.30445653	0.30560927	
503.2	0.30473877	0.3055655	
503.4	0.30467533	0.30552172	
503.6	0.30443792	0.30547795	
503.8	0.30452466	0.30543419	
504	0.30487804	0.30539044	
504.2	0.30471024	0.30534669	
504.4	0.30450665	0.30530295	
504.6	0.30417096	0.30525921	
504.8	0.30422064	0.30521548	
505	0.30451652	0.30517176	
505.2	0.30401285	0.30512804	
505.4	0.30434627	0.30508433	
505.6	0.30409324	0.30504063	
505.8	0.30419852	0.30499693	
506	0.30409724	0.30495324	
506.2	0.30387509	0.30490955	
506.4	0.30409273	0.30486587	
506.6	0.30443453	0.3048222	
506.8	0.30451087	0.30477853	
507	0.30426583	0.30473487	
507.2	0.30431062	0.30469122	
507.4	0.30386597	0.30464757	
507.6	0.30423756	0.30460393	
507.8	0.30458629	0.30456029	
508	0.30467699	0.30451666	
508.2	0.30450403	0.30447304	
508.4	0.30461833	0.30442942	
508.6	0.30432334	0.30438581	
508.8	0.30398787	0.3043422	
509	0.30417436	0.30429861	
509.2	0.30406684	0.30425501	
509.4	0.30469254	0.30421143	
509.6	0.30434972	0.30416785	
509.8	0.30394732	0.30412428	
510	0.3037305	0.30408071	
510.2	0.303627	0.30403715	
510.4	0.30425087	0.30399359	
510.6	0.3046005	0.30395004	
510.8	0.30498559	0.3039065	
511	0.30490447	0.30386297	
511.2	0.30502486	0.30381944	
511.4	0.30505191	0.30377591	
511.6	0.30535116	0.3037324	
511.8	0.30581817	0.30368889	
512	0.30592499	0.30364538	
512.2	0.30632293	0.30360188	
512.4	0.30648892	0.30355839	
512.6	0.3064755	0.3035149	
512.8	0.30657769	0.30347142	
513	0.30691217	0.30342795	
513.2	0.30663334	0.30338448	
513.4	0.30623848	0.30334102	
513.6	0.30610093	0.30329757	
513.8	0.30537623	0.30325412	
514	0.30516197	0.30321068	
514.2	0.30485088	0.30316724	
514.4	0.30488112	0.30312381	
514.6	0.30526411	0.30308039	
514.8	0.3052625	0.30303697	
515	0.30485782	0.30299356	
515.2	0.30429765	0.30295015	
515.4	0.3039027	0.30290675	
515.6	0.3037283	0.30286336	
515.8	0.30422723	0.30281998	
516	0.30379461	0.3027766	
516.2	0.3037738	0.30273322	
516.4	0.30343654	0.30268985	
516.6	0.30328715	0.30264649	
516.8	0.30329424	0.30260314	
517	0.30296347	0.30255979	
517.2	0.30308966	0.30251644	
517.4	0.30337137	0.30247311	
517.6	0.30339608	0.30242978	
517.8	0.30296148	0.30238645	
518	0.30343456	0.30234313	
518.2	0.30345057	0.30229982	
518.4	0.30380736	0.30225652	
518.6	0.30456387	0.30221322	
518.8	0.30447886	0.30216992	
519	0.30453716	0.30212664	
519.2	0.30441483	0.30208336	
519.4	0.30466421	0.30204008	
519.6	0.30513412	0.30199681	
519.8	0.30513506	0.30195355	
520	0.30494561	0.3019103	
520.2	0.30476396	0.30186705	
520.4	0.30456103	0.3018238	
520.6	0.30434221	0.30178056	
520.8	0.30438082	0.30173733	
521	0.30413293	0.30169411	
521.2	0.30443359	0.30165089	
521.4	0.30453986	0.30160768	
521.6	0.3041268	0.30156447	
521.8	0.30434827	0.30152127	
522	0.30465458	0.30147808	
522.2	0.30446849	0.30143489	
522.4	0.30452047	0.30139171	
522.6	0.30465655	0.30134853	
522.8	0.30453033	0.30130536	
523	0.30458085	0.3012622	
523.2	0.30477251	0.30121904	
523.4	0.30471953	0.30117589	
523.6	0.30508269	0.30113274	
523.8	0.30455312	0.30108961	
524	0.30461212	0.30104647	
524.2	0.30422082	0.30100335	
524.4	0.30372769	0.30096023	
524.6	0.30335843	0.30091711	
524.8	0.30329122	0.30087401	
525	0.303362	0.3008309	
525.2	0.30369573	0.30078781	
525.4	0.30330948	0.30074472	
525.6	0.30307713	0.30070164	
525.8	0.30337928	0.30065856	
526	0.3034795	0.30061549	
526.2	0.30337223	0.30057243	
526.4	0.30353119	0.30052937	
526.6	0.30403644	0.30048632	
526.8	0.30401909	0.30044327	
527	0.30419903	0.30040023	
527.2	0.30444652	0.3003572	
527.4	0.30413422	0.30031417	
527.6	0.30430982	0.30027115	
527.8	0.30367061	0.30022813	
528	0.30368888	0.30018512	
528.2	0.30367576	0.30014212	
528.4	0.30296429	0.30009912	
528.6	0.30277234	0.30005613	
528.8	0.3026656	0.30001315	
529	0.3027588	0.29997017	
529.2	0.30269878	0.2999272	
529.4	0.30221482	0.29988423	
529.6	0.30204626	0.29984127	
529.8	0.30249154	0.29979832	
530	0.30253982	0.29975537	
530.2	0.30305736	0.29971243	
530.4	0.30330271	0.2996695	
530.6	0.30368573	0.29962657	
530.8	0.30392467	0.29958365	
531	0.30402739	0.29954073	
531.2	0.30419942	0.29949782	
531.4	0.30422829	0.29945491	
531.6	0.30392601	0.29941202	
531.8	0.30366395	0.29936912	
532	0.30383626	0.29932624	
532.2	0.30394335	0.29928336	
532.4	0.30337543	0.29924049	
532.6	0.30345004	0.29919762	
532.8	0.30323009	0.29915476	
533	0.30286153	0.2991119	
533.2	0.30236145	0.29906905	
533.4	0.30205894	0.29902621	
533.6	0.30173441	0.29898337	
533.8	0.30233831	0.29894054	
534	0.30236721	0.29889772	
534.2	0.30262616	0.2988549	
534.4	0.30239874	0.29881209	
534.6	0.30259473	0.29876928	
534.8	0.3025856	0.29872648	
535	0.30288859	0.29868369	
535.2	0.30314714	0.2986409	
535.4	0.30329817	0.29859812	
535.6	0.30306898	0.29855534	
535.8	0.30292302	0.29851257	
536	0.30278286	0.29846981	
536.2	0.30286656	0.29842705	
536.4	0.30300062	0.2983843	
536.6	0.30291498	0.29834156	
536.8	0.30280677	0.29829882	
537	0.30255201	0.29825609	
537.2	0.30220097	0.29821336	
537.4	0.30202476	0.29817064	
537.6	0.30190945	0.29812793	
537.8	0.3018634	0.29808522	
538	0.30131119	0.29804252	
538.2	0.30117439	0.29799982	
538.4	0.30103267	0.29795713	
538.6	0.30117165	0.29791445	
538.8	0.30128169	0.29787177	
539	0.30146425	0.2978291	
539.2	0.30084019	0.29778643	
539.4	0.30079712	0.29774377	
539.6	0.30075206	0.29770112	
539.8	0.30030355	0.29765847	
540	0.30044339	0.29761583	
540.2	0.30110271	0.2975732	
540.4	0.30235703	0.29753057	
540.6	0.30235621	0.29748795	
540.8	0.30280402	0.29744533	
541	0.3025887	0.29740272	
541.2	0.30231619	0.29736012	
541.4	0.30266716	0.29731752	
541.6	0.30254895	0.29727493	
541.8	0.30217646	0.29723234	
542	0.30248833	0.29718976	
542.2	0.3025357	0.29714719	
542.4	0.30257184	0.29710462	
542.6	0.30233551	0.29706206	
542.8	0.30215733	0.2970195	
543	0.30162072	0.29697695	
543.2	0.30111197	0.29693441	
543.4	0.30088045	0.29689187	
543.6	0.30045071	0.29684934	
543.8	0.2998896	0.29680682	
544	0.30027852	0.2967643	
544.2	0.30025625	0.29672179	
544.4	0.30077149	0.29667928	
544.6	0.30006576	0.29663678	
544.8	0.30029388	0.29659428	
545	0.30023633	0.2965518	
545.2	0.30102884	0.29650931	
545.4	0.30174012	0.29646684	
545.6	0.30201404	0.29642437	
545.8	0.30275677	0.2963819	
546	0.30358496	0.29633945	
546.2	0.3035372	0.29629699	
546.4	0.30402105	0.29625455	
546.6	0.30409581	0.29621211	
546.8	0.30439624	0.29616967	
547	0.30398443	0.29612725	
547.2	0.3035274	0.29608483	
547.4	0.30300271	0.29604241	
547.6	0.30244076	0.296	
547.8	0.30200803	0.2959576	
548	0.30174409	0.2959152	
548.2	0.30111576	0.29587281	
548.4	0.3014796	0.29583042	
548.6	0.30116056	0.29578805	
548.8	0.30132947	0.29574567	
549	0.30116278	0.29570331	
549.2	0.30106291	0.29566095	
549.4	0.30123795	0.29561859	
549.6	0.30148847	0.29557624	
549.8	0.30167064	0.2955339	
550	0.30174502	0.29549156	
550.2	0.30143113	0.29544923	
550.4	0.30174246	0.29540691	
550.6	0.30207957	0.29536459	
550.8	0.30182979	0.29532228	
551	0.30178318	0.29527997	
551.2	0.30190506	0.29523767	
551.4	0.30170609	0.29519538	
551.6	0.301579	0.29515309	
551.8	0.30140778	0.29511081	
552	0.30174162	0.29506853	
552.2	0.30165623	0.29502626	
552.4	0.30157424	0.294984	
552.6	0.301092	0.29494174	
552.8	0.30088388	0.29489949	
553	0.30025467	0.29485724	
553.2	0.3001585	0.294815	
553.4	0.30031214	0.29477277	
553.6	0.30038707	0.29473054	
553.8	0.30010878	0.29468832	
554	0.30018404	0.29464611	
554.2	0.29992518	0.2946039	
554.4	0.30010884	0.29456169	
554.6	0.29960637	0.2945195	
554.8	0.29898016	0.29447731	
555	0.29916192	0.29443512	
555.2	0.29869038	0.29439294	
555.4	0.29853613	0.29435077	
555.6	0.29818854	0.2943086	
555.8	0.29822971	0.29426644	
556	0.2986001	0.29422429	
556.2	0.29821277	0.29418214	
556.4	0.29837597	0.29413999	
556.6	0.29879763	0.29409786	
556.8	0.29907872	0.29405573	
557	0.29895935	0.2940136	
557.2	0.29905091	0.29397148	
557.4	0.29926809	0.29392937	
557.6	0.29946817	0.29388726	
557.8	0.29939693	0.29384516	
558	0.29999456	0.29380307	
558.2	0.29994974	0.29376098	
558.4	0.30011915	0.2937189	
558.6	0.29946167	0.29367682	
558.8	0.29950676	0.29363475	
559	0.29978909	0.29359269	
559.2	0.2996312	0.29355063	
559.4	0.29990466	0.29350858	
559.6	0.2997421	0.29346653	
559.8	0.29996434	0.29342449	
560	0.30009397	0.29338246	
560.2	0.29982734	0.29334043	
560.4	0.29967676	0.29329841	
560.6	0.29947852	0.29325639	
560.8	0.29957885	0.29321438	
561	0.29995816	0.29317238	
561.2	0.30002827	0.29313038	
561.4	0.30044699	0.29308838	
561.6	0.30038966	0.2930464	
561.8	0.30035334	0.29300442	
562	0.30092013	0.29296244	
562.2	0.30057521	0.29292048	
562.4	0.30013237	0.29287851	
562.6	0.30008198	0.29283656	
562.8	0.29994558	0.29279461	
563	0.30024849	0.29275266	
563.2	0.30047745	0.29271073	
563.4	0.30047954	0.29266879	
563.6	0.30076977	0.29262687	
563.8	0.30073034	0.29258495	
564	0.30092549	0.29254303	
564.2	0.30045124	0.29250113	
564.4	0.3006794	0.29245922	
564.6	0.30124489	0.29241733	
564.8	0.30195271	0.29237544	
565	0.30224411	0.29233355	
565.2	0.30227757	0.29229168	
565.4	0.30214328	0.2922498	
565.6	0.30182705	0.29220794	
565.8	0.3018493	0.29216608	
566	0.30208192	0.29212422	
566.2	0.30185808	0.29208238	
566.4	0.30180473	0.29204053	
566.6	0.30222392	0.2919987	
566.8	0.30213587	0.29195687	
567	0.30223592	0.29191504	
567.2	0.30223229	0.29187323	
567.4	0.3019304	0.29183141	
567.6	0.3020224	0.29178961	
567.8	0.30150543	0.29174781	
568	0.30112769	0.29170601	
568.2	0.30073246	0.29166423	
568.4	0.30086831	0.29162244	
568.6	0.30032712	0.29158067	
568.8	0.29988573	0.2915389	
569	0.29974564	0.29149713	
569.2	0.29918455	0.29145538	
569.4	0.29860583	0.29141362	
569.6	0.29858716	0.29137188	
569.8	0.29893794	0.29133014	
570	0.29919552	0.2912884	
570.2	0.29973202	0.29124667	
570.4	0.29962896	0.29120495	
570.6	0.29970521	0.29116324	
570.8	0.29996665	0.29112153	
571	0.29997996	0.29107982	
571.2	0.30056887	0.29103812	
571.4	0.3006084	0.29099643	
571.6	0.30065501	0.29095474	
571.8	0.30109176	0.29091306	
572	0.30067532	0.29087139	
572.2	0.3004038	0.29082972	
572.4	0.30028699	0.29078806	
572.6	0.29998818	0.2907464	
572.8	0.2995459	0.29070475	
573	0.29959118	0.29066311	
573.2	0.29919259	0.29062147	
573.4	0.29954563	0.29057984	
573.6	0.29979417	0.29053821	
573.8	0.30029453	0.29049659	
574	0.30087022	0.29045497	
574.2	0.30072241	0.29041336	
574.4	0.30103257	0.29037176	
574.6	0.30114281	0.29033016	
574.8	0.30136064	0.29028857	
575	0.30183908	0.29024699	
575.2	0.30168567	0.29020541	
575.4	0.30115271	0.29016384	
575.6	0.3011901	0.29012227	
575.8	0.30161681	0.29008071	
576	0.30035187	0.29003915	
576.2	0.30030528	0.2899976	
576.4	0.30021244	0.28995606	
576.6	0.2996794	0.28991452	
576.8	0.29912034	0.28987299	
577	0.2992064	0.28983147	
577.2	0.29906634	0.28978995	
577.4	0.29911183	0.28974843	
577.6	0.29862059	0.28970692	
577.8	0.29877535	0.28966542	
578	0.29883825	0.28962393	
578.2	0.29826203	0.28958244	
578.4	0.29831759	0.28954095	
578.6	0.29784701	0.28949948	
578.8	0.29811482	0.289458	
579	0.29821969	0.28941654	
579.2	0.29786	0.28937508	
579.4	0.29812903	0.28933362	
579.6	0.29861627	0.28929217	
579.8	0.29849803	0.28925073	
580	0.29846716	0.2892093	
580.2	0.29837209	0.28916787	
580.4	0.29787126	0.28912644	
580.6	0.297483	0.28908502	
580.8	0.29775335	0.28904361	
581	0.29786201	0.2890022	
581.2	0.29785702	0.2889608	
581.4	0.29752965	0.28891941	
581.6	0.29710649	0.28887802	
581.8	0.29691925	0.28883664	
582	0.29674211	0.28879526	
582.2	0.29660659	0.28875389	
582.4	0.29669497	0.28871252	
582.6	0.2968084	0.28867116	
582.8	0.29661995	0.28862981	
583	0.2968775	0.28858846	
583.2	0.29737093	0.28854712	
583.4	0.29785099	0.28850579	
583.6	0.29806807	0.28846446	
583.8	0.29805366	0.28842313	
584	0.29857639	0.28838181	
584.2	0.29817177	0.2883405	
584.4	0.29882091	0.2882992	
584.6	0.29946346	0.2882579	
584.8	0.30028808	0.2882166	
585	0.30055601	0.28817531	
585.2	0.30022697	0.28813403	
585.4	0.29979876	0.28809276	
585.6	0.29980575	0.28805149	
585.8	0.29964694	0.28801022	
586	0.29983486	0.28796896	
586.2	0.29954356	0.28792771	
586.4	0.29907634	0.28788646	
586.6	0.29848654	0.28784522	
586.8	0.29814534	0.28780399	
587	0.29895166	0.28776276	
587.2	0.29882098	0.28772153	
587.4	0.29841744	0.28768032	
587.6	0.2982481	0.28763911	
587.8	0.29795721	0.2875979	
588	0.29786811	0.2875567	
588.2	0.29806431	0.28751551	
588.4	0.29841447	0.28747432	
588.6	0.29830916	0.28743314	
588.8	0.29823788	0.28739196	
589	0.29827512	0.28735079	
589.2	0.29769881	0.28730963	
589.4	0.29776588	0.28726847	
589.6	0.29812756	0.28722732	
589.8	0.29804503	0.28718617	
590	0.29782246	0.28714503	
590.2	0.29777176	0.28710389	
590.4	0.29802003	0.28706277	
590.6	0.2980737	0.28702164	
590.8	0.29811079	0.28698053	
591	0.29862989	0.28693942	
591.2	0.29855477	0.28689831	
591.4	0.29871435	0.28685721	
591.6	0.29903135	0.28681612	
591.8	0.29878086	0.28677503	
592	0.29899237	0.28673395	
592.2	0.29892469	0.28669287	
592.4	0.29889036	0.2866518	
592.6	0.29872789	0.28661074	
592.8	0.29856556	0.28656968	
593	0.2983801	0.28652863	
593.2	0.29813085	0.28648758	
593.4	0.29793851	0.28644654	
593.6	0.29824753	0.28640551	
593.8	0.29808344	0.28636448	
594	0.29782704	0.28632345	
594.2	0.29775735	0.28628244	
594.4	0.2979719	0.28624143	
594.6	0.29807496	0.28620042	
594.8	0.29839417	0.28615942	
595	0.29931726	0.28611843	
595.2	0.29971246	0.28607744	
595.4	0.30000349	0.28603646	
595.6	0.30010633	0.28599548	
595.8	0.29990564	0.28595451	
596	0.29992867	0.28591355	
596.2	0.29981667	0.28587259	
596.4	0.29994581	0.28583164	
596.6	0.29942249	0.28579069	
596.8	0.29904339	0.28574975	
597	0.29854743	0.28570882	
597.2	0.29865523	0.28566789	
597.4	0.2979998	0.28562696	
597.6	0.29775919	0.28558605	
597.8	0.2969376	0.28554514	
598	0.29693878	0.28550423	
598.2	0.29702132	0.28546333	
598.4	0.29697106	0.28542244	
598.6	0.2968012	0.28538155	
598.8	0.29665978	0.28534067	
599	0.29681479	0.28529979	
599.2	0.29661751	0.28525892	
599.4	0.29659848	0.28521806	
599.6	0.29625124	0.2851772	
599.8	0.29586068	0.28513634	
600	0.2959373	0.2850955	
600.2	0.29608956	0.28505466	
600.4	0.29622859	0.28501382	
600.6	0.29636363	0.28497299	
600.8	0.29615268	0.28493217	
601	0.2963827	0.28489135	
601.2	0.29671559	0.28485054	
601.4	0.29652564	0.28480973	
601.6	0.29655534	0.28476893	
601.8	0.29677247	0.28472814	
602	0.29725578	0.28468735	
602.2	0.29646251	0.28464657	
602.4	0.29589636	0.28460579	
602.6	0.29586558	0.28456502	
602.8	0.2964419	0.28452425	
603	0.29648723	0.28448349	
603.2	0.29621972	0.28444274	
603.4	0.2959442	0.28440199	
603.6	0.29532792	0.28436125	
603.8	0.29514614	0.28432052	
604	0.29531182	0.28427979	
604.2	0.29539692	0.28423906	
604.4	0.29568062	0.28419834	
604.6	0.29568209	0.28415763	
604.8	0.29517956	0.28411692	
605	0.29534151	0.28407622	
605.2	0.29545788	0.28403553	
605.4	0.29545646	0.28399484	
605.6	0.29532387	0.28395415	
605.8	0.29499562	0.28391348	
606	0.29520497	0.28387281	
606.2	0.29529375	0.28383214	
606.4	0.29594439	0.28379148	
606.6	0.29671108	0.28375083	
606.8	0.29748062	0.28371018	
607	0.29732303	0.28366953	
607.2	0.29713818	0.2836289	
607.4	0.29737114	0.28358827	
607.6	0.29741983	0.28354764	
607.8	0.29771985	0.28350702	
608	0.29765056	0.28346641	
608.2	0.29812887	0.2834258	
608.4	0.29814419	0.2833852	
608.6	0.29831668	0.2833446	
608.8	0.29805016	0.28330401	
609	0.29824385	0.28326343	
609.2	0.29851898	0.28322285	
609.4	0.29786963	0.28318228	
609.6	0.29743779	0.28314171	
609.8	0.29671654	0.28310115	
610	0.29683979	0.28306059	
610.2	0.29691445	0.28302004	
610.4	0.29714434	0.2829795	
610.6	0.29717383	0.28293896	
610.8	0.29702957	0.28289843	
611	0.29677148	0.2828579	
611.2	0.29641078	0.28281738	
611.4	0.29673903	0.28277687	
611.6	0.29687028	0.28273636	
611.8	0.29673773	0.28269586	
612	0.29671801	0.28265536	
612.2	0.29679248	0.28261487	
612.4	0.29660233	0.28257438	
612.6	0.29652164	0.2825339	
612.8	0.2961877	0.28249343	
613	0.29580452	0.28245296	
613.2	0.2950609	0.2824125	
613.4	0.29413028	0.28237204	
613.6	0.29327473	0.28233159	
613.8	0.29297313	0.28229114	
614	0.29328967	0.2822507	
614.2	0.29329364	0.28221027	
614.4	0.2937307	0.28216984	
614.6	0.29349677	0.28212942	
614.8	0.29298977	0.282089	
615	0.29317783	0.28204859	
615.2	0.29319853	0.28200819	
615.4	0.29390625	0.28196779	
615.6	0.29420083	0.2819274	
615.8	0.29414553	0.28188701	
616	0.29450089	0.28184663	
616.2	0.29443874	0.28180625	
616.4	0.29517678	0.28176588	
616.6	0.29514784	0.28172552	
616.8	0.29541134	0.28168516	
617	0.29499711	0.28164481	
617.2	0.29496578	0.28160446	
617.4	0.29472253	0.28156412	
617.6	0.29467836	0.28152379	
617.8	0.29516937	0.28148346	
618	0.29498508	0.28144313	
618.2	0.29475484	0.28140281	
618.4	0.29485319	0.2813625	
618.6	0.29432662	0.2813222	
618.8	0.29390028	0.2812819	
619	0.29409698	0.2812416	
619.2	0.29391237	0.28120131	
619.4	0.29417907	0.28116103	
619.6	0.29398862	0.28112075	
619.8	0.29398629	0.28108048	
620	0.29420923	0.28104021	
620.2	0.29435856	0.28099995	
