# Supplementary material for: Molecular basis for DNA recognition by the maternal pioneer transcription factor FoxH1
Source: Nat Commun. 2022 Nov 26;13:7279. doi: 10.1038/s41467-022-34925-y (PMC9701222; doi:10.1038/s41467-022-34925-y)
Supplement: Supplementary file 4 — Source Data [file 41467_2022_34925_MOESM4_ESM.zip › Sourcedata/BLIS/FoxA2/GSC/NCP/D12Results.txt]

Conc1	2.5E-07	
Start1	170.4	
Stop1	620.2	
Kobs	0.00071632171267906	
Error Kobs	1.85784431873462E-05	
Koff	0	
Error Koff	0	
Time1	Data1	Fit1	
170.4	-0.01670921	0	
170.6	-0.01534514	0.00029909	
170.8	-0.01366671	0.00059779	
171	-0.01216367	0.00089612	
171.2	-0.01044545	0.00119406	
171.4	-0.00839291	0.00149162	
171.6	-0.00635963	0.0017888	
171.8	-0.00455326	0.00208561	
172	-0.00286354	0.00238203	
172.2	-0.00114694	0.00267808	
172.4	-0.00014469	0.00297374	
172.6	0.00118083	0.00326903	
172.8	0.00291536	0.00356395	
173	0.00499103	0.00385848	
173.2	0.00615568	0.00415264	
173.4	0.00768944	0.00444643	
173.6	0.00867364	0.00473984	
173.8	0.00977008	0.00503287	
174	0.01119151	0.00532553	
174.2	0.01218199	0.00561782	
174.4	0.01324806	0.00590973	
174.6	0.01391722	0.00620127	
174.8	0.01475826	0.00649244	
175	0.01552392	0.00678324	
175.2	0.01657003	0.00707366	
175.4	0.01737257	0.00736371	
175.6	0.01814243	0.0076534	
175.8	0.01859303	0.00794271	
176	0.01943257	0.00823166	
176.2	0.0200662	0.00852023	
176.4	0.02072182	0.00880844	
176.6	0.02231249	0.00909628	
176.8	0.02405107	0.00938375	
177	0.02536933	0.00967085	
177.2	0.02609156	0.00995759	
177.4	0.02721317	0.01024396	
177.6	0.02788494	0.01052997	
177.8	0.0283244	0.01081561	
178	0.02905868	0.01110088	
178.2	0.0293233	0.01138579	
178.4	0.03005334	0.01167034	
178.6	0.03078383	0.01195452	
178.8	0.0307624	0.01223835	
179	0.03128876	0.0125218	
179.2	0.03164162	0.0128049	
179.4	0.03166092	0.01308764	
179.6	0.03208244	0.01337001	
179.8	0.03214944	0.01365202	
180	0.03264414	0.01393368	
180.2	0.03325111	0.01421497	
180.4	0.03386998	0.0144959	
180.6	0.03477815	0.01477648	
180.8	0.03574917	0.0150567	
181	0.03607737	0.01533656	
181.2	0.03661102	0.01561606	
181.4	0.03738204	0.0158952	
181.6	0.03820886	0.01617399	
181.8	0.03869976	0.01645243	
182	0.03997093	0.0167305	
182.2	0.04096026	0.01700823	
182.4	0.04155842	0.01728559	
182.6	0.042152	0.01756261	
182.8	0.04216722	0.01783927	
183	0.04296757	0.01811557	
183.2	0.04294694	0.01839152	
183.4	0.04305785	0.01866713	
183.6	0.04337192	0.01894237	
183.8	0.04373699	0.01921727	
184	0.04399504	0.01949182	
184.2	0.04444494	0.01976601	
184.4	0.04444053	0.02003986	
184.6	0.04434788	0.02031336	
184.8	0.04442187	0.0205865	
185	0.04483755	0.0208593	
185.2	0.04514635	0.02113175	
185.4	0.04588532	0.02140385	
185.6	0.0462876	0.0216756	
185.8	0.04629912	0.02194701	
186	0.04705643	0.02221807	
186.2	0.04730466	0.02248879	
186.4	0.04778175	0.02275916	
186.6	0.04832414	0.02302918	
186.8	0.04852216	0.02329886	
187	0.04848896	0.02356819	
187.2	0.04859884	0.02383718	
187.4	0.04923016	0.02410583	
187.6	0.04948124	0.02437413	
187.8	0.05031174	0.02464209	
188	0.05088582	0.02490971	
188.2	0.0513724	0.02517699	
188.4	0.05181471	0.02544392	
188.6	0.05172359	0.02571052	
188.8	0.05228658	0.02597677	
189	0.05275916	0.02624269	
189.2	0.05271611	0.02650826	
189.4	0.05328308	0.0267735	
189.6	0.05307977	0.02703839	
189.8	0.0534123	0.02730295	
190	0.05399051	0.02756717	
190.2	0.05411132	0.02783106	
190.4	0.05419598	0.0280946	
190.6	0.05443977	0.02835781	
190.8	0.05477104	0.02862069	
191	0.05493636	0.02888322	
191.2	0.0552328	0.02914543	
191.4	0.05571038	0.02940729	
191.6	0.0559276	0.02966883	
191.8	0.05648401	0.02993003	
192	0.05639598	0.03019089	
192.2	0.05629521	0.03045143	
192.4	0.05642261	0.03071163	
192.6	0.05651343	0.03097149	
192.8	0.05659891	0.03123103	
193	0.05687488	0.03149023	
193.2	0.05661993	0.03174911	
193.4	0.05653565	0.03200765	
193.6	0.05668492	0.03226586	
193.8	0.05686459	0.03252375	
194	0.05697793	0.0327813	
194.2	0.05722067	0.03303853	
194.4	0.05756234	0.03329542	
194.6	0.05801002	0.03355199	
194.8	0.05877292	0.03380823	
195	0.05855151	0.03406414	
195.2	0.05898778	0.03431973	
195.4	0.05903944	0.03457499	
195.6	0.05891823	0.03482992	
195.8	0.05911232	0.03508453	
196	0.05922079	0.03533882	
196.2	0.05956993	0.03559277	
196.4	0.05940356	0.03584641	
196.6	0.05941289	0.03609972	
196.8	0.05871573	0.03635271	
197	0.05903695	0.03660537	
197.2	0.05897344	0.03685771	
197.4	0.05962843	0.03710973	
197.6	0.06062891	0.03736143	
197.8	0.06079662	0.0376128	
198	0.06121002	0.03786386	
198.2	0.06174622	0.03811459	
198.4	0.06216753	0.03836501	
198.6	0.06265385	0.0386151	
198.8	0.06341169	0.03886488	
199	0.06352692	0.03911433	
199.2	0.06423159	0.03936347	
199.4	0.06455523	0.03961229	
199.6	0.06511393	0.03986079	
199.8	0.0655764	0.04010897	
200	0.06561743	0.04035684	
200.2	0.06559803	0.04060439	
200.4	0.06524964	0.04085163	
200.6	0.06516446	0.04109854	
200.8	0.06533392	0.04134515	
201	0.06605717	0.04159144	
201.2	0.06646372	0.04183741	
201.4	0.06681362	0.04208307	
201.6	0.06684681	0.04232842	
201.8	0.0666571	0.04257345	
202	0.06657318	0.04281817	
202.2	0.06672164	0.04306258	
202.4	0.06672862	0.04330667	
202.6	0.06684468	0.04355046	
202.8	0.06718496	0.04379393	
203	0.06763176	0.04403709	
203.2	0.0675674	0.04427994	
203.4	0.06784584	0.04452248	
203.6	0.06802487	0.04476471	
203.8	0.06872739	0.04500663	
204	0.06877427	0.04524825	
204.2	0.0690002	0.04548955	
204.4	0.06946332	0.04573055	
204.6	0.07008661	0.04597123	
204.8	0.07028555	0.04621161	
205	0.07091743	0.04645169	
205.2	0.07118604	0.04669146	
205.4	0.07094773	0.04693092	
205.6	0.07131309	0.04717007	
205.8	0.07154063	0.04740892	
206	0.07163223	0.04764747	
206.2	0.07171097	0.04788571	
206.4	0.07208221	0.04812364	
206.6	0.07252368	0.04836128	
206.8	0.07272847	0.0485986	
207	0.07266212	0.04883563	
207.2	0.07262747	0.04907235	
207.4	0.07277325	0.04930877	
207.6	0.0727631	0.04954489	
207.8	0.07299803	0.04978071	
208	0.072657	0.05001623	
208.2	0.07266477	0.05025144	
208.4	0.0728766	0.05048636	
208.6	0.07306181	0.05072097	
208.8	0.07313236	0.05095529	
209	0.07362903	0.0511893	
209.2	0.07370665	0.05142302	
209.4	0.07386849	0.05165644	
209.6	0.07463356	0.05188956	
209.8	0.07456609	0.05212238	
210	0.07489296	0.05235491	
210.2	0.07527667	0.05258714	
210.4	0.07561898	0.05281907	
210.6	0.07576114	0.0530507	
210.8	0.07561516	0.05328204	
211	0.07585381	0.05351309	
211.2	0.07623151	0.05374384	
211.4	0.07584296	0.05397429	
211.6	0.07621444	0.05420445	
211.8	0.07656522	0.05443432	
212	0.07668627	0.05466389	
212.2	0.07666839	0.05489317	
212.4	0.07713071	0.05512216	
212.6	0.07789588	0.05535086	
212.8	0.07816395	0.05557926	
213	0.0784569	0.05580737	
213.2	0.0789926	0.05603519	
213.4	0.07895974	0.05626272	
213.6	0.07897636	0.05648996	
213.8	0.07909931	0.05671691	
214	0.07937081	0.05694356	
214.2	0.07922297	0.05716993	
214.4	0.0792593	0.05739601	
214.6	0.07929225	0.0576218	
214.8	0.07918496	0.05784731	
215	0.07937646	0.05807252	
215.2	0.07985219	0.05829745	
215.4	0.0798133	0.05852209	
215.6	0.08074474	0.05874644	
215.8	0.08064552	0.05897051	
216	0.08092041	0.05919429	
216.2	0.08122062	0.05941778	
216.4	0.08172084	0.05964099	
216.6	0.08190442	0.05986392	
216.8	0.08221972	0.06008656	
217	0.08302025	0.06030891	
217.2	0.08322124	0.06053098	
217.4	0.08349899	0.06075277	
217.6	0.08338267	0.06097428	
217.8	0.0834375	0.0611955	
218	0.08359188	0.06141644	
218.2	0.08349797	0.06163709	
218.4	0.08351683	0.06185747	
218.6	0.08313608	0.06207756	
218.8	0.08294949	0.06229737	
219	0.0830936	0.06251691	
219.2	0.08318924	0.06273616	
219.4	0.08333597	0.06295513	
219.6	0.08367301	0.06317382	
219.8	0.08327626	0.06339223	
220	0.08316227	0.06361037	
220.2	0.08353304	0.06382822	
220.4	0.0840347	0.0640458	
220.6	0.08465014	0.0642631	
220.8	0.08516253	0.06448012	
221	0.08551114	0.06469687	
221.2	0.08521253	0.06491333	
221.4	0.0855736	0.06512952	
221.6	0.08520039	0.06534544	
221.8	0.08554904	0.06556108	
222	0.08589284	0.06577644	
222.2	0.08577045	0.06599153	
222.4	0.08599557	0.06620635	
222.6	0.08598775	0.06642089	
222.8	0.08623815	0.06663515	
223	0.0866191	0.06684915	
223.2	0.08681061	0.06706286	
223.4	0.0874788	0.06727631	
223.6	0.08756259	0.06748948	
223.8	0.08758141	0.06770239	
224	0.08778255	0.06791502	
224.2	0.0884431	0.06812737	
224.4	0.08887225	0.06833946	
224.6	0.0886473	0.06855128	
224.8	0.08826199	0.06876282	
225	0.08834256	0.0689741	
225.2	0.08813681	0.0691851	
225.4	0.08857483	0.06939584	
225.6	0.08872331	0.06960631	
225.8	0.08947496	0.0698165	
226	0.08995934	0.07002643	
226.2	0.0903692	0.0702361	
226.4	0.09075901	0.07044549	
226.6	0.09084791	0.07065462	
226.8	0.09143217	0.07086348	
227	0.09207854	0.07107207	
227.2	0.09222024	0.07128039	
227.4	0.09248735	0.07148846	
227.6	0.09283646	0.07169625	
227.8	0.09272774	0.07190378	
228	0.0922582	0.07211104	
228.2	0.09189074	0.07231804	
228.4	0.09148353	0.07252478	
228.6	0.09102972	0.07273125	
228.8	0.09106285	0.07293746	
229	0.09133622	0.0731434	
229.2	0.09121131	0.07334908	
229.4	0.09182755	0.0735545	
229.6	0.09253139	0.07375966	
229.8	0.09334613	0.07396455	
230	0.09336939	0.07416918	
230.2	0.09352821	0.07437356	
230.4	0.09374774	0.07457767	
230.6	0.09419268	0.07478152	
230.8	0.0949159	0.07498511	
231	0.09490645	0.07518843	
231.2	0.09470956	0.0753915	
231.4	0.09474134	0.07559431	
231.6	0.09498277	0.07579687	
231.8	0.09414934	0.07599916	
232	0.09364042	0.07620119	
232.2	0.09337897	0.07640297	
232.4	0.09283526	0.07660449	
232.6	0.09298919	0.07680575	
232.8	0.09292146	0.07700675	
233	0.09305736	0.0772075	
233.2	0.09315496	0.07740799	
233.4	0.09364313	0.07760823	
233.6	0.09421792	0.07780821	
233.8	0.0938262	0.07800793	
234	0.09375226	0.0782074	
234.2	0.09387405	0.07840662	
234.4	0.09420263	0.07860558	
234.6	0.09443757	0.07880428	
234.8	0.09488267	0.07900273	
235	0.09509067	0.07920093	
235.2	0.09557518	0.07939888	
235.4	0.0958331	0.07959657	
235.6	0.09601871	0.07979401	
235.8	0.09637718	0.0799912	
236	0.0966474	0.08018814	
236.2	0.0968847	0.08038482	
236.4	0.09719733	0.08058125	
236.6	0.09774446	0.08077744	
236.8	0.09792935	0.08097337	
237	0.09870976	0.08116905	
237.2	0.09871152	0.08136448	
237.4	0.0990365	0.08155967	
237.6	0.09893403	0.0817546	
237.8	0.09845576	0.08194929	
238	0.09875982	0.08214372	
238.2	0.09849256	0.08233791	
238.4	0.09854229	0.08253185	
238.6	0.0985495	0.08272554	
238.8	0.09869303	0.08291899	
239	0.09835274	0.08311218	
239.2	0.09850929	0.08330513	
239.4	0.09839034	0.08349784	
239.6	0.09837953	0.0836903	
239.8	0.0991008	0.08388251	
240	0.09920886	0.08407448	
240.2	0.0996828	0.0842662	
240.4	0.09976534	0.08445768	
240.6	0.09986722	0.08464891	
240.8	0.10015398	0.0848399	
241	0.10049858	0.08503064	
241.2	0.1002426	0.08522114	
241.4	0.10098433	0.0854114	
241.6	0.10055385	0.08560141	
241.8	0.1007613	0.08579119	
242	0.1005481	0.08598072	
242.2	0.10026494	0.08617	
242.4	0.10075143	0.08635905	
242.6	0.10110199	0.08654785	
242.8	0.10083447	0.08673642	
243	0.10079948	0.08692474	
243.2	0.10114903	0.08711282	
243.4	0.10112913	0.08730066	
243.6	0.10158734	0.08748827	
243.8	0.10224275	0.08767563	
244	0.10230456	0.08786275	
244.2	0.10246447	0.08804964	
244.4	0.10267715	0.08823628	
244.6	0.10317504	0.08842269	
244.8	0.10343766	0.08860886	
245	0.10352319	0.08879479	
245.2	0.10379136	0.08898048	
245.4	0.1042566	0.08916594	
245.6	0.10403474	0.08935116	
245.8	0.10446661	0.08953614	
246	0.10441397	0.08972089	
246.2	0.10512934	0.0899054	
246.4	0.10569233	0.09008968	
246.6	0.10568349	0.09027372	
246.8	0.10564828	0.09045752	
247	0.1058646	0.0906411	
247.2	0.10647643	0.09082443	
247.4	0.10686921	0.09100753	
247.6	0.10727946	0.0911904	
247.8	0.10745414	0.09137304	
248	0.10740636	0.09155544	
248.2	0.10767345	0.09173761	
248.4	0.10802454	0.09191954	
248.6	0.1079922	0.09210125	
248.8	0.10765509	0.09228272	
249	0.10757295	0.09246396	
249.2	0.10765486	0.09264497	
249.4	0.10758643	0.09282574	
249.6	0.10742011	0.09300629	
249.8	0.10702873	0.09318661	
250	0.10665826	0.09336669	
250.2	0.10665613	0.09354655	
250.4	0.10646617	0.09372617	
250.6	0.1066833	0.09390557	
250.8	0.10660796	0.09408474	
251	0.10639262	0.09426368	
251.2	0.10716425	0.09444239	
251.4	0.10671747	0.09462087	
251.6	0.10673112	0.09479912	
251.8	0.10728945	0.09497715	
252	0.10760148	0.09515495	
252.2	0.10784562	0.09533252	
252.4	0.10787524	0.09550986	
252.6	0.10795092	0.09568698	
252.8	0.10780242	0.09586388	
253	0.10843313	0.09604054	
253.2	0.10882306	0.09621698	
253.4	0.10910589	0.0963932	
253.6	0.1092931	0.09656919	
253.8	0.10913815	0.09674496	
254	0.11007496	0.0969205	
254.2	0.11026907	0.09709581	
254.4	0.11084827	0.09727091	
254.6	0.11123464	0.09744578	
254.8	0.11129123	0.09762042	
255	0.11149351	0.09779485	
255.2	0.11230044	0.09796905	
255.4	0.11210538	0.09814303	
255.6	0.11255899	0.09831678	
255.8	0.11320415	0.09849032	
256	0.11277826	0.09866363	
256.2	0.11254235	0.09883672	
256.4	0.11243361	0.09900959	
256.6	0.11278627	0.09918224	
256.8	0.11285871	0.09935467	
257	0.11343337	0.09952688	
257.2	0.11370688	0.09969887	
257.4	0.11341318	0.09987064	
257.6	0.11305333	0.10004219	
257.8	0.11351968	0.10021352	
258	0.1138899	0.10038463	
258.2	0.1137207	0.10055552	
258.4	0.11398241	0.1007262	
258.6	0.11437803	0.10089665	
258.8	0.11440632	0.10106689	
259	0.11457919	0.10123692	
259.2	0.11483453	0.10140672	
259.4	0.11498174	0.10157631	
259.6	0.11537513	0.10174568	
259.8	0.11526515	0.10191484	
260	0.11488063	0.10208378	
260.2	0.11490149	0.1022525	
260.4	0.11467345	0.10242101	
260.6	0.11484025	0.1025893	
260.8	0.11487236	0.10275738	
261	0.11493341	0.10292524	
261.2	0.11556425	0.10309289	
261.4	0.11516136	0.10326033	
261.6	0.11570012	0.10342755	
261.8	0.11640484	0.10359456	
262	0.11646136	0.10376135	
262.2	0.1167041	0.10392793	
262.4	0.11677584	0.1040943	
262.6	0.11730035	0.10426046	
262.8	0.11698937	0.1044264	
263	0.11712832	0.10459213	
263.2	0.1172933	0.10475765	
263.4	0.11751228	0.10492296	
263.6	0.11723885	0.10508806	
263.8	0.11678901	0.10525295	
264	0.11698815	0.10541762	
264.2	0.1166302	0.10558209	
264.4	0.11627528	0.10574635	
264.6	0.11655615	0.10591039	
264.8	0.11661964	0.10607423	
265	0.11657518	0.10623786	
265.2	0.11726901	0.10640128	
265.4	0.11739482	0.10656449	
265.6	0.11785086	0.10672749	
265.8	0.1175802	0.10689028	
266	0.11787135	0.10705287	
266.2	0.11861878	0.10721524	
266.4	0.11913027	0.10737742	
266.6	0.11916838	0.10753938	
266.8	0.11920129	0.10770114	
267	0.11965746	0.10786269	
267.2	0.12003769	0.10802403	
267.4	0.1204483	0.10818517	
267.6	0.12051978	0.1083461	
267.8	0.12085843	0.10850683	
268	0.12095832	0.10866735	
268.2	0.12057655	0.10882766	
268.4	0.12061971	0.10898777	
268.6	0.12083319	0.10914768	
268.8	0.12045452	0.10930738	
269	0.12050176	0.10946688	
269.2	0.12053614	0.10962618	
269.4	0.12054073	0.10978527	
269.6	0.12031303	0.10994416	
269.8	0.1202809	0.11010284	
270	0.12079664	0.11026133	
270.2	0.121516	0.11041961	
270.4	0.12108312	0.11057769	
270.6	0.1212031	0.11073556	
270.8	0.12165833	0.11089324	
271	0.12209365	0.11105071	
271.2	0.12248677	0.11120799	
271.4	0.12281158	0.11136506	
271.6	0.12300308	0.11152193	
271.8	0.12333249	0.1116786	
272	0.12363669	0.11183507	
272.2	0.12382461	0.11199134	
272.4	0.12450502	0.11214741	
272.6	0.12480304	0.11230328	
272.8	0.12507992	0.11245896	
273	0.12535372	0.11261443	
273.2	0.12531454	0.11276971	
273.4	0.12517117	0.11292479	
273.6	0.12455785	0.11307966	
273.8	0.12431317	0.11323435	
274	0.12412718	0.11338883	
274.2	0.12398053	0.11354312	
274.4	0.12355563	0.11369721	
274.6	0.12380523	0.1138511	
274.8	0.12353516	0.1140048	
275	0.12372908	0.1141583	
275.2	0.1238232	0.1143116	
275.4	0.1240889	0.11446471	
275.6	0.12465404	0.11461762	
275.8	0.12477229	0.11477034	
276	0.12482389	0.11492286	
276.2	0.12494605	0.11507519	
276.4	0.12563779	0.11522732	
276.6	0.12604085	0.11537926	
276.8	0.12619107	0.11553101	
277	0.12617546	0.11568256	
277.2	0.12578784	0.11583392	
277.4	0.12515606	0.11598508	
277.6	0.1247916	0.11613605	
277.8	0.1246644	0.11628683	
278	0.12465256	0.11643742	
278.2	0.12489573	0.11658781	
278.4	0.12511183	0.11673801	
278.6	0.12574427	0.11688802	
278.8	0.12580824	0.11703784	
279	0.12636414	0.11718747	
279.2	0.12680505	0.1173369	
279.4	0.12708868	0.11748615	
279.6	0.12737955	0.1176352	
279.8	0.12734089	0.11778407	
280	0.12741413	0.11793274	
280.2	0.12772333	0.11808122	
280.4	0.12772955	0.11822952	
280.6	0.12812017	0.11837762	
280.8	0.12782632	0.11852554	
281	0.12807277	0.11867327	
281.2	0.12788875	0.1188208	
281.4	0.12778876	0.11896815	
281.6	0.12749675	0.11911532	
281.8	0.12762565	0.11926229	
282	0.1281466	0.11940908	
282.2	0.12904441	0.11955568	
282.4	0.12957833	0.11970209	
282.6	0.1298026	0.11984831	
282.8	0.12985737	0.11999435	
283	0.13005684	0.1201402	
283.2	0.129785	0.12028587	
283.4	0.12990658	0.12043135	
283.6	0.12972987	0.12057664	
283.8	0.12997372	0.12072175	
284	0.12997499	0.12086667	
284.2	0.13002011	0.12101141	
284.4	0.12996259	0.12115596	
284.6	0.13000003	0.12130033	
284.8	0.12958868	0.12144451	
285	0.12979864	0.12158851	
285.2	0.12989436	0.12173233	
285.4	0.12983419	0.12187596	
285.6	0.13014375	0.12201941	
285.8	0.13047704	0.12216267	
286	0.13099168	0.12230575	
286.2	0.13149341	0.12244865	
286.4	0.13130647	0.12259137	
286.6	0.1309178	0.12273391	
286.8	0.13110156	0.12287626	
287	0.13083209	0.12301843	
287.2	0.13087894	0.12316042	
287.4	0.13145121	0.12330223	
287.6	0.13161403	0.12344385	
287.8	0.1319393	0.1235853	
288	0.13264628	0.12372657	
288.2	0.13279125	0.12386765	
288.4	0.13273668	0.12400856	
288.6	0.13290844	0.12414928	
288.8	0.1335428	0.12428983	
289	0.13377533	0.12443019	
289.2	0.1340691	0.12457038	
289.4	0.13405462	0.12471039	
289.6	0.13445551	0.12485022	
289.8	0.13439703	0.12498987	
290	0.13464454	0.12512934	
290.2	0.13436043	0.12526863	
290.4	0.13432942	0.12540775	
290.6	0.13420604	0.12554669	
290.8	0.13453772	0.12568545	
291	0.13474125	0.12582403	
291.2	0.13493043	0.12596244	
291.4	0.13542862	0.12610067	
291.6	0.13547256	0.12623872	
291.8	0.13583188	0.1263766	
292	0.13641439	0.1265143	
292.2	0.13643009	0.12665182	
292.4	0.13688866	0.12678917	
292.6	0.137423	0.12692635	
292.8	0.13783204	0.12706335	
293	0.13742144	0.12720017	
293.2	0.13727076	0.12733682	
293.4	0.13709478	0.1274733	
293.6	0.13685266	0.1276096	
293.8	0.13693664	0.12774572	
294	0.1368113	0.12788168	
294.2	0.13699672	0.12801745	
294.4	0.13764075	0.12815306	
294.6	0.13781753	0.12828849	
294.8	0.1386375	0.12842375	
295	0.13880269	0.12855884	
295.2	0.13890089	0.12869375	
295.4	0.1392628	0.12882849	
295.6	0.13920392	0.12896306	
295.8	0.13959928	0.12909746	
296	0.13978369	0.12923169	
296.2	0.14020816	0.12936574	
296.4	0.14028669	0.12949963	
296.6	0.1400346	0.12963334	
296.8	0.13944457	0.12976688	
297	0.13871493	0.12990025	
297.2	0.13838694	0.13003346	
297.4	0.138086	0.13016649	
297.6	0.13801771	0.13029935	
297.8	0.13800804	0.13043204	
298	0.13756997	0.13056456	
298.2	0.13799853	0.13069692	
298.4	0.13804693	0.1308291	
298.6	0.13832208	0.13096111	
298.8	0.13903366	0.13109296	
299	0.13930305	0.13122464	
299.2	0.13967921	0.13135615	
299.4	0.14061668	0.13148749	
299.6	0.14112352	0.13161867	
299.8	0.14182614	0.13174967	
300	0.14194392	0.13188051	
300.2	0.14213812	0.13201118	
300.4	0.14206923	0.13214169	
300.6	0.14125767	0.13227203	
300.8	0.14092614	0.1324022	
301	0.14129028	0.13253221	
301.2	0.14115447	0.13266205	
301.4	0.14079433	0.13279172	
301.6	0.1408363	0.13292123	
301.8	0.14049512	0.13305057	
302	0.14026158	0.13317975	
302.2	0.14037136	0.13330877	
302.4	0.14010103	0.13343761	
302.6	0.14038748	0.1335663	
302.8	0.1408096	0.13369482	
303	0.14127428	0.13382317	
303.2	0.14174785	0.13395136	
303.4	0.1423415	0.13407939	
303.6	0.14252951	0.13420726	
303.8	0.14307996	0.13433496	
304	0.14309785	0.1344625	
304.2	0.14355749	0.13458987	
304.4	0.14352624	0.13471708	
304.6	0.14331999	0.13484413	
304.8	0.14354772	0.13497102	
305	0.14324979	0.13509775	
305.2	0.14270914	0.13522431	
305.4	0.14269578	0.13535071	
305.6	0.14279167	0.13547695	
305.8	0.14264649	0.13560303	
306	0.14257888	0.13572895	
306.2	0.14240537	0.13585471	
306.4	0.14256385	0.13598031	
306.6	0.14288488	0.13610575	
306.8	0.1435088	0.13623102	
307	0.143813	0.13635614	
307.2	0.14430803	0.1364811	
307.4	0.14478533	0.13660589	
307.6	0.14561223	0.13673053	
307.8	0.14611559	0.13685501	
308	0.14682662	0.13697933	
308.2	0.14703445	0.13710349	
308.4	0.14701835	0.13722749	
308.6	0.14683168	0.13735134	
308.8	0.14609826	0.13747502	
309	0.14596438	0.13759855	
309.2	0.14606001	0.13772192	
309.4	0.14582775	0.13784513	
309.6	0.14577066	0.13796819	
309.8	0.14604157	0.13809109	
310	0.14598086	0.13821383	
310.2	0.14587553	0.13833641	
310.4	0.1460531	0.13845884	
310.6	0.14548601	0.13858111	
310.8	0.14530784	0.13870323	
311	0.14505311	0.13882519	
311.2	0.1451438	0.13894699	
311.4	0.14500487	0.13906864	
311.6	0.14507415	0.13919013	
311.8	0.14527783	0.13931147	
312	0.14541328	0.13943266	
312.2	0.145207	0.13955368	
312.4	0.14545393	0.13967456	
312.6	0.14582358	0.13979528	
312.8	0.14598554	0.13991584	
313	0.14689327	0.14003625	
313.2	0.14750441	0.14015651	
313.4	0.1480662	0.14027661	
313.6	0.14893249	0.14039656	
313.8	0.14930117	0.14051636	
314	0.14964333	0.14063601	
314.2	0.15062398	0.1407555	
314.4	0.15052564	0.14087484	
314.6	0.14992333	0.14099402	
314.8	0.15022143	0.14111306	
315	0.1503988	0.14123194	
315.2	0.15050462	0.14135067	
315.4	0.15037691	0.14146925	
315.6	0.15061017	0.14158768	
315.8	0.15038451	0.14170595	
316	0.15001576	0.14182408	
316.2	0.14977569	0.14194205	
316.4	0.14941868	0.14205987	
316.6	0.1492584	0.14217755	
316.8	0.14897105	0.14229507	
317	0.14905738	0.14241244	
317.2	0.14903287	0.14252967	
317.4	0.14924171	0.14264674	
317.6	0.14927545	0.14276366	
317.8	0.14942281	0.14288044	
318	0.15011226	0.14299706	
318.2	0.15041059	0.14311354	
318.4	0.15015708	0.14322987	
318.6	0.15042328	0.14334604	
318.8	0.15102633	0.14346208	
319	0.15149327	0.14357796	
319.2	0.152055	0.14369369	
319.4	0.15228417	0.14380928	
319.6	0.15242748	0.14392472	
319.8	0.1522787	0.14404001	
320	0.15279062	0.14415515	
320.2	0.15294196	0.14427015	
320.4	0.15310677	0.144385	
320.6	0.15388409	0.14449971	
320.8	0.15381997	0.14461426	
321	0.15360625	0.14472867	
321.2	0.15373464	0.14484294	
321.4	0.15343802	0.14495706	
321.6	0.15354526	0.14507103	
321.8	0.15355075	0.14518486	
322	0.15352644	0.14529854	
322.2	0.15392004	0.14541208	
322.4	0.15399757	0.14552547	
322.6	0.15463429	0.14563872	
322.8	0.15447281	0.14575182	
323	0.15509549	0.14586478	
323.2	0.15508494	0.14597759	
323.4	0.15450189	0.14609026	
323.6	0.15407392	0.14620279	
323.8	0.15443394	0.14631517	
324	0.15439783	0.14642741	
324.2	0.15430329	0.14653951	
324.4	0.15431508	0.14665146	
324.6	0.15428751	0.14676327	
324.8	0.15352157	0.14687494	
325	0.1536664	0.14698646	
325.2	0.15386282	0.14709784	
325.4	0.15336388	0.14720908	
325.6	0.15402683	0.14732018	
325.8	0.15425702	0.14743114	
326	0.15447427	0.14754195	
326.2	0.15495635	0.14765262	
326.4	0.1548976	0.14776315	
326.6	0.15589179	0.14787354	
326.8	0.15522484	0.14798379	
327	0.15569097	0.1480939	
327.2	0.15547641	0.14820387	
327.4	0.15538685	0.14831369	
327.6	0.15541128	0.14842338	
327.8	0.1556455	0.14853293	
328	0.1556168	0.14864233	
328.2	0.15597662	0.1487516	
328.4	0.15598473	0.14886073	
328.6	0.15607083	0.14896972	
328.8	0.15607626	0.14907857	
329	0.15643498	0.14918728	
329.2	0.15606666	0.14929585	
329.4	0.15584646	0.14940428	
329.6	0.15601019	0.14951257	
329.8	0.1562437	0.14962073	
330	0.1562514	0.14972875	
330.2	0.15604973	0.14983663	
330.4	0.15615304	0.14994437	
330.6	0.1566261	0.15005197	
330.8	0.15703434	0.15015944	
331	0.15796452	0.15026677	
331.2	0.15850408	0.15037396	
331.4	0.15886603	0.15048102	
331.6	0.15929905	0.15058794	
331.8	0.15993395	0.15069472	
332	0.16012499	0.15080137	
332.2	0.16034965	0.15090788	
332.4	0.16012459	0.15101425	
332.6	0.15999408	0.15112049	
332.8	0.15952905	0.15122659	
333	0.15955244	0.15133256	
333.2	0.15964112	0.15143839	
333.4	0.15965186	0.15154409	
333.6	0.15973056	0.15164965	
333.8	0.16010758	0.15175508	
334	0.1593043	0.15186037	
334.2	0.15917757	0.15196552	
334.4	0.15958265	0.15207055	
334.6	0.15953248	0.15217544	
334.8	0.16029317	0.15228019	
335	0.16033433	0.15238481	
335.2	0.15996692	0.1524893	
335.4	0.15992339	0.15259366	
335.6	0.16012106	0.15269788	
335.8	0.16022014	0.15280197	
336	0.1603488	0.15290592	
336.2	0.16031486	0.15300974	
336.4	0.16013251	0.15311343	
336.6	0.15996799	0.15321699	
336.8	0.16053683	0.15332042	
337	0.16095034	0.15342371	
337.2	0.16156568	0.15352687	
337.4	0.16201942	0.1536299	
337.6	0.16226877	0.1537328	
337.8	0.16245141	0.15383556	
338	0.16242368	0.1539382	
338.2	0.16275142	0.1540407	
338.4	0.16269044	0.15414308	
338.6	0.16211702	0.15424532	
338.8	0.16251113	0.15434743	
339	0.16205665	0.15444941	
339.2	0.16161459	0.15455126	
339.4	0.16150644	0.15465299	
339.6	0.16155864	0.15475458	
339.8	0.1614093	0.15485604	
340	0.16172984	0.15495737	
340.2	0.16161356	0.15505857	
340.4	0.16198736	0.15515965	
340.6	0.16239581	0.15526059	
340.8	0.1627538	0.15536141	
341	0.16319319	0.15546209	
341.2	0.1640095	0.15556265	
341.4	0.16453562	0.15566308	
341.6	0.16496242	0.15576338	
341.8	0.16549293	0.15586356	
342	0.16564847	0.1559636	
342.2	0.16541529	0.15606352	
342.4	0.16533136	0.15616331	
342.6	0.16496447	0.15626297	
342.8	0.16481786	0.15636251	
343	0.16456413	0.15646192	
343.2	0.16448497	0.1565612	
343.4	0.16407341	0.15666035	
343.6	0.16406211	0.15675938	
343.8	0.16381701	0.15685828	
344	0.16418287	0.15695706	
344.2	0.16425233	0.1570557	
344.4	0.16461237	0.15715423	
344.6	0.16467389	0.15725262	
344.8	0.16516402	0.1573509	
345	0.16621315	0.15744904	
345.2	0.16651689	0.15754706	
345.4	0.16706628	0.15764496	
345.6	0.1673121	0.15774273	
345.8	0.16710827	0.15784038	
346	0.16729419	0.1579379	
346.2	0.16746251	0.15803529	
346.4	0.16781923	0.15813256	
346.6	0.16781655	0.15822971	
346.8	0.16778078	0.15832674	
347	0.16761046	0.15842364	
347.2	0.16697833	0.15852041	
347.4	0.16699707	0.15861707	
347.6	0.16679558	0.15871359	
347.8	0.16684336	0.15881	
348	0.16710887	0.15890628	
348.2	0.167368	0.15900244	
348.4	0.167742	0.15909848	
348.6	0.16789159	0.15919439	
348.8	0.16831463	0.15929019	
349	0.16788809	0.15938586	
349.2	0.16782169	0.1594814	
349.4	0.16767867	0.15957683	
349.6	0.16770051	0.15967213	
349.8	0.16848653	0.15976731	
350	0.16908702	0.15986237	
350.2	0.16914802	0.15995731	
350.4	0.16938967	0.16005213	
350.6	0.1694437	0.16014683	
350.8	0.1695585	0.1602414	
351	0.1696849	0.16033586	
351.2	0.16952434	0.16043019	
351.4	0.17036823	0.16052441	
351.6	0.17053326	0.1606185	
351.8	0.17047106	0.16071247	
352	0.17041684	0.16080632	
352.2	0.1704291	0.16090006	
352.4	0.1699485	0.16099367	
352.6	0.16965641	0.16108717	
352.8	0.16935607	0.16118054	
353	0.16919663	0.1612738	
353.2	0.16971702	0.16136693	
353.4	0.17002528	0.16145995	
353.6	0.17059233	0.16155285	
353.8	0.17089218	0.16164563	
354	0.17074425	0.16173829	
354.2	0.17066326	0.16183083	
354.4	0.17085643	0.16192326	
354.6	0.17116765	0.16201557	
354.8	0.17136482	0.16210776	
355	0.17181788	0.16219983	
355.2	0.17171617	0.16229178	
355.4	0.17178561	0.16238362	
355.6	0.17172802	0.16247534	
355.8	0.17168353	0.16256694	
356	0.17176748	0.16265842	
356.2	0.17177153	0.16274979	
356.4	0.17131536	0.16284104	
356.6	0.17143754	0.16293218	
356.8	0.17149415	0.1630232	
357	0.17139055	0.1631141	
357.2	0.17181145	0.16320489	
357.4	0.17212842	0.16329556	
357.6	0.17181618	0.16338611	
357.8	0.17235592	0.16347655	
358	0.17266492	0.16356687	
358.2	0.17254853	0.16365708	
358.4	0.17266923	0.16374717	
358.6	0.17306088	0.16383715	
358.8	0.17320536	0.16392701	
359	0.17333238	0.16401676	
359.2	0.17332956	0.1641064	
359.4	0.17352962	0.16419592	
359.6	0.17361653	0.16428532	
359.8	0.17340746	0.16437461	
360	0.17330645	0.16446379	
360.2	0.17342318	0.16455285	
360.4	0.17319077	0.1646418	
360.6	0.17299487	0.16473063	
360.8	0.17292829	0.16481936	
361	0.17308046	0.16490797	
361.2	0.1731014	0.16499646	
361.4	0.17307823	0.16508484	
361.6	0.17275144	0.16517311	
361.8	0.17327068	0.16526127	
362	0.17271509	0.16534931	
362.2	0.17268475	0.16543725	
362.4	0.17309261	0.16552507	
362.6	0.17360451	0.16561277	
362.8	0.17365376	0.16570037	
363	0.17386298	0.16578785	
363.2	0.1742895	0.16587522	
363.4	0.17479302	0.16596248	
363.6	0.17512881	0.16604963	
363.8	0.17586392	0.16613667	
364	0.17668429	0.1662236	
364.2	0.1770279	0.16631041	
364.4	0.17696294	0.16639712	
364.6	0.17721304	0.16648371	
364.8	0.1775375	0.16657019	
365	0.17739687	0.16665657	
365.2	0.17706529	0.16674283	
365.4	0.17686875	0.16682898	
365.6	0.17618993	0.16691502	
365.8	0.17593646	0.16700096	
366	0.17546079	0.16708678	
366.2	0.17596089	0.16717249	
366.4	0.17611546	0.1672581	
366.6	0.17590194	0.16734359	
366.8	0.1759415	0.16742898	
367	0.1756336	0.16751425	
367.2	0.17618424	0.16759942	
367.4	0.17645639	0.16768448	
367.6	0.17667959	0.16776943	
367.8	0.17657138	0.16785427	
368	0.17657151	0.167939	
368.2	0.17639958	0.16802363	
368.4	0.17669333	0.16810814	
368.6	0.17734732	0.16819255	
368.8	0.17749415	0.16827685	
369	0.17776591	0.16836105	
369.2	0.17833958	0.16844513	
369.4	0.17857499	0.16852911	
369.6	0.17842102	0.16861298	
369.8	0.17876259	0.16869675	
370	0.17924927	0.1687804	
370.2	0.17964151	0.16886395	
370.4	0.17912449	0.1689474	
370.6	0.17888144	0.16903073	
370.8	0.17964544	0.16911396	
371	0.17957684	0.16919709	
371.2	0.17986443	0.16928011	
371.4	0.17962034	0.16936302	
371.6	0.17960365	0.16944582	
371.8	0.1794688	0.16952853	
372	0.17939705	0.16961112	
372.2	0.17941056	0.16969361	
372.4	0.17950883	0.16977599	
372.6	0.1800248	0.16985827	
372.8	0.18023602	0.16994045	
373	0.18054856	0.17002252	
373.2	0.18086573	0.17010448	
373.4	0.18117586	0.17018634	
373.6	0.18110277	0.17026809	
373.8	0.18121268	0.17034974	
374	0.181369	0.17043129	
374.2	0.1811635	0.17051273	
374.4	0.18079102	0.17059407	
374.6	0.18139464	0.1706753	
374.8	0.18182489	0.17075644	
375	0.18155826	0.17083746	
375.2	0.1815974	0.17091839	
375.4	0.18139359	0.17099921	
375.6	0.18141719	0.17107992	
375.8	0.18093972	0.17116054	
376	0.18108201	0.17124105	
376.2	0.18137963	0.17132146	
376.4	0.18139509	0.17140176	
376.6	0.18208961	0.17148196	
376.8	0.18189649	0.17156206	
377	0.18205269	0.17164206	
377.2	0.18227286	0.17172196	
377.4	0.18241575	0.17180175	
377.6	0.18257268	0.17188144	
377.8	0.182795	0.17196103	
378	0.18311664	0.17204052	
378.2	0.18341762	0.17211991	
378.4	0.18370167	0.17219919	
378.6	0.18404037	0.17227838	
378.8	0.18389758	0.17235746	
379	0.18396824	0.17243644	
379.2	0.1839758	0.17251533	
379.4	0.18366827	0.17259411	
379.6	0.18368766	0.17267279	
379.8	0.18338644	0.17275137	
380	0.18360919	0.17282985	
380.2	0.1832904	0.17290822	
380.4	0.1832904	0.17298729	
380.6	0.18315252	0.1729625	
380.8	0.18287253	0.17293773	
381	0.18298722	0.17291295	
381.2	0.18253344	0.17288818	
381.4	0.1823164	0.17286342	
381.6	0.18206771	0.17283865	
381.8	0.1811287	0.17281389	
382	0.18063228	0.17278914	
382.2	0.17969545	0.17276438	
382.4	0.17902365	0.17273963	
382.6	0.17838731	0.17271489	
382.8	0.17817402	0.17269015	
383	0.17782468	0.17266541	
383.2	0.1778241	0.17264067	
383.4	0.17779477	0.17261594	
383.6	0.17768869	0.17259121	
383.8	0.17745723	0.17256649	
384	0.17701656	0.17254177	
384.2	0.17650613	0.17251705	
384.4	0.1763312	0.17249234	
384.6	0.17619808	0.17246763	
384.8	0.17648094	0.17244292	
385	0.17628172	0.17241822	
385.2	0.17568174	0.17239352	
385.4	0.17532427	0.17236882	
385.6	0.1748035	0.17234413	
385.8	0.1741732	0.17231944	
386	0.17405233	0.17229475	
386.2	0.17357898	0.17227007	
386.4	0.17354345	0.17224539	
386.6	0.17328305	0.17222072	
386.8	0.17287232	0.17219605	
387	0.17276933	0.17217138	
387.2	0.17306147	0.17214672	
387.4	0.17292518	0.17212205	
387.6	0.17295208	0.1720974	
387.8	0.17258742	0.17207274	
388	0.17251629	0.17204809	
388.2	0.17181933	0.17202345	
388.4	0.17202251	0.1719988	
388.6	0.17266792	0.17197416	
388.8	0.17246051	0.17194953	
389	0.17160111	0.1719249	
389.2	0.17145481	0.17190027	
389.4	0.17131136	0.17187564	
389.6	0.17127067	0.17185102	
389.8	0.17147349	0.1718264	
390	0.17124464	0.17180179	
390.2	0.17121032	0.17177718	
390.4	0.17107847	0.17175257	
390.6	0.17044407	0.17172796	
390.8	0.17016199	0.17170336	
391	0.17001718	0.17167877	
391.2	0.16968434	0.17165417	
391.4	0.16954123	0.17162958	
391.6	0.16930933	0.17160499	
391.8	0.16875618	0.17158041	
392	0.16848828	0.17155583	
392.2	0.16810257	0.17153126	
392.4	0.16800225	0.17150668	
392.6	0.16799087	0.17148211	
392.8	0.16704979	0.17145755	
393	0.16686645	0.17143299	
393.2	0.16659144	0.17140843	
393.4	0.16645342	0.17138387	
393.6	0.16648868	0.17135932	
393.8	0.16687176	0.17133477	
394	0.16652624	0.17131023	
394.2	0.16650535	0.17128569	
394.4	0.16637302	0.17126115	
394.6	0.16590612	0.17123662	
394.8	0.16589199	0.17121209	
395	0.16558082	0.17118756	
395.2	0.16534201	0.17116304	
395.4	0.16551225	0.17113852	
395.6	0.16544276	0.171114	
395.8	0.16556719	0.17108949	
396	0.16577892	0.17106498	
396.2	0.16558202	0.17104047	
396.4	0.1656102	0.17101597	
396.6	0.16615692	0.17099147	
396.8	0.16607716	0.17096698	
397	0.16614377	0.17094249	
397.2	0.16596659	0.170918	
397.4	0.16645192	0.17089351	
397.6	0.16681838	0.17086903	
397.8	0.16672556	0.17084455	
398	0.16642823	0.17082008	
398.2	0.16629208	0.17079561	
398.4	0.16651382	0.17077114	
398.6	0.16634135	0.17074668	
398.8	0.16627695	0.17072222	
399	0.16638298	0.17069776	
399.2	0.16632231	0.17067331	
399.4	0.16662221	0.17064886	
399.6	0.16651242	0.17062441	
399.8	0.16649427	0.17059997	
400	0.16635828	0.17057553	
400.2	0.16599236	0.17055109	
400.4	0.16628112	0.17052666	
400.6	0.16669107	0.17050223	
400.8	0.16610631	0.17047781	
401	0.16576836	0.17045339	
401.2	0.16572479	0.17042897	
401.4	0.16569095	0.17040455	
401.6	0.16540934	0.17038014	
401.8	0.16480634	0.17035574	
402	0.16449628	0.17033133	
402.2	0.16453754	0.17030693	
402.4	0.16471688	0.17028253	
402.6	0.16432621	0.17025814	
402.8	0.16414491	0.17023375	
403	0.16416207	0.17020936	
403.2	0.16403765	0.17018498	
403.4	0.16377832	0.1701606	
403.6	0.16347452	0.17013622	
403.8	0.16354873	0.17011185	
404	0.16325055	0.17008748	
404.2	0.16294874	0.17006312	
404.4	0.16314782	0.17003875	
404.6	0.16284612	0.1700144	
404.8	0.16251631	0.16999004	
405	0.16243899	0.16996569	
405.2	0.1621658	0.16994134	
405.4	0.16167348	0.169917	
405.6	0.16160535	0.16989265	
405.8	0.16118217	0.16986832	
406	0.16110161	0.16984398	
406.2	0.16129228	0.16981965	
406.4	0.16074523	0.16979532	
406.6	0.16065307	0.169771	
406.8	0.16072525	0.16974668	
407	0.16117343	0.16972236	
407.2	0.16142555	0.16969805	
407.4	0.16150648	0.16967374	
407.6	0.16163244	0.16964943	
407.8	0.1623506	0.16962513	
408	0.16246834	0.16960083	
408.2	0.16239539	0.16957653	
408.4	0.16259226	0.16955224	
408.6	0.16257299	0.16952795	
408.8	0.16219758	0.16950367	
409	0.16185761	0.16947938	
409.2	0.16143893	0.16945511	
409.4	0.16122362	0.16943083	
409.6	0.16121566	0.16940656	
409.8	0.16062138	0.16938229	
410	0.16079902	0.16935803	
410.2	0.16084841	0.16933377	
410.4	0.16045736	0.16930951	
410.6	0.16060274	0.16928525	
410.8	0.16034147	0.169261	
411	0.16014007	0.16923676	
411.2	0.16005132	0.16921251	
411.4	0.15972694	0.16918827	
411.6	0.15977242	0.16916403	
411.8	0.16047228	0.1691398	
412	0.16054743	0.16911557	
412.2	0.16032279	0.16909134	
412.4	0.16033173	0.16906712	
412.6	0.15998653	0.1690429	
412.8	0.15957038	0.16901869	
413	0.15975387	0.16899447	
413.2	0.15935179	0.16897026	
413.4	0.15875263	0.16894606	
413.6	0.15844981	0.16892186	
413.8	0.1588018	0.16889766	
414	0.1592346	0.16887346	
414.2	0.15930971	0.16884927	
414.4	0.15927381	0.16882508	
414.6	0.1596109	0.1688009	
414.8	0.15948507	0.16877672	
415	0.15999962	0.16875254	
415.2	0.16043304	0.16872836	
415.4	0.16091696	0.16870419	
415.6	0.1614465	0.16868002	
415.8	0.16188329	0.16865586	
416	0.16223898	0.1686317	
416.2	0.16189975	0.16860754	
416.4	0.1613859	0.16858339	
416.6	0.16116251	0.16855924	
416.8	0.16040245	0.16853509	
417	0.15963675	0.16851095	
417.2	0.15893776	0.16848681	
417.4	0.15835463	0.16846267	
417.6	0.15843445	0.16843854	
417.8	0.1584858	0.16841441	
418	0.15822541	0.16839028	
418.2	0.15823624	0.16836616	
418.4	0.15828461	0.16834204	
418.6	0.15878389	0.16831793	
418.8	0.15887668	0.16829381	
419	0.15909334	0.16826971	
419.2	0.15896596	0.1682456	
419.4	0.15923832	0.1682215	
419.6	0.15930578	0.1681974	
419.8	0.15973123	0.1681733	
420	0.15973262	0.16814921	
420.2	0.15924112	0.16812512	
420.4	0.15894455	0.16810104	
420.6	0.15863102	0.16807696	
420.8	0.15787155	0.16805288	
421	0.15786665	0.16802881	
421.2	0.15805526	0.16800474	
421.4	0.15766253	0.16798067	
421.6	0.15798833	0.16795661	
421.8	0.15796822	0.16793254	
422	0.15791934	0.16790849	
422.2	0.15803137	0.16788443	
422.4	0.15818537	0.16786038	
422.6	0.15844276	0.16783634	
422.8	0.15838142	0.16781229	
423	0.15813259	0.16778825	
423.2	0.15871078	0.16776422	
423.4	0.1586571	0.16774018	
423.6	0.15889022	0.16771616	
423.8	0.15871663	0.16769213	
424	0.15861634	0.16766811	
424.2	0.15846229	0.16764409	
424.4	0.1585447	0.16762007	
424.6	0.15823074	0.16759606	
424.8	0.15835985	0.16757205	
425	0.15829529	0.16754805	
425.2	0.15826702	0.16752404	
425.4	0.15814006	0.16750005	
425.6	0.15869536	0.16747605	
425.8	0.15855609	0.16745206	
426	0.15865812	0.16742807	
426.2	0.15906473	0.16740409	
426.4	0.15952531	0.1673801	
426.6	0.15974356	0.16735613	
426.8	0.1599004	0.16733215	
427	0.16010834	0.16730818	
427.2	0.15989899	0.16728421	
427.4	0.15934175	0.16726025	
427.6	0.15954341	0.16723629	
427.8	0.15956229	0.16721233	
428	0.16010426	0.16718838	
428.2	0.16030001	0.16716443	
428.4	0.16013549	0.16714048	
428.6	0.15946054	0.16711654	
428.8	0.15867988	0.1670926	
429	0.15798426	0.16706866	
429.2	0.15784443	0.16704473	
429.4	0.15768123	0.1670208	
429.6	0.15744752	0.16699687	
429.8	0.15722578	0.16697295	
430	0.15724553	0.16694903	
430.2	0.1571556	0.16692511	
430.4	0.15747008	0.1669012	
430.6	0.1571928	0.16687729	
430.8	0.15713146	0.16685338	
431	0.15754952	0.16682948	
431.2	0.15713675	0.16680558	
431.4	0.15739331	0.16678169	
431.6	0.15773974	0.16675779	
431.8	0.15844439	0.16673391	
432	0.15896137	0.16671002	
432.2	0.1588649	0.16668614	
432.4	0.15840153	0.16666226	
432.6	0.15820095	0.16663838	
432.8	0.15837507	0.16661451	
433	0.1587739	0.16659064	
433.2	0.15891888	0.16656678	
433.4	0.15876815	0.16654292	
433.6	0.15836198	0.16651906	
433.8	0.15799364	0.16649521	
434	0.15735246	0.16647136	
434.2	0.15729831	0.16644751	
434.4	0.1572848	0.16642366	
434.6	0.15682989	0.16639982	
434.8	0.15673666	0.16637598	
435	0.15658456	0.16635215	
435.2	0.15582607	0.16632832	
435.4	0.15574317	0.16630449	
435.6	0.15577769	0.16628067	
435.8	0.15577622	0.16625685	
436	0.15548648	0.16623303	
436.2	0.15536576	0.16620922	
436.4	0.15543426	0.16618541	
436.6	0.15532142	0.1661616	
436.8	0.15581995	0.1661378	
437	0.15569888	0.166114	
437.2	0.15573125	0.1660902	
437.4	0.15553321	0.16606641	
437.6	0.15492945	0.16604262	
437.8	0.15426572	0.16601883	
438	0.15421792	0.16599505	
438.2	0.15452875	0.16597127	
438.4	0.15459548	0.16594749	
438.6	0.15495875	0.16592372	
438.8	0.15521804	0.16589995	
439	0.15498384	0.16587619	
439.2	0.15479519	0.16585242	
439.4	0.15502697	0.16582866	
439.6	0.15533777	0.16580491	
439.8	0.15552789	0.16578116	
440	0.15572159	0.16575741	
440.2	0.15608218	0.16573366	
440.4	0.1562657	0.16570992	
440.6	0.15597586	0.16568618	
440.8	0.15640367	0.16566245	
441	0.1562528	0.16563872	
441.2	0.15635031	0.16561499	
441.4	0.15582848	0.16559126	
441.6	0.15557327	0.16556754	
441.8	0.15519146	0.16554382	
442	0.15570923	0.16552011	
442.2	0.15594228	0.1654964	
442.4	0.15625006	0.16547269	
442.6	0.15614987	0.16544898	
442.8	0.1554675	0.16542528	
443	0.15486476	0.16540158	
443.2	0.15482472	0.16537789	
443.4	0.15480178	0.1653542	
443.6	0.15529198	0.16533051	
443.8	0.15511603	0.16530683	
444	0.15476434	0.16528315	
444.2	0.15525365	0.16525947	
444.4	0.15519701	0.16523579	
444.6	0.15491687	0.16521212	
444.8	0.15495582	0.16518846	
445	0.155065	0.16516479	
445.2	0.15506374	0.16514113	
445.4	0.15514783	0.16511747	
445.6	0.15522041	0.16509382	
445.8	0.15541569	0.16507017	
446	0.15578744	0.16504652	
446.2	0.15578693	0.16502288	
446.4	0.15571729	0.16499924	
446.6	0.15535149	0.1649756	
446.8	0.1550962	0.16495197	
447	0.15499502	0.16492834	
447.2	0.1553517	0.16490471	
447.4	0.15531917	0.16488109	
447.6	0.15593603	0.16485747	
447.8	0.15590063	0.16483385	
448	0.15609159	0.16481024	
448.2	0.15636425	0.16478663	
448.4	0.15635649	0.16476302	
448.6	0.15644106	0.16473942	
448.8	0.15621726	0.16471582	
449	0.15637314	0.16469222	
449.2	0.15598738	0.16466863	
449.4	0.15599869	0.16464504	
449.6	0.1555674	0.16462146	
449.8	0.15566073	0.16459787	
450	0.15539685	0.16457429	
450.2	0.15516491	0.16455072	
450.4	0.15539767	0.16452715	
450.6	0.15536202	0.16450358	
450.8	0.15544593	0.16448001	
451	0.15527152	0.16445645	
451.2	0.15511673	0.16443289	
451.4	0.1550422	0.16440933	
451.6	0.15501006	0.16438578	
451.8	0.15497902	0.16436223	
452	0.15500035	0.16433869	
452.2	0.15449928	0.16431514	
452.4	0.15466614	0.16429161	
452.6	0.15451517	0.16426807	
452.8	0.15452236	0.16424454	
453	0.15452001	0.16422101	
453.2	0.15424235	0.16419748	
453.4	0.15454708	0.16417396	
453.6	0.15437952	0.16415044	
453.8	0.15467244	0.16412693	
454	0.15439992	0.16410342	
454.2	0.15442437	0.16407991	
454.4	0.15485052	0.1640564	
454.6	0.15481496	0.1640329	
454.8	0.15459536	0.1640094	
455	0.15445027	0.16398591	
455.2	0.15420989	0.16396242	
455.4	0.15427629	0.16393893	
455.6	0.15432192	0.16391544	
455.8	0.15434483	0.16389196	
456	0.15483885	0.16386848	
456.2	0.15429939	0.16384501	
456.4	0.15430294	0.16382154	
456.6	0.15457438	0.16379807	
456.8	0.15507393	0.1637746	
457	0.1549056	0.16375114	
457.2	0.15491745	0.16372768	
457.4	0.15491318	0.16370423	
457.6	0.15460936	0.16368078	
457.8	0.1549646	0.16365733	
458	0.1548701	0.16363389	
458.2	0.15525955	0.16361045	
458.4	0.15573786	0.16358701	
458.6	0.15576643	0.16356357	
458.8	0.15532815	0.16354014	
459	0.15524524	0.16351671	
459.2	0.154778	0.16349329	
459.4	0.15428903	0.16346987	
459.6	0.1543188	0.16344645	
459.8	0.15409301	0.16342304	
460	0.15407896	0.16339963	
460.2	0.15352985	0.16337622	
460.4	0.15319252	0.16335281	
460.6	0.15343977	0.16332941	
460.8	0.15316961	0.16330601	
461	0.15256021	0.16328262	
461.2	0.15232117	0.16325923	
461.4	0.15308005	0.16323584	
461.6	0.15300692	0.16321246	
461.8	0.15376709	0.16318908	
462	0.15387308	0.1631657	
462.2	0.15422017	0.16314233	
462.4	0.15442896	0.16311895	
462.6	0.15444831	0.16309559	
462.8	0.15441734	0.16307222	
463	0.15430098	0.16304886	
463.2	0.15441201	0.1630255	
463.4	0.15402146	0.16300215	
463.6	0.15393263	0.1629788	
463.8	0.15368581	0.16295545	
464	0.15369522	0.16293211	
464.2	0.15391796	0.16290877	
464.4	0.15291963	0.16288543	
464.6	0.15271552	0.1628621	
464.8	0.152219	0.16283877	
465	0.15204772	0.16281544	
465.2	0.15263325	0.16279211	
465.4	0.1532039	0.16276879	
465.6	0.15268938	0.16274548	
465.8	0.15311926	0.16272216	
466	0.15292867	0.16269885	
466.2	0.15339974	0.16267554	
466.4	0.15364551	0.16265224	
466.6	0.15392539	0.16262894	
466.8	0.15457331	0.16260564	
467	0.15487719	0.16258235	
467.2	0.15473715	0.16255906	
467.4	0.15438981	0.16253577	
467.6	0.15430034	0.16251249	
467.8	0.1540499	0.16248921	
468	0.15396299	0.16246593	
468.2	0.15308231	0.16244266	
468.4	0.15212134	0.16241939	
468.6	0.15159671	0.16239612	
468.8	0.15153699	0.16237285	
469	0.15179757	0.16234959	
469.2	0.15219827	0.16232634	
469.4	0.15176695	0.16230308	
469.6	0.15129553	0.16227983	
469.8	0.15086663	0.16225658	
470	0.15111835	0.16223334	
470.2	0.15189899	0.1622101	
470.4	0.15171863	0.16218686	
470.6	0.15256377	0.16216363	
470.8	0.15315038	0.1621404	
471	0.15320834	0.16211717	
471.2	0.15306729	0.16209395	
471.4	0.1532803	0.16207073	
471.6	0.15316756	0.16204751	
471.8	0.15276341	0.16202429	
472	0.15254536	0.16200108	
472.2	0.15249234	0.16197788	
472.4	0.15255569	0.16195467	
472.6	0.15264163	0.16193147	
472.8	0.15282503	0.16190828	
473	0.15289844	0.16188508	
473.2	0.15246866	0.16186189	
473.4	0.15197968	0.1618387	
473.6	0.15139401	0.16181552	
473.8	0.15145457	0.16179234	
474	0.15139713	0.16176916	
474.2	0.15137019	0.16174599	
474.4	0.15100053	0.16172282	
474.6	0.15147203	0.16169965	
474.8	0.15070319	0.16167648	
475	0.15072172	0.16165332	
475.2	0.15090183	0.16163017	
475.4	0.15105223	0.16160701	
475.6	0.15129404	0.16158386	
475.8	0.15156515	0.16156071	
476	0.1517168	0.16153757	
476.2	0.15219229	0.16151443	
476.4	0.15210622	0.16149129	
476.6	0.15255242	0.16146816	
476.8	0.15242632	0.16144503	
477	0.15238556	0.1614219	
477.2	0.15266254	0.16139877	
477.4	0.15280125	0.16137565	
477.6	0.15295195	0.16135253	
477.8	0.15289193	0.16132942	
478	0.15263414	0.16130631	
478.2	0.1527917	0.1612832	
478.4	0.15252667	0.1612601	
478.6	0.15261718	0.161237	
478.8	0.15218053	0.1612139	
479	0.15243594	0.1611908	
479.2	0.15258853	0.16116771	
479.4	0.15239145	0.16114462	
479.6	0.15206854	0.16112154	
479.8	0.15207663	0.16109846	
480	0.15201412	0.16107538	
480.2	0.15204714	0.16105231	
480.4	0.15195477	0.16102923	
480.6	0.15236812	0.16100617	
480.8	0.15217046	0.1609831	
481	0.1522032	0.16096004	
481.2	0.15316417	0.16093698	
481.4	0.15306205	0.16091393	
481.6	0.15323084	0.16089088	
481.8	0.15282464	0.16086783	
482	0.15264415	0.16084478	
482.2	0.15271201	0.16082174	
482.4	0.15236466	0.1607987	
482.6	0.15245718	0.16077567	
482.8	0.15199461	0.16075263	
483	0.15154219	0.16072961	
483.2	0.15078652	0.16070658	
483.4	0.15012011	0.16068356	
483.6	0.14998978	0.16066054	
483.8	0.15031173	0.16063753	
484	0.15061695	0.16061451	
484.2	0.15098463	0.1605915	
484.4	0.15096138	0.1605685	
484.6	0.15121469	0.1605455	
484.8	0.15103296	0.1605225	
485	0.15197232	0.1604995	
485.2	0.15197072	0.16047651	
485.4	0.15200988	0.16045352	
485.6	0.15251676	0.16043054	
485.8	0.15253812	0.16040755	
486	0.15220648	0.16038457	
486.2	0.15211105	0.1603616	
486.4	0.15142664	0.16033863	
486.6	0.15090598	0.16031566	
486.8	0.15027647	0.16029269	
487	0.14974071	0.16026973	
487.2	0.14934977	0.16024677	
487.4	0.14932441	0.16022381	
487.6	0.14924462	0.16020086	
487.8	0.14894528	0.16017791	
488	0.14971333	0.16015497	
488.2	0.15024986	0.16013202	
488.4	0.1499425	0.16010908	
488.6	0.15045346	0.16008615	
488.8	0.15070241	0.16006321	
489	0.15131996	0.16004028	
489.2	0.15105831	0.16001736	
489.4	0.15213836	0.15999443	
489.6	0.15230035	0.15997151	
489.8	0.15217004	0.1599486	
490	0.15146017	0.15992568	
490.2	0.15090746	0.15990277	
490.4	0.1505102	0.15987987	
490.6	0.15062492	0.15985696	
490.8	0.15050439	0.15983406	
491	0.15003715	0.15981117	
491.2	0.14951978	0.15978827	
491.4	0.14896905	0.15976538	
491.6	0.1488178	0.1597425	
491.8	0.14875317	0.15971961	
492	0.14953125	0.15969673	
492.2	0.14973652	0.15967386	
492.4	0.14948787	0.15965098	
492.6	0.15041687	0.15962811	
492.8	0.1506154	0.15960524	
493	0.1511209	0.15958238	
493.2	0.15154024	0.15955952	
493.4	0.15238208	0.15953666	
493.6	0.15245945	0.15951381	
493.8	0.15232519	0.15949096	
494	0.15217654	0.15946811	
494.2	0.15228423	0.15944526	
494.4	0.152775	0.15942242	
494.6	0.15270198	0.15939958	
494.8	0.15204333	0.15937675	
495	0.15131517	0.15935392	
495.2	0.15120092	0.15933109	
495.4	0.15063602	0.15930827	
495.6	0.15027546	0.15928544	
495.8	0.14999723	0.15926263	
496	0.150323	0.15923981	
496.2	0.15055276	0.159217	
496.4	0.15081097	0.15919419	
496.6	0.15149153	0.15917138	
496.8	0.15140178	0.15914858	
497	0.15162976	0.15912578	
497.2	0.15199744	0.15910299	
497.4	0.15249445	0.1590802	
497.6	0.15216844	0.15905741	
497.8	0.15175796	0.15903462	
498	0.15227045	0.15901184	
498.2	0.15193722	0.15898906	
498.4	0.15198448	0.15896628	
498.6	0.15103178	0.15894351	
498.8	0.15083761	0.15892074	
499	0.15000894	0.15889798	
499.2	0.14932701	0.15887521	
499.4	0.14887348	0.15885245	
499.6	0.1487774	0.1588297	
499.8	0.14899553	0.15880695	
500	0.14918516	0.1587842	
500.2	0.14923084	0.15876145	
500.4	0.14928344	0.15873871	
500.6	0.14941053	0.15871597	
500.8	0.14935187	0.15869323	
501	0.14970309	0.1586705	
501.2	0.14990063	0.15864777	
501.4	0.14998742	0.15862504	
501.6	0.15001561	0.15860232	
501.8	0.15037951	0.15857959	
502	0.15110393	0.15855688	
502.2	0.15105671	0.15853416	
502.4	0.15110699	0.15851145	
502.6	0.1510004	0.15848875	
502.8	0.15112572	0.15846604	
503	0.15082486	0.15844334	
503.2	0.1508768	0.15842064	
503.4	0.15105912	0.15839795	
503.6	0.15088855	0.15837526	
503.8	0.15108885	0.15835257	
504	0.1512841	0.15832988	
504.2	0.1509506	0.1583072	
504.4	0.1508451	0.15828453	
504.6	0.15073921	0.15826185	
504.8	0.15087842	0.15823918	
505	0.15096185	0.15821651	
505.2	0.15060313	0.15819384	
505.4	0.15062928	0.15817118	
505.6	0.15080586	0.15814852	
505.8	0.15093799	0.15812587	
506	0.15058106	0.15810322	
506.2	0.150187	0.15808057	
506.4	0.14992713	0.15805792	
506.6	0.1498387	0.15803528	
506.8	0.14942083	0.15801264	
507	0.14898691	0.15799	
507.2	0.14809034	0.15796737	
507.4	0.1479116	0.15794474	
507.6	0.14787326	0.15792212	
507.8	0.14760801	0.15789949	
508	0.14776857	0.15787687	
508.2	0.14730753	0.15785426	
508.4	0.14786684	0.15783164	
508.6	0.14808759	0.15780903	
508.8	0.14821791	0.15778643	
509	0.14826026	0.15776382	
509.2	0.14844635	0.15774122	
509.4	0.14897917	0.15771863	
509.6	0.14904011	0.15769603	
509.8	0.14884323	0.15767344	
510	0.14886226	0.15765085	
510.2	0.14905368	0.15762827	
510.4	0.14918659	0.15760569	
510.6	0.14942869	0.15758311	
510.8	0.14979023	0.15756054	
511	0.14970125	0.15753797	
511.2	0.14948624	0.1575154	
511.4	0.14957792	0.15749283	
511.6	0.14947628	0.15747027	
511.8	0.14957082	0.15744771	
512	0.15011435	0.15742516	
512.2	0.15031223	0.15740261	
512.4	0.15016962	0.15738006	
512.6	0.15001541	0.15735751	
512.8	0.15004344	0.15733497	
513	0.15036625	0.15731243	
513.2	0.15049553	0.1572899	
513.4	0.15024245	0.15726736	
513.6	0.15024085	0.15724483	
513.8	0.14980097	0.15722231	
514	0.15016918	0.15719979	
514.2	0.15014205	0.15717727	
514.4	0.15000702	0.15715475	
514.6	0.15067611	0.15713224	
514.8	0.15064072	0.15710973	
515	0.15024173	0.15708722	
515.2	0.14970567	0.15706472	
515.4	0.14956743	0.15704222	
515.6	0.14978908	0.15701972	
515.8	0.1497088	0.15699723	
516	0.14904851	0.15697474	
516.2	0.14853534	0.15695225	
516.4	0.14770462	0.15692976	
516.6	0.14790701	0.15690728	
516.8	0.1483869	0.15688481	
517	0.14811456	0.15686233	
517.2	0.14814792	0.15683986	
517.4	0.14792625	0.15681739	
517.6	0.14794307	0.15679493	
517.8	0.14743403	0.15677247	
518	0.14791389	0.15675001	
518.2	0.14771536	0.15672755	
518.4	0.14765485	0.1567051	
518.6	0.14811316	0.15668265	
518.8	0.14782822	0.15666021	
519	0.14809821	0.15663776	
519.2	0.14845152	0.15661533	
519.4	0.14875271	0.15659289	
519.6	0.14884946	0.15657046	
519.8	0.14809989	0.15654803	
520	0.14823236	0.1565256	
520.2	0.14796338	0.15650318	
520.4	0.1480837	0.15648076	
520.6	0.14822094	0.15645834	
520.8	0.14863861	0.15643593	
521	0.14790642	0.15641352	
521.2	0.14800919	0.15639111	
521.4	0.14792448	0.15636871	
521.6	0.14817011	0.15634631	
521.8	0.14835311	0.15632391	
522	0.14879325	0.15630152	
522.2	0.14856033	0.15627913	
522.4	0.14871428	0.15625674	
522.6	0.14909048	0.15623435	
522.8	0.14916594	0.15621197	
523	0.14966644	0.15618959	
523.2	0.14965674	0.15616722	
523.4	0.14928398	0.15614485	
523.6	0.14935655	0.15612248	
523.8	0.14901669	0.15610011	
524	0.14906205	0.15607775	
524.2	0.14830798	0.15605539	
524.4	0.14853162	0.15603304	
524.6	0.14828739	0.15601069	
524.8	0.14861143	0.15598834	
525	0.14836338	0.15596599	
525.2	0.1489067	0.15594365	
525.4	0.14897687	0.15592131	
525.6	0.14956413	0.15589897	
525.8	0.14984342	0.15587664	
526	0.15036318	0.15585431	
526.2	0.15043619	0.15583198	
526.4	0.15093925	0.15580966	
526.6	0.15134228	0.15578734	
526.8	0.15135138	0.15576502	
527	0.15132619	0.15574271	
527.2	0.1512346	0.1557204	
527.4	0.15073692	0.15569809	
527.6	0.15079182	0.15567578	
527.8	0.14979412	0.15565348	
528	0.14917116	0.15563119	
528.2	0.14873869	0.15560889	
528.4	0.14834558	0.1555866	
528.6	0.14763453	0.15556431	
528.8	0.14776285	0.15554203	
529	0.14760268	0.15551974	
529.2	0.14714157	0.15549746	
529.4	0.14681921	0.15547519	
529.6	0.14734473	0.15545292	
529.8	0.14776954	0.15543065	
530	0.14834787	0.15540838	
530.2	0.14888372	0.15538612	
530.4	0.14928063	0.15536386	
530.6	0.14978461	0.1553416	
530.8	0.15021815	0.15531935	
531	0.15002882	0.1552971	
531.2	0.1499347	0.15527485	
531.4	0.14960444	0.15525261	
531.6	0.14987628	0.15523037	
531.8	0.14940658	0.15520813	
532	0.14960352	0.1551859	
532.2	0.14926385	0.15516366	
532.4	0.14878476	0.15514144	
532.6	0.14829169	0.15511921	
532.8	0.14817898	0.15509699	
533	0.14801802	0.15507477	
533.2	0.1470737	0.15505256	
533.4	0.14731932	0.15503035	
533.6	0.14761273	0.15500814	
533.8	0.14812808	0.15498593	
534	0.14836605	0.15496373	
534.2	0.1480691	0.15494153	
534.4	0.14809698	0.15491933	
534.6	0.14835747	0.15489714	
534.8	0.14815447	0.15487495	
535	0.14798754	0.15485276	
535.2	0.14827914	0.15483058	
535.4	0.14864173	0.1548084	
535.6	0.14858093	0.15478622	
535.8	0.14848668	0.15476405	
536	0.14817454	0.15474188	
536.2	0.14800443	0.15471971	
536.4	0.14782969	0.15469755	
536.6	0.14800993	0.15467539	
536.8	0.14871844	0.15465323	
537	0.14896033	0.15463107	
537.2	0.1487915	0.15460892	
537.4	0.14962842	0.15458677	
537.6	0.14979967	0.15456463	
537.8	0.14986315	0.15454249	
538	0.14939205	0.15452035	
538.2	0.14870915	0.15449821	
538.4	0.14864474	0.15447608	
538.6	0.14863347	0.15445395	
538.8	0.14879135	0.15443183	
539	0.14904917	0.1544097	
539.2	0.14912699	0.15438758	
539.4	0.14852757	0.15436547	
539.6	0.14755588	0.15434335	
539.8	0.14750557	0.15432124	
540	0.14717101	0.15429913	
540.2	0.1470611	0.15427703	
540.4	0.14737034	0.15425493	
540.6	0.1472022	0.15423283	
540.8	0.14753923	0.15421074	
541	0.14722399	0.15418865	
541.2	0.14759735	0.15416656	
541.4	0.14782674	0.15414447	
541.6	0.14732155	0.15412239	
541.8	0.14677136	0.15410031	
542	0.14661921	0.15407824	
542.2	0.14663445	0.15405617	
542.4	0.14673527	0.1540341	
542.6	0.14702557	0.15401203	
542.8	0.14760235	0.15398997	
543	0.14780194	0.15396791	
543.2	0.14782588	0.15394585	
543.4	0.14707224	0.1539238	
543.6	0.14698564	0.15390175	
543.8	0.14731964	0.1538797	
544	0.14728946	0.15385766	
544.2	0.14697025	0.15383562	
544.4	0.14724179	0.15381358	
544.6	0.14702724	0.15379154	
544.8	0.14754379	0.15376951	
545	0.14768379	0.15374748	
545.2	0.14830881	0.15372546	
545.4	0.14809982	0.15370344	
545.6	0.147789	0.15368142	
545.8	0.14821879	0.1536594	
546	0.14864645	0.15363739	
546.2	0.1487156	0.15361538	
546.4	0.14851945	0.15359338	
546.6	0.14858397	0.15357137	
546.8	0.14884558	0.15354937	
547	0.14850476	0.15352738	
547.2	0.14779431	0.15350538	
547.4	0.14701967	0.15348339	
547.6	0.14697072	0.15346141	
547.8	0.146723	0.15343942	
548	0.14671699	0.15341744	
548.2	0.14638318	0.15339546	
548.4	0.14695538	0.15337349	
548.6	0.1471644	0.15335152	
548.8	0.14707701	0.15332955	
549	0.14679995	0.15330758	
549.2	0.14695403	0.15328562	
549.4	0.14708232	0.15326366	
549.6	0.14752761	0.15324171	
549.8	0.14847521	0.15321976	
550	0.14875006	0.15319781	
550.2	0.14890016	0.15317586	
550.4	0.14928649	0.15315392	
550.6	0.14913335	0.15313198	
550.8	0.14862933	0.15311004	
551	0.14858005	0.15308811	
551.2	0.14801393	0.15306618	
551.4	0.14796411	0.15304425	
551.6	0.14781825	0.15302232	
551.8	0.14761618	0.1530004	
552	0.14768654	0.15297849	
552.2	0.14716836	0.15295657	
552.4	0.14715488	0.15293466	
552.6	0.14641943	0.15291275	
552.8	0.14602627	0.15289084	
553	0.14561066	0.15286894	
553.2	0.14581616	0.15284704	
553.4	0.14594837	0.15282515	
553.6	0.14631636	0.15280325	
553.8	0.14674167	0.15278137	
554	0.1471894	0.15275948	
554.2	0.14782228	0.1527376	
554.4	0.14802781	0.15271571	
554.6	0.14789194	0.15269384	
554.8	0.14806899	0.15267196	
555	0.14878546	0.15265009	
555.2	0.1483151	0.15262822	
555.4	0.14825391	0.15260636	
555.6	0.14783898	0.1525845	
555.8	0.14716642	0.15256264	
556	0.14709282	0.15254079	
556.2	0.14653334	0.15251893	
556.4	0.14641524	0.15249708	
556.6	0.14637403	0.15247524	
556.8	0.1462504	0.1524534	
557	0.14595297	0.15243156	
557.2	0.14554478	0.15240972	
557.4	0.1457343	0.15238789	
557.6	0.14594619	0.15236606	
557.8	0.14631552	0.15234423	
558	0.14687422	0.15232241	
558.2	0.14769452	0.15230058	
558.4	0.14781654	0.15227877	
558.6	0.14785444	0.15225695	
558.8	0.1476377	0.15223514	
559	0.14794788	0.15221333	
559.2	0.14759279	0.15219153	
559.4	0.14746496	0.15216973	
559.6	0.14790784	0.15214793	
559.8	0.14744775	0.15212613	
560	0.14807584	0.15210434	
560.2	0.14776327	0.15208255	
560.4	0.14763882	0.15206076	
560.6	0.14731033	0.15203898	
560.8	0.14705609	0.1520172	
561	0.14702796	0.15199542	
561.2	0.14672324	0.15197365	
561.4	0.14687783	0.15195188	
561.6	0.14664177	0.15193011	
561.8	0.14642166	0.15190834	
562	0.14681452	0.15188658	
562.2	0.14658522	0.15186482	
562.4	0.14574878	0.15184307	
562.6	0.1455192	0.15182132	
562.8	0.14565675	0.15179957	
563	0.14612456	0.15177782	
563.2	0.14593722	0.15175608	
563.4	0.1457512	0.15173434	
563.6	0.14611992	0.1517126	
563.8	0.14607302	0.15169087	
564	0.14663516	0.15166914	
564.2	0.14629774	0.15164741	
564.4	0.14579813	0.15162569	
564.6	0.14576043	0.15160397	
564.8	0.14611446	0.15158225	
565	0.14603703	0.15156053	
565.2	0.14628168	0.15153882	
565.4	0.14616007	0.15151711	
565.6	0.14603695	0.15149541	
565.8	0.14621502	0.15147371	
566	0.14658754	0.15145201	
566.2	0.1464494	0.15143031	
566.4	0.14676198	0.15140862	
566.6	0.1475916	0.15138693	
566.8	0.14781822	0.15136524	
567	0.14779011	0.15134356	
567.2	0.14769374	0.15132188	
567.4	0.14735837	0.1513002	
567.6	0.14775774	0.15127852	
567.8	0.14766175	0.15125685	
568	0.14727273	0.15123519	
568.2	0.1469648	0.15121352	
568.4	0.14652383	0.15119186	
568.6	0.146367	0.1511702	
568.8	0.14608034	0.15114854	
569	0.14579125	0.15112689	
569.2	0.14572086	0.15110524	
569.4	0.14537181	0.1510836	
569.6	0.14515061	0.15106195	
569.8	0.14543113	0.15104031	
570	0.14557418	0.15101867	
570.2	0.14595597	0.15099704	
570.4	0.1461653	0.15097541	
570.6	0.14613496	0.15095378	
570.8	0.1460209	0.15093216	
571	0.14595313	0.15091054	
571.2	0.14614175	0.15088892	
571.4	0.14600802	0.1508673	
571.6	0.14610097	0.15084569	
571.8	0.14601991	0.15082408	
572	0.14594492	0.15080247	
572.2	0.14613657	0.15078087	
572.4	0.14603175	0.15075927	
572.6	0.14585004	0.15073767	
572.8	0.14598672	0.15071608	
573	0.14598531	0.15069449	
573.2	0.14588313	0.1506729	
573.4	0.1459573	0.15065132	
573.6	0.14619382	0.15062974	
573.8	0.14647996	0.15060816	
574	0.14667723	0.15058658	
574.2	0.14653537	0.15056501	
574.4	0.1466945	0.15054344	
574.6	0.14648075	0.15052187	
574.8	0.14655129	0.15050031	
575	0.14675796	0.15047875	
575.2	0.1467266	0.1504572	
575.4	0.14632167	0.15043564	
575.6	0.14660359	0.15041409	
575.8	0.14681513	0.15039254	
576	0.14639311	0.150371	
576.2	0.14661629	0.15034946	
576.4	0.14636474	0.15032792	
576.6	0.14624609	0.15030638	
576.8	0.14633452	0.15028485	
577	0.1464009	0.15026332	
577.2	0.14636321	0.1502418	
577.4	0.14666485	0.15022028	
577.6	0.14649549	0.15019876	
577.8	0.14639657	0.15017724	
578	0.14665216	0.15015573	
578.2	0.1463429	0.15013422	
578.4	0.14681031	0.15011271	
578.6	0.14609261	0.1500912	
578.8	0.14603581	0.1500697	
579	0.14560101	0.1500482	
579.2	0.14503804	0.15002671	
579.4	0.1452002	0.15000522	
579.6	0.14553793	0.14998373	
579.8	0.14498786	0.14996224	
580	0.14498755	0.14994076	
580.2	0.14506283	0.14991928	
580.4	0.14464505	0.1498978	
580.6	0.14453613	0.14987633	
580.8	0.14482809	0.14985486	
581	0.14523636	0.14983339	
581.2	0.14536246	0.14981193	
581.4	0.1452958	0.14979047	
581.6	0.14511182	0.14976901	
581.8	0.14554252	0.14974755	
582	0.14530006	0.1497261	
582.2	0.14494741	0.14970465	
582.4	0.14517778	0.14968321	
582.6	0.14466558	0.14966176	
582.8	0.14454982	0.14964033	
583	0.14449234	0.14961889	
583.2	0.14466179	0.14959746	
583.4	0.14525435	0.14957602	
583.6	0.14532976	0.1495546	
583.8	0.1456044	0.14953317	
584	0.14587808	0.14951175	
584.2	0.14572419	0.14949033	
584.4	0.14581714	0.14946892	
584.6	0.14614082	0.14944751	
584.8	0.14639424	0.1494261	
585	0.14691293	0.14940469	
585.2	0.1462987	0.14938329	
585.4	0.14569389	0.14936189	
585.6	0.14580208	0.14934049	
585.8	0.1455183	0.1493191	
586	0.14525314	0.14929771	
586.2	0.14524902	0.14927632	
586.4	0.14533386	0.14925494	
586.6	0.14528344	0.14923355	
586.8	0.14512275	0.14921218	
587	0.14583644	0.1491908	
587.2	0.14575786	0.14916943	
587.4	0.14606165	0.14914806	
587.6	0.1463529	0.14912669	
587.8	0.14634332	0.14910533	
588	0.1459735	0.14908397	
588.2	0.14584979	0.14906261	
588.4	0.14620329	0.14904126	
588.6	0.14599496	0.14901991	
588.8	0.145975	0.14899856	
589	0.14651129	0.14897722	
589.2	0.1459993	0.14895588	
589.4	0.14593959	0.14893454	
589.6	0.1461916	0.1489132	
589.8	0.14607707	0.14889187	
590	0.14603393	0.14887054	
590.2	0.1463947	0.14884921	
590.4	0.14686561	0.14882789	
590.6	0.14680907	0.14880657	
590.8	0.14657073	0.14878525	
591	0.14676748	0.14876394	
591.2	0.14668934	0.14874263	
591.4	0.14665475	0.14872132	
591.6	0.14696987	0.14870001	
591.8	0.14672119	0.14867871	
592	0.1463376	0.14865741	
592.2	0.14602435	0.14863612	
592.4	0.14599705	0.14861483	
592.6	0.14573163	0.14859354	
592.8	0.14555842	0.14857225	
593	0.14524497	0.14855097	
593.2	0.14499848	0.14852968	
593.4	0.14440146	0.14850841	
593.6	0.14435061	0.14848713	
593.8	0.14447269	0.14846586	
594	0.14437356	0.14844459	
594.2	0.14464265	0.14842333	
594.4	0.14486167	0.14840207	
594.6	0.14458196	0.14838081	
594.8	0.144398	0.14835955	
595	0.14531448	0.1483383	
595.2	0.14583309	0.14831705	
595.4	0.14631363	0.1482958	
595.6	0.14722756	0.14827456	
595.8	0.14737668	0.14825332	
596	0.14759456	0.14823208	
596.2	0.14768063	0.14821084	
596.4	0.14764734	0.14818961	
596.6	0.14708039	0.14816838	
596.8	0.14644681	0.14814716	
597	0.14654503	0.14812593	
597.2	0.14656506	0.14810471	
597.4	0.1459357	0.1480835	
597.6	0.14561628	0.14806228	
597.8	0.14549791	0.14804107	
598	0.14495248	0.14801987	
598.2	0.14521122	0.14799866	
598.4	0.14545928	0.14797746	
598.6	0.14501676	0.14795626	
598.8	0.14491992	0.14793507	
599	0.14510627	0.14791387	
599.2	0.14488424	0.14789268	
599.4	0.14482116	0.1478715	
599.6	0.14480809	0.14785032	
599.8	0.14442606	0.14782914	
600	0.14447705	0.14780796	
600.2	0.1443209	0.14778678	
600.4	0.14414361	0.14776561	
600.6	0.143884	0.14774444	
600.8	0.14395297	0.14772328	
601	0.14445555	0.14770212	
601.2	0.14471183	0.14768096	
601.4	0.14450287	0.1476598	
601.6	0.14452488	0.14763865	
601.8	0.14515175	0.1476175	
602	0.14555585	0.14759635	
602.2	0.14596203	0.14757521	
602.4	0.1456135	0.14755407	
602.6	0.1454367	0.14753293	
602.8	0.14574137	0.1475118	
603	0.1458216	0.14749066	
603.2	0.14567685	0.14746954	
603.4	0.14542891	0.14744841	
603.6	0.14513973	0.14742729	
603.8	0.14558659	0.14740617	
604	0.14595083	0.14738505	
604.2	0.14608235	0.14736394	
604.4	0.14615877	0.14734283	
604.6	0.14643176	0.14732172	
604.8	0.14645794	0.14730062	
605	0.14644572	0.14727951	
605.2	0.14618693	0.14725842	
605.4	0.14514156	0.14723732	
605.6	0.14522199	0.14721623	
605.8	0.14530461	0.14719514	
606	0.14518835	0.14717405	
606.2	0.14497728	0.14715297	
606.4	0.1447117	0.14713189	
606.6	0.14511596	0.14711081	
606.8	0.14517528	0.14708974	
607	0.14490378	0.14706867	
607.2	0.1440771	0.1470476	
607.4	0.1440089	0.14702653	
607.6	0.1442831	0.14700547	
607.8	0.14447533	0.14698441	
608	0.1441286	0.14696336	
608.2	0.14457482	0.1469423	
608.4	0.14499527	0.14692125	
608.6	0.1453672	0.14690021	
608.8	0.14520991	0.14687916	
609	0.14459891	0.14685812	
609.2	0.14444532	0.14683708	
609.4	0.14404648	0.14681605	
609.6	0.14478586	0.14679502	
609.8	0.14503331	0.14677399	
610	0.14544905	0.14675296	
610.2	0.1458274	0.14673194	
610.4	0.14628057	0.14671092	
610.6	0.14641876	0.1466899	
610.8	0.14598904	0.14666889	
611	0.145741	0.14664788	
611.2	0.1450578	0.14662687	
611.4	0.14536426	0.14660586	
611.6	0.14527077	0.14658486	
611.8	0.14451747	0.14656386	
612	0.14412082	0.14654287	
612.2	0.14401315	0.14652187	
612.4	0.14376203	0.14650088	
612.6	0.14341511	0.1464799	
612.8	0.14293111	0.14645891	
613	0.14216198	0.14643793	
613.2	0.14220722	0.14641695	
613.4	0.14213952	0.14639598	
613.6	0.1423643	0.14637501	
613.8	0.1425962	0.14635404	
614	0.14305601	0.14633307	
614.2	0.14348558	0.14631211	
614.4	0.14351416	0.14629115	
614.6	0.14317836	0.14627019	
614.8	0.14276213	0.14624924	
615	0.14277996	0.14622829	
615.2	0.14273895	0.14620734	
615.4	0.14347086	0.1461864	
615.6	0.14334577	0.14616545	
615.8	0.14304264	0.14614452	
616	0.1430831	0.14612358	
616.2	0.14369852	0.14610265	
616.4	0.14461819	0.14608172	
616.6	0.14481087	0.14606079	
616.8	0.14492392	0.14603987	
617	0.14463416	0.14601895	
617.2	0.14496009	0.14599803	
617.4	0.1447474	0.14597711	
617.6	0.14479092	0.1459562	
617.8	0.14481727	0.14593529	
618	0.14468206	0.14591439	
618.2	0.14429388	0.14589348	
618.4	0.14359994	0.14587258	
618.6	0.14319245	0.14585169	
618.8	0.14260122	0.14583079	
619	0.14247912	0.1458099	
619.2	0.14228907	0.14578901	
619.4	0.14233725	0.14576813	
619.6	0.14198628	0.14574725	
619.8	0.14198773	0.14572637	
620	0.14219916	0.14570549	
620.2	0.14252051	0.14568462	
