# Supplementary material for: Molecular basis for DNA recognition by the maternal pioneer transcription factor FoxH1
Source: Nat Commun. 2022 Nov 26;13:7279. doi: 10.1038/s41467-022-34925-y (PMC9701222; doi:10.1038/s41467-022-34925-y)
Supplement: Supplementary file 4 — Source Data [file 41467_2022_34925_MOESM4_ESM.zip › Sourcedata/BLIS/FoxA2/GSC/NCP/E12Results.txt]

Conc1	1.25E-07	
Start1	170.4	
Stop1	620.2	
Kobs	0.00071632171267906	
Error Kobs	1.85784431873462E-05	
Koff	0	
Error Koff	0	
Time1	Data1	Fit1	
170.4	-0.01020175	0	
170.6	-0.00927727	0.00012142	
170.8	-0.00839871	0.00024276	
171	-0.00714955	0.000364	
171.2	-0.0057763	0.00048517	
171.4	-0.00428099	0.00060624	
171.6	-0.00307738	0.00072723	
171.8	-0.00216967	0.00084814	
172	-0.00122295	0.00096896	
172.2	-0.00011888	0.00108969	
172.4	0.00061457	0.00121034	
172.6	0.00120406	0.0013309	
172.8	0.00204707	0.00145137	
173	0.00349647	0.00157177	
173.2	0.00411439	0.00169207	
173.4	0.00457424	0.00181229	
173.6	0.00493983	0.00193242	
173.8	0.00533811	0.00205247	
174	0.00600443	0.00217243	
174.2	0.00690067	0.00229231	
174.4	0.00767272	0.00241211	
174.6	0.00796061	0.00253181	
174.8	0.00841929	0.00265144	
175	0.00935394	0.00277097	
175.2	0.00992596	0.00289043	
175.4	0.01019887	0.0030098	
175.6	0.0099684	0.00312908	
175.8	0.00989481	0.00324828	
176	0.01031394	0.00336739	
176.2	0.01084241	0.00348642	
176.4	0.01072644	0.00360537	
176.6	0.01117522	0.00372423	
176.8	0.01190268	0.003843	
177	0.01276005	0.00396169	
177.2	0.01242133	0.0040803	
177.4	0.01272492	0.00419882	
177.6	0.01299628	0.00431726	
177.8	0.01307352	0.00443562	
178	0.01332303	0.00455389	
178.2	0.01352595	0.00467207	
178.4	0.01405866	0.00479018	
178.6	0.01446538	0.00490819	
178.8	0.01454598	0.00502613	
179	0.01533986	0.00514398	
179.2	0.01547593	0.00526175	
179.4	0.01603622	0.00537943	
179.6	0.0164997	0.00549703	
179.8	0.01723193	0.00561455	
180	0.01772626	0.00573198	
180.2	0.01800442	0.00584933	
180.4	0.01824255	0.0059666	
180.6	0.01856114	0.00608378	
180.8	0.01887252	0.00620088	
181	0.01880837	0.0063179	
181.2	0.01898785	0.00643483	
181.4	0.01922455	0.00655168	
181.6	0.01923115	0.00666845	
181.8	0.019308	0.00678513	
182	0.01970686	0.00690173	
182.2	0.02006719	0.00701825	
182.4	0.02070962	0.00713469	
182.6	0.02091013	0.00725104	
182.8	0.02109311	0.00736731	
183	0.02192401	0.0074835	
183.2	0.02251947	0.00759961	
183.4	0.02341366	0.00771563	
183.6	0.02384195	0.00783157	
183.8	0.02427498	0.00794743	
184	0.02425458	0.00806321	
184.2	0.02463211	0.0081789	
184.4	0.0248488	0.00829451	
184.6	0.02446807	0.00841004	
184.8	0.02441203	0.00852549	
185	0.02447607	0.00864085	
185.2	0.02497309	0.00875614	
185.4	0.02511522	0.00887134	
185.6	0.02532963	0.00898646	
185.8	0.02595709	0.0091015	
186	0.02634113	0.00921645	
186.2	0.0264635	0.00933133	
186.4	0.02677988	0.00944612	
186.6	0.02705754	0.00956083	
186.8	0.02728741	0.00967546	
187	0.02711722	0.00979001	
187.2	0.02713692	0.00990448	
187.4	0.02725104	0.01001886	
187.6	0.02707232	0.01013317	
187.8	0.02750908	0.01024739	
188	0.02758882	0.01036153	
188.2	0.02776468	0.0104756	
188.4	0.0276962	0.01058958	
188.6	0.02765987	0.01070348	
188.8	0.02796972	0.01081729	
189	0.02841942	0.01093103	
189.2	0.0288839	0.01104469	
189.4	0.02942795	0.01115826	
189.6	0.02974438	0.01127176	
189.8	0.0298826	0.01138517	
190	0.03012046	0.01149851	
190.2	0.03023993	0.01161176	
190.4	0.0303451	0.01172494	
190.6	0.03074909	0.01183803	
190.8	0.03118121	0.01195104	
191	0.03078524	0.01206397	
191.2	0.03088833	0.01217683	
191.4	0.03127692	0.0122896	
191.6	0.03133618	0.01240229	
191.8	0.03170245	0.0125149	
192	0.03116757	0.01262743	
192.2	0.03099807	0.01273989	
192.4	0.03066909	0.01285226	
192.6	0.0308605	0.01296455	
192.8	0.03071271	0.01307676	
193	0.03055287	0.01318889	
193.2	0.02990497	0.01330095	
193.4	0.02966265	0.01341292	
193.6	0.02959019	0.01352482	
193.8	0.02945859	0.01363663	
194	0.0296528	0.01374836	
194.2	0.02984709	0.01386002	
194.4	0.02992205	0.0139716	
194.6	0.03052523	0.01408309	
194.8	0.03131557	0.01419451	
195	0.03146945	0.01430585	
195.2	0.03185315	0.01441711	
195.4	0.0321524	0.01452829	
195.6	0.03226553	0.01463939	
195.8	0.03260596	0.01475042	
196	0.03232788	0.01486136	
196.2	0.0326165	0.01497222	
196.4	0.03222373	0.01508301	
196.6	0.03222063	0.01519372	
196.8	0.03146477	0.01530435	
197	0.03112656	0.0154149	
197.2	0.03054932	0.01552537	
197.4	0.03084701	0.01563576	
197.6	0.03124102	0.01574608	
197.8	0.03113272	0.01585631	
198	0.03137604	0.01596647	
198.2	0.03185647	0.01607655	
198.4	0.03186477	0.01618656	
198.6	0.03264774	0.01629648	
198.8	0.03389198	0.01640632	
199	0.03438504	0.01651609	
199.2	0.0349373	0.01662578	
199.4	0.03538417	0.01673539	
199.6	0.03595895	0.01684493	
199.8	0.0368168	0.01695438	
200	0.03662511	0.01706376	
200.2	0.03652105	0.01717306	
200.4	0.0362742	0.01728229	
200.6	0.03584732	0.01739143	
200.8	0.03552789	0.0175005	
201	0.03547462	0.01760949	
201.2	0.0355198	0.0177184	
201.4	0.03566014	0.01782724	
201.6	0.03579695	0.017936	
201.8	0.03555086	0.01804468	
202	0.03578268	0.01815328	
202.2	0.03592249	0.01826181	
202.4	0.0359171	0.01837026	
202.6	0.03642589	0.01847863	
202.8	0.03667898	0.01858693	
203	0.03657158	0.01869515	
203.2	0.03688818	0.01880329	
203.4	0.03683958	0.01891135	
203.6	0.03732284	0.01901934	
203.8	0.03758585	0.01912725	
204	0.03737593	0.01923509	
204.2	0.03753138	0.01934285	
204.4	0.03782723	0.01945053	
204.6	0.03776872	0.01955813	
204.8	0.03762673	0.01966566	
205	0.03844539	0.01977312	
205.2	0.03872737	0.01988049	
205.4	0.03862086	0.01998779	
205.6	0.03887817	0.02009502	
205.8	0.03893423	0.02020216	
206	0.03934788	0.02030924	
206.2	0.03929789	0.02041623	
206.4	0.03955137	0.02052315	
206.6	0.03933828	0.02062999	
206.8	0.03904334	0.02073676	
207	0.0390496	0.02084345	
207.2	0.03924055	0.02095007	
207.4	0.03897515	0.02105661	
207.6	0.0391429	0.02116307	
207.8	0.03886241	0.02126946	
208	0.03882761	0.02137578	
208.2	0.03884353	0.02148201	
208.4	0.03868417	0.02158818	
208.6	0.03877782	0.02169426	
208.8	0.03921041	0.02180028	
209	0.03980685	0.02190621	
209.2	0.03938432	0.02201207	
209.4	0.03960724	0.02211786	
209.6	0.04008894	0.02222357	
209.8	0.04016264	0.02232921	
210	0.04029045	0.02243477	
210.2	0.04031779	0.02254025	
210.4	0.04054323	0.02264566	
210.6	0.04044466	0.022751	
210.8	0.04051102	0.02285626	
211	0.04063927	0.02296145	
211.2	0.04095816	0.02306656	
211.4	0.04101998	0.02317159	
211.6	0.04134956	0.02327656	
211.8	0.04135309	0.02338145	
212	0.04158705	0.02348626	
212.2	0.04182356	0.023591	
212.4	0.04242043	0.02369566	
212.6	0.04272489	0.02380025	
212.8	0.04301206	0.02390477	
213	0.04274055	0.02400921	
213.2	0.04281452	0.02411358	
213.4	0.04306053	0.02421787	
213.6	0.04274356	0.02432209	
213.8	0.04263073	0.02442623	
214	0.04260798	0.02453031	
214.2	0.04274345	0.0246343	
214.4	0.04266591	0.02473823	
214.6	0.04276136	0.02484208	
214.8	0.04222127	0.02494585	
215	0.04202205	0.02504955	
215.2	0.04234099	0.02515318	
215.4	0.04232335	0.02525674	
215.6	0.04236206	0.02536022	
215.8	0.04250671	0.02546363	
216	0.04258288	0.02556696	
216.2	0.04255208	0.02567022	
216.4	0.04271898	0.02577341	
216.6	0.04273413	0.02587652	
216.8	0.04274816	0.02597956	
217	0.04327506	0.02608253	
217.2	0.04344012	0.02618543	
217.4	0.04376096	0.02628825	
217.6	0.04352643	0.026391	
217.8	0.0439248	0.02649367	
218	0.04429269	0.02659627	
218.2	0.04432089	0.0266988	
218.4	0.04424618	0.02680126	
218.6	0.04390328	0.02690365	
218.8	0.04361152	0.02700596	
219	0.04397987	0.0271082	
219.2	0.04443243	0.02721036	
219.4	0.04434689	0.02731246	
219.6	0.04428011	0.02741448	
219.8	0.04417196	0.02751643	
220	0.04370619	0.0276183	
220.2	0.04393042	0.02772011	
220.4	0.04418234	0.02782184	
220.6	0.04466049	0.0279235	
220.8	0.04484413	0.02802508	
221	0.04536059	0.0281266	
221.2	0.04527105	0.02822804	
221.4	0.04512322	0.02832941	
221.6	0.04485701	0.02843071	
221.8	0.04505421	0.02853194	
222	0.04479097	0.02863309	
222.2	0.04446153	0.02873417	
222.4	0.04436488	0.02883519	
222.6	0.04412214	0.02893613	
222.8	0.04431827	0.02903699	
223	0.04464391	0.02913779	
223.2	0.04455988	0.02923851	
223.4	0.04446513	0.02933917	
223.6	0.04461809	0.02943975	
223.8	0.04494976	0.02954026	
224	0.04485553	0.0296407	
224.2	0.04556006	0.02974106	
224.4	0.04589625	0.02984136	
224.6	0.04642042	0.02994159	
224.8	0.04659909	0.03004174	
225	0.04709585	0.03014182	
225.2	0.04710516	0.03024183	
225.4	0.04724866	0.03034177	
225.6	0.04748293	0.03044164	
225.8	0.04767574	0.03054144	
226	0.04795382	0.03064117	
226.2	0.04826551	0.03074083	
226.4	0.04841031	0.03084041	
226.6	0.04833273	0.03093993	
226.8	0.04841337	0.03103937	
227	0.04857236	0.03113874	
227.2	0.04843077	0.03123805	
227.4	0.04845521	0.03133728	
227.6	0.04844184	0.03143644	
227.8	0.04813007	0.03153553	
228	0.04799952	0.03163456	
228.2	0.04810823	0.03173351	
228.4	0.04785582	0.03183239	
228.6	0.04778856	0.0319312	
228.8	0.04773407	0.03202994	
229	0.04772015	0.03212861	
229.2	0.04731674	0.03222721	
229.4	0.04746467	0.03232574	
229.6	0.04743289	0.0324242	
229.8	0.04779996	0.03252259	
230	0.04837127	0.03262091	
230.2	0.04816315	0.03271916	
230.4	0.04813154	0.03281734	
230.6	0.04838955	0.03291545	
230.8	0.0489301	0.03301349	
231	0.04881143	0.03311146	
231.2	0.04869843	0.03320937	
231.4	0.04895314	0.0333072	
231.6	0.04932288	0.03340496	
231.8	0.0493695	0.03350266	
232	0.04982156	0.03360028	
232.2	0.04965816	0.03369784	
232.4	0.04925506	0.03379532	
232.6	0.04934746	0.03389274	
232.8	0.04893736	0.03399008	
233	0.04848171	0.03408736	
233.2	0.04828357	0.03418457	
233.4	0.04833227	0.03428171	
233.6	0.04859517	0.03437878	
233.8	0.04833635	0.03447578	
234	0.0486008	0.03457272	
234.2	0.04892658	0.03466958	
234.4	0.04961437	0.03476638	
234.6	0.05023626	0.0348631	
234.8	0.05064429	0.03495976	
235	0.05071474	0.03505635	
235.2	0.05101494	0.03515287	
235.4	0.05159136	0.03524932	
235.6	0.05185187	0.03534571	
235.8	0.05201923	0.03544202	
236	0.05184251	0.03553827	
236.2	0.05138729	0.03563445	
236.4	0.05091316	0.03573056	
236.6	0.05078526	0.0358266	
236.8	0.05045745	0.03592257	
237	0.05060766	0.03601848	
237.2	0.0503023	0.03611431	
237.4	0.05060549	0.03621008	
237.6	0.05056123	0.03630578	
237.8	0.05064824	0.03640142	
238	0.05126535	0.03649698	
238.2	0.05141188	0.03659248	
238.4	0.05188326	0.03668791	
238.6	0.05197835	0.03678327	
238.8	0.05185894	0.03687856	
239	0.05161592	0.03697379	
239.2	0.05166569	0.03706895	
239.4	0.05146423	0.03716404	
239.6	0.05121742	0.03725906	
239.8	0.05158305	0.03735402	
240	0.05153025	0.03744891	
240.2	0.05177922	0.03754373	
240.4	0.05199719	0.03763848	
240.6	0.05236386	0.03773317	
240.8	0.05298633	0.03782779	
241	0.05317021	0.03792234	
241.2	0.05340528	0.03801683	
241.4	0.05422371	0.03811124	
241.6	0.05370951	0.03820559	
241.8	0.05384859	0.03829988	
242	0.05341617	0.03839409	
242.2	0.05319556	0.03848824	
242.4	0.0536275	0.03858233	
242.6	0.05320207	0.03867634	
242.8	0.0522974	0.03877029	
243	0.05226619	0.03886417	
243.2	0.05214299	0.03895799	
243.4	0.05172295	0.03905174	
243.6	0.05192409	0.03914542	
243.8	0.05222747	0.03923904	
244	0.05219112	0.03933259	
244.2	0.05184998	0.03942607	
244.4	0.05201903	0.03951949	
244.6	0.05267851	0.03961284	
244.8	0.0531919	0.03970612	
245	0.05311775	0.03979934	
245.2	0.05386769	0.03989249	
245.4	0.05403339	0.03998558	
245.6	0.05376176	0.0400786	
245.8	0.05436385	0.04017155	
246	0.05463654	0.04026444	
246.2	0.05552434	0.04035726	
246.4	0.05596575	0.04045001	
246.6	0.05580796	0.0405427	
246.8	0.056009	0.04063533	
247	0.05658388	0.04072789	
247.2	0.05698928	0.04082038	
247.4	0.05725286	0.0409128	
247.6	0.05718295	0.04100516	
247.8	0.05735374	0.04109746	
248	0.05739903	0.04118969	
248.2	0.0568643	0.04128185	
248.4	0.05717165	0.04137395	
248.6	0.05721737	0.04146598	
248.8	0.05688875	0.04155795	
249	0.0569128	0.04164986	
249.2	0.05719979	0.04174169	
249.4	0.05706297	0.04183346	
249.6	0.05686288	0.04192517	
249.8	0.05660997	0.04201681	
250	0.05632923	0.04210839	
250.2	0.05609238	0.0421999	
250.4	0.05567161	0.04229135	
250.6	0.05558526	0.04238273	
250.8	0.05556192	0.04247405	
251	0.05531498	0.0425653	
251.2	0.05546181	0.04265648	
251.4	0.05532823	0.04274761	
251.6	0.05541885	0.04283866	
251.8	0.05585221	0.04292966	
252	0.0564313	0.04302058	
252.2	0.05653385	0.04311145	
252.4	0.05690245	0.04320225	
252.6	0.05702702	0.04329298	
252.8	0.05733747	0.04338365	
253	0.05779213	0.04347426	
253.2	0.05773584	0.0435648	
253.4	0.05763492	0.04365528	
253.6	0.05743979	0.04374569	
253.8	0.05690124	0.04383604	
254	0.05731475	0.04392632	
254.2	0.05736021	0.04401654	
254.4	0.05795094	0.0441067	
254.6	0.05769873	0.04419679	
254.8	0.05750846	0.04428682	
255	0.05763096	0.04437678	
255.2	0.05758549	0.04446668	
255.4	0.05771346	0.04455652	
255.6	0.05801779	0.04464629	
255.8	0.05825624	0.044736	
256	0.05865046	0.04482565	
256.2	0.05837852	0.04491523	
256.4	0.05826445	0.04500475	
256.6	0.05858278	0.0450942	
256.8	0.05881029	0.04518359	
257	0.0586606	0.04527292	
257.2	0.05885	0.04536218	
257.4	0.05877289	0.04545138	
257.6	0.05893223	0.04554052	
257.8	0.05913373	0.04562959	
258	0.0599774	0.0457186	
258.2	0.05988298	0.04580755	
258.4	0.06022351	0.04589643	
258.6	0.06010591	0.04598525	
258.8	0.06008128	0.04607401	
259	0.06002018	0.04616271	
259.2	0.05939447	0.04625134	
259.4	0.05937506	0.04633991	
259.6	0.05939381	0.04642841	
259.8	0.05924418	0.04651686	
260	0.05933768	0.04660524	
260.2	0.05917185	0.04669355	
260.4	0.05900257	0.04678181	
260.6	0.05923059	0.04687	
260.8	0.05956261	0.04695813	
261	0.059448	0.0470462	
261.2	0.06051539	0.0471342	
261.4	0.06017304	0.04722214	
261.6	0.06012986	0.04731002	
261.8	0.05996168	0.04739784	
262	0.05978246	0.04748559	
262.2	0.05961668	0.04757328	
262.4	0.05987599	0.04766091	
262.6	0.06003814	0.04774848	
262.8	0.05966555	0.04783599	
263	0.0598474	0.04792343	
263.2	0.05972084	0.04801081	
263.4	0.06020253	0.04809813	
263.6	0.06057777	0.04818539	
263.8	0.06060288	0.04827258	
264	0.06078192	0.04835972	
264.2	0.06040342	0.04844679	
264.4	0.06068066	0.0485338	
264.6	0.06113347	0.04862074	
264.8	0.06182202	0.04870763	
265	0.06187849	0.04879445	
265.2	0.06252601	0.04888122	
265.4	0.06197025	0.04896792	
265.6	0.06186661	0.04905456	
265.8	0.0617424	0.04914113	
266	0.06170782	0.04922765	
266.2	0.06174316	0.0493141	
266.4	0.0619682	0.0494005	
266.6	0.06209317	0.04948683	
266.8	0.06209889	0.0495731	
267	0.06227791	0.04965931	
267.2	0.06257755	0.04974546	
267.4	0.06302983	0.04983154	
267.6	0.06272457	0.04991757	
267.8	0.06229677	0.05000354	
268	0.06215001	0.05008944	
268.2	0.06196385	0.05017528	
268.4	0.06230491	0.05026106	
268.6	0.06222017	0.05034678	
268.8	0.06236312	0.05043244	
269	0.0623677	0.05051804	
269.2	0.06270635	0.05060358	
269.4	0.06276205	0.05068906	
269.6	0.06276329	0.05077447	
269.8	0.06290335	0.05085983	
270	0.06278764	0.05094513	
270.2	0.06317559	0.05103036	
270.4	0.06313288	0.05111553	
270.6	0.06320669	0.05120065	
270.8	0.06358832	0.0512857	
271	0.06371928	0.05137069	
271.2	0.06384465	0.05145563	
271.4	0.06389325	0.0515405	
271.6	0.06322221	0.05162531	
271.8	0.06321417	0.05171006	
272	0.0630776	0.05179475	
272.2	0.06293975	0.05187939	
272.4	0.06289498	0.05196396	
272.6	0.06243673	0.05204847	
272.8	0.06275767	0.05213292	
273	0.06323003	0.05221731	
273.2	0.06321129	0.05230164	
273.4	0.06285173	0.05238591	
273.6	0.06239386	0.05247012	
273.8	0.06242177	0.05255427	
274	0.06245078	0.05263837	
274.2	0.0629194	0.0527224	
274.4	0.06287445	0.05280637	
274.6	0.06307718	0.05289028	
274.8	0.06358052	0.05297414	
275	0.06358932	0.05305793	
275.2	0.06373892	0.05314166	
275.4	0.06413423	0.05322534	
275.6	0.06423915	0.05330895	
275.8	0.0646618	0.05339251	
276	0.06458013	0.05347601	
276.2	0.06441131	0.05355944	
276.4	0.06444968	0.05364282	
276.6	0.064413	0.05372614	
276.8	0.06460403	0.0538094	
277	0.06451654	0.0538926	
277.2	0.06342109	0.05397574	
277.4	0.0629324	0.05405882	
277.6	0.06282733	0.05414185	
277.8	0.06305824	0.05422481	
278	0.06330386	0.05430772	
278.2	0.06351841	0.05439056	
278.4	0.06382816	0.05447335	
278.6	0.06405805	0.05455608	
278.8	0.06414267	0.05463875	
279	0.06418864	0.05472136	
279.2	0.06470613	0.05480391	
279.4	0.06502982	0.05488641	
279.6	0.06546601	0.05496884	
279.8	0.06589349	0.05505122	
280	0.06564514	0.05513354	
280.2	0.06549363	0.0552158	
280.4	0.06555441	0.055298	
280.6	0.06616453	0.05538014	
280.8	0.06600261	0.05546222	
281	0.06594223	0.05554425	
281.2	0.06573626	0.05562622	
281.4	0.06593538	0.05570813	
281.6	0.06565632	0.05578998	
281.8	0.06565562	0.05587177	
282	0.06570332	0.05595351	
282.2	0.06618552	0.05603519	
282.4	0.06650505	0.05611681	
282.6	0.06621873	0.05619837	
282.8	0.06581585	0.05627987	
283	0.06613625	0.05636132	
283.2	0.06617134	0.0564427	
283.4	0.06631951	0.05652403	
283.6	0.06618915	0.0566053	
283.8	0.06655199	0.05668652	
284	0.06647791	0.05676768	
284.2	0.06688813	0.05684877	
284.4	0.06730954	0.05692982	
284.6	0.06779181	0.0570108	
284.8	0.06752269	0.05709173	
285	0.06817618	0.0571726	
285.2	0.06885325	0.05725341	
285.4	0.0690648	0.05733416	
285.6	0.06887928	0.05741486	
285.8	0.06894786	0.0574955	
286	0.06893959	0.05757608	
286.2	0.06924452	0.0576566	
286.4	0.06851986	0.05773707	
286.6	0.06811445	0.05781748	
286.8	0.06807083	0.05789783	
287	0.06797516	0.05797813	
287.2	0.06742662	0.05805837	
287.4	0.06768938	0.05813855	
287.6	0.06741217	0.05821868	
287.8	0.0675818	0.05829875	
288	0.06785081	0.05837876	
288.2	0.06780832	0.05845871	
288.4	0.06790689	0.05853861	
288.6	0.0680926	0.05861845	
288.8	0.06839128	0.05869824	
289	0.06910374	0.05877796	
289.2	0.06933018	0.05885763	
289.4	0.06926152	0.05893725	
289.6	0.06893768	0.05901681	
289.8	0.06888671	0.05909631	
290	0.06915641	0.05917575	
290.2	0.0690317	0.05925514	
290.4	0.06880831	0.05933447	
290.6	0.06947145	0.05941375	
290.8	0.06998644	0.05949297	
291	0.07016222	0.05957213	
291.2	0.07009431	0.05965124	
291.4	0.07099112	0.05973029	
291.6	0.0711012	0.05980928	
291.8	0.07160303	0.05988822	
292	0.07199186	0.05996711	
292.2	0.071819	0.06004593	
292.4	0.07197844	0.0601247	
292.6	0.07164908	0.06020342	
292.8	0.07158055	0.06028208	
293	0.07096339	0.06036068	
293.2	0.0703635	0.06043923	
293.4	0.06988269	0.06051772	
293.6	0.06915232	0.06059615	
293.8	0.06935271	0.06067453	
294	0.06946949	0.06075286	
294.2	0.06956258	0.06083112	
294.4	0.0699519	0.06090934	
294.6	0.07060119	0.06098749	
294.8	0.07087043	0.0610656	
295	0.07077224	0.06114364	
295.2	0.07091894	0.06122163	
295.4	0.07148714	0.06129957	
295.6	0.07150377	0.06137745	
295.8	0.07184188	0.06145527	
296	0.07194567	0.06153304	
296.2	0.07210023	0.06161076	
296.4	0.07148773	0.06168841	
296.6	0.07146881	0.06176602	
296.8	0.07132436	0.06184357	
297	0.07073053	0.06192106	
297.2	0.07102286	0.0619985	
297.4	0.07125476	0.06207588	
297.6	0.07118805	0.06215321	
297.8	0.07140699	0.06223049	
298	0.07111741	0.0623077	
298.2	0.07112988	0.06238487	
298.4	0.07112081	0.06246198	
298.6	0.07126129	0.06253903	
298.8	0.07152947	0.06261603	
299	0.0713987	0.06269298	
299.2	0.07139571	0.06276987	
299.4	0.07160905	0.0628467	
299.6	0.0719043	0.06292348	
299.8	0.07226946	0.06300021	
300	0.07243883	0.06307688	
300.2	0.07212229	0.0631535	
300.4	0.07203129	0.06323006	
300.6	0.07233434	0.06330657	
300.8	0.07244231	0.06338303	
301	0.07295333	0.06345943	
301.2	0.07347132	0.06353577	
301.4	0.07345003	0.06361206	
301.6	0.07303573	0.0636883	
301.8	0.07267081	0.06376448	
302	0.07245649	0.06384061	
302.2	0.07231102	0.06391669	
302.4	0.07254525	0.06399271	
302.6	0.07257258	0.06406868	
302.8	0.07251879	0.06414459	
303	0.07210404	0.06422045	
303.2	0.07251873	0.06429625	
303.4	0.07260715	0.06437201	
303.6	0.07259956	0.0644477	
303.8	0.07316545	0.06452335	
304	0.0728257	0.06459894	
304.2	0.07256889	0.06467447	
304.4	0.07280427	0.06474996	
304.6	0.07296105	0.06482539	
304.8	0.07305833	0.06490076	
305	0.07308332	0.06497608	
305.2	0.0729678	0.06505135	
305.4	0.07273177	0.06512657	
305.6	0.07269926	0.06520173	
305.8	0.07266335	0.06527684	
306	0.07314455	0.06535189	
306.2	0.07308592	0.06542689	
306.4	0.07339668	0.06550184	
306.6	0.07337306	0.06557674	
306.8	0.07353339	0.06565158	
307	0.07359351	0.06572637	
307.2	0.07411674	0.0658011	
307.4	0.0738533	0.06587579	
307.6	0.07410057	0.06595041	
307.8	0.07447154	0.06602499	
308	0.07441893	0.06609951	
308.2	0.07439049	0.06617399	
308.4	0.07439256	0.0662484	
308.6	0.07434959	0.06632277	
308.8	0.07382418	0.06639708	
309	0.07408274	0.06647134	
309.2	0.07435079	0.06654555	
309.4	0.07435082	0.0666197	
309.6	0.07465887	0.0666938	
309.8	0.07502885	0.06676785	
310	0.07565579	0.06684184	
310.2	0.07548688	0.06691579	
310.4	0.07566099	0.06698968	
310.6	0.07535689	0.06706352	
310.8	0.07487774	0.0671373	
311	0.07437055	0.06721104	
311.2	0.07399224	0.06728472	
311.4	0.07347778	0.06735835	
311.6	0.07351012	0.06743192	
311.8	0.07362543	0.06750545	
312	0.07345925	0.06757892	
312.2	0.07300586	0.06765234	
312.4	0.07301131	0.06772571	
312.6	0.07266276	0.06779902	
312.8	0.07311662	0.06787229	
313	0.07389732	0.0679455	
313.2	0.07427251	0.06801866	
313.4	0.07453349	0.06809176	
313.6	0.0754338	0.06816482	
313.8	0.07579225	0.06823782	
314	0.07627519	0.06831077	
314.2	0.0767141	0.06838367	
314.4	0.07683497	0.06845652	
314.6	0.07676545	0.06852932	
314.8	0.07688952	0.06860206	
315	0.07699704	0.06867476	
315.2	0.07715538	0.0687474	
315.4	0.07708935	0.06881999	
315.6	0.07721709	0.06889253	
315.8	0.07669926	0.06896501	
316	0.07626584	0.06903745	
316.2	0.07615454	0.06910983	
316.4	0.07541961	0.06918216	
316.6	0.07496248	0.06925445	
316.8	0.0752059	0.06932667	
317	0.07496091	0.06939885	
317.2	0.07498646	0.06947098	
317.4	0.07540917	0.06954306	
317.6	0.07590225	0.06961508	
317.8	0.07602693	0.06968705	
318	0.07639469	0.06975898	
318.2	0.07636961	0.06983085	
318.4	0.07631341	0.06990267	
318.6	0.07671682	0.06997444	
318.8	0.07680735	0.07004616	
319	0.07705741	0.07011782	
319.2	0.07738007	0.07018944	
319.4	0.07750365	0.070261	
319.6	0.07722744	0.07033252	
319.8	0.07716248	0.07040398	
320	0.07746894	0.0704754	
320.2	0.07753189	0.07054676	
320.4	0.07732624	0.07061807	
320.6	0.07768858	0.07068933	
320.8	0.07768279	0.07076054	
321	0.07752388	0.0708317	
321.2	0.07775719	0.07090281	
321.4	0.07774121	0.07097387	
321.6	0.07804034	0.07104488	
321.8	0.07801151	0.07111584	
322	0.0773426	0.07118674	
322.2	0.07729414	0.0712576	
322.4	0.07710294	0.07132841	
322.6	0.07739192	0.07139916	
322.8	0.07709961	0.07146987	
323	0.07757525	0.07154053	
323.2	0.07770802	0.07161113	
323.4	0.07757992	0.07168169	
323.6	0.07720801	0.07175219	
323.8	0.07746417	0.07182265	
324	0.0775492	0.07189305	
324.2	0.07761906	0.07196341	
324.4	0.07763382	0.07203372	
324.6	0.07751802	0.07210397	
324.8	0.07725846	0.07217418	
325	0.07741529	0.07224433	
325.2	0.07740141	0.07231444	
325.4	0.07774332	0.07238449	
325.6	0.07831304	0.0724545	
325.8	0.07827669	0.07252446	
326	0.07813388	0.07259436	
326.2	0.07848243	0.07266422	
326.4	0.07825894	0.07273403	
326.6	0.07882376	0.07280379	
326.8	0.07856751	0.0728735	
327	0.07886748	0.07294315	
327.2	0.07888419	0.07301276	
327.4	0.07868588	0.07308232	
327.6	0.07876307	0.07315183	
327.8	0.07898185	0.0732213	
328	0.07903284	0.07329071	
328.2	0.07916617	0.07336007	
328.4	0.07908033	0.07342938	
328.6	0.07909186	0.07349865	
328.8	0.07925851	0.07356786	
329	0.07938526	0.07363703	
329.2	0.07900318	0.07370615	
329.4	0.07914352	0.07377521	
329.6	0.07894612	0.07384423	
329.8	0.07900022	0.0739132	
330	0.07894198	0.07398212	
330.2	0.07872556	0.07405099	
330.4	0.0785405	0.07411982	
330.6	0.07875232	0.07418859	
330.8	0.07899438	0.07425731	
331	0.07955581	0.07432599	
331.2	0.08004872	0.07439462	
331.4	0.08014556	0.0744632	
331.6	0.08060537	0.07453173	
331.8	0.08101885	0.07460021	
332	0.08083051	0.07466864	
332.2	0.08079543	0.07473702	
332.4	0.08067278	0.07480536	
332.6	0.08067722	0.07487365	
332.8	0.08016703	0.07494188	
333	0.08015759	0.07501007	
333.2	0.08048495	0.07507822	
333.4	0.08041132	0.07514631	
333.6	0.08071432	0.07521435	
333.8	0.08112454	0.07528235	
334	0.08073916	0.0753503	
334.2	0.08091035	0.0754182	
334.4	0.08131925	0.07548605	
334.6	0.08197093	0.07555385	
334.8	0.08269136	0.07562161	
335	0.08267656	0.07568931	
335.2	0.0828466	0.07575697	
335.4	0.082446	0.07582458	
335.6	0.08280323	0.07589215	
335.8	0.08243276	0.07595966	
336	0.08192248	0.07602713	
336.2	0.08182019	0.07609455	
336.4	0.08151055	0.07616192	
336.6	0.08126405	0.07622924	
336.8	0.08152616	0.07629652	
337	0.08243479	0.07636375	
337.2	0.08266087	0.07643093	
337.4	0.08283573	0.07649806	
337.6	0.08299977	0.07656514	
337.8	0.08271316	0.07663218	
338	0.08261325	0.07669917	
338.2	0.08314047	0.07676611	
338.4	0.08315297	0.076833	
338.6	0.08288811	0.07689985	
338.8	0.08292024	0.07696665	
339	0.08248895	0.0770334	
339.2	0.08175731	0.07710011	
339.4	0.08119314	0.07716676	
339.6	0.08092746	0.07723337	
339.8	0.08032168	0.07729993	
340	0.08030396	0.07736645	
340.2	0.08086374	0.07743292	
340.4	0.08102419	0.07749934	
340.6	0.08163289	0.07756571	
340.8	0.08230218	0.07763204	
341	0.08292586	0.07769832	
341.2	0.08271791	0.07776455	
341.4	0.08324644	0.07783073	
341.6	0.0832375	0.07789687	
341.8	0.08335584	0.07796296	
342	0.08361637	0.07802901	
342.2	0.08393701	0.078095	
342.4	0.08361836	0.07816095	
342.6	0.08344812	0.07822686	
342.8	0.08328402	0.07829271	
343	0.08288115	0.07835852	
343.2	0.08206511	0.07842429	
343.4	0.08198653	0.07849	
343.6	0.08160764	0.07855567	
343.8	0.08161107	0.07862129	
344	0.08185075	0.07868687	
344.2	0.08231343	0.0787524	
344.4	0.08254609	0.07881788	
344.6	0.08294506	0.07888332	
344.8	0.08322272	0.07894871	
345	0.08340061	0.07901405	
345.2	0.08312913	0.07907935	
345.4	0.08364711	0.0791446	
345.6	0.08341781	0.07920981	
345.8	0.08365474	0.07927497	
346	0.08387218	0.07934008	
346.2	0.08455965	0.07940514	
346.4	0.08457671	0.07947016	
346.6	0.08440863	0.07953514	
346.8	0.08423513	0.07960006	
347	0.08387639	0.07966494	
347.2	0.08340025	0.07972978	
347.4	0.08317186	0.07979457	
347.6	0.08298201	0.07985931	
347.8	0.08295144	0.07992401	
348	0.0832294	0.07998866	
348.2	0.08333131	0.08005327	
348.4	0.0835232	0.08011782	
348.6	0.08334181	0.08018234	
348.8	0.08309863	0.08024681	
349	0.08242482	0.08031123	
349.2	0.08276142	0.0803756	
349.4	0.08274957	0.08043993	
349.6	0.08293286	0.08050422	
349.8	0.08385695	0.08056846	
350	0.08404221	0.08063265	
350.2	0.08413131	0.0806968	
350.4	0.08418731	0.0807609	
350.6	0.08408821	0.08082496	
350.8	0.0846802	0.08088897	
351	0.08453845	0.08095293	
351.2	0.08486112	0.08101685	
351.4	0.08542818	0.08108073	
351.6	0.08585029	0.08114456	
351.8	0.08563022	0.08120834	
352	0.08590576	0.08127208	
352.2	0.08587285	0.08133577	
352.4	0.08533688	0.08139942	
352.6	0.08501249	0.08146303	
352.8	0.08489336	0.08152658	
353	0.08472876	0.0815901	
353.2	0.08545638	0.08165356	
353.4	0.0854865	0.08171699	
353.6	0.0856659	0.08178036	
353.8	0.08589019	0.0818437	
354	0.08574637	0.08190698	
354.2	0.08558649	0.08197023	
354.4	0.08602994	0.08203342	
354.6	0.08619295	0.08209658	
354.8	0.08648551	0.08215968	
355	0.08655782	0.08222275	
355.2	0.08678491	0.08228577	
355.4	0.08681851	0.08234874	
355.6	0.08661944	0.08241167	
355.8	0.08617759	0.08247455	
356	0.08639651	0.08253739	
356.2	0.08608902	0.08260019	
356.4	0.0855836	0.08266294	
356.6	0.08584177	0.08272564	
356.8	0.08609238	0.0827883	
357	0.08621618	0.08285092	
357.2	0.08666453	0.08291349	
357.4	0.08705266	0.08297602	
357.6	0.08704181	0.0830385	
357.8	0.08794281	0.08310094	
358	0.08845455	0.08316334	
358.2	0.08820102	0.08322569	
358.4	0.08850692	0.08328799	
358.6	0.08896559	0.08335025	
358.8	0.08896829	0.08341247	
359	0.08921531	0.08347464	
359.2	0.08923958	0.08353677	
359.4	0.08929546	0.08359886	
359.6	0.089249	0.0836609	
359.8	0.08876114	0.08372289	
360	0.08869435	0.08378485	
360.2	0.08845973	0.08384676	
360.4	0.08816192	0.08390862	
360.6	0.08803318	0.08397044	
360.8	0.08789207	0.08403222	
361	0.08762277	0.08409395	
361.2	0.08732301	0.08415564	
361.4	0.08726354	0.08421729	
361.6	0.08706149	0.08427889	
361.8	0.0875667	0.08434045	
362	0.08729051	0.08440196	
362.2	0.08700789	0.08446343	
362.4	0.08743668	0.08452486	
362.6	0.08766144	0.08458624	
362.8	0.08771058	0.08464758	
363	0.08820159	0.08470887	
363.2	0.08877432	0.08477013	
363.4	0.08895762	0.08483134	
363.6	0.08923251	0.0848925	
363.8	0.08931767	0.08495362	
364	0.08953187	0.0850147	
364.2	0.08983813	0.08507574	
364.4	0.08927973	0.08513673	
364.6	0.08942068	0.08519768	
364.8	0.08932738	0.08525858	
365	0.08874098	0.08531944	
365.2	0.08827634	0.08538026	
365.4	0.08776737	0.08544104	
365.6	0.08725694	0.08550177	
365.8	0.08696959	0.08556246	
366	0.08663261	0.08562311	
366.2	0.08690748	0.08568371	
366.4	0.08720435	0.08574427	
366.6	0.08753936	0.08580479	
366.8	0.08802258	0.08586526	
367	0.08774673	0.08592569	
367.2	0.08872869	0.08598608	
367.4	0.08870274	0.08604642	
367.6	0.08910926	0.08610673	
367.8	0.08898135	0.08616698	
368	0.08918738	0.0862272	
368.2	0.08949025	0.08628738	
368.4	0.08912403	0.08634751	
368.6	0.08983489	0.0864076	
368.8	0.08959813	0.08646764	
369	0.08968304	0.08652764	
369.2	0.08974474	0.0865876	
369.4	0.08955685	0.08664752	
369.6	0.08936188	0.0867074	
369.8	0.08938659	0.08676723	
370	0.08955289	0.08682702	
370.2	0.08984248	0.08688677	
370.4	0.08983196	0.08694647	
370.6	0.08921049	0.08700614	
370.8	0.08880114	0.08706576	
371	0.08855799	0.08712534	
371.2	0.08927658	0.08718487	
371.4	0.08905508	0.08724437	
371.6	0.08921943	0.08730382	
371.8	0.08899385	0.08736323	
372	0.08895788	0.08742259	
372.2	0.08891589	0.08748192	
372.4	0.08884052	0.0875412	
372.6	0.08935485	0.08760044	
372.8	0.08946087	0.08765964	
373	0.09010244	0.0877188	
373.2	0.0901057	0.08777791	
373.4	0.09040572	0.08783698	
373.6	0.09035048	0.08789601	
373.8	0.09008043	0.087955	
374	0.09048034	0.08801395	
374.2	0.09033541	0.08807285	
374.4	0.08984901	0.08813172	
374.6	0.08992702	0.08819054	
374.8	0.09039214	0.08824932	
375	0.09023062	0.08830805	
375.2	0.0905728	0.08836675	
375.4	0.09073611	0.0884254	
375.6	0.09068788	0.08848402	
375.8	0.09042418	0.08854259	
376	0.09023374	0.08860112	
376.2	0.09038142	0.0886596	
376.4	0.09018495	0.08871805	
376.6	0.09024099	0.08877645	
376.8	0.09004971	0.08883482	
377	0.08971101	0.08889314	
377.2	0.08968108	0.08895142	
377.4	0.08987192	0.08900966	
377.6	0.08990084	0.08906786	
377.8	0.09000361	0.08912601	
378	0.09054487	0.08918413	
378.2	0.09043959	0.0892422	
378.4	0.09059368	0.08930023	
378.6	0.09106454	0.08935822	
378.8	0.09088226	0.08941617	
379	0.09066973	0.08947408	
379.2	0.09122407	0.08953195	
379.4	0.09130235	0.08958978	
379.6	0.09136454	0.08964756	
379.8	0.09118655	0.08970531	
380	0.09109198	0.08976301	
380.2	0.09102928	0.08982067	
380.4	0.09102928	0.08987887	
380.6	0.09088782	0.08986599	
380.8	0.09057705	0.08985312	
381	0.09055374	0.08984025	
381.2	0.09023621	0.08982738	
381.4	0.09003832	0.08981451	
381.6	0.08979536	0.08980164	
381.8	0.0890524	0.08978878	
382	0.08903583	0.08977592	
382.2	0.08871776	0.08976306	
382.4	0.08875863	0.0897502	
382.6	0.08844371	0.08973734	
382.8	0.0882894	0.08972448	
383	0.0875216	0.08971163	
383.2	0.0879449	0.08969878	
383.4	0.0879363	0.08968593	
383.6	0.08758402	0.08967308	
383.8	0.08763242	0.08966024	
384	0.08730074	0.08964739	
384.2	0.0868458	0.08963455	
384.4	0.08706573	0.08962171	
384.6	0.08734768	0.08960887	
384.8	0.08758619	0.08959603	
385	0.0876049	0.0895832	
385.2	0.08790035	0.08957037	
385.4	0.08796056	0.08955753	
385.6	0.0874969	0.0895447	
385.8	0.08707746	0.08953188	
386	0.08730993	0.08951905	
386.2	0.08719847	0.08950623	
386.4	0.08732945	0.08949341	
386.6	0.086328	0.08948058	
386.8	0.08621337	0.08946777	
387	0.08612525	0.08945495	
387.2	0.08652836	0.08944214	
387.4	0.08612765	0.08942932	
387.6	0.0859362	0.08941651	
387.8	0.08563206	0.0894037	
388	0.08513339	0.08939089	
388.2	0.08435293	0.08937809	
388.4	0.08438917	0.08936528	
388.6	0.08490644	0.08935248	
388.8	0.08488454	0.08933968	
389	0.08483789	0.08932688	
389.2	0.08522766	0.08931409	
389.4	0.08510877	0.08930129	
389.6	0.08476326	0.0892885	
389.8	0.08476352	0.08927571	
390	0.08476162	0.08926292	
390.2	0.08479464	0.08925013	
390.4	0.08500889	0.08923735	
390.6	0.08450245	0.08922456	
390.8	0.0852743	0.08921178	
391	0.08510948	0.089199	
391.2	0.08481278	0.08918622	
391.4	0.08488195	0.08917345	
391.6	0.08473901	0.08916067	
391.8	0.08426649	0.0891479	
392	0.08425126	0.08913513	
392.2	0.08411105	0.08912236	
392.4	0.08390815	0.08910959	
392.6	0.08421122	0.08909683	
392.8	0.08348097	0.08908407	
393	0.08366491	0.0890713	
393.2	0.08325731	0.08905854	
393.4	0.08282154	0.08904579	
393.6	0.08234453	0.08903303	
393.8	0.08188019	0.08902028	
394	0.08122893	0.08900752	
394.2	0.08088971	0.08899477	
394.4	0.08087262	0.08898202	
394.6	0.08018565	0.08896928	
394.8	0.0800333	0.08895653	
395	0.07969496	0.08894379	
395.2	0.07989774	0.08893105	
395.4	0.08011394	0.08891831	
395.6	0.08018515	0.08890557	
395.8	0.08033929	0.08889283	
396	0.08103851	0.0888801	
396.2	0.08095451	0.08886737	
396.4	0.08078644	0.08885464	
396.6	0.08135098	0.08884191	
396.8	0.08121372	0.08882918	
397	0.081609	0.08881645	
397.2	0.08142373	0.08880373	
397.4	0.08187903	0.08879101	
397.6	0.08211487	0.08877829	
397.8	0.08184704	0.08876557	
398	0.08181775	0.08875286	
398.2	0.08199755	0.08874014	
398.4	0.08210541	0.08872743	
398.6	0.08198871	0.08871472	
398.8	0.08205966	0.08870201	
399	0.08205638	0.0886893	
399.2	0.08228808	0.0886766	
399.4	0.08258572	0.08866389	
399.6	0.0826181	0.08865119	
399.8	0.08288558	0.08863849	
400	0.08281715	0.0886258	
400.2	0.08242508	0.0886131	
400.4	0.08236227	0.08860041	
400.6	0.08264119	0.08858771	
400.8	0.08277314	0.08857502	
401	0.08250625	0.08856233	
401.2	0.08253366	0.08854965	
401.4	0.08253305	0.08853696	
401.6	0.08209675	0.08852428	
401.8	0.08148254	0.0885116	
402	0.08120709	0.08849892	
402.2	0.08109995	0.08848624	
402.4	0.0809521	0.08847356	
402.6	0.08071971	0.08846089	
402.8	0.08035749	0.08844822	
403	0.08049043	0.08843555	
403.2	0.08097523	0.08842288	
403.4	0.08128098	0.08841021	
403.6	0.08121896	0.08839755	
403.8	0.08143492	0.08838488	
404	0.08140514	0.08837222	
404.2	0.0815565	0.08835956	
404.4	0.08154136	0.0883469	
404.6	0.08145768	0.08833425	
404.8	0.08187141	0.08832159	
405	0.08170551	0.08830894	
405.2	0.0816115	0.08829629	
405.4	0.08142291	0.08828364	
405.6	0.08130013	0.08827099	
405.8	0.08097279	0.08825835	
406	0.08095817	0.08824571	
406.2	0.08094898	0.08823306	
406.4	0.08054244	0.08822042	
406.6	0.08067473	0.08820779	
406.8	0.08088555	0.08819515	
407	0.08147287	0.08818252	
407.2	0.08153945	0.08816988	
407.4	0.08174363	0.08815725	
407.6	0.08185543	0.08814462	
407.8	0.08228388	0.088132	
408	0.08222634	0.08811937	
408.2	0.08185051	0.08810675	
408.4	0.08203828	0.08809413	
408.6	0.08199862	0.08808151	
408.8	0.0820654	0.08806889	
409	0.08203613	0.08805627	
409.2	0.08152918	0.08804366	
409.4	0.08138154	0.08803105	
409.6	0.08145334	0.08801843	
409.8	0.08055269	0.08800583	
410	0.08041563	0.08799322	
410.2	0.08029225	0.08798061	
410.4	0.07998583	0.08796801	
410.6	0.08001107	0.08795541	
410.8	0.0798309	0.08794281	
411	0.07967739	0.08793021	
411.2	0.07921706	0.08791761	
411.4	0.07924482	0.08790502	
411.6	0.07957911	0.08789243	
411.8	0.07987889	0.08787983	
412	0.07978739	0.08786725	
412.2	0.0798752	0.08785466	
412.4	0.08005696	0.08784207	
412.6	0.079564	0.08782949	
412.8	0.07957595	0.08781691	
413	0.07995008	0.08780433	
413.2	0.07954378	0.08779175	
413.4	0.07970517	0.08777917	
413.6	0.07994521	0.0877666	
413.8	0.08006908	0.08775402	
414	0.0807251	0.08774145	
414.2	0.08096304	0.08772888	
414.4	0.08102771	0.08771632	
414.6	0.08097371	0.08770375	
414.8	0.08107757	0.08769119	
415	0.08144275	0.08767862	
415.2	0.08137258	0.08766606	
415.4	0.08173116	0.08765351	
415.6	0.08218039	0.08764095	
415.8	0.08232575	0.08762839	
416	0.08173345	0.08761584	
416.2	0.08146292	0.08760329	
416.4	0.08095423	0.08759074	
416.6	0.08026289	0.08757819	
416.8	0.07959975	0.08756565	
417	0.07894012	0.0875531	
417.2	0.07875245	0.08754056	
417.4	0.07868944	0.08752802	
417.6	0.07867178	0.08751548	
417.8	0.07891564	0.08750294	
418	0.07883088	0.08749041	
418.2	0.07873567	0.08747788	
418.4	0.0788345	0.08746534	
418.6	0.0788269	0.08745281	
418.8	0.07908884	0.08744029	
419	0.07934597	0.08742776	
419.2	0.07947487	0.08741524	
419.4	0.07943188	0.08740271	
419.6	0.07971066	0.08739019	
419.8	0.08014459	0.08737767	
420	0.07990929	0.08736516	
420.2	0.08019677	0.08735264	
420.4	0.07998225	0.08734013	
420.6	0.07993526	0.08732761	
420.8	0.0797733	0.0873151	
421	0.08000494	0.0873026	
421.2	0.08054646	0.08729009	
421.4	0.08032058	0.08727759	
421.6	0.08061664	0.08726508	
421.8	0.08068634	0.08725258	
422	0.08047003	0.08724008	
422.2	0.08019556	0.08722758	
422.4	0.08051568	0.08721509	
422.6	0.08061401	0.0872026	
422.8	0.08046206	0.0871901	
423	0.08079614	0.08717761	
423.2	0.08129574	0.08716512	
423.4	0.08072493	0.08715264	
423.6	0.08115419	0.08714015	
423.8	0.08139938	0.08712767	
424	0.0811739	0.08711519	
424.2	0.08114791	0.08710271	
424.4	0.08126487	0.08709023	
424.6	0.08152964	0.08707775	
424.8	0.08127435	0.08706528	
425	0.08100753	0.08705281	
425.2	0.08074972	0.08704034	
425.4	0.08074932	0.08702787	
425.6	0.08098739	0.0870154	
425.8	0.08066104	0.08700294	
426	0.08079452	0.08699047	
426.2	0.08113714	0.08697801	
426.4	0.08129389	0.08696555	
426.6	0.08125729	0.08695309	
426.8	0.08128781	0.08694064	
427	0.08151113	0.08692818	
427.2	0.08134906	0.08691573	
427.4	0.08083327	0.08690328	
427.6	0.08118825	0.08689083	
427.8	0.08089016	0.08687838	
428	0.08087235	0.08686594	
428.2	0.08096006	0.08685349	
428.4	0.08126061	0.08684105	
428.6	0.08057825	0.08682861	
428.8	0.08003635	0.08681617	
429	0.07946033	0.08680373	
429.2	0.07914645	0.0867913	
429.4	0.07913288	0.08677887	
429.6	0.07857133	0.08676643	
429.8	0.07825199	0.086754	
430	0.07839942	0.08674158	
430.2	0.07808032	0.08672915	
430.4	0.07815754	0.08671673	
430.6	0.07816078	0.0867043	
430.8	0.07825569	0.08669188	
431	0.0784331	0.08667946	
431.2	0.07867926	0.08666705	
431.4	0.07883783	0.08665463	
431.6	0.07923943	0.08664222	
431.8	0.07971622	0.08662981	
432	0.08045616	0.0866174	
432.2	0.08073744	0.08660499	
432.4	0.08080102	0.08659258	
432.6	0.08038462	0.08658018	
432.8	0.08083555	0.08656777	
433	0.08049694	0.08655537	
433.2	0.08007101	0.08654297	
433.4	0.07954881	0.08653057	
433.6	0.07919833	0.08651818	
433.8	0.07935291	0.08650578	
434	0.07923086	0.08649339	
434.2	0.07951131	0.086481	
434.4	0.0797639	0.08646861	
434.6	0.0793372	0.08645623	
434.8	0.07929237	0.08644384	
435	0.07923084	0.08643146	
435.2	0.07917531	0.08641908	
435.4	0.07896941	0.0864067	
435.6	0.07925051	0.08639432	
435.8	0.07953141	0.08638194	
436	0.07978937	0.08636957	
436.2	0.07982725	0.08635719	
436.4	0.07960651	0.08634482	
436.6	0.07956025	0.08633245	
436.8	0.07951714	0.08632009	
437	0.0783957	0.08630772	
437.2	0.07829248	0.08629536	
437.4	0.07814599	0.08628299	
437.6	0.07767224	0.08627063	
437.8	0.07747868	0.08625828	
438	0.07770443	0.08624592	
438.2	0.07808249	0.08623356	
438.4	0.07777244	0.08622121	
438.6	0.0779743	0.08620886	
438.8	0.07824632	0.08619651	
439	0.07838659	0.08618416	
439.2	0.07844883	0.08617181	
439.4	0.07871846	0.08615947	
439.6	0.07946222	0.08614713	
439.8	0.08007792	0.08613479	
440	0.07996322	0.08612245	
440.2	0.08052991	0.08611011	
440.4	0.08096816	0.08609777	
440.6	0.08125806	0.08608544	
440.8	0.08149662	0.08607311	
441	0.08152622	0.08606078	
441.2	0.08247069	0.08604845	
441.4	0.08173337	0.08603612	
441.6	0.08093572	0.0860238	
441.8	0.0807844	0.08601147	
442	0.08087615	0.08599915	
442.2	0.08035767	0.08598683	
442.4	0.08011385	0.08597452	
442.6	0.07976461	0.0859622	
442.8	0.07896345	0.08594988	
443	0.0782647	0.08593757	
443.2	0.07814225	0.08592526	
443.4	0.0781922	0.08591295	
443.6	0.07844428	0.08590064	
443.8	0.07797549	0.08588834	
444	0.07736815	0.08587604	
444.2	0.0783984	0.08586373	
444.4	0.0785627	0.08585143	
444.6	0.0785396	0.08583913	
444.8	0.0789083	0.08582684	
445	0.0788999	0.08581454	
445.2	0.07890359	0.08580225	
445.4	0.07850462	0.08578996	
445.6	0.07847279	0.08577767	
445.8	0.0787646	0.08576538	
446	0.07930097	0.08575309	
446.2	0.07943351	0.08574081	
446.4	0.0793914	0.08572853	
446.6	0.07855045	0.08571625	
446.8	0.07837647	0.08570397	
447	0.07854476	0.08569169	
447.2	0.07942544	0.08567941	
447.4	0.07923846	0.08566714	
447.6	0.07970056	0.08565487	
447.8	0.07943629	0.0856426	
448	0.07985728	0.08563033	
448.2	0.08012246	0.08561806	
448.4	0.07989392	0.0856058	
448.6	0.08004961	0.08559353	
448.8	0.07990414	0.08558127	
449	0.07956395	0.08556901	
449.2	0.07949963	0.08555675	
449.4	0.07968614	0.0855445	
449.6	0.07978744	0.08553224	
449.8	0.07995592	0.08551999	
450	0.07977119	0.08550774	
450.2	0.07957266	0.08549549	
450.4	0.07910957	0.08548324	
450.6	0.07878724	0.085471	
450.8	0.07905909	0.08545875	
451	0.07909717	0.08544651	
451.2	0.0792292	0.08543427	
451.4	0.07900594	0.08542203	
451.6	0.07967233	0.08540979	
451.8	0.08012709	0.08539756	
452	0.08092362	0.08538532	
452.2	0.08054073	0.08537309	
452.4	0.0806738	0.08536086	
452.6	0.08060902	0.08534863	
452.8	0.08051999	0.08533641	
453	0.07991771	0.08532418	
453.2	0.07979964	0.08531196	
453.4	0.07981845	0.08529974	
453.6	0.07962754	0.08528752	
453.8	0.0793367	0.0852753	
454	0.07931544	0.08526308	
454.2	0.07923873	0.08525087	
454.4	0.07872746	0.08523866	
454.6	0.07869809	0.08522645	
454.8	0.07883145	0.08521424	
455	0.07884312	0.08520203	
455.2	0.07891693	0.08518983	
455.4	0.07946066	0.08517762	
455.6	0.07991333	0.08516542	
455.8	0.08034986	0.08515322	
456	0.08083979	0.08514102	
456.2	0.08020837	0.08512882	
456.4	0.08027058	0.08511663	
456.6	0.07988201	0.08510444	
456.8	0.07987815	0.08509224	
457	0.0789627	0.08508005	
457.2	0.0787692	0.08506787	
457.4	0.07884631	0.08505568	
457.6	0.07905858	0.0850435	
457.8	0.07923695	0.08503131	
458	0.07937184	0.08501913	
458.2	0.07917895	0.08500695	
458.4	0.07955484	0.08499477	
458.6	0.08011773	0.0849826	
458.8	0.08038751	0.08497042	
459	0.08052322	0.08495825	
459.2	0.08049122	0.08494608	
459.4	0.08073285	0.08493391	
459.6	0.08071948	0.08492175	
459.8	0.08041676	0.08490958	
460	0.08010639	0.08489742	
460.2	0.07971066	0.08488525	
460.4	0.07944723	0.08487309	
460.6	0.07869292	0.08486094	
460.8	0.07857931	0.08484878	
461	0.07800397	0.08483662	
461.2	0.07812373	0.08482447	
461.4	0.07919476	0.08481232	
461.6	0.07927793	0.08480017	
461.8	0.07953515	0.08478802	
462	0.0795792	0.08477588	
462.2	0.07972121	0.08476373	
462.4	0.08025235	0.08475159	
462.6	0.08078852	0.08473945	
462.8	0.08120609	0.08472731	
463	0.08139738	0.08471517	
463.2	0.08138126	0.08470303	
463.4	0.08107398	0.0846909	
463.6	0.08050776	0.08467877	
463.8	0.07993359	0.08466664	
464	0.07997192	0.08465451	
464.2	0.08006609	0.08464238	
464.4	0.07932878	0.08463026	
464.6	0.0790117	0.08461813	
464.8	0.07876728	0.08460601	
465	0.07834606	0.08459389	
465.2	0.07803107	0.08458177	
465.4	0.07804748	0.08456966	
465.6	0.07696066	0.08455754	
465.8	0.07685309	0.08454543	
466	0.07632848	0.08453332	
466.2	0.07659088	0.08452121	
466.4	0.07686327	0.0845091	
466.6	0.07757844	0.08449699	
466.8	0.07846111	0.08448489	
467	0.07891554	0.08447278	
467.2	0.07881948	0.08446068	
467.4	0.07889299	0.08444858	
467.6	0.07899216	0.08443649	
467.8	0.07926505	0.08442439	
468	0.07902488	0.0844123	
468.2	0.07898815	0.0844002	
468.4	0.07866307	0.08438811	
468.6	0.07838459	0.08437602	
468.8	0.07798593	0.08436394	
469	0.0777764	0.08435185	
469.2	0.07734631	0.08433977	
469.4	0.07705802	0.08432769	
469.6	0.07667306	0.08431561	
469.8	0.07677276	0.08430353	
470	0.07695684	0.08429145	
470.2	0.07759233	0.08427938	
470.4	0.07794634	0.0842673	
470.6	0.07869683	0.08425523	
470.8	0.0792779	0.08424316	
471	0.07949501	0.08423109	
471.2	0.07960495	0.08421903	
471.4	0.07964294	0.08420696	
471.6	0.07918855	0.0841949	
471.8	0.07853846	0.08418284	
472	0.07790321	0.08417078	
472.2	0.07774109	0.08415872	
472.4	0.07715501	0.08414666	
472.6	0.0769653	0.08413461	
472.8	0.07688632	0.08412256	
473	0.07668046	0.08411051	
473.2	0.0766708	0.08409846	
473.4	0.0765781	0.08408641	
473.6	0.07624158	0.08407436	
473.8	0.07614255	0.08406232	
474	0.07606172	0.08405028	
474.2	0.07639421	0.08403824	
474.4	0.07646635	0.0840262	
474.6	0.07663686	0.08401416	
474.8	0.0767191	0.08400213	
475	0.077101	0.08399009	
475.2	0.07736304	0.08397806	
475.4	0.07719141	0.08396603	
475.6	0.07712625	0.083954	
475.8	0.07675668	0.08394197	
476	0.07669666	0.08392995	
476.2	0.07711906	0.08391793	
476.4	0.0773494	0.0839059	
476.6	0.07778113	0.08389388	
476.8	0.07752992	0.08388187	
477	0.07774081	0.08386985	
477.2	0.07829678	0.08385784	
477.4	0.07814444	0.08384582	
477.6	0.07754915	0.08383381	
477.8	0.07729014	0.0838218	
478	0.0772977	0.08380979	
478.2	0.07749866	0.08379779	
478.4	0.0774787	0.08378578	
478.6	0.07756007	0.08377378	
478.8	0.07704966	0.08376178	
479	0.07735773	0.08374978	
479.2	0.07736211	0.08373778	
479.4	0.0772115	0.08372579	
479.6	0.07708243	0.08371379	
479.8	0.07712047	0.0837018	
480	0.07747208	0.08368981	
480.2	0.07807619	0.08367782	
480.4	0.07776392	0.08366583	
480.6	0.07788429	0.08365385	
480.8	0.07779481	0.08364186	
481	0.07833081	0.08362988	
481.2	0.07882607	0.0836179	
481.4	0.07850176	0.08360592	
481.6	0.07817702	0.08359395	
481.8	0.07805805	0.08358197	
482	0.07823514	0.08357	
482.2	0.07871999	0.08355803	
482.4	0.07874095	0.08354606	
482.6	0.07886363	0.08353409	
482.8	0.07837537	0.08352212	
483	0.07879217	0.08351016	
483.2	0.07834694	0.08349819	
483.4	0.07839828	0.08348623	
483.6	0.07819637	0.08347427	
483.8	0.07830738	0.08346231	
484	0.07868617	0.08345036	
484.2	0.07858529	0.0834384	
484.4	0.07810619	0.08342645	
484.6	0.07791536	0.0834145	
484.8	0.07787557	0.08340255	
485	0.07850515	0.0833906	
485.2	0.07836105	0.08337866	
485.4	0.0782233	0.08336671	
485.6	0.07786231	0.08335477	
485.8	0.0779674	0.08334283	
486	0.07774983	0.08333089	
486.2	0.07759658	0.08331895	
486.4	0.0768548	0.08330702	
486.6	0.07664794	0.08329508	
486.8	0.07629751	0.08328315	
487	0.07611574	0.08327122	
487.2	0.07564101	0.08325929	
487.4	0.07589671	0.08324736	
487.6	0.07577353	0.08323544	
487.8	0.07598725	0.08322351	
488	0.0765513	0.08321159	
488.2	0.07673611	0.08319967	
488.4	0.07657589	0.08318775	
488.6	0.07742108	0.08317583	
488.8	0.0780923	0.08316392	
489	0.0781646	0.08315201	
489.2	0.07784119	0.08314009	
489.4	0.07790439	0.08312818	
489.6	0.07773186	0.08311628	
489.8	0.07753942	0.08310437	
490	0.07686507	0.08309246	
490.2	0.07630785	0.08308056	
490.4	0.07604273	0.08306866	
490.6	0.07613036	0.08305676	
490.8	0.07585983	0.08304486	
491	0.07581023	0.08303296	
491.2	0.07589335	0.08302107	
491.4	0.0762091	0.08300918	
491.6	0.07613402	0.08299728	
491.8	0.07635763	0.0829854	
492	0.0771264	0.08297351	
492.2	0.07719592	0.08296162	
492.4	0.0772768	0.08294974	
492.6	0.07811269	0.08293785	
492.8	0.0778487	0.08292597	
493	0.07780549	0.08291409	
493.2	0.0781867	0.08290221	
493.4	0.07856992	0.08289034	
493.6	0.07852409	0.08287846	
493.8	0.07820789	0.08286659	
494	0.07823786	0.08285472	
494.2	0.07810024	0.08284285	
494.4	0.07830639	0.08283098	
494.6	0.07806669	0.08281912	
494.8	0.07783872	0.08280725	
495	0.07812863	0.08279539	
495.2	0.0784126	0.08278353	
495.4	0.07792368	0.08277167	
495.6	0.07748047	0.08275981	
495.8	0.07777884	0.08274796	
496	0.07802191	0.0827361	
496.2	0.07807099	0.08272425	
496.4	0.07860074	0.0827124	
496.6	0.07903274	0.08270055	
496.8	0.0789536	0.08268871	
497	0.07909179	0.08267686	
497.2	0.07965961	0.08266502	
497.4	0.08005349	0.08265317	
497.6	0.07989593	0.08264133	
497.8	0.07944829	0.08262949	
498	0.07961778	0.08261766	
498.2	0.07905503	0.08260582	
498.4	0.0786645	0.08259399	
498.6	0.07835846	0.08258216	
498.8	0.07835752	0.08257033	
499	0.07796832	0.0825585	
499.2	0.07760051	0.08254667	
499.4	0.07664827	0.08253485	
499.6	0.07669422	0.08252302	
499.8	0.07690199	0.0825112	
500	0.07692235	0.08249938	
500.2	0.07676807	0.08248756	
500.4	0.07676576	0.08247575	
500.6	0.07681529	0.08246393	
500.8	0.07657952	0.08245212	
501	0.07701886	0.08244031	
501.2	0.07739123	0.0824285	
501.4	0.07754578	0.08241669	
501.6	0.07760093	0.08240488	
501.8	0.07750575	0.08239308	
502	0.07799969	0.08238127	
502.2	0.07800349	0.08236947	
502.4	0.07811555	0.08235767	
502.6	0.07856407	0.08234587	
502.8	0.07818743	0.08233408	
503	0.07791595	0.08232228	
503.2	0.07800993	0.08231049	
503.4	0.07749314	0.0822987	
503.6	0.07753881	0.08228691	
503.8	0.07764083	0.08227512	
504	0.07772342	0.08226334	
504.2	0.07698737	0.08225155	
504.4	0.07701461	0.08223977	
504.6	0.07680855	0.08222799	
504.8	0.07668862	0.08221621	
505	0.07703788	0.08220443	
505.2	0.0765203	0.08219265	
505.4	0.07669319	0.08218088	
505.6	0.07655014	0.08216911	
505.8	0.07651054	0.08215733	
506	0.07631961	0.08214557	
506.2	0.07635643	0.0821338	
506.4	0.07675523	0.08212203	
506.6	0.07689729	0.08211027	
506.8	0.07681677	0.0820985	
507	0.07674469	0.08208674	
507.2	0.07672467	0.08207498	
507.4	0.07675469	0.08206323	
507.6	0.07732226	0.08205147	
507.8	0.07768655	0.08203972	
508	0.07774089	0.08202796	
508.2	0.07735866	0.08201621	
508.4	0.07768031	0.08200446	
508.6	0.07782756	0.08199272	
508.8	0.07785278	0.08198097	
509	0.07754376	0.08196923	
509.2	0.07713643	0.08195748	
509.4	0.07735005	0.08194574	
509.6	0.07703266	0.081934	
509.8	0.07717098	0.08192227	
510	0.07725485	0.08191053	
510.2	0.07763403	0.0818988	
510.4	0.07823641	0.08188707	
510.6	0.07773912	0.08187533	
510.8	0.0780059	0.08186361	
511	0.0774203	0.08185188	
511.2	0.07753736	0.08184015	
511.4	0.07756932	0.08182843	
511.6	0.07773917	0.08181671	
511.8	0.078143	0.08180499	
512	0.07831438	0.08179327	
512.2	0.07838267	0.08178155	
512.4	0.07854683	0.08176983	
512.6	0.07855616	0.08175812	
512.8	0.07818619	0.08174641	
513	0.07767963	0.0817347	
513.2	0.07759722	0.08172299	
513.4	0.07765814	0.08171128	
513.6	0.07756458	0.08169958	
513.8	0.07753439	0.08168787	
514	0.07766467	0.08167617	
514.2	0.07763037	0.08166447	
514.4	0.0773121	0.08165277	
514.6	0.07695265	0.08164107	
514.8	0.07661174	0.08162938	
515	0.07581532	0.08161768	
515.2	0.07580192	0.08160599	
515.4	0.07573185	0.0815943	
515.6	0.07596932	0.08158261	
515.8	0.07661459	0.08157093	
516	0.07645826	0.08155924	
516.2	0.07626859	0.08154756	
516.4	0.07616715	0.08153588	
516.6	0.07607251	0.0815242	
516.8	0.07577763	0.08151252	
517	0.07556346	0.08150084	
517.2	0.0760081	0.08148916	
517.4	0.07598898	0.08147749	
517.6	0.07566406	0.08146582	
517.8	0.07594963	0.08145415	
518	0.07650009	0.08144248	
518.2	0.0763295	0.08143081	
518.4	0.07662463	0.08141915	
518.6	0.07684054	0.08140748	
518.8	0.07627471	0.08139582	
519	0.07625961	0.08138416	
519.2	0.07672553	0.0813725	
519.4	0.0766191	0.08136085	
519.6	0.07702244	0.08134919	
519.8	0.07687761	0.08133754	
520	0.07696355	0.08132589	
520.2	0.07668598	0.08131423	
520.4	0.0766117	0.08130259	
520.6	0.07660981	0.08129094	
520.8	0.0769913	0.08127929	
521	0.07695176	0.08126765	
521.2	0.0770708	0.08125601	
521.4	0.07712945	0.08124437	
521.6	0.07749511	0.08123273	
521.8	0.07799627	0.08122109	
522	0.07819268	0.08120946	
522.2	0.07831058	0.08119782	
522.4	0.07868332	0.08118619	
522.6	0.07856369	0.08117456	
522.8	0.07800546	0.08116293	
523	0.07855061	0.08115131	
523.2	0.0788704	0.08113968	
523.4	0.07859801	0.08112806	
523.6	0.07926624	0.08111644	
523.8	0.07877265	0.08110482	
524	0.07911761	0.0810932	
524.2	0.07857916	0.08108158	
524.4	0.07834635	0.08106996	
524.6	0.0780911	0.08105835	
524.8	0.07841081	0.08104674	
525	0.07796946	0.08103513	
525.2	0.07829594	0.08102352	
525.4	0.07797637	0.08101191	
525.6	0.07785585	0.08100031	
525.8	0.07770104	0.0809887	
526	0.07791195	0.0809771	
526.2	0.07764994	0.0809655	
526.4	0.07760376	0.0809539	
526.6	0.07721111	0.08094231	
526.8	0.07708368	0.08093071	
527	0.07771417	0.08091912	
527.2	0.07778665	0.08090753	
527.4	0.07762738	0.08089594	
527.6	0.07800503	0.08088435	
527.8	0.07716507	0.08087276	
528	0.076953	0.08086117	
528.2	0.07627634	0.08084959	
528.4	0.07558676	0.08083801	
528.6	0.07555263	0.08082643	
528.8	0.07562879	0.08081485	
529	0.07529886	0.08080327	
529.2	0.07491256	0.0807917	
529.4	0.07482435	0.08078012	
529.6	0.07535562	0.08076855	
529.8	0.07560335	0.08075698	
530	0.07604709	0.08074541	
530.2	0.07639969	0.08073384	
530.4	0.07703247	0.08072228	
530.6	0.07752037	0.08071072	
530.8	0.07821927	0.08069915	
531	0.07844303	0.08068759	
531.2	0.07861493	0.08067603	
531.4	0.07883274	0.08066448	
531.6	0.07924227	0.08065292	
531.8	0.07874963	0.08064137	
532	0.07873819	0.08062982	
532.2	0.07827056	0.08061826	
532.4	0.07798538	0.08060672	
532.6	0.07784257	0.08059517	
532.8	0.07733412	0.08058362	
533	0.07696887	0.08057208	
533.2	0.07621402	0.08056054	
533.4	0.07649076	0.080549	
533.6	0.07625353	0.08053746	
533.8	0.07648099	0.08052592	
534	0.07689397	0.08051438	
534.2	0.07697001	0.08050285	
534.4	0.07712857	0.08049132	
534.6	0.0769326	0.08047979	
534.8	0.07664921	0.08046826	
535	0.07676433	0.08045673	
535.2	0.0771567	0.0804452	
535.4	0.07728446	0.08043368	
535.6	0.07756482	0.08042216	
535.8	0.07707178	0.08041064	
536	0.07669198	0.08039912	
536.2	0.07636905	0.0803876	
536.4	0.07624804	0.08037608	
536.6	0.07620129	0.08036457	
536.8	0.07662854	0.08035306	
537	0.07662266	0.08034155	
537.2	0.07638221	0.08033004	
537.4	0.07695622	0.08031853	
537.6	0.07692459	0.08030702	
537.8	0.07718057	0.08029552	
538	0.07708811	0.08028402	
538.2	0.0767242	0.08027252	
538.4	0.07658956	0.08026102	
538.6	0.07681665	0.08024952	
538.8	0.07738869	0.08023802	
539	0.07710835	0.08022653	
539.2	0.07733848	0.08021504	
539.4	0.07720409	0.08020354	
539.6	0.07717436	0.08019206	
539.8	0.0769296	0.08018057	
540	0.07681334	0.08016908	
540.2	0.07717012	0.0801576	
540.4	0.07794415	0.08014611	
540.6	0.07803156	0.08013463	
540.8	0.07859894	0.08012315	
541	0.07858771	0.08011168	
541.2	0.07858702	0.0801002	
541.4	0.07896261	0.08008872	
541.6	0.07841355	0.08007725	
541.8	0.07809133	0.08006578	
542	0.07796769	0.08005431	
542.2	0.07804064	0.08004284	
542.4	0.07785779	0.08003138	
542.6	0.0773897	0.08001991	
542.8	0.07683629	0.08000845	
543	0.07610552	0.07999699	
543.2	0.07640792	0.07998553	
543.4	0.07586597	0.07997407	
543.6	0.07549642	0.07996261	
543.8	0.075198	0.07995116	
544	0.07511475	0.0799397	
544.2	0.07525364	0.07992825	
544.4	0.0757583	0.0799168	
544.6	0.07522337	0.07990535	
544.8	0.07612538	0.07989391	
545	0.07604392	0.07988246	
545.2	0.07677065	0.07987102	
545.4	0.07747253	0.07985958	
545.6	0.07808919	0.07984814	
545.8	0.07919404	0.0798367	
546	0.08003352	0.07982526	
546.2	0.08045088	0.07981382	
546.4	0.08018843	0.07980239	
546.6	0.08018016	0.07979096	
546.8	0.08045101	0.07977953	
547	0.08041092	0.0797681	
547.2	0.08010887	0.07975667	
547.4	0.07964692	0.07974525	
547.6	0.07881009	0.07973382	
547.8	0.07839621	0.0797224	
548	0.07839606	0.07971098	
548.2	0.07797291	0.07969956	
548.4	0.07783967	0.07968814	
548.6	0.0770909	0.07967673	
548.8	0.07714409	0.07966531	
549	0.07640154	0.0796539	
549.2	0.07683083	0.07964249	
549.4	0.07718835	0.07963108	
549.6	0.07749483	0.07961967	
549.8	0.07760528	0.07960827	
550	0.07748458	0.07959686	
550.2	0.0773158	0.07958546	
550.4	0.07735867	0.07957406	
550.6	0.07735872	0.07956266	
550.8	0.07688922	0.07955126	
551	0.0767892	0.07953987	
551.2	0.07685981	0.07952847	
551.4	0.07699563	0.07951708	
551.6	0.07702642	0.07950569	
551.8	0.07743788	0.0794943	
552	0.07778567	0.07948291	
552.2	0.07759769	0.07947153	
552.4	0.07742318	0.07946014	
552.6	0.07719278	0.07944876	
552.8	0.07707501	0.07943738	
553	0.07651203	0.079426	
553.2	0.07682487	0.07941462	
553.4	0.07678537	0.07940324	
553.6	0.07700461	0.07939187	
553.8	0.07703356	0.07938049	
554	0.07725629	0.07936912	
554.2	0.07710667	0.07935775	
554.4	0.07741238	0.07934639	
554.6	0.07733388	0.07933502	
554.8	0.07710531	0.07932365	
555	0.07740504	0.07931229	
555.2	0.07765697	0.07930093	
555.4	0.0773658	0.07928957	
555.6	0.07739019	0.07927821	
555.8	0.07692606	0.07926685	
556	0.07660687	0.0792555	
556.2	0.07572444	0.07924414	
556.4	0.0751784	0.07923279	
556.6	0.07481778	0.07922144	
556.8	0.07446754	0.07921009	
557	0.07412015	0.07919875	
557.2	0.07420594	0.0791874	
557.4	0.07408478	0.07917606	
557.6	0.07463175	0.07916471	
557.8	0.07474546	0.07915337	
558	0.07532605	0.07914203	
558.2	0.07588769	0.0791307	
558.4	0.07640451	0.07911936	
558.6	0.07663693	0.07910803	
558.8	0.07639466	0.07909669	
559	0.0770999	0.07908536	
559.2	0.07679705	0.07907403	
559.4	0.07644385	0.07906271	
559.6	0.07676692	0.07905138	
559.8	0.07626473	0.07904006	
560	0.07616071	0.07902873	
560.2	0.07567168	0.07901741	
560.4	0.07566915	0.07900609	
560.6	0.07517252	0.07899477	
560.8	0.07527432	0.07898346	
561	0.07517008	0.07897214	
561.2	0.07521105	0.07896083	
561.4	0.07530505	0.07894952	
561.6	0.07567496	0.07893821	
561.8	0.0753744	0.0789269	
562	0.07561892	0.07891559	
562.2	0.07564389	0.07890429	
562.4	0.07496363	0.07889299	
562.6	0.07541309	0.07888168	
562.8	0.07542576	0.07887038	
563	0.07601493	0.07885908	
563.2	0.07577703	0.07884779	
563.4	0.07608741	0.07883649	
563.6	0.07635774	0.0788252	
563.8	0.07629121	0.07881391	
564	0.07662439	0.07880262	
564.2	0.07621308	0.07879133	
564.4	0.07611158	0.07878004	
564.6	0.07559103	0.07876876	
564.8	0.07625648	0.07875747	
565	0.07610944	0.07874619	
565.2	0.0760336	0.07873491	
565.4	0.07547411	0.07872363	
565.6	0.07563148	0.07871235	
565.8	0.07536275	0.07870108	
566	0.07591091	0.0786898	
566.2	0.07606019	0.07867853	
566.4	0.07634334	0.07866726	
566.6	0.07752019	0.07865599	
566.8	0.07760309	0.07864472	
567	0.07748374	0.07863345	
567.2	0.07768355	0.07862219	
567.4	0.07736785	0.07861093	
567.6	0.07741494	0.07859967	
567.8	0.07715412	0.07858841	
568	0.07698496	0.07857715	
568.2	0.07658987	0.07856589	
568.4	0.07642679	0.07855464	
568.6	0.07549482	0.07854338	
568.8	0.0754145	0.07853213	
569	0.0749638	0.07852088	
569.2	0.07473308	0.07850963	
569.4	0.07476869	0.07849839	
569.6	0.07523793	0.07848714	
569.8	0.0756374	0.0784759	
570	0.07601465	0.07846466	
570.2	0.07633571	0.07845341	
570.4	0.07660473	0.07844218	
570.6	0.07650861	0.07843094	
570.8	0.07620497	0.0784197	
571	0.07575981	0.07840847	
571.2	0.07602112	0.07839724	
571.4	0.07566896	0.07838601	
571.6	0.07573118	0.07837478	
571.8	0.07601493	0.07836355	
572	0.0761379	0.07835232	
572.2	0.07610071	0.0783411	
572.4	0.07586898	0.07832988	
572.6	0.07515243	0.07831866	
572.8	0.07544365	0.07830744	
573	0.07541486	0.07829622	
573.2	0.07545439	0.078285	
573.4	0.07575989	0.07827379	
573.6	0.07628317	0.07826257	
573.8	0.07632285	0.07825136	
574	0.07662178	0.07824015	
574.2	0.07671616	0.07822895	
574.4	0.07673415	0.07821774	
574.6	0.07673632	0.07820653	
574.8	0.07706202	0.07819533	
575	0.07702576	0.07818413	
575.2	0.07696081	0.07817293	
575.4	0.07720313	0.07816173	
575.6	0.07788507	0.07815053	
575.8	0.07869853	0.07813934	
576	0.07840076	0.07812814	
576.2	0.0783254	0.07811695	
576.4	0.07782351	0.07810576	
576.6	0.07714644	0.07809457	
576.8	0.07661346	0.07808338	
577	0.07658559	0.0780722	
577.2	0.07646176	0.07806101	
577.4	0.07638083	0.07804983	
577.6	0.07591554	0.07803865	
577.8	0.07517447	0.07802747	
578	0.07524087	0.07801629	
578.2	0.07493894	0.07800512	
578.4	0.07502608	0.07799394	
578.6	0.07475327	0.07798277	
578.8	0.07469786	0.0779716	
579	0.07426973	0.07796043	
579.2	0.07432961	0.07794926	
579.4	0.07485634	0.07793809	
579.6	0.07549357	0.07792693	
579.8	0.07543176	0.07791577	
580	0.07537444	0.0779046	
580.2	0.0749869	0.07789344	
580.4	0.07459791	0.07788229	
580.6	0.07459647	0.07787113	
580.8	0.07474033	0.07785997	
581	0.07517715	0.07784882	
581.2	0.0752319	0.07783767	
581.4	0.07520354	0.07782652	
581.6	0.07509379	0.07781537	
581.8	0.07563675	0.07780422	
582	0.07570804	0.07779307	
582.2	0.07578962	0.07778193	
582.4	0.0759398	0.07777079	
582.6	0.07567813	0.07775965	
582.8	0.07563573	0.07774851	
583	0.07567496	0.07773737	
583.2	0.07594215	0.07772623	
583.4	0.07607661	0.0777151	
583.6	0.07629807	0.07770397	
583.8	0.07606204	0.07769283	
584	0.07616166	0.0776817	
584.2	0.07537694	0.07767058	
584.4	0.07570868	0.07765945	
584.6	0.07547828	0.07764832	
584.8	0.07524508	0.0776372	
585	0.07542224	0.07762608	
585.2	0.07526082	0.07761496	
585.4	0.0748166	0.07760384	
585.6	0.0752217	0.07759272	
585.8	0.07525359	0.07758161	
586	0.07498257	0.07757049	
586.2	0.07471727	0.07755938	
586.4	0.07461342	0.07754827	
586.6	0.07454969	0.07753716	
586.8	0.07489594	0.07752605	
587	0.07593878	0.07751495	
587.2	0.07619119	0.07750384	
587.4	0.07607047	0.07749274	
587.6	0.07597298	0.07748164	
587.8	0.07580757	0.07747054	
588	0.07581467	0.07745944	
588.2	0.07570283	0.07744835	
588.4	0.07604317	0.07743725	
588.6	0.07562406	0.07742616	
588.8	0.07533881	0.07741507	
589	0.0759445	0.07740398	
589.2	0.0756736	0.07739289	
589.4	0.07547081	0.0773818	
589.6	0.07590963	0.07737072	
589.8	0.07557658	0.07735963	
590	0.07552975	0.07734855	
590.2	0.07542117	0.07733747	
590.4	0.07602062	0.07732639	
590.6	0.07636265	0.07731531	
590.8	0.07681112	0.07730424	
591	0.07712061	0.07729316	
591.2	0.07692219	0.07728209	
591.4	0.07675138	0.07727102	
591.6	0.07662285	0.07725995	
591.8	0.07663398	0.07724888	
592	0.07666502	0.07723782	
592.2	0.07632873	0.07722675	
592.4	0.0761969	0.07721569	
592.6	0.076227	0.07720463	
592.8	0.07613929	0.07719357	
593	0.07662326	0.07718251	
593.2	0.07647662	0.07717145	
593.4	0.07581981	0.0771604	
593.6	0.07598369	0.07714934	
593.8	0.07574137	0.07713829	
594	0.07561005	0.07712724	
594.2	0.07555407	0.07711619	
594.4	0.07599674	0.07710515	
594.6	0.07600693	0.0770941	
594.8	0.07623929	0.07708306	
595	0.07656081	0.07707201	
595.2	0.07646252	0.07706097	
595.4	0.07654685	0.07704993	
595.6	0.07645811	0.0770389	
595.8	0.07657685	0.07702786	
596	0.07657259	0.07701683	
596.2	0.07642718	0.07700579	
596.4	0.07686492	0.07699476	
596.6	0.07654144	0.07698373	
596.8	0.07643226	0.0769727	
597	0.07655965	0.07696168	
597.2	0.07642593	0.07695065	
597.4	0.07557873	0.07693963	
597.6	0.07569658	0.07692861	
597.8	0.07528016	0.07691759	
598	0.07567448	0.07690657	
598.2	0.07622773	0.07689555	
598.4	0.07685054	0.07688453	
598.6	0.0766811	0.07687352	
598.8	0.07672295	0.07686251	
599	0.07671706	0.0768515	
599.2	0.07627887	0.07684049	
599.4	0.07625982	0.07682948	
599.6	0.07634912	0.07681847	
599.8	0.07622011	0.07680747	
600	0.07606951	0.07679647	
600.2	0.07580892	0.07678546	
600.4	0.07521742	0.07677446	
600.6	0.0746742	0.07676347	
600.8	0.07440325	0.07675247	
601	0.07397764	0.07674147	
601.2	0.07373785	0.07673048	
601.4	0.07353201	0.07671949	
601.6	0.07365161	0.0767085	
601.8	0.07421386	0.07669751	
602	0.0752841	0.07668652	
602.2	0.07548607	0.07667554	
602.4	0.07543186	0.07666455	
602.6	0.0751591	0.07665357	
602.8	0.07548655	0.07664259	
603	0.0756205	0.07663161	
603.2	0.07558396	0.07662063	
603.4	0.07569131	0.07660966	
603.6	0.07571704	0.07659868	
603.8	0.07565923	0.07658771	
604	0.07579769	0.07657674	
604.2	0.07572486	0.07656577	
604.4	0.07566776	0.0765548	
604.6	0.07570456	0.07654383	
604.8	0.07512918	0.07653287	
605	0.07478078	0.0765219	
605.2	0.07517341	0.07651094	
605.4	0.07506504	0.07649998	
605.6	0.07522567	0.07648902	
605.8	0.07560394	0.07647806	
606	0.0756378	0.07646711	
606.2	0.07533909	0.07645615	
606.4	0.07526895	0.0764452	
606.6	0.07508807	0.07643425	
606.8	0.07522311	0.0764233	
607	0.07481214	0.07641235	
607.2	0.074376	0.07640141	
607.4	0.0743577	0.07639046	
607.6	0.07446146	0.07637952	
607.8	0.07473771	0.07636858	
608	0.07469002	0.07635764	
608.2	0.07489863	0.0763467	
608.4	0.0751659	0.07633576	
608.6	0.07554562	0.07632483	
608.8	0.07550844	0.07631389	
609	0.07611911	0.07630296	
609.2	0.07658287	0.07629203	
609.4	0.0766257	0.0762811	
609.6	0.07700717	0.07627017	
609.8	0.07685312	0.07625925	
610	0.07671663	0.07624832	
610.2	0.0767296	0.0762374	
610.4	0.07694062	0.07622648	
610.6	0.07645066	0.07621556	
610.8	0.07595909	0.07620464	
611	0.07528544	0.07619372	
611.2	0.07456321	0.07618281	
611.4	0.07462994	0.07617189	
611.6	0.07468286	0.07616098	
611.8	0.0744459	0.07615007	
612	0.07399324	0.07613916	
612.2	0.07392061	0.07612826	
612.4	0.07416242	0.07611735	
612.6	0.07407582	0.07610645	
612.8	0.07386317	0.07609554	
613	0.07379867	0.07608464	
613.2	0.07324729	0.07607374	
613.4	0.07310257	0.07606285	
613.6	0.07257591	0.07605195	
613.8	0.07262112	0.07604105	
614	0.07294658	0.07603016	
614.2	0.07331896	0.07601927	
614.4	0.07393921	0.07600838	
614.6	0.07413176	0.07599749	
614.8	0.07419645	0.0759866	
615	0.07406474	0.07597572	
615.2	0.07461156	0.07596483	
615.4	0.07588648	0.07595395	
615.6	0.07602604	0.07594307	
615.8	0.07620862	0.07593219	
616	0.07603479	0.07592131	
616.2	0.07620912	0.07591044	
616.4	0.07683354	0.07589956	
616.6	0.07598142	0.07588869	
616.8	0.07577518	0.07587782	
617	0.07481348	0.07586695	
617.2	0.07432522	0.07585608	
617.4	0.07419039	0.07584522	
617.6	0.0736702	0.07583435	
617.8	0.07426446	0.07582349	
618	0.07418356	0.07581262	
618.2	0.07425264	0.07580176	
618.4	0.07455601	0.07579091	
618.6	0.07447258	0.07578005	
618.8	0.07413348	0.07576919	
619	0.07406374	0.07575834	
619.2	0.07452378	0.07574749	
619.4	0.07445636	0.07573663	
619.6	0.07388541	0.07572578	
619.8	0.07403012	0.07571494	
620	0.07379521	0.07570409	
620.2	0.07371485	0.07569324	
