# Supplementary material for: Molecular basis for DNA recognition by the maternal pioneer transcription factor FoxH1
Source: Nat Commun. 2022 Nov 26;13:7279. doi: 10.1038/s41467-022-34925-y (PMC9701222; doi:10.1038/s41467-022-34925-y)
Supplement: Supplementary file 4 — Source Data [file 41467_2022_34925_MOESM4_ESM.zip › Sourcedata/BLIS/FoxA2/GSC/NCP/F12Results.txt]

Conc1	6.25E-08	
Start1	170.4	
Stop1	620.2	
Kobs	0.00071632171267906	
Error Kobs	1.85784431873462E-05	
Koff	0	
Error Koff	0	
Time1	Data1	Fit1	
170.4	-0.00542564	0	
170.6	-0.00488765	0.00006892	
170.8	-0.00417477	0.00013781	
171	-0.00347742	0.00020667	
171.2	-0.00297996	0.0002755	
171.4	-0.00185307	0.00034431	
171.6	-0.00093249	0.00041308	
171.8	-0.00021949	0.00048182	
172	0.00013111	0.00055054	
172.2	0.00058753	0.00061922	
172.4	0.00089147	0.00068788	
172.6	0.00077622	0.0007565	
172.8	0.00112647	0.0008251	
173	0.00215232	0.00089367	
173.2	0.0021288	0.00096221	
173.4	0.00234157	0.00103072	
173.6	0.00282336	0.0010992	
173.8	0.00327214	0.00116765	
174	0.00340407	0.00123607	
174.2	0.00384846	0.00130446	
174.4	0.00408521	0.00137283	
174.6	0.0039706	0.00144116	
174.8	0.00422181	0.00150946	
175	0.0042159	0.00157774	
175.2	0.00445872	0.00164599	
175.4	0.00487281	0.0017142	
175.6	0.00455859	0.00178239	
175.8	0.00444759	0.00185055	
176	0.00476043	0.00191868	
176.2	0.00514102	0.00198678	
176.4	0.00552596	0.00205486	
176.6	0.00562564	0.0021229	
176.8	0.00624573	0.00219091	
177	0.00728014	0.0022589	
177.2	0.0072385	0.00232685	
177.4	0.00771355	0.00239478	
177.6	0.00800612	0.00246268	
177.8	0.00799288	0.00253055	
178	0.00820626	0.00259839	
178.2	0.00857691	0.0026662	
178.4	0.00883256	0.00273398	
178.6	0.00903203	0.00280173	
178.8	0.00896982	0.00286946	
179	0.0089401	0.00293715	
179.2	0.00887125	0.00300482	
179.4	0.00863373	0.00307246	
179.6	0.00857763	0.00314006	
179.8	0.00937782	0.00320764	
180	0.00989005	0.0032752	
180.2	0.010052	0.00334272	
180.4	0.00996616	0.00341021	
180.6	0.00946107	0.00347767	
180.8	0.00974796	0.00354511	
181	0.01032142	0.00361252	
181.2	0.0103599	0.0036799	
181.4	0.01045494	0.00374725	
181.6	0.01039423	0.00381457	
181.8	0.01087012	0.00388186	
182	0.01146576	0.00394912	
182.2	0.01192888	0.00401636	
182.4	0.01224899	0.00408356	
182.6	0.01240371	0.00415074	
182.8	0.01238546	0.00421789	
183	0.01267928	0.00428501	
183.2	0.01271545	0.0043521	
183.4	0.01306166	0.00441916	
183.6	0.01314201	0.00448619	
183.8	0.01344606	0.0045532	
184	0.01308596	0.00462018	
184.2	0.01315578	0.00468712	
184.4	0.01282902	0.00475404	
184.6	0.01244731	0.00482093	
184.8	0.01280031	0.0048878	
185	0.01286604	0.00495463	
185.2	0.01271147	0.00502144	
185.4	0.01264628	0.00508821	
185.6	0.0125862	0.00515496	
185.8	0.01283289	0.00522168	
186	0.01309383	0.00528837	
186.2	0.01337284	0.00535503	
186.4	0.01406892	0.00542167	
186.6	0.01473367	0.00548827	
186.8	0.01511234	0.00555485	
187	0.01532274	0.0056214	
187.2	0.0156105	0.00568792	
187.4	0.01554081	0.00575441	
187.6	0.01530546	0.00582088	
187.8	0.01578674	0.00588731	
188	0.01594647	0.00595372	
188.2	0.0161357	0.0060201	
188.4	0.01614165	0.00608645	
188.6	0.01589473	0.00615277	
188.8	0.01590854	0.00621907	
189	0.01577547	0.00628533	
189.2	0.0155749	0.00635157	
189.4	0.01623716	0.00641778	
189.6	0.01641155	0.00648396	
189.8	0.01646197	0.00655011	
190	0.01715795	0.00661624	
190.2	0.0173337	0.00668233	
190.4	0.0177287	0.0067484	
190.6	0.01810624	0.00681444	
190.8	0.01816089	0.00688045	
191	0.01819208	0.00694643	
191.2	0.01806745	0.00701239	
191.4	0.01814038	0.00707832	
191.6	0.01799373	0.00714422	
191.8	0.0186238	0.00721009	
192	0.01848439	0.00727593	
192.2	0.01858196	0.00734174	
192.4	0.01872787	0.00740753	
192.6	0.01885174	0.00747329	
192.8	0.01869243	0.00753902	
193	0.01853396	0.00760472	
193.2	0.01806908	0.00767039	
193.4	0.01826592	0.00773604	
193.6	0.01787408	0.00780166	
193.8	0.01757605	0.00786725	
194	0.01767628	0.00793281	
194.2	0.01762263	0.00799835	
194.4	0.017896	0.00806385	
194.6	0.01839653	0.00812933	
194.8	0.01856898	0.00819478	
195	0.01870146	0.0082602	
195.2	0.0188153	0.0083256	
195.4	0.01843543	0.00839096	
195.6	0.01816823	0.0084563	
195.8	0.01907628	0.00852161	
196	0.01926053	0.0085869	
196.2	0.01919441	0.00865215	
196.4	0.01899593	0.00871738	
196.6	0.01875757	0.00878258	
196.8	0.01799873	0.00884775	
197	0.0173789	0.00891289	
197.2	0.01693824	0.00897801	
197.4	0.01718027	0.0090431	
197.6	0.01768958	0.00910816	
197.8	0.01772759	0.00917319	
198	0.01807278	0.00923819	
198.2	0.0184577	0.00930317	
198.4	0.0186056	0.00936812	
198.6	0.01941877	0.00943304	
198.8	0.02001432	0.00949793	
199	0.0202271	0.0095628	
199.2	0.02032189	0.00962764	
199.4	0.02055919	0.00969245	
199.6	0.02117985	0.00975723	
199.8	0.02172172	0.00982199	
200	0.02162707	0.00988672	
200.2	0.02131221	0.00995142	
200.4	0.02102968	0.01001609	
200.6	0.02053512	0.01008073	
200.8	0.020311	0.01014535	
201	0.02006239	0.01020994	
201.2	0.0204106	0.0102745	
201.4	0.02053397	0.01033904	
201.6	0.02062885	0.01040355	
201.8	0.01999612	0.01046803	
202	0.01988921	0.01053248	
202.2	0.01969633	0.0105969	
202.4	0.01949862	0.0106613	
202.6	0.01978562	0.01072567	
202.8	0.01970285	0.01079001	
203	0.01985539	0.01085433	
203.2	0.0199294	0.01091861	
203.4	0.02044012	0.01098287	
203.6	0.02042405	0.0110471	
203.8	0.02101901	0.01111131	
204	0.02097959	0.01117549	
204.2	0.02102798	0.01123964	
204.4	0.02152348	0.01130376	
204.6	0.02180253	0.01136785	
204.8	0.02204927	0.01143192	
205	0.02258914	0.01149596	
205.2	0.02298413	0.01155998	
205.4	0.02294227	0.01162396	
205.6	0.02293262	0.01168792	
205.8	0.02262688	0.01175185	
206	0.02279422	0.01181576	
206.2	0.02267982	0.01187963	
206.4	0.02274374	0.01194348	
206.6	0.02295154	0.01200731	
206.8	0.02306567	0.0120711	
207	0.02314479	0.01213487	
207.2	0.02320565	0.01219861	
207.4	0.02275743	0.01226232	
207.6	0.02262734	0.01232601	
207.8	0.02252111	0.01238967	
208	0.02199416	0.0124533	
208.2	0.02185327	0.0125169	
208.4	0.02228508	0.01258048	
208.6	0.02205226	0.01264403	
208.8	0.02188424	0.01270756	
209	0.02243051	0.01277105	
209.2	0.02222159	0.01283452	
209.4	0.02215283	0.01289796	
209.6	0.0221353	0.01296138	
209.8	0.02239156	0.01302477	
210	0.02251464	0.01308813	
210.2	0.02267904	0.01315146	
210.4	0.0231562	0.01321477	
210.6	0.02328688	0.01327805	
210.8	0.02328623	0.0133413	
211	0.02321011	0.01340453	
211.2	0.02334852	0.01346772	
211.4	0.02288254	0.0135309	
211.6	0.02335305	0.01359404	
211.8	0.02356828	0.01365716	
212	0.02366244	0.01372025	
212.2	0.02364424	0.01378331	
212.4	0.0241493	0.01384635	
212.6	0.02422789	0.01390936	
212.8	0.02432428	0.01397234	
213	0.02443907	0.0140353	
213.2	0.02455306	0.01409823	
213.4	0.02457849	0.01416113	
213.6	0.02469327	0.01422401	
213.8	0.02512905	0.01428686	
214	0.02521856	0.01434968	
214.2	0.02515368	0.01441247	
214.4	0.02520577	0.01447524	
214.6	0.02526155	0.01453798	
214.8	0.02520923	0.0146007	
215	0.02530502	0.01466339	
215.2	0.02566827	0.01472605	
215.4	0.02546469	0.01478868	
215.6	0.02574332	0.01485129	
215.8	0.02569253	0.01491387	
216	0.0256645	0.01497643	
216.2	0.02554963	0.01503896	
216.4	0.02557438	0.01510146	
216.6	0.0255021	0.01516393	
216.8	0.02540808	0.01522638	
217	0.02543432	0.0152888	
217.2	0.02562953	0.01535119	
217.4	0.02574345	0.01541356	
217.6	0.02552251	0.0154759	
217.8	0.0254397	0.01553822	
218	0.02521651	0.01560051	
218.2	0.02488993	0.01566277	
218.4	0.02482809	0.015725	
218.6	0.025114	0.01578721	
218.8	0.02514047	0.01584939	
219	0.02552334	0.01591155	
219.2	0.02565818	0.01597368	
219.4	0.02600774	0.01603578	
219.6	0.02635098	0.01609785	
219.8	0.02651325	0.0161599	
220	0.02645683	0.01622193	
220.2	0.02636665	0.01628392	
220.4	0.02636821	0.01634589	
220.6	0.02646246	0.01640784	
220.8	0.02651319	0.01646975	
221	0.02659228	0.01653164	
221.2	0.0264415	0.01659351	
221.4	0.02662605	0.01665534	
221.6	0.0261556	0.01671716	
221.8	0.02581569	0.01677894	
222	0.02584901	0.0168407	
222.2	0.02584225	0.01690243	
222.4	0.02609062	0.01696414	
222.6	0.02635658	0.01702582	
222.8	0.02662327	0.01708747	
223	0.02706399	0.0171491	
223.2	0.02722025	0.0172107	
223.4	0.02780367	0.01727227	
223.6	0.02805702	0.01733382	
223.8	0.02773716	0.01739534	
224	0.02721035	0.01745684	
224.2	0.02701608	0.0175183	
224.4	0.02707864	0.01757975	
224.6	0.02691875	0.01764116	
224.8	0.026862	0.01770255	
225	0.02684967	0.01776392	
225.2	0.02658661	0.01782526	
225.4	0.02702771	0.01788657	
225.6	0.02688368	0.01794785	
225.8	0.02700599	0.01800911	
226	0.02745028	0.01807035	
226.2	0.02761129	0.01813155	
226.4	0.02793949	0.01819274	
226.6	0.02809065	0.01825389	
226.8	0.0286664	0.01831502	
227	0.02902719	0.01837612	
227.2	0.02918072	0.0184372	
227.4	0.02933347	0.01849825	
227.6	0.02948322	0.01855927	
227.8	0.02909641	0.01862027	
228	0.02897854	0.01868125	
228.2	0.02875143	0.01874219	
228.4	0.0287969	0.01880311	
228.6	0.02849644	0.01886401	
228.8	0.02833812	0.01892488	
229	0.02822448	0.01898572	
229.2	0.02837116	0.01904654	
229.4	0.0288636	0.01910733	
229.6	0.02887553	0.01916809	
229.8	0.02930289	0.01922883	
230	0.02927197	0.01928954	
230.2	0.0295598	0.01935023	
230.4	0.02997757	0.01941089	
230.6	0.03041746	0.01947152	
230.8	0.03069203	0.01953213	
231	0.03011926	0.01959272	
231.2	0.02965187	0.01965327	
231.4	0.02933236	0.01971381	
231.6	0.02973173	0.01977431	
231.8	0.02938679	0.01983479	
232	0.02923049	0.01989525	
232.2	0.02867559	0.01995567	
232.4	0.02810939	0.02001608	
232.6	0.02758841	0.02007645	
232.8	0.02721277	0.02013681	
233	0.02690829	0.02019713	
233.2	0.02700475	0.02025743	
233.4	0.02675942	0.0203177	
233.6	0.02687037	0.02037795	
233.8	0.02671564	0.02043817	
234	0.02637219	0.02049837	
234.2	0.02703005	0.02055854	
234.4	0.02729136	0.02061869	
234.6	0.02760844	0.02067881	
234.8	0.02787332	0.0207389	
235	0.02774826	0.02079897	
235.2	0.02825179	0.02085901	
235.4	0.02873478	0.02091903	
235.6	0.0293507	0.02097902	
235.8	0.02929405	0.02103899	
236	0.0292194	0.02109893	
236.2	0.02911064	0.02115884	
236.4	0.02937038	0.02121873	
236.6	0.02972497	0.02127859	
236.8	0.02987851	0.02133843	
237	0.0300883	0.02139824	
237.2	0.03000252	0.02145803	
237.4	0.03022898	0.02151779	
237.6	0.03020058	0.02157753	
237.8	0.0300451	0.02163724	
238	0.02986096	0.02169692	
238.2	0.03033184	0.02175658	
238.4	0.03048472	0.02181622	
238.6	0.03073637	0.02187582	
238.8	0.03087073	0.02193541	
239	0.03049171	0.02199496	
239.2	0.03071235	0.0220545	
239.4	0.03053859	0.022114	
239.6	0.03015964	0.02217349	
239.8	0.03011851	0.02223294	
240	0.03018108	0.02229237	
240.2	0.0308881	0.02235178	
240.4	0.03111012	0.02241116	
240.6	0.03094899	0.02247051	
240.8	0.03117211	0.02252984	
241	0.03112407	0.02258914	
241.2	0.03104221	0.02264842	
241.4	0.03175125	0.02270768	
241.6	0.03109199	0.0227669	
241.8	0.03156896	0.02282611	
242	0.03127586	0.02288528	
242.2	0.03090255	0.02294444	
242.4	0.03118038	0.02300356	
242.6	0.03099743	0.02306267	
242.8	0.03065277	0.02312174	
243	0.03023251	0.02318079	
243.2	0.03046434	0.02323982	
243.4	0.03033808	0.02329882	
243.6	0.03098393	0.0233578	
243.8	0.0317055	0.02341675	
244	0.03186414	0.02347567	
244.2	0.03229128	0.02353457	
244.4	0.03210813	0.02359345	
244.6	0.0320511	0.0236523	
244.8	0.03225734	0.02371112	
245	0.03201766	0.02376992	
245.2	0.03233922	0.0238287	
245.4	0.03227839	0.02388744	
245.6	0.03178836	0.02394617	
245.8	0.0324276	0.02400487	
246	0.0316981	0.02406354	
246.2	0.03153134	0.02412219	
246.4	0.031882	0.02418082	
246.6	0.03171311	0.02423942	
246.8	0.03183316	0.02429799	
247	0.03218704	0.02435654	
247.2	0.03293722	0.02441506	
247.4	0.03398929	0.02447356	
247.6	0.03474113	0.02453204	
247.8	0.03492212	0.02459049	
248	0.03491123	0.02464891	
248.2	0.03496135	0.02470731	
248.4	0.03489165	0.02476568	
248.6	0.03432334	0.02482403	
248.8	0.03410283	0.02488236	
249	0.03384633	0.02494066	
249.2	0.03354483	0.02499893	
249.4	0.03330926	0.02505718	
249.6	0.03342767	0.02511541	
249.8	0.03319532	0.02517361	
250	0.03265828	0.02523178	
250.2	0.03254988	0.02528993	
250.4	0.03276981	0.02534806	
250.6	0.03289536	0.02540616	
250.8	0.03287669	0.02546424	
251	0.03273682	0.02552229	
251.2	0.03323172	0.02558032	
251.4	0.03317398	0.02563832	
251.6	0.03299983	0.0256963	
251.8	0.03344188	0.02575425	
252	0.03381797	0.02581218	
252.2	0.03377854	0.02587008	
252.4	0.03364959	0.02592796	
252.6	0.0331173	0.02598581	
252.8	0.03308178	0.02604364	
253	0.03351271	0.02610144	
253.2	0.03359953	0.02615922	
253.4	0.0340572	0.02621698	
253.6	0.03403779	0.02627471	
253.8	0.03364153	0.02633241	
254	0.03421753	0.02639009	
254.2	0.03415625	0.02644775	
254.4	0.03462522	0.02650538	
254.6	0.0343213	0.02656299	
254.8	0.03405241	0.02662057	
255	0.03374547	0.02667813	
255.2	0.03357041	0.02673566	
255.4	0.03330966	0.02679317	
255.6	0.03357889	0.02685065	
255.8	0.03400342	0.02690811	
256	0.03414481	0.02696555	
256.2	0.03380338	0.02702296	
256.4	0.03377212	0.02708035	
256.6	0.03412317	0.02713771	
256.8	0.0346269	0.02719505	
257	0.03559225	0.02725236	
257.2	0.03611636	0.02730965	
257.4	0.03620974	0.02736691	
257.6	0.03636494	0.02742415	
257.8	0.03696318	0.02748136	
258	0.0374143	0.02753855	
258.2	0.03689798	0.02759572	
258.4	0.03699588	0.02765286	
258.6	0.03663891	0.02770998	
258.8	0.03605538	0.02776707	
259	0.03535631	0.02782414	
259.2	0.03477611	0.02788119	
259.4	0.03485931	0.02793821	
259.6	0.03469354	0.0279952	
259.8	0.03459065	0.02805217	
260	0.03490834	0.02810912	
260.2	0.03488525	0.02816604	
260.4	0.03496354	0.02822294	
260.6	0.03525451	0.02827981	
260.8	0.03550088	0.02833666	
261	0.03571732	0.02839349	
261.2	0.03674835	0.02845029	
261.4	0.03651576	0.02850707	
261.6	0.03678867	0.02856382	
261.8	0.03678264	0.02862055	
262	0.03664585	0.02867725	
262.2	0.03638513	0.02873393	
262.4	0.03647092	0.02879059	
262.6	0.03653451	0.02884722	
262.8	0.0362353	0.02890383	
263	0.0362971	0.02896041	
263.2	0.03658345	0.02901697	
263.4	0.03688929	0.0290735	
263.6	0.03676132	0.02913002	
263.8	0.03680672	0.0291865	
264	0.03699429	0.02924297	
264.2	0.03666438	0.0292994	
264.4	0.03677593	0.02935582	
264.6	0.03740961	0.02941221	
264.8	0.03780451	0.02946857	
265	0.03823641	0.02952492	
265.2	0.03891975	0.02958124	
265.4	0.03828543	0.02963753	
265.6	0.03798838	0.0296938	
265.8	0.03778517	0.02975005	
266	0.03756336	0.02980627	
266.2	0.03752277	0.02986247	
266.4	0.03772286	0.02991864	
266.6	0.03729822	0.02997479	
266.8	0.03722983	0.03003092	
267	0.03729276	0.03008702	
267.2	0.03713635	0.0301431	
267.4	0.0371367	0.03019915	
267.6	0.03654768	0.03025518	
267.8	0.03600048	0.03031119	
268	0.03598281	0.03036717	
268.2	0.0362554	0.03042313	
268.4	0.03693007	0.03047907	
268.6	0.03726124	0.03053498	
268.8	0.03715558	0.03059086	
269	0.03718132	0.03064673	
269.2	0.03705708	0.03070257	
269.4	0.03715712	0.03075838	
269.6	0.03710639	0.03081417	
269.8	0.03735595	0.03086994	
270	0.03753482	0.03092569	
270.2	0.03824001	0.03098141	
270.4	0.03839019	0.0310371	
270.6	0.03831143	0.03109278	
270.8	0.03907435	0.03114842	
271	0.03899036	0.03120405	
271.2	0.03901817	0.03125965	
271.4	0.03911716	0.03131523	
271.6	0.0386164	0.03137078	
271.8	0.03855203	0.03142631	
272	0.0388689	0.03148182	
272.2	0.03879877	0.0315373	
272.4	0.03856282	0.03159276	
272.6	0.03801574	0.0316482	
272.8	0.03825966	0.03170361	
273	0.03813422	0.031759	
273.2	0.03787307	0.03181436	
273.4	0.03787919	0.0318697	
273.6	0.03756092	0.03192502	
273.8	0.03770157	0.03198032	
274	0.03799197	0.03203559	
274.2	0.03802619	0.03209083	
274.4	0.03783065	0.03214606	
274.6	0.03771875	0.03220126	
274.8	0.03797131	0.03225643	
275	0.03778564	0.03231158	
275.2	0.03789391	0.03236671	
275.4	0.03818853	0.03242182	
275.6	0.03857048	0.0324769	
275.8	0.03847868	0.03253196	
276	0.03847476	0.03258699	
276.2	0.03851465	0.032642	
276.4	0.03886248	0.03269699	
276.6	0.03901031	0.03275196	
276.8	0.0393771	0.0328069	
277	0.03922764	0.03286181	
277.2	0.03891172	0.03291671	
277.4	0.03898674	0.03297158	
277.6	0.03893491	0.03302643	
277.8	0.03880934	0.03308125	
278	0.03879347	0.03313605	
278.2	0.03860885	0.03319083	
278.4	0.03828141	0.03324558	
278.6	0.03829163	0.03330031	
278.8	0.03855169	0.03335502	
279	0.03859182	0.0334097	
279.2	0.03872573	0.03346436	
279.4	0.03872346	0.033519	
279.6	0.03874195	0.03357361	
279.8	0.03866473	0.0336282	
280	0.0388556	0.03368277	
280.2	0.03901245	0.03373731	
280.4	0.038965	0.03379183	
280.6	0.03916396	0.03384633	
280.8	0.03932276	0.0339008	
281	0.03948898	0.03395525	
281.2	0.03932926	0.03400968	
281.4	0.03962866	0.03406409	
281.6	0.03925646	0.03411847	
281.8	0.03923815	0.03417282	
282	0.03937317	0.03422716	
282.2	0.03987479	0.03428147	
282.4	0.04018354	0.03433576	
282.6	0.04028505	0.03439002	
282.8	0.04024313	0.03444426	
283	0.04011864	0.03449848	
283.2	0.03979998	0.03455268	
283.4	0.03959396	0.03460685	
283.6	0.03983966	0.034661	
283.8	0.03970693	0.03471513	
284	0.03953093	0.03476923	
284.2	0.03951257	0.03482331	
284.4	0.03948922	0.03487737	
284.6	0.03989312	0.0349314	
284.8	0.03977355	0.03498541	
285	0.03989884	0.0350394	
285.2	0.03995442	0.03509336	
285.4	0.03999591	0.0351473	
285.6	0.03979494	0.03520122	
285.8	0.03995212	0.03525512	
286	0.04015215	0.03530899	
286.2	0.04041782	0.03536284	
286.4	0.04017088	0.03541667	
286.6	0.03965119	0.03547047	
286.8	0.03929057	0.03552425	
287	0.03918219	0.03557801	
287.2	0.03861561	0.03563174	
287.4	0.03872628	0.03568545	
287.6	0.03879346	0.03573914	
287.8	0.03848501	0.03579281	
288	0.03889163	0.03584645	
288.2	0.03902164	0.03590007	
288.4	0.03935522	0.03595367	
288.6	0.03958737	0.03600724	
288.8	0.04026827	0.0360608	
289	0.04096217	0.03611432	
289.2	0.04131093	0.03616783	
289.4	0.04137585	0.03622131	
289.6	0.0414692	0.03627477	
289.8	0.04167116	0.03632821	
290	0.04185504	0.03638163	
290.2	0.04170045	0.03643502	
290.4	0.04191477	0.03648839	
290.6	0.04203409	0.03654173	
290.8	0.04190771	0.03659506	
291	0.04185491	0.03664836	
291.2	0.04127529	0.03670163	
291.4	0.04161462	0.03675489	
291.6	0.04132443	0.03680812	
291.8	0.0416169	0.03686133	
292	0.04161446	0.03691452	
292.2	0.04167277	0.03696768	
292.4	0.04183708	0.03702082	
292.6	0.04189189	0.03707394	
292.8	0.04230344	0.03712704	
293	0.0421996	0.03718011	
293.2	0.0418251	0.03723316	
293.4	0.04177912	0.03728619	
293.6	0.04154232	0.0373392	
293.8	0.04202046	0.03739218	
294	0.04247112	0.03744514	
294.2	0.04276295	0.03749808	
294.4	0.04309064	0.03755099	
294.6	0.0431083	0.03760389	
294.8	0.04316099	0.03765676	
295	0.04253403	0.0377096	
295.2	0.04222864	0.03776243	
295.4	0.04203669	0.03781523	
295.6	0.0419159	0.03786801	
295.8	0.04255543	0.03792077	
296	0.04267186	0.0379735	
296.2	0.04257899	0.03802621	
296.4	0.04195597	0.0380789	
296.6	0.04186481	0.03813157	
296.8	0.04192961	0.03818422	
297	0.04173111	0.03823684	
297.2	0.04174548	0.03828944	
297.4	0.04203798	0.03834202	
297.6	0.04229717	0.03839457	
297.8	0.04252566	0.0384471	
298	0.04278452	0.03849961	
298.2	0.04248957	0.0385521	
298.4	0.04199183	0.03860457	
298.6	0.04193462	0.03865701	
298.8	0.04211081	0.03870943	
299	0.0419669	0.03876183	
299.2	0.04250769	0.0388142	
299.4	0.04294288	0.03886656	
299.6	0.04384551	0.03891889	
299.8	0.04460796	0.0389712	
300	0.04488432	0.03902348	
300.2	0.04488643	0.03907575	
300.4	0.04511842	0.03912799	
300.6	0.04537316	0.03918021	
300.8	0.04531968	0.03923241	
301	0.04521814	0.03928458	
301.2	0.0449964	0.03933673	
301.4	0.04459588	0.03938886	
301.6	0.04423467	0.03944097	
301.8	0.04327309	0.03949306	
302	0.04314375	0.03954512	
302.2	0.0425149	0.03959716	
302.4	0.04240016	0.03964918	
302.6	0.0423852	0.03970118	
302.8	0.04255087	0.03975315	
303	0.04270516	0.03980511	
303.2	0.04299755	0.03985704	
303.4	0.04301296	0.03990895	
303.6	0.04324949	0.03996083	
303.8	0.04371829	0.0400127	
304	0.04415172	0.04006454	
304.2	0.04432597	0.04011636	
304.4	0.04408976	0.04016815	
304.6	0.04394637	0.04021993	
304.8	0.04443998	0.04027168	
305	0.04437137	0.04032342	
305.2	0.04438759	0.04037512	
305.4	0.0445101	0.04042681	
305.6	0.0448043	0.04047848	
305.8	0.04456634	0.04053012	
306	0.04486705	0.04058174	
306.2	0.04467062	0.04063334	
306.4	0.04495889	0.04068492	
306.6	0.04485559	0.04073647	
306.8	0.04518366	0.040788	
307	0.04487876	0.04083952	
307.2	0.04485605	0.040891	
307.4	0.04432555	0.04094247	
307.6	0.04442698	0.04099392	
307.8	0.04489831	0.04104534	
308	0.0449739	0.04109674	
308.2	0.04447942	0.04114812	
308.4	0.04438989	0.04119948	
308.6	0.04440142	0.04125081	
308.8	0.04443112	0.04130213	
309	0.04444147	0.04135342	
309.2	0.04476315	0.04140469	
309.4	0.04446977	0.04145594	
309.6	0.04442557	0.04150716	
309.8	0.04418392	0.04155837	
310	0.04440367	0.04160955	
310.2	0.04427517	0.04166071	
310.4	0.0445465	0.04171185	
310.6	0.0444429	0.04176296	
310.8	0.04403766	0.04181406	
311	0.04353174	0.04186513	
311.2	0.04363514	0.04191618	
311.4	0.04350688	0.04196721	
311.6	0.04437672	0.04201822	
311.8	0.04492466	0.0420692	
312	0.04473056	0.04212017	
312.2	0.04462949	0.04217111	
312.4	0.04469517	0.04222203	
312.6	0.04480918	0.04227293	
312.8	0.04509924	0.04232381	
313	0.045622	0.04237466	
313.2	0.04583303	0.0424255	
313.4	0.04575561	0.04247631	
313.6	0.04616165	0.0425271	
313.8	0.04600727	0.04257787	
314	0.04649793	0.04262862	
314.2	0.04670604	0.04267934	
314.4	0.04691585	0.04273004	
314.6	0.04683743	0.04278073	
314.8	0.04673357	0.04283139	
315	0.04683627	0.04288203	
315.2	0.04691963	0.04293264	
315.4	0.04697766	0.04298324	
315.6	0.04727897	0.04303381	
315.8	0.04658018	0.04308436	
316	0.04642891	0.0431349	
316.2	0.04620489	0.04318541	
316.4	0.04580839	0.04323589	
316.6	0.04546201	0.04328636	
316.8	0.0451635	0.0433368	
317	0.04518877	0.04338723	
317.2	0.04536995	0.04343763	
317.4	0.04555092	0.04348801	
317.6	0.0456738	0.04353837	
317.8	0.04615344	0.0435887	
318	0.04629842	0.04363902	
318.2	0.04654828	0.04368931	
318.4	0.04665621	0.04373959	
318.6	0.04674615	0.04378984	
318.8	0.04714154	0.04384007	
319	0.04756853	0.04389028	
319.2	0.04770345	0.04394046	
319.4	0.04770453	0.04399063	
319.6	0.04762973	0.04404077	
319.8	0.04725916	0.04409089	
320	0.04759815	0.044141	
320.2	0.04742167	0.04419108	
320.4	0.04732612	0.04424113	
320.6	0.04747459	0.04429117	
320.8	0.04779957	0.04434119	
321	0.04803934	0.04439118	
321.2	0.04831434	0.04444115	
321.4	0.04776136	0.04449111	
321.6	0.04770896	0.04454104	
321.8	0.04797496	0.04459095	
322	0.04677465	0.04464083	
322.2	0.0472638	0.0446907	
322.4	0.0474084	0.04474055	
322.6	0.04778731	0.04479037	
322.8	0.04758133	0.04484017	
323	0.04783748	0.04488995	
323.2	0.04753851	0.04493971	
323.4	0.04717786	0.04498945	
323.6	0.04656228	0.04503917	
323.8	0.04609578	0.04508887	
324	0.04639935	0.04513854	
324.2	0.04608013	0.0451882	
324.4	0.0459032	0.04523783	
324.6	0.04627217	0.04528744	
324.8	0.04596373	0.04533703	
325	0.04588459	0.0453866	
325.2	0.04595077	0.04543615	
325.4	0.0457755	0.04548568	
325.6	0.04658089	0.04553518	
325.8	0.0468114	0.04558467	
326	0.04677169	0.04563413	
326.2	0.0479273	0.04568357	
326.4	0.04831087	0.04573299	
326.6	0.04877992	0.04578239	
326.8	0.04880545	0.04583177	
327	0.04943649	0.04588113	
327.2	0.04959006	0.04593047	
327.4	0.04942963	0.04597978	
327.6	0.04922153	0.04602908	
327.8	0.04924798	0.04607835	
328	0.04974992	0.04612761	
328.2	0.04991708	0.04617684	
328.4	0.04963679	0.04622605	
328.6	0.05000221	0.04627524	
328.8	0.04925289	0.04632441	
329	0.04921419	0.04637356	
329.2	0.04888276	0.04642268	
329.4	0.04843899	0.04647179	
329.6	0.04815235	0.04652087	
329.8	0.04783776	0.04656994	
330	0.04767865	0.04661898	
330.2	0.04745273	0.046668	
330.4	0.0471032	0.04671701	
330.6	0.04742664	0.04676599	
330.8	0.04745398	0.04681495	
331	0.04783494	0.04686388	
331.2	0.04830808	0.0469128	
331.4	0.04842069	0.0469617	
331.6	0.04852545	0.04701057	
331.8	0.04882618	0.04705943	
332	0.04907188	0.04710826	
332.2	0.04927819	0.04715708	
332.4	0.04905225	0.04720587	
332.6	0.04949457	0.04725464	
332.8	0.04912961	0.04730339	
333	0.04966657	0.04735212	
333.2	0.04960609	0.04740083	
333.4	0.04961607	0.04744952	
333.6	0.04974336	0.04749819	
333.8	0.04971954	0.04754683	
334	0.04937432	0.04759546	
334.2	0.04920854	0.04764407	
334.4	0.04961667	0.04769265	
334.6	0.04960943	0.04774121	
334.8	0.05000416	0.04778976	
335	0.05021864	0.04783828	
335.2	0.05033505	0.04788678	
335.4	0.04969686	0.04793526	
335.6	0.04947267	0.04798372	
335.8	0.04944837	0.04803216	
336	0.04932532	0.04808058	
336.2	0.04908154	0.04812898	
336.4	0.04893409	0.04817736	
336.6	0.04868312	0.04822572	
336.8	0.04922719	0.04827405	
337	0.04950863	0.04832237	
337.2	0.0492902	0.04837066	
337.4	0.049654	0.04841894	
337.6	0.04957191	0.04846719	
337.8	0.04923333	0.04851542	
338	0.04928454	0.04856364	
338.2	0.04956965	0.04861183	
338.4	0.04955573	0.04866	
338.6	0.0491309	0.04870815	
338.8	0.04961253	0.04875628	
339	0.04945979	0.04880439	
339.2	0.04936218	0.04885248	
339.4	0.04906518	0.04890055	
339.6	0.04882807	0.0489486	
339.8	0.04880736	0.04899663	
340	0.04860897	0.04904463	
340.2	0.04829365	0.04909262	
340.4	0.04840425	0.04914059	
340.6	0.04860337	0.04918853	
340.8	0.0493555	0.04923646	
341	0.0492094	0.04928436	
341.2	0.04905237	0.04933225	
341.4	0.04918603	0.04938011	
341.6	0.0491578	0.04942796	
341.8	0.04914824	0.04947578	
342	0.04949296	0.04952358	
342.2	0.04930092	0.04957137	
342.4	0.04915007	0.04961913	
342.6	0.04918792	0.04966687	
342.8	0.04961703	0.04971459	
343	0.04991406	0.04976229	
343.2	0.0498094	0.04980997	
343.4	0.04987191	0.04985763	
343.6	0.04973338	0.04990527	
343.8	0.05040073	0.04995289	
344	0.05067783	0.05000049	
344.2	0.0506905	0.05004807	
344.4	0.05103882	0.05009563	
344.6	0.05128964	0.05014317	
344.8	0.05156962	0.05019068	
345	0.05111055	0.05023818	
345.2	0.05081023	0.05028566	
345.4	0.05111419	0.05033312	
345.6	0.0509706	0.05038055	
345.8	0.05086426	0.05042797	
346	0.05063368	0.05047537	
346.2	0.05042063	0.05052274	
346.4	0.05067654	0.0505701	
346.6	0.05040691	0.05061744	
346.8	0.05033758	0.05066475	
347	0.05045542	0.05071205	
347.2	0.05027583	0.05075932	
347.4	0.05036453	0.05080658	
347.6	0.05067163	0.05085381	
347.8	0.05110228	0.05090103	
348	0.05101604	0.05094822	
348.2	0.05103501	0.05099539	
348.4	0.05146424	0.05104255	
348.6	0.0513319	0.05108968	
348.8	0.05134151	0.0511368	
349	0.05099326	0.05118389	
349.2	0.05096294	0.05123097	
349.4	0.05089811	0.05127802	
349.6	0.05055706	0.05132505	
349.8	0.05120275	0.05137207	
350	0.05111786	0.05141906	
350.2	0.05126533	0.05146603	
350.4	0.0514789	0.05151299	
350.6	0.05114989	0.05155992	
350.8	0.05142469	0.05160683	
351	0.05184307	0.05165373	
351.2	0.05185374	0.0517006	
351.4	0.05227973	0.05174745	
351.6	0.05280234	0.05179429	
351.8	0.05256353	0.0518411	
352	0.05272714	0.05188789	
352.2	0.05287699	0.05193467	
352.4	0.0524117	0.05198142	
352.6	0.05206262	0.05202815	
352.8	0.05191559	0.05207487	
353	0.05155677	0.05212156	
353.2	0.05177117	0.05216823	
353.4	0.05214667	0.05221489	
353.6	0.0520613	0.05226152	
353.8	0.0527738	0.05230813	
354	0.05227275	0.05235473	
354.2	0.05213578	0.0524013	
354.4	0.05204936	0.05244786	
354.6	0.05216353	0.05249439	
354.8	0.05205864	0.05254091	
355	0.05206181	0.0525874	
355.2	0.05212265	0.05263388	
355.4	0.05198895	0.05268033	
355.6	0.05195177	0.05272677	
355.8	0.0518218	0.05277318	
356	0.05189699	0.05281958	
356.2	0.0512472	0.05286595	
356.4	0.05113217	0.05291231	
356.6	0.0513671	0.05295864	
356.8	0.05148744	0.05300496	
357	0.05155363	0.05305126	
357.2	0.05230756	0.05309753	
357.4	0.05268836	0.05314379	
357.6	0.05253486	0.05319003	
357.8	0.05325486	0.05323625	
358	0.05304019	0.05328244	
358.2	0.05306955	0.05332862	
358.4	0.05320847	0.05337478	
358.6	0.05333707	0.05342092	
358.8	0.05279996	0.05346704	
359	0.05295601	0.05351314	
359.2	0.05325629	0.05355922	
359.4	0.05311961	0.05360528	
359.6	0.05330353	0.05365132	
359.8	0.05341121	0.05369734	
360	0.05335347	0.05374334	
360.2	0.05356861	0.05378932	
360.4	0.05383443	0.05383528	
360.6	0.0533419	0.05388122	
360.8	0.0528964	0.05392715	
361	0.05274161	0.05397305	
361.2	0.0531932	0.05401893	
361.4	0.05315406	0.0540648	
361.6	0.05282816	0.05411064	
361.8	0.05275878	0.05415647	
362	0.0523437	0.05420227	
362.2	0.05195311	0.05424806	
362.4	0.05194004	0.05429382	
362.6	0.05182386	0.05433957	
362.8	0.05181655	0.0543853	
363	0.05239304	0.054431	
363.2	0.05246877	0.05447669	
363.4	0.0523032	0.05452236	
363.6	0.05285455	0.05456801	
363.8	0.05336431	0.05461364	
364	0.05366881	0.05465925	
364.2	0.05393717	0.05470484	
364.4	0.05333459	0.05475041	
364.6	0.05349813	0.05479596	
364.8	0.05354525	0.05484149	
365	0.05359399	0.054887	
365.2	0.05346222	0.0549325	
365.4	0.05316441	0.05497797	
365.6	0.05246542	0.05502343	
365.8	0.05267024	0.05506886	
366	0.05274072	0.05511428	
366.2	0.05277425	0.05515967	
366.4	0.05328429	0.05520505	
366.6	0.05326832	0.05525041	
366.8	0.05370548	0.05529575	
367	0.05329409	0.05534106	
367.2	0.05348181	0.05538636	
367.4	0.05352932	0.05543164	
367.6	0.05387832	0.05547691	
367.8	0.05360717	0.05552215	
368	0.05354352	0.05556737	
368.2	0.05349564	0.05561257	
368.4	0.05289929	0.05565776	
368.6	0.05335467	0.05570292	
368.8	0.0529679	0.05574806	
369	0.05285834	0.05579319	
369.2	0.05286354	0.0558383	
369.4	0.05329461	0.05588338	
369.6	0.053166	0.05592845	
369.8	0.05369359	0.0559735	
370	0.05379517	0.05601853	
370.2	0.05397395	0.05606354	
370.4	0.05414288	0.05610853	
370.6	0.05366405	0.0561535	
370.8	0.05390905	0.05619846	
371	0.05365357	0.05624339	
371.2	0.05439121	0.0562883	
371.4	0.05426176	0.0563332	
371.6	0.05414575	0.05637808	
371.8	0.05382326	0.05642293	
372	0.05360086	0.05646777	
372.2	0.05363706	0.05651259	
372.4	0.05335151	0.05655739	
372.6	0.05394047	0.05660217	
372.8	0.05445906	0.05664693	
373	0.05484053	0.05669167	
373.2	0.05518096	0.05673639	
373.4	0.05568331	0.0567811	
373.6	0.05558763	0.05682578	
373.8	0.05527811	0.05687045	
374	0.05553956	0.0569151	
374.2	0.05559027	0.05695972	
374.4	0.05553114	0.05700433	
374.6	0.05552152	0.05704892	
374.8	0.05582058	0.05709349	
375	0.05589678	0.05713804	
375.2	0.05602354	0.05718258	
375.4	0.05555156	0.05722709	
375.6	0.05509835	0.05727158	
375.8	0.05491842	0.05731606	
376	0.05503948	0.05736052	
376.2	0.05529562	0.05740495	
376.4	0.05521909	0.05744937	
376.6	0.05549653	0.05749377	
376.8	0.05572392	0.05753815	
377	0.05547554	0.05758251	
377.2	0.05539325	0.05762686	
377.4	0.0555911	0.05767118	
377.6	0.05568255	0.05771549	
377.8	0.05565237	0.05775977	
378	0.05605413	0.05780404	
378.2	0.0562046	0.05784829	
378.4	0.05628156	0.05789252	
378.6	0.05619665	0.05793673	
378.8	0.05600077	0.05798092	
379	0.05573756	0.05802509	
379.2	0.05549329	0.05806924	
379.4	0.05513441	0.05811338	
379.6	0.05510162	0.0581575	
379.8	0.05500853	0.05820159	
380	0.05495923	0.05824567	
380.2	0.05464233	0.05828973	
380.4	0.05464233	0.05833421	
380.6	0.05472667	0.05832586	
380.8	0.05461401	0.0583175	
381	0.05456012	0.05830915	
381.2	0.0545397	0.05830079	
381.4	0.05463496	0.05829244	
381.6	0.05469984	0.05828409	
381.8	0.05440438	0.05827574	
382	0.05475649	0.05826739	
382.2	0.05456584	0.05825905	
382.4	0.05468873	0.0582507	
382.6	0.05465312	0.05824236	
382.8	0.05434453	0.05823401	
383	0.05395588	0.05822567	
383.2	0.05417143	0.05821733	
383.4	0.05366738	0.05820899	
383.6	0.05360177	0.05820065	
383.8	0.05331261	0.05819231	
384	0.05290463	0.05818398	
384.2	0.05222207	0.05817564	
384.4	0.05208037	0.05816731	
384.6	0.05238935	0.05815897	
384.8	0.05231888	0.05815064	
385	0.05204548	0.05814231	
385.2	0.05208089	0.05813398	
385.4	0.05223822	0.05812566	
385.6	0.0521898	0.05811733	
385.8	0.05238345	0.058109	
386	0.05284847	0.05810068	
386.2	0.05292645	0.05809236	
386.4	0.05360236	0.05808403	
386.6	0.0533654	0.05807571	
386.8	0.05330003	0.05806739	
387	0.05366618	0.05805908	
387.2	0.053911	0.05805076	
387.4	0.05397344	0.05804244	
387.6	0.05427542	0.05803413	
387.8	0.05425508	0.05802581	
388	0.05418413	0.0580175	
388.2	0.05357086	0.05800919	
388.4	0.05362414	0.05800088	
388.6	0.0540915	0.05799257	
388.8	0.05373177	0.05798426	
389	0.05341581	0.05797596	
389.2	0.05329066	0.05796765	
389.4	0.05340758	0.05795935	
389.6	0.05331818	0.05795104	
389.8	0.0537066	0.05794274	
390	0.05323859	0.05793444	
390.2	0.05324539	0.05792614	
390.4	0.0534782	0.05791785	
390.6	0.05321737	0.05790955	
390.8	0.05347081	0.05790125	
391	0.05373655	0.05789296	
391.2	0.05387268	0.05788466	
391.4	0.05421667	0.05787637	
391.6	0.05374175	0.05786808	
391.8	0.05347267	0.05785979	
392	0.05330296	0.0578515	
392.2	0.05272466	0.05784322	
392.4	0.05262073	0.05783493	
392.6	0.05273209	0.05782664	
392.8	0.05237437	0.05781836	
393	0.05239257	0.05781008	
393.2	0.05203369	0.0578018	
393.4	0.05213528	0.05779352	
393.6	0.05244032	0.05778524	
393.8	0.05238027	0.05777696	
394	0.05144308	0.05776868	
394.2	0.05150131	0.05776041	
394.4	0.05198395	0.05775213	
394.6	0.05184535	0.05774386	
394.8	0.05186444	0.05773559	
395	0.05141717	0.05772732	
395.2	0.05114757	0.05771905	
395.4	0.05063339	0.05771078	
395.6	0.05026436	0.05770251	
395.8	0.05056395	0.05769424	
396	0.05056916	0.05768598	
396.2	0.05039732	0.05767771	
396.4	0.05071876	0.05766945	
396.6	0.0509075	0.05766119	
396.8	0.05096675	0.05765293	
397	0.05115683	0.05764467	
397.2	0.05117151	0.05763641	
397.4	0.05186911	0.05762816	
397.6	0.0523076	0.0576199	
397.8	0.0520976	0.05761165	
398	0.05176858	0.05760339	
398.2	0.05194207	0.05759514	
398.4	0.0522953	0.05758689	
398.6	0.05225492	0.05757864	
398.8	0.0523189	0.05757039	
399	0.0521234	0.05756215	
399.2	0.05258186	0.0575539	
399.4	0.05325412	0.05754566	
399.6	0.05353586	0.05753741	
399.8	0.05407006	0.05752917	
400	0.05438713	0.05752093	
400.2	0.05460999	0.05751269	
400.4	0.05438445	0.05750445	
400.6	0.05390364	0.05749621	
400.8	0.05392518	0.05748797	
401	0.05375393	0.05747974	
401.2	0.05337506	0.05747151	
401.4	0.05341267	0.05746327	
401.6	0.05286429	0.05745504	
401.8	0.05234701	0.05744681	
402	0.05180555	0.05743858	
402.2	0.05170572	0.05743035	
402.4	0.05162011	0.05742212	
402.6	0.05145537	0.0574139	
402.8	0.05177234	0.05740567	
403	0.0519009	0.05739745	
403.2	0.05244266	0.05738923	
403.4	0.05288526	0.05738101	
403.6	0.05257817	0.05737279	
403.8	0.05306924	0.05736457	
404	0.05307261	0.05735635	
404.2	0.0526275	0.05734813	
404.4	0.05232286	0.05733992	
404.6	0.05204029	0.0573317	
404.8	0.05202598	0.05732349	
405	0.05145757	0.05731528	
405.2	0.05106349	0.05730707	
405.4	0.05109102	0.05729886	
405.6	0.05107201	0.05729065	
405.8	0.05104289	0.05728244	
406	0.05119407	0.05727424	
406.2	0.05111416	0.05726603	
406.4	0.05074756	0.05725783	
406.6	0.05094796	0.05724963	
406.8	0.0513264	0.05724143	
407	0.0517534	0.05723323	
407.2	0.0521513	0.05722503	
407.4	0.05236166	0.05721683	
407.6	0.05223476	0.05720863	
407.8	0.05281674	0.05720044	
408	0.05253364	0.05719224	
408.2	0.05226256	0.05718405	
408.4	0.05264046	0.05717586	
408.6	0.05243829	0.05716767	
408.8	0.05240528	0.05715948	
409	0.05218249	0.05715129	
409.2	0.051978	0.0571431	
409.4	0.05200797	0.05713492	
409.6	0.05188193	0.05712673	
409.8	0.0514063	0.05711855	
410	0.05155357	0.05711037	
410.2	0.05118881	0.05710218	
410.4	0.05079322	0.057094	
410.6	0.05074623	0.05708583	
410.8	0.05038059	0.05707765	
411	0.0503124	0.05706947	
411.2	0.05015183	0.0570613	
411.4	0.05008157	0.05705312	
411.6	0.04981202	0.05704495	
411.8	0.05028392	0.05703678	
412	0.05027181	0.05702861	
412.2	0.05058686	0.05702044	
412.4	0.05081052	0.05701227	
412.6	0.05022282	0.0570041	
412.8	0.05010301	0.05699593	
413	0.04995993	0.05698777	
413.2	0.04944055	0.05697961	
413.4	0.04939078	0.05697144	
413.6	0.04906854	0.05696328	
413.8	0.04941982	0.05695512	
414	0.04993867	0.05694696	
414.2	0.04956536	0.0569388	
414.4	0.04934322	0.05693065	
414.6	0.04959939	0.05692249	
414.8	0.04960714	0.05691434	
415	0.05045714	0.05690618	
415.2	0.05123979	0.05689803	
415.4	0.05169871	0.05688988	
415.6	0.05219644	0.05688173	
415.8	0.05302305	0.05687358	
416	0.05321229	0.05686544	
416.2	0.05317037	0.05685729	
416.4	0.05309488	0.05684914	
416.6	0.05263589	0.056841	
416.8	0.05219398	0.05683286	
417	0.05198261	0.05682472	
417.2	0.05180846	0.05681658	
417.4	0.05185069	0.05680844	
417.6	0.05220821	0.0568003	
417.8	0.0520687	0.05679216	
418	0.05211378	0.05678403	
418.2	0.05187375	0.05677589	
418.4	0.05170977	0.05676776	
418.6	0.05161584	0.05675963	
418.8	0.0517298	0.0567515	
419	0.05194604	0.05674337	
419.2	0.05168332	0.05673524	
419.4	0.05121379	0.05672711	
419.6	0.05115662	0.05671898	
419.8	0.05126666	0.05671086	
420	0.05088222	0.05670273	
420.2	0.05062536	0.05669461	
420.4	0.05026715	0.05668649	
420.6	0.04997672	0.05667837	
420.8	0.04944559	0.05667025	
421	0.04975105	0.05666213	
421.2	0.04989223	0.05665401	
421.4	0.05015177	0.0566459	
421.6	0.05061195	0.05663778	
421.8	0.05074002	0.05662967	
422	0.05128552	0.05662156	
422.2	0.0515468	0.05661345	
422.4	0.05186884	0.05660534	
422.6	0.05227191	0.05659723	
422.8	0.05255419	0.05658912	
423	0.05252154	0.05658101	
423.2	0.05306065	0.05657291	
423.4	0.05305673	0.0565648	
423.6	0.05330412	0.0565567	
423.8	0.05364343	0.0565486	
424	0.05335643	0.0565405	
424.2	0.05319254	0.0565324	
424.4	0.05298081	0.0565243	
424.6	0.0526961	0.0565162	
424.8	0.0521659	0.0565081	
425	0.05168776	0.05650001	
425.2	0.05120087	0.05649192	
425.4	0.05119949	0.05648382	
425.6	0.05171235	0.05647573	
425.8	0.05191077	0.05646764	
426	0.05179225	0.05645955	
426.2	0.05200767	0.05645146	
426.4	0.05243663	0.05644338	
426.6	0.0523637	0.05643529	
426.8	0.05232628	0.05642721	
427	0.05296148	0.05641912	
427.2	0.05332189	0.05641104	
427.4	0.05310052	0.05640296	
427.6	0.05333014	0.05639488	
427.8	0.0537874	0.0563868	
428	0.05349524	0.05637872	
428.2	0.05343719	0.05637065	
428.4	0.05355954	0.05636257	
428.6	0.05287889	0.0563545	
428.8	0.05240913	0.05634642	
429	0.05154998	0.05633835	
429.2	0.05114347	0.05633028	
429.4	0.05105999	0.05632221	
429.6	0.05118078	0.05631414	
429.8	0.05036131	0.05630608	
430	0.05003325	0.05629801	
430.2	0.04966361	0.05628995	
430.4	0.05020027	0.05628188	
430.6	0.04989629	0.05627382	
430.8	0.05013026	0.05626576	
431	0.05063277	0.0562577	
431.2	0.05043831	0.05624964	
431.4	0.05075795	0.05624158	
431.6	0.05121236	0.05623352	
431.8	0.0515655	0.05622547	
432	0.05208129	0.05621741	
432.2	0.05256757	0.05620936	
432.4	0.05270844	0.05620131	
432.6	0.05268282	0.05619326	
432.8	0.05315585	0.05618521	
433	0.05331016	0.05617716	
433.2	0.05338621	0.05616911	
433.4	0.05352098	0.05616106	
433.6	0.05342977	0.05615302	
433.8	0.05329266	0.05614497	
434	0.05333755	0.05613693	
434.2	0.05343186	0.05612889	
434.4	0.05378881	0.05612085	
434.6	0.05305682	0.05611281	
434.8	0.05268088	0.05610477	
435	0.05239032	0.05609673	
435.2	0.05241444	0.0560887	
435.4	0.05242329	0.05608066	
435.6	0.05226766	0.05607263	
435.8	0.05189592	0.0560646	
436	0.05222082	0.05605657	
436.2	0.05167044	0.05604853	
436.4	0.05142982	0.05604051	
436.6	0.05100647	0.05603248	
436.8	0.0512639	0.05602445	
437	0.05072319	0.05601642	
437.2	0.05068845	0.0560084	
437.4	0.05035171	0.05600038	
437.6	0.0500908	0.05599235	
437.8	0.04993434	0.05598433	
438	0.04993941	0.05597631	
438.2	0.05039925	0.05596829	
438.4	0.05028105	0.05596028	
438.6	0.04991419	0.05595226	
438.8	0.05034654	0.05594425	
439	0.05063065	0.05593623	
439.2	0.05087069	0.05592822	
439.4	0.0506478	0.05592021	
439.6	0.05109197	0.05591219	
439.8	0.05125797	0.05590419	
440	0.05178866	0.05589618	
440.2	0.05139599	0.05588817	
440.4	0.05156898	0.05588016	
440.6	0.0513947	0.05587216	
440.8	0.05198534	0.05586415	
441	0.05182792	0.05585615	
441.2	0.05237054	0.05584815	
441.4	0.05195264	0.05584015	
441.6	0.05183833	0.05583215	
441.8	0.05162197	0.05582415	
442	0.05239609	0.05581615	
442.2	0.05296982	0.05580816	
442.4	0.0527637	0.05580016	
442.6	0.05267486	0.05579217	
442.8	0.0525074	0.05578418	
443	0.05167591	0.05577619	
443.2	0.05127993	0.0557682	
443.4	0.05104028	0.05576021	
443.6	0.05145793	0.05575222	
443.8	0.05108748	0.05574423	
444	0.05102435	0.05573625	
444.2	0.05119333	0.05572826	
444.4	0.05148573	0.05572028	
444.6	0.05166537	0.0557123	
444.8	0.05180414	0.05570432	
445	0.05225155	0.05569634	
445.2	0.05228022	0.05568836	
445.4	0.05206649	0.05568038	
445.6	0.0518224	0.0556724	
445.8	0.05209884	0.05566443	
446	0.05283733	0.05565645	
446.2	0.05320218	0.05564848	
446.4	0.05254021	0.05564051	
446.6	0.05230634	0.05563254	
446.8	0.05180306	0.05562457	
447	0.05110265	0.0556166	
447.2	0.0515779	0.05560863	
447.4	0.05138107	0.05560067	
447.6	0.05211419	0.0555927	
447.8	0.05229448	0.05558474	
448	0.05298436	0.05557678	
448.2	0.05339363	0.05556881	
448.4	0.05352201	0.05556085	
448.6	0.05383966	0.05555289	
448.8	0.05356899	0.05554494	
449	0.05374316	0.05553698	
449.2	0.05337784	0.05552902	
449.4	0.05339541	0.05552107	
449.6	0.0529669	0.05551311	
449.8	0.05274579	0.05550516	
450	0.05252724	0.05549721	
450.2	0.05210266	0.05548926	
450.4	0.05168584	0.05548131	
450.6	0.05165746	0.05547336	
450.8	0.05176661	0.05546542	
451	0.05173968	0.05545747	
451.2	0.05218118	0.05544953	
451.4	0.05214588	0.05544158	
451.6	0.05274332	0.05543364	
451.8	0.05268704	0.0554257	
452	0.05293697	0.05541776	
452.2	0.05297267	0.05540982	
452.4	0.05295788	0.05540188	
452.6	0.05294315	0.05539395	
452.8	0.05302074	0.05538601	
453	0.0534281	0.05537808	
453.2	0.05327496	0.05537014	
453.4	0.05349949	0.05536221	
453.6	0.05302374	0.05535428	
453.8	0.05265493	0.05534635	
454	0.05261442	0.05533842	
454.2	0.05279308	0.0553305	
454.4	0.05284101	0.05532257	
454.6	0.05267108	0.05531464	
454.8	0.05299537	0.05530672	
455	0.05295468	0.0552988	
455.2	0.05335968	0.05529088	
455.4	0.05378991	0.05528295	
455.6	0.05362201	0.05527504	
455.8	0.05364617	0.05526712	
456	0.05412056	0.0552592	
456.2	0.05367852	0.05525128	
456.4	0.05294454	0.05524337	
456.6	0.05299433	0.05523545	
456.8	0.05328611	0.05522754	
457	0.05274067	0.05521963	
457.2	0.05226603	0.05521172	
457.4	0.0523441	0.05520381	
457.6	0.05201099	0.0551959	
457.8	0.05207218	0.055188	
458	0.05231628	0.05518009	
458.2	0.0524119	0.05517218	
458.4	0.0526812	0.05516428	
458.6	0.05293291	0.05515638	
458.8	0.05351006	0.05514848	
459	0.05375678	0.05514058	
459.2	0.05378283	0.05513268	
459.4	0.05344243	0.05512478	
459.6	0.05314004	0.05511688	
459.8	0.0529683	0.05510899	
460	0.05235237	0.05510109	
460.2	0.05156866	0.0550932	
460.4	0.05122368	0.05508531	
460.6	0.05146974	0.05507742	
460.8	0.05155382	0.05506953	
461	0.05086708	0.05506164	
461.2	0.05095059	0.05505375	
461.4	0.05155081	0.05504586	
461.6	0.05128698	0.05503798	
461.8	0.05197374	0.05503009	
462	0.05179982	0.05502221	
462.2	0.05251932	0.05501433	
462.4	0.05282752	0.05500645	
462.6	0.05299249	0.05499857	
462.8	0.05333988	0.05499069	
463	0.0529839	0.05498281	
463.2	0.05282085	0.05497493	
463.4	0.05233103	0.05496706	
463.6	0.05228484	0.05495918	
463.8	0.0516102	0.05495131	
464	0.05157831	0.05494344	
464.2	0.05171466	0.05493557	
464.4	0.05176325	0.0549277	
464.6	0.05182642	0.05491983	
464.8	0.05158052	0.05491196	
465	0.05119551	0.0549041	
465.2	0.05105113	0.05489623	
465.4	0.05132225	0.05488837	
465.6	0.05070667	0.0548805	
465.8	0.05093827	0.05487264	
466	0.05050245	0.05486478	
466.2	0.05121305	0.05485692	
466.4	0.05101402	0.05484906	
466.6	0.05184339	0.0548412	
466.8	0.05250711	0.05483335	
467	0.05272415	0.05482549	
467.2	0.05275264	0.05481764	
467.4	0.05247704	0.05480979	
467.6	0.0527863	0.05480194	
467.8	0.05228788	0.05479408	
468	0.05220933	0.05478623	
468.2	0.05207189	0.05477839	
468.4	0.05210042	0.05477054	
468.6	0.0513344	0.05476269	
468.8	0.05128884	0.05475485	
469	0.05160324	0.054747	
469.2	0.05147869	0.05473916	
469.4	0.05137829	0.05473132	
469.6	0.05086146	0.05472348	
469.8	0.05073676	0.05471564	
470	0.05129446	0.0547078	
470.2	0.05175342	0.05469996	
470.4	0.05194457	0.05469213	
470.6	0.0527236	0.05468429	
470.8	0.05262717	0.05467646	
471	0.05264586	0.05466863	
471.2	0.05276539	0.0546608	
471.4	0.05265202	0.05465297	
471.6	0.05224858	0.05464514	
471.8	0.0514364	0.05463731	
472	0.05089003	0.05462948	
472.2	0.05087545	0.05462166	
472.4	0.05064435	0.05461383	
472.6	0.05035076	0.05460601	
472.8	0.0506857	0.05459818	
473	0.05075318	0.05459036	
473.2	0.05038407	0.05458254	
473.4	0.04997788	0.05457472	
473.6	0.05022082	0.05456691	
473.8	0.05050172	0.05455909	
474	0.05070054	0.05455127	
474.2	0.05060687	0.05454346	
474.4	0.05036054	0.05453564	
474.6	0.05064283	0.05452783	
474.8	0.05071356	0.05452002	
475	0.05112125	0.05451221	
475.2	0.0511401	0.0545044	
475.4	0.05118351	0.05449659	
475.6	0.05092922	0.05448879	
475.8	0.05078424	0.05448098	
476	0.05082582	0.05447318	
476.2	0.05101284	0.05446537	
476.4	0.05074966	0.05445757	
476.6	0.0508746	0.05444977	
476.8	0.05038445	0.05444197	
477	0.05032733	0.05443417	
477.2	0.05040087	0.05442637	
477.4	0.05018022	0.05441858	
477.6	0.05021785	0.05441078	
477.8	0.04997827	0.05440298	
478	0.04974477	0.05439519	
478.2	0.04978299	0.0543874	
478.4	0.04982611	0.05437961	
478.6	0.05005903	0.05437182	
478.8	0.05025019	0.05436403	
479	0.0505736	0.05435624	
479.2	0.05099221	0.05434845	
479.4	0.05159794	0.05434067	
479.6	0.05176169	0.05433288	
479.8	0.0522142	0.0543251	
480	0.05274852	0.05431732	
480.2	0.05292205	0.05430954	
480.4	0.05289579	0.05430176	
480.6	0.05312895	0.05429398	
480.8	0.0530528	0.0542862	
481	0.05337759	0.05427842	
481.2	0.05345192	0.05427065	
481.4	0.05282041	0.05426287	
481.6	0.05254485	0.0542551	
481.8	0.05230761	0.05424733	
482	0.05245684	0.05423956	
482.2	0.05264696	0.05423179	
482.4	0.05278711	0.05422402	
482.6	0.0527379	0.05421625	
482.8	0.05269647	0.05420848	
483	0.05300552	0.05420072	
483.2	0.05203288	0.05419295	
483.4	0.05166692	0.05418519	
483.6	0.05187186	0.05417743	
483.8	0.05171054	0.05416967	
484	0.05191738	0.05416191	
484.2	0.05180763	0.05415415	
484.4	0.05158059	0.05414639	
484.6	0.05135916	0.05413863	
484.8	0.05154842	0.05413088	
485	0.05200147	0.05412312	
485.2	0.05172114	0.05411537	
485.4	0.05144687	0.05410762	
485.6	0.05157836	0.05409987	
485.8	0.05177573	0.05409212	
486	0.0521753	0.05408437	
486.2	0.05209573	0.05407662	
486.4	0.05207074	0.05406887	
486.6	0.05195377	0.05406113	
486.8	0.05195169	0.05405338	
487	0.05168378	0.05404564	
487.2	0.05090474	0.0540379	
487.4	0.05116343	0.05403016	
487.6	0.05124975	0.05402242	
487.8	0.05069011	0.05401468	
488	0.05124628	0.05400694	
488.2	0.05129947	0.0539992	
488.4	0.05086993	0.05399147	
488.6	0.05129796	0.05398373	
488.8	0.05175312	0.053976	
489	0.05169373	0.05396827	
489.2	0.05135392	0.05396054	
489.4	0.05119098	0.05395281	
489.6	0.05126392	0.05394508	
489.8	0.0513263	0.05393735	
490	0.05124333	0.05392962	
490.2	0.05097487	0.0539219	
490.4	0.05122104	0.05391417	
490.6	0.05158307	0.05390645	
490.8	0.0515527	0.05389873	
491	0.05104411	0.053891	
491.2	0.05095258	0.05388328	
491.4	0.05054876	0.05387557	
491.6	0.05058655	0.05386785	
491.8	0.05063221	0.05386013	
492	0.05161345	0.05385242	
492.2	0.0517491	0.0538447	
492.4	0.05175954	0.05383699	
492.6	0.05242957	0.05382927	
492.8	0.0525146	0.05382156	
493	0.05231471	0.05381385	
493.2	0.05236929	0.05380614	
493.4	0.05257249	0.05379844	
493.6	0.05267268	0.05379073	
493.8	0.05221845	0.05378302	
494	0.05219207	0.05377532	
494.2	0.05210743	0.05376762	
494.4	0.05248107	0.05375991	
494.6	0.05207536	0.05375221	
494.8	0.05133042	0.05374451	
495	0.05118796	0.05373681	
495.2	0.05109024	0.05372911	
495.4	0.05056891	0.05372142	
495.6	0.05050652	0.05371372	
495.8	0.05059422	0.05370603	
496	0.05125481	0.05369833	
496.2	0.05159514	0.05369064	
496.4	0.05179174	0.05368295	
496.6	0.05204802	0.05367526	
496.8	0.052166	0.05366757	
497	0.05223053	0.05365988	
497.2	0.05258098	0.0536522	
497.4	0.05326581	0.05364451	
497.6	0.0533227	0.05363682	
497.8	0.05300072	0.05362914	
498	0.0534824	0.05362146	
498.2	0.05337803	0.05361378	
498.4	0.05325424	0.0536061	
498.6	0.05242793	0.05359842	
498.8	0.05249146	0.05359074	
499	0.05228891	0.05358306	
499.2	0.05143334	0.05357539	
499.4	0.05086323	0.05356771	
499.6	0.05081438	0.05356004	
499.8	0.05120357	0.05355236	
500	0.05153858	0.05354469	
500.2	0.05141756	0.05353702	
500.4	0.0515303	0.05352935	
500.6	0.05179032	0.05352168	
500.8	0.05193881	0.05351402	
501	0.05248162	0.05350635	
501.2	0.05304278	0.05349869	
501.4	0.05325024	0.05349102	
501.6	0.05329591	0.05348336	
501.8	0.05313481	0.0534757	
502	0.05337043	0.05346804	
502.2	0.0534868	0.05346038	
502.4	0.05307869	0.05345272	
502.6	0.05322652	0.05344506	
502.8	0.05341901	0.05343741	
503	0.05328618	0.05342975	
503.2	0.05317883	0.0534221	
503.4	0.05310116	0.05341444	
503.6	0.05311068	0.05340679	
503.8	0.05311054	0.05339914	
504	0.05307776	0.05339149	
504.2	0.05256164	0.05338384	
504.4	0.05268398	0.0533762	
504.6	0.05235386	0.05336855	
504.8	0.05200986	0.0533609	
505	0.05209257	0.05335326	
505.2	0.05156958	0.05334562	
505.4	0.05130042	0.05333797	
505.6	0.05098248	0.05333033	
505.8	0.05072956	0.05332269	
506	0.05019425	0.05331506	
506.2	0.04992854	0.05330742	
506.4	0.04972931	0.05329978	
506.6	0.04979656	0.05329215	
506.8	0.04959181	0.05328451	
507	0.04941354	0.05327688	
507.2	0.04917823	0.05326925	
507.4	0.04904557	0.05326161	
507.6	0.04931334	0.05325398	
507.8	0.04965643	0.05324636	
508	0.05032634	0.05323873	
508.2	0.05057257	0.0532311	
508.4	0.05113545	0.05322348	
508.6	0.05161766	0.05321585	
508.8	0.05150669	0.05320823	
509	0.05198527	0.05320061	
509.2	0.0523245	0.05319298	
509.4	0.05247192	0.05318536	
509.6	0.05207379	0.05317775	
509.8	0.05234313	0.05317013	
510	0.05199213	0.05316251	
510.2	0.05197247	0.0531549	
510.4	0.05180828	0.05314728	
510.6	0.05140514	0.05313967	
510.8	0.05146914	0.05313205	
511	0.05128217	0.05312444	
511.2	0.05144978	0.05311683	
511.4	0.05145154	0.05310922	
511.6	0.05167423	0.05310162	
511.8	0.05228139	0.05309401	
512	0.05280265	0.0530864	
512.2	0.05293415	0.0530788	
512.4	0.05321037	0.05307119	
512.6	0.05307858	0.05306359	
512.8	0.0527911	0.05305599	
513	0.05300405	0.05304839	
513.2	0.05314968	0.05304079	
513.4	0.05282981	0.05303319	
513.6	0.05305766	0.05302559	
513.8	0.05307306	0.053018	
514	0.0524293	0.0530104	
514.2	0.05270166	0.05300281	
514.4	0.05221025	0.05299522	
514.6	0.05223585	0.05298762	
514.8	0.05235348	0.05298003	
515	0.05251965	0.05297244	
515.2	0.05249187	0.05296486	
515.4	0.05235972	0.05295727	
515.6	0.05269718	0.05294968	
515.8	0.05280748	0.0529421	
516	0.05289983	0.05293451	
516.2	0.0529102	0.05292693	
516.4	0.05272591	0.05291935	
516.6	0.05235137	0.05291177	
516.8	0.05237473	0.05290419	
517	0.0522064	0.05289661	
517.2	0.05265364	0.05288903	
517.4	0.05239199	0.05288145	
517.6	0.05191445	0.05287388	
517.8	0.05142008	0.0528663	
518	0.05125105	0.05285873	
518.2	0.05150431	0.05285116	
518.4	0.05144569	0.05284359	
518.6	0.05189624	0.05283602	
518.8	0.05178651	0.05282845	
519	0.05196456	0.05282088	
519.2	0.05180869	0.05281331	
519.4	0.05190595	0.05280575	
519.6	0.0519398	0.05279818	
519.8	0.05145913	0.05279062	
520	0.05166768	0.05278306	
520.2	0.05141857	0.0527755	
520.4	0.05149778	0.05276794	
520.6	0.05109284	0.05276038	
520.8	0.05129066	0.05275282	
521	0.05114793	0.05274526	
521.2	0.05143455	0.0527377	
521.4	0.05131244	0.05273015	
521.6	0.05136845	0.0527226	
521.8	0.05167274	0.05271504	
522	0.05201599	0.05270749	
522.2	0.05222994	0.05269994	
522.4	0.05255923	0.05269239	
522.6	0.05255034	0.05268484	
522.8	0.05249072	0.0526773	
523	0.05271832	0.05266975	
523.2	0.05293938	0.0526622	
523.4	0.05303401	0.05265466	
523.6	0.05310824	0.05264712	
523.8	0.05293127	0.05263958	
524	0.05311241	0.05263203	
524.2	0.05291414	0.0526245	
524.4	0.05268452	0.05261696	
524.6	0.05229222	0.05260942	
524.8	0.05287901	0.05260188	
525	0.05274067	0.05259435	
525.2	0.05327544	0.05258681	
525.4	0.05297478	0.05257928	
525.6	0.0531709	0.05257175	
525.8	0.05291107	0.05256422	
526	0.05252897	0.05255669	
526.2	0.05205676	0.05254916	
526.4	0.05223487	0.05254163	
526.6	0.05237776	0.0525341	
526.8	0.0525177	0.05252658	
527	0.05241706	0.05251905	
527.2	0.05270036	0.05251153	
527.4	0.05241949	0.05250401	
527.6	0.05220489	0.05249648	
527.8	0.05201866	0.05248896	
528	0.05180931	0.05248144	
528.2	0.05160191	0.05247393	
528.4	0.05135649	0.05246641	
528.6	0.05131239	0.05245889	
528.8	0.05158379	0.05245138	
529	0.05165645	0.05244386	
529.2	0.05209826	0.05243635	
529.4	0.05166019	0.05242884	
529.6	0.05226547	0.05242133	
529.8	0.05227791	0.05241382	
530	0.0522905	0.05240631	
530.2	0.05271364	0.0523988	
530.4	0.05345997	0.0523913	
530.6	0.05351182	0.05238379	
530.8	0.05357111	0.05237629	
531	0.05342419	0.05236879	
531.2	0.05320908	0.05236128	
531.4	0.05270572	0.05235378	
531.6	0.0527242	0.05234628	
531.8	0.05292175	0.05233878	
532	0.05274183	0.05233129	
532.2	0.05251656	0.05232379	
532.4	0.05237818	0.05231629	
532.6	0.05213412	0.0523088	
532.8	0.05219333	0.05230131	
533	0.05204987	0.05229381	
533.2	0.05168406	0.05228632	
533.4	0.0510787	0.05227883	
533.6	0.05138364	0.05227134	
533.8	0.05166508	0.05226385	
534	0.0518726	0.05225637	
534.2	0.05208979	0.05224888	
534.4	0.0522149	0.0522414	
534.6	0.05196552	0.05223391	
534.8	0.05191546	0.05222643	
535	0.0520743	0.05221895	
535.2	0.05208225	0.05221147	
535.4	0.05203132	0.05220399	
535.6	0.05267871	0.05219651	
535.8	0.05277815	0.05218903	
536	0.05219494	0.05218156	
536.2	0.05201092	0.05217408	
536.4	0.05201898	0.05216661	
536.6	0.05193337	0.05215913	
536.8	0.05186899	0.05215166	
537	0.05191559	0.05214419	
537.2	0.05166639	0.05213672	
537.4	0.05175146	0.05212925	
537.6	0.05214184	0.05212178	
537.8	0.05215058	0.05211432	
538	0.05179743	0.05210685	
538.2	0.05175444	0.05209939	
538.4	0.05162492	0.05209192	
538.6	0.05183012	0.05208446	
538.8	0.05215894	0.052077	
539	0.05219959	0.05206954	
539.2	0.05236226	0.05206208	
539.4	0.05207147	0.05205462	
539.6	0.05223512	0.05204717	
539.8	0.05155403	0.05203971	
540	0.05103744	0.05203225	
540.2	0.05158321	0.0520248	
540.4	0.05230428	0.05201735	
540.6	0.05224568	0.0520099	
540.8	0.05252466	0.05200245	
541	0.05257842	0.051995	
541.2	0.0523116	0.05198755	
541.4	0.05238945	0.0519801	
541.6	0.0518628	0.05197265	
541.8	0.05135686	0.05196521	
542	0.05118318	0.05195776	
542.2	0.05141815	0.05195032	
542.4	0.05137905	0.05194288	
542.6	0.05146514	0.05193544	
542.8	0.05155345	0.051928	
543	0.05130575	0.05192056	
543.2	0.05165376	0.05191312	
543.4	0.0515778	0.05190568	
543.6	0.05152059	0.05189825	
543.8	0.05129103	0.05189081	
544	0.05187259	0.05188338	
544.2	0.05194073	0.05187595	
544.4	0.05229473	0.05186852	
544.6	0.05167247	0.05186109	
544.8	0.05231913	0.05185366	
545	0.05209379	0.05184623	
545.2	0.05228074	0.0518388	
545.4	0.05265868	0.05183138	
545.6	0.05279337	0.05182395	
545.8	0.05341765	0.05181653	
546	0.05352093	0.0518091	
546.2	0.05363414	0.05180168	
546.4	0.05388172	0.05179426	
546.6	0.05390842	0.05178684	
546.8	0.05385301	0.05177942	
547	0.05378047	0.05177201	
547.2	0.05365164	0.05176459	
547.4	0.05321408	0.05175717	
547.6	0.05271594	0.05174976	
547.8	0.05268817	0.05174235	
548	0.05249631	0.05173493	
548.2	0.05157467	0.05172752	
548.4	0.05191504	0.05172011	
548.6	0.0516772	0.0517127	
548.8	0.05211503	0.05170529	
549	0.05184877	0.05169789	
549.2	0.05198625	0.05169048	
549.4	0.05241401	0.05168308	
549.6	0.05252878	0.05167567	
549.8	0.05286515	0.05166827	
550	0.05277866	0.05166087	
550.2	0.05291264	0.05165347	
550.4	0.05316812	0.05164607	
550.6	0.05314024	0.05163867	
550.8	0.05294945	0.05163127	
551	0.05307782	0.05162388	
551.2	0.05284285	0.05161648	
551.4	0.05280473	0.05160909	
551.6	0.05304347	0.05160169	
551.8	0.05296483	0.0515943	
552	0.05254672	0.05158691	
552.2	0.05227018	0.05157952	
552.4	0.0523789	0.05157213	
552.6	0.05233576	0.05156474	
552.8	0.05263342	0.05155736	
553	0.05217368	0.05154997	
553.2	0.05203453	0.05154259	
553.4	0.05208149	0.0515352	
553.6	0.05218527	0.05152782	
553.8	0.0527743	0.05152044	
554	0.05300642	0.05151306	
554.2	0.05350003	0.05150568	
554.4	0.05358556	0.0514983	
554.6	0.05349226	0.05149092	
554.8	0.05341447	0.05148355	
555	0.05362215	0.05147617	
555.2	0.0533673	0.0514688	
555.4	0.05340261	0.05146142	
555.6	0.05314752	0.05145405	
555.8	0.05239674	0.05144668	
556	0.05197879	0.05143931	
556.2	0.05167173	0.05143194	
556.4	0.05166406	0.05142457	
556.6	0.05195526	0.05141721	
556.8	0.05184968	0.05140984	
557	0.05136831	0.05140248	
557.2	0.05116611	0.05139511	
557.4	0.05136722	0.05138775	
557.6	0.05164613	0.05138039	
557.8	0.05193498	0.05137303	
558	0.0522834	0.05136567	
558.2	0.05262569	0.05135831	
558.4	0.05279267	0.05135095	
558.6	0.05267219	0.0513436	
558.8	0.05284949	0.05133624	
559	0.05342799	0.05132889	
559.2	0.05304863	0.05132153	
559.4	0.05289016	0.05131418	
559.6	0.05281621	0.05130683	
559.8	0.05214844	0.05129948	
560	0.05228465	0.05129213	
560.2	0.05221367	0.05128478	
560.4	0.05225591	0.05127744	
560.6	0.05215064	0.05127009	
560.8	0.05203146	0.05126275	
561	0.05191671	0.0512554	
561.2	0.05190076	0.05124806	
561.4	0.05227514	0.05124072	
561.6	0.05204197	0.05123338	
561.8	0.05207544	0.05122604	
562	0.05244147	0.0512187	
562.2	0.05237133	0.05121136	
562.4	0.0523794	0.05120403	
562.6	0.05235508	0.05119669	
562.8	0.05229116	0.05118936	
563	0.05251751	0.05118203	
563.2	0.05191264	0.05117469	
563.4	0.05183462	0.05116736	
563.6	0.05186837	0.05116003	
563.8	0.05161877	0.0511527	
564	0.05209994	0.05114538	
564.2	0.05208777	0.05113805	
564.4	0.05197138	0.05113072	
564.6	0.05170501	0.0511234	
564.8	0.05237502	0.05111608	
565	0.05231715	0.05110875	
565.2	0.05274831	0.05110143	
565.4	0.05303548	0.05109411	
565.6	0.05306197	0.05108679	
565.8	0.05349777	0.05107947	
566	0.05371071	0.05107216	
566.2	0.05379395	0.05106484	
566.4	0.05441092	0.05105752	
566.6	0.05495609	0.05105021	
566.8	0.05446353	0.0510429	
567	0.05405613	0.05103558	
567.2	0.05390969	0.05102827	
567.4	0.05320892	0.05102096	
567.6	0.05279761	0.05101365	
567.8	0.05235244	0.05100635	
568	0.05197865	0.05099904	
568.2	0.05153673	0.05099173	
568.4	0.05090973	0.05098443	
568.6	0.05021336	0.05097713	
568.8	0.0502889	0.05096982	
569	0.04988672	0.05096252	
569.2	0.05002959	0.05095522	
569.4	0.04985039	0.05094792	
569.6	0.0499856	0.05094062	
569.8	0.05013793	0.05093333	
570	0.05057735	0.05092603	
570.2	0.05127235	0.05091873	
570.4	0.05182034	0.05091144	
570.6	0.05163014	0.05090415	
570.8	0.05157537	0.05089685	
571	0.05151198	0.05088956	
571.2	0.0519925	0.05088227	
571.4	0.05190356	0.05087498	
571.6	0.05233654	0.0508677	
571.8	0.05271271	0.05086041	
572	0.05338591	0.05085312	
572.2	0.05377074	0.05084584	
572.4	0.05385757	0.05083855	
572.6	0.05367797	0.05083127	
572.8	0.05397753	0.05082399	
573	0.05425552	0.05081671	
573.2	0.05385076	0.05080943	
573.4	0.05361386	0.05080215	
573.6	0.05376447	0.05079487	
573.8	0.05337228	0.0507876	
574	0.05339842	0.05078032	
574.2	0.05303408	0.05077305	
574.4	0.0529117	0.05076577	
574.6	0.05254525	0.0507585	
574.8	0.05259304	0.05075123	
575	0.05254897	0.05074396	
575.2	0.05219398	0.05073669	
575.4	0.05196759	0.05072942	
575.6	0.05194122	0.05072215	
575.8	0.0524086	0.05071489	
576	0.05212882	0.05070762	
576.2	0.05207191	0.05070036	
576.4	0.05203295	0.05069309	
576.6	0.05180984	0.05068583	
576.8	0.05177065	0.05067857	
577	0.05189974	0.05067131	
577.2	0.05158277	0.05066405	
577.4	0.05149329	0.0506568	
577.6	0.05106611	0.05064954	
577.8	0.05071678	0.05064228	
578	0.05119777	0.05063503	
578.2	0.05126609	0.05062777	
578.4	0.05174095	0.05062052	
578.6	0.05180748	0.05061327	
578.8	0.05210894	0.05060602	
579	0.05197143	0.05059877	
579.2	0.05195578	0.05059152	
579.4	0.05271068	0.05058427	
579.6	0.05313162	0.05057703	
579.8	0.05333191	0.05056978	
580	0.05296464	0.05056254	
580.2	0.05293253	0.05055529	
580.4	0.05265849	0.05054805	
580.6	0.05232129	0.05054081	
580.8	0.05197237	0.05053357	
581	0.05183538	0.05052633	
581.2	0.05158718	0.05051909	
581.4	0.05107914	0.05051186	
581.6	0.05090234	0.05050462	
581.8	0.05111813	0.05049739	
582	0.05146555	0.05049015	
582.2	0.05144795	0.05048292	
582.4	0.05167896	0.05047569	
582.6	0.051614	0.05046846	
582.8	0.05133341	0.05046123	
583	0.05127517	0.050454	
583.2	0.05200857	0.05044677	
583.4	0.0521951	0.05043954	
583.6	0.05215141	0.05043232	
583.8	0.05227879	0.05042509	
584	0.05228111	0.05041787	
584.2	0.0520069	0.05041065	
584.4	0.05200024	0.05040342	
584.6	0.05188661	0.0503962	
584.8	0.05177521	0.05038899	
585	0.05239374	0.05038177	
585.2	0.05216711	0.05037455	
585.4	0.05208498	0.05036733	
585.6	0.05259976	0.05036012	
585.8	0.05253431	0.0503529	
586	0.05273402	0.05034569	
586.2	0.05256699	0.05033848	
586.4	0.05263326	0.05033127	
586.6	0.05223733	0.05032406	
586.8	0.05221251	0.05031685	
587	0.05259016	0.05030964	
587.2	0.05315726	0.05030243	
587.4	0.05300785	0.05029523	
587.6	0.05316432	0.05028802	
587.8	0.05327424	0.05028082	
588	0.05319784	0.05027361	
588.2	0.05319121	0.05026641	
588.4	0.0533107	0.05025921	
588.6	0.05315828	0.05025201	
588.8	0.05339009	0.05024481	
589	0.05378041	0.05023761	
589.2	0.05345327	0.05023042	
589.4	0.0533599	0.05022322	
589.6	0.053665	0.05021603	
589.8	0.05336384	0.05020883	
590	0.05267427	0.05020164	
590.2	0.05231065	0.05019445	
590.4	0.0525159	0.05018726	
590.6	0.05192227	0.05018007	
590.8	0.05196613	0.05017288	
591	0.05222908	0.05016569	
591.2	0.05237656	0.05015851	
591.4	0.05219028	0.05015132	
591.6	0.05217726	0.05014414	
591.8	0.05210527	0.05013695	
592	0.05210803	0.05012977	
592.2	0.05192461	0.05012259	
592.4	0.05206051	0.05011541	
592.6	0.05244697	0.05010823	
592.8	0.05273312	0.05010105	
593	0.05253622	0.05009388	
593.2	0.05272899	0.0500867	
593.4	0.05236982	0.05007952	
593.6	0.05265366	0.05007235	
593.8	0.0525229	0.05006518	
594	0.05213969	0.05005801	
594.2	0.0524818	0.05005083	
594.4	0.05287453	0.05004366	
594.6	0.05281004	0.0500365	
594.8	0.05300097	0.05002933	
595	0.05362437	0.05002216	
595.2	0.05346617	0.05001499	
595.4	0.05329818	0.05000783	
595.6	0.05331479	0.05000067	
595.8	0.05306669	0.0499935	
596	0.05289353	0.04998634	
596.2	0.05262526	0.04997918	
596.4	0.05267832	0.04997202	
596.6	0.05254845	0.04996486	
596.8	0.0522428	0.0499577	
597	0.05208271	0.04995055	
597.2	0.05250111	0.04994339	
597.4	0.05185173	0.04993624	
597.6	0.05188438	0.04992908	
597.8	0.05157874	0.04992193	
598	0.0515313	0.04991478	
598.2	0.05174108	0.04990763	
598.4	0.05202198	0.04990048	
598.6	0.05168355	0.04989333	
598.8	0.05170811	0.04988618	
599	0.05165665	0.04987904	
599.2	0.05121728	0.04987189	
599.4	0.05086313	0.04986475	
599.6	0.05126781	0.0498576	
599.8	0.05124117	0.04985046	
600	0.05136849	0.04984332	
600.2	0.05159751	0.04983618	
600.4	0.05162541	0.04982904	
600.6	0.05182298	0.0498219	
600.8	0.05164357	0.04981477	
601	0.0513371	0.04980763	
601.2	0.05154733	0.0498005	
601.4	0.0507458	0.04979336	
601.6	0.05097079	0.04978623	
601.8	0.05099036	0.0497791	
602	0.05165574	0.04977196	
602.2	0.05199438	0.04976483	
602.4	0.05188365	0.04975771	
602.6	0.05177724	0.04975058	
602.8	0.05242558	0.04974345	
603	0.05225734	0.04973632	
603.2	0.05242575	0.0497292	
603.4	0.05238451	0.04972208	
603.6	0.05295741	0.04971495	
603.8	0.05257238	0.04970783	
604	0.05253314	0.04970071	
604.2	0.05242178	0.04969359	
604.4	0.05203698	0.04968647	
604.6	0.05157744	0.04967935	
604.8	0.05111065	0.04967224	
605	0.05123701	0.04966512	
605.2	0.05149573	0.04965801	
605.4	0.05112567	0.04965089	
605.6	0.05149079	0.04964378	
605.8	0.05137074	0.04963667	
606	0.05158492	0.04962956	
606.2	0.05178362	0.04962245	
606.4	0.05172649	0.04961534	
606.6	0.05190014	0.04960823	
606.8	0.05253762	0.04960113	
607	0.05207257	0.04959402	
607.2	0.05165002	0.04958692	
607.4	0.05158827	0.04957981	
607.6	0.05137597	0.04957271	
607.8	0.05104845	0.04956561	
608	0.05068743	0.04955851	
608.2	0.05049111	0.04955141	
608.4	0.05033769	0.04954431	
608.6	0.05051663	0.04953721	
608.8	0.05047535	0.04953012	
609	0.05070248	0.04952302	
609.2	0.05085484	0.04951593	
609.4	0.0506774	0.04950883	
609.6	0.05079285	0.04950174	
609.8	0.05100791	0.04949465	
610	0.0511364	0.04948756	
610.2	0.0514875	0.04948047	
610.4	0.05173282	0.04947338	
610.6	0.05168244	0.04946629	
610.8	0.05194573	0.04945921	
611	0.05181337	0.04945212	
611.2	0.05164564	0.04944504	
611.4	0.05204529	0.04943795	
611.6	0.05206836	0.04943087	
611.8	0.05202509	0.04942379	
612	0.05171604	0.04941671	
612.2	0.05193738	0.04940963	
612.4	0.05186842	0.04940255	
612.6	0.05157167	0.04939548	
612.8	0.051325	0.0493884	
613	0.0513494	0.04938133	
613.2	0.05142387	0.04937425	
613.4	0.05139823	0.04936718	
613.6	0.05132122	0.04936011	
613.8	0.05130151	0.04935304	
614	0.05119216	0.04934597	
614.2	0.05172202	0.0493389	
614.4	0.05180721	0.04933183	
614.6	0.05186769	0.04932476	
614.8	0.05163626	0.0493177	
615	0.05191184	0.04931063	
615.2	0.05222121	0.04930357	
615.4	0.05296301	0.0492965	
615.6	0.05262052	0.04928944	
615.8	0.05251325	0.04928238	
616	0.05264733	0.04927532	
616.2	0.05248316	0.04926826	
616.4	0.05302706	0.0492612	
616.6	0.05290909	0.04925415	
616.8	0.0532342	0.04924709	
617	0.05285936	0.04924004	
617.2	0.05328749	0.04923298	
617.4	0.05265978	0.04922593	
617.6	0.05223518	0.04921888	
617.8	0.05236288	0.04921183	
618	0.05216726	0.04920478	
618.2	0.05221566	0.04919773	
618.4	0.05194821	0.04919068	
618.6	0.05179247	0.04918363	
618.8	0.05116734	0.04917659	
619	0.0513985	0.04916954	
619.2	0.0512758	0.0491625	
619.4	0.05081485	0.04915546	
619.6	0.04986668	0.04914842	
619.8	0.04989714	0.04914137	
620	0.04977575	0.04913433	
620.2	0.04962502	0.0491273	
