# Supplementary material for: Molecular basis for DNA recognition by the maternal pioneer transcription factor FoxH1
Source: Nat Commun. 2022 Nov 26;13:7279. doi: 10.1038/s41467-022-34925-y (PMC9701222; doi:10.1038/s41467-022-34925-y)
Supplement: Supplementary file 4 — Source Data [file 41467_2022_34925_MOESM4_ESM.zip › Sourcedata/BLIS/FoxA2/GSC/NCP/G12Results.txt]

Conc1	3.125E-08	
Start1	170.4	
Stop1	620.2	
Kobs	0.00071632171267906	
Error Kobs	1.85784431873462E-05	
Koff	0	
Error Koff	0	
Time1	Data1	Fit1	
170.4	-0.00412981	0	
170.6	-0.00376926	0.0000414	
170.8	-0.00319653	0.00008278	
171	-0.00268528	0.00012416	
171.2	-0.00175513	0.00016552	
171.4	-0.00120264	0.00020687	
171.6	-0.00028102	0.00024821	
171.8	0.00052068	0.00028954	
172	0.00086044	0.00033085	
172.2	0.0014144	0.00037216	
172.4	0.00115591	0.00041345	
172.6	0.00123212	0.00045473	
172.8	0.00166897	0.000496	
173	0.00286399	0.00053726	
173.2	0.00290512	0.0005785	
173.4	0.00304604	0.00061973	
173.6	0.00304761	0.00066096	
173.8	0.00315376	0.00070216	
174	0.003398	0.00074336	
174.2	0.00362512	0.00078455	
174.4	0.00334924	0.00082572	
174.6	0.00313227	0.00086689	
174.8	0.00312377	0.00090804	
175	0.00340034	0.00094918	
175.2	0.00363504	0.0009903	
175.4	0.00350666	0.00103142	
175.6	0.00360789	0.00107252	
175.8	0.00314751	0.00111362	
176	0.00289583	0.0011547	
176.2	0.00304956	0.00119577	
176.4	0.00220411	0.00123682	
176.6	0.00255614	0.00127787	
176.8	0.00295719	0.0013189	
177	0.00356748	0.00135992	
177.2	0.00334575	0.00140094	
177.4	0.00359762	0.00144193	
177.6	0.00371938	0.00148292	
177.8	0.00357102	0.0015239	
178	0.00391026	0.00156486	
178.2	0.00398334	0.00160581	
178.4	0.00414771	0.00164675	
178.6	0.00430769	0.00168768	
178.8	0.00426437	0.0017286	
179	0.0046046	0.0017695	
179.2	0.00452146	0.0018104	
179.4	0.00487215	0.00185128	
179.6	0.00503928	0.00189215	
179.8	0.00516394	0.00193301	
180	0.00565139	0.00197386	
180.2	0.00587069	0.00201469	
180.4	0.00582699	0.00205551	
180.6	0.00623035	0.00209633	
180.8	0.00682381	0.00213713	
181	0.00683948	0.00217792	
181.2	0.00691742	0.00221869	
181.4	0.00683123	0.00225946	
181.6	0.00685651	0.00230021	
181.8	0.006868	0.00234096	
182	0.00721307	0.00238169	
182.2	0.00730502	0.00242241	
182.4	0.00742982	0.00246311	
182.6	0.0074153	0.00250381	
182.8	0.00749328	0.00254449	
183	0.00759201	0.00258517	
183.2	0.00758103	0.00262583	
183.4	0.00799531	0.00266648	
183.6	0.00756667	0.00270712	
183.8	0.00756837	0.00274774	
184	0.00719724	0.00278836	
184.2	0.00752793	0.00282896	
184.4	0.00740127	0.00286955	
184.6	0.00715782	0.00291013	
184.8	0.00704944	0.0029507	
185	0.00697165	0.00299126	
185.2	0.00703258	0.0030318	
185.4	0.00733048	0.00307234	
185.6	0.00728946	0.00311286	
185.8	0.00739654	0.00315337	
186	0.00753601	0.00319387	
186.2	0.00822995	0.00323436	
186.4	0.00878878	0.00327483	
186.6	0.00902604	0.0033153	
186.8	0.00934166	0.00335575	
187	0.00932121	0.00339619	
187.2	0.00942155	0.00343662	
187.4	0.00925296	0.00347704	
187.6	0.00844577	0.00351745	
187.8	0.00863435	0.00355784	
188	0.00818565	0.00359823	
188.2	0.0088927	0.0036386	
188.4	0.00889008	0.00367896	
188.6	0.00879626	0.00371931	
188.8	0.00888905	0.00375965	
189	0.00906865	0.00379997	
189.2	0.00898684	0.00384029	
189.4	0.00948267	0.00388059	
189.6	0.00896886	0.00392088	
189.8	0.00910326	0.00396116	
190	0.00930906	0.00400143	
190.2	0.00967299	0.00404169	
190.4	0.0093589	0.00408194	
190.6	0.00931239	0.00412217	
190.8	0.00965428	0.00416239	
191	0.00959174	0.00420261	
191.2	0.00956462	0.00424281	
191.4	0.00974618	0.004283	
191.6	0.00983593	0.00432317	
191.8	0.01016133	0.00436334	
192	0.01018437	0.00440349	
192.2	0.01055776	0.00444364	
192.4	0.01087964	0.00448377	
192.6	0.01079786	0.00452389	
192.8	0.01093027	0.004564	
193	0.01080844	0.00460409	
193.2	0.01075682	0.00464418	
193.4	0.01062624	0.00468425	
193.6	0.01020133	0.00472432	
193.8	0.01041022	0.00476437	
194	0.01047735	0.00480441	
194.2	0.01034425	0.00484444	
194.4	0.01015276	0.00488445	
194.6	0.01047689	0.00492446	
194.8	0.01099298	0.00496445	
195	0.01121854	0.00500444	
195.2	0.01141208	0.00504441	
195.4	0.01161355	0.00508437	
195.6	0.01127094	0.00512432	
195.8	0.01093954	0.00516425	
196	0.01122686	0.00520418	
196.2	0.011026	0.00524409	
196.4	0.01053	0.005284	
196.6	0.00971417	0.00532389	
196.8	0.0092226	0.00536377	
197	0.00891728	0.00540364	
197.2	0.00879291	0.0054435	
197.4	0.0088904	0.00548334	
197.6	0.00965574	0.00552318	
197.8	0.00969776	0.005563	
198	0.00959798	0.00560281	
198.2	0.00983236	0.00564262	
198.4	0.00989202	0.00568241	
198.6	0.01040613	0.00572218	
198.8	0.01140855	0.00576195	
199	0.0112481	0.00580171	
199.2	0.01160384	0.00584145	
199.4	0.01221108	0.00588118	
199.6	0.0121256	0.00592091	
199.8	0.01276868	0.00596062	
200	0.01300009	0.00600031	
200.2	0.01221268	0.00604	
200.4	0.01158893	0.00607968	
200.6	0.01128847	0.00611934	
200.8	0.01136844	0.006159	
201	0.01142217	0.00619864	
201.2	0.01168055	0.00623827	
201.4	0.01169018	0.00627789	
201.6	0.01212666	0.0063175	
201.8	0.01166283	0.0063571	
202	0.01180011	0.00639668	
202.2	0.01226006	0.00643626	
202.4	0.01221175	0.00647582	
202.6	0.01274937	0.00651537	
202.8	0.01328853	0.00655491	
203	0.0133045	0.00659444	
203.2	0.01359163	0.00663396	
203.4	0.01334407	0.00667347	
203.6	0.01315218	0.00671297	
203.8	0.01370521	0.00675245	
204	0.01336725	0.00679192	
204.2	0.01319387	0.00683139	
204.4	0.01320871	0.00687084	
204.6	0.01343048	0.00691028	
204.8	0.01334389	0.0069497	
205	0.01367607	0.00698912	
205.2	0.01359946	0.00702853	
205.4	0.01338195	0.00706792	
205.6	0.01348316	0.00710731	
205.8	0.0136412	0.00714668	
206	0.01376235	0.00718604	
206.2	0.01363649	0.00722539	
206.4	0.01366305	0.00726473	
206.6	0.01402817	0.00730405	
206.8	0.01445584	0.00734337	
207	0.01435436	0.00738268	
207.2	0.01420943	0.00742197	
207.4	0.01400304	0.00746125	
207.6	0.0138709	0.00750052	
207.8	0.01385773	0.00753978	
208	0.01352565	0.00757903	
208.2	0.01342247	0.00761827	
208.4	0.01332748	0.0076575	
208.6	0.01333963	0.00769671	
208.8	0.01305847	0.00773592	
209	0.0132678	0.00777511	
209.2	0.01267011	0.00781429	
209.4	0.01261551	0.00785346	
209.6	0.01262027	0.00789262	
209.8	0.01319223	0.00793177	
210	0.01304443	0.00797091	
210.2	0.01330364	0.00801003	
210.4	0.01381635	0.00804915	
210.6	0.01448475	0.00808825	
210.8	0.01471513	0.00812734	
211	0.01468411	0.00816642	
211.2	0.01497369	0.00820549	
211.4	0.01464906	0.00824455	
211.6	0.01466213	0.0082836	
211.8	0.01451694	0.00832264	
212	0.01460315	0.00836166	
212.2	0.01453416	0.00840068	
212.4	0.01468351	0.00843968	
212.6	0.01459945	0.00847867	
212.8	0.01468154	0.00851766	
213	0.01481761	0.00855663	
213.2	0.01456215	0.00859559	
213.4	0.01464424	0.00863453	
213.6	0.01456822	0.00867347	
213.8	0.01509849	0.0087124	
214	0.01494443	0.00875131	
214.2	0.01482632	0.00879021	
214.4	0.01491342	0.00882911	
214.6	0.01493533	0.00886799	
214.8	0.01438742	0.00890686	
215	0.01409002	0.00894572	
215.2	0.01446734	0.00898457	
215.4	0.01431351	0.0090234	
215.6	0.01455695	0.00906223	
215.8	0.01444765	0.00910104	
216	0.01494633	0.00913985	
216.2	0.01502743	0.00917864	
216.4	0.01542217	0.00921742	
216.6	0.01550541	0.00925619	
216.8	0.01583765	0.00929495	
217	0.01592845	0.0093337	
217.2	0.01595105	0.00937244	
217.4	0.01622856	0.00941117	
217.6	0.01601311	0.00944988	
217.8	0.01616737	0.00948859	
218	0.01597367	0.00952728	
218.2	0.01597099	0.00956596	
218.4	0.01580395	0.00960463	
218.6	0.01531966	0.00964329	
218.8	0.01475633	0.00968194	
219	0.01475578	0.00972058	
219.2	0.01531298	0.00975921	
219.4	0.01511785	0.00979782	
219.6	0.01517472	0.00983643	
219.8	0.0154936	0.00987502	
220	0.01560792	0.00991361	
220.2	0.0157865	0.00995218	
220.4	0.01606942	0.00999074	
220.6	0.01612216	0.01002929	
220.8	0.0162384	0.01006783	
221	0.01619764	0.01010636	
221.2	0.01611668	0.01014488	
221.4	0.01587875	0.01018338	
221.6	0.01537833	0.01022188	
221.8	0.0151712	0.01026036	
222	0.01504371	0.01029883	
222.2	0.01491425	0.0103373	
222.4	0.0146353	0.01037575	
222.6	0.01474234	0.01041419	
222.8	0.01447544	0.01045262	
223	0.01437343	0.01049104	
223.2	0.01437888	0.01052944	
223.4	0.0143307	0.01056784	
223.6	0.01472507	0.01060623	
223.8	0.01540518	0.0106446	
224	0.01531471	0.01068297	
224.2	0.01576689	0.01072132	
224.4	0.01594742	0.01075966	
224.6	0.01601984	0.01079799	
224.8	0.01614835	0.01083631	
225	0.01597764	0.01087462	
225.2	0.01576469	0.01091292	
225.4	0.01594749	0.01095121	
225.6	0.01579128	0.01098948	
225.8	0.01610219	0.01102775	
226	0.0165111	0.011066	
226.2	0.01674707	0.01110425	
226.4	0.01710531	0.01114248	
226.6	0.0171652	0.0111807	
226.8	0.01691219	0.01121891	
227	0.01720536	0.01125711	
227.2	0.01764703	0.0112953	
227.4	0.01794346	0.01133348	
227.6	0.01886347	0.01137165	
227.8	0.01865179	0.01140981	
228	0.01831908	0.01144795	
228.2	0.01813248	0.01148609	
228.4	0.01785584	0.01152421	
228.6	0.01805756	0.01156232	
228.8	0.0177221	0.01160043	
229	0.01751354	0.01163852	
229.2	0.01729429	0.0116766	
229.4	0.01765296	0.01171467	
229.6	0.01742364	0.01175273	
229.8	0.01785465	0.01179077	
230	0.01737032	0.01182881	
230.2	0.01763988	0.01186684	
230.4	0.01760138	0.01190485	
230.6	0.01776416	0.01194286	
230.8	0.01808098	0.01198085	
231	0.01822304	0.01201883	
231.2	0.01797525	0.01205681	
231.4	0.01793047	0.01209477	
231.6	0.01812879	0.01213272	
231.8	0.01728943	0.01217066	
232	0.01727801	0.01220859	
232.2	0.01664055	0.01224651	
232.4	0.01665691	0.01228441	
232.6	0.01651361	0.01232231	
232.8	0.01580435	0.0123602	
233	0.01574001	0.01239807	
233.2	0.01579588	0.01243593	
233.4	0.01606813	0.01247379	
233.6	0.01581049	0.01251163	
233.8	0.01563339	0.01254946	
234	0.01521758	0.01258728	
234.2	0.0156192	0.01262509	
234.4	0.01548528	0.01266289	
234.6	0.01607107	0.01270068	
234.8	0.0161999	0.01273846	
235	0.01628168	0.01277623	
235.2	0.0168066	0.01281398	
235.4	0.01721035	0.01285173	
235.6	0.01739839	0.01288946	
235.8	0.01768356	0.01292719	
236	0.01770557	0.0129649	
236.2	0.01779391	0.0130026	
236.4	0.0184498	0.01304029	
236.6	0.01871741	0.01307797	
236.8	0.01910647	0.01311564	
237	0.01982323	0.0131533	
237.2	0.01969194	0.01319095	
237.4	0.01995296	0.01322859	
237.6	0.01964033	0.01326622	
237.8	0.01927609	0.01330383	
238	0.01920637	0.01334144	
238.2	0.01879416	0.01337904	
238.4	0.01872175	0.01341662	
238.6	0.01892503	0.01345419	
238.8	0.01882264	0.01349176	
239	0.01842734	0.01352931	
239.2	0.01865212	0.01356685	
239.4	0.01823387	0.01360438	
239.6	0.01789577	0.0136419	
239.8	0.01799293	0.01367941	
240	0.01814914	0.01371691	
240.2	0.01838985	0.0137544	
240.4	0.01834116	0.01379188	
240.6	0.0180383	0.01382934	
240.8	0.01828186	0.0138668	
241	0.01813278	0.01390424	
241.2	0.01814458	0.01394168	
241.4	0.01876144	0.0139791	
241.6	0.01799763	0.01401652	
241.8	0.01777312	0.01405392	
242	0.01741717	0.01409131	
242.2	0.0170269	0.01412869	
242.4	0.01737762	0.01416606	
242.6	0.01787112	0.01420342	
242.8	0.017689	0.01424077	
243	0.01738238	0.01427811	
243.2	0.01771158	0.01431544	
243.4	0.01755243	0.01435276	
243.6	0.01764651	0.01439006	
243.8	0.01807222	0.01442736	
244	0.0179438	0.01446465	
244.2	0.01766783	0.01450192	
244.4	0.01769265	0.01453919	
244.6	0.01804452	0.01457644	
244.8	0.01840869	0.01461368	
245	0.01822624	0.01465092	
245.2	0.01888153	0.01468814	
245.4	0.01913367	0.01472535	
245.6	0.0189045	0.01476255	
245.8	0.01946206	0.01479974	
246	0.01955037	0.01483692	
246.2	0.02010561	0.01487409	
246.4	0.02059432	0.01491125	
246.6	0.02093044	0.01494839	
246.8	0.02090894	0.01498553	
247	0.02092617	0.01502266	
247.2	0.02127895	0.01505977	
247.4	0.02137357	0.01509688	
247.6	0.0212288	0.01513397	
247.8	0.02114974	0.01517106	
248	0.02050086	0.01520813	
248.2	0.02007339	0.01524519	
248.4	0.01983821	0.01528225	
248.6	0.01931685	0.01531929	
248.8	0.01864785	0.01535632	
249	0.01866776	0.01539334	
249.2	0.01893577	0.01543035	
249.4	0.01911962	0.01546735	
249.6	0.01885839	0.01550434	
249.8	0.01860394	0.01554132	
250	0.01835939	0.01557829	
250.2	0.01809159	0.01561524	
250.4	0.01838677	0.01565219	
250.6	0.01859374	0.01568913	
250.8	0.01883521	0.01572605	
251	0.01879313	0.01576297	
251.2	0.01933468	0.01579987	
251.4	0.01940805	0.01583677	
251.6	0.01961652	0.01587365	
251.8	0.01986551	0.01591053	
252	0.0198559	0.01594739	
252.2	0.0199174	0.01598424	
252.4	0.01993405	0.01602108	
252.6	0.01971258	0.01605791	
252.8	0.01976876	0.01609473	
253	0.02031316	0.01613155	
253.2	0.02026441	0.01616835	
253.4	0.01998987	0.01620513	
253.6	0.0194419	0.01624191	
253.8	0.01876696	0.01627868	
254	0.01877656	0.01631544	
254.2	0.01858434	0.01635219	
254.4	0.01931672	0.01638892	
254.6	0.0190266	0.01642565	
254.8	0.01894874	0.01646237	
255	0.01913561	0.01649907	
255.2	0.01962962	0.01653577	
255.4	0.01977734	0.01657245	
255.6	0.02043894	0.01660913	
255.8	0.02055208	0.01664579	
256	0.02093605	0.01668244	
256.2	0.02110216	0.01671909	
256.4	0.02112484	0.01675572	
256.6	0.02192942	0.01679234	
256.8	0.02231633	0.01682895	
257	0.02277066	0.01686555	
257.2	0.02270115	0.01690214	
257.4	0.0221636	0.01693872	
257.6	0.02211859	0.01697529	
257.8	0.02199158	0.01701185	
258	0.02229588	0.0170484	
258.2	0.0223321	0.01708494	
258.4	0.02252293	0.01712147	
258.6	0.02210929	0.01715799	
258.8	0.02187718	0.01719449	
259	0.02163893	0.01723099	
259.2	0.02120054	0.01726748	
259.4	0.02107908	0.01730395	
259.6	0.02133405	0.01734042	
259.8	0.02113657	0.01737687	
260	0.02144376	0.01741332	
260.2	0.02158322	0.01744975	
260.4	0.02132546	0.01748618	
260.6	0.02162861	0.01752259	
260.8	0.02176488	0.01755899	
261	0.02157816	0.01759539	
261.2	0.02192199	0.01763177	
261.4	0.02157524	0.01766814	
261.6	0.02158502	0.0177045	
261.8	0.02119609	0.01774086	
262	0.02119549	0.0177772	
262.2	0.02173232	0.01781353	
262.4	0.02169965	0.01784985	
262.6	0.02190442	0.01788616	
262.8	0.02170163	0.01792246	
263	0.02167695	0.01795875	
263.2	0.02206752	0.01799503	
263.4	0.02226918	0.01803129	
263.6	0.02235172	0.01806755	
263.8	0.0225463	0.0181038	
264	0.02288014	0.01814004	
264.2	0.02276929	0.01817627	
264.4	0.02273685	0.01821248	
264.6	0.02345376	0.01824869	
264.8	0.02394334	0.01828489	
265	0.02349376	0.01832107	
265.2	0.02350018	0.01835725	
265.4	0.02293673	0.01839341	
265.6	0.02241652	0.01842957	
265.8	0.02174147	0.01846571	
266	0.02205709	0.01850185	
266.2	0.02274739	0.01853797	
266.4	0.02254248	0.01857409	
266.6	0.02240811	0.01861019	
266.8	0.02237314	0.01864628	
267	0.02254753	0.01868237	
267.2	0.02257472	0.01871844	
267.4	0.02246866	0.0187545	
267.6	0.02249953	0.01879055	
267.8	0.02239642	0.01882659	
268	0.02269223	0.01886263	
268.2	0.02252793	0.01889865	
268.4	0.02267586	0.01893466	
268.6	0.02278514	0.01897066	
268.8	0.02261077	0.01900665	
269	0.02234213	0.01904263	
269.2	0.02195493	0.0190786	
269.4	0.02222855	0.01911456	
269.6	0.02193382	0.01915051	
269.8	0.02195093	0.01918645	
270	0.02215804	0.01922238	
270.2	0.0227708	0.0192583	
270.4	0.02281535	0.01929421	
270.6	0.02275401	0.0193301	
270.8	0.02327825	0.01936599	
271	0.02344558	0.01940187	
271.2	0.02349135	0.01943774	
271.4	0.02378611	0.0194736	
271.6	0.02335523	0.01950944	
271.8	0.02314288	0.01954528	
272	0.02327994	0.01958111	
272.2	0.02293035	0.01961692	
272.4	0.02292694	0.01965273	
272.6	0.02284085	0.01968853	
272.8	0.02321708	0.01972431	
273	0.0232589	0.01976009	
273.2	0.02261286	0.01979585	
273.4	0.02276643	0.01983161	
273.6	0.02216432	0.01986735	
273.8	0.0217756	0.01990309	
274	0.02179184	0.01993881	
274.2	0.02226219	0.01997453	
274.4	0.02215154	0.02001023	
274.6	0.02196207	0.02004593	
274.8	0.02224594	0.02008161	
275	0.02244762	0.02011728	
275.2	0.02241502	0.02015295	
275.4	0.02251773	0.0201886	
275.6	0.02203624	0.02022424	
275.8	0.02220349	0.02025988	
276	0.02224204	0.0202955	
276.2	0.02268667	0.02033111	
276.4	0.02311884	0.02036672	
276.6	0.02369351	0.02040231	
276.8	0.02410331	0.02043789	
277	0.02428935	0.02047346	
277.2	0.02383846	0.02050903	
277.4	0.02398177	0.02054458	
277.6	0.02399036	0.02058012	
277.8	0.02370936	0.02061565	
278	0.0242897	0.02065117	
278.2	0.02441264	0.02068669	
278.4	0.02468671	0.02072219	
278.6	0.02502651	0.02075768	
278.8	0.02522967	0.02079316	
279	0.02514252	0.02082863	
279.2	0.02506426	0.02086409	
279.4	0.02505065	0.02089954	
279.6	0.02468641	0.02093498	
279.8	0.0248896	0.02097041	
280	0.02460153	0.02100583	
280.2	0.0246679	0.02104124	
280.4	0.02441252	0.02107665	
280.6	0.02469835	0.02111204	
280.8	0.02433009	0.02114742	
281	0.02436614	0.02118279	
281.2	0.02395456	0.02121815	
281.4	0.023902	0.0212535	
281.6	0.02388685	0.02128884	
281.8	0.02396451	0.02132417	
282	0.02404022	0.02135949	
282.2	0.02413332	0.02139479	
282.4	0.02442159	0.02143009	
282.6	0.02410242	0.02146538	
282.8	0.02395211	0.02150066	
283	0.0241041	0.02153593	
283.2	0.02402816	0.02157119	
283.4	0.02401199	0.02160644	
283.6	0.02381431	0.02164168	
283.8	0.02421512	0.02167691	
284	0.023687	0.02171213	
284.2	0.0238234	0.02174734	
284.4	0.02379422	0.02178254	
284.6	0.02399045	0.02181773	
284.8	0.02378743	0.02185291	
285	0.02390617	0.02188807	
285.2	0.02429689	0.02192323	
285.4	0.02428454	0.02195838	
285.6	0.02430626	0.02199352	
285.8	0.02432143	0.02202865	
286	0.02378604	0.02206377	
286.2	0.02409314	0.02209888	
286.4	0.02377977	0.02213398	
286.6	0.0233835	0.02216907	
286.8	0.02350371	0.02220414	
287	0.02371295	0.02223921	
287.2	0.02332384	0.02227427	
287.4	0.02366989	0.02230932	
287.6	0.02383979	0.02234436	
287.8	0.02413797	0.02237939	
288	0.02422767	0.02241441	
288.2	0.02446989	0.02244942	
288.4	0.024823	0.02248442	
288.6	0.02541864	0.02251941	
288.8	0.02595125	0.02255438	
289	0.02634397	0.02258935	
289.2	0.0268739	0.02262431	
289.4	0.02644344	0.02265926	
289.6	0.0263277	0.0226942	
289.8	0.02630082	0.02272913	
290	0.02649113	0.02276405	
290.2	0.02645775	0.02279896	
290.4	0.02641941	0.02283386	
290.6	0.02636538	0.02286875	
290.8	0.02639471	0.02290363	
291	0.02644084	0.0229385	
291.2	0.02601446	0.02297336	
291.4	0.02621448	0.02300821	
291.6	0.02598299	0.02304304	
291.8	0.02622768	0.02307787	
292	0.02630154	0.02311269	
292.2	0.02628771	0.0231475	
292.4	0.02658053	0.0231823	
292.6	0.02662732	0.02321709	
292.8	0.02668421	0.02325187	
293	0.02597029	0.02328664	
293.2	0.02557854	0.02332141	
293.4	0.02487533	0.02335616	
293.6	0.02485136	0.0233909	
293.8	0.02515214	0.02342563	
294	0.02527788	0.02346035	
294.2	0.02564567	0.02349506	
294.4	0.02645321	0.02352976	
294.6	0.02665696	0.02356445	
294.8	0.02729217	0.02359913	
295	0.02723287	0.0236338	
295.2	0.02731775	0.02366846	
295.4	0.02771661	0.02370312	
295.6	0.02797018	0.02373776	
295.8	0.0284435	0.02377239	
296	0.02841592	0.02380701	
296.2	0.02817256	0.02384162	
296.4	0.02777762	0.02387622	
296.6	0.02700375	0.02391082	
296.8	0.02642527	0.0239454	
297	0.02526524	0.02397997	
297.2	0.02525153	0.02401453	
297.4	0.0251618	0.02404909	
297.6	0.02539352	0.02408363	
297.8	0.02516905	0.02411816	
298	0.02497797	0.02415269	
298.2	0.02537859	0.0241872	
298.4	0.02532188	0.0242217	
298.6	0.02553166	0.0242562	
298.8	0.02598467	0.02429068	
299	0.0260426	0.02432516	
299.2	0.02646096	0.02435962	
299.4	0.02660283	0.02439407	
299.6	0.02708292	0.02442852	
299.8	0.02741485	0.02446295	
300	0.02739056	0.02449738	
300.2	0.02728777	0.02453179	
300.4	0.02738057	0.0245662	
300.6	0.02688604	0.0246006	
300.8	0.02691306	0.02463498	
301	0.0272235	0.02466936	
301.2	0.02765152	0.02470372	
301.4	0.02737078	0.02473808	
301.6	0.02716886	0.02477243	
301.8	0.02662167	0.02480676	
302	0.02633967	0.02484109	
302.2	0.02616596	0.02487541	
302.4	0.02608536	0.02490971	
302.6	0.02613923	0.02494401	
302.8	0.02621661	0.0249783	
303	0.02606723	0.02501258	
303.2	0.02601486	0.02504685	
303.4	0.02572384	0.02508111	
303.6	0.02632391	0.02511535	
303.8	0.02686758	0.02514959	
304	0.02668711	0.02518382	
304.2	0.02662004	0.02521804	
304.4	0.02617668	0.02525225	
304.6	0.02601244	0.02528645	
304.8	0.02625053	0.02532064	
305	0.02606822	0.02535482	
305.2	0.02570529	0.02538899	
305.4	0.02522906	0.02542315	
305.6	0.02515583	0.02545731	
305.8	0.02502689	0.02549145	
306	0.02515976	0.02552558	
306.2	0.02543867	0.0255597	
306.4	0.02586365	0.02559381	
306.6	0.0261464	0.02562792	
306.8	0.02673211	0.02566201	
307	0.0268084	0.02569609	
307.2	0.02734703	0.02573017	
307.4	0.0275317	0.02576423	
307.6	0.02825992	0.02579828	
307.8	0.02881653	0.02583233	
308	0.02850708	0.02586636	
308.2	0.02833199	0.02590039	
308.4	0.02779089	0.0259344	
308.6	0.02774016	0.02596841	
308.8	0.02725701	0.0260024	
309	0.02728691	0.02603639	
309.2	0.02744524	0.02607037	
309.4	0.02716208	0.02610433	
309.6	0.02698094	0.02613829	
309.8	0.0272303	0.02617224	
310	0.02759598	0.02620618	
310.2	0.02782985	0.0262401	
310.4	0.02797195	0.02627402	
310.6	0.02761055	0.02630793	
310.8	0.02712533	0.02634183	
311	0.02696733	0.02637572	
311.2	0.02733363	0.0264096	
311.4	0.02719074	0.02644347	
311.6	0.0276183	0.02647733	
311.8	0.02825786	0.02651118	
312	0.02762638	0.02654502	
312.2	0.02737233	0.02657885	
312.4	0.02687901	0.02661268	
312.6	0.02703207	0.02664649	
312.8	0.02730711	0.02668029	
313	0.02819242	0.02671408	
313.2	0.02847295	0.02674787	
313.4	0.02857128	0.02678164	
313.6	0.02882972	0.02681541	
313.8	0.02913663	0.02684916	
314	0.02910624	0.0268829	
314.2	0.02930624	0.02691664	
314.4	0.02899592	0.02695037	
314.6	0.0283537	0.02698408	
314.8	0.02846102	0.02701779	
315	0.02843622	0.02705148	
315.2	0.02839995	0.02708517	
315.4	0.02815786	0.02711885	
315.6	0.02838981	0.02715252	
315.8	0.02819525	0.02718618	
316	0.02758366	0.02721982	
316.2	0.0277247	0.02725346	
316.4	0.02699976	0.02728709	
316.6	0.02703555	0.02732071	
316.8	0.02716421	0.02735432	
317	0.02760505	0.02738792	
317.2	0.0279208	0.02742152	
317.4	0.0283764	0.0274551	
317.6	0.02832529	0.02748867	
317.8	0.02848242	0.02752223	
318	0.02863825	0.02755579	
318.2	0.02886336	0.02758933	
318.4	0.02849905	0.02762286	
318.6	0.0284995	0.02765639	
318.8	0.0288498	0.0276899	
319	0.02897753	0.02772341	
319.2	0.02939169	0.0277569	
319.4	0.02943667	0.02779039	
319.6	0.02920217	0.02782387	
319.8	0.02892555	0.02785733	
320	0.0290942	0.02789079	
320.2	0.02918069	0.02792424	
320.4	0.02894299	0.02795768	
320.6	0.02940936	0.0279911	
320.8	0.02988788	0.02802452	
321	0.03019073	0.02805793	
321.2	0.03044003	0.02809133	
321.4	0.03034618	0.02812473	
321.6	0.0302782	0.02815811	
321.8	0.03028469	0.02819148	
322	0.02980386	0.02822484	
322.2	0.0294813	0.02825819	
322.4	0.02930157	0.02829154	
322.6	0.02981419	0.02832487	
322.8	0.02963965	0.02835819	
323	0.03006442	0.02839151	
323.2	0.02996385	0.02842481	
323.4	0.02907642	0.02845811	
323.6	0.02844658	0.0284914	
323.8	0.02827333	0.02852467	
324	0.02846849	0.02855794	
324.2	0.02825175	0.0285912	
324.4	0.02803264	0.02862445	
324.6	0.0282144	0.02865768	
324.8	0.02795489	0.02869091	
325	0.02770527	0.02872413	
325.2	0.0277978	0.02875734	
325.4	0.02788632	0.02879055	
325.6	0.0282757	0.02882374	
325.8	0.02828216	0.02885692	
326	0.02835496	0.02889009	
326.2	0.02879326	0.02892325	
326.4	0.02936757	0.02895641	
326.6	0.03016623	0.02898955	
326.8	0.02982058	0.02902269	
327	0.0303422	0.02905581	
327.2	0.03078543	0.02908893	
327.4	0.0304733	0.02912203	
327.6	0.03085042	0.02915513	
327.8	0.03107233	0.02918822	
328	0.03123175	0.0292213	
328.2	0.03115111	0.02925437	
328.4	0.03077975	0.02928742	
328.6	0.0305214	0.02932047	
328.8	0.02997879	0.02935352	
329	0.02994407	0.02938655	
329.2	0.02971795	0.02941957	
329.4	0.02954527	0.02945258	
329.6	0.02907437	0.02948558	
329.8	0.02902599	0.02951858	
330	0.02887348	0.02955156	
330.2	0.02899594	0.02958453	
330.4	0.02890994	0.0296175	
330.6	0.0289768	0.02965046	
330.8	0.02931538	0.0296834	
331	0.03019742	0.02971634	
331.2	0.03119684	0.02974927	
331.4	0.0314781	0.02978218	
331.6	0.03208769	0.02981509	
331.8	0.03249665	0.02984799	
332	0.03232613	0.02988088	
332.2	0.03216976	0.02991376	
332.4	0.03177897	0.02994663	
332.6	0.03174539	0.0299795	
332.8	0.03146471	0.03001235	
333	0.03141707	0.03004519	
333.2	0.03105398	0.03007803	
333.4	0.03061822	0.03011085	
333.6	0.03024686	0.03014367	
333.8	0.03043234	0.03017647	
334	0.0299059	0.03020927	
334.2	0.02993086	0.03024205	
334.4	0.02991874	0.03027483	
334.6	0.03001716	0.0303076	
334.8	0.03096549	0.03034036	
335	0.03096988	0.03037311	
335.2	0.03112732	0.03040585	
335.4	0.0312073	0.03043858	
335.6	0.03161233	0.0304713	
335.8	0.03139658	0.03050402	
336	0.03149469	0.03053672	
336.2	0.03178108	0.03056941	
336.4	0.03167886	0.0306021	
336.6	0.0314302	0.03063477	
336.8	0.0318256	0.03066744	
337	0.03201582	0.03070009	
337.2	0.03195823	0.03073274	
337.4	0.03190635	0.03076538	
337.6	0.03152332	0.03079801	
337.8	0.03120031	0.03083063	
338	0.03086467	0.03086324	
338.2	0.03105174	0.03089584	
338.4	0.0308956	0.03092843	
338.6	0.03020617	0.03096101	
338.8	0.03023658	0.03099358	
339	0.02934662	0.03102615	
339.2	0.02916502	0.0310587	
339.4	0.0290956	0.03109125	
339.6	0.02907476	0.03112378	
339.8	0.02852883	0.03115631	
340	0.02885922	0.03118882	
340.2	0.02866567	0.03122133	
340.4	0.02854483	0.03125383	
340.6	0.02889171	0.03128632	
340.8	0.02971923	0.0313188	
341	0.02981422	0.03135127	
341.2	0.02980873	0.03138373	
341.4	0.02958044	0.03141619	
341.6	0.02992355	0.03144863	
341.8	0.03001676	0.03148106	
342	0.03040646	0.03151349	
342.2	0.03034219	0.0315459	
342.4	0.03042756	0.03157831	
342.6	0.03000871	0.0316107	
342.8	0.03036809	0.03164309	
343	0.03060299	0.03167547	
343.2	0.03084577	0.03170784	
343.4	0.03150093	0.0317402	
343.6	0.03185387	0.03177255	
343.8	0.03201081	0.03180489	
344	0.03270171	0.03183722	
344.2	0.03293202	0.03186955	
344.4	0.03329322	0.03190186	
344.6	0.03352193	0.03193417	
344.8	0.03383167	0.03196646	
345	0.03339608	0.03199875	
345.2	0.0333015	0.03203102	
345.4	0.03341663	0.03206329	
345.6	0.0334205	0.03209555	
345.8	0.03271026	0.0321278	
346	0.03258506	0.03216004	
346.2	0.03237006	0.03219227	
346.4	0.03245337	0.03222449	
346.6	0.03181745	0.03225671	
346.8	0.03192414	0.03228891	
347	0.03162994	0.0323211	
347.2	0.03127623	0.03235329	
347.4	0.03158982	0.03238546	
347.6	0.03139366	0.03241763	
347.8	0.03160051	0.03244979	
348	0.03181701	0.03248194	
348.2	0.03144469	0.03251408	
348.4	0.0313001	0.03254621	
348.6	0.03143326	0.03257833	
348.8	0.03135725	0.03261044	
349	0.03083882	0.03264254	
349.2	0.03138762	0.03267463	
349.4	0.03141161	0.03270672	
349.6	0.03130034	0.03273879	
349.8	0.03204313	0.03277086	
350	0.03213092	0.03280292	
350.2	0.03255985	0.03283496	
350.4	0.03230973	0.032867	
350.6	0.03228978	0.03289903	
350.8	0.03267521	0.03293105	
351	0.03253971	0.03296306	
351.2	0.03269512	0.03299507	
351.4	0.03287165	0.03302706	
351.6	0.03286356	0.03305904	
351.8	0.03244973	0.03309102	
352	0.03223829	0.03312298	
352.2	0.03199799	0.03315494	
352.4	0.03128508	0.03318689	
352.6	0.03113339	0.03321883	
352.8	0.0307663	0.03325076	
353	0.03045109	0.03328268	
353.2	0.03062194	0.03331459	
353.4	0.03076198	0.03334649	
353.6	0.03082814	0.03337838	
353.8	0.03110307	0.03341026	
354	0.03122489	0.03344214	
354.2	0.03158449	0.033474	
354.4	0.03151614	0.03350586	
354.6	0.03198172	0.03353771	
354.8	0.03205314	0.03356955	
355	0.03219365	0.03360138	
355.2	0.03243961	0.0336332	
355.4	0.03217692	0.03366501	
355.6	0.03224932	0.03369681	
355.8	0.03218785	0.0337286	
356	0.03225742	0.03376039	
356.2	0.03207009	0.03379216	
356.4	0.03185074	0.03382393	
356.6	0.0322191	0.03385568	
356.8	0.03230593	0.03388743	
357	0.03220912	0.03391917	
357.2	0.03261191	0.0339509	
357.4	0.0328863	0.03398262	
357.6	0.03245118	0.03401433	
357.8	0.03300224	0.03404603	
358	0.03351042	0.03407773	
358.2	0.03338295	0.03410941	
358.4	0.03345296	0.03414109	
358.6	0.03358776	0.03417275	
358.8	0.03359396	0.03420441	
359	0.03354188	0.03423606	
359.2	0.03376699	0.0342677	
359.4	0.03338243	0.03429933	
359.6	0.03346103	0.03433095	
359.8	0.03318654	0.03436256	
360	0.03291628	0.03439416	
360.2	0.03337347	0.03442576	
360.4	0.03346063	0.03445734	
360.6	0.03318035	0.03448892	
360.8	0.03301419	0.03452049	
361	0.03333569	0.03455205	
361.2	0.03338372	0.03458359	
361.4	0.03317167	0.03461514	
361.6	0.0330548	0.03464667	
361.8	0.03337434	0.03467819	
362	0.03304752	0.0347097	
362.2	0.03301179	0.03474121	
362.4	0.03276732	0.0347727	
362.6	0.0323943	0.03480419	
362.8	0.03195386	0.03483566	
363	0.03189612	0.03486713	
363.2	0.03205053	0.03489859	
363.4	0.03176883	0.03493004	
363.6	0.03225758	0.03496148	
363.8	0.03253151	0.03499292	
364	0.03270166	0.03502434	
364.2	0.03296318	0.03505575	
364.4	0.03239915	0.03508716	
364.6	0.03298707	0.03511856	
364.8	0.03347004	0.03514994	
365	0.03381767	0.03518132	
365.2	0.03381248	0.03521269	
365.4	0.03392063	0.03524405	
365.6	0.03376662	0.03527541	
365.8	0.0333723	0.03530675	
366	0.03323385	0.03533808	
366.2	0.0333431	0.03536941	
366.4	0.0331403	0.03540072	
366.6	0.03308782	0.03543203	
366.8	0.03331523	0.03546333	
367	0.03325295	0.03549462	
367.2	0.03359998	0.0355259	
367.4	0.03362458	0.03555717	
367.6	0.03385548	0.03558843	
367.8	0.03354016	0.03561969	
368	0.03344311	0.03565093	
368.2	0.03338663	0.03568217	
368.4	0.03329698	0.0357134	
368.6	0.0338458	0.03574461	
368.8	0.03388238	0.03577582	
369	0.03392848	0.03580702	
369.2	0.0339536	0.03583821	
369.4	0.03409871	0.0358694	
369.6	0.03355217	0.03590057	
369.8	0.03352271	0.03593174	
370	0.03350359	0.03596289	
370.2	0.03357517	0.03599404	
370.4	0.03342564	0.03602518	
370.6	0.03313441	0.03605631	
370.8	0.03355049	0.03608743	
371	0.03338543	0.03611854	
371.2	0.03374016	0.03614964	
371.4	0.03371587	0.03618073	
371.6	0.03416567	0.03621182	
371.8	0.03413739	0.0362429	
372	0.03438294	0.03627396	
372.2	0.03441771	0.03630502	
372.4	0.03429874	0.03633607	
372.6	0.03459938	0.03636711	
372.8	0.03504995	0.03639814	
373	0.03504719	0.03642917	
373.2	0.03539589	0.03646018	
373.4	0.03540905	0.03649118	
373.6	0.03484487	0.03652218	
373.8	0.03479362	0.03655317	
374	0.03466285	0.03658415	
374.2	0.03478389	0.03661512	
374.4	0.03442104	0.03664608	
374.6	0.03455685	0.03667703	
374.8	0.03482025	0.03670797	
375	0.03412519	0.03673891	
375.2	0.03415744	0.03676983	
375.4	0.03409004	0.03680075	
375.6	0.03395788	0.03683166	
375.8	0.03374648	0.03686256	
376	0.03385132	0.03689345	
376.2	0.03393201	0.03692433	
376.4	0.03367032	0.0369552	
376.6	0.03375645	0.03698607	
376.8	0.03384793	0.03701692	
377	0.03433532	0.03704777	
377.2	0.03442691	0.03707861	
377.4	0.0345066	0.03710944	
377.6	0.03477667	0.03714026	
377.8	0.03483212	0.03717107	
378	0.0350487	0.03720187	
378.2	0.03513765	0.03723267	
378.4	0.03495805	0.03726345	
378.6	0.03503016	0.03729423	
378.8	0.03478636	0.03732499	
379	0.03454426	0.03735575	
379.2	0.03477905	0.0373865	
379.4	0.03476736	0.03741724	
379.6	0.03489829	0.03744798	
379.8	0.03507184	0.0374787	
380	0.03517494	0.03750942	
380.2	0.03519049	0.03754012	
380.4	0.03519049	0.03757113	
380.6	0.03494247	0.03756574	
380.8	0.03455835	0.03756036	
381	0.03422158	0.03755498	
381.2	0.03362955	0.0375496	
381.4	0.0334604	0.03754422	
381.6	0.03335654	0.03753884	
381.8	0.03277829	0.03753347	
382	0.03299836	0.03752809	
382.2	0.03291503	0.03752271	
382.4	0.0331434	0.03751734	
382.6	0.0334443	0.03751196	
382.8	0.03310275	0.03750659	
383	0.03273458	0.03750122	
383.2	0.03295961	0.03749584	
383.4	0.0323883	0.03749047	
383.6	0.03249251	0.0374851	
383.8	0.03250369	0.03747973	
384	0.03273975	0.03747436	
384.2	0.03240036	0.037469	
384.4	0.0325911	0.03746363	
384.6	0.03285541	0.03745826	
384.8	0.03291319	0.03745289	
385	0.03248972	0.03744753	
385.2	0.03245289	0.03744217	
385.4	0.03247039	0.0374368	
385.6	0.03235393	0.03743144	
385.8	0.03225099	0.03742608	
386	0.03276881	0.03742071	
386.2	0.03298122	0.03741535	
386.4	0.03345776	0.03740999	
386.6	0.03326426	0.03740463	
386.8	0.03312091	0.03739928	
387	0.03351507	0.03739392	
387.2	0.033875	0.03738856	
387.4	0.03388307	0.03738321	
387.6	0.03451912	0.03737785	
387.8	0.03453865	0.0373725	
388	0.0349531	0.03736714	
388.2	0.03470639	0.03736179	
388.4	0.03480692	0.03735644	
388.6	0.03498056	0.03735109	
388.8	0.03469922	0.03734574	
389	0.03402099	0.03734039	
389.2	0.03371746	0.03733504	
389.4	0.03334297	0.03732969	
389.6	0.03305843	0.03732434	
389.8	0.0331774	0.03731899	
390	0.03306015	0.03731365	
390.2	0.03322123	0.0373083	
390.4	0.03326819	0.03730296	
390.6	0.03315332	0.03729761	
390.8	0.03333206	0.03729227	
391	0.03336025	0.03728693	
391.2	0.03347535	0.03728159	
391.4	0.03370592	0.03727625	
391.6	0.03387047	0.03727091	
391.8	0.03376171	0.03726557	
392	0.03441124	0.03726023	
392.2	0.03471913	0.03725489	
392.4	0.03456209	0.03724955	
392.6	0.03475116	0.03724422	
392.8	0.03442491	0.03723888	
393	0.03403967	0.03723355	
393.2	0.03382551	0.03722821	
393.4	0.03404842	0.03722288	
393.6	0.03415091	0.03721755	
393.8	0.03440721	0.03721222	
394	0.03393501	0.03720689	
394.2	0.03378273	0.03720156	
394.4	0.03392885	0.03719623	
394.6	0.03379754	0.0371909	
394.8	0.03324445	0.03718557	
395	0.032644	0.03718024	
395.2	0.03245612	0.03717492	
395.4	0.03249455	0.03716959	
395.6	0.03217053	0.03716427	
395.8	0.03207316	0.03715894	
396	0.03270227	0.03715362	
396.2	0.03233808	0.0371483	
396.4	0.03200764	0.03714298	
396.6	0.03200306	0.03713765	
396.8	0.03160538	0.03713233	
397	0.03147516	0.03712702	
397.2	0.03200777	0.0371217	
397.4	0.03281186	0.03711638	
397.6	0.03319293	0.03711106	
397.8	0.03324227	0.03710575	
398	0.03337168	0.03710043	
398.2	0.0337727	0.03709512	
398.4	0.03447615	0.0370898	
398.6	0.03425707	0.03708449	
398.8	0.03396442	0.03707918	
399	0.0341899	0.03707386	
399.2	0.03442476	0.03706855	
399.4	0.03471261	0.03706324	
399.6	0.0343848	0.03705793	
399.8	0.03467445	0.03705262	
400	0.03513241	0.03704732	
400.2	0.0347315	0.03704201	
400.4	0.03464143	0.0370367	
400.6	0.03501181	0.0370314	
400.8	0.0347885	0.03702609	
401	0.034832	0.03702079	
401.2	0.03511223	0.03701548	
401.4	0.03530049	0.03701018	
401.6	0.03468073	0.03700488	
401.8	0.03448106	0.03699958	
402	0.03437542	0.03699428	
402.2	0.03418897	0.03698898	
402.4	0.03389694	0.03698368	
402.6	0.03320732	0.03697838	
402.8	0.03313645	0.03697308	
403	0.03319091	0.03696779	
403.2	0.03310506	0.03696249	
403.4	0.03345646	0.0369572	
403.6	0.03330981	0.0369519	
403.8	0.03377503	0.03694661	
404	0.03394708	0.03694132	
404.2	0.03408826	0.03693603	
404.4	0.03433706	0.03693073	
404.6	0.03457307	0.03692544	
404.8	0.03435586	0.03692015	
405	0.03424057	0.03691486	
405.2	0.03441254	0.03690958	
405.4	0.0343631	0.03690429	
405.6	0.03403934	0.036899	
405.8	0.03418715	0.03689372	
406	0.03359952	0.03688843	
406.2	0.03356881	0.03688315	
406.4	0.0331405	0.03687786	
406.6	0.03308915	0.03687258	
406.8	0.03328678	0.0368673	
407	0.03364382	0.03686202	
407.2	0.03386393	0.03685674	
407.4	0.03391167	0.03685146	
407.6	0.03374246	0.03684618	
407.8	0.03397551	0.0368409	
408	0.03421756	0.03683562	
408.2	0.03395192	0.03683034	
408.4	0.03377345	0.03682507	
408.6	0.03386324	0.03681979	
408.8	0.0338625	0.03681452	
409	0.033777	0.03680924	
409.2	0.03401984	0.03680397	
409.4	0.03390131	0.0367987	
409.6	0.03384247	0.03679343	
409.8	0.0335894	0.03678816	
410	0.03386193	0.03678289	
410.2	0.03419847	0.03677762	
410.4	0.03383449	0.03677235	
410.6	0.0340427	0.03676708	
410.8	0.03393409	0.03676181	
411	0.034389	0.03675655	
411.2	0.03411116	0.03675128	
411.4	0.033872	0.03674602	
411.6	0.03399589	0.03674075	
411.8	0.03395674	0.03673549	
412	0.03392841	0.03673023	
412.2	0.03362949	0.03672497	
412.4	0.03374228	0.0367197	
412.6	0.03328316	0.03671444	
412.8	0.03304122	0.03670919	
413	0.0329127	0.03670393	
413.2	0.03230826	0.03669867	
413.4	0.03171194	0.03669341	
413.6	0.03129677	0.03668815	
413.8	0.03142216	0.0366829	
414	0.03181659	0.03667764	
414.2	0.03142585	0.03667239	
414.4	0.03139495	0.03666714	
414.6	0.03147531	0.03666188	
414.8	0.03150455	0.03665663	
415	0.03215986	0.03665138	
415.2	0.03195821	0.03664613	
415.4	0.03230122	0.03664088	
415.6	0.03305722	0.03663563	
415.8	0.03351909	0.03663038	
416	0.03368268	0.03662514	
416.2	0.0337165	0.03661989	
416.4	0.03387125	0.03661464	
416.6	0.03372672	0.0366094	
416.8	0.03352361	0.03660415	
417	0.03338144	0.03659891	
417.2	0.03352279	0.03659367	
417.4	0.03381443	0.03658842	
417.6	0.0337968	0.03658318	
417.8	0.03427161	0.03657794	
418	0.03450597	0.0365727	
418.2	0.03429407	0.03656746	
418.4	0.03377696	0.03656222	
418.6	0.03395247	0.03655699	
418.8	0.03442862	0.03655175	
419	0.0343384	0.03654651	
419.2	0.03400328	0.03654128	
419.4	0.03381177	0.03653604	
419.6	0.03370426	0.03653081	
419.8	0.03384222	0.03652558	
420	0.03332636	0.03652034	
420.2	0.03279959	0.03651511	
420.4	0.03269834	0.03650988	
420.6	0.0325929	0.03650465	
420.8	0.03167848	0.03649942	
421	0.03186971	0.03649419	
421.2	0.03232846	0.03648897	
421.4	0.03224894	0.03648374	
421.6	0.03202649	0.03647851	
421.8	0.03264795	0.03647329	
422	0.03276733	0.03646806	
422.2	0.03281584	0.03646284	
422.4	0.03324307	0.03645761	
422.6	0.03398662	0.03645239	
422.8	0.03421548	0.03644717	
423	0.03419071	0.03644195	
423.2	0.03476738	0.03643673	
423.4	0.03451798	0.03643151	
423.6	0.0346528	0.03642629	
423.8	0.03501998	0.03642107	
424	0.03451966	0.03641585	
424.2	0.03428407	0.03641064	
424.4	0.03419167	0.03640542	
424.6	0.03369457	0.0364002	
424.8	0.03323348	0.03639499	
425	0.03309187	0.03638978	
425.2	0.03266486	0.03638456	
425.4	0.03227273	0.03637935	
425.6	0.03246006	0.03637414	
425.8	0.03262622	0.03636893	
426	0.03288477	0.03636372	
426.2	0.03307179	0.03635851	
426.4	0.03312022	0.0363533	
426.6	0.03318144	0.03634809	
426.8	0.03371539	0.03634289	
427	0.03412474	0.03633768	
427.2	0.03426549	0.03633247	
427.4	0.03418925	0.03632727	
427.6	0.03449959	0.03632207	
427.8	0.03452843	0.03631686	
428	0.03466942	0.03631166	
428.2	0.03481682	0.03630646	
428.4	0.0347679	0.03630126	
428.6	0.0343845	0.03629606	
428.8	0.03399127	0.03629086	
429	0.03300522	0.03628566	
429.2	0.0322512	0.03628046	
429.4	0.03201557	0.03627526	
429.6	0.03166935	0.03627007	
429.8	0.03122399	0.03626487	
430	0.03154127	0.03625968	
430.2	0.03106396	0.03625448	
430.4	0.03128471	0.03624929	
430.6	0.03168549	0.03624409	
430.8	0.03196323	0.0362389	
431	0.03242012	0.03623371	
431.2	0.03303638	0.03622852	
431.4	0.03361793	0.03622333	
431.6	0.03363191	0.03621814	
431.8	0.03453179	0.03621295	
432	0.03557682	0.03620777	
432.2	0.03556924	0.03620258	
432.4	0.03571802	0.03619739	
432.6	0.0351051	0.03619221	
432.8	0.03492915	0.03618702	
433	0.03477963	0.03618184	
433.2	0.0344471	0.03617666	
433.4	0.03406335	0.03617147	
433.6	0.0335359	0.03616629	
433.8	0.03358989	0.03616111	
434	0.03338134	0.03615593	
434.2	0.03313167	0.03615075	
434.4	0.03335895	0.03614557	
434.6	0.03308903	0.03614039	
434.8	0.03278631	0.03613522	
435	0.03282573	0.03613004	
435.2	0.03277529	0.03612486	
435.4	0.03273001	0.03611969	
435.6	0.03313269	0.03611452	
435.8	0.03355135	0.03610934	
436	0.03342422	0.03610417	
436.2	0.03309573	0.036099	
436.4	0.03304571	0.03609383	
436.6	0.03242841	0.03608865	
436.8	0.03303509	0.03608348	
437	0.03299586	0.03607832	
437.2	0.0325154	0.03607315	
437.4	0.03233306	0.03606798	
437.6	0.03216323	0.03606281	
437.8	0.03223124	0.03605765	
438	0.03231475	0.03605248	
438.2	0.03244806	0.03604732	
438.4	0.03209723	0.03604215	
438.6	0.03197933	0.03603699	
438.8	0.03183712	0.03603183	
439	0.03182196	0.03602667	
439.2	0.03205655	0.0360215	
439.4	0.0320566	0.03601634	
439.6	0.03250928	0.03601118	
439.8	0.03274696	0.03600603	
440	0.03299064	0.03600087	
440.2	0.03313132	0.03599571	
440.4	0.03300406	0.03599055	
440.6	0.03276648	0.0359854	
440.8	0.03373587	0.03598024	
441	0.0332788	0.03597509	
441.2	0.0333596	0.03596994	
441.4	0.03323356	0.03596478	
441.6	0.03327074	0.03595963	
441.8	0.03337115	0.03595448	
442	0.03344043	0.03594933	
442.2	0.0330119	0.03594418	
442.4	0.03294597	0.03593903	
442.6	0.03290421	0.03593388	
442.8	0.03274294	0.03592873	
443	0.03257401	0.03592359	
443.2	0.03305341	0.03591844	
443.4	0.03338725	0.03591329	
443.6	0.03423215	0.03590815	
443.8	0.03473841	0.03590301	
444	0.03479816	0.03589786	
444.2	0.03533222	0.03589272	
444.4	0.03517309	0.03588758	
444.6	0.0349526	0.03588244	
444.8	0.03517368	0.0358773	
445	0.0346732	0.03587216	
445.2	0.03431339	0.03586702	
445.4	0.03412398	0.03586188	
445.6	0.03393875	0.03585674	
445.8	0.03385398	0.03585161	
446	0.03367719	0.03584647	
446.2	0.03350121	0.03584134	
446.4	0.03295479	0.0358362	
446.6	0.03274136	0.03583107	
446.8	0.03274724	0.03582593	
447	0.03283854	0.0358208	
447.2	0.03339216	0.03581567	
447.4	0.03327856	0.03581054	
447.6	0.03383535	0.03580541	
447.8	0.03442012	0.03580028	
448	0.03479903	0.03579515	
448.2	0.0349318	0.03579002	
448.4	0.03449946	0.0357849	
448.6	0.03482993	0.03577977	
448.8	0.03473557	0.03577465	
449	0.03445949	0.03576952	
449.2	0.03408564	0.0357644	
449.4	0.03460089	0.03575927	
449.6	0.03459	0.03575415	
449.8	0.03461623	0.03574903	
450	0.03447132	0.03574391	
450.2	0.03417919	0.03573879	
450.4	0.03383056	0.03573367	
450.6	0.03389955	0.03572855	
450.8	0.03408623	0.03572343	
451	0.03386668	0.03571831	
451.2	0.0334493	0.0357132	
451.4	0.03358798	0.03570808	
451.6	0.03435387	0.03570296	
451.8	0.03454195	0.03569785	
452	0.03457686	0.03569274	
452.2	0.03452473	0.03568762	
452.4	0.03451413	0.03568251	
452.6	0.03458952	0.0356774	
452.8	0.03384471	0.03567229	
453	0.03343006	0.03566718	
453.2	0.03371143	0.03566207	
453.4	0.0340883	0.03565696	
453.6	0.0339281	0.03565185	
453.8	0.03375019	0.03564674	
454	0.03373705	0.03564164	
454.2	0.03390735	0.03563653	
454.4	0.03385526	0.03563143	
454.6	0.03404887	0.03562632	
454.8	0.03417964	0.03562122	
455	0.03435457	0.03561612	
455.2	0.03470005	0.03561101	
455.4	0.03548115	0.03560591	
455.6	0.03546544	0.03560081	
455.8	0.03557298	0.03559571	
456	0.03578069	0.03559061	
456.2	0.03536539	0.03558551	
456.4	0.03519645	0.03558042	
456.6	0.03532774	0.03557532	
456.8	0.0350778	0.03557022	
457	0.03483427	0.03556513	
457.2	0.03471663	0.03556003	
457.4	0.03500175	0.03555494	
457.6	0.03513295	0.03554984	
457.8	0.03509392	0.03554475	
458	0.0350829	0.03553966	
458.2	0.03500713	0.03553457	
458.4	0.03536026	0.03552948	
458.6	0.03571045	0.03552439	
458.8	0.0353459	0.0355193	
459	0.03549424	0.03551421	
459.2	0.03545491	0.03550912	
459.4	0.03489921	0.03550404	
459.6	0.03490272	0.03549895	
459.8	0.03467035	0.03549387	
460	0.03423638	0.03548878	
460.2	0.03404302	0.0354837	
460.4	0.03412056	0.03547861	
460.6	0.03430835	0.03547353	
460.8	0.03433623	0.03546845	
461	0.03416133	0.03546337	
461.2	0.03426134	0.03545829	
461.4	0.03523442	0.03545321	
461.6	0.03473576	0.03544813	
461.8	0.03453048	0.03544305	
462	0.03475429	0.03543797	
462.2	0.03459728	0.0354329	
462.4	0.03464275	0.03542782	
462.6	0.03459282	0.03542275	
462.8	0.03443979	0.03541767	
463	0.0342991	0.0354126	
463.2	0.03467182	0.03540753	
463.4	0.03410916	0.03540245	
463.6	0.03402868	0.03539738	
463.8	0.03327253	0.03539231	
464	0.0334236	0.03538724	
464.2	0.03378684	0.03538217	
464.4	0.03350844	0.0353771	
464.6	0.03375397	0.03537203	
464.8	0.03393927	0.03536697	
465	0.03370509	0.0353619	
465.2	0.03362104	0.03535684	
465.4	0.03413834	0.03535177	
465.6	0.03376569	0.03534671	
465.8	0.03392494	0.03534164	
466	0.03387212	0.03533658	
466.2	0.03385888	0.03533152	
466.4	0.03388055	0.03532646	
466.6	0.03438278	0.0353214	
466.8	0.03485905	0.03531634	
467	0.03528648	0.03531128	
467.2	0.03531563	0.03530622	
467.4	0.03475612	0.03530116	
467.6	0.0343649	0.0352961	
467.8	0.03389377	0.03529105	
468	0.03348301	0.03528599	
468.2	0.03315948	0.03528094	
468.4	0.03294269	0.03527588	
468.6	0.03257392	0.03527083	
468.8	0.03267074	0.03526578	
469	0.0328593	0.03526072	
469.2	0.0331895	0.03525567	
469.4	0.03349311	0.03525062	
469.6	0.03327598	0.03524557	
469.8	0.03303553	0.03524052	
470	0.03367218	0.03523548	
470.2	0.0343729	0.03523043	
470.4	0.03485877	0.03522538	
470.6	0.03554655	0.03522033	
470.8	0.03619415	0.03521529	
471	0.03637231	0.03521024	
471.2	0.03608456	0.0352052	
471.4	0.03595896	0.03520016	
471.6	0.0353571	0.03519511	
471.8	0.03455862	0.03519007	
472	0.03423157	0.03518503	
472.2	0.03394656	0.03517999	
472.4	0.033789	0.03517495	
472.6	0.03360096	0.03516991	
472.8	0.03400654	0.03516487	
473	0.03415727	0.03515984	
473.2	0.03407497	0.0351548	
473.4	0.03394056	0.03514976	
473.6	0.03355765	0.03514473	
473.8	0.03371554	0.03513969	
474	0.03372692	0.03513466	
474.2	0.03363812	0.03512963	
474.4	0.03341271	0.03512459	
474.6	0.03375683	0.03511956	
474.8	0.03347978	0.03511453	
475	0.03330085	0.0351095	
475.2	0.03347328	0.03510447	
475.4	0.03321023	0.03509944	
475.6	0.03296006	0.03509441	
475.8	0.03248097	0.03508939	
476	0.03224417	0.03508436	
476.2	0.03239974	0.03507933	
476.4	0.03234029	0.03507431	
476.6	0.03294044	0.03506928	
476.8	0.03326685	0.03506426	
477	0.03344323	0.03505924	
477.2	0.03394944	0.03505422	
477.4	0.03386699	0.03504919	
477.6	0.03354026	0.03504417	
477.8	0.03335216	0.03503915	
478	0.03313455	0.03503413	
478.2	0.03314863	0.03502911	
478.4	0.03325885	0.0350241	
478.6	0.03377647	0.03501908	
478.8	0.03332497	0.03501406	
479	0.03343716	0.03500905	
479.2	0.03356402	0.03500403	
479.4	0.03317509	0.03499902	
479.6	0.03296686	0.034994	
479.8	0.03282181	0.03498899	
480	0.03320275	0.03498398	
480.2	0.03359077	0.03497897	
480.4	0.03372174	0.03497396	
480.6	0.03427451	0.03496895	
480.8	0.03424441	0.03496394	
481	0.03484372	0.03495893	
481.2	0.03502655	0.03495392	
481.4	0.03452564	0.03494891	
481.6	0.03442731	0.03494391	
481.8	0.0343457	0.0349389	
482	0.03427251	0.03493389	
482.2	0.03395569	0.03492889	
482.4	0.03401556	0.03492389	
482.6	0.03381585	0.03491888	
482.8	0.03326815	0.03491388	
483	0.0333255	0.03490888	
483.2	0.03285179	0.03490388	
483.4	0.03254281	0.03489888	
483.6	0.03258827	0.03489388	
483.8	0.03270758	0.03488888	
484	0.03297748	0.03488388	
484.2	0.0331993	0.03487888	
484.4	0.03332264	0.03487389	
484.6	0.03313083	0.03486889	
484.8	0.03318125	0.0348639	
485	0.03426829	0.0348589	
485.2	0.03409541	0.03485391	
485.4	0.03422239	0.03484892	
485.6	0.0349041	0.03484392	
485.8	0.03525212	0.03483893	
486	0.03484637	0.03483394	
486.2	0.03482883	0.03482895	
486.4	0.03499094	0.03482396	
486.6	0.03465566	0.03481897	
486.8	0.03490577	0.03481399	
487	0.03508724	0.034809	
487.2	0.03433489	0.03480401	
487.4	0.03410369	0.03479903	
487.6	0.03391301	0.03479404	
487.8	0.03331126	0.03478906	
488	0.03332342	0.03478407	
488.2	0.03313079	0.03477909	
488.4	0.03260197	0.03477411	
488.6	0.0329849	0.03476913	
488.8	0.03328613	0.03476415	
489	0.03357395	0.03475917	
489.2	0.0331896	0.03475419	
489.4	0.03326455	0.03474921	
489.6	0.03350356	0.03474423	
489.8	0.03342105	0.03473925	
490	0.03315349	0.03473428	
490.2	0.03313299	0.0347293	
490.4	0.03355541	0.03472432	
490.6	0.03381453	0.03471935	
490.8	0.03406599	0.03471438	
491	0.0333349	0.0347094	
491.2	0.03271959	0.03470443	
491.4	0.03263706	0.03469946	
491.6	0.03248794	0.03469449	
491.8	0.03215947	0.03468952	
492	0.03264613	0.03468455	
492.2	0.03248918	0.03467958	
492.4	0.03235806	0.03467461	
492.6	0.03317461	0.03466965	
492.8	0.03324088	0.03466468	
493	0.03310082	0.03465971	
493.2	0.03352001	0.03465475	
493.4	0.03392887	0.03464978	
493.6	0.03400137	0.03464482	
493.8	0.03404863	0.03463986	
494	0.03397421	0.03463489	
494.2	0.03402335	0.03462993	
494.4	0.03449955	0.03462497	
494.6	0.03422518	0.03462001	
494.8	0.03352127	0.03461505	
495	0.03356755	0.03461009	
495.2	0.03353413	0.03460514	
495.4	0.03343859	0.03460018	
495.6	0.03315886	0.03459522	
495.8	0.03317654	0.03459027	
496	0.03358839	0.03458531	
496.2	0.0337494	0.03458036	
496.4	0.03389162	0.0345754	
496.6	0.03454864	0.03457045	
496.8	0.03471435	0.0345655	
497	0.0350765	0.03456054	
497.2	0.03527596	0.03455559	
497.4	0.03560143	0.03455064	
497.6	0.03544179	0.03454569	
497.8	0.03514415	0.03454075	
498	0.03518658	0.0345358	
498.2	0.03504893	0.03453085	
498.4	0.03484062	0.0345259	
498.6	0.03415694	0.03452096	
498.8	0.03387034	0.03451601	
499	0.03373007	0.03451107	
499.2	0.03311283	0.03450612	
499.4	0.03295656	0.03450118	
499.6	0.03314776	0.03449624	
499.8	0.03313116	0.0344913	
500	0.03361995	0.03448636	
500.2	0.03387583	0.03448141	
500.4	0.03386817	0.03447648	
500.6	0.03416471	0.03447154	
500.8	0.03449484	0.0344666	
501	0.03482582	0.03446166	
501.2	0.03475842	0.03445672	
501.4	0.03542186	0.03445179	
501.6	0.03527009	0.03444685	
501.8	0.03519348	0.03444192	
502	0.03578472	0.03443698	
502.2	0.03557546	0.03443205	
502.4	0.03538292	0.03442712	
502.6	0.03525746	0.03442219	
502.8	0.03532855	0.03441726	
503	0.03505161	0.03441232	
503.2	0.03514904	0.0344074	
503.4	0.03486289	0.03440247	
503.6	0.03466204	0.03439754	
503.8	0.03459216	0.03439261	
504	0.03514322	0.03438768	
504.2	0.03477905	0.03438276	
504.4	0.03431857	0.03437783	
504.6	0.03399363	0.03437291	
504.8	0.03416542	0.03436798	
505	0.03387645	0.03436306	
505.2	0.03361716	0.03435814	
505.4	0.03390958	0.03435321	
505.6	0.03375515	0.03434829	
505.8	0.03393776	0.03434337	
506	0.03365048	0.03433845	
506.2	0.03304741	0.03433353	
506.4	0.03332	0.03432862	
506.6	0.0334725	0.0343237	
506.8	0.03302228	0.03431878	
507	0.03267473	0.03431386	
507.2	0.03243923	0.03430895	
507.4	0.03277948	0.03430403	
507.6	0.0330838	0.03429912	
507.8	0.03350956	0.03429421	
508	0.03402717	0.03428929	
508.2	0.0339461	0.03428438	
508.4	0.03419458	0.03427947	
508.6	0.03505768	0.03427456	
508.8	0.03532502	0.03426965	
509	0.03510335	0.03426474	
509.2	0.03532385	0.03425983	
509.4	0.03562909	0.03425492	
509.6	0.03544901	0.03425002	
509.8	0.03517126	0.03424511	
510	0.0344256	0.0342402	
510.2	0.03417469	0.0342353	
510.4	0.0344493	0.0342304	
510.6	0.03379792	0.03422549	
510.8	0.03355102	0.03422059	
511	0.0336603	0.03421569	
511.2	0.03368208	0.03421078	
511.4	0.03410605	0.03420588	
511.6	0.03419141	0.03420098	
511.8	0.03473703	0.03419608	
512	0.03536394	0.03419119	
512.2	0.0357773	0.03418629	
512.4	0.03599843	0.03418139	
512.6	0.03648101	0.03417649	
512.8	0.03625701	0.0341716	
513	0.03643271	0.0341667	
513.2	0.03633571	0.03416181	
513.4	0.03586687	0.03415691	
513.6	0.03550487	0.03415202	
513.8	0.03483209	0.03414713	
514	0.0342773	0.03414224	
514.2	0.034181	0.03413735	
514.4	0.03393708	0.03413246	
514.6	0.03377234	0.03412757	
514.8	0.03379321	0.03412268	
515	0.03356028	0.03411779	
515.2	0.03334274	0.0341129	
515.4	0.0331923	0.03410801	
515.6	0.03330821	0.03410313	
515.8	0.03325384	0.03409824	
516	0.03323042	0.03409336	
516.2	0.0335494	0.03408847	
516.4	0.03358908	0.03408359	
516.6	0.03421674	0.03407871	
516.8	0.03440848	0.03407383	
517	0.03413922	0.03406895	
517.2	0.0336435	0.03406406	
517.4	0.03340691	0.03405918	
517.6	0.03312574	0.03405431	
517.8	0.03302737	0.03404943	
518	0.03367686	0.03404455	
518.2	0.03394599	0.03403967	
518.4	0.033939	0.0340348	
518.6	0.03477932	0.03402992	
518.8	0.03451569	0.03402505	
519	0.03447256	0.03402017	
519.2	0.03433548	0.0340153	
519.4	0.03400922	0.03401043	
519.6	0.03431078	0.03400555	
519.8	0.03384144	0.03400068	
520	0.03411553	0.03399581	
520.2	0.0341754	0.03399094	
520.4	0.03432964	0.03398607	
520.6	0.03433036	0.0339812	
520.8	0.03414052	0.03397633	
521	0.03325522	0.03397147	
521.2	0.0329912	0.0339666	
521.4	0.03276101	0.03396174	
521.6	0.03286697	0.03395687	
521.8	0.03323764	0.03395201	
522	0.03372091	0.03394714	
522.2	0.03364436	0.03394228	
522.4	0.03385608	0.03393742	
522.6	0.03431151	0.03393255	
522.8	0.03447026	0.03392769	
523	0.03467037	0.03392283	
523.2	0.03479135	0.03391797	
523.4	0.03486515	0.03391312	
523.6	0.03562412	0.03390826	
523.8	0.03532023	0.0339034	
524	0.03551451	0.03389854	
524.2	0.03529152	0.03389369	
524.4	0.03534181	0.03388883	
524.6	0.03521862	0.03388398	
524.8	0.03500043	0.03387912	
525	0.03429375	0.03387427	
525.2	0.03422773	0.03386942	
525.4	0.03411669	0.03386456	
525.6	0.03450755	0.03385971	
525.8	0.0346099	0.03385486	
526	0.03487125	0.03385001	
526.2	0.03475576	0.03384516	
526.4	0.03513673	0.03384032	
526.6	0.03560025	0.03383547	
526.8	0.03600303	0.03383062	
527	0.03570106	0.03382577	
527.2	0.03592014	0.03382093	
527.4	0.03557454	0.03381608	
527.6	0.03554563	0.03381124	
527.8	0.03503628	0.0338064	
528	0.0347604	0.03380155	
528.2	0.03463765	0.03379671	
528.4	0.03394786	0.03379187	
528.6	0.03367634	0.03378703	
528.8	0.03335119	0.03378219	
529	0.0332886	0.03377735	
529.2	0.03301791	0.03377251	
529.4	0.03312143	0.03376767	
529.6	0.03362244	0.03376283	
529.8	0.03405824	0.033758	
530	0.03419434	0.03375316	
530.2	0.03444168	0.03374833	
530.4	0.03492814	0.03374349	
530.6	0.03540839	0.03373866	
530.8	0.03552681	0.03373382	
531	0.03531959	0.03372899	
531.2	0.03527987	0.03372416	
531.4	0.03491786	0.03371933	
531.6	0.03518844	0.0337145	
531.8	0.03550465	0.03370967	
532	0.03561386	0.03370484	
532.2	0.03514731	0.03370001	
532.4	0.03479032	0.03369518	
532.6	0.03493165	0.03369036	
532.8	0.03467327	0.03368553	
533	0.03462005	0.03368071	
533.2	0.03438478	0.03367588	
533.4	0.03437822	0.03367106	
533.6	0.03463106	0.03366623	
533.8	0.03521384	0.03366141	
534	0.03521826	0.03365659	
534.2	0.03507747	0.03365177	
534.4	0.03521131	0.03364695	
534.6	0.0352383	0.03364213	
534.8	0.03529775	0.03363731	
535	0.035559	0.03363249	
535.2	0.03584708	0.03362767	
535.4	0.03621609	0.03362285	
535.6	0.03648116	0.03361804	
535.8	0.03648184	0.03361322	
536	0.03605593	0.0336084	
536.2	0.03559057	0.03360359	
536.4	0.03549483	0.03359878	
536.6	0.03492335	0.03359396	
536.8	0.03470634	0.03358915	
537	0.03454213	0.03358434	
537.2	0.03427174	0.03357953	
537.4	0.03391219	0.03357472	
537.6	0.03363992	0.03356991	
537.8	0.03342935	0.0335651	
538	0.0326864	0.03356029	
538.2	0.03249127	0.03355548	
538.4	0.03240481	0.03355068	
538.6	0.03250629	0.03354587	
538.8	0.03329628	0.03354106	
539	0.03358687	0.03353626	
539.2	0.03402631	0.03353145	
539.4	0.03457768	0.03352665	
539.6	0.03433958	0.03352185	
539.8	0.03428369	0.03351705	
540	0.03400934	0.03351224	
540.2	0.03411616	0.03350744	
540.4	0.0344203	0.03350264	
540.6	0.03393603	0.03349784	
540.8	0.03442204	0.03349305	
541	0.03420998	0.03348825	
541.2	0.03416056	0.03348345	
541.4	0.03427125	0.03347865	
541.6	0.03413247	0.03347386	
541.8	0.03398482	0.03346906	
542	0.03412568	0.03346427	
542.2	0.03439262	0.03345947	
542.4	0.03370085	0.03345468	
542.6	0.0333672	0.03344989	
542.8	0.03346138	0.0334451	
543	0.03316946	0.03344031	
543.2	0.03347197	0.03343551	
543.4	0.03339926	0.03343072	
543.6	0.03281727	0.03342594	
543.8	0.03272184	0.03342115	
544	0.03260892	0.03341636	
544.2	0.03280607	0.03341157	
544.4	0.03312994	0.03340679	
544.6	0.03267899	0.033402	
544.8	0.03358147	0.03339722	
545	0.03381654	0.03339243	
545.2	0.03443669	0.03338765	
545.4	0.03481324	0.03338286	
545.6	0.03526308	0.03337808	
545.8	0.03560081	0.0333733	
546	0.036043	0.03336852	
546.2	0.03606877	0.03336374	
546.4	0.03576839	0.03335896	
546.6	0.03579525	0.03335418	
546.8	0.03601937	0.0333494	
547	0.03588708	0.03334463	
547.2	0.03534579	0.03333985	
547.4	0.03481919	0.03333507	
547.6	0.03432105	0.0333303	
547.8	0.03383096	0.03332552	
548	0.03382629	0.03332075	
548.2	0.03340817	0.03331598	
548.4	0.03349828	0.0333112	
548.6	0.03347395	0.03330643	
548.8	0.03332748	0.03330166	
549	0.0329344	0.03329689	
549.2	0.03295125	0.03329212	
549.4	0.03292891	0.03328735	
549.6	0.03317995	0.03328258	
549.8	0.03330147	0.03327781	
550	0.03393593	0.03327305	
550.2	0.03423704	0.03326828	
550.4	0.03455299	0.03326351	
550.6	0.03430307	0.03325875	
550.8	0.03401962	0.03325398	
551	0.03397714	0.03324922	
551.2	0.03346033	0.03324446	
551.4	0.03371142	0.0332397	
551.6	0.03400864	0.03323493	
551.8	0.03436389	0.03323017	
552	0.0346832	0.03322541	
552.2	0.03449362	0.03322065	
552.4	0.03477312	0.03321589	
552.6	0.0345247	0.03321114	
552.8	0.03420021	0.03320638	
553	0.0343428	0.03320162	
553.2	0.03467352	0.03319686	
553.4	0.03459831	0.03319211	
553.6	0.03454646	0.03318735	
553.8	0.03470325	0.0331826	
554	0.03524617	0.03317785	
554.2	0.03544173	0.03317309	
554.4	0.03536287	0.03316834	
554.6	0.03522745	0.03316359	
554.8	0.03536764	0.03315884	
555	0.03583508	0.03315409	
555.2	0.03540554	0.03314934	
555.4	0.03543368	0.03314459	
555.6	0.03531202	0.03313984	
555.8	0.03503803	0.03313509	
556	0.0343962	0.03313035	
556.2	0.0341972	0.0331256	
556.4	0.03412571	0.03312086	
556.6	0.03393286	0.03311611	
556.8	0.03391473	0.03311137	
557	0.03361028	0.03310662	
557.2	0.0332943	0.03310188	
557.4	0.0329615	0.03309714	
557.6	0.03295182	0.0330924	
557.8	0.03282442	0.03308766	
558	0.03337136	0.03308292	
558.2	0.03390127	0.03307818	
558.4	0.03402863	0.03307344	
558.6	0.03429755	0.0330687	
558.8	0.03412657	0.03306397	
559	0.0343131	0.03305923	
559.2	0.034471	0.03305449	
559.4	0.03455606	0.03304976	
559.6	0.03457306	0.03304502	
559.8	0.03428539	0.03304029	
560	0.03432416	0.03303556	
560.2	0.03465206	0.03303082	
560.4	0.03463999	0.03302609	
560.6	0.03427801	0.03302136	
560.8	0.03407615	0.03301663	
561	0.03416653	0.0330119	
561.2	0.03384169	0.03300717	
561.4	0.03382314	0.03300244	
561.6	0.03368238	0.03299772	
561.8	0.0331253	0.03299299	
562	0.03369559	0.03298826	
562.2	0.03348188	0.03298354	
562.4	0.0330158	0.03297881	
562.6	0.03268788	0.03297409	
562.8	0.03249875	0.03296936	
563	0.03325588	0.03296464	
563.2	0.03366868	0.03295992	
563.4	0.03317243	0.0329552	
563.6	0.03337351	0.03295048	
563.8	0.03336394	0.03294575	
564	0.03394332	0.03294104	
564.2	0.03386989	0.03293632	
564.4	0.03384569	0.0329316	
564.6	0.03391272	0.03292688	
564.8	0.03461861	0.03292216	
565	0.03467987	0.03291745	
565.2	0.03465074	0.03291273	
565.4	0.03461216	0.03290802	
565.6	0.03444872	0.0329033	
565.8	0.03447086	0.03289859	
566	0.03506421	0.03289388	
566.2	0.0349148	0.03288916	
566.4	0.03498509	0.03288445	
566.6	0.03535887	0.03287974	
566.8	0.03560623	0.03287503	
567	0.03550952	0.03287032	
567.2	0.03544051	0.03286561	
567.4	0.03505529	0.03286091	
567.6	0.03530677	0.0328562	
567.8	0.03505398	0.03285149	
568	0.03486851	0.03284678	
568.2	0.03475848	0.03284208	
568.4	0.03467567	0.03283737	
568.6	0.03437763	0.03283267	
568.8	0.03421751	0.03282797	
569	0.03366394	0.03282326	
569.2	0.03360125	0.03281856	
569.4	0.03324942	0.03281386	
569.6	0.03327715	0.03280916	
569.8	0.03334823	0.03280446	
570	0.03362445	0.03279976	
570.2	0.03379675	0.03279506	
570.4	0.03415061	0.03279036	
570.6	0.03427453	0.03278567	
570.8	0.03421102	0.03278097	
571	0.03402511	0.03277627	
571.2	0.03471777	0.03277158	
571.4	0.03481558	0.03276688	
571.6	0.03517639	0.03276219	
571.8	0.03524107	0.0327575	
572	0.03529268	0.0327528	
572.2	0.03567444	0.03274811	
572.4	0.03550414	0.03274342	
572.6	0.03542212	0.03273873	
572.8	0.03547657	0.03273404	
573	0.03559601	0.03272935	
573.2	0.03552028	0.03272466	
573.4	0.0358203	0.03271997	
573.6	0.03586188	0.03271529	
573.8	0.03554309	0.0327106	
574	0.03577686	0.03270591	
574.2	0.03576479	0.03270123	
574.4	0.03596284	0.03269654	
574.6	0.03534115	0.03269186	
574.8	0.03544476	0.03268718	
575	0.03551168	0.0326825	
575.2	0.03507612	0.03267781	
575.4	0.03480077	0.03267313	
575.6	0.0346925	0.03266845	
575.8	0.03461094	0.03266377	
576	0.03437107	0.03265909	
576.2	0.03441422	0.03265441	
576.4	0.03415607	0.03264974	
576.6	0.03363155	0.03264506	
576.8	0.03306367	0.03264038	
577	0.03332576	0.03263571	
577.2	0.03326764	0.03263103	
577.4	0.03368938	0.03262636	
577.6	0.0332391	0.03262168	
577.8	0.03321286	0.03261701	
578	0.03384247	0.03261234	
578.2	0.0338005	0.03260767	
578.4	0.03408623	0.03260299	
578.6	0.03375827	0.03259832	
578.8	0.03431263	0.03259365	
579	0.03429778	0.03258898	
579.2	0.03405576	0.03258432	
579.4	0.03463842	0.03257965	
579.6	0.03481566	0.03257498	
579.8	0.03440941	0.03257031	
580	0.03459402	0.03256565	
580.2	0.03436083	0.03256098	
580.4	0.03373991	0.03255632	
580.6	0.03333024	0.03255166	
580.8	0.03329468	0.03254699	
581	0.03385672	0.03254233	
581.2	0.03385964	0.03253767	
581.4	0.03388676	0.03253301	
581.6	0.03377671	0.03252835	
581.8	0.03439528	0.03252369	
582	0.03474001	0.03251903	
582.2	0.03476103	0.03251437	
582.4	0.03476348	0.03250971	
582.6	0.03438866	0.03250505	
582.8	0.03445641	0.0325004	
583	0.03444667	0.03249574	
583.2	0.03436152	0.03249109	
583.4	0.03441725	0.03248643	
583.6	0.03408639	0.03248178	
583.8	0.03381604	0.03247712	
584	0.03392572	0.03247247	
584.2	0.03327197	0.03246782	
584.4	0.03341976	0.03246317	
584.6	0.03351863	0.03245852	
584.8	0.03339812	0.03245387	
585	0.03355437	0.03244922	
585.2	0.03327257	0.03244457	
585.4	0.03328612	0.03243992	
585.6	0.03364767	0.03243528	
585.8	0.03411977	0.03243063	
586	0.0341564	0.03242598	
586.2	0.03367299	0.03242134	
586.4	0.03353903	0.03241669	
586.6	0.03345253	0.03241205	
586.8	0.03336345	0.03240741	
587	0.03394214	0.03240276	
587.2	0.03387943	0.03239812	
587.4	0.0340138	0.03239348	
587.6	0.03415394	0.03238884	
587.8	0.03423138	0.0323842	
588	0.03402562	0.03237956	
588.2	0.03395128	0.03237492	
588.4	0.03446328	0.03237029	
588.6	0.03397346	0.03236565	
588.8	0.03373564	0.03236101	
589	0.03433291	0.03235638	
589.2	0.03411095	0.03235174	
589.4	0.0342465	0.03234711	
589.6	0.03418402	0.03234247	
589.8	0.03430268	0.03233784	
590	0.0338924	0.03233321	
590.2	0.03372368	0.03232858	
590.4	0.03413268	0.03232394	
590.6	0.03433904	0.03231931	
590.8	0.03404792	0.03231468	
591	0.03424873	0.03231005	
591.2	0.03431232	0.03230543	
591.4	0.03448743	0.0323008	
591.6	0.03474159	0.03229617	
591.8	0.03477479	0.03229154	
592	0.0345958	0.03228692	
592.2	0.03434968	0.03228229	
592.4	0.03434388	0.03227767	
592.6	0.03432705	0.03227304	
592.8	0.03453094	0.03226842	
593	0.03464966	0.0322638	
593.2	0.03444928	0.03225918	
593.4	0.03439264	0.03225456	
593.6	0.03444792	0.03224994	
593.8	0.03496831	0.03224532	
594	0.03468124	0.0322407	
594.2	0.03473483	0.03223608	
594.4	0.03478778	0.03223146	
594.6	0.03496997	0.03222684	
594.8	0.03476524	0.03222223	
595	0.03542909	0.03221761	
595.2	0.03583892	0.03221299	
595.4	0.03580926	0.03220838	
595.6	0.03613249	0.03220377	
595.8	0.03595792	0.03219915	
596	0.03560191	0.03219454	
596.2	0.03547965	0.03218993	
596.4	0.03555158	0.03218532	
596.6	0.03520854	0.03218071	
596.8	0.03523786	0.0321761	
597	0.03510715	0.03217149	
597.2	0.03507005	0.03216688	
597.4	0.03456694	0.03216227	
597.6	0.03436201	0.03215766	
597.8	0.03400854	0.03215306	
598	0.03339359	0.03214845	
598.2	0.03337854	0.03214384	
598.4	0.03336439	0.03213924	
598.6	0.03318874	0.03213464	
598.8	0.03327163	0.03213003	
599	0.03343454	0.03212543	
599.2	0.03349414	0.03212083	
599.4	0.03372882	0.03211623	
599.6	0.03410517	0.03211162	
599.8	0.03430232	0.03210702	
600	0.03454577	0.03210243	
600.2	0.03479512	0.03209783	
600.4	0.0349153	0.03209323	
600.6	0.03522238	0.03208863	
600.8	0.03556747	0.03208403	
601	0.03530644	0.03207944	
601.2	0.03514047	0.03207484	
601.4	0.03484858	0.03207025	
601.6	0.03462186	0.03206565	
601.8	0.03474861	0.03206106	
602	0.03489266	0.03205647	
602.2	0.03462073	0.03205187	
602.4	0.03433931	0.03204728	
602.6	0.03435784	0.03204269	
602.8	0.03493685	0.0320381	
603	0.03499171	0.03203351	
603.2	0.03500966	0.03202892	
603.4	0.03483723	0.03202433	
603.6	0.03483915	0.03201975	
603.8	0.03463777	0.03201516	
604	0.03455693	0.03201057	
604.2	0.03468831	0.03200599	
604.4	0.03487076	0.0320014	
604.6	0.03501654	0.03199682	
604.8	0.03452451	0.03199224	
605	0.03439919	0.03198765	
605.2	0.03421089	0.03198307	
605.4	0.03366661	0.03197849	
605.6	0.03391961	0.03197391	
605.8	0.03396986	0.03196933	
606	0.03386226	0.03196475	
606.2	0.03397479	0.03196017	
606.4	0.03417164	0.03195559	
606.6	0.0345317	0.03195101	
606.8	0.03478575	0.03194643	
607	0.03439501	0.03194186	
607.2	0.03392023	0.03193728	
607.4	0.0338665	0.03193271	
607.6	0.03403331	0.03192813	
607.8	0.03405947	0.03192356	
608	0.03418024	0.03191899	
608.2	0.03454197	0.03191441	
608.4	0.03433248	0.03190984	
608.6	0.03448096	0.03190527	
608.8	0.03433358	0.0319007	
609	0.0344893	0.03189613	
609.2	0.03425913	0.03189156	
609.4	0.03411827	0.03188699	
609.6	0.03449659	0.03188242	
609.8	0.03441318	0.03187786	
610	0.03454693	0.03187329	
610.2	0.03455648	0.03186872	
610.4	0.03468327	0.03186416	
610.6	0.03470469	0.03185959	
610.8	0.03451962	0.03185503	
611	0.03423726	0.03185047	
611.2	0.03379658	0.0318459	
611.4	0.03386287	0.03184134	
611.6	0.03457247	0.03183678	
611.8	0.03465908	0.03183222	
612	0.03454941	0.03182766	
612.2	0.03472599	0.0318231	
612.4	0.03447567	0.03181854	
612.6	0.03436607	0.03181398	
612.8	0.03396721	0.03180943	
613	0.03380873	0.03180487	
613.2	0.03322016	0.03180031	
613.4	0.03316657	0.03179576	
613.6	0.03297754	0.0317912	
613.8	0.03263334	0.03178665	
614	0.03269926	0.03178209	
614.2	0.03272772	0.03177754	
614.4	0.03317914	0.03177299	
614.6	0.03305211	0.03176844	
614.8	0.03278594	0.03176389	
615	0.03317004	0.03175934	
615.2	0.03358126	0.03175479	
615.4	0.03447959	0.03175024	
615.6	0.03502712	0.03174569	
615.8	0.03501844	0.03174114	
616	0.03501012	0.03173659	
616.2	0.03507122	0.03173205	
616.4	0.0355575	0.0317275	
616.6	0.03520707	0.03172296	
616.8	0.03497633	0.03171841	
617	0.03428683	0.03171387	
617.2	0.03429143	0.03170933	
617.4	0.03400124	0.03170478	
617.6	0.03345496	0.03170024	
617.8	0.03331296	0.0316957	
618	0.03346851	0.03169116	
618.2	0.03345838	0.03168662	
618.4	0.0335723	0.03168208	
618.6	0.03334974	0.03167754	
618.8	0.03313142	0.031673	
619	0.0334385	0.03166847	
619.2	0.0333751	0.03166393	
619.4	0.03321571	0.03165939	
619.6	0.0327975	0.03165486	
619.8	0.03289627	0.03165032	
620	0.03280875	0.03164579	
620.2	0.03279469	0.03164126	
