# Supplementary material for: Molecular basis for DNA recognition by the maternal pioneer transcription factor FoxH1
Source: Nat Commun. 2022 Nov 26;13:7279. doi: 10.1038/s41467-022-34925-y (PMC9701222; doi:10.1038/s41467-022-34925-y)
Supplement: Supplementary file 4 — Source Data [file 41467_2022_34925_MOESM4_ESM.zip › Sourcedata/Melting/Results.xlsx]

## Sheet: Sheet1
Results of the Thermal Shift
	Replicates						Statistics
Human FoxH1
							AVE	ERR
Free	45.02	45.04	45.02	44.62			44.925	0.203552
GG	61.95	62.19	62.07	62.07			62.07	0.0979796
TT	59.14	59.2	59.38	59.38			59.275	0.123693
GT	60.94	61	61.18	61.24			61.09	0.142829
TTACT	55.49	55.55	55.62	55.5			55.54	0.0594418
D FoxH1
Free	41.09	40.85	40.55	40.25			40.685	0.364555
GG	60.57	60.87	61.17	60.57			60.795	0.287228
TT	59.74	59.68	59.98	60.22			59.905	0.246779
GT	60.93	60.87	61.21	61.35			61.09	0.228035
TTACT	56.99	57.59	57.29	57.64			57.3775	0.30104
Ddeltawing
Free	40.51	40.46	40.47	40.37			40.4525	0.0590903
GG	40.61	39.44	40.25	40.66			40.24	0.563738
Xenopus
Free	40.11	40.38	40.23	40.31			40.2575	0.115866
GG	50.74	50.49	50.55	50.43			50.5525	0.134257
FoxA2
Free	46.2	46.35	46.89	46.84			46.57	0.346699
GG	44.73	44.67	44.49	44.97			44.715	0.198242
TT	54	53.94	54.89	54.83			54.415	0.515008
GT	50.71	51.01	50.71	50.71			50.785	0.15
TTACT	56.21	56.09	56.69	56.69			56.42	0.315595
