# Supplementary material for: Molecular basis for DNA recognition by the maternal pioneer transcription factor FoxH1
Source: Nat Commun. 2022 Nov 26;13:7279. doi: 10.1038/s41467-022-34925-y (PMC9701222; doi:10.1038/s41467-022-34925-y)
Supplement: Supplementary file 4 — Source Data [file 41467_2022_34925_MOESM4_ESM.zip › Sourcedata/Melting/Human FoxH1/WT/hFOXH1_DNA.xlsx]

## Sheet: FoxH1 Human
				Construction		Melting
FOXH1/FoxA2mut_Hum_DNA.txt	E1			hH1free		45.02
FOXH1/FoxA2mut_Hum_DNA.txt	E2			hH1free		45.02
FOXH1/FoxA2mut_Hum_DNA.txt	F2			hH1TT		59.14
FOXH1/FoxA2mut_Hum_DNA.txt	E3			hH1free		44.62
FOXH1/FoxA2mut_Hum_DNA.txt	E4			hH1free		45.04
FOXH1/FoxA2mut_Hum_DNA.txt	E9			hH1TTACT		55.49
FOXH1/FoxA2mut_Hum_DNA.txt	F9			hH1GG		61.95
FOXH1/FoxA2mut_Hum_DNA.txt	G9			hH1TT		59.14
FOXH1/FoxA2mut_Hum_DNA.txt	H9			hH1GT		60.94
FOXH1/FoxA2mut_Hum_DNA.txt	E10			hH1TTACT		55.55
FOXH1/FoxA2mut_Hum_DNA.txt	F10			hH1GG		62.19
FOXH1/FoxA2mut_Hum_DNA.txt	G10			hH1TT		59.2
FOXH1/FoxA2mut_Hum_DNA.txt	H10			hH1GT		61
FOXH1/FoxA2mut_Hum_DNA.txt	E11			hH1TTACT		55.62
FOXH1/FoxA2mut_Hum_DNA.txt	F11			hH1GG		62.07
FOXH1/FoxA2mut_Hum_DNA.txt	G11			hH1TT		59.38
FOXH1/FoxA2mut_Hum_DNA.txt	H11			hH1GT		61.18
FOXH1/FoxA2mut_Hum_DNA.txt	E12			hH1TTACT		55.5
FOXH1/FoxA2mut_Hum_DNA.txt	F12			hH1gg		62.07
FOXH1/FoxA2mut_Hum_DNA.txt	G12			hH1TT		59.38
FOXH1/FoxA2mut_Hum_DNA.txt	H12			hH1GT		61.24

## Sheet: Data
FOXH1/FoxA2mut_Hum_DNA.txt	A1 temp	24.9923	25.3085	25.608	25.8849	26.2084	26.5006	26.7918	27.1028	27.4117	27.703	28.0089	28.2646	28.6132	28.8996	29.1991	29.4968	29.7946	30.0978	30.397	30.6983	30.9974	31.2954	31.5939	31.8978	32.1976	32.4997	32.7961	33.0969	33.3983	33.6994	33.9986	34.3007	34.5964	34.8985	35.1996	35.4956	35.7964	36.0965	36.401	36.6973	36.9953	37.3003	37.5968	37.8985	38.1983	38.5003	38.7979	39.0994
FOXH1/FoxA2mut_Hum_DNA.txt	A1	105623	106592	108345	109960	111894	113713	115806	118000	120259	122645	124800	127133	129719	132323	134446	137025	139846	142465	145166	147932	150612	153429	156441	159691	162870	166226	169669	173161	176844	180660	184780	188755	193210	197563	202558	207167	212689	217857	223999	230010	236624	243643	250842	258371	267003	275827	285008	295154
FOXH1/FoxA2mut_Hum_DNA.txt	dA1	1483.05	1555.24	1627.9	1701.02	1774.61	1848.66	1923.17	1998.15	2073.59	2149.49	2225.86	2302.69	2379.98	2457.74	2535.96	2614.65	2653.21	2701.67	2758.83	2823.59	2891.4	2962.87	3045.06	3131.67	3235.08	3337.06	3450.25	3589.15	3732.73	3870.76	4031.07	4215.68	4420.06	4646.77	4883.37	5124.21	5385.32	5679.72	5990.37	6354.24	6734.64	7135.39	7571.3	8019.18	8525.62	9083.3	9661.43	10272.5
FOXH1/FoxA2mut_Hum_DNA.txt	B1 temp	24.9923	25.3085	25.608	25.8849	26.2084	26.5006	26.7918	27.1028	27.4117	27.703	28.0089	28.2646	28.6132	28.8996	29.1991	29.4968	29.7946	30.0978	30.397	30.6983	30.9974	31.2954	31.5939	31.8978	32.1976	32.4997	32.7961	33.0969	33.3983	33.6994	33.9986	34.3007	34.5964	34.8985	35.1996	35.4956	35.7964	36.0965	36.401	36.6973	36.9953	37.3003	37.5968	37.8985	38.1983	38.5003	38.7979	39.0994
FOXH1/FoxA2mut_Hum_DNA.txt	B1	87880.9	87244.1	87511.6	87282.7	87574.9	87584.2	88358.1	88754	89495.3	90566.1	90492.4	91076.8	91614.4	92504.8	92250.9	93261.1	93710.2	94068.7	94703.4	94625.6	94705.3	95615.6	95742.5	96115.3	96572.4	96865.6	97191.6	97656.3	98489.1	98959.4	99396.2	100040	101003	101776	103115	104728	107437	111207	115494	121749	128638	138802	149288	160944	174720	188593	202883	218486
FOXH1/FoxA2mut_Hum_DNA.txt	dB1	-83.1027	-20.0145	39.6831	95.9901	148.906	198.432	244.567	287.312	326.666	362.629	395.202	424.384	450.176	472.577	491.587	507.207	467.204	439.707	412.584	370.541	314.103	244.588	188.95	128.615	95.7028	41.0913	-3.36896	50.8682	164.088	343.216	646.572	1056.85	1547.9	2183.23	2936.39	3768.67	4664.6	5587.03	6534.52	7574.37	8586.82	9528.86	10443.5	11281	12045	12709	13168.2	13527.5
FOXH1/FoxA2mut_Hum_DNA.txt	E1 temp	24.9923	25.3085	25.608	25.8849	26.2084	26.5006	26.7918	27.1028	27.4117	27.703	28.0089	28.2646	28.6132	28.8996	29.1991	29.4968	29.7946	30.0978	30.397	30.6983	30.9974	31.2954	31.5939	31.8978	32.1976	32.4997	32.7961	33.0969	33.3983	33.6994	33.9986	34.3007	34.5964	34.8985	35.1996	35.4956	35.7964	36.0965	36.401	36.6973	36.9953	37.3003	37.5968	37.8985	38.1983	38.5003	38.7979	39.0994
FOXH1/FoxA2mut_Hum_DNA.txt	E1	93262.7	93646.6	93956.7	94491	95078.1	95882.1	96386.6	97771	98451	99405.4	100660	101876	102965	103773	105290	106370	107532	108900	109993	111585	113186	114333	115839	117387	119391	121045	122818	124531	127132	128856	131846	134851	137653	141056	144269	148505	152663	157709	162805	168108	173967	180262	187369	195269	202778	211584	220357	229901
FOXH1/FoxA2mut_Hum_DNA.txt	dE1	523.01	553.1	585.432	620.004	656.817	695.87	737.165	780.7	826.476	874.492	924.75	977.248	1031.99	1088.97	1148.19	1209.65	1248.8	1285.93	1326.91	1368.12	1412.56	1459.01	1525.34	1621.76	1719.9	1841.35	1979.19	2120.3	2287.38	2486.9	2710.48	2955.6	3237.93	3521.07	3815.17	4145.71	4469.82	4799.79	5166.53	5579.89	5991.77	6410.38	6861.79	7337.98	7819.53	8374.9	8991.72	9739.9
FOXH1/FoxA2mut_Hum_DNA.txt	F1 temp	24.9923	25.3085	25.608	25.8849	26.2084	26.5006	26.7918	27.1028	27.4117	27.703	28.0089	28.2646	28.6132	28.8996	29.1991	29.4968	29.7946	30.0978	30.397	30.6983	30.9974	31.2954	31.5939	31.8978	32.1976	32.4997	32.7961	33.0969	33.3983	33.6994	33.9986	34.3007	34.5964	34.8985	35.1996	35.4956	35.7964	36.0965	36.401	36.6973	36.9953	37.3003	37.5968	37.8985	38.1983	38.5003	38.7979	39.0994
FOXH1/FoxA2mut_Hum_DNA.txt	F1	76448.2	76495.6	76672	77029.6	77591.6	78117.9	78717.5	79401.4	79871.9	80606.1	81294.2	81968.1	82433.1	82883.8	83115.3	83646.1	83872.3	83997.1	84319.4	84393.7	84625.1	84839.6	84627.4	84639.2	84857.7	84741.7	84788.7	84809.2	84902.8	84659.7	84658.2	84589.8	84493.5	84511.6	84132.5	84255.6	84253.9	84083.9	84083.1	84053	83993.3	83873.5	83884.2	83801.4	83730.5	83750.6	83783.2	83720
FOXH1/FoxA2mut_Hum_DNA.txt	dF1	346.772	369.628	389.552	406.544	420.604	431.732	439.929	445.194	447.527	446.929	443.399	436.937	427.543	415.217	399.96	381.771	334.406	280.217	233.762	189.891	141.299	102.798	70.4087	35.1268	6.80553	-8.59251	-20.4216	-31.7938	-41.1231	-54.3339	-63.1979	-64.5054	-70.2766	-75.5202	-80.8159	-76.7058	-66.3297	-73.014	-81.2718	-73.7429	-65.0457	-58.6106	-48.3341	-30.8475	-22.6084	-14.6369	2.89081	19.1245
FOXH1/FoxA2mut_Hum_DNA.txt	A2 temp	24.9923	25.3085	25.608	25.8849	26.2084	26.5006	26.7918	27.1028	27.4117	27.703	28.0089	28.2646	28.6132	28.8996	29.1991	29.4968	29.7946	30.0978	30.397	30.6983	30.9974	31.2954	31.5939	31.8978	32.1976	32.4997	32.7961	33.0969	33.3983	33.6994	33.9986	34.3007	34.5964	34.8985	35.1996	35.4956	35.7964	36.0965	36.401	36.6973	36.9953	37.3003	37.5968	37.8985	38.1983	38.5003	38.7979	39.0994
FOXH1/FoxA2mut_Hum_DNA.txt	A2	114081	114825	115929	117258	118602	119880	121455	123307	124906	126769	128481	130293	132312	134273	136351	138477	140781	143086	145418	147951	150535	153317	156034	159014	162033	165114	168499	172039	175565	179355	183312	187261	191618	196159	200902	205969	210910	216536	222574	228527	235012	242017	249106	256477	265156	273921	283158	293119
FOXH1/FoxA2mut_Hum_DNA.txt	dA2	1037.54	1102.8	1170.07	1239.37	1310.68	1384	1459.35	1536.71	1616.09	1697.49	1780.9	1866.34	1953.78	2043.25	2134.73	2228.23	2300.72	2372.21	2457.21	2547.19	2643.01	2742.7	2847.23	2965.72	3093.81	3220.99	3355.9	3512.6	3661.42	3811.29	3987.01	4175.94	4377.58	4588.94	4827.93	5083.53	5354.01	5648.19	5958.99	6309.72	6695.45	7095.78	7541.05	8022.75	8549.66	9104.58	9673.41	10320.8
FOXH1/FoxA2mut_Hum_DNA.txt	B2 temp	24.9923	25.3085	25.608	25.8849	26.2084	26.5006	26.7918	27.1028	27.4117	27.703	28.0089	28.2646	28.6132	28.8996	29.1991	29.4968	29.7946	30.0978	30.397	30.6983	30.9974	31.2954	31.5939	31.8978	32.1976	32.4997	32.7961	33.0969	33.3983	33.6994	33.9986	34.3007	34.5964	34.8985	35.1996	35.4956	35.7964	36.0965	36.401	36.6973	36.9953	37.3003	37.5968	37.8985	38.1983	38.5003	38.7979	39.0994
FOXH1/FoxA2mut_Hum_DNA.txt	B2	129726	130313	131340	132144	133274	134474	135612	136683	137926	139061	140293	141330	142617	143642	144564	145474	146338	147465	148164	149171	150060	150637	151521	152401	153236	153886	154995	155595	156628	157478	158374	159722	160983	162470	164188	166742	170054	174614	180904	189776	201663	215889	233822	254016	276227	300671	324695	350485
FOXH1/FoxA2mut_Hum_DNA.txt	dB2	962.77	971.894	980.022	987.156	993.294	998.437	1002.59	1005.74	1007.9	1009.06	1009.22	1008.4	1006.57	1003.76	999.941	995.133	946.571	906.63	866.396	814.688	757.022	687.75	595.991	478.921	337.157	208.66	106.591	68.3978	155.958	373.014	784.531	1391.41	2205.01	3221.5	4415.66	5793.68	7300.62	8900.75	10556	12243.2	13913.6	15534.8	17043.7	18417.6	19635.7	20677.6	21535.3	22107.3
FOXH1/FoxA2mut_Hum_DNA.txt	E2 temp	24.9923	25.3085	25.608	25.8849	26.2084	26.5006	26.7918	27.1028	27.4117	27.703	28.0089	28.2646	28.6132	28.8996	29.1991	29.4968	29.7946	30.0978	30.397	30.6983	30.9974	31.2954	31.5939	31.8978	32.1976	32.4997	32.7961	33.0969	33.3983	33.6994	33.9986	34.3007	34.5964	34.8985	35.1996	35.4956	35.7964	36.0965	36.401	36.6973	36.9953	37.3003	37.5968	37.8985	38.1983	38.5003	38.7979	39.0994
FOXH1/FoxA2mut_Hum_DNA.txt	E2	85491.6	85850.8	87212.4	87926.1	88538.4	90034.9	91404.3	92240.1	93614.2	94662.1	95447	96546.2	97622.7	98815.9	99247.6	100575	101547	102913	103532	104752	105683	106975	107890	109443	110769	112151	113649	115748	117615	120038	122603	124541	127721	131265	134414	138976	142917	147550	152896	157694	164303	170410	177307	185399	193409	201800	210509	220704
FOXH1/FoxA2mut_Hum_DNA.txt	dE2	1018.7	983.762	953.92	929.18	909.54	895.002	885.564	881.227	881.991	887.856	898.821	914.888	936.055	962.323	993.692	1030.16	1023.99	1018.11	1045.66	1054	1090.1	1177.14	1251.12	1358.29	1479.29	1597.49	1752.13	1912.23	2101.46	2318.01	2565.62	2831.92	3108.24	3381.53	3687.95	4080.81	4468.69	4806.95	5191.02	5610.36	6040.37	6508.43	7006.52	7549.89	8109.16	8614.08	9299.99	10190.4
FOXH1/FoxA2mut_Hum_DNA.txt	F2 temp	24.9923	25.3085	25.608	25.8849	26.2084	26.5006	26.7918	27.1028	27.4117	27.703	28.0089	28.2646	28.6132	28.8996	29.1991	29.4968	29.7946	30.0978	30.397	30.6983	30.9974	31.2954	31.5939	31.8978	32.1976	32.4997	32.7961	33.0969	33.3983	33.6994	33.9986	34.3007	34.5964	34.8985	35.1996	35.4956	35.7964	36.0965	36.401	36.6973	36.9953	37.3003	37.5968	37.8985	38.1983	38.5003	38.7979	39.0994
FOXH1/FoxA2mut_Hum_DNA.txt	F2	98349.1	97812.1	98851	99062.9	98834.6	100083	101462	101963	103356	104573	104533	105297	105961	107450	107621	109198	108545	109880	109938	111070	110881	111440	111624	111902	112696	112639	112914	113177	112597	113471	113307	113048	113188	113542	113069	114446	113552	113566	113740	113540	113316	113677	113222	113881	113228	113696	113137	113203
FOXH1/FoxA2mut_Hum_DNA.txt	dF2	234.527	311.985	383.052	447.727	506.012	557.905	603.408	642.519	675.239	701.568	721.505	735.052	742.207	742.971	737.345	725.327	651.786	585.831	546.281	444.136	372.034	370.556	326.709	291.797	288.908	241.437	187.109	142.938	128.184	113.35	104.639	88.7227	51.034	26.4133	4.17423	9.25363	5.76427	-11.8686	-25.2157	-16.3564	-19.11	-12.7695	4.26522	-3.94215	9.49454	8.06806	7.51315	36.3405
FOXH1/FoxA2mut_Hum_DNA.txt	A3 temp	25.0081	25.2939	25.607	25.9055	26.2168	26.5029	26.8064	27.1109	27.4157	27.7055	28.0014	28.3241	28.6274	28.9036	29.1966	29.4973	29.7925	30.0976	30.3986	30.6985	30.9974	31.2966	31.5993	31.8994	32.1996	32.5004	32.798	33.1004	33.3957	33.6972	33.9998	34.2998	34.6019	34.8965	35.1939	35.4944	35.7963	36.0979	36.3973	36.6979	37.0002	37.3016	37.5913	37.8978	38.1981	38.4954	38.7989	39.0991
FOXH1/FoxA2mut_Hum_DNA.txt	A3	128761	131353	134393	138049	141715	146054	150669	155535	160736	166093	172063	178142	184449	191104	198013	205333	212969	220722	228495	236466	244915	252939	261384	269671	277896	286406	294213	302414	309828	317139	324629	332098	339255	346722	354308	361813	369858	378326	387699	396749	406679	417764	429445	442412	455861	469971	485445	502132
FOXH1/FoxA2mut_Hum_DNA.txt	dA3	2201.4	2701.13	3178.68	3634.05	4067.23	4478.22	4867.03	5233.66	5578.1	5900.35	6200.42	6478.31	6734.01	6967.52	7178.86	7368	7559.77	7711.6	7831.08	7921.29	7976.45	7998.92	7980.42	7948.23	7905.06	7832.46	7752	7664	7588.78	7551.48	7542.41	7565.3	7655.01	7812.86	8019.7	8285.81	8639.45	9061.72	9575.43	10152.3	10815.6	11561.3	12340.6	13214.9	14096	14994.2	15905.3	16805.8
FOXH1/FoxA2mut_Hum_DNA.txt	B3 temp	25.0081	25.2939	25.607	25.9055	26.2168	26.5029	26.8064	27.1109	27.4157	27.7055	28.0014	28.3241	28.6274	28.9036	29.1966	29.4973	29.7925	30.0976	30.3986	30.6985	30.9974	31.2966	31.5993	31.8994	32.1996	32.5004	32.798	33.1004	33.3957	33.6972	33.9998	34.2998	34.6019	34.8965	35.1939	35.4944	35.7963	36.0979	36.3973	36.6979	37.0002	37.3016	37.5913	37.8978	38.1981	38.4954	38.7989	39.0991
FOXH1/FoxA2mut_Hum_DNA.txt	B3	153148	156998	161126	165798	170873	176587	182934	189723	196635	204184	211954	220288	228667	238181	247270	257630	267657	277936	288309	299157	311064	322212	334296	344922	358050	368950	380635	392527	403875	414484	426412	436445	448208	458862	471414	483288	495941	509841	524602	539017	556968	573536	591742	609989	631930	652800	677285	702342
FOXH1/FoxA2mut_Hum_DNA.txt	dB3	3188.03	3812.17	4412.09	4987.8	5539.29	6066.57	6569.63	7048.48	7503.11	7933.53	8339.73	8721.71	9079.48	9413.04	9722.37	10007.5	10321.5	10571.3	10768.6	10913.5	11041.3	11120.8	11163.5	11204.6	11195.3	11181.7	11214.5	11258.2	11294.7	11360.9	11475.9	11622.3	11867.6	12200.9	12550	13058.7	13688.2	14375.8	15146.5	16037.8	17032	18068.5	19262.3	20562.7	21772.4	22974	24180.2	25401.2
FOXH1/FoxA2mut_Hum_DNA.txt	C3 temp	25.0081	25.2939	25.607	25.9055	26.2168	26.5029	26.8064	27.1109	27.4157	27.7055	28.0014	28.3241	28.6274	28.9036	29.1966	29.4973	29.7925	30.0976	30.3986	30.6985	30.9974	31.2966	31.5993	31.8994	32.1996	32.5004	32.798	33.1004	33.3957	33.6972	33.9998	34.2998	34.6019	34.8965	35.1939	35.4944	35.7963	36.0979	36.3973	36.6979	37.0002	37.3016	37.5913	37.8978	38.1981	38.4954	38.7989	39.0991
FOXH1/FoxA2mut_Hum_DNA.txt	C3	175846	180201	185527	192662	198872	206379	215112	222800	233130	242891	253497	263579	274909	288013	299485	311698	325518	340676	354372	369354	383714	398837	413736	430336	442333	461150	476129	489429	501449	516157	531008	544736	554478	567651	580787	592283	605438	617724	636061	648710	658299	676652	695332	717383	736496	758731	782620	808910
FOXH1/FoxA2mut_Hum_DNA.txt	dC3	3893.2	4780.61	5630.4	6442.56	7217.09	7953.99	8653.27	9314.92	9938.95	10525.3	11074.1	11585.3	12058.8	12494.7	12892.9	13253.6	13692	14045.7	14281.7	14491.5	14614	14691.8	14589.7	14481.6	14576.9	14474.4	14149.1	13788.5	13549.7	13374.9	13134.3	12953.9	12922.7	13088.7	13259.4	13370.4	13673.3	14051.3	14895.5	15762.6	16588.4	17785.5	18823	20205	21689.8	23083.6	24726.8	26267.8
FOXH1/FoxA2mut_Hum_DNA.txt	D3 temp	25.0081	25.2939	25.607	25.9055	26.2168	26.5029	26.8064	27.1109	27.4157	27.7055	28.0014	28.3241	28.6274	28.9036	29.1966	29.4973	29.7925	30.0976	30.3986	30.6985	30.9974	31.2966	31.5993	31.8994	32.1996	32.5004	32.798	33.1004	33.3957	33.6972	33.9998	34.2998	34.6019	34.8965	35.1939	35.4944	35.7963	36.0979	36.3973	36.6979	37.0002	37.3016	37.5913	37.8978	38.1981	38.4954	38.7989	39.0991
FOXH1/FoxA2mut_Hum_DNA.txt	D3	173203	177286	181752	186046	192125	198435	204205	211821	218615	226659	234819	242557	252081	259343	269832	278399	287607	296867	308790	318811	328888	339175	349863	359415	371271	378736	389648	399208	410683	422256	431698	441485	454650	464328	475673	489453	502352	515805	528917	545704	562351	579535	597450	620218	641103	667054	689387	714572
FOXH1/FoxA2mut_Hum_DNA.txt	dD3	3801.02	4335.02	4846.61	5335.8	5802.58	6246.96	6668.93	7068.5	7445.66	7800.42	8132.78	8442.72	8730.27	8995.41	9238.14	9458.47	9609.23	9741.06	9879.13	9922.87	9973.3	10023.9	10097.1	10126.1	10116.3	10180.2	10257.5	10304.8	10366.3	10484.2	10721.7	11057.8	11393.1	11751.9	12400.1	13064.2	13652.3	14489.6	15285.6	16282.8	17559.5	18877.4	20131.5	21243.6	22746	24478.2	26065.2	27612.4
FOXH1/FoxA2mut_Hum_DNA.txt	E3 temp	25.0081	25.2939	25.607	25.9055	26.2168	26.5029	26.8064	27.1109	27.4157	27.7055	28.0014	28.3241	28.6274	28.9036	29.1966	29.4973	29.7925	30.0976	30.3986	30.6985	30.9974	31.2966	31.5993	31.8994	32.1996	32.5004	32.798	33.1004	33.3957	33.6972	33.9998	34.2998	34.6019	34.8965	35.1939	35.4944	35.7963	36.0979	36.3973	36.6979	37.0002	37.3016	37.5913	37.8978	38.1981	38.4954	38.7989	39.0991
FOXH1/FoxA2mut_Hum_DNA.txt	E3	161058	159995	160259	160286	161554	163133	164305	165348	167339	168921	170168	171883	173590	174911	176491	177755	179488	180967	182190	183863	185170	186568	187821	189801	190927	192303	193908	195408	196819	198655	200958	202450	204609	207216	209191	212077	214867	218419	221525	225045	229820	234823	239811	245742	252034	259361	267222	276264
FOXH1/FoxA2mut_Hum_DNA.txt	dE3	60.3208	219.515	370.749	514.023	649.337	776.691	896.084	1007.52	1110.99	1206.5	1294.06	1373.65	1445.28	1508.96	1564.67	1612.42	1566.69	1504.15	1461.09	1430.53	1425.23	1418.62	1408.05	1435.14	1461.41	1469.17	1511.62	1582.55	1657.13	1743.49	1844.59	1969.02	2104.18	2265.65	2475.9	2702.74	2959.7	3270.73	3638.17	4059.26	4526.44	5082.53	5699.4	6372.71	7172.01	8058.73	8997.77	10019.5
FOXH1/FoxA2mut_Hum_DNA.txt	F3 temp	25.0081	25.2939	25.607	25.9055	26.2168	26.5029	26.8064	27.1109	27.4157	27.7055	28.0014	28.3241	28.6274	28.9036	29.1966	29.4973	29.7925	30.0976	30.3986	30.6985	30.9974	31.2966	31.5993	31.8994	32.1996	32.5004	32.798	33.1004	33.3957	33.6972	33.9998	34.2998	34.6019	34.8965	35.1939	35.4944	35.7963	36.0979	36.3973	36.6979	37.0002	37.3016	37.5913	37.8978	38.1981	38.4954	38.7989	39.0991
FOXH1/FoxA2mut_Hum_DNA.txt	F3	71000.8	71059.8	71415.5	71574.8	72174.4	72564.8	73145.1	73711.9	74229.6	74900.5	75596.6	76327.8	77043.9	77778.9	78452.9	79307.5	79952	80627.8	81486.7	82277.8	83168.2	84041.3	84806.3	85752.2	86847.3	87827	88818.8	90105.6	91383.3	92735.6	94326.8	95835.5	97886.5	99684	101930	104634	107420	110757	114280	118390	122865	127973	133521	140018	147246	155418	164351	174787
FOXH1/FoxA2mut_Hum_DNA.txt	dF3	288.891	314.878	341.548	368.902	396.938	425.657	455.059	485.145	515.913	547.364	579.499	612.316	645.816	680	714.866	750.415	758.505	771.784	789.452	801.521	822.051	845.794	878.362	916.491	963.498	1025.1	1101.49	1189.22	1287.54	1402.28	1543.09	1700.7	1878.65	2104.35	2350.15	2634.66	2974.66	3360.73	3815.83	4335.65	4905.25	5553.5	6314.99	7159.66	8075.09	9065.72	10126.3	11275.1
FOXH1/FoxA2mut_Hum_DNA.txt	G3 temp	25.0081	25.2939	25.607	25.9055	26.2168	26.5029	26.8064	27.1109	27.4157	27.7055	28.0014	28.3241	28.6274	28.9036	29.1966	29.4973	29.7925	30.0976	30.3986	30.6985	30.9974	31.2966	31.5993	31.8994	32.1996	32.5004	32.798	33.1004	33.3957	33.6972	33.9998	34.2998	34.6019	34.8965	35.1939	35.4944	35.7963	36.0979	36.3973	36.6979	37.0002	37.3016	37.5913	37.8978	38.1981	38.4954	38.7989	39.0991
FOXH1/FoxA2mut_Hum_DNA.txt	G3	48292.7	48314.1	48437.4	48784.7	49004.9	49310.7	49669.3	50151.3	50620.2	51087.4	51482.6	51896.4	52331.4	52796.3	53211.4	53606.5	54103.2	54634.9	55083.9	55563.4	56008.9	56451.4	57019.1	57492.5	57953	58558	59121	59635.1	60207.6	60902.2	61468.8	62341.1	63092.5	64045.2	65068.5	65905.3	67071.6	68226.1	69728.8	71235.2	72997.1	74825.1	77134.1	79462.6	82239.6	85312.7	88958.8	92769.8
FOXH1/FoxA2mut_Hum_DNA.txt	dG3	173.226	198.66	223.299	247.142	270.191	292.444	313.903	334.566	354.434	373.508	391.786	409.269	425.957	441.85	456.949	471.252	467.12	462.712	461.09	467.647	472.339	476.728	484.243	495.795	512.32	531.599	550.143	573.743	605.703	640.275	676.651	725.094	786.29	848.752	929.543	1021.05	1119.8	1238.59	1376.55	1542.45	1742.58	1970.04	2229.92	2537.96	2897.94	3326.82	3816.61	4365.56
FOXH1/FoxA2mut_Hum_DNA.txt	H3 temp	25.0081	25.2939	25.607	25.9055	26.2168	26.5029	26.8064	27.1109	27.4157	27.7055	28.0014	28.3241	28.6274	28.9036	29.1966	29.4973	29.7925	30.0976	30.3986	30.6985	30.9974	31.2966	31.5993	31.8994	32.1996	32.5004	32.798	33.1004	33.3957	33.6972	33.9998	34.2998	34.6019	34.8965	35.1939	35.4944	35.7963	36.0979	36.3973	36.6979	37.0002	37.3016	37.5913	37.8978	38.1981	38.4954	38.7989	39.0991
FOXH1/FoxA2mut_Hum_DNA.txt	H3	52870.2	52899.3	53082.1	53423	53793.3	54105.2	54580.1	55136.7	55615.9	56204.2	56713.7	57288.4	57826.4	58477.9	59017.3	59603.6	60187.1	60865.6	61519.3	62139.1	62835.1	63461.7	64166.4	64758.8	65549.7	66367.5	67131.5	68042.7	69026.8	70068.6	71136.8	72496.8	73799.6	75278.2	77004.7	78847.5	80877.4	83128.7	85864.8	88865.6	92075.9	95687.2	100092	104697	110133	116166	123047	130494
FOXH1/FoxA2mut_Hum_DNA.txt	dH3	230.119	254.654	279.282	304.004	328.819	353.726	378.727	403.821	429.008	454.288	479.662	505.128	530.688	556.34	582.086	607.925	610.241	615.32	622.214	633.024	645.741	662.532	683.514	706.429	741.239	786.472	831.018	885.95	955.882	1034.73	1126.26	1239.08	1376.48	1523.59	1692.46	1904.92	2147.26	2415.23	2739.22	3115	3544.68	4040.44	4606.61	5254.57	5967.7	6766.43	7651.85	8591.69
FOXH1/FoxA2mut_Hum_DNA.txt	A4 temp	25.0081	25.2939	25.607	25.9055	26.2168	26.5029	26.8064	27.1109	27.4157	27.7055	28.0014	28.3241	28.6274	28.9036	29.1966	29.4973	29.7925	30.0976	30.3986	30.6985	30.9974	31.2966	31.5993	31.8994	32.1996	32.5004	32.798	33.1004	33.3957	33.6972	33.9998	34.2998	34.6019	34.8965	35.1939	35.4944	35.7963	36.0979	36.3973	36.6979	37.0002	37.3016	37.5913	37.8978	38.1981	38.4954	38.7989	39.0991
FOXH1/FoxA2mut_Hum_DNA.txt	A4	126386	128309	131039	133968	137312	140679	144694	148652	153100	157788	162711	167872	173439	179340	185296	191477	198311	205216	212223	219765	227360	234588	242151	249952	257621	265007	272462	279792	286754	293305	300506	306485	312569	318835	324607	330629	336700	343317	349748	356693	364488	372454	380780	390065	400554	411493	422816	435584
FOXH1/FoxA2mut_Hum_DNA.txt	dA4	1635.47	2102.24	2549.05	2975.91	3382.83	3769.79	4136.81	4483.87	4810.99	5118.16	5405.37	5672.64	5919.95	6147.32	6354.74	6542.2	6758.72	6932.71	7086.79	7210.65	7288.21	7323.14	7325.2	7295.43	7224.46	7125.67	7017.68	6893.88	6751.62	6609.89	6493.57	6402.88	6340.05	6328.51	6368.9	6454.24	6596.53	6834.67	7177.25	7583.56	8064.64	8640.79	9303.47	10023.2	10788.7	11626.2	12465.5	13313.5
FOXH1/FoxA2mut_Hum_DNA.txt	B4 temp	25.0081	25.2939	25.607	25.9055	26.2168	26.5029	26.8064	27.1109	27.4157	27.7055	28.0014	28.3241	28.6274	28.9036	29.1966	29.4973	29.7925	30.0976	30.3986	30.6985	30.9974	31.2966	31.5993	31.8994	32.1996	32.5004	32.798	33.1004	33.3957	33.6972	33.9998	34.2998	34.6019	34.8965	35.1939	35.4944	35.7963	36.0979	36.3973	36.6979	37.0002	37.3016	37.5913	37.8978	38.1981	38.4954	38.7989	39.0991
FOXH1/FoxA2mut_Hum_DNA.txt	B4	136551	138335	141431	144138	147201	150366	154629	158438	162557	167181	172393	177183	183076	189167	195066	200970	208537	215846	223398	231920	240287	248656	256907	267046	276264	285034	295757	304963	313539	322973	332176	339713	348700	357803	365189	373038	380793	389829	397095	405440	415340	425086	434308	444583	456842	468154	480159	493890
FOXH1/FoxA2mut_Hum_DNA.txt	dB4	1532.64	1980.85	2416.67	2840.12	3251.19	3649.88	4036.19	4410.13	4771.69	5120.86	5457.66	5782.08	6094.13	6393.79	6681.08	6955.98	7290.67	7578.78	7890.16	8179.88	8413.7	8597.6	8764.17	8892.24	8930.39	8934.02	8934.07	8911.86	8838.53	8747.02	8660.7	8568.01	8470.63	8417.02	8431.38	8464.65	8531.15	8677.83	8945.35	9261.92	9612.54	10112.7	10711.8	11266.6	11886.7	12592.6	13239.4	13888.5
FOXH1/FoxA2mut_Hum_DNA.txt	C4 temp	25.0081	25.2939	25.607	25.9055	26.2168	26.5029	26.8064	27.1109	27.4157	27.7055	28.0014	28.3241	28.6274	28.9036	29.1966	29.4973	29.7925	30.0976	30.3986	30.6985	30.9974	31.2966	31.5993	31.8994	32.1996	32.5004	32.798	33.1004	33.3957	33.6972	33.9998	34.2998	34.6019	34.8965	35.1939	35.4944	35.7963	36.0979	36.3973	36.6979	37.0002	37.3016	37.5913	37.8978	38.1981	38.4954	38.7989	39.0991
FOXH1/FoxA2mut_Hum_DNA.txt	C4	166412	170688	175204	181411	188047	195162	201903	210209	219638	228359	237696	248189	258454	269129	280916	293748	306163	318820	332573	346030	360332	374184	389185	402575	416383	431906	443370	457130	470517	482031	493766	506865	517233	527609	538659	549958	560973	572151	585648	598671	611208	625493	641699	660175	677505	698102	720250	742489
FOXH1/FoxA2mut_Hum_DNA.txt	dC4	3423.76	4303.15	5142.72	5942.46	6702.38	7422.47	8102.74	8743.18	9343.8	9904.59	10425.6	10906.7	11348	11749.5	12111.2	12433	12781.2	13095.7	13328.9	13496.6	13602.8	13629.2	13548.9	13441.1	13330.2	13148.1	12903.1	12597.6	12306.7	12050.4	11812.4	11659.8	11585.6	11538.1	11582.2	11790.4	12124.9	12567.5	13142	13880.7	14822.9	15832.2	16903.9	18250.3	19619.6	21029.7	22643.5	24259.1
FOXH1/FoxA2mut_Hum_DNA.txt	D4 temp	25.0081	25.2939	25.607	25.9055	26.2168	26.5029	26.8064	27.1109	27.4157	27.7055	28.0014	28.3241	28.6274	28.9036	29.1966	29.4973	29.7925	30.0976	30.3986	30.6985	30.9974	31.2966	31.5993	31.8994	32.1996	32.5004	32.798	33.1004	33.3957	33.6972	33.9998	34.2998	34.6019	34.8965	35.1939	35.4944	35.7963	36.0979	36.3973	36.6979	37.0002	37.3016	37.5913	37.8978	38.1981	38.4954	38.7989	39.0991
FOXH1/FoxA2mut_Hum_DNA.txt	D4	153911	156374	159296	163290	167414	171748	176223	181382	187209	193053	199007	205570	212568	219462	227227	235583	243269	251465	260235	268861	278229	287573	296473	304943	314047	324409	331789	340918	349889	358570	366515	376482	385039	393258	401984	411748	421919	431678	443768	456857	467083	481524	498069	515064	529691	550258	571982	592694
FOXH1/FoxA2mut_Hum_DNA.txt	dD4	2192.5	2733.18	3251.48	3747.41	4220.97	4672.15	5100.97	5507.41	5891.48	6253.17	6592.5	6909.45	7204.04	7476.25	7726.08	7953.55	8144.78	8340.52	8515.99	8641.86	8712.03	8764.75	8771.05	8732.23	8765.52	8773.98	8677.53	8608.42	8656.35	8699.58	8709.16	8837.89	9044.51	9229.89	9541.5	10082.6	10685.3	11309.5	11983.5	12822.5	13847.6	14872.6	15984.9	17322	18709.4	20084.7	21644.8	23209.7
FOXH1/FoxA2mut_Hum_DNA.txt	E4 temp	25.0081	25.2939	25.607	25.9055	26.2168	26.5029	26.8064	27.1109	27.4157	27.7055	28.0014	28.3241	28.6274	28.9036	29.1966	29.4973	29.7925	30.0976	30.3986	30.6985	30.9974	31.2966	31.5993	31.8994	32.1996	32.5004	32.798	33.1004	33.3957	33.6972	33.9998	34.2998	34.6019	34.8965	35.1939	35.4944	35.7963	36.0979	36.3973	36.6979	37.0002	37.3016	37.5913	37.8978	38.1981	38.4954	38.7989	39.0991
FOXH1/FoxA2mut_Hum_DNA.txt	E4	198984	198536	197745	199995	201532	203357	205598	206306	209098	211092	213029	215740	217460	218314	219942	222862	223744	226054	228043	229404	230495	231732	233316	234835	236237	237376	237506	240816	242049	243144	246467	246607	248699	250549	252642	254599	258021	260285	263737	268572	270558	276625	281434	287210	292861	299043	306953	316733
FOXH1/FoxA2mut_Hum_DNA.txt	dE4	632.122	772.268	904.085	1027.57	1142.74	1249.57	1348.08	1438.25	1520.1	1593.63	1658.82	1715.69	1764.22	1804.44	1836.32	1859.87	1813.35	1683.04	1598.34	1566.49	1503.29	1467.78	1421.1	1348.5	1375.75	1384.25	1386.81	1445.53	1483.5	1547.25	1657.77	1736.81	1855.72	2036.18	2242.64	2455.82	2645.15	2946.47	3359.24	3816.26	4256.68	4635.98	5260.88	6047.59	6785.3	7664.99	8654.22	9722.59
FOXH1/FoxA2mut_Hum_DNA.txt	F4 temp	25.0081	25.2939	25.607	25.9055	26.2168	26.5029	26.8064	27.1109	27.4157	27.7055	28.0014	28.3241	28.6274	28.9036	29.1966	29.4973	29.7925	30.0976	30.3986	30.6985	30.9974	31.2966	31.5993	31.8994	32.1996	32.5004	32.798	33.1004	33.3957	33.6972	33.9998	34.2998	34.6019	34.8965	35.1939	35.4944	35.7963	36.0979	36.3973	36.6979	37.0002	37.3016	37.5913	37.8978	38.1981	38.4954	38.7989	39.0991
FOXH1/FoxA2mut_Hum_DNA.txt	F4	59364.9	59907.5	60345.3	61246.3	62146.8	62836.7	63887.7	64349.6	65204.1	65853.6	66464.6	67199.4	67965.3	69152.7	69588.7	70419.3	71014.1	71954.8	72588.5	73449	73969.1	74733.8	75542.1	76561.9	77569.9	77842.4	78838.8	80242.5	81110.1	82014.6	84328.2	85386.7	86785.2	88851.5	89989.1	93277.7	95287.8	98556.7	101327	104844	108965	114088	119237	124478	131337	138723	146553	155971
FOXH1/FoxA2mut_Hum_DNA.txt	dF4	780.94	755.954	733.898	714.773	698.579	685.315	674.983	667.58	663.109	661.568	662.958	667.278	674.529	684.711	697.823	713.866	725.094	713.674	724.607	730.227	730.487	757.262	783.037	821.105	857.635	884.086	928.29	1015.14	1118.02	1217.62	1345.15	1491.19	1647.41	1822.2	2057.72	2317.23	2585.69	2948.68	3395.56	3881.48	4403.14	4987.98	5726.51	6547.27	7401.01	8389.24	9428.42	10551.7
FOXH1/FoxA2mut_Hum_DNA.txt	G4 temp	25.0081	25.2939	25.607	25.9055	26.2168	26.5029	26.8064	27.1109	27.4157	27.7055	28.0014	28.3241	28.6274	28.9036	29.1966	29.4973	29.7925	30.0976	30.3986	30.6985	30.9974	31.2966	31.5993	31.8994	32.1996	32.5004	32.798	33.1004	33.3957	33.6972	33.9998	34.2998	34.6019	34.8965	35.1939	35.4944	35.7963	36.0979	36.3973	36.6979	37.0002	37.3016	37.5913	37.8978	38.1981	38.4954	38.7989	39.0991
FOXH1/FoxA2mut_Hum_DNA.txt	G4	55809.3	55503.1	55603.4	55670.4	55816.2	56241.5	56501.6	57156.5	57347.2	57683	58194.2	58434.1	58795.2	59261.4	59675.9	60173.2	60628.5	61103.7	61581.1	62097	62671.4	63146.2	63739.7	64142.4	64632.8	65307.6	65908.3	66178.2	66956.7	67300.6	68002.8	69077.4	70020.9	70512.7	71198.5	72411.5	73332	74564.8	76218	77700.5	79611.2	81126.4	83804.3	86537.3	88836.7	91917.6	95665.1	98906.9
FOXH1/FoxA2mut_Hum_DNA.txt	dG4	-20.6952	25.7366	70.3059	113.013	153.858	192.84	229.96	265.217	298.612	330.145	359.815	387.623	413.568	437.651	459.872	480.23	463.797	467.823	482.48	478.774	480.718	489.661	494.551	503.366	509.114	532.623	548.467	549.377	584.739	631.419	667.069	726.984	790.564	847.477	917.666	1008.48	1121.18	1235.16	1366.29	1535.39	1736.28	1967.4	2240.25	2536.99	2876.8	3288.77	3766.35	4340.27
FOXH1/FoxA2mut_Hum_DNA.txt	H4 temp	25.0081	25.2939	25.607	25.9055	26.2168	26.5029	26.8064	27.1109	27.4157	27.7055	28.0014	28.3241	28.6274	28.9036	29.1966	29.4973	29.7925	30.0976	30.3986	30.6985	30.9974	31.2966	31.5993	31.8994	32.1996	32.5004	32.798	33.1004	33.3957	33.6972	33.9998	34.2998	34.6019	34.8965	35.1939	35.4944	35.7963	36.0979	36.3973	36.6979	37.0002	37.3016	37.5913	37.8978	38.1981	38.4954	38.7989	39.0991
FOXH1/FoxA2mut_Hum_DNA.txt	H4	57674.2	57897.8	58225.2	58792.9	59524.3	60158	60908	61464.1	62304.2	62963.1	63623.8	64417.8	65247.5	65971	66583.1	67239.7	68013	68829.3	69512.8	70275.6	70910.1	71715.8	72519.1	73498.9	74253.6	75018.4	75941.8	77108.4	78066.9	79212.8	80709	82022.6	83404.4	85172	86941.2	89140.2	91347.3	94095.2	96795.4	99918.6	103605	107782	112314	117294	123187	129580	136721	144860
FOXH1/FoxA2mut_Hum_DNA.txt	dH4	498.865	508.684	519.342	530.839	543.176	556.353	570.368	585.223	600.918	617.452	634.825	653.037	672.089	691.98	712.71	734.28	734.749	728.26	726.057	733.336	745.571	761.549	782.331	816.253	852.545	887.661	938.349	1010.45	1089.34	1175.21	1279.53	1401.6	1540.87	1698.5	1890.5	2101.42	2340.47	2635.03	2990.7	3389.08	3830.08	4348.95	4956.27	5640.26	6402.17	7264.56	8201.17	9218.85
FOXH1/FoxA2mut_Hum_DNA.txt	A5 temp	25.0021	25.2942	25.6084	25.8929	26.1863	26.4926	26.8096	27.1167	27.3942	27.7036	28.0319	28.2817	28.5684	28.9145	29.1982	29.4971	29.7944	30.0959	30.3967	30.6977	30.9962	31.2969	31.5975	31.8961	32.1956	32.4937	32.7951	33.0964	33.3998	33.7001	33.998	34.2999	34.5961	34.897	35.1934	35.5013	35.7966	36.0939	36.3957	36.6981	36.9969	37.2983	37.5971	37.9008	38.1966	38.4939	38.7956	39.0998
FOXH1/FoxA2mut_Hum_DNA.txt	A5	142114	144937	148018	151574	155355	159210	163410	167876	172278	176886	181580	186060	190802	195642	200270	205161	210043	214960	219798	224660	229739	234635	239697	244584	250148	255478	260997	266731	272852	278848	285597	292436	299620	307262	315368	324048	333252	342934	353570	364727	376537	388798	402275	416289	431116	447131	463730	481703
FOXH1/FoxA2mut_Hum_DNA.txt	dA5	3330.79	3436.25	3540.83	3644.52	3747.33	3849.25	3950.28	4050.43	4149.69	4248.07	4345.57	4442.17	4537.89	4632.73	4726.68	4819.75	4849.32	4869.67	4895.62	4932.21	4975.68	5037.17	5118.97	5218.71	5347.46	5514.19	5698.94	5908.54	6165.02	6445.26	6762.57	7121.55	7521.46	7957.77	8414.65	8940.26	9509.68	10099.2	10740.6	11432.1	12153.6	12925.9	13759.8	14625.8	15509.7	16457.1	17474	18492.9
FOXH1/FoxA2mut_Hum_DNA.txt	B5 temp	25.0021	25.2942	25.6084	25.8929	26.1863	26.4926	26.8096	27.1167	27.3942	27.7036	28.0319	28.2817	28.5684	28.9145	29.1982	29.4971	29.7944	30.0959	30.3967	30.6977	30.9962	31.2969	31.5975	31.8961	32.1956	32.4937	32.7951	33.0964	33.3998	33.7001	33.998	34.2999	34.5961	34.897	35.1934	35.5013	35.7966	36.0939	36.3957	36.6981	36.9969	37.2983	37.5971	37.9008	38.1966	38.4939	38.7956	39.0998
FOXH1/FoxA2mut_Hum_DNA.txt	B5	184284	189234	193650	199253	205701	210098	216846	223731	229402	236548	243371	250285	258010	265007	272244	280156	287734	295083	302214	310440	318589	326472	333149	339664	348817	357751	364892	372972	381989	389718	400539	409911	419830	429915	440448	453428	466114	479423	493751	508913	526593	543296	563365	581623	604271	627423	651314	677214
FOXH1/FoxA2mut_Hum_DNA.txt	dB5	5068.18	5245.87	5419.92	5590.34	5757.13	5920.29	6079.82	6235.72	6387.99	6536.62	6681.63	6823	6960.74	7094.85	7225.33	7352.18	7437.55	7491.25	7545.03	7595.7	7599.45	7636.42	7739.11	7827.33	7905.84	8055.25	8229.66	8483.62	8780.2	9063.29	9466.14	9942.4	10423.4	10975.7	11610	12376.9	13214.8	14087	15076.8	16100.6	17215.7	18513.1	19881.5	21306.2	22761.8	24276.7	25946.3	27588.8
FOXH1/FoxA2mut_Hum_DNA.txt	C5 temp	25.0021	25.2942	25.6084	25.8929	26.1863	26.4926	26.8096	27.1167	27.3942	27.7036	28.0319	28.2817	28.5684	28.9145	29.1982	29.4971	29.7944	30.0959	30.3967	30.6977	30.9962	31.2969	31.5975	31.8961	32.1956	32.4937	32.7951	33.0964	33.3998	33.7001	33.998	34.2999	34.5961	34.897	35.1934	35.5013	35.7966	36.0939	36.3957	36.6981	36.9969	37.2983	37.5971	37.9008	38.1966	38.4939	38.7956	39.0998
FOXH1/FoxA2mut_Hum_DNA.txt	C5	196132	201692	208530	215238	222492	231988	240136	248458	259316	268132	278124	289072	299651	310016	321770	334268	345861	357700	369654	383263	395432	407046	419882	434606	446458	456901	469891	482347	493044	507711	514920	526931	537935	549571	563548	574803	583233	598505	611155	625767	638861	657110	674282	695746	717229	736083	763630	784205
FOXH1/FoxA2mut_Hum_DNA.txt	dC5	5370.74	6039.05	6674.05	7275.76	7844.17	8379.28	8881.09	9349.6	9784.81	10186.7	10555.3	10890.6	11192.7	11461.4	11696.8	11898.9	12041.4	12158	12178.4	12176.7	12320.8	12337.7	12199.9	12135.9	12072	11907.5	11733.7	11565.9	11369.6	11354.7	11349.9	11432.3	11645.5	11780	12130	12506.7	12970.4	13598.3	14235.4	15171.1	16298.5	17241.8	18344	19857.7	21490.2	22964.5	24348.3	26328.7
FOXH1/FoxA2mut_Hum_DNA.txt	D5 temp	25.0021	25.2942	25.6084	25.8929	26.1863	26.4926	26.8096	27.1167	27.3942	27.7036	28.0319	28.2817	28.5684	28.9145	29.1982	29.4971	29.7944	30.0959	30.3967	30.6977	30.9962	31.2969	31.5975	31.8961	32.1956	32.4937	32.7951	33.0964	33.3998	33.7001	33.998	34.2999	34.5961	34.897	35.1934	35.5013	35.7966	36.0939	36.3957	36.6981	36.9969	37.2983	37.5971	37.9008	38.1966	38.4939	38.7956	39.0998
FOXH1/FoxA2mut_Hum_DNA.txt	D5	151253	155122	157540	161490	166649	169602	174243	180479	183999	189296	194943	200538	206269	212121	217520	223570	229704	235659	241327	249067	256154	262206	268581	274119	282234	290256	296720	303746	312287	318332	329751	339966	347615	358116	367871	381935	392966	407404	421861	435295	453305	470655	485747	504035	527041	550371	568922	593068
FOXH1/FoxA2mut_Hum_DNA.txt	dD5	3700.98	3828.49	3958.55	4091.18	4226.37	4364.13	4504.45	4647.33	4792.77	4940.78	5091.35	5244.49	5400.19	5558.45	5719.27	5882.66	6054.63	6187.46	6272.09	6364.22	6446.75	6545.33	6695.01	6905.29	7061.93	7253.47	7603.35	7995.11	8287.33	8571.21	9075.96	9659.87	10091.7	10538.2	11164.7	12048.2	12804.7	13526.4	14593.5	15614.5	16563.1	17783.1	19107.1	20307.1	21417.7	22829	24418.6	25884.3
FOXH1/FoxA2mut_Hum_DNA.txt	E5 temp	25.0021	25.2942	25.6084	25.8929	26.1863	26.4926	26.8096	27.1167	27.3942	27.7036	28.0319	28.2817	28.5684	28.9145	29.1982	29.4971	29.7944	30.0959	30.3967	30.6977	30.9962	31.2969	31.5975	31.8961	32.1956	32.4937	32.7951	33.0964	33.3998	33.7001	33.998	34.2999	34.5961	34.897	35.1934	35.5013	35.7966	36.0939	36.3957	36.6981	36.9969	37.2983	37.5971	37.9008	38.1966	38.4939	38.7956	39.0998
FOXH1/FoxA2mut_Hum_DNA.txt	E5	105663	105725	105953	106562	107274	107313	108273	109212	109387	110727	111574	112482	113029	114086	114479	115475	115931	116874	117132	117293	118294	118696	118198	118581	119339	119297	119796	119911	120350	119976	120315	120392	120486	120449	120565	120442	120854	120565	120800	120381	120671	120918	120281	120377	120548	120770	120704	121039
FOXH1/FoxA2mut_Hum_DNA.txt	dE5	317.213	376.5	430.742	479.938	524.088	563.192	597.25	626.263	650.23	669.151	683.026	691.855	695.639	694.377	688.069	676.715	634.467	586.661	541.858	505.317	443.073	385.942	353.696	304.216	260.883	223.215	203.896	181.215	145.699	110.886	87.1792	69.2371	57.8818	57.3575	26.7425	20.8282	30.3489	1.50689	-17.0616	-1.76518	-2.2764	-10.9645	-4.18107	19.1474	37.1618	44.3612	66.5888	88.7076
FOXH1/FoxA2mut_Hum_DNA.txt	F5 temp	25.0021	25.2942	25.6084	25.8929	26.1863	26.4926	26.8096	27.1167	27.3942	27.7036	28.0319	28.2817	28.5684	28.9145	29.1982	29.4971	29.7944	30.0959	30.3967	30.6977	30.9962	31.2969	31.5975	31.8961	32.1956	32.4937	32.7951	33.0964	33.3998	33.7001	33.998	34.2999	34.5961	34.897	35.1934	35.5013	35.7966	36.0939	36.3957	36.6981	36.9969	37.2983	37.5971	37.9008	38.1966	38.4939	38.7956	39.0998
FOXH1/FoxA2mut_Hum_DNA.txt	F5	54602.7	54684.3	55059.9	55317.4	55620.4	55854.5	56201.2	56569.3	57166.2	57479.6	57752.8	58186.1	58427.8	58543.6	58889.8	59127.4	59292.8	59515.2	59771.7	59791.9	59909.6	59980.2	60211.7	60218.1	60161.1	60223.9	60386.4	60317.6	60298	60451.6	60203.6	60268.4	60149.4	60071.5	60181.3	60041.3	60022.1	59835.4	59782.3	59820.1	59791.5	59523	59726.8	59616.6	59364.5	59346.5	59396.4	59407.7
FOXH1/FoxA2mut_Hum_DNA.txt	dF5	261.583	270.748	278.422	284.607	289.303	292.508	294.224	294.45	293.186	290.432	286.189	280.456	273.233	264.52	254.318	242.626	214.307	192.485	167.698	142.346	118.439	95.3475	75.7474	58.894	44.4634	31.8366	18.0444	3.46678	-6.11833	-15.6875	-27.1395	-39.8636	-45.2133	-44.9909	-51.905	-58.8334	-59.5962	-59.1225	-62.4479	-70.4864	-69.9766	-66.9679	-68.2081	-64.4583	-54.7457	-55.0584	-59.6118	-55.5098
FOXH1/FoxA2mut_Hum_DNA.txt	G5 temp	25.0021	25.2942	25.6084	25.8929	26.1863	26.4926	26.8096	27.1167	27.3942	27.7036	28.0319	28.2817	28.5684	28.9145	29.1982	29.4971	29.7944	30.0959	30.3967	30.6977	30.9962	31.2969	31.5975	31.8961	32.1956	32.4937	32.7951	33.0964	33.3998	33.7001	33.998	34.2999	34.5961	34.897	35.1934	35.5013	35.7966	36.0939	36.3957	36.6981	36.9969	37.2983	37.5971	37.9008	38.1966	38.4939	38.7956	39.0998
FOXH1/FoxA2mut_Hum_DNA.txt	G5	60860.4	60721.7	60747.7	60852.9	61117.2	61429	61712.7	62092.1	62395.9	62752	63113.3	63405.6	63836	64280.1	64584.9	64928.2	65373.1	65727.8	65995.1	66297.6	66504.6	66718.2	66908.1	67050.2	67193.7	67283	67235.1	67364.6	67383.2	67373.6	67554.6	67572.1	67446.6	67555.9	67393.4	67474.2	67389.9	67411.1	67352.7	67327.7	67271.3	67281.2	67267	67198.5	67213.1	67161.4	67094.6	66989.1
FOXH1/FoxA2mut_Hum_DNA.txt	dG5	23.9257	69.3489	111.384	150.031	185.289	217.16	245.642	270.736	292.442	310.76	325.69	337.231	345.384	350.15	351.526	349.515	331.218	305.894	280.395	256.105	231.802	207.529	182.922	159.198	134.321	110.114	84.0941	62.6707	46.3262	29.3249	13.9271	5.35829	-2.0813	-12.0493	-16.3196	-20.3422	-27.8848	-33.9365	-36.6398	-36.3886	-37.8822	-41.7672	-41.8002	-44.0602	-49.6344	-42.3331	-31.1836	-31.6908
FOXH1/FoxA2mut_Hum_DNA.txt	H5 temp	25.0021	25.2942	25.6084	25.8929	26.1863	26.4926	26.8096	27.1167	27.3942	27.7036	28.0319	28.2817	28.5684	28.9145	29.1982	29.4971	29.7944	30.0959	30.3967	30.6977	30.9962	31.2969	31.5975	31.8961	32.1956	32.4937	32.7951	33.0964	33.3998	33.7001	33.998	34.2999	34.5961	34.897	35.1934	35.5013	35.7966	36.0939	36.3957	36.6981	36.9969	37.2983	37.5971	37.9008	38.1966	38.4939	38.7956	39.0998
FOXH1/FoxA2mut_Hum_DNA.txt	H5	53501.6	53303.8	53423.4	53550.1	53738.9	54018.2	54267.2	54672	55051	55362.9	55623.5	55924.3	56198.2	56360.6	56611.9	56732.3	56926.7	57055.7	57208	57295	57286.8	57323.1	57462.2	57476	57349	57383.2	57424.1	57328.8	57243.1	57259.4	57150.8	57151.4	57030.2	56970.5	56889.4	56740.1	56698.6	56545.4	56387.4	56417.2	56203.4	56062.4	56095.3	55986.9	55849	55754.1	55657.7	55561.8
FOXH1/FoxA2mut_Hum_DNA.txt	dH5	74.3138	99.2221	121.831	142.141	160.151	175.862	189.273	200.386	209.199	215.712	219.926	221.841	221.457	218.773	213.789	206.507	174.819	145.594	119.044	93.6464	69.2237	45.8842	28.6071	11.9271	-2.6643	-14.2507	-30.1588	-43.112	-52.5508	-61.0553	-69.4949	-77.1371	-81.9867	-86.2746	-89.1659	-93.4968	-98.0074	-98.5658	-100.648	-107.388	-108.288	-105.546	-106.997	-108.565	-106.865	-104.669	-102.672	-98.5197
FOXH1/FoxA2mut_Hum_DNA.txt	A6 temp	25.0021	25.2942	25.6084	25.8929	26.1863	26.4926	26.8096	27.1167	27.3942	27.7036	28.0319	28.2817	28.5684	28.9145	29.1982	29.4971	29.7944	30.0959	30.3967	30.6977	30.9962	31.2969	31.5975	31.8961	32.1956	32.4937	32.7951	33.0964	33.3998	33.7001	33.998	34.2999	34.5961	34.897	35.1934	35.5013	35.7966	36.0939	36.3957	36.6981	36.9969	37.2983	37.5971	37.9008	38.1966	38.4939	38.7956	39.0998
FOXH1/FoxA2mut_Hum_DNA.txt	A6	128867	130618	132766	135199	137810	140900	143986	147282	150620	154176	157813	161558	165328	169387	173201	177214	181244	185415	189393	193492	197851	201902	205800	210083	214349	218637	222871	227520	231955	236693	241646	246895	252225	257951	263815	270187	276747	284124	292060	300088	308990	318359	328767	339560	351202	363764	376982	390670
FOXH1/FoxA2mut_Hum_DNA.txt	dA6	2095.28	2262.2	2423.26	2578.48	2727.85	2871.37	3009.04	3140.87	3266.84	3386.96	3501.24	3609.67	3712.25	3808.97	3899.85	3984.89	4014.15	4034.07	4054.83	4073.85	4100.66	4130.71	4156.49	4202.02	4263.37	4338.57	4428.33	4539.75	4687.13	4856.63	5055.59	5303.58	5575.32	5871.67	6211.93	6599.84	7028.86	7485.73	7996.72	8571.15	9176.79	9822.33	10555	11336.1	12147.1	13024.4	13954.6	14919
FOXH1/FoxA2mut_Hum_DNA.txt	B6 temp	25.0021	25.2942	25.6084	25.8929	26.1863	26.4926	26.8096	27.1167	27.3942	27.7036	28.0319	28.2817	28.5684	28.9145	29.1982	29.4971	29.7944	30.0959	30.3967	30.6977	30.9962	31.2969	31.5975	31.8961	32.1956	32.4937	32.7951	33.0964	33.3998	33.7001	33.998	34.2999	34.5961	34.897	35.1934	35.5013	35.7966	36.0939	36.3957	36.6981	36.9969	37.2983	37.5971	37.9008	38.1966	38.4939	38.7956	39.0998
FOXH1/FoxA2mut_Hum_DNA.txt	B6	146919	150755	154588	159362	163797	168669	174125	180128	185415	191649	198068	204529	210813	217522	224526	231256	237883	245228	252132	259219	266731	273716	280897	288217	296162	303583	310507	318761	326626	334753	342986	351613	360622	370060	380328	391243	401867	414699	428093	441792	457508	472957	490210	509237	528820	551298	572491	596367
FOXH1/FoxA2mut_Hum_DNA.txt	dB6	3940.71	4191.65	4434.47	4669.15	4895.69	5114.11	5324.39	5526.55	5720.57	5906.46	6084.21	6253.84	6415.34	6568.7	6713.93	6851.03	6937.96	6996.88	7046.21	7083.53	7127.76	7170.43	7213.54	7282.37	7355.9	7482.37	7653.72	7821.62	8037.58	8299.25	8642.95	9059.38	9503.32	9989.31	10554.1	11219.5	11987.9	12779.7	13633.4	14652.8	15706	16810.6	18061.7	19413	20791.8	22251.3	23840.4	25437.2
FOXH1/FoxA2mut_Hum_DNA.txt	C6 temp	25.0021	25.2942	25.6084	25.8929	26.1863	26.4926	26.8096	27.1167	27.3942	27.7036	28.0319	28.2817	28.5684	28.9145	29.1982	29.4971	29.7944	30.0959	30.3967	30.6977	30.9962	31.2969	31.5975	31.8961	32.1956	32.4937	32.7951	33.0964	33.3998	33.7001	33.998	34.2999	34.5961	34.897	35.1934	35.5013	35.7966	36.0939	36.3957	36.6981	36.9969	37.2983	37.5971	37.9008	38.1966	38.4939	38.7956	39.0998
FOXH1/FoxA2mut_Hum_DNA.txt	C6	182312	188107	194531	201823	209046	216826	225551	234560	243230	252868	263047	272925	283292	294122	305294	316164	327352	338983	350437	362066	374135	385334	396995	408245	419816	431107	442381	453450	464500	475295	485820	496492	506699	516670	527067	537998	549981	561953	574851	588150	602521	618308	634588	653099	672406	691581	714500	739040
FOXH1/FoxA2mut_Hum_DNA.txt	dC6	5676.18	6235.22	6766.63	7270.42	7746.58	8195.12	8616.04	9009.32	9374.99	9713.03	10023.4	10306.2	10561.4	10788.9	10988.8	11161.1	11301	11407.7	11483	11500.9	11450.2	11383.2	11310.8	11201.4	11076.9	10953.4	10832.7	10707.4	10608.4	10603	10611.9	10617.1	10746.4	10962.4	11247.3	11649.8	12126.2	12700	13381.3	14217.4	15192.5	16302.9	17540	18805.4	20225.3	21806.2	23436.8	25090.5
FOXH1/FoxA2mut_Hum_DNA.txt	D6 temp	25.0021	25.2942	25.6084	25.8929	26.1863	26.4926	26.8096	27.1167	27.3942	27.7036	28.0319	28.2817	28.5684	28.9145	29.1982	29.4971	29.7944	30.0959	30.3967	30.6977	30.9962	31.2969	31.5975	31.8961	32.1956	32.4937	32.7951	33.0964	33.3998	33.7001	33.998	34.2999	34.5961	34.897	35.1934	35.5013	35.7966	36.0939	36.3957	36.6981	36.9969	37.2983	37.5971	37.9008	38.1966	38.4939	38.7956	39.0998
FOXH1/FoxA2mut_Hum_DNA.txt	D6	129048	130931	133671	136289	138894	142428	145940	149439	153095	157039	160893	165474	170226	174814	179571	184773	189627	195356	200023	205271	210942	216094	221742	227056	233209	238614	244686	251506	257311	263560	270610	278349	285344	292524	300532	309947	318775	328666	340526	351609	365512	379200	393113	408553	425275	443846	462764	485043
FOXH1/FoxA2mut_Hum_DNA.txt	dD6	2215.56	2426.08	2632.11	2833.65	3030.68	3223.23	3411.28	3594.84	3773.9	3948.47	4118.54	4284.12	4445.2	4601.79	4753.89	4901.49	4996.38	5118.48	5229.56	5288.57	5364.68	5472.19	5536.83	5617.49	5707.71	5799.7	5971.12	6188.96	6416.91	6658.86	6962.72	7290.87	7717.99	8190.3	8645.98	9211.47	9871.5	10626.9	11453.1	12305.8	13214.6	14255.8	15441.8	16607.5	17820.7	19294.6	20774.5	22215.6
FOXH1/FoxA2mut_Hum_DNA.txt	E6 temp	25.0021	25.2942	25.6084	25.8929	26.1863	26.4926	26.8096	27.1167	27.3942	27.7036	28.0319	28.2817	28.5684	28.9145	29.1982	29.4971	29.7944	30.0959	30.3967	30.6977	30.9962	31.2969	31.5975	31.8961	32.1956	32.4937	32.7951	33.0964	33.3998	33.7001	33.998	34.2999	34.5961	34.897	35.1934	35.5013	35.7966	36.0939	36.3957	36.6981	36.9969	37.2983	37.5971	37.9008	38.1966	38.4939	38.7956	39.0998
FOXH1/FoxA2mut_Hum_DNA.txt	E6	87800.7	87519.3	88379.8	88416.5	89481.8	90113.2	91038	92637.2	92990	93853.5	94462.7	95234.9	96395.2	96925.3	97347.4	97795	98308.2	99279.7	98876.9	99649.3	99766.5	100522	100383	100900	101208	101302	101304	101621	101720	101982	102139	102485	102349	102073	102350	102426	102301	102150	102584	102198	102283	102503	102053	102232	102557	102040	102393	102389
FOXH1/FoxA2mut_Hum_DNA.txt	dE6	443.146	479.959	513.104	542.582	568.393	590.536	609.012	623.82	634.961	642.435	646.241	646.38	642.851	635.655	624.791	610.26	541.668	500.563	446.902	384.885	345.776	307.573	283.603	259.565	227.841	189.198	164.524	157.834	135.015	116.953	96.6954	69.3242	70.0335	54.6395	23.3209	-3.4933	-10.9614	-3.19431	2.38975	-3.12109	-17.4215	-24.0035	-14.9946	-6.23081	2.55543	36.2001	70.9265	76.2373
FOXH1/FoxA2mut_Hum_DNA.txt	F6 temp	25.0021	25.2942	25.6084	25.8929	26.1863	26.4926	26.8096	27.1167	27.3942	27.7036	28.0319	28.2817	28.5684	28.9145	29.1982	29.4971	29.7944	30.0959	30.3967	30.6977	30.9962	31.2969	31.5975	31.8961	32.1956	32.4937	32.7951	33.0964	33.3998	33.7001	33.998	34.2999	34.5961	34.897	35.1934	35.5013	35.7966	36.0939	36.3957	36.6981	36.9969	37.2983	37.5971	37.9008	38.1966	38.4939	38.7956	39.0998
FOXH1/FoxA2mut_Hum_DNA.txt	F6	46735.7	46743	47033.9	47287.5	47556.3	47729.2	48115.7	48331.3	48764.6	48870.7	49303.7	49478.1	49708.7	49866.1	50030.1	50385	50431.7	50727.4	50691.9	50851.2	50915.8	50902.1	51192.9	50983.2	51171	51018.8	51189.1	51019.2	51140	50640.2	50823.1	50900.4	50842.1	50702.7	51058.8	50709.9	50576	50536.4	50832.5	50541.4	50448.3	50609.9	50173.2	50095.7	50101.8	50336.2	50141.9	49968.8
FOXH1/FoxA2mut_Hum_DNA.txt	dF6	200.314	208.63	215.622	221.292	225.639	228.662	230.363	230.74	229.795	227.527	223.936	219.022	212.784	205.224	196.341	186.135	156.821	136.081	110.68	91.1583	80.0535	62.5811	37.8573	23.864	17.7142	1.78136	-1.85665	-4.73322	-18.5862	-38.5634	-44.693	-41.4377	-41.8186	-40.3986	-42.3635	-48.4216	-56.8126	-53.1906	-58.3178	-66.8009	-73.9465	-74.8726	-75.3013	-78.5596	-83.0691	-92.0483	-90.0751	-94.5437
FOXH1/FoxA2mut_Hum_DNA.txt	G6 temp	25.0021	25.2942	25.6084	25.8929	26.1863	26.4926	26.8096	27.1167	27.3942	27.7036	28.0319	28.2817	28.5684	28.9145	29.1982	29.4971	29.7944	30.0959	30.3967	30.6977	30.9962	31.2969	31.5975	31.8961	32.1956	32.4937	32.7951	33.0964	33.3998	33.7001	33.998	34.2999	34.5961	34.897	35.1934	35.5013	35.7966	36.0939	36.3957	36.6981	36.9969	37.2983	37.5971	37.9008	38.1966	38.4939	38.7956	39.0998
FOXH1/FoxA2mut_Hum_DNA.txt	G6	53051.1	53075.7	53434.3	53990.2	54299.5	54779.6	55181	55714.7	56233.1	56663.3	57001	57302.4	57643.4	57904.8	58185.1	58395.7	58742.9	58791	59029.9	59378.3	59337.4	59286.5	59396.2	59491.2	59596.1	59586	59571.4	59496.4	59519	59400.7	59460.1	59366	59371.1	59339.5	59253.1	59255.8	59145	58911.5	58952.5	58937	58915.7	58661.2	58576.6	58420.4	58392.5	58395.3	58234.3	58204.2
FOXH1/FoxA2mut_Hum_DNA.txt	dG6	339.91	345.233	349.08	351.449	352.342	351.758	349.697	346.16	341.145	334.654	326.686	317.241	306.32	293.921	280.046	264.694	224.341	185.492	160.216	133.433	105.96	86.5745	65.7077	45.9804	30.0407	18.5222	6.52667	-6.52545	-19.7676	-35.3573	-45.9563	-51.4015	-59.1866	-65.4141	-62.7231	-66.8331	-79.1586	-86.6001	-88.6222	-87.816	-89.0984	-91.2349	-92.7367	-90.3449	-89.6907	-88.9353	-84.7376	-76.0863
FOXH1/FoxA2mut_Hum_DNA.txt	H6 temp	25.0021	25.2942	25.6084	25.8929	26.1863	26.4926	26.8096	27.1167	27.3942	27.7036	28.0319	28.2817	28.5684	28.9145	29.1982	29.4971	29.7944	30.0959	30.3967	30.6977	30.9962	31.2969	31.5975	31.8961	32.1956	32.4937	32.7951	33.0964	33.3998	33.7001	33.998	34.2999	34.5961	34.897	35.1934	35.5013	35.7966	36.0939	36.3957	36.6981	36.9969	37.2983	37.5971	37.9008	38.1966	38.4939	38.7956	39.0998
FOXH1/FoxA2mut_Hum_DNA.txt	H6	51831.4	51890	52245	52601.8	52976.2	53375.8	53868.2	54251.3	54670.5	55056.5	55406.1	55688.9	56024.2	56260.4	56544.1	56712	56870	57098.7	57177	57256.6	57378.2	57405.2	57459.6	57516.5	57496.4	57515.3	57490	57425.6	57451.6	57349.4	57297.5	57282.7	57217	57082.8	57019.2	56953.5	56813.6	56727.9	56614.8	56503.8	56419	56388.5	56226.8	56165.5	55996.5	55963.9	55821	55716.2
FOXH1/FoxA2mut_Hum_DNA.txt	dH6	321.342	323.643	324.711	324.545	323.146	320.514	316.649	311.55	305.218	297.653	288.855	278.823	267.558	255.059	241.327	226.362	189.485	158.306	132.08	104.347	79.8662	59.8483	40.8496	22.9563	6.97641	-9.46975	-23.5934	-34.8095	-44.4404	-53.3879	-61.8897	-69.5702	-74.5498	-78.9389	-85.3722	-90.1754	-95.1713	-98.9498	-100.967	-103.933	-106.181	-107.376	-108.599	-107.33	-106.645	-106.286	-102.325	-98.3255
FOXH1/FoxA2mut_Hum_DNA.txt	A7 temp	24.984	25.2996	25.5908	25.9021	26.1837	26.4938	26.8	27.1	27.4063	27.7071	27.9993	28.3151	28.617	28.9104	29.2062	29.4989	29.8011	30.0962	30.4016	30.6977	30.9949	31.2969	31.599	31.8989	32.1995	32.5014	32.7969	33.0985	33.3987	33.7	33.9984	34.2946	34.5994	34.8956	35.199	35.501	35.7964	36.0961	36.401	36.6957	36.9961	37.3003	37.5964	37.8966	38.2015	38.4961	38.7987	39.0949
FOXH1/FoxA2mut_Hum_DNA.txt	A7	166423	169496	172920	176918	181076	185683	190403	195512	200594	205829	211186	216576	222053	227685	233210	238722	244275	250076	255629	261454	266985	272691	278396	284251	290104	296231	302473	308966	315333	322398	329515	337037	345015	353420	362076	371550	381643	392016	403134	415295	427816	441233	455972	470782	486903	503665	521570	540455
FOXH1/FoxA2mut_Hum_DNA.txt	dA7	3643.21	3801.48	3955.72	4105.91	4252.07	4394.19	4532.28	4666.33	4796.34	4922.32	5044.26	5162.16	5276.02	5385.85	5491.64	5593.4	5614.55	5622.14	5641.34	5666.41	5695.35	5748.44	5827.16	5917.98	6032.37	6182.28	6348.77	6557.61	6814.87	7106.08	7434.58	7798.69	8204.15	8650.18	9153.13	9697.56	10273.8	10914.2	11595.5	12320.6	13096.9	13893.2	14748.5	15667.2	16621.3	17609.5	18621.5	19665.4
FOXH1/FoxA2mut_Hum_DNA.txt	B7 temp	24.984	25.2996	25.5908	25.9021	26.1837	26.4938	26.8	27.1	27.4063	27.7071	27.9993	28.3151	28.617	28.9104	29.2062	29.4989	29.8011	30.0962	30.4016	30.6977	30.9949	31.2969	31.599	31.8989	32.1995	32.5014	32.7969	33.0985	33.3987	33.7	33.9984	34.2946	34.5994	34.8956	35.199	35.501	35.7964	36.0961	36.401	36.6957	36.9961	37.3003	37.5964	37.8966	38.2015	38.4961	38.7987	39.0949
FOXH1/FoxA2mut_Hum_DNA.txt	B7	146433	149919	153214	157245	161522	165588	169738	174646	180054	184621	189848	195247	201019	206272	212699	218806	224192	230907	237254	243523	250274	257906	264541	272511	279654	287950	297197	305518	315690	324997	335542	346462	358121	369693	382754	397000	410879	426359	442052	459063	477271	495732	516354	537479	560190	582644	608486	636924
FOXH1/FoxA2mut_Hum_DNA.txt	dB7	3729.95	3821.59	3921.7	4030.28	4147.33	4272.85	4406.84	4549.3	4700.22	4859.62	5027.49	5203.82	5388.63	5581.91	5783.65	5993.87	6166.69	6345.91	6532.26	6718.55	6935.08	7165.41	7423.12	7735.38	8047.19	8389.26	8766.89	9177.86	9624.05	10142.4	10700.2	11198.3	11829.5	12543.3	13220.6	13951.8	14788.8	15652.3	16564.6	17605.8	18626.3	19704.5	20862.3	22076.7	23410.2	24809.7	26197.6	27639.8
FOXH1/FoxA2mut_Hum_DNA.txt	C7 temp	24.984	25.2996	25.5908	25.9021	26.1837	26.4938	26.8	27.1	27.4063	27.7071	27.9993	28.3151	28.617	28.9104	29.2062	29.4989	29.8011	30.0962	30.4016	30.6977	30.9949	31.2969	31.599	31.8989	32.1995	32.5014	32.7969	33.0985	33.3987	33.7	33.9984	34.2946	34.5994	34.8956	35.199	35.501	35.7964	36.0961	36.401	36.6957	36.9961	37.3003	37.5964	37.8966	38.2015	38.4961	38.7987	39.0949
FOXH1/FoxA2mut_Hum_DNA.txt	C7	178841	183104	187114	192529	197828	204428	212454	218445	223685	231915	240677	247505	254418	263784	270607	275976	285846	293210	303040	311281	318720	323846	334758	341883	350496	354702	360529	373423	380016	389155	395866	403685	411817	422446	431411	442074	453591	463850	477883	493894	503579	523296	538572	557427	579013	603031	623962	642114
FOXH1/FoxA2mut_Hum_DNA.txt	dC7	4528.84	4873.06	5200.07	5509.85	5802.42	6077.77	6335.91	6576.83	6800.53	7007.01	7196.28	7368.33	7523.16	7660.78	7781.18	7884.36	7923.14	7859.56	7788.79	7741.55	7669.06	7699.85	7693.88	7532.75	7580.04	7684.15	7717.07	7821.57	7943.31	8088.44	8290.47	8803.15	9262.91	9642.2	10257.1	10964.9	11604.9	12464.2	13420.3	14375.5	15501.5	16462.2	17882.6	19559.6	20893.7	22423.5	23999.7	25542.2
FOXH1/FoxA2mut_Hum_DNA.txt	D7 temp	24.984	25.2996	25.5908	25.9021	26.1837	26.4938	26.8	27.1	27.4063	27.7071	27.9993	28.3151	28.617	28.9104	29.2062	29.4989	29.8011	30.0962	30.4016	30.6977	30.9949	31.2969	31.599	31.8989	32.1995	32.5014	32.7969	33.0985	33.3987	33.7	33.9984	34.2946	34.5994	34.8956	35.199	35.501	35.7964	36.0961	36.401	36.6957	36.9961	37.3003	37.5964	37.8966	38.2015	38.4961	38.7987	39.0949
FOXH1/FoxA2mut_Hum_DNA.txt	D7	143512	144512	147265	149120	152100	154647	159056	163341	165363	171992	175272	180811	184631	190120	192965	199147	205408	210103	214627	220601	227489	230138	237871	241928	249255	256627	260679	267693	271960	281342	286900	295488	303261	313525	323372	330875	340268	352366	364167	375491	389399	402161	417883	435360	449939	470580	487044	507776
FOXH1/FoxA2mut_Hum_DNA.txt	dD7	1805.96	2084.8	2355.3	2617.46	2871.29	3116.79	3353.95	3582.78	3803.28	4015.44	4219.27	4414.76	4601.93	4780.75	4951.25	5113.41	5155.55	5199.82	5232.23	5349.32	5490.7	5569.77	5680.06	5794.67	5955.39	6171.66	6381.83	6568.25	6863.6	7132.4	7451.75	7941.74	8424.66	8920.81	9341.8	9899.61	10490.1	11139.5	11993.2	12737.4	13522.1	14456.8	15514.4	16519.7	17550.6	18650.6	19899.2	21232.3
FOXH1/FoxA2mut_Hum_DNA.txt	E7 temp	24.984	25.2996	25.5908	25.9021	26.1837	26.4938	26.8	27.1	27.4063	27.7071	27.9993	28.3151	28.617	28.9104	29.2062	29.4989	29.8011	30.0962	30.4016	30.6977	30.9949	31.2969	31.599	31.8989	32.1995	32.5014	32.7969	33.0985	33.3987	33.7	33.9984	34.2946	34.5994	34.8956	35.199	35.501	35.7964	36.0961	36.401	36.6957	36.9961	37.3003	37.5964	37.8966	38.2015	38.4961	38.7987	39.0949
FOXH1/FoxA2mut_Hum_DNA.txt	E7	73499.2	73099.5	73087.1	73209.8	73423.7	73643.7	74092	74522.1	74862	75448.6	75787.8	76190.2	76500.9	76974.7	77508.9	78101.9	78348.3	78775.7	79025.7	79374.9	79733.5	79762.8	79936.6	80247.1	80521.7	80739.2	80698.5	80780.3	80751.9	81133.7	81018.9	81106.5	81188	81231.4	81106.6	81093.2	81039.5	81079.4	81099	80800.4	80997.2	80961.3	80787.5	80696.7	80865.2	80881.8	80801.6	80706.4
FOXH1/FoxA2mut_Hum_DNA.txt	dE7	-87.1771	-20.5266	41.4685	98.8081	151.492	199.521	242.894	281.612	315.674	345.081	369.833	389.929	405.369	416.154	422.284	423.758	391.753	358.763	334.363	309.665	279.953	251.054	224.468	202.246	178.346	149.688	126.509	102.878	73.3148	50.5536	41.9558	32.7552	19.0103	5.97396	-3.6497	-9.1502	-17.182	-33.215	-42.6545	-39.7022	-39.4961	-42.5187	-42.5898	-49.9108	-48.5514	-33.0755	-25.0866	-17.2808
FOXH1/FoxA2mut_Hum_DNA.txt	F7 temp	24.984	25.2996	25.5908	25.9021	26.1837	26.4938	26.8	27.1	27.4063	27.7071	27.9993	28.3151	28.617	28.9104	29.2062	29.4989	29.8011	30.0962	30.4016	30.6977	30.9949	31.2969	31.599	31.8989	32.1995	32.5014	32.7969	33.0985	33.3987	33.7	33.9984	34.2946	34.5994	34.8956	35.199	35.501	35.7964	36.0961	36.401	36.6957	36.9961	37.3003	37.5964	37.8966	38.2015	38.4961	38.7987	39.0949
FOXH1/FoxA2mut_Hum_DNA.txt	F7	56020.4	56083.7	56048.2	56281	56491	56586.9	56830.8	57137.5	57426.2	57515.3	57875.6	58223.8	58323.1	58539.2	58930.4	59160.9	59225.8	59396.1	59686.5	59715.4	59819.3	59928.4	59931	59865	59978.5	60076.4	60039	59986	60082.7	60049.2	60106.3	59856.9	59931	59691.4	59518.7	59677.9	59508.4	59319.7	59031	59088.2	58852.3	58825.8	58581.8	58516.1	58291.6	58113.6	57951.2	57951.2
FOXH1/FoxA2mut_Hum_DNA.txt	dF7	106.998	125.665	142.551	157.657	170.982	182.526	192.29	200.273	206.475	210.896	213.537	214.397	213.476	210.774	206.292	200.029	187.257	167.216	152.184	130.764	105.514	87.5938	75.2193	57.4268	33.433	13.2309	0.853911	-15.3503	-34.9014	-43.6423	-51.1073	-68.2509	-79.9166	-81.0291	-95.9684	-109.449	-114.769	-125.63	-138.476	-143.51	-144.456	-151.468	-155.223	-154.064	-153.072	-151.272	-151.859	-149.344
FOXH1/FoxA2mut_Hum_DNA.txt	G7 temp	24.984	25.2996	25.5908	25.9021	26.1837	26.4938	26.8	27.1	27.4063	27.7071	27.9993	28.3151	28.617	28.9104	29.2062	29.4989	29.8011	30.0962	30.4016	30.6977	30.9949	31.2969	31.599	31.8989	32.1995	32.5014	32.7969	33.0985	33.3987	33.7	33.9984	34.2946	34.5994	34.8956	35.199	35.501	35.7964	36.0961	36.401	36.6957	36.9961	37.3003	37.5964	37.8966	38.2015	38.4961	38.7987	39.0949
FOXH1/FoxA2mut_Hum_DNA.txt	G7	60123.5	60016.5	60177.7	60311.1	60434.1	60692.4	60886.8	61130.1	61330.6	61650.5	61911.2	62132.5	62507.9	62757.9	62936.2	63128	63417.5	63691.3	63776.7	64034.2	64159.2	64245.7	64372.1	64541.7	64538.3	64527.4	64632.7	64638.3	64520.3	64521	64438.3	64431.6	64286	64327.7	64255.2	64004.6	63921.6	63842.1	63764.5	63562.9	63405.6	63193.5	63137.2	62991.5	62763	62689.9	62564.4	62391.3
FOXH1/FoxA2mut_Hum_DNA.txt	dG7	42.0609	72.9922	101.381	127.227	150.53	171.291	189.51	205.185	218.319	228.909	236.957	242.462	245.425	245.845	243.723	239.058	219.075	198.5	178.595	161.581	144.003	121.874	98.3565	76.8908	58.0621	40.4088	18.0025	-1.99573	-15.3004	-33.9653	-55.2849	-69.6443	-79.2787	-91.7577	-100.198	-107.693	-119.877	-127.145	-129.192	-135.535	-145.009	-146.408	-146.79	-152.023	-156.061	-157.928	-158.958	-159.141
FOXH1/FoxA2mut_Hum_DNA.txt	H7 temp	24.984	25.2996	25.5908	25.9021	26.1837	26.4938	26.8	27.1	27.4063	27.7071	27.9993	28.3151	28.617	28.9104	29.2062	29.4989	29.8011	30.0962	30.4016	30.6977	30.9949	31.2969	31.599	31.8989	32.1995	32.5014	32.7969	33.0985	33.3987	33.7	33.9984	34.2946	34.5994	34.8956	35.199	35.501	35.7964	36.0961	36.401	36.6957	36.9961	37.3003	37.5964	37.8966	38.2015	38.4961	38.7987	39.0949
FOXH1/FoxA2mut_Hum_DNA.txt	H7	56662.4	56671.2	56839.7	57144.1	57389.1	57706	58060.7	58417.7	58755	59050.4	59453.1	59754.1	59999.9	60243.2	60542.1	60762	60853.9	61073.4	61264	61301.7	61365.5	61435.5	61529.6	61475.9	61516.8	61505.1	61414.6	61442.8	61392.1	61287.2	61220.5	61108.7	61014.1	60888.7	60763.7	60648.2	60471.7	60325.2	60155.7	60048	59855.5	59686.2	59559	59405	59220.4	59024.7	58948.4	58760.9
FOXH1/FoxA2mut_Hum_DNA.txt	dH7	197.289	212.107	225.034	236.071	245.216	252.47	257.834	261.306	262.888	262.578	260.378	256.287	250.304	242.431	232.667	221.012	191.871	161.613	135.786	109.795	84.1563	61.3372	39.7005	17.8482	-3.54317	-20.2686	-36.0644	-53.4533	-68.8212	-79.8284	-91.1673	-104.928	-112.749	-116.188	-125.777	-135.657	-142.858	-148.622	-154.826	-159.65	-161.853	-167.783	-169.601	-167.366	-167.87	-169.041	-169.472	-167.266
FOXH1/FoxA2mut_Hum_DNA.txt	A8 temp	24.984	25.2996	25.5908	25.9021	26.1837	26.4938	26.8	27.1	27.4063	27.7071	27.9993	28.3151	28.617	28.9104	29.2062	29.4989	29.8011	30.0962	30.4016	30.6977	30.9949	31.2969	31.599	31.8989	32.1995	32.5014	32.7969	33.0985	33.3987	33.7	33.9984	34.2946	34.5994	34.8956	35.199	35.501	35.7964	36.0961	36.401	36.6957	36.9961	37.3003	37.5964	37.8966	38.2015	38.4961	38.7987	39.0949
FOXH1/FoxA2mut_Hum_DNA.txt	A8	153371	155434	158487	161536	165170	168850	172955	177243	181265	186049	190365	195177	199875	204610	209340	214157	219150	223865	228747	233533	238859	243271	248580	253345	258514	263657	268816	274428	280077	285905	291887	298553	304968	312051	319913	327550	335848	345007	354879	365099	376205	387369	399715	412905	427364	442221	457765	474533
FOXH1/FoxA2mut_Hum_DNA.txt	dA8	2818.26	2991.34	3158.87	3320.84	3477.26	3628.12	3773.43	3913.18	4047.38	4176.02	4299.11	4416.65	4528.63	4635.06	4735.93	4831.25	4839.63	4853.36	4857.96	4874.87	4912.4	4947.71	4994.35	5055	5144.21	5269.4	5420	5592.64	5783.25	6010.83	6292	6613.54	6960.59	7337.81	7763	8243.33	8766.71	9330.13	9930.01	10558.9	11261.1	12026.6	12816.6	13644.4	14539.8	15501.3	16510	17543.3
FOXH1/FoxA2mut_Hum_DNA.txt	B8 temp	24.984	25.2996	25.5908	25.9021	26.1837	26.4938	26.8	27.1	27.4063	27.7071	27.9993	28.3151	28.617	28.9104	29.2062	29.4989	29.8011	30.0962	30.4016	30.6977	30.9949	31.2969	31.599	31.8989	32.1995	32.5014	32.7969	33.0985	33.3987	33.7	33.9984	34.2946	34.5994	34.8956	35.199	35.501	35.7964	36.0961	36.401	36.6957	36.9961	37.3003	37.5964	37.8966	38.2015	38.4961	38.7987	39.0949
FOXH1/FoxA2mut_Hum_DNA.txt	B8	132581	135546	138450	141645	145214	148563	152490	156916	161155	165412	169979	174850	179628	184667	190067	195037	200079	205538	211086	216722	223449	229448	234685	241222	248642	255053	262313	269411	277532	286174	294826	304777	314226	324649	334969	346659	359067	372783	387421	400595	416609	432887	451748	469078	489099	511695	533344	555848
FOXH1/FoxA2mut_Hum_DNA.txt	dB8	3152.34	3248.31	3350.15	3457.85	3571.41	3690.83	3816.12	3947.27	4084.28	4227.15	4375.89	4530.49	4690.95	4857.27	5029.46	5207.51	5346.02	5494.24	5648.34	5813.73	5966.57	6122.76	6307.62	6572.22	6852.07	7124.79	7418.72	7773.44	8182.01	8569.53	9020.92	9558.39	10146.7	10693.2	11265.4	12031.5	12837.2	13505.1	14297.4	15267.8	16141.2	17057.2	18191.8	19386.9	20499.6	21741	23151.9	24535.5
FOXH1/FoxA2mut_Hum_DNA.txt	C8 temp	24.984	25.2996	25.5908	25.9021	26.1837	26.4938	26.8	27.1	27.4063	27.7071	27.9993	28.3151	28.617	28.9104	29.2062	29.4989	29.8011	30.0962	30.4016	30.6977	30.9949	31.2969	31.599	31.8989	32.1995	32.5014	32.7969	33.0985	33.3987	33.7	33.9984	34.2946	34.5994	34.8956	35.199	35.501	35.7964	36.0961	36.401	36.6957	36.9961	37.3003	37.5964	37.8966	38.2015	38.4961	38.7987	39.0949
FOXH1/FoxA2mut_Hum_DNA.txt	C8	167472	171852	176419	181597	187177	192169	198177	204845	211055	217739	224415	231230	238284	245266	252781	259175	266062	272976	279764	286794	294448	300546	307003	313419	320924	326726	333459	340138	347085	354240	360788	369124	376796	384957	393787	402676	413271	423829	435476	447925	461363	475275	491702	507450	525427	545616	565225	586519
FOXH1/FoxA2mut_Hum_DNA.txt	dC8	4665.33	4896.56	5116.12	5324	5520.21	5704.74	5877.6	6038.79	6188.31	6326.15	6452.32	6566.81	6669.63	6760.78	6840.25	6908.05	6882.37	6854.12	6809.86	6776.16	6707.9	6632.34	6608.83	6594.88	6597.98	6645.28	6703.95	6820.62	7003.25	7204.36	7478.33	7829.86	8235.42	8647.52	9142.41	9809.02	10519.8	11218.5	12033.5	12957.4	13898.5	14952.3	16151.6	17406.2	18696.1	20046.3	21494.6	23045.4
FOXH1/FoxA2mut_Hum_DNA.txt	D8 temp	24.984	25.2996	25.5908	25.9021	26.1837	26.4938	26.8	27.1	27.4063	27.7071	27.9993	28.3151	28.617	28.9104	29.2062	29.4989	29.8011	30.0962	30.4016	30.6977	30.9949	31.2969	31.599	31.8989	32.1995	32.5014	32.7969	33.0985	33.3987	33.7	33.9984	34.2946	34.5994	34.8956	35.199	35.501	35.7964	36.0961	36.401	36.6957	36.9961	37.3003	37.5964	37.8966	38.2015	38.4961	38.7987	39.0949
FOXH1/FoxA2mut_Hum_DNA.txt	D8	116471	118122	120168	122074	124365	126478	128991	131786	134384	137232	140202	143499	146827	150142	153520	157293	160811	164858	168319	172485	176875	180762	184866	189137	193847	198206	202796	207547	212383	217599	222946	228912	234858	241811	248111	255968	263664	271818	280322	289762	300957	311637	323647	336292	349661	365351	379867	397009
FOXH1/FoxA2mut_Hum_DNA.txt	dD8	1756.48	1884.16	2011.05	2137.16	2262.48	2387.01	2510.76	2633.71	2755.88	2877.27	2997.86	3117.67	3236.69	3354.92	3472.36	3589.02	3673.97	3753.21	3841.95	3928.69	4006.22	4104.46	4224.35	4345.08	4441.29	4565.63	4733.56	4920.5	5138.3	5354.27	5631.91	5956.85	6303.95	6690.64	7111.15	7615.46	8142.46	8723.21	9329.75	10038.6	10785.7	11519.2	12402.2	13316.4	14220.5	15205.2	16272.3	17406.9
FOXH1/FoxA2mut_Hum_DNA.txt	E8 temp	24.984	25.2996	25.5908	25.9021	26.1837	26.4938	26.8	27.1	27.4063	27.7071	27.9993	28.3151	28.617	28.9104	29.2062	29.4989	29.8011	30.0962	30.4016	30.6977	30.9949	31.2969	31.599	31.8989	32.1995	32.5014	32.7969	33.0985	33.3987	33.7	33.9984	34.2946	34.5994	34.8956	35.199	35.501	35.7964	36.0961	36.401	36.6957	36.9961	37.3003	37.5964	37.8966	38.2015	38.4961	38.7987	39.0949
FOXH1/FoxA2mut_Hum_DNA.txt	E8	77228	77406.9	77793	78237.8	78959.5	79079.5	80143.9	80629.4	81142.5	82033.1	82381.3	82810.4	83521.6	83701.9	84182.4	84713.1	84414.5	85139	85230.2	85514.4	85783.5	85518.5	85605.8	85923.6	86287.9	86097.9	86108.7	86210.2	86043.4	86040.3	86000.5	85847.8	85866.1	85868.7	85615.9	85681.4	85374.6	85261.4	84980.6	84744.3	85124.5	84647.5	84326.2	84399.4	84233.1	84101.4	83765.6	83789.2
FOXH1/FoxA2mut_Hum_DNA.txt	dE8	443.874	453.979	461.933	467.734	471.384	472.881	472.226	469.419	464.46	457.349	448.086	436.671	423.103	407.384	389.512	369.488	325.038	276.393	237.085	202.743	160.845	130.457	110.125	80.952	49.4524	26.9626	12.0219	-5.9927	-28.4619	-47.7267	-50.9583	-74.6932	-94.7842	-102.642	-117.815	-116.757	-124.136	-144.583	-159.408	-152.494	-150.37	-160.21	-157.977	-160.568	-166.367	-164.107	-157.472	-142.3
FOXH1/FoxA2mut_Hum_DNA.txt	F8 temp	24.984	25.2996	25.5908	25.9021	26.1837	26.4938	26.8	27.1	27.4063	27.7071	27.9993	28.3151	28.617	28.9104	29.2062	29.4989	29.8011	30.0962	30.4016	30.6977	30.9949	31.2969	31.599	31.8989	32.1995	32.5014	32.7969	33.0985	33.3987	33.7	33.9984	34.2946	34.5994	34.8956	35.199	35.501	35.7964	36.0961	36.401	36.6957	36.9961	37.3003	37.5964	37.8966	38.2015	38.4961	38.7987	39.0949
FOXH1/FoxA2mut_Hum_DNA.txt	F8	71890.4	71776.9	72064.9	72305.6	72888.3	72832	73489.9	73711.2	74208.4	74786.9	74997.5	75737.4	76036.3	76182.7	76886.8	77237.7	77248.5	77706.7	78086	78632.6	78830.2	78970.9	78956.6	79228.1	79679.2	79599.3	79590	79650.2	79683.8	79635.2	79637.7	79489	79670.5	79552.3	79431.8	79515.7	79466.3	79194.7	78985.3	78735.7	78935.4	78686.7	78336.6	78079.8	78145.4	78000.1	77612.9	77391.4
FOXH1/FoxA2mut_Hum_DNA.txt	dF8	130.782	172.914	211.48	246.48	277.914	305.782	330.084	350.82	367.989	381.593	391.631	398.102	401.008	400.347	396.121	388.328	353.354	319.786	296.552	272.412	237.598	209.907	189.337	161.324	132.12	98.4248	82.4316	68.6855	30.6081	1.69912	-7.62802	-31.7127	-59.6136	-79.4439	-87.7549	-92.2572	-102.007	-120.448	-141.085	-138.822	-147.239	-167.541	-176.06	-187.371	-201.618	-209.816	-219.206	-223.526
FOXH1/FoxA2mut_Hum_DNA.txt	G8 temp	24.984	25.2996	25.5908	25.9021	26.1837	26.4938	26.8	27.1	27.4063	27.7071	27.9993	28.3151	28.617	28.9104	29.2062	29.4989	29.8011	30.0962	30.4016	30.6977	30.9949	31.2969	31.599	31.8989	32.1995	32.5014	32.7969	33.0985	33.3987	33.7	33.9984	34.2946	34.5994	34.8956	35.199	35.501	35.7964	36.0961	36.401	36.6957	36.9961	37.3003	37.5964	37.8966	38.2015	38.4961	38.7987	39.0949
FOXH1/FoxA2mut_Hum_DNA.txt	G8	49527.8	49388.2	49369.4	49518.3	49634.4	49998	50270.3	50348	50831.8	51145.2	51385.3	51713.7	52016	52281.2	52541.6	52604.6	53014	53138.8	53486.3	53643	53723.9	53794.9	53914.8	54034.6	54152.6	54057.5	54118.9	54021	53929.5	54058.2	53916.8	53793.1	53743.1	53613.4	53693.6	53499.5	53393.1	53138.8	52963.3	53165.1	52822	52629.6	52550.7	52267.8	52305.8	51936.1	51783.9	51714.6
FOXH1/FoxA2mut_Hum_DNA.txt	dG8	15.1178	52.5184	86.8929	118.241	146.563	171.859	194.129	213.373	229.59	242.782	252.947	260.086	264.199	265.285	263.346	258.38	235.626	208.514	179.914	152.836	132.8	116.164	91.8228	60.7198	41.8508	27.2741	6.36218	-9.64996	-28.3002	-43.9677	-59.6498	-78.1071	-91.3227	-97.2199	-99.0258	-111.678	-128.604	-137.452	-142.36	-147.872	-153.13	-155.688	-162.737	-174.349	-172.657	-169.445	-173.542	-175.717
FOXH1/FoxA2mut_Hum_DNA.txt	H8 temp	24.984	25.2996	25.5908	25.9021	26.1837	26.4938	26.8	27.1	27.4063	27.7071	27.9993	28.3151	28.617	28.9104	29.2062	29.4989	29.8011	30.0962	30.4016	30.6977	30.9949	31.2969	31.599	31.8989	32.1995	32.5014	32.7969	33.0985	33.3987	33.7	33.9984	34.2946	34.5994	34.8956	35.199	35.501	35.7964	36.0961	36.401	36.6957	36.9961	37.3003	37.5964	37.8966	38.2015	38.4961	38.7987	39.0949
FOXH1/FoxA2mut_Hum_DNA.txt	H8	72405.3	72921.4	73673	74263.9	75297.7	76029.1	76890.8	77525.8	78254.3	78902.9	79476.6	80188.2	80710.5	81099.5	81493.3	81917.6	82120.9	82398.6	82688	82976.2	83051	83192.4	83220.6	83276.9	83318.8	83243.2	83295.1	83133.9	83085.2	83054.7	82984.6	82804.7	82642.2	82493.3	82295.6	82177.7	82040	81769	81553.8	81340.5	81215.9	81021.9	80813.1	80549.5	80482.5	80238.3	79952.9	79827.6
FOXH1/FoxA2mut_Hum_DNA.txt	dH8	790.793	768.72	745.868	722.236	697.826	672.635	646.666	619.917	592.388	564.081	534.994	505.127	474.481	443.056	410.852	377.868	325.047	273.502	222.922	178.994	140.536	105.653	73.4063	39.6124	8.07408	-22.8418	-45.1061	-61.5802	-84.3857	-106.287	-118.061	-133.793	-150.719	-159.268	-163.507	-172.259	-182.591	-189.537	-197.268	-201.202	-204.828	-206.994	-209.19	-212.456	-210.791	-206.888	-204.273	-202.514
FOXH1/FoxA2mut_Hum_DNA.txt	A9 temp	24.9991	25.3072	25.5966	25.9093	26.1942	26.5101	26.7892	27.1136	27.4024	27.7012	27.9923	28.2836	28.6198	28.9204	29.206	29.4986	29.7974	30.0958	30.396	30.6998	30.9953	31.3005	31.5978	31.8974	32.1981	32.5016	32.801	33.0956	33.3976	33.6952	33.9987	34.297	34.5978	34.8948	35.1966	35.4961	35.797	36.0963	36.3974	36.695	36.9991	37.2935	37.5953	37.9006	38.1951	38.4969	38.7991	39.0936
FOXH1/FoxA2mut_Hum_DNA.txt	A9	142037	143796	145892	148582	151105	154385	157431	161247	164450	167853	171863	175345	179714	183525	187513	191877	196131	200793	204168	209484	213703	218798	222964	227544	233034	238157	243387	248473	254943	260926	266595	273862	280542	287800	295334	303689	311818	320642	329323	339645	350082	360508	372015	384108	397120	409891	424576	438226
FOXH1/FoxA2mut_Hum_DNA.txt	dA9	2214.09	2354.49	2493.81	2632.05	2769.22	2905.3	3040.3	3174.23	3307.07	3438.84	3569.53	3699.13	3827.66	3955.11	4081.48	4206.77	4267.87	4339.81	4419.17	4495.58	4590.54	4708.6	4850.88	4990.33	5112.38	5288.94	5479.85	5682.51	5907.29	6156.88	6430.53	6744.2	7087.14	7407.32	7790.52	8201	8622.91	9052.13	9520.01	10015.6	10538.4	11108.6	11669.4	12330.3	12983.7	13651.9	14433.2	15215.3
FOXH1/FoxA2mut_Hum_DNA.txt	B9 temp	24.9991	25.3072	25.5966	25.9093	26.1942	26.5101	26.7892	27.1136	27.4024	27.7012	27.9923	28.2836	28.6198	28.9204	29.206	29.4986	29.7974	30.0958	30.396	30.6998	30.9953	31.3005	31.5978	31.8974	32.1981	32.5016	32.801	33.0956	33.3976	33.6952	33.9987	34.297	34.5978	34.8948	35.1966	35.4961	35.797	36.0963	36.3974	36.695	36.9991	37.2935	37.5953	37.9006	38.1951	38.4969	38.7991	39.0936
FOXH1/FoxA2mut_Hum_DNA.txt	B9	129587	132380	134337	137728	141266	144607	148808	151522	155501	160183	164068	168491	173366	178165	183323	186607	190865	196614	202078	207643	214014	218891	224070	231472	237611	245396	252196	261778	266867	275938	287496	293570	303627	313355	322707	333689	346786	360245	373414	388451	404556	419039	435270	454430	473258	492569	512862	535624
FOXH1/FoxA2mut_Hum_DNA.txt	dB9	2968.06	3029.47	3100.18	3180.17	3269.46	3368.05	3475.93	3593.11	3719.57	3855.34	4000.4	4154.75	4318.39	4491.34	4673.57	4865.1	5102.34	5241.54	5427.37	5639.67	5796.52	5964.44	6171.18	6383.04	6633.98	6964.18	7338.86	7687.62	8066.97	8533.47	8998.25	9421.93	9876.88	10416.8	11021.5	11688.5	12407.8	13060.2	13848.6	14662.3	15578.1	16576.1	17602.3	18766.2	19776.7	20921.9	22160.4	23273.6
FOXH1/FoxA2mut_Hum_DNA.txt	C9 temp	24.9991	25.3072	25.5966	25.9093	26.1942	26.5101	26.7892	27.1136	27.4024	27.7012	27.9923	28.2836	28.6198	28.9204	29.206	29.4986	29.7974	30.0958	30.396	30.6998	30.9953	31.3005	31.5978	31.8974	32.1981	32.5016	32.801	33.0956	33.3976	33.6952	33.9987	34.297	34.5978	34.8948	35.1966	35.4961	35.797	36.0963	36.3974	36.695	36.9991	37.2935	37.5953	37.9006	38.1951	38.4969	38.7991	39.0936
FOXH1/FoxA2mut_Hum_DNA.txt	C9	157906	161228	164198	168088	171868	177011	180750	187146	191397	195887	202108	206646	213089	218765	224020	230132	235665	242363	245878	253444	258388	265321	270253	275332	282607	289016	294712	300441	309197	316469	322205	332414	340346	349351	358872	369782	379371	391713	402182	416859	431695	445180	460677	477476	496889	515976	536661	557239
FOXH1/FoxA2mut_Hum_DNA.txt	dC9	3587.17	3746.1	3901.9	4054.58	4204.13	4350.56	4493.87	4634.06	4771.13	4905.07	5035.89	5163.58	5288.16	5409.61	5527.93	5643.14	5657.69	5702.44	5728.54	5747.4	5824.1	5898.39	6022.67	6156.39	6204.19	6398.89	6645.16	6889.78	7163.34	7460.71	7843.46	8301.71	8833.5	9306.3	9862.85	10531.1	11210.5	11903.8	12697.1	13523	14428	15429.3	16430.1	17703.5	18876.5	20063.1	21543.9	22932
FOXH1/FoxA2mut_Hum_DNA.txt	D9 temp	24.9991	25.3072	25.5966	25.9093	26.1942	26.5101	26.7892	27.1136	27.4024	27.7012	27.9923	28.2836	28.6198	28.9204	29.206	29.4986	29.7974	30.0958	30.396	30.6998	30.9953	31.3005	31.5978	31.8974	32.1981	32.5016	32.801	33.0956	33.3976	33.6952	33.9987	34.297	34.5978	34.8948	35.1966	35.4961	35.797	36.0963	36.3974	36.695	36.9991	37.2935	37.5953	37.9006	38.1951	38.4969	38.7991	39.0936
FOXH1/FoxA2mut_Hum_DNA.txt	D9	132646	134287	135973	138442	140585	143115	146290	150253	153295	156782	161223	163969	169114	173262	177213	182451	187278	192299	196087	202173	206485	212446	217882	223106	229109	234216	240626	245838	253781	260531	266301	276405	283819	292309	302986	312295	322250	332053	343251	355850	367788	382206	396347	411379	427546	444763	463128	482107
FOXH1/FoxA2mut_Hum_DNA.txt	dD9	1822.65	2019.5	2214.45	2407.51	2598.68	2787.96	2975.34	3160.83	3344.43	3526.13	3705.94	3883.86	4059.88	4234.01	4406.25	4576.6	4664.31	4801.18	4890.65	4996.78	5142.21	5316.99	5521.97	5694.78	5880.28	6102.49	6308.75	6573.28	6886.46	7187.17	7534.95	7945.13	8418.4	8857.36	9331.05	9868.82	10442.2	11094.9	11759.9	12489.8	13211.5	13916.2	14729.8	15728.7	16741	17689.7	18848.4	20071.9
FOXH1/FoxA2mut_Hum_DNA.txt	E9 temp	24.9991	25.3072	25.5966	25.9093	26.1942	26.5101	26.7892	27.1136	27.4024	27.7012	27.9923	28.2836	28.6198	28.9204	29.206	29.4986	29.7974	30.0958	30.396	30.6998	30.9953	31.3005	31.5978	31.8974	32.1981	32.5016	32.801	33.0956	33.3976	33.6952	33.9987	34.297	34.5978	34.8948	35.1966	35.4961	35.797	36.0963	36.3974	36.695	36.9991	37.2935	37.5953	37.9006	38.1951	38.4969	38.7991	39.0936
FOXH1/FoxA2mut_Hum_DNA.txt	E9	76773.9	76293.1	76625.8	76592.3	77230.1	77589.4	78062.7	78852.1	79306.1	79599.3	80305.2	80517.8	81333.3	81565.6	81782	82066.2	82424.1	82710.2	83041.6	83158.3	83214.8	83511.1	83874.3	83704.8	83489.8	83818.9	83735.5	83680.6	83636.4	83688.4	83510	83690.3	83493.1	83287.5	83300.6	83121.1	83025.8	82917.4	82918.1	82843.3	82634.3	82584.1	82442	82396.6	82310	82164.4	81874.7	81818.2
FOXH1/FoxA2mut_Hum_DNA.txt	dE9	76.2357	124.716	169.121	209.45	245.703	277.881	305.982	330.008	349.958	365.832	377.63	385.352	388.998	388.569	384.064	375.483	318.594	277.897	234.244	192.784	161.75	124.528	97.2607	73.2945	44.8788	23.4129	1.40047	-14.0355	-24.9765	-44.5927	-57.439	-67.684	-81.0962	-88.2268	-94.5977	-106.343	-108.185	-101.463	-104.286	-118.508	-120.886	-115.691	-120.503	-125.588	-125.595	-121.833	-107.81	-97.1274
FOXH1/FoxA2mut_Hum_DNA.txt	F9 temp	24.9991	25.3072	25.5966	25.9093	26.1942	26.5101	26.7892	27.1136	27.4024	27.7012	27.9923	28.2836	28.6198	28.9204	29.206	29.4986	29.7974	30.0958	30.396	30.6998	30.9953	31.3005	31.5978	31.8974	32.1981	32.5016	32.801	33.0956	33.3976	33.6952	33.9987	34.297	34.5978	34.8948	35.1966	35.4961	35.797	36.0963	36.3974	36.695	36.9991	37.2935	37.5953	37.9006	38.1951	38.4969	38.7991	39.0936
FOXH1/FoxA2mut_Hum_DNA.txt	F9	58639.7	58758.8	58934.8	59165.8	59488.3	59757.3	60054.2	60408.8	60571.2	60834	61101.1	61340.5	61562.8	61882.1	62010.4	62310.4	62475.4	62624.6	62795.5	62850	63118.2	63141.5	63228.6	63216.9	63154.7	63161.4	63103.2	63031.5	62955.6	62817.1	62822.8	62691.9	62514.2	62410.6	62178.3	61961.8	61794.2	61543	61580.2	61360.2	61096.1	60904.1	60776.1	60584.3	60397.4	60232.7	59933.9	59732.9
FOXH1/FoxA2mut_Hum_DNA.txt	dF9	206.923	217.104	225.734	232.812	238.34	242.317	244.743	245.618	244.942	242.716	238.938	233.609	226.73	218.299	208.318	196.785	176.897	153.564	130.982	112.147	91.1053	69.3977	45.2834	18.7963	-2.47992	-22.3542	-45.1412	-67.3585	-84.2081	-101.758	-115.154	-124.939	-139.001	-150.82	-161.388	-165.908	-169.239	-177.908	-182.369	-186.679	-191.754	-194.418	-197.202	-200.871	-206.904	-208.43	-204.03	-203.799
FOXH1/FoxA2mut_Hum_DNA.txt	G9 temp	24.9991	25.3072	25.5966	25.9093	26.1942	26.5101	26.7892	27.1136	27.4024	27.7012	27.9923	28.2836	28.6198	28.9204	29.206	29.4986	29.7974	30.0958	30.396	30.6998	30.9953	31.3005	31.5978	31.8974	32.1981	32.5016	32.801	33.0956	33.3976	33.6952	33.9987	34.297	34.5978	34.8948	35.1966	35.4961	35.797	36.0963	36.3974	36.695	36.9991	37.2935	37.5953	37.9006	38.1951	38.4969	38.7991	39.0936
FOXH1/FoxA2mut_Hum_DNA.txt	G9	58416.3	58215	58309.6	58624.2	58977.7	59431.6	59836	60204.7	60687.9	61106	61488.2	61781.8	62133.3	62382.2	62734.8	62985.2	63223	63476.1	63675	63917.5	63821	63981.7	64018.5	64106.8	64224.8	64207.9	64290.4	64278.7	64246.5	64289.2	64165.5	64059.5	64103.7	63959.2	63901	63802.1	63679.4	63662.9	63403.5	63323.2	63229.3	63099.7	62896.1	62774.2	62641.7	62490.4	62424.7	62227.7
FOXH1/FoxA2mut_Hum_DNA.txt	dG9	137.236	167.263	194.483	218.895	240.498	259.294	275.282	288.463	298.835	306.399	311.155	313.104	312.244	308.577	302.102	292.818	253.038	212.97	182.179	153.891	129.776	105.415	83.0004	64.4766	45.015	26.9923	10.3249	-6.06375	-23.5621	-38.1723	-51.629	-63.9703	-70.8239	-78.5404	-85.0193	-96.4881	-110.557	-115.923	-122.708	-128.507	-134.24	-139.534	-141.957	-146.068	-146.075	-145.27	-149.037	-148.712
FOXH1/FoxA2mut_Hum_DNA.txt	H9 temp	24.9991	25.3072	25.5966	25.9093	26.1942	26.5101	26.7892	27.1136	27.4024	27.7012	27.9923	28.2836	28.6198	28.9204	29.206	29.4986	29.7974	30.0958	30.396	30.6998	30.9953	31.3005	31.5978	31.8974	32.1981	32.5016	32.801	33.0956	33.3976	33.6952	33.9987	34.297	34.5978	34.8948	35.1966	35.4961	35.797	36.0963	36.3974	36.695	36.9991	37.2935	37.5953	37.9006	38.1951	38.4969	38.7991	39.0936
FOXH1/FoxA2mut_Hum_DNA.txt	H9	70819.3	70738.6	70921.3	71374	71588.1	72027.6	72512.3	72843	73228.9	73698.2	74053.7	74322.3	74627.4	74923.1	75150.5	75464.7	75626.9	75869.5	76069.5	76219.9	76291.3	76276.6	76234	76231.2	76265.1	76179.8	76071.3	75999.3	75860.7	75728.9	75595.6	75343	75255.5	74974.6	74771.4	74541	74334.4	74103.9	73810.1	73547.5	73372.2	73061.4	72783	72491.1	72224.6	71970.9	71712.8	71477.3
FOXH1/FoxA2mut_Hum_DNA.txt	dH9	204.6	226.218	245.214	261.588	275.34	286.47	294.979	300.865	304.13	304.773	302.794	298.193	290.97	281.126	268.659	253.571	212.514	171.009	140.59	107.442	72.6072	44.4885	16.9172	-11.8076	-38.4265	-61.6447	-85.1208	-108.861	-130.188	-151.728	-169.92	-186.597	-201.018	-210.047	-217.873	-225.725	-236.165	-246.076	-252.082	-255.968	-259.424	-264.956	-269.299	-270.678	-270.91	-269.495	-269.135	-266.218
FOXH1/FoxA2mut_Hum_DNA.txt	A10 temp	24.9991	25.3072	25.5966	25.9093	26.1942	26.5101	26.7892	27.1136	27.4024	27.7012	27.9923	28.2836	28.6198	28.9204	29.206	29.4986	29.7974	30.0958	30.396	30.6998	30.9953	31.3005	31.5978	31.8974	32.1981	32.5016	32.801	33.0956	33.3976	33.6952	33.9987	34.297	34.5978	34.8948	35.1966	35.4961	35.797	36.0963	36.3974	36.695	36.9991	37.2935	37.5953	37.9006	38.1951	38.4969	38.7991	39.0936
FOXH1/FoxA2mut_Hum_DNA.txt	A10	105718	106808	108301	109803	111444	113268	115538	117671	119911	122237	124688	127160	129847	132637	135295	138220	141090	144128	147066	149941	153121	156296	159442	162976	166230	169516	172957	177040	180660	184551	188937	193160	197934	202599	207739	213109	218596	225008	231294	238068	245146	253214	261379	270035	279888	289713	299938	311400
FOXH1/FoxA2mut_Hum_DNA.txt	dA10	1330.11	1442.2	1552.64	1661.4	1768.51	1873.95	1977.72	2079.83	2180.27	2279.05	2376.17	2471.62	2565.4	2657.53	2747.98	2836.77	2891.12	2945.11	3003.71	3055.19	3114.76	3178.35	3251.05	3336.66	3430.94	3527.1	3634.11	3768.67	3911.11	4071.4	4272.26	4486.58	4705.6	4963.69	5255.05	5566.92	5895.53	6262.02	6668.76	7118.48	7563.53	8022.21	8566.69	9113.86	9689.8	10357.5	11023.6	11718.1
FOXH1/FoxA2mut_Hum_DNA.txt	B10 temp	24.9991	25.3072	25.5966	25.9093	26.1942	26.5101	26.7892	27.1136	27.4024	27.7012	27.9923	28.2836	28.6198	28.9204	29.206	29.4986	29.7974	30.0958	30.396	30.6998	30.9953	31.3005	31.5978	31.8974	32.1981	32.5016	32.801	33.0956	33.3976	33.6952	33.9987	34.297	34.5978	34.8948	35.1966	35.4961	35.797	36.0963	36.3974	36.695	36.9991	37.2935	37.5953	37.9006	38.1951	38.4969	38.7991	39.0936
FOXH1/FoxA2mut_Hum_DNA.txt	B10	88904.3	90158.6	91741	93823.4	95874.8	98430.2	100464	103269	105824	108692	111526	114583	117724	120516	123901	126980	130460	133510	137024	141070	144514	148215	152085	155779	159902	164457	169399	173712	178992	184566	189563	196372	202079	208910	215984	223547	232168	240700	250389	260734	271744	282958	295737	309759	323967	340439	358582	378196
FOXH1/FoxA2mut_Hum_DNA.txt	dB10	1731	1816.48	1904.47	1994.97	2087.97	2183.49	2281.52	2382.05	2485.1	2590.66	2698.73	2809.3	2922.39	3037.99	3156.09	3276.71	3343.64	3426.24	3508.96	3606.63	3706.72	3817.2	3944.72	4085.25	4246.73	4447.37	4666.76	4893.19	5152.71	5436.58	5724.32	6045.63	6439.51	6855	7327.99	7857.29	8462.05	9075.79	9644.21	10240.2	10984.5	11905.5	13011.1	14495	16266.1	18134	20105.1	22113.6
FOXH1/FoxA2mut_Hum_DNA.txt	C10 temp	24.9991	25.3072	25.5966	25.9093	26.1942	26.5101	26.7892	27.1136	27.4024	27.7012	27.9923	28.2836	28.6198	28.9204	29.206	29.4986	29.7974	30.0958	30.396	30.6998	30.9953	31.3005	31.5978	31.8974	32.1981	32.5016	32.801	33.0956	33.3976	33.6952	33.9987	34.297	34.5978	34.8948	35.1966	35.4961	35.797	36.0963	36.3974	36.695	36.9991	37.2935	37.5953	37.9006	38.1951	38.4969	38.7991	39.0936
FOXH1/FoxA2mut_Hum_DNA.txt	C10	133699	136415	139445	142720	146525	150561	154261	158149	162830	167628	172056	176720	181404	186131	190699	195174	199876	204799	209525	214385	218929	223877	228854	233846	238634	243766	248995	254390	259618	265570	271537	278154	284908	291745	299543	307459	316430	325839	335688	346853	358227	370350	383318	397445	412588	428952	445454	464155
FOXH1/FoxA2mut_Hum_DNA.txt	dC10	3174.61	3298.26	3418.92	3536.6	3651.3	3763.02	3871.76	3977.51	4080.28	4180.07	4276.88	4370.7	4461.55	4549.41	4634.29	4716.19	4725.36	4738.15	4744.85	4759.23	4789.06	4813.8	4850.35	4912.59	5018.38	5158.84	5322.61	5515.64	5737.73	5990.02	6292.07	6631.36	7006.51	7452.21	7933.59	8452.38	9033.44	9672.94	10375.3	11133.8	11924.9	12777.1	13711.9	14652.1	15668.6	16800.3	17964.1	19154.1
FOXH1/FoxA2mut_Hum_DNA.txt	D10 temp	24.9991	25.3072	25.5966	25.9093	26.1942	26.5101	26.7892	27.1136	27.4024	27.7012	27.9923	28.2836	28.6198	28.9204	29.206	29.4986	29.7974	30.0958	30.396	30.6998	30.9953	31.3005	31.5978	31.8974	32.1981	32.5016	32.801	33.0956	33.3976	33.6952	33.9987	34.297	34.5978	34.8948	35.1966	35.4961	35.797	36.0963	36.3974	36.695	36.9991	37.2935	37.5953	37.9006	38.1951	38.4969	38.7991	39.0936
FOXH1/FoxA2mut_Hum_DNA.txt	D10	114594	115205	116798	118357	119940	122494	123971	125781	128233	130890	133051	135575	138309	140917	143796	146754	149734	152969	156464	159645	163122	166819	170585	174035	178241	181991	186227	190955	195349	199942	205283	210212	215834	221513	227672	233966	241413	249370	256894	265498	274994	284798	295546	306823	319482	332453	346084	360754
FOXH1/FoxA2mut_Hum_DNA.txt	dD10	1169.32	1292.89	1416.4	1539.85	1663.25	1786.59	1909.88	2033.11	2156.29	2279.41	2402.48	2525.49	2648.45	2771.35	2894.2	3017	3095.68	3179.88	3281.94	3380.35	3489.83	3584.52	3685.31	3817.83	3957.99	4104.91	4261.8	4444.85	4638.81	4856.07	5121.48	5412.96	5710.6	6053.65	6434.41	6836.74	7309.3	7819.66	8376.52	9010.72	9662.89	10362.6	11143.1	11961	12809	13755	14767.9	15769.9
FOXH1/FoxA2mut_Hum_DNA.txt	E10 temp	24.9991	25.3072	25.5966	25.9093	26.1942	26.5101	26.7892	27.1136	27.4024	27.7012	27.9923	28.2836	28.6198	28.9204	29.206	29.4986	29.7974	30.0958	30.396	30.6998	30.9953	31.3005	31.5978	31.8974	32.1981	32.5016	32.801	33.0956	33.3976	33.6952	33.9987	34.297	34.5978	34.8948	35.1966	35.4961	35.797	36.0963	36.3974	36.695	36.9991	37.2935	37.5953	37.9006	38.1951	38.4969	38.7991	39.0936
FOXH1/FoxA2mut_Hum_DNA.txt	E10	73025.4	72255.5	72547.9	72725.9	72815.9	73578.4	73758.6	74046.4	74554.2	75294.2	75646.9	76022.9	76536.6	77015.3	77429.5	78130.3	78355.7	79029.3	79245.2	79743.1	80388.1	80588.3	80916.3	81228.6	81286.6	81701.8	81741.3	81873.8	82400.1	82341.1	82433.6	82437.4	82645.8	82379.7	82363.7	82587	82478.4	82620.8	82483	82118.3	82328.7	82226.3	82214.1	81879.4	81880.3	81782.9	81955.8	81633.7
FOXH1/FoxA2mut_Hum_DNA.txt	dE10	-163.112	-77.7148	1.98065	75.9747	144.267	206.858	263.748	314.936	360.423	400.209	434.293	462.675	485.357	502.336	513.615	519.192	473.433	442.929	429.5	391.916	366.722	343.89	306.863	284.493	262.011	230.934	196.627	170.012	144.461	111.218	82.3274	57.8866	35.5632	8.77335	-14.4794	-22.054	-33.3879	-44.79	-42.293	-55.7385	-77.7718	-74.4435	-84.1406	-74.8112	-49.1201	-50.6945	-49.1647	-43.4818
FOXH1/FoxA2mut_Hum_DNA.txt	F10 temp	24.9991	25.3072	25.5966	25.9093	26.1942	26.5101	26.7892	27.1136	27.4024	27.7012	27.9923	28.2836	28.6198	28.9204	29.206	29.4986	29.7974	30.0958	30.396	30.6998	30.9953	31.3005	31.5978	31.8974	32.1981	32.5016	32.801	33.0956	33.3976	33.6952	33.9987	34.297	34.5978	34.8948	35.1966	35.4961	35.797	36.0963	36.3974	36.695	36.9991	37.2935	37.5953	37.9006	38.1951	38.4969	38.7991	39.0936
FOXH1/FoxA2mut_Hum_DNA.txt	F10	47038	46866.1	47175.8	47367.4	47537.6	47969.5	47959.7	48050.2	48290.2	48656.2	48840.7	48968	49100.7	49324.9	49254.9	49500.9	49470.2	49514.2	49398.6	49514.6	49542.8	49389.1	49419.5	49278.9	49122	49149.5	48854.3	48653.8	48848.8	48640.8	48450.5	48310.1	48048.5	47861.7	47625.6	47509.9	47194.2	47142.6	47222.4	47017	46547.6	46408.2	46487.1	45727.6	45712.8	45429	45318.9	44874.2
FOXH1/FoxA2mut_Hum_DNA.txt	dF10	128.358	134.049	138.546	141.848	143.956	144.869	144.588	143.112	140.442	136.577	131.518	125.265	117.817	109.174	99.3373	88.3058	57.0074	33.2357	15.8732	-6.76971	-21	-39.9085	-75.3861	-98.9354	-100.728	-104.279	-124.017	-128.042	-127.729	-142.672	-152.41	-155.388	-167.766	-182.458	-187.549	-194.444	-196.399	-192.924	-194.991	-201.541	-207.662	-210.192	-213.378	-199.896	-181.176	-185.559	-190.333	-190.348
FOXH1/FoxA2mut_Hum_DNA.txt	G10 temp	24.9991	25.3072	25.5966	25.9093	26.1942	26.5101	26.7892	27.1136	27.4024	27.7012	27.9923	28.2836	28.6198	28.9204	29.206	29.4986	29.7974	30.0958	30.396	30.6998	30.9953	31.3005	31.5978	31.8974	32.1981	32.5016	32.801	33.0956	33.3976	33.6952	33.9987	34.297	34.5978	34.8948	35.1966	35.4961	35.797	36.0963	36.3974	36.695	36.9991	37.2935	37.5953	37.9006	38.1951	38.4969	38.7991	39.0936
FOXH1/FoxA2mut_Hum_DNA.txt	G10	55605.9	55492	55954.9	56305.9	56396	56779	57278.1	57570.9	57846.9	58201.5	58619.1	58881.5	59052.9	59222.3	59294.4	59485.7	59677.2	59824	59853	59747.1	59996.3	60056.1	60031.3	60072.1	60143.7	60111.4	59931.3	59863.3	59970	59699.7	59416	59595.5	59322.6	59243.2	59096.3	59023.3	58841.6	58637.5	58534.5	58569.4	58069.9	58245.5	58177.1	57603.7	57625.8	57212.6	57228.6	57001.3
FOXH1/FoxA2mut_Hum_DNA.txt	dG10	224.881	233.198	239.959	245.164	248.813	250.905	251.44	250.42	247.843	243.709	238.019	230.773	221.97	211.611	199.695	186.223	144.004	116.983	96.9381	67.7214	39.1196	24.1487	7.16345	-18.4292	-31.0589	-41.5566	-59.7505	-62.8405	-70.9666	-85.3074	-98.2122	-110.405	-115.132	-124.35	-142.016	-151.252	-147.662	-149.905	-161.968	-163.434	-158.406	-171.746	-175.915	-171.708	-172.307	-182.047	-188.689	-181.704
FOXH1/FoxA2mut_Hum_DNA.txt	H10 temp	24.9991	25.3072	25.5966	25.9093	26.1942	26.5101	26.7892	27.1136	27.4024	27.7012	27.9923	28.2836	28.6198	28.9204	29.206	29.4986	29.7974	30.0958	30.396	30.6998	30.9953	31.3005	31.5978	31.8974	32.1981	32.5016	32.801	33.0956	33.3976	33.6952	33.9987	34.297	34.5978	34.8948	35.1966	35.4961	35.797	36.0963	36.3974	36.695	36.9991	37.2935	37.5953	37.9006	38.1951	38.4969	38.7991	39.0936
FOXH1/FoxA2mut_Hum_DNA.txt	H10	43346.1	43554.9	43771.9	44124.2	44593.1	45029.8	45271.1	45679.5	46020.3	46349.6	46606.6	46916.9	47224.2	47515.7	47829.5	48003.6	48198.4	48372.6	48543.3	48708.6	48769.8	48804.3	48894.9	48878.3	48893.6	48848.5	48882.7	48823.9	48751.7	48713.1	48744.5	48577.2	48530.9	48433.9	48343.8	48191.6	48139	48014.8	47900.2	47749.3	47644.7	47471.5	47317	47258.2	47068.4	46991.4	46761.2	46632.9
FOXH1/FoxA2mut_Hum_DNA.txt	dH10	328.107	328.16	327.15	325.078	321.943	317.745	312.484	306.161	298.775	290.326	280.815	270.241	258.605	245.905	232.143	217.319	192.302	162.509	135.026	114.327	95.838	72.4188	50.4363	32.5353	13.9768	-4.77952	-21.7216	-38.3498	-51.8377	-61.8132	-70.9867	-80.0151	-90.8041	-98.8081	-102.189	-108.224	-116.092	-120.203	-123.098	-126.766	-131.207	-132.18	-133.827	-135.368	-136.654	-136.141	-133.237	-133.696
FOXH1/FoxA2mut_Hum_DNA.txt	A11 temp	25.0032	25.3054	25.6038	25.8927	26.208	26.4951	26.7857	27.1105	27.392	27.7169	27.9769	28.3187	28.6116	28.9063	29.2071	29.5019	29.7983	30.0988	30.3986	30.699	30.9967	31.2999	31.5968	31.8979	32.1965	32.4977	32.7966	33.099	33.4014	33.699	33.9944	34.3017	34.5955	34.8987	35.1996	35.4989	35.7979	36.0972	36.3976	36.6975	36.9975	37.2973	37.5944	37.8957	38.2002	38.4951	38.7977	39.095
FOXH1/FoxA2mut_Hum_DNA.txt	A11	107916	108961	110630	112320	113978	116085	118006	120378	122324	124825	127163	129716	132334	135346	137790	140531	143426	146270	149413	151972	155362	158586	161443	165238	168636	171822	175816	179780	183952	188016	192780	198041	202411	208293	214227	220674	225910	233423	240912	249146	256786	265512	276635	286589	297133	308077	320825	333729
FOXH1/FoxA2mut_Hum_DNA.txt	dA11	1486.5	1562.22	1639.43	1718.14	1798.35	1880.06	1963.26	2047.95	2134.15	2221.83	2311.02	2401.7	2493.88	2587.56	2682.73	2779.4	2840.76	2906.14	2962.71	3025.33	3131.94	3235.75	3318.39	3418.83	3551.84	3714.3	3836.24	3990.56	4223.22	4475.59	4718.32	4982.64	5304.86	5635.2	5990.07	6380.1	6779.26	7229.89	7732.83	8248.22	8778.37	9354.43	9936.03	10568.1	11234.1	11857	12548.4	13295.1
FOXH1/FoxA2mut_Hum_DNA.txt	B11 temp	25.0032	25.3054	25.6038	25.8927	26.208	26.4951	26.7857	27.1105	27.392	27.7169	27.9769	28.3187	28.6116	28.9063	29.2071	29.5019	29.7983	30.0988	30.3986	30.699	30.9967	31.2999	31.5968	31.8979	32.1965	32.4977	32.7966	33.099	33.4014	33.699	33.9944	34.3017	34.5955	34.8987	35.1996	35.4989	35.7979	36.0972	36.3976	36.6975	36.9975	37.2973	37.5944	37.8957	38.2002	38.4951	38.7977	39.095
FOXH1/FoxA2mut_Hum_DNA.txt	B11	125860	128090	129935	132132	135329	138463	141873	144647	149233	152570	156489	161146	164686	169130	173103	178723	182658	188373	194084	200010	205030	210664	217459	222726	229288	238486	243900	251408	260700	268141	277765	287362	298137	309258	320472	331704	346873	360414	376057	389605	409344	429232	444477	464942	487750	510900	534311	561110
FOXH1/FoxA2mut_Hum_DNA.txt	dB11	2345.87	2459.93	2581.12	2709.45	2844.9	2987.49	3137.21	3294.06	3458.04	3629.16	3807.41	3992.78	4185.3	4384.94	4591.72	4805.62	4979.5	5138.18	5313.85	5546.36	5747.9	5959.97	6212.53	6547.95	6863.17	7100.95	7568.1	8074.03	8467.69	8907.32	9462.16	10030.5	10654	11383.5	12084.4	12900.2	13880.6	14813	15649.1	16541.5	17577.1	18724.7	19932.3	21171.5	22415	23915.7	25413.8	26542.5
FOXH1/FoxA2mut_Hum_DNA.txt	C11 temp	25.0032	25.3054	25.6038	25.8927	26.208	26.4951	26.7857	27.1105	27.392	27.7169	27.9769	28.3187	28.6116	28.9063	29.2071	29.5019	29.7983	30.0988	30.3986	30.699	30.9967	31.2999	31.5968	31.8979	32.1965	32.4977	32.7966	33.099	33.4014	33.699	33.9944	34.3017	34.5955	34.8987	35.1996	35.4989	35.7979	36.0972	36.3976	36.6975	36.9975	37.2973	37.5944	37.8957	38.2002	38.4951	38.7977	39.095
FOXH1/FoxA2mut_Hum_DNA.txt	C11	143755	145119	148233	150424	152627	156201	159541	163102	166284	170820	174584	179653	183324	189027	192379	196896	200804	205322	210880	213792	219288	225352	227544	234378	239387	243533	249039	255130	262339	266491	273827	281853	286858	296257	305408	314886	319654	331736	342175	353799	362860	375078	393176	405823	419861	434947	453734	471295
FOXH1/FoxA2mut_Hum_DNA.txt	dC11	2255.89	2413.37	2568.98	2722.73	2874.6	3024.61	3172.76	3319.03	3463.44	3605.98	3746.66	3885.47	4022.41	4157.48	4290.69	4422.03	4490.82	4563.09	4575.17	4593.53	4761.1	4899.72	4938.08	5034.34	5226.97	5454.58	5545.12	5721.69	6088.58	6449.76	6739.66	7069.13	7528.53	7965.95	8415.05	8918.79	9443.52	10002	10686.8	11438.4	12150.6	13015.6	13848.4	14786.9	15781.3	16616.2	17619	18707.2
FOXH1/FoxA2mut_Hum_DNA.txt	D11 temp	25.0032	25.3054	25.6038	25.8927	26.208	26.4951	26.7857	27.1105	27.392	27.7169	27.9769	28.3187	28.6116	28.9063	29.2071	29.5019	29.7983	30.0988	30.3986	30.699	30.9967	31.2999	31.5968	31.8979	32.1965	32.4977	32.7966	33.099	33.4014	33.699	33.9944	34.3017	34.5955	34.8987	35.1996	35.4989	35.7979	36.0972	36.3976	36.6975	36.9975	37.2973	37.5944	37.8957	38.2002	38.4951	38.7977	39.095
FOXH1/FoxA2mut_Hum_DNA.txt	D11	131371	132333	133894	135925	137379	139804	141956	144607	147393	150085	153478	156396	160071	164195	167124	170996	174307	178434	182730	186378	191173	195286	198871	204496	209545	213338	219050	224993	230209	235767	242596	249164	254723	262549	271525	280148	285584	296417	306225	317529	327562	337866	354250	366144	380359	396384	412912	428936
FOXH1/FoxA2mut_Hum_DNA.txt	dD11	1378.66	1534.85	1690.95	1846.97	2002.91	2158.76	2314.53	2470.22	2625.83	2781.34	2936.78	3092.13	3247.4	3402.59	3557.69	3712.71	3848.88	3964.88	4038.81	4119.53	4308.61	4466.81	4553.21	4687.56	4858.77	5102.1	5245.57	5429.76	5761.7	6039.96	6330.67	6702.39	7145.2	7545.14	7958.29	8470.93	8972.22	9519.51	10174	10894.8	11607.6	12323.9	13093.4	13962.5	14903.5	15813.4	16741.1	17646.9
FOXH1/FoxA2mut_Hum_DNA.txt	E11 temp	25.0032	25.3054	25.6038	25.8927	26.208	26.4951	26.7857	27.1105	27.392	27.7169	27.9769	28.3187	28.6116	28.9063	29.2071	29.5019	29.7983	30.0988	30.3986	30.699	30.9967	31.2999	31.5968	31.8979	32.1965	32.4977	32.7966	33.099	33.4014	33.699	33.9944	34.3017	34.5955	34.8987	35.1996	35.4989	35.7979	36.0972	36.3976	36.6975	36.9975	37.2973	37.5944	37.8957	38.2002	38.4951	38.7977	39.095
FOXH1/FoxA2mut_Hum_DNA.txt	E11	63258.5	63057.7	62920.3	63173	63454.3	63666.9	63695.6	64047.4	64511.8	64548.6	65091.1	65147.5	65494.7	65819.5	65936.4	66215.8	66132.7	66562.1	66765.9	66813.3	66946.2	66755.9	66851.1	66927.3	67085.1	67018.6	67022.9	67176.9	67079.7	66863.9	66977.1	66945.8	66677.3	66780.1	66785.5	66775.4	66439.9	66327.8	66390.7	66264	66145.2	65872.4	66081.5	65757.6	65826.9	65796	65645.9	65470.8
FOXH1/FoxA2mut_Hum_DNA.txt	dE11	14.8015	45.6444	73.9961	99.8565	123.226	144.104	162.49	178.386	191.79	202.703	211.124	217.055	220.494	221.441	219.898	215.863	195.565	165.12	134.184	115.416	103.15	83.8944	56.0616	40.9653	24.4877	13.5387	-3.31647	-21.3384	-27.2196	-42.5111	-50.7579	-59.6701	-63.9887	-64.9785	-74.8781	-79.3598	-90.6144	-103.613	-107.089	-102.043	-97.9325	-104.3	-99.9689	-88.7636	-90.08	-87.9306	-73.8574	-74.9216
FOXH1/FoxA2mut_Hum_DNA.txt	F11 temp	25.0032	25.3054	25.6038	25.8927	26.208	26.4951	26.7857	27.1105	27.392	27.7169	27.9769	28.3187	28.6116	28.9063	29.2071	29.5019	29.7983	30.0988	30.3986	30.699	30.9967	31.2999	31.5968	31.8979	32.1965	32.4977	32.7966	33.099	33.4014	33.699	33.9944	34.3017	34.5955	34.8987	35.1996	35.4989	35.7979	36.0972	36.3976	36.6975	36.9975	37.2973	37.5944	37.8957	38.2002	38.4951	38.7977	39.095
FOXH1/FoxA2mut_Hum_DNA.txt	F11	59681.3	59612.9	59703.6	59786	60175	60352.4	60609.2	60904.2	61246.2	61532.3	61842.8	62161.6	62403.4	62590.3	62754.7	62902.7	63006.9	63209.7	63312.2	63341.1	63223.5	63213.8	63274.4	63044.8	62932.7	62869.1	62772.3	62619.7	62419.2	62285	62156.9	61851.5	61731.9	61506.4	61272.1	61042.5	60877.1	60549.8	60389	60133.2	59913.2	59640	59399	59088.2	59000.5	58771	58467.7	58237.8
FOXH1/FoxA2mut_Hum_DNA.txt	dF11	120.768	139.787	156.516	170.953	183.098	192.953	200.516	205.788	208.769	209.459	207.857	203.964	197.78	189.304	178.537	165.479	133.547	97.9139	64.3996	35.5212	6.79403	-23.0396	-50.3271	-75.8751	-97.907	-117.901	-133.796	-147.456	-164.863	-182.401	-192.522	-201.817	-208.057	-209.067	-213.587	-222.011	-229.014	-230.767	-236.356	-242.279	-241.341	-242.404	-244.438	-245.693	-244.645	-240.046	-238.387	-238.371
FOXH1/FoxA2mut_Hum_DNA.txt	G11 temp	25.0032	25.3054	25.6038	25.8927	26.208	26.4951	26.7857	27.1105	27.392	27.7169	27.9769	28.3187	28.6116	28.9063	29.2071	29.5019	29.7983	30.0988	30.3986	30.699	30.9967	31.2999	31.5968	31.8979	32.1965	32.4977	32.7966	33.099	33.4014	33.699	33.9944	34.3017	34.5955	34.8987	35.1996	35.4989	35.7979	36.0972	36.3976	36.6975	36.9975	37.2973	37.5944	37.8957	38.2002	38.4951	38.7977	39.095
FOXH1/FoxA2mut_Hum_DNA.txt	G11	64090	64160.2	64329.4	64704.1	65036.1	65424.1	65953.3	66390.9	66788.9	67450.7	67541.4	67929.9	68409.7	68424.2	68681.1	69020.1	69385.9	69325.5	69412.8	69661.5	69699.8	69731.9	69899.4	69991.5	69835.5	69867	69926.6	69559.3	69627.9	69681.3	69406.5	69309.5	69155.2	69075	68808	68644.4	68467	68464.2	68190	67991.3	67867.4	67759.1	67230	67258.7	66990.4	66738.8	66629.8	66456.8
FOXH1/FoxA2mut_Hum_DNA.txt	dG11	276.398	288.724	299.048	307.371	313.692	318.012	320.33	320.647	318.963	315.277	309.589	301.9	292.209	280.517	266.824	251.129	215.72	176.743	143.825	114.304	81.5876	50.7724	26.3177	5.38808	-10.9388	-32.8833	-50.5057	-60.8961	-83.4333	-103.236	-117.342	-125.937	-138.708	-156.125	-159.917	-167.853	-181.967	-181.688	-178.669	-188.316	-194.868	-188.28	-197.017	-208.681	-201.405	-200.408	-205.533	-198.051
FOXH1/FoxA2mut_Hum_DNA.txt	H11 temp	25.0032	25.3054	25.6038	25.8927	26.208	26.4951	26.7857	27.1105	27.392	27.7169	27.9769	28.3187	28.6116	28.9063	29.2071	29.5019	29.7983	30.0988	30.3986	30.699	30.9967	31.2999	31.5968	31.8979	32.1965	32.4977	32.7966	33.099	33.4014	33.699	33.9944	34.3017	34.5955	34.8987	35.1996	35.4989	35.7979	36.0972	36.3976	36.6975	36.9975	37.2973	37.5944	37.8957	38.2002	38.4951	38.7977	39.095
FOXH1/FoxA2mut_Hum_DNA.txt	H11	56922.5	57013	57187.3	57540.3	57818.2	58161.9	58523.4	58872.9	59191.9	59482.3	59768.4	60003.8	60283.3	60427	60582.4	60783.2	60975.3	61070.9	61153.7	61255.7	61294.8	61318	61355.4	61277.4	61219.1	61215.4	61171.2	61080.7	60968.8	60910.6	60823.8	60661.6	60576.2	60318.3	60238.8	59970	59951	59727.6	59550.7	59354	59208	59018.2	58776.9	58650.9	58555.7	58271.5	58131.4	57871.2
FOXH1/FoxA2mut_Hum_DNA.txt	dH11	256.904	259.882	261.639	262.177	261.495	259.594	256.472	252.131	246.57	239.789	231.788	222.567	212.127	200.466	187.586	173.486	144.86	116.361	91.1857	67.7123	42.496	19.3438	1.71027	-16.1915	-34.5175	-51.772	-66.227	-80.4712	-97.7127	-111.871	-122.004	-129.616	-137.405	-147.452	-152.804	-159.119	-166.244	-168.584	-173.022	-180.56	-183.179	-183.462	-187.769	-190.186	-188.831	-187.722	-188.128	-185.228
FOXH1/FoxA2mut_Hum_DNA.txt	A12 temp	25.0032	25.3054	25.6038	25.8927	26.208	26.4951	26.7857	27.1105	27.392	27.7169	27.9769	28.3187	28.6116	28.9063	29.2071	29.5019	29.7983	30.0988	30.3986	30.699	30.9967	31.2999	31.5968	31.8979	32.1965	32.4977	32.7966	33.099	33.4014	33.699	33.9944	34.3017	34.5955	34.8987	35.1996	35.4989	35.7979	36.0972	36.3976	36.6975	36.9975	37.2973	37.5944	37.8957	38.2002	38.4951	38.7977	39.095
FOXH1/FoxA2mut_Hum_DNA.txt	A12	96224.2	96867.1	97866.8	98974.6	100107	101466	102891	104275	105806	107365	108825	110514	112079	113771	115447	117201	118904	120652	122556	124444	126550	128424	130550	132665	134968	137083	139256	141871	144333	146899	149879	152596	155822	159076	162598	166117	170151	174318	178920	183785	188910	194335	200590	206859	214207	221433	229277	238307
FOXH1/FoxA2mut_Hum_DNA.txt	dA12	944.745	998.727	1052.92	1107.32	1161.93	1216.76	1271.79	1327.04	1382.49	1438.16	1494.03	1550.12	1606.42	1662.92	1719.64	1776.57	1806.1	1833.06	1870.03	1911.85	1957.45	2008.67	2064.19	2125.26	2200.43	2283.96	2369.84	2468.81	2575.6	2699.43	2851.1	3001.23	3161.73	3363.86	3578.39	3817.3	4076.34	4365.37	4699.51	5044.35	5424	5860.1	6349.04	6846.51	7387.92	7977.62	8564.8	9203.57
FOXH1/FoxA2mut_Hum_DNA.txt	B12 temp	25.0032	25.3054	25.6038	25.8927	26.208	26.4951	26.7857	27.1105	27.392	27.7169	27.9769	28.3187	28.6116	28.9063	29.2071	29.5019	29.7983	30.0988	30.3986	30.699	30.9967	31.2999	31.5968	31.8979	32.1965	32.4977	32.7966	33.099	33.4014	33.699	33.9944	34.3017	34.5955	34.8987	35.1996	35.4989	35.7979	36.0972	36.3976	36.6975	36.9975	37.2973	37.5944	37.8957	38.2002	38.4951	38.7977	39.095
FOXH1/FoxA2mut_Hum_DNA.txt	B12	112664	113886	115493	117391	119613	122310	124784	127774	130909	133694	137303	140999	144291	147801	151914	155896	160011	164006	168177	172799	177555	182023	186934	191441	197302	203172	209147	214722	221809	229242	235719	244788	252791	261935	270747	281880	293015	304133	317749	331208	345622	360970	377887	395688	412648	433798	454819	477572
FOXH1/FoxA2mut_Hum_DNA.txt	dB12	1717.47	1839.79	1966.14	2096.51	2230.9	2369.31	2511.75	2658.2	2808.68	2963.18	3121.7	3284.24	3450.81	3621.4	3796.01	3974.64	4081.75	4214.14	4361.34	4501.76	4646.2	4842.83	5034.74	5247.28	5500.49	5784.76	6106.61	6446.36	6859.93	7292.75	7737.55	8249.75	8844.35	9432.58	10058.5	10805.8	11611.7	12396.2	13186.5	14147.7	15172.5	16119.3	17075.6	18237.7	19416.1	20567.6	21904.3	23194.3
FOXH1/FoxA2mut_Hum_DNA.txt	C12 temp	25.0032	25.3054	25.6038	25.8927	26.208	26.4951	26.7857	27.1105	27.392	27.7169	27.9769	28.3187	28.6116	28.9063	29.2071	29.5019	29.7983	30.0988	30.3986	30.699	30.9967	31.2999	31.5968	31.8979	32.1965	32.4977	32.7966	33.099	33.4014	33.699	33.9944	34.3017	34.5955	34.8987	35.1996	35.4989	35.7979	36.0972	36.3976	36.6975	36.9975	37.2973	37.5944	37.8957	38.2002	38.4951	38.7977	39.095
FOXH1/FoxA2mut_Hum_DNA.txt	C12	128771	130630	132975	135240	137740	140980	143639	147183	150525	153910	157630	161410	165155	168756	172940	176764	181056	184975	189157	193062	197315	201120	205618	209396	214050	218375	223006	227344	232813	237788	243002	248656	254846	260696	267012	274791	281863	289600	298939	308312	317996	328508	340283	352024	365332	379315	394531	410216
FOXH1/FoxA2mut_Hum_DNA.txt	dC12	2190.02	2328.86	2464.48	2596.88	2726.06	2852.03	2974.78	3094.31	3210.63	3323.72	3433.6	3540.27	3643.71	3743.94	3840.95	3934.74	3968.59	4010.74	4061.75	4077.8	4117.88	4184.23	4229.9	4293.24	4389.11	4511.63	4647.03	4814.5	5003.82	5219.56	5473.58	5772.87	6124.25	6491.29	6884.48	7348.62	7850.82	8375.53	8965.26	9627.58	10328.6	11073.1	11885.2	12752	13660.6	14632.2	15667.9	16758.2
FOXH1/FoxA2mut_Hum_DNA.txt	D12 temp	25.0032	25.3054	25.6038	25.8927	26.208	26.4951	26.7857	27.1105	27.392	27.7169	27.9769	28.3187	28.6116	28.9063	29.2071	29.5019	29.7983	30.0988	30.3986	30.699	30.9967	31.2999	31.5968	31.8979	32.1965	32.4977	32.7966	33.099	33.4014	33.699	33.9944	34.3017	34.5955	34.8987	35.1996	35.4989	35.7979	36.0972	36.3976	36.6975	36.9975	37.2973	37.5944	37.8957	38.2002	38.4951	38.7977	39.095
FOXH1/FoxA2mut_Hum_DNA.txt	D12	111974	113040	114183	115219	117109	119131	120657	123065	125132	127199	129372	132027	134363	136798	139599	142267	145051	147931	150658	154205	156775	159936	163169	166426	169702	173492	177196	181119	185208	189518	194106	198813	203766	209034	214724	221059	227300	234484	242274	249810	258663	268024	278367	289160	300224	312844	326539	340053
FOXH1/FoxA2mut_Hum_DNA.txt	dD12	1241.76	1335.53	1429.95	1525.02	1620.74	1717.11	1814.13	1911.8	2010.11	2109.08	2208.7	2308.97	2409.89	2511.45	2613.67	2716.54	2794.51	2865.8	2924.69	2987.56	3081.38	3169.41	3257.38	3383.8	3510.58	3634.25	3783.45	3956.02	4160.02	4387.49	4624	4910	5221.84	5556.95	5958.28	6374.24	6818.01	7304.64	7844.93	8446.44	9087.34	9779.77	10515	11282.9	12096.6	12971.9	13890	14870.8
FOXH1/FoxA2mut_Hum_DNA.txt	E12 temp	25.0032	25.3054	25.6038	25.8927	26.208	26.4951	26.7857	27.1105	27.392	27.7169	27.9769	28.3187	28.6116	28.9063	29.2071	29.5019	29.7983	30.0988	30.3986	30.699	30.9967	31.2999	31.5968	31.8979	32.1965	32.4977	32.7966	33.099	33.4014	33.699	33.9944	34.3017	34.5955	34.8987	35.1996	35.4989	35.7979	36.0972	36.3976	36.6975	36.9975	37.2973	37.5944	37.8957	38.2002	38.4951	38.7977	39.095
FOXH1/FoxA2mut_Hum_DNA.txt	E12	64832.8	64458.5	64860.9	64825.7	65359.6	65682.9	66399.2	66477.2	66926.1	67514	67819.9	68175.3	68468.1	68482.9	69045.8	69201.3	69232.4	69668	69663.2	70785.1	70313.1	70437.8	70150.9	69839.8	69903.2	70273.9	70112.4	69998.3	70004.6	69981.8	69921	69456.9	69368.6	68935.4	68659.4	69320.9	68895.6	68344.3	69018.2	68688.3	68524.1	68042.1	67934.7	68091.6	67763.7	67539.6	67666.4	67755.3
FOXH1/FoxA2mut_Hum_DNA.txt	dE12	97.8513	133.247	165.345	194.145	219.647	241.852	260.759	276.368	288.679	297.693	303.409	305.827	304.947	300.77	293.295	282.522	239.116	202.088	170.123	112.74	71.579	65.4278	27.6391	-17.3606	-26.0444	-32.8086	-46.0147	-72.1365	-97.6128	-105.983	-118.369	-145.863	-159.862	-165.112	-131.027	-106.918	-123.012	-129.791	-146.068	-153.973	-145.171	-135.375	-128.543	-109.131	-86.5632	-78.6306	-79.8438	-77.6894
FOXH1/FoxA2mut_Hum_DNA.txt	F12 temp	25.0032	25.3054	25.6038	25.8927	26.208	26.4951	26.7857	27.1105	27.392	27.7169	27.9769	28.3187	28.6116	28.9063	29.2071	29.5019	29.7983	30.0988	30.3986	30.699	30.9967	31.2999	31.5968	31.8979	32.1965	32.4977	32.7966	33.099	33.4014	33.699	33.9944	34.3017	34.5955	34.8987	35.1996	35.4989	35.7979	36.0972	36.3976	36.6975	36.9975	37.2973	37.5944	37.8957	38.2002	38.4951	38.7977	39.095
FOXH1/FoxA2mut_Hum_DNA.txt	F12	56786.7	56824.7	56699.1	56887.4	57368.5	57547.8	58372.5	58227.4	58678.1	59692.8	59696.5	60102.2	60393.3	60138.6	61023.8	60954.5	60879	61839.7	61596.6	62883.3	62387.6	62426	61820.7	62023.8	61869.9	61940	62406.3	61958.7	62654.4	61898.8	61890.9	61561.4	61042.8	60525.5	60391	60579	60627	59501.9	59960.8	59858.4	60032.2	59163.9	58698.7	59173	57877	58071.8	58517.9	58039.4
FOXH1/FoxA2mut_Hum_DNA.txt	dF12	144.264	174.113	200.982	224.872	245.782	263.712	278.663	290.633	299.625	305.636	308.669	308.721	305.794	299.887	291	279.134	262.695	234.875	190.564	140.659	89.0211	77.9292	46.5044	-17.8669	-39.7763	-47.365	-56.4736	-91.2525	-120.851	-132.256	-175.216	-217.465	-209.549	-218.647	-201.51	-177.59	-207.993	-231.975	-234.675	-251.794	-268.03	-243.149	-244.596	-225.785	-192.469	-201.112	-223.333	-228.314
FOXH1/FoxA2mut_Hum_DNA.txt	G12 temp	25.0032	25.3054	25.6038	25.8927	26.208	26.4951	26.7857	27.1105	27.392	27.7169	27.9769	28.3187	28.6116	28.9063	29.2071	29.5019	29.7983	30.0988	30.3986	30.699	30.9967	31.2999	31.5968	31.8979	32.1965	32.4977	32.7966	33.099	33.4014	33.699	33.9944	34.3017	34.5955	34.8987	35.1996	35.4989	35.7979	36.0972	36.3976	36.6975	36.9975	37.2973	37.5944	37.8957	38.2002	38.4951	38.7977	39.095
FOXH1/FoxA2mut_Hum_DNA.txt	G12	61479.7	61282.8	61354	61620.5	61930.6	62378.4	63063.5	63291.9	63851.6	64485.1	64918.1	65493.6	65872	66472.5	66855.6	67338.8	67904.8	68068.5	68525	68840.9	68878.5	68888.8	69267.4	69347.6	69518.7	69258.8	69177.4	69331.1	69577.4	69487.3	69193.2	69061.1	68926.8	69197.9	68835.4	68912.4	68749.6	68519.9	68305.9	67750.5	68199.8	67217.8	67499.1	67346.1	66920.7	66591.2	66439.1	66344
FOXH1/FoxA2mut_Hum_DNA.txt	dG12	87.2415	143.528	195.07	241.867	283.919	321.226	353.788	381.605	404.677	423.004	436.585	445.422	449.514	448.861	443.463	433.32	392.416	337.969	293.605	254.317	211.176	183.484	150.442	118.915	80.9039	52.7291	27.4985	-16.0634	-37.6864	-53.3873	-76.3275	-95.2866	-113.572	-119.274	-129.303	-144.605	-177.432	-195.643	-191.886	-195.709	-190.419	-217.99	-226.457	-207.296	-211.796	-230.658	-248.629	-248.341
FOXH1/FoxA2mut_Hum_DNA.txt	H12 temp	25.0032	25.3054	25.6038	25.8927	26.208	26.4951	26.7857	27.1105	27.392	27.7169	27.9769	28.3187	28.6116	28.9063	29.2071	29.5019	29.7983	30.0988	30.3986	30.699	30.9967	31.2999	31.5968	31.8979	32.1965	32.4977	32.7966	33.099	33.4014	33.699	33.9944	34.3017	34.5955	34.8987	35.1996	35.4989	35.7979	36.0972	36.3976	36.6975	36.9975	37.2973	37.5944	37.8957	38.2002	38.4951	38.7977	39.095
FOXH1/FoxA2mut_Hum_DNA.txt	H12	42444	42556.7	42899.2	43247.9	43605.7	43958.5	44190.1	44654.1	45067	45249.6	45589.6	45863.9	46161	46368.8	46632.5	46838.3	47084.3	47250.8	47385.9	47459.3	47617.7	47790.5	47835.2	47981	47909.8	48064.8	48110.3	48144.2	48023.7	48044	48109.2	48119.6	48046.9	47919	47960.7	47789.3	47685.7	47581.6	47505.9	47436.7	47250.4	47359.9	47065.7	46997.2	46980.4	46870.1	46799.9	46593.8
FOXH1/FoxA2mut_Hum_DNA.txt	dH12	296.474	297.78	298.18	297.674	296.263	293.946	290.723	286.595	281.56	275.62	268.775	261.024	252.366	242.804	232.335	220.961	196.078	176.185	157.32	139.598	125.001	104.858	86.6462	73.749	58.2354	37.4387	23.0459	12.9569	-4.10941	-18.708	-29.9948	-37.654	-45.051	-57.887	-68.8093	-76.9976	-78.8159	-81.9088	-89.6747	-95.4285	-101.354	-102.022	-102.602	-108.541	-110.832	-104.366	-94.305	-91.1993
[truncated: 186 more columns]
