# Supplementary material for: Molecular basis for DNA recognition by the maternal pioneer transcription factor FoxH1
Source: Nat Commun. 2022 Nov 26;13:7279. doi: 10.1038/s41467-022-34925-y (PMC9701222; doi:10.1038/s41467-022-34925-y)
Supplement: Supplementary file 4 — Source Data [file 41467_2022_34925_MOESM4_ESM.zip › Sourcedata/Melting/Danio FoxH1/WT/Danio.xlsx]

## Sheet: All
File	Well				Warning	Tm	dTm	ref Tm	ref stddev	tm plot	derivative	Multiple Tm peaks	Mol. ID.	SMILES	abs dTM
Danio_DNAs.txt	E2				Danio_free	41.09
Danio_DNAs.txt	F2				Danio_free	40.85
Danio_DNAs.txt	G2				Danio_free	40.55
Danio_DNAs.txt	H2				Danio_free	40.25
Danio_DNAs.txt	E9				Danio_TTACT	56.99										Datos Danio
Danio_DNAs.txt	F9				Danio_GG	60.57
Danio_DNAs.txt	G9				Danio_TT	59.74
Danio_DNAs.txt	H9				Danio_GT	60.93
Danio_DNAs.txt	E10				Danio_TTACT	57.29
Danio_DNAs.txt	F10				Danio_GG	60.57
Danio_DNAs.txt	G10				Danio_TT	59.68
Danio_DNAs.txt	H10				Danio_GT	60.87
Danio_DNAs.txt	E11				Danio_TTACT	57.59
Danio_DNAs.txt	F11				Danio_GG	60.87
Danio_DNAs.txt	G11				Danio_TT	59.98
Danio_DNAs.txt	H11				Danio_GT	61.29
Danio_DNAs.txt	E12				Danio_TTACT	57.64
Danio_DNAs.txt	F12				Danio_GG	61.17
Danio_DNAs.txt	G12				Danio_TT	60.22
Danio_DNAs.txt	H12				Danio_GT	61.35

## Sheet: Data
foxh1/FOxA2_Danio_DNAs.txt	A1 temp	25.0057	25.2977	25.5989	25.9009	26.2011	26.4923	26.7984	27.0917	27.4014	27.6964	27.9961	28.2931	28.5944	28.8906	29.1983	29.4901	29.7919	30.11	30.4023	30.6903	31.0082	31.2973	31.5936	31.898	32.1944	32.4966	32.8042	33.0927	33.3983	33.7068	34.0134	34.3106	34.6004	34.9	35.1992	35.5005	35.7965	36.0949	36.3949	36.7003	36.9953	37.2987	37.5963	37.8952	38.1941	38.4948	38.7979	39.0999
foxh1/FOxA2_Danio_DNAs.txt	A1	105111	104424	104102	103549	103297	103102	102831	102386	101960	101716	101560	101334	101072	100946	100752	100609	100296	100403	100325	100001	100350	100161	100299	100583	100614	100759	100823	101435	101915	102513	102923	103610	104275	104925	106091	107027	108268	109711	111143	112825	114779	116950	119290	122353	125276	128770	132928	137111
foxh1/FOxA2_Danio_DNAs.txt	dA1	-462.822	-451.06	-437.81	-423.072	-406.845	-389.131	-369.927	-349.236	-327.056	-303.388	-278.232	-251.588	-223.455	-193.834	-162.724	-130.127	-112.145	-82.4002	-57.0638	-29.949	12.7683	53.6339	94.7705	135.593	179.073	231.33	290.98	344.777	408.133	485.399	558.158	640.204	741.915	840.233	942.275	1079.66	1223.92	1371.22	1555.13	1772.7	1994.42	2240.88	2541.28	2880.34	3264.53	3687.94	4190.31	4756.72
foxh1/FOxA2_Danio_DNAs.txt	B1 temp	25.0057	25.2977	25.5989	25.9009	26.2011	26.4923	26.7984	27.0917	27.4014	27.6964	27.9961	28.2931	28.5944	28.8906	29.1983	29.4901	29.7919	30.11	30.4023	30.6903	31.0082	31.2973	31.5936	31.898	32.1944	32.4966	32.8042	33.0927	33.3983	33.7068	34.0134	34.3106	34.6004	34.9	35.1992	35.5005	35.7965	36.0949	36.3949	36.7003	36.9953	37.2987	37.5963	37.8952	38.1941	38.4948	38.7979	39.0999
foxh1/FOxA2_Danio_DNAs.txt	B1	130462	128779	129066	127604	127528	127356	127124	127008	126724	126970	126656	126248	126063	126206	126627	126161	125955	126233	126396	125529	126145	125955	126128	127121	127093	127416	127316	128650	130134	130032	131133	132383	133964	134773	136842	138110	139886	142649	144320	147146	150004	153783	156209	161226	165034	170093	176240	181922
foxh1/FOxA2_Danio_DNAs.txt	dB1	-764.007	-712.228	-660.435	-608.628	-556.808	-504.974	-453.126	-401.264	-349.389	-297.501	-245.598	-193.682	-141.752	-89.809	-37.8518	14.119	-9.35071	24.3292	56.5402	74.8266	139.774	179.865	241.922	316.602	390.201	465.662	557.597	641.904	734.176	874.208	981.275	1097.9	1254.49	1379.24	1521.08	1727.04	1928.07	2135.14	2403.55	2698.01	2993.29	3336.74	3727.62	4156.64	4682.94	5254.29	5918.62	6711.23
foxh1/FOxA2_Danio_DNAs.txt	C1 temp	25.0057	25.2977	25.5989	25.9009	26.2011	26.4923	26.7984	27.0917	27.4014	27.6964	27.9961	28.2931	28.5944	28.8906	29.1983	29.4901	29.7919	30.11	30.4023	30.6903	31.0082	31.2973	31.5936	31.898	32.1944	32.4966	32.8042	33.0927	33.3983	33.7068	34.0134	34.3106	34.6004	34.9	35.1992	35.5005	35.7965	36.0949	36.3949	36.7003	36.9953	37.2987	37.5963	37.8952	38.1941	38.4948	38.7979	39.0999
foxh1/FOxA2_Danio_DNAs.txt	C1	118036	118074	117292	118316	117634	117440	117455	117045	116657	116449	116490	116397	116559	116095	115863	115827	115837	115836	114822	115633	115343	115728	115950	115528	115722	115994	116479	116665	116298	117670	117962	118158	118873	120165	120641	121986	123895	124462	126984	128896	130939	132825	136443	139253	143334	146978	151384	156779
foxh1/FOxA2_Danio_DNAs.txt	dC1	-55.726	-81.4388	-104.098	-123.703	-140.254	-153.751	-164.194	-171.584	-175.919	-177.201	-175.428	-170.602	-162.722	-151.788	-137.8	-120.758	-90.7594	-99.2375	-66.7871	-19.4702	-22.5819	23.2422	61.5726	73.4186	118.097	188.271	243.284	307.081	380.17	451.341	553.557	653.997	757.98	898.392	1042.14	1165.59	1321.32	1517.18	1739.01	1987.26	2263.91	2548.31	2878.29	3302.74	3749.89	4244.51	4799.63	5367.06
foxh1/FOxA2_Danio_DNAs.txt	D1 temp	25.0057	25.2977	25.5989	25.9009	26.2011	26.4923	26.7984	27.0917	27.4014	27.6964	27.9961	28.2931	28.5944	28.8906	29.1983	29.4901	29.7919	30.11	30.4023	30.6903	31.0082	31.2973	31.5936	31.898	32.1944	32.4966	32.8042	33.0927	33.3983	33.7068	34.0134	34.3106	34.6004	34.9	35.1992	35.5005	35.7965	36.0949	36.3949	36.7003	36.9953	37.2987	37.5963	37.8952	38.1941	38.4948	38.7979	39.0999
foxh1/FOxA2_Danio_DNAs.txt	D1	147111	147489	147062	147115	146941	146251	145817	145890	145998	146028	145335	145315	145766	144542	144908	144579	145046	144065	143936	144514	143978	144277	143971	144098	144099	144810	145437	145254	145703	146600	147078	147977	149079	151131	151286	153486	155389	157473	159643	162948	165590	169102	173701	177151	182762	188445	194891	201771
foxh1/FOxA2_Danio_DNAs.txt	dD1	51.4651	0.866177	-44.7186	-85.2892	-120.846	-151.388	-176.916	-197.431	-212.931	-223.416	-228.888	-229.346	-224.789	-215.219	-200.634	-181.035	-145.531	-136.153	-95.1099	-39.7126	-29.1879	-6.21127	44.8675	103.901	180.853	260.058	318.789	442.879	548.258	635.114	770.68	932.466	1079.47	1258.74	1477.72	1661.17	1908.66	2194	2476.66	2788.02	3183.76	3660.74	4157	4714.71	5356.74	6099.89	6902.95	7767.89
foxh1/FOxA2_Danio_DNAs.txt	E1 temp	25.0057	25.2977	25.5989	25.9009	26.2011	26.4923	26.7984	27.0917	27.4014	27.6964	27.9961	28.2931	28.5944	28.8906	29.1983	29.4901	29.7919	30.11	30.4023	30.6903	31.0082	31.2973	31.5936	31.898	32.1944	32.4966	32.8042	33.0927	33.3983	33.7068	34.0134	34.3106	34.6004	34.9	35.1992	35.5005	35.7965	36.0949	36.3949	36.7003	36.9953	37.2987	37.5963	37.8952	38.1941	38.4948	38.7979	39.0999
foxh1/FOxA2_Danio_DNAs.txt	E1	186185	184367	183812	183046	182513	181666	181516	181086	180921	180929	180591	180669	180793	180129	180953	180293	180849	180881	181296	182592	182749	184060	185327	186792	188434	191079	194179	196329	199722	203879	207716	212416	217846	224826	230168	237298	246076	255119	264352	275012	286082	298426	310613	324173	338767	353359	369013	385402
foxh1/FOxA2_Danio_DNAs.txt	dE1	-813.478	-824.351	-823.379	-810.562	-785.899	-749.39	-701.035	-640.836	-568.79	-484.899	-389.162	-281.58	-162.152	-30.8791	112.24	267.204	348.001	438.494	601.615	803.949	969.503	1160.23	1415.5	1696.55	2013.89	2360.05	2753.42	3199.9	3641.06	4144.59	4689.12	5244.87	5811.38	6458.29	7219.33	7931.86	8604.28	9359.49	10150.1	10872.8	11622	12411.3	13148.5	13850.4	14538.9	15188.3	15725.3	16225.8
foxh1/FOxA2_Danio_DNAs.txt	F1 temp	25.0057	25.2977	25.5989	25.9009	26.2011	26.4923	26.7984	27.0917	27.4014	27.6964	27.9961	28.2931	28.5944	28.8906	29.1983	29.4901	29.7919	30.11	30.4023	30.6903	31.0082	31.2973	31.5936	31.898	32.1944	32.4966	32.8042	33.0927	33.3983	33.7068	34.0134	34.3106	34.6004	34.9	35.1992	35.5005	35.7965	36.0949	36.3949	36.7003	36.9953	37.2987	37.5963	37.8952	38.1941	38.4948	38.7979	39.0999
foxh1/FOxA2_Danio_DNAs.txt	F1	170118	168635	167872	167001	166713	166576	166189	166237	166125	166318	166703	167131	167457	167932	168551	169114	169806	170623	171686	172925	174432	176228	178244	180508	183189	186259	189525	193244	197698	202283	207791	213828	220073	227560	235260	243583	253255	263353	274251	285933	298057	311341	325172	339109	354218	369325	385808	402137
foxh1/FOxA2_Danio_DNAs.txt	dF1	-686.459	-679.213	-659.094	-626.103	-580.24	-521.505	-449.897	-365.416	-268.064	-157.839	-34.7411	101.229	250.071	411.785	586.372	773.832	903.69	1049.07	1215.75	1420.29	1648.27	1891.99	2173.68	2488.81	2844.18	3240.78	3672.88	4155.75	4670.54	5222.57	5798.56	6397.27	7039.08	7701.9	8381.34	9077.76	9802.86	10525.3	11242.7	11936.7	12625.3	13317.2	13958	14581.7	15159.2	15671.8	16115.5	16474.4
foxh1/FOxA2_Danio_DNAs.txt	G1 temp	25.0057	25.2977	25.5989	25.9009	26.2011	26.4923	26.7984	27.0917	27.4014	27.6964	27.9961	28.2931	28.5944	28.8906	29.1983	29.4901	29.7919	30.11	30.4023	30.6903	31.0082	31.2973	31.5936	31.898	32.1944	32.4966	32.8042	33.0927	33.3983	33.7068	34.0134	34.3106	34.6004	34.9	35.1992	35.5005	35.7965	36.0949	36.3949	36.7003	36.9953	37.2987	37.5963	37.8952	38.1941	38.4948	38.7979	39.0999
foxh1/FOxA2_Danio_DNAs.txt	G1	173014	171305	170345	170187	170265	170132	170372	170737	171209	171666	171657	172537	173513	174249	175438	176807	177573	179053	181615	182992	185290	187316	190594	193867	197612	201133	205627	210940	216434	222940	229804	237624	245834	254233	264937	276091	287756	300708	315074	329636	344746	360497	378733	397054	415460	436249	456063	477314
foxh1/FOxA2_Danio_DNAs.txt	dG1	-571.656	-554.212	-521.317	-472.969	-409.17	-329.919	-235.216	-125.062	0.544904	141.603	298.114	470.076	657.49	860.355	1078.67	1312.44	1461.83	1649.06	1858.23	2090.9	2373.84	2689.88	3032.99	3429.59	3893.72	4392	4900.47	5457.57	6090.88	6745.83	7458.21	8214.32	9000.7	9842.49	10683.6	11552.6	12431	13345	14284.6	15209.3	16107.9	16965.3	17825.8	18651.1	19390.6	20031.5	20661	21205.9
foxh1/FOxA2_Danio_DNAs.txt	H1 temp	25.0057	25.2977	25.5989	25.9009	26.2011	26.4923	26.7984	27.0917	27.4014	27.6964	27.9961	28.2931	28.5944	28.8906	29.1983	29.4901	29.7919	30.11	30.4023	30.6903	31.0082	31.2973	31.5936	31.898	32.1944	32.4966	32.8042	33.0927	33.3983	33.7068	34.0134	34.3106	34.6004	34.9	35.1992	35.5005	35.7965	36.0949	36.3949	36.7003	36.9953	37.2987	37.5963	37.8952	38.1941	38.4948	38.7979	39.0999
foxh1/FOxA2_Danio_DNAs.txt	H1	200384	198919	198615	197916	198084	198287	198047	198454	198370	198679	199508	199971	200527	201497	202380	203226	204482	206130	207484	209488	211748	214569	217428	220855	224689	229235	233973	239330	245992	252729	260502	269181	278470	289344	300497	312523	326280	341196	356747	373222	391181	410557	429848	450453	472241	493857	517308	541062
foxh1/FOxA2_Danio_DNAs.txt	dH1	-336.28	-380.738	-404.101	-406.369	-387.542	-347.62	-286.603	-204.492	-101.285	23.0165	168.413	334.904	522.491	731.172	960.948	1211.82	1383.19	1585.32	1828.99	2129.45	2469.77	2821.57	3229.66	3697.82	4198.89	4752.18	5379.93	6064.95	6791.17	7586.85	8415.28	9270.95	10201.6	11165.6	12150	13174.4	14237.1	15275.8	16290.4	17296.2	18283.3	19234.2	20111.2	20939.5	21705.1	22390.3	22932	23342
foxh1/FOxA2_Danio_DNAs.txt	A2 temp	25.0057	25.2977	25.5989	25.9009	26.2011	26.4923	26.7984	27.0917	27.4014	27.6964	27.9961	28.2931	28.5944	28.8906	29.1983	29.4901	29.7919	30.11	30.4023	30.6903	31.0082	31.2973	31.5936	31.898	32.1944	32.4966	32.8042	33.0927	33.3983	33.7068	34.0134	34.3106	34.6004	34.9	35.1992	35.5005	35.7965	36.0949	36.3949	36.7003	36.9953	37.2987	37.5963	37.8952	38.1941	38.4948	38.7979	39.0999
foxh1/FOxA2_Danio_DNAs.txt	A2	134842	133986	133445	133014	132409	132141	131784	131309	130866	130515	130268	129683	129501	129332	128881	128725	128321	128088	127883	127636	127266	127147	126890	126850	126760	126569	126488	126610	126442	126705	126543	126661	126784	126957	127500	127685	128157	128759	129369	130005	131003	131940	133419	134944	136521	138451	140661	143275
foxh1/FOxA2_Danio_DNAs.txt	dA2	-625.464	-598.121	-571.221	-544.765	-518.752	-493.182	-468.056	-443.373	-419.133	-395.337	-371.984	-349.074	-326.607	-304.584	-283.004	-261.868	-258.54	-251.152	-242.023	-230.913	-210.959	-189.818	-170.298	-148.437	-127.082	-99.5369	-79.0968	-59.2249	-16.6936	25.0785	68.3906	115.781	165.285	223.614	285.455	356.493	438.705	531.57	641.419	765.262	903.7	1069.71	1270.2	1498.11	1760.17	2064.44	2414.93	2814.04
foxh1/FOxA2_Danio_DNAs.txt	B2 temp	25.0057	25.2977	25.5989	25.9009	26.2011	26.4923	26.7984	27.0917	27.4014	27.6964	27.9961	28.2931	28.5944	28.8906	29.1983	29.4901	29.7919	30.11	30.4023	30.6903	31.0082	31.2973	31.5936	31.898	32.1944	32.4966	32.8042	33.0927	33.3983	33.7068	34.0134	34.3106	34.6004	34.9	35.1992	35.5005	35.7965	36.0949	36.3949	36.7003	36.9953	37.2987	37.5963	37.8952	38.1941	38.4948	38.7979	39.0999
foxh1/FOxA2_Danio_DNAs.txt	B2	121822	120781	120281	119623	119031	118664	118140	117872	117464	117052	116575	116189	115760	115450	115133	114830	114551	114138	113826	113532	113446	113199	112885	112607	112390	112316	112153	111993	112129	111916	112057	112096	112030	112197	112114	112524	112788	113026	113596	114170	114671	115614	116220	116954	118215	119407	121148	122987
foxh1/FOxA2_Danio_DNAs.txt	dB2	-718.633	-685.848	-653.782	-622.436	-591.809	-561.902	-532.715	-504.248	-476.5	-449.472	-423.163	-397.574	-372.705	-348.556	-325.126	-302.416	-299.728	-291.498	-274.801	-266.226	-256.642	-237.59	-219.526	-200.184	-176.017	-156.5	-132.353	-96.7315	-68.9089	-39.4544	-8.92865	22.1686	59.8208	103.83	153.04	207.508	268.689	331.202	404.198	494.081	598.594	710.015	834.571	985.493	1158.71	1364.63	1603.13	1873.84
foxh1/FOxA2_Danio_DNAs.txt	C2 temp	25.0057	25.2977	25.5989	25.9009	26.2011	26.4923	26.7984	27.0917	27.4014	27.6964	27.9961	28.2931	28.5944	28.8906	29.1983	29.4901	29.7919	30.11	30.4023	30.6903	31.0082	31.2973	31.5936	31.898	32.1944	32.4966	32.8042	33.0927	33.3983	33.7068	34.0134	34.3106	34.6004	34.9	35.1992	35.5005	35.7965	36.0949	36.3949	36.7003	36.9953	37.2987	37.5963	37.8952	38.1941	38.4948	38.7979	39.0999
foxh1/FOxA2_Danio_DNAs.txt	C2	140682	138728	137429	136486	135907	135018	134060	133193	132421	131573	130958	130515	129553	129011	128078	127622	126863	126166	125451	124931	124131	123689	122996	122389	121696	121197	120670	119907	119493	118823	118076	117760	117076	116746	116111	115768	115222	114725	114184	113929	113564	113207	112994	112745	112374	112237	112313	112227
foxh1/FOxA2_Danio_DNAs.txt	dC2	-1382.67	-1303.91	-1229.05	-1158.08	-1091	-1027.82	-968.527	-913.128	-861.623	-814.011	-770.292	-730.466	-694.533	-662.493	-634.346	-610.092	-632.452	-651.849	-655.643	-643.145	-630.031	-622.802	-617.888	-615.709	-616.757	-610.365	-594.614	-585.865	-573.95	-563.237	-558.424	-545.308	-526.935	-511.07	-500.446	-486.865	-461.967	-438.45	-421.834	-395.656	-366.82	-338.087	-310.067	-270.717	-230.029	-197.337	-143.493	-81.7581
foxh1/FOxA2_Danio_DNAs.txt	D2 temp	25.0057	25.2977	25.5989	25.9009	26.2011	26.4923	26.7984	27.0917	27.4014	27.6964	27.9961	28.2931	28.5944	28.8906	29.1983	29.4901	29.7919	30.11	30.4023	30.6903	31.0082	31.2973	31.5936	31.898	32.1944	32.4966	32.8042	33.0927	33.3983	33.7068	34.0134	34.3106	34.6004	34.9	35.1992	35.5005	35.7965	36.0949	36.3949	36.7003	36.9953	37.2987	37.5963	37.8952	38.1941	38.4948	38.7979	39.0999
foxh1/FOxA2_Danio_DNAs.txt	D2	165080	163476	162020	160801	159935	158493	158413	157185	156309	155319	154698	153912	153211	152242	151443	150647	150015	149594	148253	147685	147600	146528	146237	145740	145267	144766	144502	144513	143639	143558	143177	143127	142993	143106	143144	143505	143442	144002	144370	145149	145884	146429	148131	149531	150773	152736	155484	157939
foxh1/FOxA2_Danio_DNAs.txt	dD2	-1348.17	-1294.04	-1241.28	-1189.86	-1139.81	-1091.12	-1043.78	-997.806	-953.187	-909.927	-868.025	-827.481	-788.296	-750.469	-714.001	-678.891	-668.293	-661.951	-652.435	-632.595	-612.973	-574.959	-532.889	-507.086	-477.448	-428.126	-386.478	-350.998	-293.822	-240.761	-202.364	-147.967	-59.8688	21.8801	83.2648	173.183	264.989	358.656	482.897	633.853	809.946	996.549	1250.13	1523.93	1787.79	2081.16	2475.02	2927.04
foxh1/FOxA2_Danio_DNAs.txt	E2 temp	25.0057	25.2977	25.5989	25.9009	26.2011	26.4923	26.7984	27.0917	27.4014	27.6964	27.9961	28.2931	28.5944	28.8906	29.1983	29.4901	29.7919	30.11	30.4023	30.6903	31.0082	31.2973	31.5936	31.898	32.1944	32.4966	32.8042	33.0927	33.3983	33.7068	34.0134	34.3106	34.6004	34.9	35.1992	35.5005	35.7965	36.0949	36.3949	36.7003	36.9953	37.2987	37.5963	37.8952	38.1941	38.4948	38.7979	39.0999
foxh1/FOxA2_Danio_DNAs.txt	E2	192575	190450	189056	187184	187249	185892	185221	185268	184923	184514	184376	183354	183662	183597	183700	183502	183436	184415	184183	184497	185646	186036	187729	189078	190870	192145	194512	197957	199790	203817	207969	211385	216366	222309	228043	235009	241575	250689	259225	267868	278286	288565	302014	313682	326003	340800	354121	367937
foxh1/FOxA2_Danio_DNAs.txt	dE2	-1319.64	-1277.55	-1227.15	-1168.43	-1101.39	-1026.05	-942.38	-850.4	-750.105	-641.494	-524.569	-399.328	-265.772	-123.901	26.2854	184.787	291.668	377.31	482.781	637.051	829.442	1000.48	1216.63	1514.66	1814.04	2139.85	2443.85	2796.19	3264.37	3714.7	4202.06	4758.7	5307.76	5907.39	6561.8	7193.71	7795.85	8428.58	9128.32	9857.35	10482.4	11110.9	11911.1	12692.9	13274.9	13834.9	14421.2	14897.2
foxh1/FOxA2_Danio_DNAs.txt	F2 temp	25.0057	25.2977	25.5989	25.9009	26.2011	26.4923	26.7984	27.0917	27.4014	27.6964	27.9961	28.2931	28.5944	28.8906	29.1983	29.4901	29.7919	30.11	30.4023	30.6903	31.0082	31.2973	31.5936	31.898	32.1944	32.4966	32.8042	33.0927	33.3983	33.7068	34.0134	34.3106	34.6004	34.9	35.1992	35.5005	35.7965	36.0949	36.3949	36.7003	36.9953	37.2987	37.5963	37.8952	38.1941	38.4948	38.7979	39.0999
foxh1/FOxA2_Danio_DNAs.txt	F2	164662	163611	162452	160624	161490	159116	159419	160095	160508	159678	160295	160028	159884	160030	160462	160975	161713	164087	164221	164984	166317	167319	170244	172519	174768	177508	181072	185743	188303	193100	197934	203679	210713	217968	224166	232900	241100	253041	261624	272055	285862	295428	309404	323834	336411	352248	366719	379834
foxh1/FOxA2_Danio_DNAs.txt	dF2	-824.716	-807.422	-778.304	-737.364	-684.602	-620.016	-543.608	-455.377	-355.323	-243.447	-119.748	15.7738	163.118	322.285	493.275	676.088	809.434	948.852	1126.15	1352.35	1563.25	1735.68	2039.58	2447.41	2755.13	3152.88	3612.51	3994.09	4477.07	4987.1	5509.74	6140.87	6736.56	7310.05	7998.94	8669.09	9274.08	9910.78	10546.1	11194.5	11838.4	12495.1	13277.8	13887.5	14296.1	14795.6	15219.9	15582.8
foxh1/FOxA2_Danio_DNAs.txt	G2 temp	25.0057	25.2977	25.5989	25.9009	26.2011	26.4923	26.7984	27.0917	27.4014	27.6964	27.9961	28.2931	28.5944	28.8906	29.1983	29.4901	29.7919	30.11	30.4023	30.6903	31.0082	31.2973	31.5936	31.898	32.1944	32.4966	32.8042	33.0927	33.3983	33.7068	34.0134	34.3106	34.6004	34.9	35.1992	35.5005	35.7965	36.0949	36.3949	36.7003	36.9953	37.2987	37.5963	37.8952	38.1941	38.4948	38.7979	39.0999
foxh1/FOxA2_Danio_DNAs.txt	G2	179957	177819	177588	178215	176968	178155	178942	177745	178618	179237	179501	181231	182156	183154	183584	185479	186528	187663	190332	192434	194731	197513	199375	202587	206349	210102	214163	218704	224903	231008	237702	245493	253635	262168	271790	282622	294389	306329	319106	334427	349192	367675	382984	400357	418537	436835	457425	476598
foxh1/FOxA2_Danio_DNAs.txt	dG2	-537.327	-503.389	-455.781	-394.503	-319.556	-230.937	-128.649	-12.6906	116.938	260.237	417.206	587.845	772.154	970.133	1181.78	1407.1	1510.31	1672.26	1913.28	2133.6	2380.51	2726.81	3062.82	3386.47	3788.22	4190.56	4699.68	5333.65	5952.49	6602.65	7278.81	8012.01	8756.79	9540.77	10362.7	11268.9	12228.5	13062.5	13837.4	14716	15652.6	16449.2	17080.3	17732.5	18529.3	19253.8	19754.7	20185.1
foxh1/FOxA2_Danio_DNAs.txt	H2 temp	25.0057	25.2977	25.5989	25.9009	26.2011	26.4923	26.7984	27.0917	27.4014	27.6964	27.9961	28.2931	28.5944	28.8906	29.1983	29.4901	29.7919	30.11	30.4023	30.6903	31.0082	31.2973	31.5936	31.898	32.1944	32.4966	32.8042	33.0927	33.3983	33.7068	34.0134	34.3106	34.6004	34.9	35.1992	35.5005	35.7965	36.0949	36.3949	36.7003	36.9953	37.2987	37.5963	37.8952	38.1941	38.4948	38.7979	39.0999
foxh1/FOxA2_Danio_DNAs.txt	H2	171722	169708	168821	168176	168086	167727	168008	167921	168314	168225	168868	169223	169182	169661	170349	170998	171728	173108	173986	174980	176573	178201	180231	182364	184733	187681	190889	194739	198400	203333	208365	214245	221032	227831	235477	243954	253053	263724	273927	285528	298448	311092	324943	339412	354378	369547	385811	401378
foxh1/FOxA2_Danio_DNAs.txt	dH2	-818.429	-781.872	-734.869	-677.422	-609.53	-531.194	-442.413	-343.188	-233.517	-113.403	17.1566	158.161	309.609	471.502	643.84	826.622	904.328	1015.4	1175.6	1361.32	1573.52	1803.92	2082.18	2407.61	2737.65	3122.81	3568.38	4021.88	4515.62	5070.36	5654.48	6279.09	6931.24	7593.45	8282.68	9018.91	9761.54	10482.8	11192.3	11901.5	12621.4	13314	13991.9	14591.2	15128.1	15646.6	16065.5	16429
foxh1/FOxA2_Danio_DNAs.txt	A3 temp	25.0014	25.303	25.6003	25.902	26.2032	26.5006	26.7996	27.0937	27.4048	27.7063	27.9992	28.2958	28.5974	28.9087	29.1936	29.5096	29.793	30.0942	30.393	30.7006	31.0058	31.2968	31.6029	31.8935	32.1821	32.4995	32.821	33.1042	33.378	33.7033	34.025	34.3049	34.5978	34.8976	35.1964	35.4995	35.7976	36.0952	36.3952	36.696	36.9966	37.2975	37.5988	37.897	38.1984	38.4953	38.797	39.0985
foxh1/FOxA2_Danio_DNAs.txt	A3	283307	281954	280823	279747	279563	278666	278045	277669	277241	276608	276445	276398	275854	275981	275996	276250	276399	276677	277060	277731	278333	279435	280322	281652	283179	284746	286586	288994	291057	293735	297198	300393	304581	308303	312994	318169	324164	330274	337523	345638	354113	363602	374426	386972	400333	414303	431029	448583
foxh1/FOxA2_Danio_DNAs.txt	dA3	-977.488	-951.184	-917.564	-876.629	-828.378	-772.812	-709.931	-639.735	-562.223	-477.396	-385.254	-285.796	-179.023	-64.9345	56.4692	185.188	281.374	389.595	512.537	650.436	797.77	950.062	1124.93	1304.33	1500.55	1724	1967.16	2200.69	2459.82	2786.28	3129.75	3497.94	3916.1	4366.8	4871.06	5451.84	6111.74	6862.55	7685.16	8597.94	9622.19	10746.2	12010.5	13336.2	14743.4	16287.5	17857.9	19475.1
foxh1/FOxA2_Danio_DNAs.txt	B3 temp	25.0014	25.303	25.6003	25.902	26.2032	26.5006	26.7996	27.0937	27.4048	27.7063	27.9992	28.2958	28.5974	28.9087	29.1936	29.5096	29.793	30.0942	30.393	30.7006	31.0058	31.2968	31.6029	31.8935	32.1821	32.4995	32.821	33.1042	33.378	33.7033	34.025	34.3049	34.5978	34.8976	35.1964	35.4995	35.7976	36.0952	36.3952	36.696	36.9966	37.2975	37.5988	37.897	38.1984	38.4953	38.797	39.0985
foxh1/FOxA2_Danio_DNAs.txt	B3	332117	330134	328357	326413	325327	325309	324588	323490	323344	322833	322086	321172	321960	321688	321485	322455	323123	324213	325346	326235	327613	329053	330794	333011	336384	338879	342983	346951	351071	356961	362644	368619	376607	384090	393476	404373	415096	428636	442575	460354	480081	501755	526982	554412	586590	622390	663645	707442
foxh1/FOxA2_Danio_DNAs.txt	dB3	-1448.57	-1417.15	-1371.76	-1312.4	-1239.05	-1151.74	-1050.44	-935.174	-805.93	-662.71	-505.514	-334.343	-149.196	49.926	263.024	490.098	661.478	844.179	1039.41	1225.09	1499.26	1804.97	2100.37	2413.34	2733.51	3096.68	3479.76	3947.85	4481.53	5035.05	5680.41	6471.55	7410.52	8467.94	9686.99	11174.8	12930.7	14920.1	17191.4	19877.3	22922.6	26185.3	29746.6	33454.9	37282.6	41135.9	44960.1	48654.8
foxh1/FOxA2_Danio_DNAs.txt	C3 temp	25.0014	25.303	25.6003	25.902	26.2032	26.5006	26.7996	27.0937	27.4048	27.7063	27.9992	28.2958	28.5974	28.9087	29.1936	29.5096	29.793	30.0942	30.393	30.7006	31.0058	31.2968	31.6029	31.8935	32.1821	32.4995	32.821	33.1042	33.378	33.7033	34.025	34.3049	34.5978	34.8976	35.1964	35.4995	35.7976	36.0952	36.3952	36.696	36.9966	37.2975	37.5988	37.897	38.1984	38.4953	38.797	39.0985
foxh1/FOxA2_Danio_DNAs.txt	C3	166186	164968	164502	164399	164163	162967	162630	163176	162024	162156	162366	162639	162228	162011	162458	161988	162338	161979	162247	162199	162593	164584	165132	166796	166064	167796	167782	169359	170496	170049	173271	174664	176622	178818	180343	181685	186666	190400	193884	197203	201316	206490	211053	218481	226130	232091	243000	252722
foxh1/FOxA2_Danio_DNAs.txt	dC3	-702.605	-659.04	-613.541	-566.107	-516.739	-465.436	-412.198	-357.026	-299.92	-240.879	-179.903	-116.993	-52.1481	14.6312	83.345	153.993	192.1	232.035	318.706	438.84	459.941	446.556	543.571	654.619	756.244	871.106	1014.09	1126.51	1201.63	1383.56	1532.25	1656.84	1859.06	2057.68	2265.06	2527.61	2856.99	3280.94	3723.32	4147.57	4670.83	5273.62	6006.89	6772.64	7660.21	8832.12	9981.08	11303.3
foxh1/FOxA2_Danio_DNAs.txt	D3 temp	25.0014	25.303	25.6003	25.902	26.2032	26.5006	26.7996	27.0937	27.4048	27.7063	27.9992	28.2958	28.5974	28.9087	29.1936	29.5096	29.793	30.0942	30.393	30.7006	31.0058	31.2968	31.6029	31.8935	32.1821	32.4995	32.821	33.1042	33.378	33.7033	34.025	34.3049	34.5978	34.8976	35.1964	35.4995	35.7976	36.0952	36.3952	36.696	36.9966	37.2975	37.5988	37.897	38.1984	38.4953	38.797	39.0985
foxh1/FOxA2_Danio_DNAs.txt	D3	444618	440924	439455	439146	436938	436241	435106	433709	433734	433744	431422	434324	432090	433227	433769	433760	434134	435595	435681	438460	439610	441809	443620	446187	449628	453319	456312	460916	467171	473866	477796	487728	493829	503638	513562	525739	537538	548438	563000	577408	594565	610439	627636	649480	668789	692516	714934	746978
foxh1/FOxA2_Danio_DNAs.txt	dD3	-1979.95	-1892.78	-1792.9	-1680.31	-1555	-1416.98	-1266.25	-1102.81	-926.657	-737.79	-536.21	-321.918	-94.9141	144.802	397.231	662.372	786.184	994.847	1246.08	1498.37	1772.11	2171.52	2549.37	2945.14	3405.84	3863.56	4471.38	5034.65	5608.03	6306.37	7008.92	7628.8	8238.7	9100.77	10050.1	10890.6	11819.8	12914.6	14201.4	15553.6	16977.2	18603	20244.4	22207.1	24297.1	26291.2	28299.1	30246.9
foxh1/FOxA2_Danio_DNAs.txt	E3 temp	25.0014	25.303	25.6003	25.902	26.2032	26.5006	26.7996	27.0937	27.4048	27.7063	27.9992	28.2958	28.5974	28.9087	29.1936	29.5096	29.793	30.0942	30.393	30.7006	31.0058	31.2968	31.6029	31.8935	32.1821	32.4995	32.821	33.1042	33.378	33.7033	34.025	34.3049	34.5978	34.8976	35.1964	35.4995	35.7976	36.0952	36.3952	36.696	36.9966	37.2975	37.5988	37.897	38.1984	38.4953	38.797	39.0985
foxh1/FOxA2_Danio_DNAs.txt	E3	78883.5	78394.7	78257.3	78477.7	78104	78157	78136.6	78326	78195.3	78195	78047.9	78088	78646.2	78307.3	78520	78441.1	78733.3	78820.1	78935.7	79032.8	79301.9	79633.9	79968.4	80425.8	80748.4	81267.9	81410	82039.9	82813.8	83278.5	84111.2	84824.8	85777.2	86935.6	87738.9	88857.3	90110	91810.1	93114.6	94703.9	96880.9	99042.2	101063	103627	106153	109317	112545	115848
foxh1/FOxA2_Danio_DNAs.txt	dE3	-192.147	-177.119	-161.133	-144.188	-126.284	-107.422	-87.6017	-66.8226	-45.0849	-22.3886	1.26616	25.8795	51.4514	77.9818	105.471	133.918	141.829	149.235	183.336	218.51	243.445	271.05	311.902	362.381	396.882	429.869	480.001	551.57	618.368	677.957	744.487	828.744	919.242	1008.29	1108.79	1219.69	1341.21	1467.28	1631.64	1806.41	1978.84	2177.27	2391.27	2637.78	2899.5	3175.34	3461.96	3772.93
foxh1/FOxA2_Danio_DNAs.txt	F3 temp	25.0014	25.303	25.6003	25.902	26.2032	26.5006	26.7996	27.0937	27.4048	27.7063	27.9992	28.2958	28.5974	28.9087	29.1936	29.5096	29.793	30.0942	30.393	30.7006	31.0058	31.2968	31.6029	31.8935	32.1821	32.4995	32.821	33.1042	33.378	33.7033	34.025	34.3049	34.5978	34.8976	35.1964	35.4995	35.7976	36.0952	36.3952	36.696	36.9966	37.2975	37.5988	37.897	38.1984	38.4953	38.797	39.0985
foxh1/FOxA2_Danio_DNAs.txt	F3	132617	132291	131942	132127	132036	132460	132910	133380	134096	134887	135507	136076	137396	138314	139577	141013	142521	144142	145548	147412	149641	151792	154568	157330	160724	164077	167627	171975	176292	181613	187005	192775	199757	207037	214944	223804	233154	243390	255390	267512	280400	295139	310495	326735	344539	363599	383635	405653
foxh1/FOxA2_Danio_DNAs.txt	dF3	2.75984	15.0487	38.7526	73.8715	120.405	178.354	247.718	328.497	420.691	524.299	639.323	765.762	903.615	1052.88	1213.57	1385.67	1522.46	1657.87	1823.18	2001.3	2200.43	2434.67	2669.39	2936.87	3264.41	3602.28	3956.48	4376	4833.69	5316.18	5856	6433.68	7079.37	7767.63	8498.08	9305.42	10144.6	11011.7	12002.8	13053.6	14105.9	15232.5	16375	17535.2	18717.2	19887.2	20995.4	22057.9
foxh1/FOxA2_Danio_DNAs.txt	G3 temp	25.0014	25.303	25.6003	25.902	26.2032	26.5006	26.7996	27.0937	27.4048	27.7063	27.9992	28.2958	28.5974	28.9087	29.1936	29.5096	29.793	30.0942	30.393	30.7006	31.0058	31.2968	31.6029	31.8935	32.1821	32.4995	32.821	33.1042	33.378	33.7033	34.025	34.3049	34.5978	34.8976	35.1964	35.4995	35.7976	36.0952	36.3952	36.696	36.9966	37.2975	37.5988	37.897	38.1984	38.4953	38.797	39.0985
foxh1/FOxA2_Danio_DNAs.txt	G3	35045.8	34547.9	34218.5	33860.8	33634.4	33301	33034.1	32805.9	32495.5	32261.9	32044.1	31894.9	31576.4	31459.9	31228.2	31038	30822.1	30647.4	30485.3	30321.8	30164.9	30012.5	29809.9	29672.6	29497.5	29308.8	29232.7	29041.3	28901.8	28762.4	28582.2	28485.8	28316.4	28190	28067.3	27899.1	27813.8	27742	27557.2	27464.8	27387.4	27243.8	27218	27116.5	27035.4	26914.3	26877.9	26797.8
foxh1/FOxA2_Danio_DNAs.txt	dG3	-403.742	-382.366	-361.921	-342.407	-323.824	-306.172	-289.451	-273.661	-258.802	-244.873	-231.876	-219.809	-208.674	-198.469	-189.196	-180.853	-180.471	-178.113	-175.338	-170.143	-166.057	-165.799	-160.997	-157.566	-157.693	-154.728	-150.805	-150.017	-147.209	-141.879	-139.456	-137.685	-136.179	-133.422	-129.701	-125.362	-119.371	-114.15	-109.786	-104.974	-100.476	-93.8784	-86.9165	-80.6554	-73.8657	-67.9761	-59.4	-50.3183
foxh1/FOxA2_Danio_DNAs.txt	H3 temp	25.0014	25.303	25.6003	25.902	26.2032	26.5006	26.7996	27.0937	27.4048	27.7063	27.9992	28.2958	28.5974	28.9087	29.1936	29.5096	29.793	30.0942	30.393	30.7006	31.0058	31.2968	31.6029	31.8935	32.1821	32.4995	32.821	33.1042	33.378	33.7033	34.025	34.3049	34.5978	34.8976	35.1964	35.4995	35.7976	36.0952	36.3952	36.696	36.9966	37.2975	37.5988	37.897	38.1984	38.4953	38.797	39.0985
foxh1/FOxA2_Danio_DNAs.txt	H3	121526	120975	120716	120626	120791	120667	120831	121099	121213	121436	121872	122341	122393	123238	123808	124663	125331	126402	127483	128834	130092	131681	133303	135138	137217	139364	142190	144919	148078	151560	155123	159269	163863	168447	174137	180296	186933	194137	201941	210524	220106	229580	240736	252248	265106	277674	292255	306942
foxh1/FOxA2_Danio_DNAs.txt	dH3	-181.581	-173.676	-157.461	-132.938	-100.107	-58.9665	-9.51782	48.2394	114.305	188.68	271.362	362.354	461.654	569.263	685.18	809.405	902.773	1014.54	1136.64	1265.02	1409.32	1569.16	1754.38	1952.92	2159.07	2406.02	2677.8	2951.3	3256.74	3615.84	4000.65	4406.17	4869.24	5370.63	5912.04	6504.4	7128.93	7808.25	8495.08	9201.84	9954.83	10695.1	11440.7	12188.7	12898.5	13577.6	14225.2	14807.2
foxh1/FOxA2_Danio_DNAs.txt	A4 temp	25.0014	25.303	25.6003	25.902	26.2032	26.5006	26.7996	27.0937	27.4048	27.7063	27.9992	28.2958	28.5974	28.9087	29.1936	29.5096	29.793	30.0942	30.393	30.7006	31.0058	31.2968	31.6029	31.8935	32.1821	32.4995	32.821	33.1042	33.378	33.7033	34.025	34.3049	34.5978	34.8976	35.1964	35.4995	35.7976	36.0952	36.3952	36.696	36.9966	37.2975	37.5988	37.897	38.1984	38.4953	38.797	39.0985
foxh1/FOxA2_Danio_DNAs.txt	A4	242798	239916	238189	237045	235596	234409	233162	232361	231122	230390	229639	228516	227861	227297	226911	226193	225641	225442	224986	224589	224457	224285	224079	224069	224602	224464	224717	225415	226008	226608	227486	228452	229320	230633	232341	234005	235877	238039	240635	243385	246323	249670	253770	257895	262651	268028	274096	280468
foxh1/FOxA2_Danio_DNAs.txt	dA4	-2003.29	-1885.02	-1768.78	-1654.59	-1542.43	-1432.31	-1324.23	-1218.19	-1114.19	-1012.23	-912.305	-814.42	-718.574	-624.766	-532.998	-443.268	-413.694	-376.664	-317.445	-250.17	-178.213	-103.626	-23.612	59.1627	152.385	262.05	356.237	457.962	584.67	720.271	857.856	1006.33	1177.21	1354.06	1547.28	1775.45	2030.19	2301.67	2589.37	2948.01	3361.62	3808.3	4318.12	4858.86	5452.5	6100.28	6768.61	7446.89
foxh1/FOxA2_Danio_DNAs.txt	B4 temp	25.0014	25.303	25.6003	25.902	26.2032	26.5006	26.7996	27.0937	27.4048	27.7063	27.9992	28.2958	28.5974	28.9087	29.1936	29.5096	29.793	30.0942	30.393	30.7006	31.0058	31.2968	31.6029	31.8935	32.1821	32.4995	32.821	33.1042	33.378	33.7033	34.025	34.3049	34.5978	34.8976	35.1964	35.4995	35.7976	36.0952	36.3952	36.696	36.9966	37.2975	37.5988	37.897	38.1984	38.4953	38.797	39.0985
foxh1/FOxA2_Danio_DNAs.txt	B4	266163	264597	263810	264148	262668	262570	261722	261966	260684	261200	260991	260335	260487	260951	261338	261055	261459	262548	262534	262853	263545	264803	265172	266407	268709	269500	271213	274194	276438	278918	282034	285352	288951	292993	298643	304096	310132	317309	325704	334538	344346	355896	369635	385182	401448	421753	443812	468038
foxh1/FOxA2_Danio_DNAs.txt	dB4	-837.553	-810.913	-777.527	-737.395	-690.517	-636.892	-576.522	-509.405	-435.542	-354.933	-267.578	-173.477	-72.629	34.9647	149.305	270.39	343.233	430.949	544.932	650.543	775.551	915.753	1061.22	1217.36	1409.52	1637.07	1830.45	2040.18	2337.06	2662.97	2989.92	3396.18	3872.93	4388.81	5018.95	5779.85	6669.94	7752.76	8981.94	10490.4	12258.5	14191	16335.2	18603.7	20982.5	23429.6	25813.4	28048.5
foxh1/FOxA2_Danio_DNAs.txt	C4 temp	25.0014	25.303	25.6003	25.902	26.2032	26.5006	26.7996	27.0937	27.4048	27.7063	27.9992	28.2958	28.5974	28.9087	29.1936	29.5096	29.793	30.0942	30.393	30.7006	31.0058	31.2968	31.6029	31.8935	32.1821	32.4995	32.821	33.1042	33.378	33.7033	34.025	34.3049	34.5978	34.8976	35.1964	35.4995	35.7976	36.0952	36.3952	36.696	36.9966	37.2975	37.5988	37.897	38.1984	38.4953	38.797	39.0985
foxh1/FOxA2_Danio_DNAs.txt	C4	155571	154347	153791	152598	152751	151950	151793	151184	151378	150654	150611	150601	150481	150017	149812	149803	149674	149623	149871	150050	150303	150206	150826	151203	151290	152089	152783	153042	153736	154783	155654	156836	158191	159642	160983	162724	164784	166737	169118	172027	175211	178717	182301	186492	191612	196883	202871	209951
foxh1/FOxA2_Danio_DNAs.txt	dC4	-825.756	-772.74	-719.5	-666.035	-612.346	-558.433	-504.295	-449.934	-395.347	-340.537	-285.502	-230.243	-174.76	-119.052	-63.1203	-6.964	12.6231	43.7462	79.1504	129.685	183.338	237.021	299.437	363.518	426.579	491.392	588.033	693.348	779.912	871.03	988.632	1107.2	1238.67	1398.41	1560.69	1741.76	1963.33	2201.28	2485.28	2801.54	3148.54	3552.37	4029.01	4583.18	5212.79	5940.38	6781.66	7769.86
foxh1/FOxA2_Danio_DNAs.txt	D4 temp	25.0014	25.303	25.6003	25.902	26.2032	26.5006	26.7996	27.0937	27.4048	27.7063	27.9992	28.2958	28.5974	28.9087	29.1936	29.5096	29.793	30.0942	30.393	30.7006	31.0058	31.2968	31.6029	31.8935	32.1821	32.4995	32.821	33.1042	33.378	33.7033	34.025	34.3049	34.5978	34.8976	35.1964	35.4995	35.7976	36.0952	36.3952	36.696	36.9966	37.2975	37.5988	37.897	38.1984	38.4953	38.797	39.0985
foxh1/FOxA2_Danio_DNAs.txt	D4	363084	360295	358552	356199	357269	355064	354831	352508	353322	351447	351704	351572	352206	349574	349897	350011	351149	350124	350971	351880	352993	353273	355836	356291	358124	361490	364441	366893	369674	374611	378781	384235	391195	396921	403626	412314	420335	428606	438562	448284	459190	472591	484539	499595	514576	527900	545029	566242
foxh1/FOxA2_Danio_DNAs.txt	dD4	-1703.9	-1653.78	-1593.3	-1522.48	-1441.29	-1349.75	-1247.86	-1135.61	-1013.01	-880.047	-736.734	-583.065	-419.042	-244.664	-59.9305	135.158	215.73	347.675	526.079	745.38	1000.67	1288.79	1572.07	1897.29	2266.6	2595.42	3014.5	3481.6	3889.37	4385.63	4945.98	5420.99	5917.72	6509.66	7093.71	7699.09	8355.2	9115.87	10077.6	10984.5	11892.5	12922	14089.1	15367	16688.6	17978.3	19256.8	20672.1
foxh1/FOxA2_Danio_DNAs.txt	E4 temp	25.0014	25.303	25.6003	25.902	26.2032	26.5006	26.7996	27.0937	27.4048	27.7063	27.9992	28.2958	28.5974	28.9087	29.1936	29.5096	29.793	30.0942	30.393	30.7006	31.0058	31.2968	31.6029	31.8935	32.1821	32.4995	32.821	33.1042	33.378	33.7033	34.025	34.3049	34.5978	34.8976	35.1964	35.4995	35.7976	36.0952	36.3952	36.696	36.9966	37.2975	37.5988	37.897	38.1984	38.4953	38.797	39.0985
foxh1/FOxA2_Danio_DNAs.txt	E4	90120.6	89454	89568.9	89085.7	88981.9	88641.9	88533.5	88024.4	88016.8	87725.8	88144.8	87686	87388.4	87520.1	87595.4	87470.9	87459	87594.2	87578.9	87478.7	87825.4	87629.2	88023.4	88099.2	88383.4	88871.6	89227.5	89286.8	89586.7	90184.9	90861	91232.1	92190.2	93097.3	93585.1	94254.2	95303	96666.1	97021.9	98787.5	100639	101817	104003	106143	108470	110446	113131	115689
foxh1/FOxA2_Danio_DNAs.txt	dE4	-368.104	-347.875	-327.067	-305.682	-283.719	-261.179	-238.06	-214.364	-190.09	-165.238	-139.808	-113.8	-87.2149	-60.0517	-32.3107	-3.99192	2.35499	17.8855	55.3994	95.583	127.834	149.66	188.827	222.561	234.357	284.352	334.023	354.509	399.08	471.223	541.956	609.893	688.422	769.783	854.006	942.818	1032.17	1131.77	1264.53	1412.94	1568.83	1722.26	1893.88	2093.91	2292.04	2503.92	2720.93	3004.13
foxh1/FOxA2_Danio_DNAs.txt	F4 temp	25.0014	25.303	25.6003	25.902	26.2032	26.5006	26.7996	27.0937	27.4048	27.7063	27.9992	28.2958	28.5974	28.9087	29.1936	29.5096	29.793	30.0942	30.393	30.7006	31.0058	31.2968	31.6029	31.8935	32.1821	32.4995	32.821	33.1042	33.378	33.7033	34.025	34.3049	34.5978	34.8976	35.1964	35.4995	35.7976	36.0952	36.3952	36.696	36.9966	37.2975	37.5988	37.897	38.1984	38.4953	38.797	39.0985
foxh1/FOxA2_Danio_DNAs.txt	F4	131524	131358	131905	131969	131712	131549	131544	132208	132064	132532	133462	133741	134089	135760	137289	137624	138299	140012	142149	143481	145331	147301	149494	152124	155595	158476	161639	165638	169257	173676	179265	183704	189154	196628	202770	211085	218828	229439	238660	248061	261625	273110	288062	303557	319610	335516	353237	372151
foxh1/FOxA2_Danio_DNAs.txt	dF4	54.5297	43.0571	43.4913	55.8322	80.08	116.234	164.296	224.264	296.139	379.92	475.609	583.204	702.706	834.114	977.43	1132.65	1299.18	1442.93	1621.34	1802.65	1980.51	2156.68	2374.87	2671.23	2910.41	3195.87	3518.86	3811.05	4199.95	4698.33	5206.93	5698.48	6238.78	6845.21	7527.33	8270.02	9002.68	9797.31	10610.3	11517	12581.8	13601.2	14638.4	15680	16734.5	17773.3	18724.7	19717.5
foxh1/FOxA2_Danio_DNAs.txt	G4 temp	25.0014	25.303	25.6003	25.902	26.2032	26.5006	26.7996	27.0937	27.4048	27.7063	27.9992	28.2958	28.5974	28.9087	29.1936	29.5096	29.793	30.0942	30.393	30.7006	31.0058	31.2968	31.6029	31.8935	32.1821	32.4995	32.821	33.1042	33.378	33.7033	34.025	34.3049	34.5978	34.8976	35.1964	35.4995	35.7976	36.0952	36.3952	36.696	36.9966	37.2975	37.5988	37.897	38.1984	38.4953	38.797	39.0985
foxh1/FOxA2_Danio_DNAs.txt	G4	37199.9	36639.2	36156.6	35997.6	35538	35281.5	35164.4	34780.7	34590.5	34205.2	34007.2	33855.2	33548.6	33298.2	33120.4	32911.3	32632	32439.6	32249	32249.8	31964.2	31797.3	31622.8	31441.2	31178.6	31227	30982.3	30629.8	30658.2	30528	30298.5	30195.3	30171.9	29873.6	29796.5	29681.6	29581	29459.2	29467.2	29346.5	29141.7	29109.8	28893.9	28782.1	28739	28752.8	28633	28666.7
foxh1/FOxA2_Danio_DNAs.txt	dG4	-439.653	-415.7	-392.803	-370.96	-350.173	-330.44	-311.762	-294.14	-277.572	-262.059	-247.602	-234.199	-221.851	-210.558	-200.321	-191.138	-194.99	-195.585	-187.935	-185.057	-184.716	-175.978	-171.981	-169.324	-162.39	-159.349	-150.85	-143.493	-143.719	-143.733	-140.076	-139.195	-140.29	-137.035	-126.375	-117.084	-112.526	-106.298	-102.743	-103.743	-96.0284	-86.5886	-88.0643	-82.6799	-74.9182	-70.2258	-62.607	-55.3127
foxh1/FOxA2_Danio_DNAs.txt	H4 temp	25.0014	25.303	25.6003	25.902	26.2032	26.5006	26.7996	27.0937	27.4048	27.7063	27.9992	28.2958	28.5974	28.9087	29.1936	29.5096	29.793	30.0942	30.393	30.7006	31.0058	31.2968	31.6029	31.8935	32.1821	32.4995	32.821	33.1042	33.378	33.7033	34.025	34.3049	34.5978	34.8976	35.1964	35.4995	35.7976	36.0952	36.3952	36.696	36.9966	37.2975	37.5988	37.897	38.1984	38.4953	38.797	39.0985
foxh1/FOxA2_Danio_DNAs.txt	H4	122779	122082	121954	121664	121497	121354	121213	121450	121483	121581	122069	122136	122476	123082	123755	124253	124790	125719	126571	127719	128857	130254	131706	133406	135457	137396	139728	142386	144867	148009	151525	155251	159192	164056	168875	174537	180444	187182	194335	201835	210652	219523	229731	240579	252041	263854	276804	289942
foxh1/FOxA2_Danio_DNAs.txt	dH4	-312.167	-297.795	-276.026	-246.859	-210.293	-166.33	-114.968	-56.2084	9.94935	83.5051	164.459	252.811	348.561	451.709	562.255	680.199	772.996	872.561	988.164	1113.75	1249.02	1394.47	1558.75	1751.73	1946.12	2168.51	2410.33	2657.56	2948.46	3286.36	3647.02	4031.89	4449.12	4894.43	5394.77	5940.87	6501.83	7097.69	7716.53	8386.05	9101.65	9807.11	10520.3	11200	11855.1	12508.4	13121.2	13668
foxh1/FOxA2_Danio_DNAs.txt	A5 temp	25.0042	25.3006	25.6084	25.8923	26.2028	26.5014	26.7986	27.0961	27.4059	27.7044	27.9868	28.2945	28.6084	28.8925	29.2091	29.5105	29.7981	30.0955	30.3884	30.6855	30.9916	31.291	31.6011	31.9112	32.2112	32.5072	32.8101	33.0828	33.4009	33.7237	34.0216	34.312	34.6086	34.8991	35.199	35.4937	35.8018	36.1004	36.3981	36.6994	36.9971	37.299	37.6002	37.9002	38.1971	38.497	38.8009	39.0997
foxh1/FOxA2_Danio_DNAs.txt	A5	116006	115483	115157	115000	114626	114301	114215	113880	113735	113604	113390	113253	113148	113031	112915	112756	112797	112704	112797	112741	112775	112691	112868	112947	113185	113257	113542	113673	114056	114297	114638	115023	115487	115936	116523	117251	117917	118785	119622	120639	121852	123080	124340	125910	127531	129303	131158	133296
foxh1/FOxA2_Danio_DNAs.txt	dA5	-380.563	-360.758	-340.697	-320.38	-299.807	-278.978	-257.893	-236.552	-214.955	-193.103	-170.994	-148.629	-126.009	-103.132	-79.9998	-56.6114	-44.0094	-28.1776	-4.39254	15.4692	32.9954	58.1067	84.1166	110.219	138.753	168.685	204.813	243.255	283.087	327.956	375.971	429.597	487.339	550.45	619.433	691.937	767.366	852.288	943.7	1041.81	1143.27	1251.75	1371.87	1497.88	1637.58	1786.69	1940.74	2110.48
foxh1/FOxA2_Danio_DNAs.txt	B5 temp	25.0042	25.3006	25.6084	25.8923	26.2028	26.5014	26.7986	27.0961	27.4059	27.7044	27.9868	28.2945	28.6084	28.8925	29.2091	29.5105	29.7981	30.0955	30.3884	30.6855	30.9916	31.291	31.6011	31.9112	32.2112	32.5072	32.8101	33.0828	33.4009	33.7237	34.0216	34.312	34.6086	34.8991	35.199	35.4937	35.8018	36.1004	36.3981	36.6994	36.9971	37.299	37.6002	37.9002	38.1971	38.497	38.8009	39.0997
foxh1/FOxA2_Danio_DNAs.txt	B5	238829	238400	238240	238092	237517	237129	237658	237255	236681	237027	236278	236684	237474	236969	237092	236617	237149	236543	237213	237511	236848	236951	237731	237977	239065	239168	240289	240050	242326	242859	244269	246032	247380	249444	252134	254493	258248	261195	264461	268584	274335	279546	285263	292765	301072	311384	321363	334802
foxh1/FOxA2_Danio_DNAs.txt	dB5	-195.862	-214.517	-228.533	-237.91	-242.647	-242.745	-238.203	-229.022	-215.202	-196.742	-173.643	-145.904	-113.526	-76.5088	-34.852	11.4443	42.0994	83.6785	117.562	155.7	183.409	251.483	360.202	437.498	505.403	586.592	712.21	870.979	1011.19	1140.57	1309.43	1501.53	1675.71	1872.32	2124.14	2341.07	2617.71	3051.03	3496	4033.62	4680.35	5512.59	6581.36	7865.81	9512.07	11471.3	13752.5	16419.8
foxh1/FOxA2_Danio_DNAs.txt	C5 temp	25.0042	25.3006	25.6084	25.8923	26.2028	26.5014	26.7986	27.0961	27.4059	27.7044	27.9868	28.2945	28.6084	28.8925	29.2091	29.5105	29.7981	30.0955	30.3884	30.6855	30.9916	31.291	31.6011	31.9112	32.2112	32.5072	32.8101	33.0828	33.4009	33.7237	34.0216	34.312	34.6086	34.8991	35.199	35.4937	35.8018	36.1004	36.3981	36.6994	36.9971	37.299	37.6002	37.9002	38.1971	38.497	38.8009	39.0997
foxh1/FOxA2_Danio_DNAs.txt	C5	60585.4	59922.4	59857.6	59304.3	58956.8	58866.6	58159.6	57961.2	57764.7	57286.3	57239	56683	56361.3	56423.7	56166.2	56011.3	55619.5	55759.6	55177.4	55021.5	55270.7	55101	54832.8	54708.7	54544	54156	54226	54523.3	54201.4	54197.3	53958	54022.3	54181.2	54219.6	53966	53926.2	54044.3	54127.8	54539.4	54699.6	54713.3	54713	55246.5	55313	55684.8	56126.5	56458.5	56935.9
foxh1/FOxA2_Danio_DNAs.txt	dC5	-471.852	-448.001	-424.905	-402.562	-380.974	-360.139	-340.059	-320.734	-302.162	-284.344	-267.281	-250.972	-235.417	-220.616	-206.569	-193.277	-199.576	-190.799	-168.847	-154.29	-138.341	-132.956	-136.859	-127.302	-112.849	-91.9476	-85.358	-86.4651	-67.6307	-52.3706	-37.2188	-23.9851	-5.43088	7.02314	9.36686	41.1115	81.1537	99.89	127.601	165.196	188.858	234.008	286.307	320.235	355.204	391.716	441.765	502.017
foxh1/FOxA2_Danio_DNAs.txt	D5 temp	25.0042	25.3006	25.6084	25.8923	26.2028	26.5014	26.7986	27.0961	27.4059	27.7044	27.9868	28.2945	28.6084	28.8925	29.2091	29.5105	29.7981	30.0955	30.3884	30.6855	30.9916	31.291	31.6011	31.9112	32.2112	32.5072	32.8101	33.0828	33.4009	33.7237	34.0216	34.312	34.6086	34.8991	35.199	35.4937	35.8018	36.1004	36.3981	36.6994	36.9971	37.299	37.6002	37.9002	38.1971	38.497	38.8009	39.0997
foxh1/FOxA2_Danio_DNAs.txt	D5	91376.7	90585.8	90543.2	90326.3	89882.5	89140.6	89398.6	89097.7	88874.3	88985.8	88540.8	88875.6	89058.4	88658.2	88702	88266.4	88198	88264.7	88770.9	88751.7	88227.6	88014.8	88349.9	88393.9	88312.2	88753.7	88954.4	88749.9	89545.7	89797.3	90078.2	90617.4	91369.5	92003.5	93210	94387.6	95148.7	96798.2	97582.1	99263	100898	102246	103815	105957	108009	109596	111671	114006
foxh1/FOxA2_Danio_DNAs.txt	dD5	-429.37	-401.92	-374.665	-347.606	-320.742	-294.073	-267.6	-241.322	-215.239	-189.352	-163.66	-138.164	-112.863	-87.757	-62.8466	-38.1316	-47.05	-38.9777	-20.7576	-14.8797	-4.98012	15.7214	56.7862	94.2549	131.616	183.366	250.609	326.856	389.403	472.233	558.95	630.38	711.09	816.824	936.917	1019.88	1082.95	1185.39	1271.02	1353.27	1451.78	1543.55	1633.96	1724.92	1828.44	1895.27	1980.61	2075.23
foxh1/FOxA2_Danio_DNAs.txt	E5 temp	25.0042	25.3006	25.6084	25.8923	26.2028	26.5014	26.7986	27.0961	27.4059	27.7044	27.9868	28.2945	28.6084	28.8925	29.2091	29.5105	29.7981	30.0955	30.3884	30.6855	30.9916	31.291	31.6011	31.9112	32.2112	32.5072	32.8101	33.0828	33.4009	33.7237	34.0216	34.312	34.6086	34.8991	35.199	35.4937	35.8018	36.1004	36.3981	36.6994	36.9971	37.299	37.6002	37.9002	38.1971	38.497	38.8009	39.0997
foxh1/FOxA2_Danio_DNAs.txt	E5	60946.5	60617.4	60354	60129.3	59803.4	59312.2	59125.1	58950.3	58548	58391.7	58170.8	57827.9	57672.4	57557.2	57443.6	57280.8	57125.8	56729.3	56729.8	56493.5	56361.7	56397.1	56345.3	56294.1	56374	56096	56270.2	56160.8	56258.6	56148.1	56208.3	56430.1	56383.3	56425.1	56595.1	56514.1	56751.9	56954.6	57283.1	57463.8	57779.7	58166.9	58461	58839.8	58904.2	59557.1	60027.2	60582.6
foxh1/FOxA2_Danio_DNAs.txt	dE5	-321.969	-314.224	-306.126	-297.674	-288.87	-279.712	-270.201	-260.336	-250.119	-239.548	-228.625	-217.348	-205.717	-193.734	-181.397	-168.708	-156.286	-137.667	-121.088	-102.153	-92.3379	-86.6244	-73.2703	-62.3035	-49.6951	-35.8062	-23.8973	-9.35808	16.8115	38.6229	52.8378	72.0554	81.2117	95.2091	116.449	134.669	162.599	194.675	224.856	256.138	280.944	310.69	343.545	374.804	415.291	462.421	519.786	566.132
foxh1/FOxA2_Danio_DNAs.txt	F5 temp	25.0042	25.3006	25.6084	25.8923	26.2028	26.5014	26.7986	27.0961	27.4059	27.7044	27.9868	28.2945	28.6084	28.8925	29.2091	29.5105	29.7981	30.0955	30.3884	30.6855	30.9916	31.291	31.6011	31.9112	32.2112	32.5072	32.8101	33.0828	33.4009	33.7237	34.0216	34.312	34.6086	34.8991	35.199	35.4937	35.8018	36.1004	36.3981	36.6994	36.9971	37.299	37.6002	37.9002	38.1971	38.497	38.8009	39.0997
foxh1/FOxA2_Danio_DNAs.txt	F5	55512.8	55482	55336.8	55481.1	55350.4	55495.9	55548.8	55489.8	55580.5	55588.6	55533.9	55480.2	55508.8	55380.8	55279.1	55094.5	55103.7	54852.1	54806.8	54467.2	54326	54175.2	54110.3	53844.4	53864.6	53508.7	53420.4	53328.1	53168.8	53105.6	53057.9	52953.8	52808.3	52792.6	52737.2	52777.4	52754.4	52703.7	52811.3	52768.7	52913.4	52951	53052.8	53073.7	53323.7	53423	53640.5	53833
foxh1/FOxA2_Danio_DNAs.txt	dF5	46.9493	32.5673	18.7882	5.61202	-6.96135	-18.9318	-30.2995	-41.0643	-51.2262	-60.7852	-69.7414	-78.0947	-85.8452	-92.9928	-99.5375	-105.479	-114.97	-129.316	-140.548	-150.409	-158.224	-156.027	-158.511	-156.897	-150.606	-145.738	-138.021	-124.823	-113.55	-103.967	-92.4064	-77.6996	-60.7531	-45.4093	-35.8424	-26.7804	-8.58755	10.4447	26.594	44.0454	61.8612	80.4427	102.834	126.016	147.922	172.159	198.753	227.192
foxh1/FOxA2_Danio_DNAs.txt	G5 temp	25.0042	25.3006	25.6084	25.8923	26.2028	26.5014	26.7986	27.0961	27.4059	27.7044	27.9868	28.2945	28.6084	28.8925	29.2091	29.5105	29.7981	30.0955	30.3884	30.6855	30.9916	31.291	31.6011	31.9112	32.2112	32.5072	32.8101	33.0828	33.4009	33.7237	34.0216	34.312	34.6086	34.8991	35.199	35.4937	35.8018	36.1004	36.3981	36.6994	36.9971	37.299	37.6002	37.9002	38.1971	38.497	38.8009	39.0997
foxh1/FOxA2_Danio_DNAs.txt	G5	45654.6	45113.4	44853.9	44653.5	44413.7	44285.2	43973.1	43792	43725.6	43527.8	43498.4	43353.5	43240.9	43282.7	43107.8	43073.1	43012.3	43078.9	42928	43000.5	43022.3	42983.2	43189.9	43313.2	43201.8	43212.4	43164.4	43099	43071.2	43170.6	43174.7	43616.4	44199.7	44892.4	45853.6	46604.9	47246.4	47567.1	47888.3	48006	47990.4	47929.9	47907.9	47866.3	47855.6	47864.6	47848.7	47789.1
foxh1/FOxA2_Danio_DNAs.txt	dG5	-377.202	-345.545	-315.125	-285.941	-257.994	-231.282	-205.807	-181.567	-158.564	-136.797	-116.267	-96.9721	-78.9138	-62.0916	-46.5056	-32.1557	-48.1834	-60.3314	-66.3996	-64.3836	-45.511	-14.4224	22.5236	67.8795	116.94	165.022	207.86	241.393	272.832	295.846	311.026	324.337	336.137	337.98	333.212	328.956	313.525	297.787	285.068	260.082	228.351	189.749	145.305	99.8885	52.732	2.74016	-40.6145	-67.8374
foxh1/FOxA2_Danio_DNAs.txt	H5 temp	25.0042	25.3006	25.6084	25.8923	26.2028	26.5014	26.7986	27.0961	27.4059	27.7044	27.9868	28.2945	28.6084	28.8925	29.2091	29.5105	29.7981	30.0955	30.3884	30.6855	30.9916	31.291	31.6011	31.9112	32.2112	32.5072	32.8101	33.0828	33.4009	33.7237	34.0216	34.312	34.6086	34.8991	35.199	35.4937	35.8018	36.1004	36.3981	36.6994	36.9971	37.299	37.6002	37.9002	38.1971	38.497	38.8009	39.0997
foxh1/FOxA2_Danio_DNAs.txt	H5	43716.7	43381.2	43021.7	42769.1	42483.9	42305.6	42069	41811	41638.7	41350.2	41177.4	40981.2	40752.4	40569.1	40303.5	40192.8	39999.4	39792.2	39551.8	39381.9	39226.3	39022.1	38827.4	38630.2	38426.9	38263.9	38003.3	37881.6	37622.5	37491.5	37288.4	37113.9	37009.2	36792.2	36674.9	36550.8	36443.1	36247.2	36167.1	36081	35959.3	35826.9	35800.6	35716	35705.9	35697.4	35635.4	35629.3
foxh1/FOxA2_Danio_DNAs.txt	dH5	-312.123	-299.957	-288.383	-277.403	-267.015	-257.22	-248.018	-239.409	-231.392	-223.969	-217.138	-210.9	-205.255	-200.203	-195.744	-191.877	-192.847	-194.511	-195.162	-196.798	-196.549	-192.932	-191.865	-191.471	-190.098	-187.495	-184.405	-182.697	-179.993	-178.858	-173.474	-164.96	-158.67	-153.469	-147.541	-137.778	-127.266	-118.66	-109.273	-99.2202	-88.1214	-79.1318	-70.004	-59.0904	-48.012	-35.6687	-23.7883	-8.28655
foxh1/FOxA2_Danio_DNAs.txt	A6 temp	25.0042	25.3006	25.6084	25.8923	26.2028	26.5014	26.7986	27.0961	27.4059	27.7044	27.9868	28.2945	28.6084	28.8925	29.2091	29.5105	29.7981	30.0955	30.3884	30.6855	30.9916	31.291	31.6011	31.9112	32.2112	32.5072	32.8101	33.0828	33.4009	33.7237	34.0216	34.312	34.6086	34.8991	35.199	35.4937	35.8018	36.1004	36.3981	36.6994	36.9971	37.299	37.6002	37.9002	38.1971	38.497	38.8009	39.0997
foxh1/FOxA2_Danio_DNAs.txt	A6	122237	121310	120709	120486	120171	119850	119563	119359	119024	118793	118506	118410	118126	117906	117834	117713	117442	117476	117270	117250	117237	117260	117215	117265	117324	117478	117481	117706	117929	118198	118340	118730	119037	119422	119883	120373	120926	121518	122108	122908	123705	124590	125612	126605	127709	128994	130460	131964
foxh1/FOxA2_Danio_DNAs.txt	dA6	-595.165	-556.186	-518.061	-480.791	-444.375	-408.813	-374.106	-340.253	-307.254	-275.11	-243.82	-213.385	-183.804	-155.077	-127.205	-100.187	-98.2993	-93.1949	-75.9996	-51.743	-28.7524	-4.49918	25.0091	51.9228	77.1455	105.585	136.806	171.12	205.097	242.38	280.858	317.138	358.212	404.558	452.248	504.952	561.988	621.272	680.653	745.549	821.389	900.061	984.393	1080.92	1184.18	1289.65	1408.33	1542.75
foxh1/FOxA2_Danio_DNAs.txt	B6 temp	25.0042	25.3006	25.6084	25.8923	26.2028	26.5014	26.7986	27.0961	27.4059	27.7044	27.9868	28.2945	28.6084	28.8925	29.2091	29.5105	29.7981	30.0955	30.3884	30.6855	30.9916	31.291	31.6011	31.9112	32.2112	32.5072	32.8101	33.0828	33.4009	33.7237	34.0216	34.312	34.6086	34.8991	35.199	35.4937	35.8018	36.1004	36.3981	36.6994	36.9971	37.299	37.6002	37.9002	38.1971	38.497	38.8009	39.0997
foxh1/FOxA2_Danio_DNAs.txt	B6	161170	160572	159959	159221	158867	158386	157879	157596	157562	157103	157049	156680	156617	156301	156367	156358	156116	156214	156477	156326	156217	156492	157076	157081	157669	158377	158616	159345	160358	161445	162292	163449	164847	166332	168023	170244	172623	175276	177940	181504	185374	190300	194822	200989	207034	214930	223683	234165
foxh1/FOxA2_Danio_DNAs.txt	dB6	-557.708	-541.198	-522.238	-500.828	-476.967	-450.657	-421.897	-390.686	-357.025	-320.915	-282.354	-241.343	-197.882	-151.972	-103.611	-52.7995	-9.4022	34.1767	75.4964	115.69	160.936	209.518	273.578	348.75	418.108	486.921	578.714	679.419	789.027	911.426	1038.99	1172.03	1303.12	1488.53	1691.45	1898.36	2147.05	2431.48	2783.16	3215.74	3742.57	4375.55	5191.52	6225.85	7460.86	8981.67	10860.1	13005.6
foxh1/FOxA2_Danio_DNAs.txt	C6 temp	25.0042	25.3006	25.6084	25.8923	26.2028	26.5014	26.7986	27.0961	27.4059	27.7044	27.9868	28.2945	28.6084	28.8925	29.2091	29.5105	29.7981	30.0955	30.3884	30.6855	30.9916	31.291	31.6011	31.9112	32.2112	32.5072	32.8101	33.0828	33.4009	33.7237	34.0216	34.312	34.6086	34.8991	35.199	35.4937	35.8018	36.1004	36.3981	36.6994	36.9971	37.299	37.6002	37.9002	38.1971	38.497	38.8009	39.0997
foxh1/FOxA2_Danio_DNAs.txt	C6	72275.9	71346.4	70574.2	69902.1	69294.1	68565.4	68056.6	67480.1	66850.6	66337	65835	65376.2	64923.8	64540.1	64091.5	63712.4	63315.4	62982.4	62657.7	62312	62029.1	61739.6	61376.8	61200.8	60839	60527.4	60292	60072.9	59805.8	59538.1	59225	59022.8	58816.9	58634.9	58472.3	58273.6	58097.6	57943.9	57779.1	57638.2	57543.2	57399.4	57382.5	57290.1	57254.5	57244.8	57271.7	57268.3
foxh1/FOxA2_Danio_DNAs.txt	dC6	-843.916	-800.598	-758.97	-719.033	-680.786	-644.229	-609.363	-576.187	-544.702	-514.907	-486.802	-460.388	-435.664	-412.63	-391.287	-371.635	-361.935	-352.92	-341.497	-327.279	-315.902	-305.184	-292.255	-283.993	-277.664	-269.366	-262.234	-255.232	-245.814	-237.998	-231.067	-222.435	-209.689	-197.95	-188.315	-175.959	-163.441	-151.14	-138.222	-124.326	-109.93	-93.9396	-76.6456	-59.7423	-42.1607	-24.7639	-8.84147	9.24078
foxh1/FOxA2_Danio_DNAs.txt	D6 temp	25.0042	25.3006	25.6084	25.8923	26.2028	26.5014	26.7986	27.0961	27.4059	27.7044	27.9868	28.2945	28.6084	28.8925	29.2091	29.5105	29.7981	30.0955	30.3884	30.6855	30.9916	31.291	31.6011	31.9112	32.2112	32.5072	32.8101	33.0828	33.4009	33.7237	34.0216	34.312	34.6086	34.8991	35.199	35.4937	35.8018	36.1004	36.3981	36.6994	36.9971	37.299	37.6002	37.9002	38.1971	38.497	38.8009	39.0997
foxh1/FOxA2_Danio_DNAs.txt	D6	89396.3	88600.9	88005.1	87357.3	86938.5	86454.7	86013.3	85489.7	85366.9	84836	84402.1	84271.2	83765	83397.7	83181.5	82870	82584.7	82415.6	82110.8	81824.2	81616.2	81279.5	81152.5	80901.3	80557.4	80327.1	80297.3	80064.4	79834.6	79737.7	79481	79522.8	79292.3	79196.1	79213.4	79166.2	78995.4	79044.8	79195.9	79195.6	79151.7	79156.2	79367.2	79628.6	79795.8	80031.8	80420.2	80658.6
foxh1/FOxA2_Danio_DNAs.txt	dD6	-669.418	-633.665	-599.285	-566.275	-534.638	-504.372	-475.477	-447.954	-421.802	-397.022	-373.613	-351.576	-330.91	-311.616	-293.693	-277.142	-273.397	-265.405	-262.618	-257.61	-244.633	-235.36	-234.732	-223.335	-205.723	-196.507	-183.521	-175.466	-169.937	-155.234	-141.489	-126.163	-99.8228	-83.7221	-72.309	-53.781	-34.3349	-4.37468	25.3288	45.9718	68.4896	104.454	143.248	176.999	215.007	251.104	289.488	330.564
foxh1/FOxA2_Danio_DNAs.txt	E6 temp	25.0042	25.3006	25.6084	25.8923	26.2028	26.5014	26.7986	27.0961	27.4059	27.7044	27.9868	28.2945	28.6084	28.8925	29.2091	29.5105	29.7981	30.0955	30.3884	30.6855	30.9916	31.291	31.6011	31.9112	32.2112	32.5072	32.8101	33.0828	33.4009	33.7237	34.0216	34.312	34.6086	34.8991	35.199	35.4937	35.8018	36.1004	36.3981	36.6994	36.9971	37.299	37.6002	37.9002	38.1971	38.497	38.8009	39.0997
foxh1/FOxA2_Danio_DNAs.txt	E6	43437.7	42897.3	42537.8	42323.9	41911.9	41627.9	41702.4	41252.3	41091.3	40760.3	40560.4	40444.2	40186.3	39855.3	39877.5	39746.4	39636.1	39566.4	39304.2	39103.6	39150.6	38965.1	39097.5	38964	38719.7	38503.4	38669.5	38612.9	38596.5	38588.1	38575.5	38490.3	38582.9	38669.1	38816.9	38939.6	39005.7	39028.6	39342.6	39653.5	39476.2	39710.7	39991	40411.3	40818.8	41097.9	41465.9	41901.9
foxh1/FOxA2_Danio_DNAs.txt	dE6	-407.637	-383.973	-361.098	-339.01	-317.71	-297.199	-277.475	-258.539	-240.391	-223.031	-206.458	-190.674	-175.678	-161.47	-148.049	-135.417	-132.914	-132.527	-125.527	-119.696	-113.688	-92.9796	-80.338	-78.2713	-60.9392	-44.5749	-34.1454	-26.9592	-25.8017	-12.532	9.07318	26.4346	49.6491	63.3175	73.4693	95.3006	112.022	139.42	173.106	191.937	208.691	235.013	265.53	296.481	337.589	374.985	404.453	436.669
foxh1/FOxA2_Danio_DNAs.txt	F6 temp	25.0042	25.3006	25.6084	25.8923	26.2028	26.5014	26.7986	27.0961	27.4059	27.7044	27.9868	28.2945	28.6084	28.8925	29.2091	29.5105	29.7981	30.0955	30.3884	30.6855	30.9916	31.291	31.6011	31.9112	32.2112	32.5072	32.8101	33.0828	33.4009	33.7237	34.0216	34.312	34.6086	34.8991	35.199	35.4937	35.8018	36.1004	36.3981	36.6994	36.9971	37.299	37.6002	37.9002	38.1971	38.497	38.8009	39.0997
foxh1/FOxA2_Danio_DNAs.txt	F6	43603.7	43121.2	42639.4	42504.4	42215.7	42080.4	41931.5	41616.5	41528	41282.5	41135.7	41027	40892.6	40889.2	40721.6	40445.2	40573.9	40266.3	40282.3	40132.8	40158.4	39845.6	39876.9	39840.4	39369.6	39675.8	39582.4	39528.7	39462.5	39409.8	39121.7	39025.7	39111.5	39379.4	39111.3	39206.4	39322.2	39271.4	39499.6	39403.6	39428.7	39728.9	39700.1	39802	39917.8	40293.1	40382.1	40809.5
foxh1/FOxA2_Danio_DNAs.txt	dF6	-391.391	-360.332	-330.849	-302.941	-276.607	-251.849	-228.667	-207.059	-187.027	-168.569	-151.687	-136.38	-122.649	-110.492	-99.9107	-90.9046	-95.0448	-109.935	-108.814	-100.139	-100.794	-93.2438	-92.0747	-88.0926	-77.9551	-78.7656	-73.4663	-62.2388	-51.0989	-44.8472	-42.572	-32.554	-16.2829	-3.78684	2.86364	14.3303	25.9528	39.9234	65.9185	71.3159	82.4808	119.825	138.452	157.06	187.063	208.049	217.897	236.522
foxh1/FOxA2_Danio_DNAs.txt	G6 temp	25.0042	25.3006	25.6084	25.8923	26.2028	26.5014	26.7986	27.0961	27.4059	27.7044	27.9868	28.2945	28.6084	28.8925	29.2091	29.5105	29.7981	30.0955	30.3884	30.6855	30.9916	31.291	31.6011	31.9112	32.2112	32.5072	32.8101	33.0828	33.4009	33.7237	34.0216	34.312	34.6086	34.8991	35.199	35.4937	35.8018	36.1004	36.3981	36.6994	36.9971	37.299	37.6002	37.9002	38.1971	38.497	38.8009	39.0997
foxh1/FOxA2_Danio_DNAs.txt	G6	39987.6	39605.9	39349.7	39044.9	38764	38689.7	38400.3	38205.7	38151.9	37966.2	37816.7	37587.3	37619.4	37446.9	37316.1	37065.3	36948.5	36877.2	36740.6	36661.7	36505.4	36354.7	36277.1	36133.8	35965.1	35902.6	35762.6	35689.6	35540.6	35435.9	35271.9	35100.6	35044	34898	34831.8	34639.9	34508.9	34550.2	34387	34240	34239.1	34156.7	34079.2	34082.1	33913.2	33925.3	33890.2	33867.3
foxh1/FOxA2_Danio_DNAs.txt	dG6	-318.58	-297.567	-277.642	-258.804	-241.053	-224.389	-208.812	-194.323	-180.921	-168.606	-157.378	-147.237	-138.184	-130.218	-123.339	-117.548	-118.837	-120.078	-120.97	-123.298	-120.156	-123.158	-128.404	-123.973	-123.086	-125.419	-126.963	-125.701	-119.521	-116.976	-119.505	-120.767	-118.452	-113.443	-107.786	-104.038	-102.007	-98.9837	-94.7716	-91.8508	-84.2956	-74.0677	-64.5779	-54.1336	-46.2945	-38.0874	-28.3441	-15.9316
foxh1/FOxA2_Danio_DNAs.txt	H6 temp	25.0042	25.3006	25.6084	25.8923	26.2028	26.5014	26.7986	27.0961	27.4059	27.7044	27.9868	28.2945	28.6084	28.8925	29.2091	29.5105	29.7981	30.0955	30.3884	30.6855	30.9916	31.291	31.6011	31.9112	32.2112	32.5072	32.8101	33.0828	33.4009	33.7237	34.0216	34.312	34.6086	34.8991	35.199	35.4937	35.8018	36.1004	36.3981	36.6994	36.9971	37.299	37.6002	37.9002	38.1971	38.497	38.8009	39.0997
foxh1/FOxA2_Danio_DNAs.txt	H6	41979.7	41705.5	41428.8	41255.1	41225.3	40962.2	40730.1	40790.7	40542.3	40407.8	40045.8	40611.8	40724.6	40780.8	40636.7	40383.3	40226.8	40205.2	40161	39971	39793	39576	39332.6	39212.9	39023.5	38915.9	38721.1	38535	38394.5	38207.1	38009.6	37812	37775.2	37775.4	37610.8	37466	37322.3	37224.5	37068.2	36968.3	36851.7	36863.9	36759.1	36659.1	36592.3	36515.2	36469.2	36439.9
foxh1/FOxA2_Danio_DNAs.txt	dH6	-230.395	-209.768	-190.623	-172.958	-156.773	-142.069	-128.846	-117.103	-106.841	-98.0587	-90.7573	-84.9364	-80.5961	-77.7362	-76.3569	-76.458	-87.187	-104.087	-116.282	-119.626	-126.211	-140.313	-147.136	-154.06	-167.124	-186.803	-188.155	-169.307	-157.982	-150.222	-149.288	-149.704	-144.004	-133.95	-125.692	-120.545	-116.14	-112.41	-106.672	-100.31	-92.5844	-82.1767	-73.8889	-64.7516	-55.2642	-46.3378	-37.6543	-27.1822
foxh1/FOxA2_Danio_DNAs.txt	A7 temp	25.0037	25.297	25.5998	25.9047	26.1947	26.4913	26.7975	27.1042	27.396	27.7045	27.9963	28.2949	28.6009	28.9014	29.2019	29.4903	29.7971	30.1036	30.3894	30.7008	30.9869	31.312	31.6036	31.902	32.2044	32.5037	32.8035	33.1078	33.3845	33.7102	34.0037	34.32	34.6121	34.9058	35.2029	35.5023	35.797	36.0965	36.3953	36.6992	36.9989	37.296	37.597	37.8967	38.198	38.4966	38.7987	39.1004
foxh1/FOxA2_Danio_DNAs.txt	A7	64254.6	63585.3	63034.1	62489.3	61964.9	61476.2	60982	60536.4	60071.8	59687.3	59267.8	58841.7	58535.2	58151.2	57813.6	57449	57146	56859.5	56603.1	56328.2	56088.8	55807.8	55569.6	55386.5	55149.4	54975	54755.3	54557.5	54430.4	54267.8	54136.9	54009.6	53847.6	53755.3	53701.6	53604.6	53565.5	53532.3	53468.7	53489.6	53486	53523.1	53615.9	53703.6	53795.3	53956.9	54134.9	54391.5
foxh1/FOxA2_Danio_DNAs.txt	dA7	-618.282	-593.866	-570.052	-546.839	-524.227	-502.216	-480.806	-459.998	-439.791	-420.185	-401.18	-382.777	-364.975	-347.774	-331.174	-315.175	-302.521	-289.888	-277.889	-265.636	-252.982	-241.558	-228.912	-217.322	-205.795	-193.377	-184.117	-172.754	-159.413	-147.833	-136.992	-126.336	-115.228	-103.758	-91.3576	-78.1593	-66.9596	-57.6247	-46.3518	-36.9485	-34.2086	-35.3916	-38.4848	-39.6883	-34.3625	-16.8589	25.5474	103.167
foxh1/FOxA2_Danio_DNAs.txt	B7 temp	25.0037	25.297	25.5998	25.9047	26.1947	26.4913	26.7975	27.1042	27.396	27.7045	27.9963	28.2949	28.6009	28.9014	29.2019	29.4903	29.7971	30.1036	30.3894	30.7008	30.9869	31.312	31.6036	31.902	32.2044	32.5037	32.8035	33.1078	33.3845	33.7102	34.0037	34.32	34.6121	34.9058	35.2029	35.5023	35.797	36.0965	36.3953	36.6992	36.9989	37.296	37.597	37.8967	38.198	38.4966	38.7987	39.1004
foxh1/FOxA2_Danio_DNAs.txt	B7	134171	133559	133148	132420	131983	131665	131193	130918	130376	130364	129570	129381	129518	129248	129034	129078	128857	128733	128551	128969	128870	128993	129592	129979	130023	130538	131178	131323	131720	133044	133798	134165	135253	136435	137969	138897	140706	142678	144755	146862	149537	152271	155700	158932	163209	168286	174002	180040
foxh1/FOxA2_Danio_DNAs.txt	dB7	-565.422	-545.116	-523.121	-499.438	-474.067	-447.007	-418.259	-387.822	-355.697	-321.883	-286.381	-249.191	-210.312	-169.744	-127.488	-83.5437	-35.6065	2.29756	35.0223	80.0903	135.035	175.027	223.775	280.837	344.132	402.528	455.332	540.147	628.844	695.459	773.976	873.251	961.577	1052	1179.37	1308.52	1430.61	1575.03	1736.26	1916.15	2122.7	2362.75	2703.03	3151.35	3781.53	4689.07	5919.68	7491.87
foxh1/FOxA2_Danio_DNAs.txt	C7 temp	25.0037	25.297	25.5998	25.9047	26.1947	26.4913	26.7975	27.1042	27.396	27.7045	27.9963	28.2949	28.6009	28.9014	29.2019	29.4903	29.7971	30.1036	30.3894	30.7008	30.9869	31.312	31.6036	31.902	32.2044	32.5037	32.8035	33.1078	33.3845	33.7102	34.0037	34.32	34.6121	34.9058	35.2029	35.5023	35.797	36.0965	36.3953	36.6992	36.9989	37.296	37.597	37.8967	38.198	38.4966	38.7987	39.1004
foxh1/FOxA2_Danio_DNAs.txt	C7	71675.8	70811.1	70186.9	70115.4	69643.3	69563.2	69118.1	69004.1	68559.7	68310.9	68543	68092.3	67176.6	67269	67540.3	66589.3	66838.6	66797.7	66497.6	66385.8	66263.4	65766.3	65364.9	65757.6	65610	65347.3	65351.5	65846.5	66094.7	65542.7	65820.5	66486.9	66462	66677.8	66312.3	67141	67504.8	67649	67510.1	68191.2	68381.7	69242.6	69399.2	70427.5	71337.8	71207.4	72077.2	73797.3
foxh1/FOxA2_Danio_DNAs.txt	dC7	-510.156	-487.824	-465.608	-443.509	-421.527	-399.661	-377.912	-356.279	-334.763	-313.364	-292.081	-270.915	-249.865	-228.932	-208.115	-187.415	-194.858	-189.933	-161.721	-144.702	-140.338	-113.839	-76.3309	-52.665	-38.77	-7.82613	25.8036	28.6835	27.7719	89.3554	127.227	122.328	165.304	210.969	224.149	260.028	287.767	287.706	330.026	363.318	334.796	316.68	256.435	137.39	-30.9158	-204.897	-241.935	-47.5036
foxh1/FOxA2_Danio_DNAs.txt	D7 temp	25.0037	25.297	25.5998	25.9047	26.1947	26.4913	26.7975	27.1042	27.396	27.7045	27.9963	28.2949	28.6009	28.9014	29.2019	29.4903	29.7971	30.1036	30.3894	30.7008	30.9869	31.312	31.6036	31.902	32.2044	32.5037	32.8035	33.1078	33.3845	33.7102	34.0037	34.32	34.6121	34.9058	35.2029	35.5023	35.797	36.0965	36.3953	36.6992	36.9989	37.296	37.597	37.8967	38.198	38.4966	38.7987	39.1004
foxh1/FOxA2_Danio_DNAs.txt	D7	76094	75566.3	75082.5	74859.6	74498	73953.9	73318.9	72912.7	72823.6	71769.9	72309.2	72481.5	71124.5	71390.3	70859.9	70830.7	70416.4	71332.9	70913.7	70532.8	70496.9	71381.8	70431.2	70507.6	70749.7	71099.1	70934.7	71642.2	71890.2	71714.3	71840	72300.6	73316.7	73576.2	73631.2	74788.5	75141.9	75623	76687	77925.8	79397.3	80741.1	81328.9	82799.5	84377.9	85623.4	87372.7	88408.1
foxh1/FOxA2_Danio_DNAs.txt	dD7	-526.914	-501.315	-475.683	-450.02	-424.325	-398.598	-372.84	-347.049	-321.227	-295.373	-269.487	-243.57	-217.62	-191.639	-165.626	-139.581	-132.308	-113.307	-61.9588	-27.2632	-2.41371	32.5569	52.3873	73.021	76.6025	101.702	189.629	233.142	255.443	308.684	356.077	414.332	508.007	594.167	643.522	699.674	775.443	848.977	903.566	950.173	1033.06	1044.82	985.997	885.974	673.846	480.455	347.771	378.303
foxh1/FOxA2_Danio_DNAs.txt	E7 temp	25.0037	25.297	25.5998	25.9047	26.1947	26.4913	26.7975	27.1042	27.396	27.7045	27.9963	28.2949	28.6009	28.9014	29.2019	29.4903	29.7971	30.1036	30.3894	30.7008	30.9869	31.312	31.6036	31.902	32.2044	32.5037	32.8035	33.1078	33.3845	33.7102	34.0037	34.32	34.6121	34.9058	35.2029	35.5023	35.797	36.0965	36.3953	36.6992	36.9989	37.296	37.597	37.8967	38.198	38.4966	38.7987	39.1004
foxh1/FOxA2_Danio_DNAs.txt	E7	44456.4	43871.1	43466.6	43321.2	43049.2	42845.1	42527	42200	41971	41762.5	41422.8	41235.7	40987.7	40843.4	40670.2	40535.4	40257	40202	39994.9	39756.4	39708.7	39598.6	39594.4	39361.3	39204.4	39273.8	39152.4	39138.1	39041.2	39035.2	38972.4	38785.3	38991.4	38950.3	39064.6	39063.8	39121.9	39118.7	39321	39418.5	39577.5	39713.2	39858.4	40194	40370.6	40569	40970.7	41226.2
foxh1/FOxA2_Danio_DNAs.txt	dE7	-418.576	-395.86	-373.913	-352.735	-332.327	-312.687	-293.817	-275.715	-258.383	-241.82	-226.026	-211.002	-196.746	-183.26	-170.543	-158.595	-160.222	-163.406	-153.942	-140.85	-126.483	-112.758	-105.535	-98.1675	-85.8139	-76.4082	-66.1279	-57.7163	-47.2781	-30.325	-16.9813	-5.67068	9.88426	26.1896	36.119	52.0577	72.1593	89.0213	106.612	122.188	147.638	170.844	191.551	220.447	247.588	277.312	302.754	333.808
foxh1/FOxA2_Danio_DNAs.txt	F7 temp	25.0037	25.297	25.5998	25.9047	26.1947	26.4913	26.7975	27.1042	27.396	27.7045	27.9963	28.2949	28.6009	28.9014	29.2019	29.4903	29.7971	30.1036	30.3894	30.7008	30.9869	31.312	31.6036	31.902	32.2044	32.5037	32.8035	33.1078	33.3845	33.7102	34.0037	34.32	34.6121	34.9058	35.2029	35.5023	35.797	36.0965	36.3953	36.6992	36.9989	37.296	37.597	37.8967	38.198	38.4966	38.7987	39.1004
foxh1/FOxA2_Danio_DNAs.txt	F7	44596.9	44155.2	43802.7	43364.1	43081	42784.4	42403.8	42266.8	41950.2	41690.9	41322.2	41151.2	40874.2	40662	40424.1	40279.7	40048.6	39789.6	39529.9	39352.1	39208.6	38948.2	38771.3	38558.6	38354.2	38191.8	38008.3	37839	37674.8	37540.9	37380.6	37117.3	36968.8	36790.4	36699.1	36545.7	36413.3	36378.8	36208.3	36132.8	35954.3	35952.3	35831.9	35793.9	35765	35824.8	35653.6	35800.1
foxh1/FOxA2_Danio_DNAs.txt	dF7	-403.123	-385.831	-369.232	-353.325	-338.111	-323.589	-309.759	-296.623	-284.178	-272.426	-261.366	-250.999	-241.325	-232.343	-224.053	-216.456	-211.048	-207.588	-206.82	-205.994	-201.2	-201.869	-197.577	-190.18	-185.563	-184.595	-183.038	-177.927	-175.356	-172.995	-164.273	-156.342	-153.289	-146.623	-140.303	-131.098	-126.102	-117.836	-104.672	-95.9714	-83.9383	-72.0489	-60.8087	-46.326	-30.334	-14.168	-1.75301	11.5484
foxh1/FOxA2_Danio_DNAs.txt	G7 temp	25.0037	25.297	25.5998	25.9047	26.1947	26.4913	26.7975	27.1042	27.396	27.7045	27.9963	28.2949	28.6009	28.9014	29.2019	29.4903	29.7971	30.1036	30.3894	30.7008	30.9869	31.312	31.6036	31.902	32.2044	32.5037	32.8035	33.1078	33.3845	33.7102	34.0037	34.32	34.6121	34.9058	35.2029	35.5023	35.797	36.0965	36.3953	36.6992	36.9989	37.296	37.597	37.8967	38.198	38.4966	38.7987	39.1004
foxh1/FOxA2_Danio_DNAs.txt	G7	47146.8	46536.1	45977.5	45630.4	45161.7	44757.4	44383.7	43976.1	43617.9	43217.2	42972.5	42601.4	42262.7	41967.8	41648.3	41282.8	40957.6	40738.5	40513.2	40172.3	39908.2	39673.2	39386.5	39171.6	38915.2	38668.2	38407.8	38193.3	37979.5	37698.3	37500.9	37348.2	37096.3	36910.1	36754.7	36548.7	36389.8	36167.8	36044.6	35858	35767.5	35623.9	35508.4	35363.5	35181.6	35083.8	35025.9	34883.4
foxh1/FOxA2_Danio_DNAs.txt	dG7	-531.75	-509.81	-488.704	-468.43	-448.99	-430.383	-412.609	-395.669	-379.561	-364.287	-349.846	-336.239	-323.464	-311.523	-300.415	-290.14	-286.682	-284.077	-279.219	-272.105	-266.922	-259.834	-254.271	-249.659	-246.014	-240.465	-232.973	-227.674	-219.379	-212.114	-209.656	-206.548	-200.334	-192.485	-186.173	-180.86	-171.291	-164.297	-159.423	-152.002	-145.446	-138.852	-130.41	-122.841	-117.613	-109.051	-98.0024	-91.0777
foxh1/FOxA2_Danio_DNAs.txt	H7 temp	25.0037	25.297	25.5998	25.9047	26.1947	26.4913	26.7975	27.1042	27.396	27.7045	27.9963	28.2949	28.6009	28.9014	29.2019	29.4903	29.7971	30.1036	30.3894	30.7008	30.9869	31.312	31.6036	31.902	32.2044	32.5037	32.8035	33.1078	33.3845	33.7102	34.0037	34.32	34.6121	34.9058	35.2029	35.5023	35.797	36.0965	36.3953	36.6992	36.9989	37.296	37.597	37.8967	38.198	38.4966	38.7987	39.1004
foxh1/FOxA2_Danio_DNAs.txt	H7	43074	42525.4	42139	41713.6	41394.2	41032.8	40685.9	40420.2	40064.3	39779.7	39486.8	39210.3	38935.8	38626.9	38362.2	38123.1	37865.1	37601.4	37365.6	37136.3	36883.4	36650	36433.2	36217.7	35971.4	35710.4	35523.8	35275.3	35055	34889	34643.4	34437.1	34242.4	34043.4	33851.2	33668.4	33476.5	33341.2	33157.8	32955.5	32801.9	32644.5	32492.8	32346.3	32231.3	32115.1	31947.4	31874.3
foxh1/FOxA2_Danio_DNAs.txt	dH7	-458.736	-438.645	-419.428	-401.085	-383.617	-367.022	-351.302	-336.456	-322.485	-309.387	-297.164	-285.815	-275.34	-265.739	-257.013	-249.16	-248.998	-247.57	-244.833	-241.887	-238.027	-236.468	-232.947	-228.22	-225.269	-222.14	-218.796	-215.183	-213.168	-211.553	-206.791	-202.617	-200.264	-195.241	-190.467	-186.77	-181.792	-176.146	-169.717	-163.77	-158.845	-153.013	-145.724	-138.844	-131.116	-122.641	-115.761	-107.939
foxh1/FOxA2_Danio_DNAs.txt	A8 temp	25.0037	25.297	25.5998	25.9047	26.1947	26.4913	26.7975	27.1042	27.396	27.7045	27.9963	28.2949	28.6009	28.9014	29.2019	29.4903	29.7971	30.1036	30.3894	30.7008	30.9869	31.312	31.6036	31.902	32.2044	32.5037	32.8035	33.1078	33.3845	33.7102	34.0037	34.32	34.6121	34.9058	35.2029	35.5023	35.797	36.0965	36.3953	36.6992	36.9989	37.296	37.597	37.8967	38.198	38.4966	38.7987	39.1004
foxh1/FOxA2_Danio_DNAs.txt	A8	70185.7	69391.9	68747.7	68187	67682.3	67087.3	66650.8	66169.7	65785.5	65314.8	64846.7	64487.5	63968.5	63555.8	63194.1	62759.8	62400.6	62029.5	61644.4	61261.7	60934.5	60650.8	60230.3	59926.9	59625.8	59303.3	58994.8	58724.5	58427.3	58095.2	57859.1	57529.5	57247.2	56944.4	56697.7	56464	56157.1	55957	55693.9	55506.7	55301.7	55080.5	54863.7	54663	54511.6	54306.2	54185.9	54027.7
foxh1/FOxA2_Danio_DNAs.txt	dA8	-675.328	-647.649	-621.044	-595.512	-571.053	-547.667	-525.354	-504.114	-483.948	-464.854	-446.834	-429.887	-414.013	-399.212	-385.484	-372.829	-368.398	-364.968	-359.402	-353.273	-347.513	-342.164	-335.607	-327.948	-321.003	-315.257	-306.802	-300.322	-297.287	-290.476	-284.716	-279.814	-273.16	-267.131	-261.704	-255.006	-247.173	-242.096	-236.766	-228.637	-220.1	-212.211	-205.239	-197.058	-190.489	-184.686	-181.229	-180.644
foxh1/FOxA2_Danio_DNAs.txt	B8 temp	25.0037	25.297	25.5998	25.9047	26.1947	26.4913	26.7975	27.1042	27.396	27.7045	27.9963	28.2949	28.6009	28.9014	29.2019	29.4903	29.7971	30.1036	30.3894	30.7008	30.9869	31.312	31.6036	31.902	32.2044	32.5037	32.8035	33.1078	33.3845	33.7102	34.0037	34.32	34.6121	34.9058	35.2029	35.5023	35.797	36.0965	36.3953	36.6992	36.9989	37.296	37.597	37.8967	38.198	38.4966	38.7987	39.1004
foxh1/FOxA2_Danio_DNAs.txt	B8	127487	126269	125328	124774	124516	123744	123261	123056	122466	121751	121259	121100	120852	119990	120029	119467	119243	118870	118582	118728	118270	118397	118018	117958	117961	118378	118146	118166	118731	119133	119031	119607	120067	120787	120991	121976	122899	123864	124540	125998	127340	128971	130252	132736	134953	137106	140661	143575
foxh1/FOxA2_Danio_DNAs.txt	dB8	-859.453	-818.013	-776.885	-736.07	-695.567	-655.376	-615.497	-575.931	-536.677	-497.736	-459.107	-420.79	-382.785	-345.093	-307.714	-270.646	-264.029	-256.369	-226.826	-183.621	-155.257	-124.248	-66.9917	-16.4953	13.8484	50.5395	111.346	170.738	206.645	272.092	330.165	386.434	443.809	495.12	579.014	649.24	726.867	815.81	899.128	1011.87	1123.77	1225.8	1400.23	1650.87	1953.58	2379.71	3050.75	3958.34
foxh1/FOxA2_Danio_DNAs.txt	C8 temp	25.0037	25.297	25.5998	25.9047	26.1947	26.4913	26.7975	27.1042	27.396	27.7045	27.9963	28.2949	28.6009	28.9014	29.2019	29.4903	29.7971	30.1036	30.3894	30.7008	30.9869	31.312	31.6036	31.902	32.2044	32.5037	32.8035	33.1078	33.3845	33.7102	34.0037	34.32	34.6121	34.9058	35.2029	35.5023	35.797	36.0965	36.3953	36.6992	36.9989	37.296	37.597	37.8967	38.198	38.4966	38.7987	39.1004
foxh1/FOxA2_Danio_DNAs.txt	C8	70400.1	69389.3	68713.6	68036.7	67584.4	66736.4	66228	65817.1	65315.3	64775.7	64175.4	63809.4	63415.4	62790.4	62490.6	61887.5	61500.3	61093.8	60694.1	60389.1	59916.2	59681.8	59193.2	58893.4	58526.6	58322.4	57953	57656.6	57457.7	57160.8	56824.3	56646	56388.3	56180.5	55904.6	55729.9	55546.2	55398.8	55178.2	55097.7	55063.9	54957.5	54690.8	54694.5	54730.8	54598.3	54738.9	54650.7
foxh1/FOxA2_Danio_DNAs.txt	dC8	-801.141	-765.716	-731.583	-698.742	-667.193	-636.937	-607.972	-580.299	-553.918	-528.829	-505.032	-482.527	-461.315	-441.394	-422.765	-405.428	-404.796	-399.788	-388.891	-374.255	-366.618	-362.479	-347.279	-332.499	-324.166	-317.078	-300.748	-282.052	-275.922	-263.51	-252.551	-244.391	-231.276	-220.919	-205.281	-191.802	-176.156	-161.224	-151.265	-136.455	-117.359	-102.045	-88.4613	-68.2954	-53.9889	-49.7258	-46.6746	-49.5473
foxh1/FOxA2_Danio_DNAs.txt	D8 temp	25.0037	25.297	25.5998	25.9047	26.1947	26.4913	26.7975	27.1042	27.396	27.7045	27.9963	28.2949	28.6009	28.9014	29.2019	29.4903	29.7971	30.1036	30.3894	30.7008	30.9869	31.312	31.6036	31.902	32.2044	32.5037	32.8035	33.1078	33.3845	33.7102	34.0037	34.32	34.6121	34.9058	35.2029	35.5023	35.797	36.0965	36.3953	36.6992	36.9989	37.296	37.597	37.8967	38.198	38.4966	38.7987	39.1004
foxh1/FOxA2_Danio_DNAs.txt	D8	60484.4	59979.9	59427.7	58971	58555.7	58084.5	57616.4	57282.6	56907.4	56265.4	56057.2	55730.1	55477.4	55003.7	54674.7	54255	53904.7	53625.9	53296.8	53009	52631.2	52469.2	51980.4	51819.1	51541.4	51203.3	50995.2	50779.9	50578.8	50278.7	49974.5	49803.4	49619.3	49437.3	49172.4	48946.2	48760.3	48531.1	48386.7	48258.2	48239.4	47982.8	47853.3	47745.9	47768.9	47679.7	47733.6	47760.5
foxh1/FOxA2_Danio_DNAs.txt	dD8	-509.71	-495.294	-481.267	-467.629	-454.381	-441.522	-429.052	-416.972	-405.281	-393.979	-383.067	-372.545	-362.411	-352.667	-343.313	-334.348	-328.193	-323.22	-316.098	-305.586	-297.978	-292.409	-285.099	-277.345	-279.734	-275.452	-260.649	-249.326	-243.799	-239.594	-234.107	-230.918	-221.917	-213.299	-205.085	-197.911	-187.335	-174.949	-164.676	-148.931	-132.926	-113.798	-89.1583	-64.5573	-42.7503	-26.0651	-12.8949	-13.7065
foxh1/FOxA2_Danio_DNAs.txt	E8 temp	25.0037	25.297	25.5998	25.9047	26.1947	26.4913	26.7975	27.1042	27.396	27.7045	27.9963	28.2949	28.6009	28.9014	29.2019	29.4903	29.7971	30.1036	30.3894	30.7008	30.9869	31.312	31.6036	31.902	32.2044	32.5037	32.8035	33.1078	33.3845	33.7102	34.0037	34.32	34.6121	34.9058	35.2029	35.5023	35.797	36.0965	36.3953	36.6992	36.9989	37.296	37.597	37.8967	38.198	38.4966	38.7987	39.1004
foxh1/FOxA2_Danio_DNAs.txt	E8	42568.3	42333.2	42037.6	41814.9	41407.1	41146.1	40827.7	40800.1	40499.3	40270.1	40053.6	39870	39839.2	39581.9	39315.9	39057.9	39029.2	38908.5	38746.6	38590.7	38353.2	38370.4	38138.6	38149.6	37867.3	37693.9	37793.1	37697.3	37666.1	37560	37459.6	37442.3	37394	37429	37359.9	37446	37445.8	37466.6	37545.5	37685.8	37852.8	37993.7	38078.6	38277.3	38314.7	38633.5	38933.1	39342.4
foxh1/FOxA2_Danio_DNAs.txt	dE8	-283.019	-275.203	-267.408	-259.634	-251.882	-244.151	-236.441	-228.753	-221.085	-213.44	-205.815	-198.212	-190.63	-183.07	-175.531	-168.013	-158.526	-150.943	-142.016	-137.064	-135.166	-130.09	-120.825	-112.098	-108.684	-101.996	-91.1431	-75.626	-58.9902	-50.4659	-47.6688	-38.8508	-20.2105	-1.9121	6.92147	21.3977	40.1336	55.0925	80.2114	100.405	113.29	136.97	165.382	195.858	224.183	250.094	281.434	314.486
foxh1/FOxA2_Danio_DNAs.txt	F8 temp	25.0037	25.297	25.5998	25.9047	26.1947	26.4913	26.7975	27.1042	27.396	27.7045	27.9963	28.2949	28.6009	28.9014	29.2019	29.4903	29.7971	30.1036	30.3894	30.7008	30.9869	31.312	31.6036	31.902	32.2044	32.5037	32.8035	33.1078	33.3845	33.7102	34.0037	34.32	34.6121	34.9058	35.2029	35.5023	35.797	36.0965	36.3953	36.6992	36.9989	37.296	37.597	37.8967	38.198	38.4966	38.7987	39.1004
foxh1/FOxA2_Danio_DNAs.txt	F8	39219.6	38771.9	38404.3	38024.1	37528.7	37340.3	36891.6	36705.2	36558.9	36055	35810.7	35593.2	35517.8	35102.6	34855.7	34664.4	34333	34259.1	34062	33654.3	33625.4	33405.1	33106.1	32967.3	32661.1	32503.1	32326.3	32238.3	31931.9	31785.3	31629.2	31429.8	31186.9	31191.7	30974.5	30764	30640.8	30654.2	30424.6	30269.1	30317.8	30323.8	30157.8	30187.6	30052.9	30117.6	30013.6	30154
foxh1/FOxA2_Danio_DNAs.txt	dF8	-419.226	-401.347	-384.186	-367.745	-352.022	-337.019	-322.734	-309.169	-296.322	-284.195	-272.786	-262.097	-252.126	-242.874	-234.342	-226.528	-220.151	-218.403	-216.04	-213.196	-210.072	-211.387	-209.775	-196.457	-197.127	-203.745	-197.594	-186.489	-179.554	-177.621	-170.755	-166.834	-160.126	-145.613	-142.247	-135.3	-119.304	-109.686	-99.2768	-89.3921	-81.2672	-69.2264	-53.4021	-40.6345	-28.977	-10.2074	4.89478	17.2673
foxh1/FOxA2_Danio_DNAs.txt	G8 temp	25.0037	25.297	25.5998	25.9047	26.1947	26.4913	26.7975	27.1042	27.396	27.7045	27.9963	28.2949	28.6009	28.9014	29.2019	29.4903	29.7971	30.1036	30.3894	30.7008	30.9869	31.312	31.6036	31.902	32.2044	32.5037	32.8035	33.1078	33.3845	33.7102	34.0037	34.32	34.6121	34.9058	35.2029	35.5023	35.797	36.0965	36.3953	36.6992	36.9989	37.296	37.597	37.8967	38.198	38.4966	38.7987	39.1004
foxh1/FOxA2_Danio_DNAs.txt	G8	37780.2	37281.6	36855.2	36535.8	36268.3	35945.4	35714.7	35379.5	35182.4	34856.9	34618.5	34402.6	34260.1	33959.6	33822.2	33588.5	33307.5	33130.4	32987.9	32690.1	32673.1	32406.4	32383.8	32154.6	32016.6	31854	31694.1	31424.1	31276.5	31137.9	30973.2	30850.9	30674.3	30516	30449.6	30249.9	30042.4	29993.4	29859.5	29702.7	29609.1	29503.8	29391.5	29324.9	29185.8	29259.2	29082	29059.1
foxh1/FOxA2_Danio_DNAs.txt	dG8	-422.802	-400.24	-378.679	-358.12	-338.563	-320.007	-302.453	-285.9	-270.349	-255.799	-242.251	-229.704	-218.159	-207.616	-198.074	-189.534	-187.924	-186.839	-186.261	-181.651	-174.808	-171.804	-171.13	-167.475	-165.262	-165.911	-163.806	-159.922	-157.069	-157.121	-153.723	-151.556	-151.33	-147.63	-145.672	-139.885	-133.43	-127.253	-119.694	-113.324	-104.806	-99.8299	-97.5102	-89.6934	-82.211	-75.1227	-66.6702	-60.4519
foxh1/FOxA2_Danio_DNAs.txt	H8 temp	25.0037	25.297	25.5998	25.9047	26.1947	26.4913	26.7975	27.1042	27.396	27.7045	27.9963	28.2949	28.6009	28.9014	29.2019	29.4903	29.7971	30.1036	30.3894	30.7008	30.9869	31.312	31.6036	31.902	32.2044	32.5037	32.8035	33.1078	33.3845	33.7102	34.0037	34.32	34.6121	34.9058	35.2029	35.5023	35.797	36.0965	36.3953	36.6992	36.9989	37.296	37.597	37.8967	38.198	38.4966	38.7987	39.1004
foxh1/FOxA2_Danio_DNAs.txt	H8	70621.9	70528	70430.6	70418	70318.4	70491.3	70453.1	70538.2	70655.6	70595.5	70746.1	70839.2	70951.2	71032.8	71071.5	71177.5	71186.9	71378.3	71367.3	71312.9	71350.7	71399.3	71344.1	71344	71214.7	71180.2	71014	70919	70730.6	70573.7	70384.3	70191.3	69946.1	69835.7	69574.6	69340	69131.4	69025	68684.7	68482.3	68332.9	68189.6	67896.3	67746.2	67512.9	67344.5	67133	67042.4
foxh1/FOxA2_Danio_DNAs.txt	dH8	-83.6626	-59.1326	-36.6479	-16.2086	2.18538	18.534	32.8372	45.0951	55.3076	63.4747	69.5965	73.6729	75.704	75.6896	73.63	69.5249	60.5272	45.3441	29.1021	12.2959	-4.16815	-23.2382	-42.0991	-56.0475	-78.6666	-101.623	-116.424	-130.914	-145.723	-160.322	-173.214	-186.447	-194.671	-198.24	-208.608	-215.288	-213.279	-213.706	-212.759	-210.196	-208.045	-206.381	-202.73	-194.89	-189.489	-180.516	-173.61	-167.028
foxh1/FOxA2_Danio_DNAs.txt	A9 temp	24.9947	25.2997	25.6074	25.8939	26.1895	26.5005	26.7872	27.1024	27.3957	27.695	28.0005	28.3063	28.5892	28.8926	29.1865	29.503	29.7916	30.0881	30.4064	30.6895	31.0103	31.2861	31.5902	31.9069	32.2073	32.5091	32.8018	33.1021	33.4063	33.7166	34.0122	34.3057	34.6039	34.9014	35.2003	35.4968	35.8002	36.0989	36.3958	36.6969	36.9949	37.2976	37.5989	37.8976	38.1987	38.5002	38.802	39.1013
foxh1/FOxA2_Danio_DNAs.txt	A9	64687.7	63730.7	63009.4	62500.5	61703.9	61285.5	60713.6	60041.1	59521.3	59139.5	58543.6	58145.1	57605.4	57291.4	56970.4	56643.7	56160.4	55808	55467.7	55065.6	54800	54322.6	54337.9	53912.4	53545	53337.7	52994.7	52764.7	52702.2	52245.2	52126	51961	51858.3	51538.4	51346.4	51179.8	51088.1	50860.7	50894.6	50813	50640.1	50581.9	50594.4	50605.3	50537.5	50621.7	50748.1	50864.7
foxh1/FOxA2_Danio_DNAs.txt	dA9	-796.085	-758.167	-721.6	-686.386	-652.523	-620.012	-588.853	-559.045	-530.589	-503.485	-477.732	-453.332	-430.282	-408.585	-388.239	-369.245	-365.468	-356.485	-337.619	-326.25	-316.452	-300.102	-293.664	-290.404	-275.34	-263.275	-256.643	-250.141	-239.406	-224.155	-211.474	-201.294	-195.867	-187.561	-178.867	-168.368	-165.688	-158.847	-145.076	-144.517	-143.262	-142.222	-137.882	-110.797	-80.4624	-33.9936	55.936	180.047
foxh1/FOxA2_Danio_DNAs.txt	B9 temp	24.9947	25.2997	25.6074	25.8939	26.1895	26.5005	26.7872	27.1024	27.3957	27.695	28.0005	28.3063	28.5892	28.8926	29.1865	29.503	29.7916	30.0881	30.4064	30.6895	31.0103	31.2861	31.5902	31.9069	32.2073	32.5091	32.8018	33.1021	33.4063	33.7166	34.0122	34.3057	34.6039	34.9014	35.2003	35.4968	35.8002	36.0989	36.3958	36.6969	36.9949	37.2976	37.5989	37.8976	38.1987	38.5002	38.802	39.1013
foxh1/FOxA2_Danio_DNAs.txt	B9	110374	109535	109598	107698	108458	107632	107239	107423	106518	106729	106280	106284	106352	105194	105520	105331	105197	104945	104756	105317	105380	104748	105250	105817	106414	106302	106648	107550	107698	107568	108746	109028	109394	110376	111752	113776	113761	115682	115937	118420	120405	123000	124880	127392	130401	133679	137294	141437
foxh1/FOxA2_Danio_DNAs.txt	dB9	-614.636	-581.634	-548.232	-514.429	-480.224	-445.619	-410.613	-375.206	-339.398	-303.189	-266.58	-229.569	-192.158	-154.345	-116.132	-77.5174	-40.0961	1.21274	-4.13739	-9.46473	57.1796	102.692	169.31	216.717	234.876	280.293	340.67	431.126	480.377	532.59	615.636	692.546	765.541	823.851	902.764	998.009	1092.85	1171.56	1256.39	1373.85	1494.15	1605.5	1719.91	1861.26	2122.56	2567.84	3249.98	4235.72
foxh1/FOxA2_Danio_DNAs.txt	C9 temp	24.9947	25.2997	25.6074	25.8939	26.1895	26.5005	26.7872	27.1024	27.3957	27.695	28.0005	28.3063	28.5892	28.8926	29.1865	29.503	29.7916	30.0881	30.4064	30.6895	31.0103	31.2861	31.5902	31.9069	32.2073	32.5091	32.8018	33.1021	33.4063	33.7166	34.0122	34.3057	34.6039	34.9014	35.2003	35.4968	35.8002	36.0989	36.3958	36.6969	36.9949	37.2976	37.5989	37.8976	38.1987	38.5002	38.802	39.1013
foxh1/FOxA2_Danio_DNAs.txt	C9	84946.7	84032.4	83471.9	83287.7	82309.9	82214.5	82103	81139.7	80540.4	80470	79800.1	79377.7	78971	78603.3	78417.8	78089.2	77508.7	77211.6	76831.7	76436.5	76141.4	75287.7	75942.8	75218	74738.8	74681.7	73989.1	73893.6	73979.4	73338	73274.1	73121.2	73082.8	72577.1	72260.8	72112.7	72120.8	71598.2	71998.1	71797.9	71673.9	71525.8	71694	71783.1	71315.6	71599	71906.6	71890.5
foxh1/FOxA2_Danio_DNAs.txt	dC9	-642.513	-618.472	-595.203	-572.706	-550.979	-530.024	-509.84	-490.428	-471.786	-453.916	-436.818	-420.49	-404.934	-390.149	-376.136	-362.894	-372.416	-368.978	-343.906	-339.207	-340.66	-309.102	-305.444	-321.691	-303.499	-287.297	-286.38	-283.205	-262.389	-241	-233.058	-223.001	-210.805	-194.552	-181.419	-162.563	-162.012	-143.404	-100.93	-88.1562	-72.716	-69.0912	-74.3108	-51.4255	-60.2489	-96.8206	-120.534	-156.391
foxh1/FOxA2_Danio_DNAs.txt	D9 temp	24.9947	25.2997	25.6074	25.8939	26.1895	26.5005	26.7872	27.1024	27.3957	27.695	28.0005	28.3063	28.5892	28.8926	29.1865	29.503	29.7916	30.0881	30.4064	30.6895	31.0103	31.2861	31.5902	31.9069	32.2073	32.5091	32.8018	33.1021	33.4063	33.7166	34.0122	34.3057	34.6039	34.9014	35.2003	35.4968	35.8002	36.0989	36.3958	36.6969	36.9949	37.2976	37.5989	37.8976	38.1987	38.5002	38.802	39.1013
foxh1/FOxA2_Danio_DNAs.txt	D9	73466.8	72690.7	71954.6	72052.5	70759.9	70453.5	69785.1	69108.6	68711.3	68181.9	67633.9	67037.1	66347.8	66332.3	65738.9	65493	64938.3	64611.4	64203.9	63695	63239.2	62961.9	62733.1	62202.2	61657.3	61471.5	61109.9	60782.4	60678.2	60422.6	60187.2	60119	60315.3	59873.9	59506.1	59367.6	59443.4	59284.5	59956.5	59638.6	59429.3	59391.4	59754.6	60096.9	60328.8	60756.6	60962.4	61498.4
foxh1/FOxA2_Danio_DNAs.txt	dD9	-661.502	-646.878	-632.253	-617.626	-602.999	-588.371	-573.741	-559.111	-544.48	-529.848	-515.214	-500.58	-485.945	-471.308	-456.671	-442.033	-445.053	-437.429	-394.841	-373.149	-373.26	-356.941	-360.772	-350.231	-313.853	-289.88	-281.357	-283.223	-263.611	-237.858	-212.151	-184.373	-170.494	-142.953	-111.549	-79.4308	-51.9681	-13.1459	38.3983	72.8998	103.129	143.253	191.124	238.566	250.131	197.362	76.1543	-87.3073
foxh1/FOxA2_Danio_DNAs.txt	E9 temp	24.9947	25.2997	25.6074	25.8939	26.1895	26.5005	26.7872	27.1024	27.3957	27.695	28.0005	28.3063	28.5892	28.8926	29.1865	29.503	29.7916	30.0881	30.4064	30.6895	31.0103	31.2861	31.5902	31.9069	32.2073	32.5091	32.8018	33.1021	33.4063	33.7166	34.0122	34.3057	34.6039	34.9014	35.2003	35.4968	35.8002	36.0989	36.3958	36.6969	36.9949	37.2976	37.5989	37.8976	38.1987	38.5002	38.802	39.1013
foxh1/FOxA2_Danio_DNAs.txt	E9	47716.7	47312.6	46753.6	46592.9	46200.8	45895.5	45471.6	45197	44825.1	44533.9	44260	43938.5	43675.9	43475.4	43129.6	42893.2	42628.3	42330	42151.2	41906.1	41659.5	41520.5	41301.4	41109.6	40863.6	40824.6	40534.3	40332.7	40284.9	40229.7	40072.7	39982.1	39986.4	39869.7	39734.7	39731.4	39740.4	39679.8	39980.8	39925.8	39970.1	40049.1	40316.7	40540	40586.6	40797.2	41358.8	41552.1
foxh1/FOxA2_Danio_DNAs.txt	dE9	-396.269	-386.852	-377.432	-368.009	-358.583	-349.154	-339.721	-330.285	-320.847	-311.405	-301.96	-292.511	-283.06	-273.606	-264.148	-254.687	-248.124	-244.812	-232.98	-219.404	-211.564	-202.49	-198.619	-191.407	-177.423	-163.908	-154.859	-146.442	-127.372	-108.869	-101.581	-88.1961	-67.3941	-49.6966	-28.7987	-6.53402	10.6579	31.0511	53.969	79.2846	107.516	131.536	155.929	188.563	219.976	254.183	288.677	321.186
foxh1/FOxA2_Danio_DNAs.txt	F9 temp	24.9947	25.2997	25.6074	25.8939	26.1895	26.5005	26.7872	27.1024	27.3957	27.695	28.0005	28.3063	28.5892	28.8926	29.1865	29.503	29.7916	30.0881	30.4064	30.6895	31.0103	31.2861	31.5902	31.9069	32.2073	32.5091	32.8018	33.1021	33.4063	33.7166	34.0122	34.3057	34.6039	34.9014	35.2003	35.4968	35.8002	36.0989	36.3958	36.6969	36.9949	37.2976	37.5989	37.8976	38.1987	38.5002	38.802	39.1013
foxh1/FOxA2_Danio_DNAs.txt	F9	42341.8	41772.9	41203	40717.2	40246.6	39850.4	39436	39122.7	38767.1	38429.1	38048.5	37734.7	37359.9	37031	36752.2	36399.6	36081.6	35770.9	35483.2	35220.6	34933.1	34658.8	34378.8	34161	33897.2	33701.5	33437.9	33252.1	33044	32848.1	32657.3	32443	32262.8	32084.2	31951.6	31726.2	31580	31436.8	31331.9	31192.8	31084.1	31009.5	30847.7	30822	30765.5	30662.5	30550.3	30607
foxh1/FOxA2_Danio_DNAs.txt	dF9	-532.394	-512.218	-492.7	-473.839	-455.634	-438.087	-421.197	-404.964	-389.388	-374.47	-360.208	-346.603	-333.655	-321.365	-309.731	-298.755	-291.134	-286.467	-282.739	-276.904	-269.808	-264.021	-257.125	-248.312	-239.502	-232.562	-223.643	-215.815	-210.656	-200.869	-190.377	-184.878	-178.656	-170.162	-162.168	-153.298	-145.941	-140.635	-133.328	-124.319	-114.917	-106.301	-96.1095	-83.5432	-72.054	-58.5296	-45.0621	-32.5243
foxh1/FOxA2_Danio_DNAs.txt	G9 temp	24.9947	25.2997	25.6074	25.8939	26.1895	26.5005	26.7872	27.1024	27.3957	27.695	28.0005	28.3063	28.5892	28.8926	29.1865	29.503	29.7916	30.0881	30.4064	30.6895	31.0103	31.2861	31.5902	31.9069	32.2073	32.5091	32.8018	33.1021	33.4063	33.7166	34.0122	34.3057	34.6039	34.9014	35.2003	35.4968	35.8002	36.0989	36.3958	36.6969	36.9949	37.2976	37.5989	37.8976	38.1987	38.5002	38.802	39.1013
foxh1/FOxA2_Danio_DNAs.txt	G9	40791.1	40177.5	39740.8	39356	38998.1	38651.9	38326.5	38006.7	37684.2	37433.2	37170.6	36882.9	36675	36471.5	36206.5	35977.6	35763.3	35568.7	35345	35104.5	34910.2	34668.1	34515.4	34220.8	34069.8	33816.1	33627.4	33392	33233.3	33006	32836	32598.2	32396.4	32206.6	32005.8	31847.1	31632.9	31439.3	31284.3	31109.4	30941.5	30719.3	30634.4	30438.3	30255.5	30168.1	29939.6	29836.7
foxh1/FOxA2_Danio_DNAs.txt	dG9	-498.658	-470.264	-443.232	-417.564	-393.258	-370.315	-348.734	-328.517	-309.662	-292.17	-276.041	-261.274	-247.87	-235.83	-225.151	-215.836	-215.729	-216.578	-214.515	-212.828	-211.078	-208.965	-208.749	-209.739	-209.409	-206.983	-207.84	-207.98	-203.497	-202.759	-201.399	-198.525	-197.717	-194.356	-192.243	-190.648	-187.745	-182.018	-177.518	-174.693	-169.956	-165.809	-162.152	-156.679	-150.288	-143.097	-136.66	-131.268
foxh1/FOxA2_Danio_DNAs.txt	H9 temp	24.9947	25.2997	25.6074	25.8939	26.1895	26.5005	26.7872	27.1024	27.3957	27.695	28.0005	28.3063	28.5892	28.8926	29.1865	29.503	29.7916	30.0881	30.4064	30.6895	31.0103	31.2861	31.5902	31.9069	32.2073	32.5091	32.8018	33.1021	33.4063	33.7166	34.0122	34.3057	34.6039	34.9014	35.2003	35.4968	35.8002	36.0989	36.3958	36.6969	36.9949	37.2976	37.5989	37.8976	38.1987	38.5002	38.802	39.1013
foxh1/FOxA2_Danio_DNAs.txt	H9	68667.7	67940.9	67474.2	67149.5	66778.5	66392.5	66076.3	65708.2	65322.1	65053.9	64735.5	64421.2	64191	63908.1	63642.6	63350.5	63055.1	62888.5	62566.4	62280.5	62041.3	61760.7	61553.6	61268.2	61021.1	60738.2	60504.3	60244.1	59946.3	59646.7	59425.9	59121.5	58815.1	58550.5	58311.4	57999.8	57768.5	57491.4	57249.6	56996.3	56765.6	56489	56298.7	56029.8	55820	55581.1	55351.1	55145
foxh1/FOxA2_Danio_DNAs.txt	dH9	-541.219	-511.139	-482.609	-455.628	-430.198	-406.317	-383.987	-363.206	-343.975	-326.294	-310.163	-295.582	-282.551	-271.07	-261.138	-252.756	-257.437	-262.292	-261.831	-258.86	-258.648	-258.98	-259.368	-263.042	-265.419	-265.914	-268.762	-269.608	-268.793	-269.151	-269.007	-270.306	-269.922	-268.22	-268.202	-266.764	-264.47	-260.396	-255.904	-253.084	-248.695	-242.359	-235.467	-228.567	-222.032	-213.482	-206.04	-200.037
foxh1/FOxA2_Danio_DNAs.txt	A10 temp	24.9947	25.2997	25.6074	25.8939	26.1895	26.5005	26.7872	27.1024	27.3957	27.695	28.0005	28.3063	28.5892	28.8926	29.1865	29.503	29.7916	30.0881	30.4064	30.6895	31.0103	31.2861	31.5902	31.9069	32.2073	32.5091	32.8018	33.1021	33.4063	33.7166	34.0122	34.3057	34.6039	34.9014	35.2003	35.4968	35.8002	36.0989	36.3958	36.6969	36.9949	37.2976	37.5989	37.8976	38.1987	38.5002	38.802	39.1013
foxh1/FOxA2_Danio_DNAs.txt	A10	61809.6	60961.1	60194.4	59644.2	59067.5	58467.7	57998.5	57592.1	56997.9	56553.9	56148.6	55688.4	55142.6	54812.3	54427.3	54039	53672.7	53308.4	52991.3	52512.9	52191	51952.3	51545.4	51181.2	51024.8	50682.4	50321.4	49910.6	49908	49577.9	49327.3	49088.4	48888.1	48585.6	48422.7	48242	47997.7	47827.1	47692.2	47481.4	47330.1	47182	47129.3	47041.3	46828.8	46869.7	46829.4	46794.2
foxh1/FOxA2_Danio_DNAs.txt	dA10	-734.135	-701.622	-670.307	-640.19	-611.272	-583.552	-557.03	-531.706	-507.581	-484.655	-462.926	-442.396	-423.065	-404.931	-387.996	-372.259	-366.828	-361.979	-354.063	-345.679	-337.407	-328.078	-316.703	-307.157	-299.073	-288.414	-280.049	-276.398	-266.343	-255.462	-248.853	-238.739	-228.551	-218.803	-210.85	-202.424	-190.86	-184.808	-179.581	-167.925	-160.935	-158.296	-159.061	-153.829	-142.905	-132.299	-110.867	-79.1042
foxh1/FOxA2_Danio_DNAs.txt	B10 temp	24.9947	25.2997	25.6074	25.8939	26.1895	26.5005	26.7872	27.1024	27.3957	27.695	28.0005	28.3063	28.5892	28.8926	29.1865	29.503	29.7916	30.0881	30.4064	30.6895	31.0103	31.2861	31.5902	31.9069	32.2073	32.5091	32.8018	33.1021	33.4063	33.7166	34.0122	34.3057	34.6039	34.9014	35.2003	35.4968	35.8002	36.0989	36.3958	36.6969	36.9949	37.2976	37.5989	37.8976	38.1987	38.5002	38.802	39.1013
foxh1/FOxA2_Danio_DNAs.txt	B10	98562.2	97942.8	97599.1	96992.3	96508.9	96288.1	95893.4	95479.5	95388.4	95088.9	94798.1	94642.4	94719.7	94447.3	94106.1	94029.4	93897.8	93747.7	93560.5	93867.5	93769.1	93691.3	93675.3	93879.7	93661.6	94012.7	94200.4	94566.5	94386.9	94731.1	95067.2	95309	95778.1	96491.1	96962.3	97489.7	98382.5	99274.3	100115	101231	102504	103897	105289	106863	109113	111019	113705	116515
foxh1/FOxA2_Danio_DNAs.txt	dB10	-529.515	-499.406	-469.58	-440.036	-410.775	-381.796	-353.099	-324.685	-296.553	-268.704	-241.137	-213.852	-186.85	-160.13	-133.693	-107.538	-90.1735	-76.0564	-58.252	-38.1966	-17.0428	3.20372	25.4305	54.8617	84.7552	112.225	149.259	201.378	243.652	282.15	329.04	377.522	430.759	484.578	547.076	614.698	683.536	758.281	822.701	874.058	939.278	994.364	1040.92	1102.9	1213.31	1455.72	1869.47	2536.16
foxh1/FOxA2_Danio_DNAs.txt	C10 temp	24.9947	25.2997	25.6074	25.8939	26.1895	26.5005	26.7872	27.1024	27.3957	27.695	28.0005	28.3063	28.5892	28.8926	29.1865	29.503	29.7916	30.0881	30.4064	30.6895	31.0103	31.2861	31.5902	31.9069	32.2073	32.5091	32.8018	33.1021	33.4063	33.7166	34.0122	34.3057	34.6039	34.9014	35.2003	35.4968	35.8002	36.0989	36.3958	36.6969	36.9949	37.2976	37.5989	37.8976	38.1987	38.5002	38.802	39.1013
foxh1/FOxA2_Danio_DNAs.txt	C10	83822.9	82863	81968.4	81313.5	80727.9	80098	79555.6	78934	78552.1	77879.8	77502.8	76995.2	76538.2	76019.7	75595.1	75178.3	74713.1	74192.3	73915.2	73507.3	73066.1	72750.1	72252.1	71793.2	71599.7	71249.3	70890.3	70335.7	70236.2	69838.8	69581.4	69318.6	69034.6	68691.8	68499.4	68252.8	67988.5	67687.3	67595.6	67384.3	67178.9	66951.9	66684.9	66749.3	66441.2	66363.6	66371.5	66238.3
foxh1/FOxA2_Danio_DNAs.txt	dC10	-824.756	-787.507	-751.727	-717.418	-684.578	-653.207	-623.306	-594.875	-567.914	-542.422	-518.4	-495.848	-474.765	-455.152	-437.008	-420.335	-416.079	-413.334	-409.564	-402.15	-392.924	-382.451	-376.783	-368.878	-358.935	-348.998	-333.992	-327.494	-319.447	-307.33	-299.719	-290.138	-281.588	-268.283	-253.009	-244.879	-233.732	-222.84	-214.559	-201.21	-188.391	-177.006	-168.59	-158.136	-143.718	-134.523	-124.884	-122.165
foxh1/FOxA2_Danio_DNAs.txt	D10 temp	24.9947	25.2997	25.6074	25.8939	26.1895	26.5005	26.7872	27.1024	27.3957	27.695	28.0005	28.3063	28.5892	28.8926	29.1865	29.503	29.7916	30.0881	30.4064	30.6895	31.0103	31.2861	31.5902	31.9069	32.2073	32.5091	32.8018	33.1021	33.4063	33.7166	34.0122	34.3057	34.6039	34.9014	35.2003	35.4968	35.8002	36.0989	36.3958	36.6969	36.9949	37.2976	37.5989	37.8976	38.1987	38.5002	38.802	39.1013
foxh1/FOxA2_Danio_DNAs.txt	D10	66431.8	65596.8	64920.5	64261.5	63803.3	63134.6	62740	62062.1	61693.5	61192.5	60704.4	60335.5	60030.1	59614.2	59225.5	58775.4	58429.8	58068.1	57757.1	57296.3	57050.5	56764	56382.5	56048.3	55907.3	55601.4	55337.4	55186.8	54897.3	54580.2	54398.7	54266.4	54141.4	53930.1	53875	53788.4	53626.4	53605.5	53652.9	53666	53708.2	53712.2	53873.5	54054.1	54274.3	54527.8	54805.9	55164.4
foxh1/FOxA2_Danio_DNAs.txt	dD10	-725.562	-693.392	-662.331	-632.379	-603.535	-575.8	-549.173	-523.655	-499.246	-475.945	-453.753	-432.67	-412.695	-393.828	-376.071	-359.422	-354.818	-347.252	-339.257	-329.382	-317.138	-305.348	-298.457	-290.854	-277.543	-265.973	-253.168	-237.427	-220.548	-204.316	-187.761	-170.164	-149.494	-129.568	-108.961	-86.5513	-62.512	-37.5463	-6.00446	33.3456	68.2305	99.7171	139.808	177.728	200.909	198.211	147.543	24.6583
foxh1/FOxA2_Danio_DNAs.txt	E10 temp	24.9947	25.2997	25.6074	25.8939	26.1895	26.5005	26.7872	27.1024	27.3957	27.695	28.0005	28.3063	28.5892	28.8926	29.1865	29.503	29.7916	30.0881	30.4064	30.6895	31.0103	31.2861	31.5902	31.9069	32.2073	32.5091	32.8018	33.1021	33.4063	33.7166	34.0122	34.3057	34.6039	34.9014	35.2003	35.4968	35.8002	36.0989	36.3958	36.6969	36.9949	37.2976	37.5989	37.8976	38.1987	38.5002	38.802	39.1013
foxh1/FOxA2_Danio_DNAs.txt	E10	43330	42955	42576.9	42356.9	42059.1	41746.9	41580.3	41299.9	41075.2	40831.3	40663.6	40513.1	40207.6	39905.3	39942.6	39508	39430.1	39033.5	38857.8	38699	38537.1	38358	38208.3	38086.3	38033.6	37804.2	37671.7	37429.6	37373.9	37305.4	37301.3	37187.7	37034.5	36959.5	36975.1	37103.4	37144.6	37068.6	37100.4	37085.8	37303.8	37341.5	37283.5	37659.1	37631.2	37905.3	38034.1	38486.9
foxh1/FOxA2_Danio_DNAs.txt	dE10	-319.123	-311.143	-303.183	-295.243	-287.323	-279.424	-271.545	-263.686	-255.848	-248.03	-240.231	-232.454	-224.696	-216.959	-209.241	-201.544	-194.892	-190.986	-188.007	-186.517	-185.869	-175.927	-164.308	-155.042	-148.246	-139.184	-119.565	-110.131	-103.785	-85.2317	-71.6143	-63.1142	-51.9736	-41.7271	-30.944	-12.0959	6.45487	21.3854	44.1399	66.2014	85.2983	107.973	129.889	146.872	171.361	209.524	246.528	272.532
foxh1/FOxA2_Danio_DNAs.txt	F10 temp	24.9947	25.2997	25.6074	25.8939	26.1895	26.5005	26.7872	27.1024	27.3957	27.695	28.0005	28.3063	28.5892	28.8926	29.1865	29.503	29.7916	30.0881	30.4064	30.6895	31.0103	31.2861	31.5902	31.9069	32.2073	32.5091	32.8018	33.1021	33.4063	33.7166	34.0122	34.3057	34.6039	34.9014	35.2003	35.4968	35.8002	36.0989	36.3958	36.6969	36.9949	37.2976	37.5989	37.8976	38.1987	38.5002	38.802	39.1013
foxh1/FOxA2_Danio_DNAs.txt	F10	55571.9	54652.5	53855.1	53143.2	52450.2	51731.7	51307.1	50814.2	50204.4	49770.5	49275.4	48918.4	48429.3	47779.1	47720.5	47145.6	46880.8	46404.6	46046.5	45719.1	45389	45063.5	44816.6	44410.1	44285	43849.5	43579.3	43219.7	42861	42559.8	42485.4	42188.9	41835	41596.3	41187.2	41054	41038.8	40550.3	40434.3	40200.7	40128.7	39795.6	39457.4	39679.4	39270	39190.8	38950.7	38990.6
foxh1/FOxA2_Danio_DNAs.txt	dF10	-831.845	-789.489	-748.824	-709.85	-672.568	-636.977	-603.078	-570.87	-540.353	-511.528	-484.394	-458.952	-435.201	-413.142	-392.774	-374.097	-361.259	-352.409	-341.961	-335.378	-340.525	-331.822	-316.707	-313.319	-310.237	-302.501	-287.906	-286.9	-291.083	-278.541	-268.107	-264.979	-257.729	-252.496	-251.304	-240.856	-231.148	-224.906	-218.691	-207.99	-194.676	-185.311	-173.513	-173.849	-165.706	-138.333	-117.886	-108.017
foxh1/FOxA2_Danio_DNAs.txt	G10 temp	24.9947	25.2997	25.6074	25.8939	26.1895	26.5005	26.7872	27.1024	27.3957	27.695	28.0005	28.3063	28.5892	28.8926	29.1865	29.503	29.7916	30.0881	30.4064	30.6895	31.0103	31.2861	31.5902	31.9069	32.2073	32.5091	32.8018	33.1021	33.4063	33.7166	34.0122	34.3057	34.6039	34.9014	35.2003	35.4968	35.8002	36.0989	36.3958	36.6969	36.9949	37.2976	37.5989	37.8976	38.1987	38.5002	38.802	39.1013
foxh1/FOxA2_Danio_DNAs.txt	G10	46859.4	46289.2	45780.8	45381.5	44844.8	44524.1	44076.4	43881.6	43595.7	43323.7	42935.9	42916.8	42461.2	42324.9	41944	41626.9	41323.5	41111.8	40777	40671.3	40397.7	40052.9	39749.9	39546.9	39319.6	39162.9	38788.2	38630.2	38419.2	38084.5	38032.6	37766.3	37626	37177.8	36910.8	37002.5	36716.1	36611.1	36329.3	36163.1	35920.2	35832.9	35698.6	35512.2	35254.6	35251.8	35028.3	34998
foxh1/FOxA2_Danio_DNAs.txt	dG10	-501.389	-477.911	-455.46	-434.037	-413.642	-394.274	-375.934	-358.622	-342.338	-327.081	-312.852	-299.65	-287.476	-276.33	-266.212	-257.121	-254.938	-250.416	-242.78	-251.115	-257.283	-257.22	-255.048	-247.504	-242.652	-242.384	-237.597	-230.383	-223.032	-218.363	-218.66	-216.716	-211.743	-207.215	-202.461	-190.095	-184.845	-187.383	-191.079	-185.529	-174.518	-166.748	-162.735	-157.306	-147.63	-136.729	-127.274	-118.462
foxh1/FOxA2_Danio_DNAs.txt	H10 temp	24.9947	25.2997	25.6074	25.8939	26.1895	26.5005	26.7872	27.1024	27.3957	27.695	28.0005	28.3063	28.5892	28.8926	29.1865	29.503	29.7916	30.0881	30.4064	30.6895	31.0103	31.2861	31.5902	31.9069	32.2073	32.5091	32.8018	33.1021	33.4063	33.7166	34.0122	34.3057	34.6039	34.9014	35.2003	35.4968	35.8002	36.0989	36.3958	36.6969	36.9949	37.2976	37.5989	37.8976	38.1987	38.5002	38.802	39.1013
foxh1/FOxA2_Danio_DNAs.txt	H10	41347.1	40750.5	40439.4	40107.8	39868.4	39542.4	39341.3	38986.1	38673.7	38416.7	38148.8	37845.3	37638.1	37333.5	37104	36872.3	36637.4	36387.7	35955.4	35656.4	35443.2	35182.9	34976.4	34693.5	34486.1	34175.9	33958.3	33605	33451.6	33253.8	32976.7	32752.3	32544.3	32372.8	32162.1	31841.3	31683.3	31437.3	31272.2	31074.3	30918.1	30688.7	30466.3	30370.1	30208.4	29962.1	29851	29671.9
foxh1/FOxA2_Danio_DNAs.txt	dH10	-408.893	-393.084	-378.044	-363.773	-350.271	-337.538	-325.574	-314.379	-303.953	-294.295	-285.407	-277.287	-269.937	-263.355	-257.542	-252.498	-261.341	-267.42	-267.786	-262.988	-259.677	-256.967	-254.268	-255.398	-254.259	-250.813	-246.901	-244.518	-242.504	-236.796	-230.231	-224.453	-217.904	-216.725	-217.262	-214.599	-210.897	-204.873	-197.333	-191.501	-186.786	-182.936	-180.818	-176.57	-168.841	-162.222	-156.406	-148.67
foxh1/FOxA2_Danio_DNAs.txt	A11 temp	24.9992	25.3077	25.5988	25.9007	26.2044	26.4991	26.792	27.0969	27.3995	27.6979	28.0064	28.3009	28.6007	28.9009	29.1922	29.4856	29.7991	30.0889	30.3991	30.7029	30.9904	31.2931	31.6003	31.8931	32.1843	32.4871	32.8028	33.1059	33.411	33.7103	34.0162	34.3053	34.6099	34.8969	35.1988	35.4979	35.7998	36.0977	36.3965	36.701	36.9978	37.3001	37.6008	37.8968	38.1975	38.4984	38.8005	39.0981
foxh1/FOxA2_Danio_DNAs.txt	A11	72608.9	71693.9	70919	70464	69296.3	68751.1	68395.4	67696.8	67229.7	66673.3	66206.7	65766.2	65172.1	64903.3	64395.4	63979.9	63588.7	63147.6	62825	62415.8	62092.3	61718.2	61382.6	61088	60869.7	60442.8	60187.1	59893.5	59560.3	59503.2	59111.1	58921	58872.8	58567.3	58364.8	58210.3	57987.4	57940.6	57677	57699	57582.2	57441.3	57331.5	57330.7	57471.3	57409.2	57589.1	57781.9
foxh1/FOxA2_Danio_DNAs.txt	dA11	-828.276	-789.654	-752.441	-716.637	-682.242	-649.255	-617.678	-587.509	-558.749	-531.398	-505.456	-480.923	-457.799	-436.084	-415.778	-396.88	-391.165	-381.913	-359.735	-353.057	-352.31	-336.075	-321.803	-312.446	-303.212	-289.967	-274.588	-266.081	-258.587	-245.334	-235.23	-226.6	-211.592	-198.576	-190.313	-183.897	-177.1	-172.399	-167.347	-157.481	-152.423	-147.413	-138.453	-121.538	-90.8762	-46.4387	27.3257	144.375
foxh1/FOxA2_Danio_DNAs.txt	B11 temp	24.9992	25.3077	25.5988	25.9007	26.2044	26.4991	26.792	27.0969	27.3995	27.6979	28.0064	28.3009	28.6007	28.9009	29.1922	29.4856	29.7991	30.0889	30.3991	30.7029	30.9904	31.2931	31.6003	31.8931	32.1843	32.4871	32.8028	33.1059	33.411	33.7103	34.0162	34.3053	34.6099	34.8969	35.1988	35.4979	35.7998	36.0977	36.3965	36.701	36.9978	37.3001	37.6008	37.8968	38.1975	38.4984	38.8005	39.0981
foxh1/FOxA2_Danio_DNAs.txt	B11	95467.2	94320.9	94118.4	93411.5	93251.6	93114.4	92355.8	91849.7	91520.7	91590.7	90943.5	90534.4	90716.9	90099.7	90237.6	90297.5	90198.2	90084.1	89699.4	89555.4	89625.1	89782	89538.2	89863.2	89984.3	90137.6	90243.4	90270.4	90716.9	90870.5	91645.6	91956.2	92283.1	92914.8	93311.9	94252.1	95438.8	96154.9	97234	98128.5	99722.5	101226	103067	104761	106439	108930	112003	114901
foxh1/FOxA2_Danio_DNAs.txt	dB11	-671.792	-633.439	-595.363	-557.565	-520.045	-482.803	-445.838	-409.151	-372.742	-336.61	-300.756	-265.18	-229.881	-194.86	-160.117	-125.651	-115.539	-95.4135	-65.6812	-39.4783	-10.0948	19.5635	45.766	80.0055	122.873	154.236	177.37	226.548	285.65	334.769	385.67	446.216	511.691	556.005	615.884	688.45	745.968	795.989	844.796	881.499	898.245	888.15	882.35	945.997	1185.89	1632.13	2341.92	3371.12
foxh1/FOxA2_Danio_DNAs.txt	C11 temp	24.9992	25.3077	25.5988	25.9007	26.2044	26.4991	26.792	27.0969	27.3995	27.6979	28.0064	28.3009	28.6007	28.9009	29.1922	29.4856	29.7991	30.0889	30.3991	30.7029	30.9904	31.2931	31.6003	31.8931	32.1843	32.4871	32.8028	33.1059	33.411	33.7103	34.0162	34.3053	34.6099	34.8969	35.1988	35.4979	35.7998	36.0977	36.3965	36.701	36.9978	37.3001	37.6008	37.8968	38.1975	38.4984	38.8005	39.0981
foxh1/FOxA2_Danio_DNAs.txt	C11	95642.3	95102.3	94488.5	94593.4	93456	93279.1	93459.5	92463.1	92237.1	91508.4	91203.1	90795.5	90094.4	90199.8	89847.1	89770.5	89508	88960.9	89258.8	88933	88951.5	88649.5	88592	88602.5	89045.7	88576.4	88539.2	88830.1	88498.1	88974.3	88638.3	89009	89514.9	89391.4	89546.3	89695.1	89861.9	90525.6	90268.1	91064.1	91152.1	91530.2	91627.2	92325.4	93062.2	93599.2	94356.4	95514.8
foxh1/FOxA2_Danio_DNAs.txt	dC11	-531.248	-513.055	-494.657	-476.054	-457.247	-438.235	-419.018	-399.597	-379.971	-360.14	-340.104	-319.864	-299.419	-278.769	-257.915	-236.855	-228.831	-208.169	-162.654	-136.193	-119.226	-79.6474	-44.8591	-24.9304	-8.15513	15.1669	42.9743	50.5363	55.5077	77.6715	98.9579	112.611	136.158	171.531	185.437	168.574	146.566	97.5071	11.174	-92.3152	-227.502	-363.919	-439.027	-395.489	-195.748	197.056	823.028	1672.79
foxh1/FOxA2_Danio_DNAs.txt	D11 temp	24.9992	25.3077	25.5988	25.9007	26.2044	26.4991	26.792	27.0969	27.3995	27.6979	28.0064	28.3009	28.6007	28.9009	29.1922	29.4856	29.7991	30.0889	30.3991	30.7029	30.9904	31.2931	31.6003	31.8931	32.1843	32.4871	32.8028	33.1059	33.411	33.7103	34.0162	34.3053	34.6099	34.8969	35.1988	35.4979	35.7998	36.0977	36.3965	36.701	36.9978	37.3001	37.6008	37.8968	38.1975	38.4984	38.8005	39.0981
foxh1/FOxA2_Danio_DNAs.txt	D11	77929.9	77290.1	76694.9	76696.3	75808.1	75573.1	75386.7	74793	74608.6	74119.4	73684	73309.2	72863.6	72581.4	72253.7	71952.6	71698.6	71265.4	71325.2	70595.7	70723.7	70558.5	70142.1	69927.7	70247.8	69785.9	69535.7	69763.7	69375.1	69249.3	68956.2	68994.7	69078.2	69056.9	69199.7	69209.1	69319.2	69717.1	69791.4	70265.7	70651.2	70825.8	71645.7	72452.6	73393.6	73941.6	75430.5	76534.4
foxh1/FOxA2_Danio_DNAs.txt	dD11	-533.03	-512.972	-493.377	-474.244	-455.573	-437.364	-419.617	-402.332	-385.509	-369.148	-353.25	-337.813	-322.838	-308.326	-294.276	-280.688	-281.3	-279.822	-262.55	-250.268	-242.653	-224.471	-209.02	-192.102	-175.684	-154.822	-139.29	-133.295	-119.791	-89.8404	-66.046	-43.1471	-1.04373	47.0369	95.9204	141.904	202.389	264.944	331.476	414.104	464.856	466.739	398.452	212.122	-24.4409	-211.629	-239.636	-29.7385
foxh1/FOxA2_Danio_DNAs.txt	E11 temp	24.9992	25.3077	25.5988	25.9007	26.2044	26.4991	26.792	27.0969	27.3995	27.6979	28.0064	28.3009	28.6007	28.9009	29.1922	29.4856	29.7991	30.0889	30.3991	30.7029	30.9904	31.2931	31.6003	31.8931	32.1843	32.4871	32.8028	33.1059	33.411	33.7103	34.0162	34.3053	34.6099	34.8969	35.1988	35.4979	35.7998	36.0977	36.3965	36.701	36.9978	37.3001	37.6008	37.8968	38.1975	38.4984	38.8005	39.0981
foxh1/FOxA2_Danio_DNAs.txt	E11	47916.7	47346.7	46654.2	46315.9	45773	45380.3	44953.7	44554.4	44278.4	43905.1	43489	43152.4	42919.9	42567.1	42347.6	42017.2	41782.9	41583.5	41474.7	40880.2	40864.3	40733.3	40565.6	40333.2	40279.2	40048.6	39818.8	39792	39706.7	39576.9	39456.8	39378.5	39274.4	39248.1	39246.4	39098.5	39163	39139.3	39068	39134.4	39227.6	39166.3	39363.9	39616.7	39703.2	39797	40009.4	40219.1
foxh1/FOxA2_Danio_DNAs.txt	dE11	-564.074	-538.18	-513.029	-488.621	-464.955	-442.032	-419.852	-398.414	-377.719	-357.767	-338.557	-320.09	-302.366	-285.384	-269.146	-253.649	-239.871	-232.601	-223.95	-209.537	-199.154	-189.488	-177.243	-164.079	-153.508	-143.162	-135.306	-129.42	-119.055	-103.869	-90.9668	-80.4649	-65.8945	-45.9694	-37.3662	-33.7557	-16.9732	1.24219	17.3623	38.4403	58.4471	76.209	100.609	127.266	151.867	175.089	204.084	237.531
foxh1/FOxA2_Danio_DNAs.txt	F11 temp	24.9992	25.3077	25.5988	25.9007	26.2044	26.4991	26.792	27.0969	27.3995	27.6979	28.0064	28.3009	28.6007	28.9009	29.1922	29.4856	29.7991	30.0889	30.3991	30.7029	30.9904	31.2931	31.6003	31.8931	32.1843	32.4871	32.8028	33.1059	33.411	33.7103	34.0162	34.3053	34.6099	34.8969	35.1988	35.4979	35.7998	36.0977	36.3965	36.701	36.9978	37.3001	37.6008	37.8968	38.1975	38.4984	38.8005	39.0981
foxh1/FOxA2_Danio_DNAs.txt	F11	48198.1	47395	46875.2	46480.1	46104.7	45707	45318.7	45018.7	44752.5	44382.4	44148.4	43868.8	43585.3	43355.7	43126.8	42920.8	42682.4	42423.6	42290.4	41904.2	41754.7	41549.3	41419.3	41120.5	41010.6	40804.8	40572.1	40569.4	40290.2	40092.6	39955.9	39793.9	39584.6	39512.2	39342.3	39180.9	39029.3	38966.2	38783.5	38658.1	38561.2	38473.7	38362.2	38288	38221.2	38166.2	38073.4	38008
foxh1/FOxA2_Danio_DNAs.txt	dF11	-596.393	-558.82	-522.961	-488.818	-456.389	-425.675	-396.675	-369.391	-343.822	-319.967	-297.827	-277.402	-258.692	-241.696	-226.416	-212.85	-214.507	-217.265	-214.16	-206.873	-201.561	-200.267	-196.817	-189.578	-186.708	-184.41	-179.611	-176.419	-173.131	-168.543	-162.193	-155.507	-151.023	-144.118	-142.927	-143.14	-137.65	-129.775	-123.547	-118.141	-111.196	-104.273	-90.4986	-79.2363	-71.563	-61.7388	-50.6945	-38.5923
foxh1/FOxA2_Danio_DNAs.txt	G11 temp	24.9992	25.3077	25.5988	25.9007	26.2044	26.4991	26.792	27.0969	27.3995	27.6979	28.0064	28.3009	28.6007	28.9009	29.1922	29.4856	29.7991	30.0889	30.3991	30.7029	30.9904	31.2931	31.6003	31.8931	32.1843	32.4871	32.8028	33.1059	33.411	33.7103	34.0162	34.3053	34.6099	34.8969	35.1988	35.4979	35.7998	36.0977	36.3965	36.701	36.9978	37.3001	37.6008	37.8968	38.1975	38.4984	38.8005	39.0981
foxh1/FOxA2_Danio_DNAs.txt	G11	52036.1	51433.7	51190.9	50626.9	50220.6	49908.3	49580.6	49190.8	48720.2	48446.7	48084.1	47768.2	47503.7	47191.1	46776.2	46377.3	46132.3	45802.7	45383.9	45319.5	45069.4	44630	44190.3	44179.8	43599.5	43366	43273.5	42495.9	42501.5	42187.9	41944.4	41692.6	41390.9	41188.9	40801.6	40698.4	40357.2	40106.3	39873.4	39723.3	39386.6	39246	39021.9	38575	38423.8	38263.9	38061.7	37812
foxh1/FOxA2_Danio_DNAs.txt	dG11	-469.985	-455.299	-441.23	-427.779	-414.947	-402.732	-391.136	-380.158	-369.798	-360.057	-350.933	-342.428	-334.54	-327.271	-320.621	-314.588	-317.723	-315.156	-310.181	-312.786	-310.864	-303.152	-299.897	-302.678	-300.516	-296.001	-294.675	-283.566	-274.728	-276.309	-278.698	-275.128	-272.579	-278.08	-268.294	-252.511	-250.17	-248.849	-239.493	-234.884	-232.689	-218.165	-220.858	-222.465	-210.183	-201.561	-194.345	-190.273
foxh1/FOxA2_Danio_DNAs.txt	H11 temp	24.9992	25.3077	25.5988	25.9007	26.2044	26.4991	26.792	27.0969	27.3995	27.6979	28.0064	28.3009	28.6007	28.9009	29.1922	29.4856	29.7991	30.0889	30.3991	30.7029	30.9904	31.2931	31.6003	31.8931	32.1843	32.4871	32.8028	33.1059	33.411	33.7103	34.0162	34.3053	34.6099	34.8969	35.1988	35.4979	35.7998	36.0977	36.3965	36.701	36.9978	37.3001	37.6008	37.8968	38.1975	38.4984	38.8005	39.0981
foxh1/FOxA2_Danio_DNAs.txt	H11	87499.5	85161.7	84505.6	84195.7	84117.1	84045.2	83956.1	84030.6	83911.2	83891.4	83747.3	83764	83793.8	83782.1	83671.8	83662.8	83722.1	83694.1	83655.7	83625.3	83618.2	83481.2	83308.5	83190.2	83018.4	82881.6	82779.9	82953.1	82401	82250.1	82159.3	81965.8	81709.1	81581.8	81489	81297.1	81078.8	80993.1	80870.9	80684.9	80536.4	80436.1	80261.5	80157.9	79995.1	79997.1	79840	79686.1
foxh1/FOxA2_Danio_DNAs.txt	dH11	-1086.61	-953.288	-827.738	-709.954	-599.938	-497.689	-403.208	-316.493	-237.546	-166.367	-102.954	-47.3088	0.569273	40.68	73.0236	97.5998	29.4571	-27.974	-54.4996	-69.7643	-78.1831	-90.5499	-101.382	-109.661	-119.614	-132.413	-143.505	-149.302	-154.354	-163.742	-171.613	-169.832	-170.841	-172.757	-168.792	-161.767	-156.766	-153.82	-150.325	-146.624	-140.751	-133.105	-115.726	-109.787	-110.026	-97.6554	-89.5681	-85.4275
foxh1/FOxA2_Danio_DNAs.txt	A12 temp	24.9992	25.3077	25.5988	25.9007	26.2044	26.4991	26.792	27.0969	27.3995	27.6979	28.0064	28.3009	28.6007	28.9009	29.1922	29.4856	29.7991	30.0889	30.3991	30.7029	30.9904	31.2931	31.6003	31.8931	32.1843	32.4871	32.8028	33.1059	33.411	33.7103	34.0162	34.3053	34.6099	34.8969	35.1988	35.4979	35.7998	36.0977	36.3965	36.701	36.9978	37.3001	37.6008	37.8968	38.1975	38.4984	38.8005	39.0981
foxh1/FOxA2_Danio_DNAs.txt	A12	68466.9	67627.9	66892.4	66210.4	65598	65093.9	64597.7	64081.7	63605.7	63139.9	62765.1	62333.8	61945.2	61505.7	61206.9	60773.1	60390	60075.2	59703	59562.9	59198.5	58800.3	58515	58298.4	57917.3	57563.6	57403	57105.6	56906.4	56563.8	56288.8	56079.1	55803.3	55703.1	55436	55208.3	55005.7	54764.8	54688.5	54463	54350.4	54211.7	54037	53936.6	53707.9	53783.3	53671.5	53514.2
foxh1/FOxA2_Danio_DNAs.txt	dA12	-762.046	-722.472	-684.563	-648.318	-613.737	-580.821	-549.568	-519.98	-492.056	-465.796	-441.201	-418.27	-397.003	-377.4	-359.461	-343.187	-335.667	-332.171	-328.05	-320.706	-312.96	-303.415	-298.044	-293.113	-286.78	-280.322	-271.401	-263.907	-255.874	-249.985	-245.625	-237.558	-232.161	-229.506	-219.95	-208.974	-203.16	-196.956	-188.553	-182.529	-180.156	-176.958	-173.335	-172.432	-169.554	-154.777	-130.635	-103.452
foxh1/FOxA2_Danio_DNAs.txt	B12 temp	24.9992	25.3077	25.5988	25.9007	26.2044	26.4991	26.792	27.0969	27.3995	27.6979	28.0064	28.3009	28.6007	28.9009	29.1922	29.4856	29.7991	30.0889	30.3991	30.7029	30.9904	31.2931	31.6003	31.8931	32.1843	32.4871	32.8028	33.1059	33.411	33.7103	34.0162	34.3053	34.6099	34.8969	35.1988	35.4979	35.7998	36.0977	36.3965	36.701	36.9978	37.3001	37.6008	37.8968	38.1975	38.4984	38.8005	39.0981
foxh1/FOxA2_Danio_DNAs.txt	B12	89628.1	88746.2	87893.5	87407.4	86969.2	86443.2	85816.5	85307.5	85042.8	84696.9	84083.5	84024.6	83460.3	83173.1	82890.5	82931	82656	82407.5	82184	81678.8	81515.4	81460.3	81591.7	81215.5	81406	81332.7	80948.5	81022.8	80899.8	81231.5	81400.1	81300.3	81634.9	81468.4	81762.8	82003.9	82276.5	83066.3	83228.5	83925.6	84164	84944.2	85849.3	86443.5	87830.6	88670.3	90033.4	91754.8
foxh1/FOxA2_Danio_DNAs.txt	dB12	-747.126	-706.643	-667.135	-628.602	-591.044	-554.461	-518.853	-484.22	-450.562	-417.879	-386.171	-355.438	-325.68	-296.896	-269.088	-242.255	-226.626	-212.974	-192.702	-172.427	-150.524	-144.143	-132.222	-107.127	-76.6838	-54.455	-37.4752	-8.70562	8.13136	32.9115	75.187	108.432	145.631	186.514	214.539	246.771	284.117	329.903	368.498	394.74	405.805	382.553	349.488	343.673	396.337	516.794	767.659	1254.02
foxh1/FOxA2_Danio_DNAs.txt	C12 temp	24.9992	25.3077	25.5988	25.9007	26.2044	26.4991	26.792	27.0969	27.3995	27.6979	28.0064	28.3009	28.6007	28.9009	29.1922	29.4856	29.7991	30.0889	30.3991	30.7029	30.9904	31.2931	31.6003	31.8931	32.1843	32.4871	32.8028	33.1059	33.411	33.7103	34.0162	34.3053	34.6099	34.8969	35.1988	35.4979	35.7998	36.0977	36.3965	36.701	36.9978	37.3001	37.6008	37.8968	38.1975	38.4984	38.8005	39.0981
foxh1/FOxA2_Danio_DNAs.txt	C12	87527.7	87190.4	86649.8	86149.4	85982.9	85619.7	85223.7	84788.1	84696.1	84347.9	83851.7	83695.1	83338.5	83028.1	82827.4	82654.8	82528.9	82200.9	81966.2	81658	81467.2	81208	81194.4	80935.4	80855.6	80784.7	80630.2	80403.9	80453.2	80526.2	80583.1	80509.3	80486.6	80578.4	80542.5	80726.5	80779.3	81039.3	81177.6	81380.8	81594.4	81899.1	82106.7	82324.6	82812.5	83201.5	83544	84025.7
foxh1/FOxA2_Danio_DNAs.txt	dC12	-388.972	-383.7	-377.882	-371.517	-364.606	-357.148	-349.143	-340.592	-331.495	-321.851	-311.661	-300.924	-289.64	-277.81	-265.434	-252.511	-232.955	-221.67	-214.623	-200.67	-183.217	-171.029	-161.583	-141.803	-119.05	-106.957	-89.4812	-65.5761	-51.158	-34.9044	-8.97177	19.3481	42.0032	58.3	76.1906	89.0099	93.7644	97.5516	84.0691	36.1212	-54.101	-185.824	-345.871	-486.369	-549.642	-471.269	-206.191	269.436
foxh1/FOxA2_Danio_DNAs.txt	D12 temp	24.9992	25.3077	25.5988	25.9007	26.2044	26.4991	26.792	27.0969	27.3995	27.6979	28.0064	28.3009	28.6007	28.9009	29.1922	29.4856	29.7991	30.0889	30.3991	30.7029	30.9904	31.2931	31.6003	31.8931	32.1843	32.4871	32.8028	33.1059	33.411	33.7103	34.0162	34.3053	34.6099	34.8969	35.1988	35.4979	35.7998	36.0977	36.3965	36.701	36.9978	37.3001	37.6008	37.8968	38.1975	38.4984	38.8005	39.0981
foxh1/FOxA2_Danio_DNAs.txt	D12	76274.6	75655.1	75014.4	74366	74023.7	73634	72934.1	72347.6	71968.7	71524.1	70911.9	70660.1	70176.5	69754.5	69401.8	69074.5	68730.2	68365.5	68017.9	67535.7	67125.3	66980.6	66676.8	66271.5	66041.5	65815.3	65372.8	65151.8	64842	64675.9	64478.9	64176.2	64050.4	63801.1	63644.1	63537.4	63380.8	63323.6	63224.7	63263.7	63182.1	63269.8	63432.3	63473.6	63746.6	63979.8	64358.3	64723.5
foxh1/FOxA2_Danio_DNAs.txt	dD12	-609.379	-590.976	-573.001	-555.453	-538.334	-521.642	-505.378	-489.542	-474.135	-459.155	-444.603	-430.479	-416.783	-403.515	-390.674	-378.262	-367.818	-360.16	-353.96	-344.418	-326.654	-317.36	-315.008	-307.357	-295.057	-288.545	-281.727	-267.599	-257.691	-246.218	-230.549	-212.758	-192.781	-171.811	-149.512	-127.146	-100.838	-67.6444	-31.8786	4.70907	41.2166	70.5915	89.0823	85.8171	35.4364	-80.8634	-249.592	-393.484
foxh1/FOxA2_Danio_DNAs.txt	E12 temp	24.9992	25.3077	25.5988	25.9007	26.2044	26.4991	26.792	27.0969	27.3995	27.6979	28.0064	28.3009	28.6007	28.9009	29.1922	29.4856	29.7991	30.0889	30.3991	30.7029	30.9904	31.2931	31.6003	31.8931	32.1843	32.4871	32.8028	33.1059	33.411	33.7103	34.0162	34.3053	34.6099	34.8969	35.1988	35.4979	35.7998	36.0977	36.3965	36.701	36.9978	37.3001	37.6008	37.8968	38.1975	38.4984	38.8005	39.0981
foxh1/FOxA2_Danio_DNAs.txt	E12	45982	45653.4	45084.6	44452.2	44449.4	43921.2	43325.6	43301.8	42732.3	42415.6	42052.6	41843.4	41834.2	41230.5	41072.4	40865.4	40527.5	40486.8	40078.2	39978.9	39732.2	39782.3	39438.9	39118.2	39038.8	38798.5	38350.3	38563.7	38437.8	38104.1	38032.4	37879.4	37856.6	37901.5	37751.6	37385.2	37467.4	37537.7	37446.2	37276.3	37251.9	37281.1	37554.5	37547.9	37731.9	37849.7	37872.9	38182.3
foxh1/FOxA2_Danio_DNAs.txt	dE12	-447.204	-430.648	-414.543	-398.889	-383.685	-368.932	-354.629	-340.777	-327.376	-314.425	-301.924	-289.875	-278.275	-267.127	-256.429	-246.181	-231.935	-227.058	-227.474	-206.609	-189.62	-197.961	-189.855	-175.209	-171.225	-168.572	-169.249	-156.687	-148.765	-147.094	-131.08	-122.714	-117.09	-99.2428	-79.8751	-68.0984	-49.2396	-24.6801	-9.11346	7.91911	27.1161	32.1719	49.5493	86.267	107.133	126.806	155.5	180.543
foxh1/FOxA2_Danio_DNAs.txt	F12 temp	24.9992	25.3077	25.5988	25.9007	26.2044	26.4991	26.792	27.0969	27.3995	27.6979	28.0064	28.3009	28.6007	28.9009	29.1922	29.4856	29.7991	30.0889	30.3991	30.7029	30.9904	31.2931	31.6003	31.8931	32.1843	32.4871	32.8028	33.1059	33.411	33.7103	34.0162	34.3053	34.6099	34.8969	35.1988	35.4979	35.7998	36.0977	36.3965	36.701	36.9978	37.3001	37.6008	37.8968	38.1975	38.4984	38.8005	39.0981
foxh1/FOxA2_Danio_DNAs.txt	F12	46198.7	45531.7	45032.4	44104.3	43971.7	43313.9	42856.4	42928	41852.6	41761.7	41482.4	40767.5	40750.3	40136.7	40237.6	39850.5	39212.4	39026.4	39027.4	38509.2	38916.5	38081	37880.5	37912.8	37954.2	37224.2	36666.5	37132.6	36496.3	35946.6	36112	36049	35789.3	36005.9	35496.9	35279.9	35095.1	35584.5	35050.5	34471.4	34768.8	34205.4	34495.3	34249.1	34628.2	34642.9	33914.6	34148
foxh1/FOxA2_Danio_DNAs.txt	dF12	-631.495	-599.62	-569.012	-539.672	-511.599	-484.794	-459.256	-434.986	-411.983	-390.248	-369.78	-350.58	-332.647	-315.982	-300.584	-286.453	-278.539	-274.531	-272.799	-256.325	-244.096	-256.378	-239.324	-213.576	-218.378	-205.002	-206.944	-211.049	-213.045	-214.876	-182.871	-178.321	-195.918	-186.431	-169.961	-147.421	-135.299	-133.603	-113.588	-95.0653	-94.2236	-109.586	-87.5249	-63.9167	-81.6484	-74.7815	-39.9269	-29.3081
foxh1/FOxA2_Danio_DNAs.txt	G12 temp	24.9992	25.3077	25.5988	25.9007	26.2044	26.4991	26.792	27.0969	27.3995	27.6979	28.0064	28.3009	28.6007	28.9009	29.1922	29.4856	29.7991	30.0889	30.3991	30.7029	30.9904	31.2931	31.6003	31.8931	32.1843	32.4871	32.8028	33.1059	33.411	33.7103	34.0162	34.3053	34.6099	34.8969	35.1988	35.4979	35.7998	36.0977	36.3965	36.701	36.9978	37.3001	37.6008	37.8968	38.1975	38.4984	38.8005	39.0981
foxh1/FOxA2_Danio_DNAs.txt	G12	44665.5	44219.8	43795.4	43495.3	43031.2	42800.6	42760.7	42146.1	42021.7	41644.1	41592.9	41257.9	40986.7	40524.4	40495.8	39883	39840.4	39492.9	39198.6	38953.3	38625.2	38299.1	37965.7	37724.9	37565.6	37463.8	37223.3	36867.6	36551.2	36259.9	36014.6	35779.4	35584.6	35349.3	35190	34766.2	34669.5	34591.9	34246.9	34170	33812.9	33801.8	33369.2	33144.1	33058.9	32928.5	33002.9	32456.4
foxh1/FOxA2_Danio_DNAs.txt	dG12	-387.033	-374.695	-362.965	-351.842	-341.326	-331.418	-322.117	-313.424	-305.338	-297.86	-290.989	-284.726	-279.07	-274.021	-269.58	-265.747	-268.808	-272.758	-274.859	-274.519	-275.675	-273.136	-271.635	-272.865	-268.259	-262.333	-251.996	-242.082	-244.861	-243.142	-246.903	-240.684	-223.316	-232.57	-227.722	-218.063	-218.341	-215.312	-215.331	-211.512	-203.544	-192.684	-176.945	-170.268	-174.733	-176.938	-169.698	-150.101
foxh1/FOxA2_Danio_DNAs.txt	H12 temp	24.9992	25.3077	25.5988	25.9007	26.2044	26.4991	26.792	27.0969	27.3995	27.6979	28.0064	28.3009	28.6007	28.9009	29.1922	29.4856	29.7991	30.0889	30.3991	30.7029	30.9904	31.2931	31.6003	31.8931	32.1843	32.4871	32.8028	33.1059	33.411	33.7103	34.0162	34.3053	34.6099	34.8969	35.1988	35.4979	35.7998	36.0977	36.3965	36.701	36.9978	37.3001	37.6008	37.8968	38.1975	38.4984	38.8005	39.0981
foxh1/FOxA2_Danio_DNAs.txt	H12	47463.3	46785.9	46400.3	46059.1	45862.5	45626.1	45329.9	45163.3	44963.7	44821.8	44549.8	44367.5	44145.9	44086	43832.7	43737.9	43523.1	43303.6	43098.8	42838.6	42621.6	42549.5	42414.5	42171.1	41949	41705.7	41492.7	41352.3	41130.7	40907.7	40710.2	40466.6	40246.5	40106	39833.7	39676.7	39424.1	39224.1	39021.3	38804.7	38595.8	38347.1	38224	38048.3	37830.3	37658.9	37300.8	37291.6
foxh1/FOxA2_Danio_DNAs.txt	dH12	-456.83	-424.083	-393.177	-364.114	-336.892	-311.512	-287.975	-266.279	-246.425	-228.413	-212.243	-197.915	-185.428	-174.784	-165.981	-159.021	-169.14	-180.501	-185.923	-188.25	-189.308	-192.652	-196.538	-197.931	-198.436	-200.085	-205.189	-210.591	-209.892	-209.227	-205.895	-205.302	-211.453	-208.17	-209.926	-214.592	-211.569	-208.189	-205.562	-203.843	-203.059	-202.32	-202.953	-200.447	-193.545	-188.351	-187.037	-189.546
[truncated: 186 more columns]
