# Supplementary material for: Molecular basis for DNA recognition by the maternal pioneer transcription factor FoxH1
Source: Nat Commun. 2022 Nov 26;13:7279. doi: 10.1038/s41467-022-34925-y (PMC9701222; doi:10.1038/s41467-022-34925-y)
Supplement: Supplementary file 4 — Source Data [file 41467_2022_34925_MOESM4_ESM.zip › Sourcedata/Melting/Danio FoxH1/Deltawing/deltawing2.xlsx]

## Sheet: Index
#	Well	Tm B	B Fit	Tm B Start	Tm B End	Tm D	Analysis Group	Experiment File Name					Tm B	Analysis Group
45	G02	40.5115	1.0785	32.1887	46.2912	40.9594	FoxH1 Dan Ctruncated -DNA	FH1Tris_04_06_2019_analyzed,eds					40.5115	FoxH1 Dan Ctruncated -DNA
46	G03	40.4614	1.07225	32.204	46.0022	40.8319	FoxH1 Dan Ctruncated -DNA	FH1Tris_04_06_2019_analyzed,eds					40.4614	FoxH1 Dan Ctruncated -DNA
47	G04	40.4683	1.07139	32.204	46.3022	40.8319	FoxH1 Dan Ctruncated -DNA	FH1Tris_04_06_2019_analyzed,eds					40.4683	FoxH1 Dan Ctruncated -DNA
48	G05	40.3729	1.07858	31.0021	46.3011	40.8305	FoxH1 Dan Ctruncated -DNA	FH1Tris_04_06_2019_analyzed,eds					40.3729	FoxH1 Dan Ctruncated -DNA
49	G07	40.617	1.08196	29.195	51.3965	40.8248	FoxH1 Dan Ctruncated +DNA	FH1Tris_04_06_2019_analyzed,eds					40.617	FoxH1 Dan Ctruncated +DNA
50	G08	39.4451	1.18985	28.895	47.4962	40.5446	FoxH1 Dan Ctruncated +DNA	FH1Tris_04_06_2019_analyzed,eds					39.4451	FoxH1 Dan Ctruncated +DNA
51	G09	40.2563	1.12224	28.8997	51.3992	40.5483	FoxH1 Dan Ctruncated +DNA	FH1Tris_04_06_2019_analyzed,eds					40.2563	FoxH1 Dan Ctruncated +DNA
52	G10	40.6647	1.21502	29.1997	52.2992	40.4083	FoxH1 Dan Ctruncated +DNA	FH1Tris_04_06_2019_analyzed,eds					40.6647	FoxH1 Dan Ctruncated +DNA

## Sheet: Data
Well	Well Position	Reading	Temperature	Fluorescence
74	G02	1	249875	153245,75
74	G02	2	2528755	152669,56
74	G02	3	25587603	152123,62
74	G02	4	25887653	151595,86
74	G02	5	26187706	151077,69
74	G02	6	26487757	150586,42
74	G02	7	26787807	150355,5
74	G02	8	2708786	150225,45
74	G02	9	2738791	150137,23
74	G02	10	27687963	150050,81
74	G02	11	27988014	149940,31
74	G02	12	28288065	149814,42
74	G02	13	28588118	149688,08
74	G02	14	28888168	149554,4
74	G02	15	29188221	149401,94
74	G02	16	29488272	149233,53
74	G02	17	29788322	149064,72
74	G02	18	30088375	148903,3
74	G02	19	30388426	148750,73
74	G02	20	30688478	148605,31
74	G02	21	3098853	148455,86
74	G02	22	3128858	148292,62
74	G02	23	31588633	148128,95
74	G02	24	31888683	147990,2
74	G02	25	32188736	147872,55
74	G02	26	32488785	147784,53
74	G02	27	32788837	147724,88
74	G02	28	3308889	147681,67
74	G02	29	33388943	147647,44
74	G02	30	3368899	147635,95
74	G02	31	33989044	147663,53
74	G02	32	34289097	147720,5
74	G02	33	34589146	147801,88
74	G02	34	348892	147932,75
74	G02	35	3518925	148117,45
74	G02	36	354893	148367,33
74	G02	37	35789352	148677,3
74	G02	38	36089405	149045,48
74	G02	39	36389458	149501,05
74	G02	40	36689507	150082,06
74	G02	41	3698956	150804,55
74	G02	42	3728961	151659,05
74	G02	43	3758966	152641,45
74	G02	44	37889713	153763,03
74	G02	45	38189766	155025,9
74	G02	46	38489815	156424,27
74	G02	47	38789867	157943,0
74	G02	48	3908992	159559,52
74	G02	49	39389973	161256,02
74	G02	50	3969002	163040,08
74	G02	51	39990074	164920,52
74	G02	52	40290127	166881,3
74	G02	53	40590176	168896,05
74	G02	54	4089023	170916,22
74	G02	55	4119028	172912,33
74	G02	56	4149033	174881,89
74	G02	57	41790382	176837,34
74	G02	58	42090435	178754,39
74	G02	59	42390488	180565,42
74	G02	60	42690536	182223,69
74	G02	61	4299059	183711,02
74	G02	62	4329064	185033,58
74	G02	63	4359069	186206,55
74	G02	64	43890743	187224,62
74	G02	65	44190796	188062,69
74	G02	66	44490845	188704,16
74	G02	67	44790897	189180,94
74	G02	68	4509095	189514,89
74	G02	69	45391003	189710,53
74	G02	70	4569105	189775,11
74	G02	71	45991104	189721,61
74	G02	72	46291157	189568,48
74	G02	73	46591206	189336,45
74	G02	74	4689126	189053,81
74	G02	75	4719131	188713,17
74	G02	76	4749136	188304,0
74	G02	77	47791412	187831,66
74	G02	78	48091465	187264,28
74	G02	79	48391518	186601,81
74	G02	80	48691566	185876,27
74	G02	81	4899162	185123,11
74	G02	82	4929167	184357,28
74	G02	83	4959172	183567,11
74	G02	84	49891773	182766,47
74	G02	85	50191826	181967,55
74	G02	86	50491875	181202,44
74	G02	87	50791927	180483,86
74	G02	88	5109198	179745,11
74	G02	89	51392033	178947,94
74	G02	90	5169208	178107,45
74	G02	91	51992134	177249,7
74	G02	92	52292187	176388,89
74	G02	93	52592236	175504,5
74	G02	94	5289229	174582,12
74	G02	95	5319234	173631,34
74	G02	96	5349239	172684,28
74	G02	97	53792442	171766,7
74	G02	98	54092495	170852,73
74	G02	99	54392548	169922,73
74	G02	100	54692596	168971,9
74	G02	101	5499265	168000,6
74	G02	102	552927	167018,1
74	G02	103	5559275	166017,64
74	G02	104	55892803	164989,8
74	G02	105	56192856	163954,0
74	G02	106	56492905	162915,44
74	G02	107	56792957	161864,9
74	G02	108	5709301	160804,77
74	G02	109	57393063	159750,14
74	G02	110	5769311	158701,56
74	G02	111	57993164	157648,06
74	G02	112	58293217	156583,0
74	G02	113	58593266	155503,48
74	G02	114	5889332	154428,42
74	G02	115	5919337	153364,48
74	G02	116	5949342	152296,53
74	G02	117	59793472	151218,31
74	G02	118	60093525	150161,55
74	G02	119	60393578	149147,03
74	G02	120	60693626	148146,42
74	G02	121	6099368	147116,02
74	G02	122	6129373	146045,27
74	G02	123	6159378	144964,33
74	G02	124	61893833	143895,27
74	G02	125	62193886	142804,88
74	G02	126	62493935	141677,66
74	G02	127	62793987	140535,42
74	G02	128	6309404	139421,27
74	G02	129	63394093	138359,02
74	G02	130	6369414	137310,78
74	G02	131	63994194	136257,55
74	G02	132	6429424	135216,45
74	G02	133	645943	134208,9
74	G02	134	6489435	133227,95
74	G02	135	651944	132237,66
74	G02	136	6549445	131223,66
74	G02	137	657945	130203,45
74	G02	138	6609455	129176,11
74	G02	139	6639461	128143,82
74	G02	140	6669466	127087,51
74	G02	141	66994705	126015,64
74	G02	142	6729476	124945695
74	G02	143	6759481	123876,23
74	G02	144	6789487	122810125
74	G02	145	68194916	121755,96
74	G02	146	68494965	120720,71
74	G02	147	6879502	119699,8
74	G02	148	6909507	118677484
74	G02	149	6939512	117650,67
74	G02	150	69695175	116621,59
74	G02	151	69995224	115614,93
74	G02	152	7029527	114619,06
74	G02	153	7059533	113594375
74	G02	154	7089538	112537,43
74	G02	155	7119543	111472,34
74	G02	156	7149548	110407,06
74	G02	157	7179553	109311,82
74	G02	158	7209558	108171,49
74	G02	159	7239564	107007,98
74	G02	160	7269569	105855,75
74	G02	161	72995735	104736,7
74	G02	162	7329579	103619,32
74	G02	163	7359584	102476555
74	G02	164	738959	101330,14
74	G02	165	74195946	100197945
74	G02	166	74495995	99056,49
74	G02	167	7479605	97875,53
74	G02	168	750961	96653,89
74	G02	169	7539615	95422,04
74	G02	170	75696205	94201,74
74	G02	171	75996254	92984,91
74	G02	172	762963	91755,61
74	G02	173	7659636	90518,08
74	G02	174	7689641	89274,81
74	G02	175	7719646	88013,78
74	G02	176	7749651	86722,38
74	G02	177	7779656	85387,19
74	G02	178	7809661	84003,26
74	G02	179	7839667	82578,17
74	G02	180	7869672	81134,29
74	G02	181	78996765	79688,91
74	G02	182	7929682	78235,24
74	G02	183	7959687	76761,29
74	G02	184	7989693	75272625
74	G02	185	80196976	73779,85
74	G02	186	80497025	72295,58
74	G02	187	8079708	70814266
74	G02	188	8109713	69311,88
74	G02	189	8139718	67773,3
74	G02	190	81697235	66218,7
74	G02	191	81997284	64669234
74	G02	192	8229733	63114684
74	G02	193	8259739	61541637
74	G02	194	8289744	59963,74
74	G02	195	8319749	58390445
74	G02	196	8349754	56829426
74	G02	197	8379759	55285715
74	G02	198	8409764	53750613
74	G02	199	843977	52221,78
74	G02	200	8469775	50704,21
74	G02	201	84997795	49204094
74	G02	202	8529785	47720,48
74	G02	203	855979	46251863
74	G02	204	8589796	44810953
74	G02	205	86198006	43394,36
74	G02	206	86498055	41997656
74	G02	207	8679811	40622,78
74	G02	208	8709816	39274984
74	G02	209	8739821	37963734
74	G02	210	87698265	36691227
74	G02	211	87998314	35462117
74	G02	212	8829836	34281,49
74	G02	213	8859842	33146395
74	G02	214	8889847	32054307
74	G02	215	8919852	30997584
74	G02	216	8949857	29970889
74	G02	217	8979862	28971258
74	G02	218	9009867	27999934
74	G02	219	9039873	27062447
74	G02	220	9069878	26157754
74	G02	221	90998825	25285865
74	G02	222	9129888	24445041
74	G02	223	9159893	23631672
74	G02	224	9189899	22845518
74	G02	225	92199036	22086,53
74	G02	226	92499084	21352,55
74	G02	227	9279914	20639613
74	G02	228	9309919	19948193
74	G02	229	9339924	19285438
74	G02	230	93699295	18673291
74	G02	231	93999344	18065424
74	G02	232	9429939	17459838
74	G02	233	9459945	16857512
74	G02	234	948995	16259684
75	G03	1	25005	147390,77
75	G03	2	25304958	146852,42
75	G03	3	2560492	146336,03
75	G03	4	25904879	145833,23
75	G03	5	2620484	145337,83
75	G03	6	26504799	144859,2
75	G03	7	2680476	144557,38
75	G03	8	2710472	144328,08
75	G03	9	2740468	144131,88
75	G03	10	2770464	143946,44
75	G03	11	280046	143762,95
75	G03	12	2830456	143582,31
75	G03	13	2860452	143413,75
75	G03	14	2890448	143257,89
75	G03	15	29204441	143108,42
75	G03	16	295044	142960,28
75	G03	17	29804361	142811,73
75	G03	18	3010432	142663,5
75	G03	19	3040428	142513,83
75	G03	20	3070424	142362,64
75	G03	21	310042	142206,27
75	G03	22	31304161	142043,62
75	G03	23	3160412	141880,33
75	G03	24	31904081	141723,9
75	G03	25	3220404	141576,62
75	G03	26	32504	141445,67
75	G03	27	32803963	141338,34
75	G03	28	3310392	141251,69
75	G03	29	3340388	141190,22
75	G03	30	33703842	141162,19
75	G03	31	34003803	141166,03
75	G03	32	3430376	141203,88
75	G03	33	3460372	141284,6
75	G03	34	34903683	141422,28
75	G03	35	35203644	141624,72
75	G03	36	355036	141896,42
75	G03	37	35803562	142249,8
75	G03	38	36103523	142697,66
75	G03	39	3640348	143245,4
75	G03	40	3670344	143895,47
75	G03	41	37003403	144653,11
75	G03	42	37303364	145524,03
75	G03	43	3760332	146514,67
75	G03	44	37903282	147630,67
75	G03	45	38203243	148884,16
75	G03	46	38503204	150277,88
75	G03	47	3880316	151809,56
75	G03	48	39103123	153476,12
75	G03	49	39403084	155259,16
75	G03	50	39703045	157143,06
75	G03	51	40003002	159121,62
75	G03	52	40302963	161175,58
75	G03	53	40602924	163270,92
75	G03	54	40902885	165370,8
75	G03	55	41202843	167453,77
75	G03	56	41502804	169503,97
75	G03	57	41802765	171494,4
75	G03	58	42102722	173394,9
75	G03	59	42402683	175169,5
75	G03	60	42702644	176797,27
75	G03	61	43002605	178274,39
75	G03	62	43302563	179591,69
75	G03	63	43602524	180731,06
75	G03	64	43902485	181681,72
75	G03	65	44202446	182444,25
75	G03	66	44502403	183029,97
75	G03	67	44802364	183446,56
75	G03	68	45102325	183707,28
75	G03	69	45402287	183827,7
75	G03	70	45702244	183815,97
75	G03	71	46002205	183679,83
75	G03	72	46302166	183431,1
75	G03	73	46602123	183089,83
75	G03	74	46902084	182670,28
75	G03	75	47202045	182177,23
75	G03	76	47502007	181616,47
75	G03	77	47801964	181000,44
75	G03	78	48101925	180343,7
75	G03	79	48401886	179660,27
75	G03	80	48701847	178951,05
75	G03	81	49001804	178219,62
75	G03	82	49301765	177463,03
75	G03	83	49601727	176682,33
75	G03	84	49901688	175878,02
75	G03	85	50201645	175058,03
75	G03	86	50501606	174233,9
75	G03	87	50801567	173402,95
75	G03	88	5110153	172554,45
75	G03	89	51401485	171692,06
75	G03	90	51701447	170820,31
75	G03	91	52001408	169940,25
75	G03	92	52301365	169042,05
75	G03	93	52601326	168120,05
75	G03	94	52901287	167172,19
75	G03	95	5320125	166202,67
75	G03	96	53501205	165227,58
75	G03	97	53801167	164248,06
75	G03	98	54101128	163259,38
75	G03	99	5440109	162264,45
75	G03	100	54701046	161265,8
75	G03	101	55001007	160258,98
75	G03	102	5530097	159242,53
75	G03	103	5560093	158218,05
75	G03	104	55900887	157186,22
75	G03	105	56200848	156143,28
75	G03	106	5650081	155095,39
75	G03	107	5680077	154041,64
75	G03	108	57100727	152981,72
75	G03	109	5740069	151920,08
75	G03	110	5770065	150855,81
75	G03	111	58000607	149784,11
75	G03	112	58300568	148708,11
75	G03	113	5860053	147630,83
75	G03	114	5890049	146553,33
75	G03	115	59200447	145471,77
75	G03	116	5950041	144390,12
75	G03	117	5980037	143307,42
75	G03	118	6010033	142223,47
75	G03	119	60400288	141139,17
75	G03	120	6070025	140054,08
75	G03	121	6100021	138973,23
75	G03	122	6130017	137902,45
75	G03	123	6160013	136841,56
75	G03	124	6190009	135784,73
75	G03	125	6220005	134732,08
75	G03	126	6250001	133687,66
75	G03	127	6279997	132646,86
75	G03	128	6309993	131606,48
75	G03	129	6339989	130566,0
75	G03	130	6369985	129524,08
75	G03	131	6399981	128479,96
75	G03	132	6429977	127430,43
75	G03	133	6459973	126375,67
75	G03	134	6489969	125317375
75	G03	135	6519965	124261,44
75	G03	136	6549961	123210,1
75	G03	137	6579957	122161,76
75	G03	138	6609953	121115484
75	G03	139	6639949	120075,41
75	G03	140	6669945	119044,05
75	G03	141	6699941	118015,6
75	G03	142	6729937	116984,94
75	G03	143	67599335	115949,84
75	G03	144	6789929	114908,87
75	G03	145	6819925	113862,78
75	G03	146	68499214	112812,9
75	G03	147	6879917	111759,03
75	G03	148	6909913	110702,34
75	G03	149	6939909	109645,55
75	G03	150	6969905	108592,51
75	G03	151	6999901	107540836
75	G03	152	7029897	106488,14
75	G03	153	7059893	105433625
75	G03	154	70898895	104377,12
75	G03	155	7119885	103316,18
75	G03	156	7149881	102245,31
75	G03	157	71798775	101157695
75	G03	158	7209873	100055,26
75	G03	159	7239869	98943,89
75	G03	160	72698654	97823125
75	G03	161	7299861	96687,18
75	G03	162	7329858	95534,16
75	G03	163	7359853	94368,59
75	G03	164	7389849	93196,01
75	G03	165	74198456	92014,32
75	G03	166	7449841	90818,31
75	G03	167	7479837	89606016
75	G03	168	75098335	88380,97
75	G03	169	7539829	87147,31
75	G03	170	7569825	85903,92
75	G03	171	75998215	84649,4
75	G03	172	7629817	83383266
75	G03	173	7659814	82106336
75	G03	174	76898094	80819,31
75	G03	175	7719805	79521,43
75	G03	176	7749802	78210,61
75	G03	177	7779797	76884,0
75	G03	178	7809793	75540,61
75	G03	179	78397896	74180266
75	G03	180	7869785	72805,18
75	G03	181	7899781	71415125
75	G03	182	79297775	70009,63
75	G03	183	7959773	68590414
75	G03	184	798977	67158375
75	G03	185	80197655	65712,56
75	G03	186	8049761	64251617
75	G03	187	8079758	62776,61
75	G03	188	81097534	61290777
75	G03	189	8139749	59795938
75	G03	190	8169746	58294,26
75	G03	191	8199741	56788,2
75	G03	192	8229738	55282,63
75	G03	193	82597336	53782688
75	G03	194	8289729	52290203
75	G03	195	8319726	50804164
75	G03	196	83497215	49325,73
75	G03	197	8379717	47857,15
75	G03	198	8409714	46401902
75	G03	199	84397095	44961324
75	G03	200	8469705	43534566
75	G03	201	8499702	42123363
75	G03	202	85296974	40732344
75	G03	203	8559694	39364707
75	G03	204	858969	38022,89
75	G03	205	8619685	36707434
75	G03	206	8649682	35420324
75	G03	207	86796776	34166,31
75	G03	208	8709673	32948895
75	G03	209	873967	31769375
75	G03	210	87696655	30627,24
75	G03	211	8799662	29522068
75	G03	212	8829658	28454889
75	G03	213	88596535	27425,1
75	G03	214	888965	26432627
75	G03	215	8919646	25477234
75	G03	216	89496414	24558715
75	G03	217	8979638	23676,9
75	G03	218	9009634	22830,83
75	G03	219	9039629	22022,82
75	G03	220	9069626	21254,12
75	G03	221	90996216	20522914
75	G03	222	9129618	19826055
75	G03	223	9159614	19161723
75	G03	224	91896095	18529008
75	G03	225	9219606	17925,93
75	G03	226	9249602	17349855
75	G03	227	92795975	16797717
75	G03	228	9309594	16267642
75	G03	229	933959	15761,47
75	G03	230	9369586	15292712
75	G03	231	9399582	14826503
75	G03	232	9429578	14362574
75	G03	233	9459574	13901527
75	G03	234	948957	13443994
76	G04	1	25005	139933,0
76	G04	2	25304958	139382,9
76	G04	3	2560492	138851,12
76	G04	4	25904879	138330,92
76	G04	5	2620484	137817,84
76	G04	6	26504799	137325,2
76	G04	7	2680476	137028,86
76	G04	8	2710472	136804,53
76	G04	9	2740468	136605,95
76	G04	10	2770464	136410,4
76	G04	11	280046	136227,92
76	G04	12	2830456	136065,23
76	G04	13	2860452	135912,97
76	G04	14	2890448	135758,31
76	G04	15	29204441	135590,39
76	G04	16	295044	135426,52
76	G04	17	29804361	135282,73
76	G04	18	3010432	135150,77
76	G04	19	3040428	135027,3
76	G04	20	3070424	134900,05
76	G04	21	310042	134766,2
76	G04	22	31304161	134646,4
76	G04	23	3160412	134551,02
76	G04	24	31904081	134463,94
76	G04	25	3220404	134367,19
76	G04	26	32504	134267,77
76	G04	27	32803963	134177,89
76	G04	28	3310392	134091,03
76	G04	29	3340388	134020,6
76	G04	30	33703842	133977,9
76	G04	31	34003803	133979,2
76	G04	32	3430376	134033,64
76	G04	33	3460372	134142,05
76	G04	34	34903683	134304,52
76	G04	35	35203644	134525,55
76	G04	36	355036	134811,89
76	G04	37	35803562	135164,72
76	G04	38	36103523	135588,08
76	G04	39	3640348	136111,73
76	G04	40	3670344	136745,27
76	G04	41	37003403	137473,11
76	G04	42	37303364	138289,81
76	G04	43	3760332	139220,42
76	G04	44	37903282	140304,5
76	G04	45	38203243	141545,98
76	G04	46	38503204	142917,72
76	G04	47	3880316	144403,8
76	G04	48	39103123	146005,66
76	G04	49	39403084	147725,66
76	G04	50	39703045	149540,88
76	G04	51	40003002	151413,61
76	G04	52	40302963	153318,47
76	G04	53	40602924	155238,28
76	G04	54	40902885	157163,66
76	G04	55	41202843	159098,55
76	G04	56	41502804	161027,31
76	G04	57	41802765	162917,02
76	G04	58	42102722	164737,9
76	G04	59	42402683	166440,5
76	G04	60	42702644	167992,75
76	G04	61	43002605	169398,53
76	G04	62	43302563	170650,53
76	G04	63	43602524	171735,95
76	G04	64	43902485	172656,4
76	G04	65	44202446	173426,75
76	G04	66	44502403	174045,94
76	G04	67	44802364	174515,98
76	G04	68	45102325	174864,94
76	G04	69	45402287	175093,0
76	G04	70	45702244	175179,19
76	G04	71	46002205	175121,81
76	G04	72	46302166	174934,17
76	G04	73	46602123	174643,73
76	G04	74	46902084	174267,48
76	G04	75	47202045	173797,7
76	G04	76	47502007	173228,1
76	G04	77	47801964	172584,45
76	G04	78	48101925	171895,36
76	G04	79	48401886	171165,64
76	G04	80	48701847	170398,9
76	G04	81	49001804	169602,55
76	G04	82	49301765	168811,67
76	G04	83	49601727	168038,4
76	G04	84	49901688	167266,83
76	G04	85	50201645	166477,31
76	G04	86	50501606	165662,6
76	G04	87	50801567	164827,11
76	G04	88	5110153	163981,56
76	G04	89	51401485	163125,44
76	G04	90	51701447	162254,25
76	G04	91	52001408	161356,62
76	G04	92	52301365	160424,33
76	G04	93	52601326	159464,25
76	G04	94	52901287	158498,6
76	G04	95	5320125	157527,53
76	G04	96	53501205	156539,62
76	G04	97	53801167	155536,73
76	G04	98	54101128	154535,75
76	G04	99	5440109	153545,81
76	G04	100	54701046	152567,12
76	G04	101	55001007	151595,17
76	G04	102	5530097	150619,25
76	G04	103	5560093	149646,48
76	G04	104	55900887	148661,4
76	G04	105	56200848	147650,5
76	G04	106	5650081	146614,89
76	G04	107	5680077	145576,52
76	G04	108	57100727	144532,95
76	G04	109	5740069	143472,89
76	G04	110	5770065	142396,98
76	G04	111	58000607	141309,94
76	G04	112	58300568	140219,3
76	G04	113	5860053	139135,53
76	G04	114	5890049	138050,17
76	G04	115	59200447	136967,23
76	G04	116	5950041	135889,05
76	G04	117	5980037	134808,64
76	G04	118	6010033	133716,78
76	G04	119	60400288	132627,8
76	G04	120	6070025	131551,16
76	G04	121	6100021	130474,74
76	G04	122	6130017	129385,93
76	G04	123	6160013	128291,0
76	G04	124	6190009	127217734
76	G04	125	6220005	126172,98
76	G04	126	6250001	125135,32
76	G04	127	6279997	124097445
76	G04	128	6309993	123060,57
76	G04	129	6339989	122032664
76	G04	130	6369985	121007,75
76	G04	131	6399981	119976,31
76	G04	132	6429977	118938,36
76	G04	133	6459973	117914,83
76	G04	134	6489969	116912,11
76	G04	135	6519965	115921,31
76	G04	136	6549961	114918484
76	G04	137	6579957	113904,64
76	G04	138	6609953	112894,64
76	G04	139	6639949	111889,63
76	G04	140	6669945	110877,82
76	G04	141	6699941	109860086
76	G04	142	6729937	108840016
76	G04	143	67599335	107832,09
76	G04	144	6789929	106831,58
76	G04	145	6819925	105827,11
76	G04	146	68499214	104806,05
76	G04	147	6879917	103777,17
76	G04	148	6909913	102760586
76	G04	149	6939909	101760984
76	G04	150	6969905	100767,26
76	G04	151	6999901	99774,07
76	G04	152	7029897	98783016
76	G04	153	7059893	97799,78
76	G04	154	70898895	96816,51
76	G04	155	7119885	95811,2
76	G04	156	7149881	94780,22
76	G04	157	71798775	93737,56
76	G04	158	7209873	92693016
76	G04	159	7239869	91640,97
76	G04	160	72698654	90578,9
76	G04	161	7299861	89502234
76	G04	162	7329858	88412,36
76	G04	163	7359853	87323,81
76	G04	164	7389849	86231,54
76	G04	165	74198456	85129,65
76	G04	166	7449841	84021,97
76	G04	167	7479837	82910055
76	G04	168	75098335	81792,74
76	G04	169	7539829	80669,56
76	G04	170	7569825	79537234
76	G04	171	75998215	78390,23
76	G04	172	7629817	77223,47
76	G04	173	7659814	76041086
76	G04	174	76898094	74846,48
76	G04	175	7719805	73646,44
76	G04	176	7749802	72440,23
76	G04	177	7779797	71221,6
76	G04	178	7809793	69987,5
76	G04	179	78397896	68744266
76	G04	180	7869785	67488945
76	G04	181	7899781	66219305
76	G04	182	79297775	64934887
76	G04	183	7959773	63638188
76	G04	184	798977	62335,76
76	G04	185	80197655	61037316
76	G04	186	8049761	59739098
76	G04	187	8079758	58431902
76	G04	188	81097534	57114277
76	G04	189	8139749	55792043
76	G04	190	8169746	54464,02
76	G04	191	8199741	53124496
76	G04	192	8229738	51771926
76	G04	193	82597336	50410008
76	G04	194	8289729	49045816
76	G04	195	8319726	47686902
76	G04	196	83497215	46334746
76	G04	197	8379717	44988484
76	G04	198	8409714	43650945
76	G04	199	84397095	42326977
76	G04	200	8469705	41017,73
76	G04	201	8499702	39722586
76	G04	202	85296974	38443,57
76	G04	203	8559694	37185445
76	G04	204	858969	35952496
76	G04	205	8619685	34747516
76	G04	206	8649682	33570,25
76	G04	207	86796776	32418367
76	G04	208	8709673	31292004
76	G04	209	873967	30194424
76	G04	210	87696655	29127791
76	G04	211	8799662	28089016
76	G04	212	8829658	27077,95
76	G04	213	88596535	26101,06
76	G04	214	888965	25163467
76	G04	215	8919646	24268977
76	G04	216	89496414	23412615
76	G04	217	8979638	22586127
76	G04	218	9009634	21786785
76	G04	219	9039629	21018027
76	G04	220	9069626	20279074
76	G04	221	90996216	19566713
76	G04	222	9129618	18883178
76	G04	223	9159614	18229766
76	G04	224	91896095	17606,07
76	G04	225	9219606	17013938
76	G04	226	9249602	16450031
76	G04	227	92795975	15912658
76	G04	228	9309594	15400,51
76	G04	229	933959	14913,88
76	G04	230	9369586	14464,27
76	G04	231	9399582	14016695
76	G04	232	9429578	13571305
76	G04	233	9459574	13129,17
76	G04	234	948957	12691174
77	G05	1	250025	147878,86
77	G05	2	2530248	147451,83
77	G05	3	25602463	147042,3
77	G05	4	25902443	146643,66
77	G05	5	26202423	146251,08
77	G05	6	26502403	145872,72
77	G05	7	26802385	145649,61
77	G05	8	27102365	145485,66
77	G05	9	27402346	145349,89
77	G05	10	27702328	145227,8
77	G05	11	28002308	145110,05
77	G05	12	28302288	145001,77
77	G05	13	28602268	144904,4
77	G05	14	2890225	144805,81
77	G05	15	2920223	144697,5
77	G05	16	2950221	144584,38
77	G05	17	2980219	144472,98
77	G05	18	30102173	144365,69
77	G05	19	30402153	144261,23
77	G05	20	30702133	144162,02
77	G05	21	31002115	144056,56
77	G05	22	31302095	143950,14
77	G05	23	31602076	143862,23
77	G05	24	31902056	143801,36
77	G05	25	32202038	143759,42
77	G05	26	32502018	143722,25
77	G05	27	32802	143698,75
77	G05	28	3310198	143703,0
77	G05	29	3340196	143738,88
77	G05	30	33701942	143817,11
77	G05	31	34001923	143946,3
77	G05	32	34301903	144129,19
77	G05	33	34601883	144367,17
77	G05	34	34901863	144674,38
77	G05	35	35201843	145068,17
77	G05	36	35501823	145549,69
77	G05	37	35801807	146113,62
77	G05	38	36101788	146756,48
77	G05	39	36401768	147493,42
77	G05	40	36701748	148345,81
77	G05	41	37001728	149339,69
77	G05	42	3730171	150470,94
77	G05	43	3760169	151726,62
77	G05	44	3790167	153125,52
77	G05	45	38201653	154683,25
77	G05	46	38501633	156391,12
77	G05	47	38801613	158231,67
77	G05	48	39101593	160196,42
77	G05	49	39401573	162292,06
77	G05	50	39701553	164502,16
77	G05	51	40001534	166805,88
77	G05	52	40301517	169183,6
77	G05	53	40601498	171612,17
77	G05	54	40901478	174072,44
77	G05	55	41201458	176532,55
77	G05	56	4150144	178945,53
77	G05	57	4180142	181273,67
77	G05	58	421014	183498,3
77	G05	59	42401382	185604,8
77	G05	60	42701363	187564,33
77	G05	61	43001343	189350,84
77	G05	62	43301323	190951,75
77	G05	63	43601303	192366,2
77	G05	64	43901283	193595,17
77	G05	65	44201263	194634,75
77	G05	66	44501247	195475,92
77	G05	67	44801228	196111,3
77	G05	68	45101208	196551,66
77	G05	69	45401188	196813,42
77	G05	70	45701168	196910,53
77	G05	71	4600115	196862,03
77	G05	72	4630113	196680,5
77	G05	73	46601112	196379,84
77	G05	74	46901093	195972,8
77	G05	75	47201073	195472,1
77	G05	76	47501053	194895,0
77	G05	77	47801033	194254,5
77	G05	78	48101013	193561,03
77	G05	79	48400993	192823,11
77	G05	80	48700977	192051,83
77	G05	81	49000957	191254,38
77	G05	82	49300938	190445,45
77	G05	83	49600918	189630,81
77	G05	84	49900898	188802,94
77	G05	85	5020088	187952,22
77	G05	86	5050086	187072,95
77	G05	87	5080084	186175,73
77	G05	88	51100822	185264,52
77	G05	89	51400803	184335,73
77	G05	90	51700783	183382,86
77	G05	91	52000763	182400,3
77	G05	92	52300743	181402,61
77	G05	93	52600723	180397,88
77	G05	94	52900703	179385,16
77	G05	95	53200687	178357,06
77	G05	96	53500668	177306,36
77	G05	97	53800648	176238,5
77	G05	98	54100628	175158,8
77	G05	99	54400608	174072,98
77	G05	100	5470059	172980,0
77	G05	101	5500057	171881,14
77	G05	102	55300552	170778,45
77	G05	103	55600533	169668,33
77	G05	104	55900513	168548,95
77	G05	105	56200493	167432,88
77	G05	106	56500473	166319,05
77	G05	107	56800453	165200,84
77	G05	108	57100433	164066,61
77	G05	109	57400417	162913,8
77	G05	110	57700397	161758,06
77	G05	111	58000378	160612,11
77	G05	112	58300358	159470,66
77	G05	113	58600338	158322,34
77	G05	114	5890032	157156,92
77	G05	115	592003	155982,61
77	G05	116	59500282	154805,94
77	G05	117	59800262	153631,12
77	G05	118	60100243	152454,92
77	G05	119	60400223	151271,31
77	G05	120	60700203	150085,11
77	G05	121	61000183	148898,25
77	G05	122	61300163	147712,12
77	G05	123	61600147	146534,06
77	G05	124	61900127	145356,67
77	G05	125	62200108	144168,22
77	G05	126	62500088	142972,84
77	G05	127	62800068	141784,23
77	G05	128	63100048	140612,16
77	G05	129	6340003	139454,12
77	G05	130	6370001	138300,77
77	G05	131	63999992	137149,14
77	G05	132	6429997	136004,06
77	G05	133	6459995	134871,03
77	G05	134	6489993	133744,33
77	G05	135	6519991	132615,45
77	G05	136	6549989	131483,78
77	G05	137	6579987	130354,73
77	G05	138	6609985	129233,22
77	G05	139	6639983	128122,07
77	G05	140	66699814	127017,74
77	G05	141	669998	125916,91
77	G05	142	6729978	124817,7
77	G05	143	6759976	123718,51
77	G05	144	6789974	122619,94
77	G05	145	6819972	121521555
77	G05	146	684997	120421414
77	G05	147	6879968	119314266
77	G05	148	6909966	118194,27
77	G05	149	6939964	117063,18
77	G05	150	6969962	115921,13
77	G05	151	699996	114771,5
77	G05	152	7029958	113618,84
77	G05	153	7059956	112461586
77	G05	154	7089954	111296,92
77	G05	155	71199524	110124,3
77	G05	156	7149951	108952,8
77	G05	157	7179949	107782,86
77	G05	158	7209947	106605766
77	G05	159	7239945	105421,6
77	G05	160	7269943	104228125
77	G05	161	7299941	103027484
77	G05	162	7329939	101818,65
77	G05	163	7359937	100599,55
77	G05	164	7389935	99373,9
77	G05	165	7419933	98141,97
77	G05	166	7449931	96901055
77	G05	167	7479929	95647,87
77	G05	168	7509927	94381,39
77	G05	169	75399254	93107,37
77	G05	170	7569924	91825125
77	G05	171	7599922	90531195
77	G05	172	762992	89220,28
77	G05	173	7659918	87889,95
77	G05	174	7689916	86543,28
77	G05	175	7719914	85179,93
77	G05	176	7749912	83797,91
77	G05	177	777991	82399,64
77	G05	178	7809908	80984414
77	G05	179	7839906	79549586
77	G05	180	7869904	78094,73
77	G05	181	7899902	76623,08
77	G05	182	79299	75139,59
77	G05	183	7959898	73644086
77	G05	184	7989897	72131,13
77	G05	185	8019895	70598,2
77	G05	186	8049893	69049,12
77	G05	187	8079891	67490,25
77	G05	188	8109889	65923195
77	G05	189	8139887	64344848
77	G05	190	8169885	62755,09
77	G05	191	8199883	61157242
77	G05	192	8229881	59558547
77	G05	193	8259879	57960457
77	G05	194	8289877	56360797
77	G05	195	8319875	54761918
77	G05	196	8349873	53170887
77	G05	197	8379871	51590,96
77	G05	198	84098694	50023086
77	G05	199	8439868	48466734
77	G05	200	8469866	46923984
77	G05	201	8499864	45397,83
77	G05	202	8529862	43892,01
77	G05	203	855986	42408832
77	G05	204	8589858	40952,76
77	G05	205	8619856	39534,29
77	G05	206	8649854	38163406
77	G05	207	8679852	36845652
77	G05	208	870985	35580,07
77	G05	209	8739848	34361594
77	G05	210	8769846	33186,67
77	G05	211	8799844	32050406
77	G05	212	8829842	30946584
77	G05	213	8859841	29869105
77	G05	214	8889839	28815,02
77	G05	215	8919837	27788188
77	G05	216	8949835	26791305
77	G05	217	8979833	25825,27
77	G05	218	9009831	24889,16
77	G05	219	9039829	23983203
77	G05	220	9069827	23110418
77	G05	221	9099825	22272432
77	G05	222	9129823	21467744
77	G05	223	9159821	20694752
77	G05	224	9189819	19953592
77	G05	225	9219817	19245535
77	G05	226	9249815	18569623
77	G05	227	9279814	17922537
77	G05	228	9309812	17301967
77	G05	229	933981	16708293
77	G05	230	9369808	16157574
77	G05	231	9399806	15609907
77	G05	232	9429804	15064862
77	G05	233	9459802	14523127
77	G05	234	94898	13985411
79	G07	1	249947	130506055
79	G07	2	2529472	130030414
79	G07	3	2559474	129575,47
79	G07	4	2589476	129133,25
79	G07	5	2619478	128700,13
79	G07	6	264948	128290,95
79	G07	7	2679482	128072,19
79	G07	8	27094841	127922,44
79	G07	9	27394861	127805,93
79	G07	10	27694881	127711,46
79	G07	11	27994902	127634,04
79	G07	12	28294922	127572,05
79	G07	13	28594942	127522,29
79	G07	14	28894962	127490,13
79	G07	15	29194983	127478,03
79	G07	16	29495003	127488,53
79	G07	17	29795023	127525,58
79	G07	18	30095043	127590,55
79	G07	19	30395063	127683,09
79	G07	20	30695084	127799,68
79	G07	21	30995102	127946,63
79	G07	22	31295122	128125,17
79	G07	23	31595142	128329,27
79	G07	24	31895163	128559,42
79	G07	25	32195183	128819,4
79	G07	26	32495205	129117,21
79	G07	27	32795223	129455,88
79	G07	28	33095245	129839,0
79	G07	29	33395264	130269,19
79	G07	30	33695286	130745,14
79	G07	31	33995304	131272,25
79	G07	32	34295326	131861,44
79	G07	33	34595345	132517,97
79	G07	34	34895367	133239,89
79	G07	35	35195385	134025,5
79	G07	36	35495407	134879,67
79	G07	37	35795425	135810,45
79	G07	38	36095448	136820,94
79	G07	39	36395466	137908,03
79	G07	40	36695484	139070,4
79	G07	41	36995506	140306,03
79	G07	42	37295525	141623,36
79	G07	43	37595547	143027,77
79	G07	44	37895565	144519,03
79	G07	45	38195587	146097,78
79	G07	46	38495605	147759,9
79	G07	47	38795628	149500,23
79	G07	48	39095646	151312,64
79	G07	49	39395668	153184,39
79	G07	50	39695686	155110,47
79	G07	51	3999571	157088,5
79	G07	52	40295727	159109,92
79	G07	53	4059575	161157,34
79	G07	54	40895767	163216,27
79	G07	55	4119579	165278,58
79	G07	56	41495808	167328,77
79	G07	57	4179583	169345,69
79	G07	58	42095848	171314,5
79	G07	59	4239587	173211,56
79	G07	60	4269589	175023,27
79	G07	61	4299591	176753,56
79	G07	62	4329593	178398,52
79	G07	63	4359595	179941,89
79	G07	64	4389597	181367,83
79	G07	65	4419599	182675,0
79	G07	66	4449601	183875,83
79	G07	67	44796032	184970,45
79	G07	68	4509605	185961,03
79	G07	69	45396072	186857,72
79	G07	70	4569609	187678,8
79	G07	71	45996113	188438,44
79	G07	72	4629613	189150,83
79	G07	73	46596153	189821,33
79	G07	74	4689617	190440,11
79	G07	75	47196194	191004,17
79	G07	76	47496212	191527,03
79	G07	77	47796234	192011,97
79	G07	78	48096252	192452,39
79	G07	79	4839627	192851,06
79	G07	80	48696293	193221,28
79	G07	81	4899631	193563,08
79	G07	82	49296333	193885,98
79	G07	83	4959635	194195,17
79	G07	84	49896374	194476,83
79	G07	85	50196392	194722,9
79	G07	86	50496414	194934,39
79	G07	87	50796432	195112,39
79	G07	88	51096455	195251,44
79	G07	89	51396473	195345,97
79	G07	90	51696495	195394,67
79	G07	91	51996513	195395,17
79	G07	92	52296535	195355,86
79	G07	93	52596554	195283,23
79	G07	94	52896576	195166,14
79	G07	95	53196594	195002,11
79	G07	96	53496616	194791,64
79	G07	97	53796635	194536,5
79	G07	98	54096657	194240,81
79	G07	99	54396675	193911,64
79	G07	100	54696697	193545,98
79	G07	101	54996716	193137,27
79	G07	102	55296738	192691,12
79	G07	103	55596756	192212,6
79	G07	104	5589678	191702,72
79	G07	105	56196796	191159,95
79	G07	106	5649682	190577,84
79	G07	107	56796837	189956,58
79	G07	108	5709686	189311,38
79	G07	109	57396877	188649,38
79	G07	110	576969	187940,45
79	G07	111	57996918	187172,06
79	G07	112	5829694	186370,97
79	G07	113	5859696	185553,03
79	G07	114	5889698	184712,14
79	G07	115	59197	183834,95
79	G07	116	5949702	182925,64
79	G07	117	5979704	182011,17
79	G07	118	60097057	181105,92
79	G07	119	6039708	180188,81
79	G07	120	60697098	179229,11
79	G07	121	6099712	178237,45
79	G07	122	6129714	177244,28
79	G07	123	6159716	176243,83
79	G07	124	6189718	175227,25
79	G07	125	621972	174204,72
79	G07	126	6249722	173183,83
79	G07	127	6279724	172166,39
79	G07	128	6309726	171149,42
79	G07	129	6339728	170129,12
79	G07	130	636973	169103,03
79	G07	131	63997322	168069,36
79	G07	132	6429734	167028,53
79	G07	133	6459736	165974,11
79	G07	134	64897385	164910,5
79	G07	135	651974	163845,06
79	G07	136	6549742	162777,58
79	G07	137	6579744	161699,19
79	G07	138	66097466	160612,17
79	G07	139	66397484	159529,52
79	G07	140	666975	158457,52
79	G07	141	6699752	157390,81
79	G07	142	6729755	156328,44
79	G07	143	67597565	155272,33
79	G07	144	6789758	154222,56
79	G07	145	681976	153178,94
79	G07	146	6849763	152136,44
79	G07	147	68797646	151088,42
79	G07	148	69097664	150034,72
79	G07	149	6939768	148983,44
79	G07	150	6969771	147941,4
79	G07	151	6999773	146905,84
79	G07	152	70297745	145874,27
79	G07	153	7059776	144847,77
79	G07	154	7089779	143832,95
79	G07	155	7119781	142831,23
79	G07	156	71497826	141835,16
79	G07	157	71797844	140843,86
79	G07	158	7209786	139856,5
79	G07	159	7239789	138876,12
79	G07	160	7269791	137902,27
79	G07	161	72997925	136936,45
79	G07	162	7329794	135973,23
79	G07	163	7359797	135006,75
79	G07	164	7389799	134043,52
79	G07	165	74198006	133089,62
79	G07	166	74498024	132141,62
79	G07	167	7479805	131196,4
79	G07	168	7509807	130254,15
79	G07	169	7539809	129316,44
79	G07	170	75698105	128377,91
79	G07	171	7599813	127440,01
79	G07	172	7629815	126500,99
79	G07	173	7659817	125553,55
79	G07	174	76898186	124593914
79	G07	175	7719821	123627,06
79	G07	176	7749823	122656,55
79	G07	177	7779825	121679,32
79	G07	178	7809827	120692125
79	G07	179	7839829	119694,92
79	G07	180	7869831	118685,93
79	G07	181	7899833	117665,45
79	G07	182	7929835	116634625
79	G07	183	7959837	115590484
79	G07	184	7989839	114529,88
79	G07	185	8019841	113450,84
79	G07	186	8049843	112357,56
79	G07	187	80798454	111250664
79	G07	188	8109847	110130,94
79	G07	189	8139849	109004945
79	G07	190	8169851	107876,43
79	G07	191	81998535	106747,02
79	G07	192	8229855	105620,96
79	G07	193	8259857	104502,21
79	G07	194	8289859	103388,04
79	G07	195	83198616	102269,96
79	G07	196	83498634	101147,32
79	G07	197	8379865	100017,34
79	G07	198	8409867	98875445
79	G07	199	8439869	97718,78
79	G07	200	84698715	96545625
79	G07	201	8499873	95355,34
79	G07	202	8529875	94149,7
79	G07	203	8559877	92927305
79	G07	204	85898796	91688,38
79	G07	205	86198814	90433336
79	G07	206	8649883	89161,03
79	G07	207	8679885	87871,08
79	G07	208	8709888	86561664
79	G07	209	87398895	85229,81
79	G07	210	8769891	83877414
79	G07	211	8799893	82503,38
79	G07	212	8829896	81106016
79	G07	213	88598976	79681,51
79	G07	214	88898994	78232,75
79	G07	215	8919901	76767,71
79	G07	216	8949904	75290016
79	G07	217	8979906	73800,3
79	G07	218	90099075	72296,32
79	G07	219	9039909	70777,62
79	G07	220	9069912	69249,77
79	G07	221	9099914	67713,52
79	G07	222	9129916	66165,96
79	G07	223	91599174	64609234
79	G07	224	918992	63053785
79	G07	225	9219922	61503508
79	G07	226	9249924	59956844
79	G07	227	92799255	58406,86
79	G07	228	9309928	56846,0
79	G07	229	933993	55275363
79	G07	230	9369932	53690,48
79	G07	231	9399934	52108125
79	G07	232	9429936	50522,96
79	G07	233	9459938	48933637
79	G07	234	948994	47340824
80	G08	1	249947	136497,08
80	G08	2	2529472	136013,52
80	G08	3	2559474	135554,45
80	G08	4	2589476	135110,64
80	G08	5	2619478	134675,42
80	G08	6	264948	134260,31
80	G08	7	2679482	134040,31
80	G08	8	27094841	133899,6
80	G08	9	27394861	133802,86
80	G08	10	27694881	133731,6
80	G08	11	27994902	133669,1
80	G08	12	28294922	133612,39
80	G08	13	28594942	133577,38
80	G08	14	28894962	133570,14
80	G08	15	29194983	133577,9
80	G08	16	29495003	133588,88
80	G08	17	29795023	133611,3
80	G08	18	30095043	133656,94
80	G08	19	30395063	133728,47
80	G08	20	30695084	133832,19
80	G08	21	30995102	133968,66
80	G08	22	31295122	134138,69
80	G08	23	31595142	134356,92
80	G08	24	31895163	134625,77
80	G08	25	32195183	134938,36
80	G08	26	32495205	135284,02
80	G08	27	32795223	135669,03
80	G08	28	33095245	136101,42
80	G08	29	33395264	136584,6
80	G08	30	33695286	137125,11
80	G08	31	33995304	137725,52
80	G08	32	34295326	138386,08
80	G08	33	34595345	139117,72
80	G08	34	34895367	139928,62
80	G08	35	35195385	140824,0
80	G08	36	35495407	141806,86
80	G08	37	35795425	142882,33
80	G08	38	36095448	144050,84
80	G08	39	36395466	145315,97
80	G08	40	36695484	146676,53
80	G08	41	36995506	148127,86
80	G08	42	37295525	149670,78
80	G08	43	37595547	151305,02
80	G08	44	37895565	153023,3
80	G08	45	38195587	154819,25
80	G08	46	38495605	156694,5
80	G08	47	38795628	158646,12
80	G08	48	39095646	160665,44
80	G08	49	39395668	162753,97
80	G08	50	39695686	164906,1
80	G08	51	3999571	167098,25
80	G08	52	40295727	169314,3
80	G08	53	4059575	171539,84
80	G08	54	40895767	173765,34
80	G08	55	4119579	175978,5
80	G08	56	41495808	178152,75
80	G08	57	4179583	180253,31
80	G08	58	42095848	182246,45
80	G08	59	4239587	184111,28
80	G08	60	4269589	185847,39
80	G08	61	4299591	187443,88
80	G08	62	4329593	188889,47
80	G08	63	4359595	190180,52
80	G08	64	4389597	191321,73
80	G08	65	4419599	192316,3
80	G08	66	4449601	193159,52
80	G08	67	44796032	193849,17
80	G08	68	4509605	194383,16
80	G08	69	45396072	194769,06
80	G08	70	4569609	195028,7
80	G08	71	45996113	195187,0
80	G08	72	4629613	195272,52
80	G08	73	46596153	195307,34
80	G08	74	4689617	195288,81
80	G08	75	47196194	195211,06
80	G08	76	47496212	195073,6
80	G08	77	47796234	194883,14
80	G08	78	48096252	194626,94
80	G08	79	4839627	194315,53
80	G08	80	48696293	193976,48
80	G08	81	4899631	193634,58
80	G08	82	49296333	193309,12
80	G08	83	4959635	192986,2
80	G08	84	49896374	192637,39
80	G08	85	50196392	192260,3
80	G08	86	50496414	191856,44
80	G08	87	50796432	191425,86
80	G08	88	51096455	190951,95
80	G08	89	51396473	190434,75
80	G08	90	51696495	189884,28
80	G08	91	51996513	189313,66
80	G08	92	52296535	188728,53
80	G08	93	52596554	188119,9
80	G08	94	52896576	187469,8
80	G08	95	53196594	186776,97
80	G08	96	53496616	186025,22
80	G08	97	53796635	185224,7
80	G08	98	54096657	184399,4
80	G08	99	54396675	183565,38
80	G08	100	54696697	182733,48
80	G08	101	54996716	181894,06
80	G08	102	55296738	181036,05
80	G08	103	55596756	180168,62
80	G08	104	5589678	179303,34
80	G08	105	56196796	178447,62
80	G08	106	5649682	177567,34
80	G08	107	56796837	176651,0
80	G08	108	5709686	175707,03
80	G08	109	57396877	174741,23
80	G08	110	576969	173758,3
80	G08	111	57996918	172749,55
80	G08	112	5829694	171699,48
80	G08	113	5859696	170609,38
80	G08	114	5889698	169500,64
80	G08	115	59197	168391,66
80	G08	116	5949702	167286,55
80	G08	117	5979704	166179,86
80	G08	118	60097057	165063,42
80	G08	119	6039708	163926,31
80	G08	120	60697098	162758,33
80	G08	121	6099712	161579,12
80	G08	122	6129714	160395,39
80	G08	123	6159716	159202,83
80	G08	124	6189718	158009,27
80	G08	125	621972	156821,5
80	G08	126	6249722	155640,81
80	G08	127	6279724	154462,45
80	G08	128	6309726	153284,83
80	G08	129	6339728	152097,55
80	G08	130	636973	150886,06
80	G08	131	63997322	149675,88
80	G08	132	6429734	148483,3
80	G08	133	6459736	147308,62
80	G08	134	64897385	146156,28
80	G08	135	651974	145028,92
80	G08	136	6549742	143912,12
80	G08	137	6579744	142790,11
80	G08	138	66097466	141669,62
80	G08	139	66397484	140550,42
80	G08	140	666975	139433,69
80	G08	141	6699752	138323,39
80	G08	142	6729755	137205,81
80	G08	143	67597565	136083,39
80	G08	144	6789758	134962,25
80	G08	145	681976	133854,77
80	G08	146	6849763	132761,48
80	G08	147	68797646	131675,45
80	G08	148	69097664	130590,64
80	G08	149	6939768	129505,52
80	G08	150	6969771	128438,03
80	G08	151	6999773	127394,02
80	G08	152	70297745	126353,06
80	G08	153	7059776	125309,26
80	G08	154	7089779	124262,2
80	G08	155	7119781	123224,83
80	G08	156	71497826	122207,48
80	G08	157	71797844	121205,42
80	G08	158	7209786	120204836
80	G08	159	7239789	119195,27
80	G08	160	7269791	118183984
80	G08	161	72997925	117180,98
80	G08	162	7329794	116178,82
80	G08	163	7359797	115177,38
80	G08	164	7389799	114183,3
80	G08	165	74198006	113200,18
80	G08	166	74498024	112227055
80	G08	167	7479805	111265,35
80	G08	168	7509807	110305,6
80	G08	169	7539809	109335,25
80	G08	170	75698105	108349,16
80	G08	171	7599813	107357875
80	G08	172	7629815	106369,75
80	G08	173	7659817	105389,01
80	G08	174	76898186	104418414
80	G08	175	7719821	103455,49
80	G08	176	7749823	102497,3
80	G08	177	7779825	101543,72
80	G08	178	7809827	100587,87
80	G08	179	7839829	99627,47
80	G08	180	7869831	98658555
80	G08	181	7899833	97681,72
80	G08	182	7929835	96695,19
80	G08	183	7959837	95700,99
80	G08	184	7989839	94700,74
80	G08	185	8019841	93693555
80	G08	186	8049843	92673,8
80	G08	187	80798454	91634414
80	G08	188	8109847	90579,33
80	G08	189	8139849	89512,48
80	G08	190	8169851	88435,98
80	G08	191	81998535	87351,55
80	G08	192	8229855	86262,87
80	G08	193	8259857	85178766
80	G08	194	8289859	84096,96
80	G08	195	83198616	83012766
80	G08	196	83498634	81922,78
80	G08	197	8379865	80822,68
80	G08	198	8409867	79713,28
80	G08	199	8439869	78597,76
80	G08	200	84698715	77472,24
80	G08	201	8499873	76335,85
80	G08	202	8529875	75191,77
80	G08	203	8559877	74051,69
80	G08	204	85898796	72919555
80	G08	205	86198814	71793,1
80	G08	206	8649883	70666,19
80	G08	207	8679885	69524,75
80	G08	208	8709888	68366914
80	G08	209	87398895	67200,19
80	G08	210	8769891	66022,81
80	G08	211	8799893	64832,04
80	G08	212	8829896	63626055
80	G08	213	88598976	62409426
80	G08	214	88898994	61190824
80	G08	215	8919901	59976902
80	G08	216	8949904	58765008
80	G08	217	8979906	57545344
80	G08	218	90099075	56317676
80	G08	219	9039909	55092145
80	G08	220	9069912	53873645
80	G08	221	9099914	52653766
80	G08	222	9129916	51426434
80	G08	223	91599174	50188,61
80	G08	224	918992	48945938
80	G08	225	9219922	47701,02
80	G08	226	9249924	46446957
80	G08	227	92799255	45180273
80	G08	228	9309928	43906273
80	G08	229	933993	42638348
80	G08	230	9369932	41398023
80	G08	231	9399934	40160,85
80	G08	232	9429936	38924,85
80	G08	233	9459938	37690,85
80	G08	234	948994	36460164
81	G09	1	249998	121357234
81	G09	2	25299793	120801,93
81	G09	3	25599787	120272,22
81	G09	4	25899778	119759836
81	G09	5	26199772	119258,79
81	G09	6	26499765	118779,26
81	G09	7	26799759	118523,96
81	G09	8	27099752	118361,27
81	G09	9	27399744	118251,51
81	G09	10	27699738	118179,06
81	G09	11	27999731	118135,61
81	G09	12	28299725	118111,97
81	G09	13	28599718	118100,1
81	G09	14	2889971	118099,61
81	G09	15	29199703	118114,71
81	G09	16	29499697	118149,28
81	G09	17	2979969	118202,16
81	G09	18	30099684	118269,48
81	G09	19	30399675	118357,51
81	G09	20	30699669	118480,27
81	G09	21	30999662	118645875
81	G09	22	31299656	118860,55
81	G09	23	3159965	119127,84
81	G09	24	31899641	119445,33
81	G09	25	32199635	119812,4
81	G09	26	3249963	120227875
81	G09	27	3279962	120689164
81	G09	28	33099613	121193664
81	G09	29	3339961	121736,93
81	G09	30	336996	122318,66
81	G09	31	33999596	122942,51
81	G09	32	34299587	123617,0
81	G09	33	3459958	124352,08
81	G09	34	34899574	125150,15
81	G09	35	35199566	126016,44
81	G09	36	3549956	126957,82
81	G09	37	35799553	127977,96
81	G09	38	36099545	129082305
81	G09	39	3639954	130270,4
81	G09	40	3669953	131538,0
81	G09	41	36999527	132883,25
81	G09	42	3729952	134306,27
81	G09	43	3759951	135805,53
81	G09	44	37899506	137382,34
81	G09	45	38199497	139039,67
81	G09	46	38499493	140777,08
81	G09	47	38799484	142591,64
81	G09	48	39099476	144477,78
81	G09	49	3939947	146426,81
81	G09	50	39699463	148427,61
81	G09	51	3999946	150469,4
81	G09	52	4029945	152539,72
81	G09	53	4059944	154620,98
81	G09	54	40899437	156698,83
81	G09	55	4119943	158763,14
81	G09	56	41499424	160799,3
81	G09	57	41799416	162790,64
81	G09	58	42099407	164721,86
81	G09	59	42399403	166574,22
81	G09	60	42699394	168333,16
81	G09	61	4299939	169991,83
81	G09	62	4329938	171545,22
81	G09	63	43599373	172985,0
81	G09	64	4389937	174303,73
81	G09	65	4419936	175501,67
81	G09	66	44499355	176583,58
81	G09	67	44799347	177552,8
81	G09	68	4509934	178419,23
81	G09	69	45399334	179191,66
81	G09	70	45699326	179885,52
81	G09	71	4599932	180515,5
81	G09	72	46299313	181095,28
81	G09	73	46599304	181637,34
81	G09	74	468993	182148,9
81	G09	75	4719929	182632,67
81	G09	76	47499287	183088,8
81	G09	77	4779928	183512,58
81	G09	78	4809927	183907,34
81	G09	79	48399265	184274,62
81	G09	80	48699257	184619,34
81	G09	81	48999252	184940,75
81	G09	82	49299244	185240,12
81	G09	83	49599236	185524,12
81	G09	84	4989923	185794,22
81	G09	85	50199223	186048,34
81	G09	86	50499218	186281,12
81	G09	87	5079921	186484,97
81	G09	88	510992	186652,58
81	G09	89	51399197	186772,47
81	G09	90	5169919	186833,8
81	G09	91	51999184	186834,39
81	G09	92	52299175	186780,88
81	G09	93	52599167	186680,5
81	G09	94	52899162	186534,34
81	G09	95	53199154	186341,69
81	G09	96	5349915	186107,73
81	G09	97	5379914	185839,78
81	G09	98	54099133	185543,47
81	G09	99	54399128	185216,55
81	G09	100	5469912	184851,88
81	G09	101	54999115	184454,9
81	G09	102	55299107	184030,34
81	G09	103	555991	183568,08
81	G09	104	55899094	183063,1
81	G09	105	56199085	182519,72
81	G09	106	5649908	181945,86
81	G09	107	56799072	181342,77
81	G09	108	57099064	180710,81
81	G09	109	5739906	180050,1
81	G09	110	5769905	179361,5
81	G09	111	57999046	178656,45
81	G09	112	58299038	177933,6
81	G09	113	5859903	177178,81
81	G09	114	58899025	176384,0
81	G09	115	59199017	175549,98
81	G09	116	59499012	174683,58
81	G09	117	59799004	173792,4
81	G09	118	60098995	172885,62
81	G09	119	6039899	171966,36
81	G09	120	60698982	171031,81
81	G09	121	60998978	170086,08
81	G09	122	6129897	169129,3
81	G09	123	6159896	168165,8
81	G09	124	61898956	167197,4
81	G09	125	62198948	166217,8
81	G09	126	62498943	165226,56
81	G09	127	62798935	164223,05
81	G09	128	63098927	163209,56
81	G09	129	63398922	162192,67
81	G09	130	63698914	161174,42
81	G09	131	6399891	160153,03
81	G09	132	64298904	159128,1
81	G09	133	6459889	158104,84
81	G09	134	6489889	157087,78
81	G09	135	6519888	156073,45
81	G09	136	6549887	155061,1
81	G09	137	6579887	154046,84
81	G09	138	6609886	153031,34
81	G09	139	6639885	152019,34
81	G09	140	66698845	151008,94
81	G09	141	6699884	149994,67
81	G09	142	67298836	148975,9
81	G09	143	6759882	147954,05
81	G09	144	6789882	146925,17
81	G09	145	68198814	145886,56
81	G09	146	684988	144838,7
81	G09	147	687988	143784,94
81	G09	148	6909879	142730,52
81	G09	149	6939878	141679,89
81	G09	150	6969878	140634,44
81	G09	151	6999877	139595,1
81	G09	152	7029877	138562,25
81	G09	153	70598755	137531,69
81	G09	154	7089875	136501,05
81	G09	155	71198746	135476,34
81	G09	156	7149873	134457,27
81	G09	157	7179873	133440,53
81	G09	158	72098724	132426,75
81	G09	159	7239871	131421,4
81	G09	160	7269871	130425,54
81	G09	161	729987	129435,51
81	G09	162	732987	128447,81
81	G09	163	7359869	127456,31
81	G09	164	7389868	126461,18
81	G09	165	7419868	125466,05
81	G09	166	74498665	124468,6
81	G09	167	7479866	123465,74
81	G09	168	75098656	122457,06
81	G09	169	7539864	121444,98
81	G09	170	7569864	120429,1
81	G09	171	75998634	119409,63
81	G09	172	7629863	118389,9
81	G09	173	7659862	117364,47
81	G09	174	7689861	116331875
81	G09	175	7719861	115292,77
81	G09	176	774986	114248,55
81	G09	177	7779859	113201,68
81	G09	178	7809859	112153,01
81	G09	179	78398575	111102,83
81	G09	180	7869857	110051766
81	G09	181	78998566	109000,45
81	G09	182	7929856	107947,91
81	G09	183	7959855	106889,16
81	G09	184	79898544	105820,49
81	G09	185	8019854	104738,41
81	G09	186	8049853	103642,76
81	G09	187	8079852	102537,66
81	G09	188	8109852	101425,29
81	G09	189	81398506	100303305
81	G09	190	816985	99170,96
81	G09	191	819985	98031,19
81	G09	192	8229849	96883,66
81	G09	193	8259848	95724,68
81	G09	194	82898476	94549516
81	G09	195	8319847	93354,84
81	G09	196	8349846	92143586
81	G09	197	83798454	90918484
81	G09	198	8409845	89679,1
81	G09	199	8439844	88425664
81	G09	200	8469843	87161,96
81	G09	201	8499843	85892,53
81	G09	202	8529842	84619,58
81	G09	203	8559841	83341,41
81	G09	204	8589841	82056,9
81	G09	205	861984	80764,15
81	G09	206	8649839	79463055
81	G09	207	86798386	78153,04
81	G09	208	8709838	76833,07
81	G09	209	8739837	75501,91
81	G09	210	87698364	74160516
81	G09	211	8799836	72812016
81	G09	212	88298355	71460914
81	G09	213	8859834	70110,07
81	G09	214	8889834	68759,03
81	G09	215	8919833	67408,31
81	G09	216	8949832	66059,86
81	G09	217	8979832	64713,75
81	G09	218	9009831	63365,57
81	G09	219	903983	62008,18
81	G09	220	90698296	60639,11
81	G09	221	9099829	59259734
81	G09	222	9129829	57869,08
81	G09	223	91598274	56467207
81	G09	224	9189827	55054137
81	G09	225	92198265	53633832
81	G09	226	9249825	52213,49
81	G09	227	9279825	50796285
81	G09	228	9309824	49382,95
81	G09	229	9339823	47977,78
81	G09	230	9369823	46602,17
81	G09	231	9399822	45231184
81	G09	232	9429822	43861,68
81	G09	233	94598206	42494,07
81	G09	234	948982	41129734
82	G10	1	249998	121051,02
82	G10	2	25299793	120537,83
82	G10	3	25599787	120049,03
82	G10	4	25899778	119575,77
82	G10	5	26199772	119112375
82	G10	6	26499765	118673,72
82	G10	7	26799759	118441,15
82	G10	8	27099752	118275,35
82	G10	9	27399744	118141,79
82	G10	10	27699738	118034,59
82	G10	11	27999731	117949,48
82	G10	12	28299725	117886,62
82	G10	13	28599718	117841,53
82	G10	14	2889971	117818,97
82	G10	15	29199703	117831,05
82	G10	16	29499697	117878,64
82	G10	17	2979969	117954,74
82	G10	18	30099684	118051,12
82	G10	19	30399675	118169,85
82	G10	20	30699669	118319,69
82	G10	21	30999662	118496,62
82	G10	22	31299656	118695414
82	G10	23	3159965	118907,86
82	G10	24	31899641	119127,77
82	G10	25	32199635	119368,16
82	G10	26	3249963	119640,42
82	G10	27	3279962	119939,97
82	G10	28	33099613	120284,36
82	G10	29	3339961	120680555
82	G10	30	336996	121136,97
82	G10	31	33999596	121660,65
82	G10	32	34299587	122245,56
82	G10	33	3459958	122890664
82	G10	34	34899574	123592,94
82	G10	35	35199566	124370,88
82	G10	36	3549956	125239,39
82	G10	37	35799553	126197,86
82	G10	38	36099545	127252,93
82	G10	39	3639954	128396,85
82	G10	40	3669953	129622,49
82	G10	41	36999527	130928484
82	G10	42	3729952	132313,36
82	G10	43	3759951	133773,89
82	G10	44	37899506	135309,86
82	G10	45	38199497	136920,84
82	G10	46	38499493	138615,89
82	G10	47	38799484	140396,94
82	G10	48	39099476	142248,25
82	G10	49	3939947	144153,17
82	G10	50	39699463	146107,14
82	G10	51	3999946	148101,19
82	G10	52	4029945	150120,11
82	G10	53	4059944	152153,03
82	G10	54	40899437	154188,67
82	G10	55	4119943	156211,53
82	G10	56	41499424	158189,67
82	G10	57	41799416	160088,31
82	G10	58	42099407	161898,55
82	G10	59	42399403	163625,45
82	G10	60	42699394	165293,05
82	G10	61	4299939	166904,66
82	G10	62	4329938	168433,25
82	G10	63	43599373	169862,45
82	G10	64	4389937	171186,48
82	G10	65	4419936	172414,06
82	G10	66	44499355	173555,72
82	G10	67	44799347	174587,38
82	G10	68	4509934	175485,56
82	G10	69	45399334	176268,12
82	G10	70	45699326	176985,23
82	G10	71	4599932	177693,72
82	G10	72	46299313	178403,48
82	G10	73	46599304	179092,66
82	G10	74	468993	179729,7
82	G10	75	4719929	180304,8
82	G10	76	47499287	180852,16
82	G10	77	4779928	181394,58
82	G10	78	4809927	181920,52
82	G10	79	48399265	182421,94
82	G10	80	48699257	182882,16
82	G10	81	48999252	183330,88
82	G10	82	49299244	183799,9
82	G10	83	49599236	184274,1
82	G10	84	4989923	184719,55
82	G10	85	50199223	185105,61
82	G10	86	50499218	185418,34
82	G10	87	5079921	185675,86
82	G10	88	510992	185882,83
82	G10	89	51399197	186041,81
82	G10	90	5169919	186148,28
82	G10	91	51999184	186217,81
82	G10	92	52299175	186253,48
82	G10	93	52599167	186257,55
82	G10	94	52899162	186250,48
82	G10	95	53199154	186238,4
82	G10	96	5349915	186192,86
82	G10	97	5379914	186094,34
82	G10	98	54099133	185953,64
82	G10	99	54399128	185778,5
82	G10	100	5469912	185570,94
82	G10	101	54999115	185324,61
82	G10	102	55299107	185025,84
82	G10	103	555991	184685,11
82	G10	104	55899094	184319,7
82	G10	105	56199085	183936,89
82	G10	106	5649908	183535,11
82	G10	107	56799072	183068,7
82	G10	108	57099064	182515,47
82	G10	109	5739906	181901,9
82	G10	110	5769905	181268,1
82	G10	111	57999046	180626,05
82	G10	112	58299038	179964,4
82	G10	113	5859903	179266,66
82	G10	114	58899025	178546,25
82	G10	115	59199017	177843,62
82	G10	116	59499012	177183,73
82	G10	117	59799004	176501,64
82	G10	118	60098995	175737,52
82	G10	119	6039899	174912,78
82	G10	120	60698982	174086,03
82	G10	121	60998978	173265,48
82	G10	122	6129897	172428,67
82	G10	123	6159896	171555,9
82	G10	124	61898956	170643,75
82	G10	125	62198948	169724,52
82	G10	126	62498943	168813,44
82	G10	127	62798935	167899,14
82	G10	128	63098927	166964,05
82	G10	129	63398922	166003,42
82	G10	130	63698914	165003,06
82	G10	131	6399891	163963,42
82	G10	132	64298904	162905,9
82	G10	133	6459889	161869,2
82	G10	134	6489889	160868,45
82	G10	135	6519888	159886,14
82	G10	136	6549887	158892,8
82	G10	137	6579887	157904,62
82	G10	138	6609886	156935,3
82	G10	139	6639885	155968,5
82	G10	140	66698845	154951,97
82	G10	141	6699884	153887,1
82	G10	142	67298836	152805,8
82	G10	143	6759882	151741,4
82	G10	144	6789882	150703,88
82	G10	145	68198814	149684,1
82	G10	146	684988	148672,84
82	G10	147	687988	147669,83
82	G10	148	6909879	146678,5
82	G10	149	6939878	145674,03
82	G10	150	6969878	144634,69
82	G10	151	6999877	143578,0
82	G10	152	7029877	142530,22
82	G10	153	70598755	141502,53
82	G10	154	7089875	140483,53
82	G10	155	71198746	139468,86
82	G10	156	7149873	138449,3
82	G10	157	7179873	137410,06
82	G10	158	72098724	136371,66
82	G10	159	7239871	135338,14
82	G10	160	7269871	134290,44
82	G10	161	729987	133226,69
82	G10	162	732987	132158,81
82	G10	163	7359869	131091,72
82	G10	164	7389868	130031,13
82	G10	165	7419868	128988086
82	G10	166	74498665	127958,97
82	G10	167	7479866	126935,04
82	G10	168	75098656	125925,63
82	G10	169	7539864	124936,64
82	G10	170	7569864	123956,99
82	G10	171	75998634	122985,62
82	G10	172	7629863	121999,48
82	G10	173	7659862	120974,0
82	G10	174	7689861	119932,76
82	G10	175	7719861	118898984
82	G10	176	774986	117864,32
82	G10	177	7779859	116816,79
82	G10	178	7809859	115756984
82	G10	179	78398575	114700,55
82	G10	180	7869857	113653,67
82	G10	181	78998566	112614,47
82	G10	182	7929856	111553,84
82	G10	183	7959855	110454,6
82	G10	184	79898544	109339,99
82	G10	185	8019854	108230336
82	G10	186	8049853	107128,27
82	G10	187	8079852	106039805
82	G10	188	8109852	104954,38
82	G10	189	81398506	103862,97
82	G10	190	816985	102766,44
82	G10	191	819985	101669,7
82	G10	192	8229849	100558,1
82	G10	193	8259848	99414,85
82	G10	194	82898476	98226,95
82	G10	195	8319847	97009305
82	G10	196	8349846	95776,65
82	G10	197	83798454	94536,0
82	G10	198	8409845	93271,17
82	G10	199	8439844	91975,95
82	G10	200	8469843	90667,85
82	G10	201	8499843	89361805
82	G10	202	8529842	88056,8
82	G10	203	8559841	86748,58
82	G10	204	8589841	85426984
82	G10	205	861984	84104,44
82	G10	206	8649839	82785,47
82	G10	207	86798386	81461336
82	G10	208	8709838	80122484
82	G10	209	8739837	78766,01
82	G10	210	87698364	77406,26
82	G10	211	8799836	76044,08
82	G10	212	88298355	74677,09
82	G10	213	8859834	73306,72
82	G10	214	8889834	71921,89
82	G10	215	8919833	70523,16
82	G10	216	8949832	69113,94
82	G10	217	8979832	67690,95
82	G10	218	9009831	66254,03
82	G10	219	903983	64805,72
82	G10	220	90698296	63355684
82	G10	221	9099829	61905355
82	G10	222	9129829	60449,93
82	G10	223	91598274	58987152
82	G10	224	9189827	57514,74
82	G10	225	92198265	56039426
82	G10	226	9249825	54568977
82	G10	227	9279825	53104,67
82	G10	228	9309824	51649383
82	G10	229	9339823	50210625
82	G10	230	9369823	48815,56
82	G10	231	9399822	47426,97
82	G10	232	9429822	46041574
82	G10	233	94598206	44659,05
82	G10	234	948982	43279,56
