# Supplementary material for: Molecular basis for DNA recognition by the maternal pioneer transcription factor FoxH1
Source: Nat Commun. 2022 Nov 26;13:7279. doi: 10.1038/s41467-022-34925-y (PMC9701222; doi:10.1038/s41467-022-34925-y)
Supplement: Supplementary file 4 — Source Data [file 41467_2022_34925_MOESM4_ESM.zip › Sourcedata/Melting/Xenopus FoxH1/WT/FoxH1-Xenopus.xlsx]

## Sheet: Index
#	Well	Tm B	B Fit	Tm B Start	Tm B End	Tm D	Analysis Group	Experiment File Name					Tm B	Analysis Group
1	B02	40.1156	1.34389	28.2881	48.9916	40.5391	FoxH1 Xenopus -DNA	FH1Tris_04_06_2019_analyzed,eds					40.1156	FoxH1 Xenopus -DNA
2	B03	40.3877	1.19985	29.2044	49.0018	40.8319	FoxH1 Xenopus -DNA	FH1Tris_04_06_2019_analyzed,eds					40.3877	FoxH1 Xenopus -DNA
3	B04	40.2385	1.27616	28.6045	49.0018	40.6919	FoxH1 Xenopus -DNA	FH1Tris_04_06_2019_analyzed,eds					40.2385	FoxH1 Xenopus -DNA
4	B05	40.3095	1.28588	28.6023	49.001	40.6905	FoxH1 Xenopus -DNA	FH1Tris_04_06_2019_analyzed,eds					40.3095	FoxH1 Xenopus -DNA
5	B07	50.7432	1.05573	40.8958	58.897	50.6311	FoxH1 Xenopus +DNA	FH1Tris_04_06_2019_analyzed,eds					50.7432	FoxH1 Xenopus +DNA
6	B08	50.4857	1.0617	40.5958	58.597	50.3509	FoxH1 Xenopus +DNA	FH1Tris_04_06_2019_analyzed,eds					50.4857	FoxH1 Xenopus +DNA
7	B09	50.5559	1.05513	40.2995	59.199	50.3537	FoxH1 Xenopus +DNA	FH1Tris_04_06_2019_analyzed,eds					50.5559	FoxH1 Xenopus +DNA
8	B10	50.4296	1.06025	40.2995	58.599	50.3537	FoxH1 Xenopus +DNA	FH1Tris_04_06_2019_analyzed,eds					50.4296	FoxH1 Xenopus +DNA

## Sheet: Data
Well	Well Position	Reading	Temperature	Fluorescence
14	B02	1	249875	55394055
14	B02	2	2528755	55150277
14	B02	3	25587603	54911,73
14	B02	4	25887653	54676,82
14	B02	5	26187706	54445047
14	B02	6	26487757	54220492
14	B02	7	26787807	54055297
14	B02	8	2708786	53919082
14	B02	9	2738791	53807074
14	B02	10	27687963	53716273
14	B02	11	27988014	53645,85
14	B02	12	28288065	53595,79
14	B02	13	28588118	53562848
14	B02	14	28888168	53546684
14	B02	15	29188221	53552035
14	B02	16	29488272	53581,92
14	B02	17	29788322	53641793
14	B02	18	30088375	53737336
14	B02	19	30388426	53871,54
14	B02	20	30688478	54044113
14	B02	21	3098853	54258,12
14	B02	22	3128858	54515477
14	B02	23	31588633	54817188
14	B02	24	31888683	55166,8
14	B02	25	32188736	55572,64
14	B02	26	32488785	56044,41
14	B02	27	32788837	56593113
14	B02	28	3308889	57230633
14	B02	29	33388943	57969,73
14	B02	30	3368899	58822445
14	B02	31	33989044	59802504
14	B02	32	34289097	60924824
14	B02	33	34589146	62205523
14	B02	34	348892	63660816
14	B02	35	3518925	65308,86
14	B02	36	354893	67172,81
14	B02	37	35789352	69278734
14	B02	38	36089405	71652,38
14	B02	39	36389458	74321,34
14	B02	40	36689507	77311,14
14	B02	41	3698956	80646805
14	B02	42	3728961	84357,28
14	B02	43	3758966	88471,61
14	B02	44	37889713	93013,18
14	B02	45	38189766	97997,59
14	B02	46	38489815	103437375
14	B02	47	38789867	109335984
14	B02	48	3908992	115682,51
14	B02	49	39389973	122447,57
14	B02	50	3969002	129577,22
14	B02	51	39990074	136995,31
14	B02	52	40290127	144616,38
14	B02	53	40590176	152349,38
14	B02	54	4089023	160094,42
14	B02	55	4119028	167734,23
14	B02	56	4149033	175155,19
14	B02	57	41790382	182261,47
14	B02	58	42090435	188972,81
14	B02	59	42390488	195222,94
14	B02	60	42690536	200953,22
14	B02	61	4299059	206122,92
14	B02	62	4329064	210719,06
14	B02	63	4359069	214748,83
14	B02	64	43890743	218234,6
14	B02	65	44190796	221202,95
14	B02	66	44490845	223694,89
14	B02	67	44790897	225763,31
14	B02	68	4509095	227455,31
14	B02	69	45391003	228825,06
14	B02	70	4569105	229929,58
14	B02	71	45991104	230817,19
14	B02	72	46291157	231526,95
14	B02	73	46591206	232084,2
14	B02	74	4689126	232507,27
14	B02	75	4719131	232811,05
14	B02	76	4749136	233003,25
14	B02	77	47791412	233081,97
14	B02	78	48091465	233049,81
14	B02	79	48391518	232922,06
14	B02	80	48691566	232708,45
14	B02	81	4899162	232415,72
14	B02	82	4929167	232060,94
14	B02	83	4959172	231662,78
14	B02	84	49891773	231235,62
14	B02	85	50191826	230783,77
14	B02	86	50491875	230313,84
14	B02	87	50791927	229835,62
14	B02	88	5109198	229365,34
14	B02	89	51392033	228912,1
14	B02	90	5169208	228464,66
14	B02	91	51992134	228022,67
14	B02	92	52292187	227596,11
14	B02	93	52592236	227189,48
14	B02	94	5289229	226802,23
14	B02	95	5319234	226425,34
14	B02	96	5349239	226053,88
14	B02	97	53792442	225690,16
14	B02	98	54092495	225338,97
14	B02	99	54392548	224997,95
14	B02	100	54692596	224650,92
14	B02	101	5499265	224288,84
14	B02	102	552927	223912,02
14	B02	103	5559275	223521,97
14	B02	104	55892803	223119,0
14	B02	105	56192856	222699,7
14	B02	106	56492905	222261,23
14	B02	107	56792957	221806,98
14	B02	108	5709301	221334,02
14	B02	109	57393063	220839,73
14	B02	110	5769311	220319,3
14	B02	111	57993164	219773,86
14	B02	112	58293217	219201,4
14	B02	113	58593266	218595,0
14	B02	114	5889332	217954,67
14	B02	115	5919337	217284,38
14	B02	116	5949342	216595,08
14	B02	117	59793472	215894,25
14	B02	118	60093525	215182,48
14	B02	119	60393578	214467,03
14	B02	120	60693626	213746,08
14	B02	121	6099368	213019,97
14	B02	122	6129373	212281,47
14	B02	123	6159378	211525,08
14	B02	124	61893833	210752,89
14	B02	125	62193886	209953,66
14	B02	126	62493935	209120,05
14	B02	127	62793987	208255,98
14	B02	128	6309404	207380,05
14	B02	129	63394093	206505,6
14	B02	130	6369414	205624,64
14	B02	131	63994194	204733,02
14	B02	132	6429424	203835,14
14	B02	133	645943	202937,88
14	B02	134	6489435	202048,39
14	B02	135	651944	201165,62
14	B02	136	6549445	200274,73
14	B02	137	657945	199369,44
14	B02	138	6609455	198452,78
14	B02	139	6639461	197519,61
14	B02	140	6669466	196564,38
14	B02	141	66994705	195588,06
14	B02	142	6729476	194596,95
14	B02	143	6759481	193589,16
14	B02	144	6789487	192561,55
14	B02	145	68194916	191523,72
14	B02	146	68494965	190478,9
14	B02	147	6879502	189427,17
14	B02	148	6909507	188369,61
14	B02	149	6939512	187302,14
14	B02	150	69695175	186225,72
14	B02	151	69995224	185143,73
14	B02	152	7029527	184061,81
14	B02	153	7059533	182975,28
14	B02	154	7089538	181878,11
14	B02	155	7119543	180772,64
14	B02	156	7149548	179660,22
14	B02	157	7179553	178540,25
14	B02	158	7209558	177417,33
14	B02	159	7239564	176288,22
14	B02	160	7269569	175148,66
14	B02	161	72995735	173991,06
14	B02	162	7329579	172820,08
14	B02	163	7359584	171643,83
14	B02	164	738959	170460,8
14	B02	165	74195946	169270,64
14	B02	166	74495995	168077,1
14	B02	167	7479605	166893,77
14	B02	168	750961	165730,5
14	B02	169	7539615	164583,06
14	B02	170	75696205	163442,08
14	B02	171	75996254	162298,88
14	B02	172	762963	161156,19
14	B02	173	7659636	160023,1
14	B02	174	7689641	158897,73
14	B02	175	7719646	157772,6
14	B02	176	7749651	156643,44
14	B02	177	7779656	155511,28
14	B02	178	7809661	154375,9
14	B02	179	7839667	153238,25
14	B02	180	7869672	152094,6
14	B02	181	78996765	150941,69
14	B02	182	7929682	149782,8
14	B02	183	7959687	148627,44
14	B02	184	7989693	147483,0
14	B02	185	80196976	146347,23
14	B02	186	80497025	145216,58
14	B02	187	8079708	144088,05
14	B02	188	8109713	142963,52
14	B02	189	8139718	141838,44
14	B02	190	81697235	140704,78
14	B02	191	81997284	139556,02
14	B02	192	8229733	138389,94
14	B02	193	8259739	137212,73
14	B02	194	8289744	136027,66
14	B02	195	8319749	134832,77
14	B02	196	8349754	133628,1
14	B02	197	8379759	132413,5
14	B02	198	8409764	131198,31
14	B02	199	843977	129984,15
14	B02	200	8469775	128769,49
14	B02	201	84997795	127555,8
14	B02	202	8529785	126348,88
14	B02	203	855979	125156664
14	B02	204	8589796	123975,76
14	B02	205	86198006	122799,91
14	B02	206	86498055	121628,73
14	B02	207	8679811	120459,01
14	B02	208	8709816	119292,69
14	B02	209	8739821	118126,2
14	B02	210	87698265	116954484
14	B02	211	87998314	115779984
14	B02	212	8829836	114612,88
14	B02	213	8859842	113461,36
14	B02	214	8889847	112322914
14	B02	215	8919852	111191,35
14	B02	216	8949857	110066,08
14	B02	217	8979862	108943,26
14	B02	218	9009867	107823625
14	B02	219	9039873	106706,6
14	B02	220	9069878	105590,26
14	B02	221	90998825	104474336
14	B02	222	9129888	103362,09
14	B02	223	9159893	102255414
14	B02	224	9189899	101152,65
14	B02	225	92199036	100052,37
14	B02	226	92499084	98954,24
14	B02	227	9279914	97852,86
14	B02	228	9309919	96744,5
14	B02	229	9339924	95632,02
14	B02	230	93699295	94521,5
14	B02	231	93999344	93412,49
14	B02	232	9429939	92303195
14	B02	233	9459945	91193484
14	B02	234	948995	90083914
15	B03	1	25005	57148688
15	B03	2	25304958	56825,8
15	B03	3	2560492	56509477
15	B03	4	25904879	56196637
15	B03	5	2620484	55885,73
15	B03	6	26504799	55581,5
15	B03	7	2680476	55335,49
15	B03	8	2710472	55114332
15	B03	9	2740468	54905,1
15	B03	10	2770464	54703,29
15	B03	11	280046	54514184
15	B03	12	2830456	54344117
15	B03	13	2860452	54192582
15	B03	14	2890448	54059,84
15	B03	15	29204441	53943945
15	B03	16	295044	53845,96
15	B03	17	29804361	53764,65
15	B03	18	3010432	53699,38
15	B03	19	3040428	53650965
15	B03	20	3070424	53621,86
15	B03	21	310042	53621,05
15	B03	22	31304161	53657008
15	B03	23	3160412	53730887
15	B03	24	31904081	53849195
15	B03	25	3220404	54022,49
15	B03	26	32504	54262,08
15	B03	27	32803963	54576676
15	B03	28	3310392	54974,47
15	B03	29	3340388	55467,49
15	B03	30	33703842	56066023
15	B03	31	34003803	56787797
15	B03	32	3430376	57652695
15	B03	33	3460372	58668527
15	B03	34	34903683	59849164
15	B03	35	35203644	61218863
15	B03	36	355036	62804,29
15	B03	37	35803562	64630133
15	B03	38	36103523	66716,12
15	B03	39	3640348	69088266
15	B03	40	3670344	71768,31
15	B03	41	37003403	74777945
15	B03	42	37303364	78154,74
15	B03	43	3760332	81931,79
15	B03	44	37903282	86136984
15	B03	45	38203243	90792,05
15	B03	46	38503204	95906,6
15	B03	47	3880316	101487,05
15	B03	48	39103123	107533555
15	B03	49	39403084	114030555
15	B03	50	39703045	120931836
15	B03	51	40003002	128160,53
15	B03	52	40302963	135643,75
15	B03	53	40602924	143306,5
15	B03	54	40902885	151054,4
15	B03	55	41202843	158774,44
15	B03	56	41502804	166343,38
15	B03	57	41802765	173647,1
15	B03	58	42102722	180585,69
15	B03	59	42402683	187085,84
15	B03	60	42702644	193086,56
15	B03	61	43002605	198523,98
15	B03	62	43302563	203368,12
15	B03	63	43602524	207628,53
15	B03	64	43902485	211329,14
15	B03	65	44202446	214498,45
15	B03	66	44502403	217164,31
15	B03	67	44802364	219378,5
15	B03	68	45102325	221198,02
15	B03	69	45402287	222676,36
15	B03	70	45702244	223873,22
15	B03	71	46002205	224807,08
15	B03	72	46302166	225518,86
15	B03	73	46602123	226053,44
15	B03	74	46902084	226446,36
15	B03	75	47202045	226699,34
15	B03	76	47502007	226807,44
15	B03	77	47801964	226807,72
15	B03	78	48101925	226732,69
15	B03	79	48401886	226586,27
15	B03	80	48701847	226368,06
15	B03	81	49001804	226075,95
15	B03	82	49301765	225747,4
15	B03	83	49601727	225396,47
15	B03	84	49901688	225020,89
15	B03	85	50201645	224587,55
15	B03	86	50501606	224088,5
15	B03	87	50801567	223561,25
15	B03	88	5110153	223028,67
15	B03	89	51401485	222518,62
15	B03	90	51701447	222017,7
15	B03	91	52001408	221511,11
15	B03	92	52301365	221010,42
15	B03	93	52601326	220518,22
15	B03	94	52901287	220030,66
15	B03	95	5320125	219530,12
15	B03	96	53501205	219000,31
15	B03	97	53801167	218455,06
15	B03	98	54101128	217919,14
15	B03	99	5440109	217416,72
15	B03	100	54701046	216932,88
15	B03	101	55001007	216446,9
15	B03	102	5530097	215943,88
15	B03	103	5560093	215416,02
15	B03	104	55900887	214856,73
15	B03	105	56200848	214263,11
15	B03	106	5650081	213651,8
15	B03	107	5680077	213042,28
15	B03	108	57100727	212436,8
15	B03	109	5740069	211828,53
15	B03	110	5770065	211221,44
15	B03	111	58000607	210614,39
15	B03	112	58300568	209994,38
15	B03	113	5860053	209366,64
15	B03	114	5890049	208731,42
15	B03	115	59200447	208084,89
15	B03	116	5950041	207428,36
15	B03	117	5980037	206767,83
15	B03	118	6010033	206100,52
15	B03	119	60400288	205425,14
15	B03	120	6070025	204727,42
15	B03	121	6100021	204000,19
15	B03	122	6130017	203259,8
15	B03	123	6160013	202531,47
15	B03	124	6190009	201802,03
15	B03	125	6220005	201068,5
15	B03	126	6250001	200323,06
15	B03	127	6279997	199555,36
15	B03	128	6309993	198769,77
15	B03	129	6339989	197972,16
15	B03	130	6369985	197151,03
15	B03	131	6399981	196302,11
15	B03	132	6429977	195431,72
15	B03	133	6459973	194548,88
15	B03	134	6489969	193666,62
15	B03	135	6519965	192813,67
15	B03	136	6549961	192000,34
15	B03	137	6579957	191200,27
15	B03	138	6609953	190402,25
15	B03	139	6639949	189616,33
15	B03	140	6669945	188841,17
15	B03	141	6699941	188058,17
15	B03	142	6729937	187247,39
15	B03	143	67599335	186398,23
15	B03	144	6789929	185522,6
15	B03	145	6819925	184637,84
15	B03	146	68499214	183759,95
15	B03	147	6879917	182887,44
15	B03	148	6909913	182018,97
15	B03	149	6939909	181156,23
15	B03	150	6969905	180292,66
15	B03	151	6999901	179413,36
15	B03	152	7029897	178516,78
15	B03	153	7059893	177609,2
15	B03	154	70898895	176681,02
15	B03	155	7119885	175732,36
15	B03	156	7149881	174773,9
15	B03	157	71798775	173813,27
15	B03	158	7209873	172862,6
15	B03	159	7239869	171923,2
15	B03	160	72698654	170998,72
15	B03	161	7299861	170075,08
15	B03	162	7329858	169147,73
15	B03	163	7359853	168225,45
15	B03	164	7389849	167308,28
15	B03	165	74198456	166399,94
15	B03	166	7449841	165501,23
15	B03	167	7479837	164603,47
15	B03	168	75098335	163721,78
15	B03	169	7539829	162862,28
15	B03	170	7569825	162008,28
15	B03	171	75998215	161131,73
15	B03	172	7629817	160227,88
15	B03	173	7659814	159320,2
15	B03	174	76898094	158415,08
15	B03	175	7719805	157492,34
15	B03	176	7749802	156554,47
15	B03	177	7779797	155622,58
15	B03	178	7809793	154719,81
15	B03	179	78397896	153837,11
15	B03	180	7869785	152960,64
15	B03	181	7899781	152083,53
15	B03	182	79297775	151194,03
15	B03	183	7959773	150298,47
15	B03	184	798977	149389,7
15	B03	185	80197655	148465,56
15	B03	186	8049761	147539,55
15	B03	187	8079758	146622,5
15	B03	188	81097534	145717,22
15	B03	189	8139749	144816,17
15	B03	190	8169746	143931,78
15	B03	191	8199741	143054,81
15	B03	192	8229738	142169,27
15	B03	193	82597336	141281,1
15	B03	194	8289729	140387,31
15	B03	195	8319726	139485,45
15	B03	196	83497215	138590,66
15	B03	197	8379717	137715,3
15	B03	198	8409714	136864,8
15	B03	199	84397095	136025,16
15	B03	200	8469705	135186,4
15	B03	201	8499702	134342,39
15	B03	202	85296974	133501,48
15	B03	203	8559694	132660,08
15	B03	204	858969	131797,5
15	B03	205	8619685	130900664
15	B03	206	8649682	129990,35
15	B03	207	86796776	129077,13
15	B03	208	8709673	128168,94
15	B03	209	873967	127256,88
15	B03	210	87696655	126334,13
15	B03	211	8799662	125398,34
15	B03	212	8829658	124456,26
15	B03	213	88596535	123523,22
15	B03	214	888965	122601,92
15	B03	215	8919646	121683,95
15	B03	216	89496414	120767086
15	B03	217	8979638	119850,1
15	B03	218	9009634	118944,73
15	B03	219	9039629	118055,49
15	B03	220	9069626	117180,18
15	B03	221	90996216	116299,99
15	B03	222	9129618	115404125
15	B03	223	9159614	114496,56
15	B03	224	91896095	113586875
15	B03	225	9219606	112679,36
15	B03	226	9249602	111768,73
15	B03	227	92795975	110846,31
15	B03	228	9309594	109896,44
15	B03	229	933959	108922734
15	B03	230	9369586	107942,66
15	B03	231	9399582	106970,57
15	B03	232	9429578	105996945
15	B03	233	9459574	105018695
15	B03	234	948957	104036,52
16	B04	1	25005	50388258
16	B04	2	25304958	50165914
16	B04	3	2560492	49947,06
16	B04	4	25904879	49730598
16	B04	5	2620484	49516223
16	B04	6	26504799	49306414
16	B04	7	2680476	49132,63
16	B04	8	2710472	48975,77
16	B04	9	2740468	48832,78
16	B04	10	2770464	48708176
16	B04	11	280046	48602887
16	B04	12	2830456	48513207
16	B04	13	2860452	48438,83
16	B04	14	2890448	48382,64
16	B04	15	29204441	48347,65
16	B04	16	295044	48335,17
16	B04	17	29804361	48347,01
16	B04	18	3010432	48383,74
16	B04	19	3040428	48447492
16	B04	20	3070424	48548984
16	B04	21	310042	48693,99
16	B04	22	31304161	48885527
16	B04	23	3160412	49127523
16	B04	24	31904081	49429582
16	B04	25	3220404	49804246
16	B04	26	32504	50258,69
16	B04	27	32803963	50800523
16	B04	28	3310392	51438,63
16	B04	29	3340388	52183,44
16	B04	30	33703842	53049895
16	B04	31	34003803	54052934
16	B04	32	3430376	55209527
16	B04	33	3460372	56535,49
16	B04	34	34903683	58051,13
16	B04	35	35203644	59779227
16	B04	36	355036	61739,99
16	B04	37	35803562	63955082
16	B04	38	36103523	66449,91
16	B04	39	3640348	69255,13
16	B04	40	3670344	72399,07
16	B04	41	37003403	75907,66
16	B04	42	37303364	79811,35
16	B04	43	3760332	84144,03
16	B04	44	37903282	88935,01
16	B04	45	38203243	94205914
16	B04	46	38503204	99969,8
16	B04	47	3880316	106229125
16	B04	48	39103123	112974,47
16	B04	49	39403084	120181,78
16	B04	50	39703045	127800055
16	B04	51	40003002	135757,58
16	B04	52	40302963	143965,81
16	B04	53	40602924	152324,48
16	B04	54	40902885	160720,81
16	B04	55	41202843	169028,64
16	B04	56	41502804	177122,34
16	B04	57	41802765	184883,03
16	B04	58	42102722	192215,58
16	B04	59	42402683	199044,16
16	B04	60	42702644	205302,14
16	B04	61	43002605	210956,45
16	B04	62	43302563	215994,56
16	B04	63	43602524	220424,72
16	B04	64	43902485	224270,97
16	B04	65	44202446	227564,94
16	B04	66	44502403	230352,73
16	B04	67	44802364	232681,47
16	B04	68	45102325	234601,7
16	B04	69	45402287	236171,62
16	B04	70	45702244	237450,36
16	B04	71	46002205	238500,3
16	B04	72	46302166	239366,81
16	B04	73	46602123	240076,88
16	B04	74	46902084	240647,6
16	B04	75	47202045	241092,23
16	B04	76	47502007	241419,77
16	B04	77	47801964	241627,97
16	B04	78	48101925	241713,62
16	B04	79	48401886	241683,48
16	B04	80	48701847	241549,17
16	B04	81	49001804	241324,03
16	B04	82	49301765	241028,3
16	B04	83	49601727	240680,3
16	B04	84	49901688	240288,14
16	B04	85	50201645	239853,22
16	B04	86	50501606	239380,62
16	B04	87	50801567	238878,62
16	B04	88	5110153	238354,03
16	B04	89	51401485	237809,58
16	B04	90	51701447	237248,72
16	B04	91	52001408	236674,34
16	B04	92	52301365	236094,33
16	B04	93	52601326	235517,2
16	B04	94	52901287	234943,86
16	B04	95	5320125	234373,66
16	B04	96	53501205	233805,28
16	B04	97	53801167	233241,58
16	B04	98	54101128	232686,95
16	B04	99	5440109	232142,66
16	B04	100	54701046	231606,77
16	B04	101	55001007	231077,98
16	B04	102	5530097	230561,33
16	B04	103	5560093	230059,27
16	B04	104	55900887	229564,67
16	B04	105	56200848	229074,52
16	B04	106	5650081	228584,12
16	B04	107	5680077	228094,25
16	B04	108	57100727	227603,98
16	B04	109	5740069	227105,84
16	B04	110	5770065	226598,56
16	B04	111	58000607	226085,27
16	B04	112	58300568	225562,83
16	B04	113	5860053	225027,44
16	B04	114	5890049	224478,89
16	B04	115	59200447	223922,52
16	B04	116	5950041	223352,9
16	B04	117	5980037	222767,66
16	B04	118	6010033	222171,66
16	B04	119	60400288	221569,2
16	B04	120	6070025	220959,5
16	B04	121	6100021	220332,03
16	B04	122	6130017	219675,31
16	B04	123	6160013	218984,88
16	B04	124	6190009	218259,33
16	B04	125	6220005	217495,0
16	B04	126	6250001	216680,66
16	B04	127	6279997	215816,42
16	B04	128	6309993	214912,48
16	B04	129	6339989	213977,81
16	B04	130	6369985	213014,88
16	B04	131	6399981	212027,53
16	B04	132	6429977	211028,48
16	B04	133	6459973	210019,89
16	B04	134	6489969	209001,53
16	B04	135	6519965	207973,97
16	B04	136	6549961	206935,62
16	B04	137	6579957	205890,39
16	B04	138	6609953	204838,58
16	B04	139	6639949	203773,03
16	B04	140	6669945	202691,58
16	B04	141	6699941	201599,17
16	B04	142	6729937	200505,66
16	B04	143	67599335	199412,44
16	B04	144	6789929	198317,8
16	B04	145	6819925	197219,44
16	B04	146	68499214	196118,77
16	B04	147	6879917	195015,69
16	B04	148	6909913	193906,58
16	B04	149	6939909	192784,06
16	B04	150	6969905	191649,89
16	B04	151	6999901	190510,16
16	B04	152	7029897	189363,97
16	B04	153	7059893	188209,53
16	B04	154	70898895	187050,9
16	B04	155	7119885	185894,66
16	B04	156	7149881	184745,7
16	B04	157	71798775	183598,36
16	B04	158	7209873	182451,45
16	B04	159	7239869	181304,75
16	B04	160	72698654	180156,98
16	B04	161	7299861	179010,73
16	B04	162	7329858	177864,19
16	B04	163	7359853	176713,48
16	B04	164	7389849	175559,44
16	B04	165	74198456	174407,12
16	B04	166	7449841	173259,97
16	B04	167	7479837	172119,53
16	B04	168	75098335	170990,34
16	B04	169	7539829	169871,89
16	B04	170	7569825	168755,8
16	B04	171	75998215	167639,8
16	B04	172	7629817	166523,48
16	B04	173	7659814	165402,14
16	B04	174	76898094	164269,58
16	B04	175	7719805	163136,5
16	B04	176	7749802	162009,27
16	B04	177	7779797	160886,4
16	B04	178	7809793	159761,52
16	B04	179	78397896	158637,03
16	B04	180	7869785	157517,2
16	B04	181	7899781	156402,9
16	B04	182	79297775	155286,61
16	B04	183	7959773	154158,75
16	B04	184	798977	153017,77
16	B04	185	80197655	151880,08
16	B04	186	8049761	150750,16
16	B04	187	8079758	149620,53
16	B04	188	81097534	148480,06
16	B04	189	8139749	147335,47
16	B04	190	8169746	146198,55
16	B04	191	8199741	145065,31
16	B04	192	8229738	143925,14
16	B04	193	82597336	142774,05
16	B04	194	8289729	141618,14
16	B04	195	8319726	140462,8
16	B04	196	83497215	139302,58
16	B04	197	8379717	138135,62
16	B04	198	8409714	136964,12
16	B04	199	84397095	135793,34
16	B04	200	8469705	134628,39
16	B04	201	8499702	133466,92
16	B04	202	85296974	132309,03
16	B04	203	8559694	131158,16
16	B04	204	858969	130013,98
16	B04	205	8619685	128869,76
16	B04	206	8649682	127714,88
16	B04	207	86796776	126548555
16	B04	208	8709673	125377,87
16	B04	209	873967	124207,79
16	B04	210	87696655	123038266
16	B04	211	8799662	121869945
16	B04	212	8829658	120706,69
16	B04	213	88596535	119555984
16	B04	214	888965	118418,58
16	B04	215	8919646	117290766
16	B04	216	89496414	116162,18
16	B04	217	8979638	115025,85
16	B04	218	9009634	113886,55
16	B04	219	9039629	112746,93
16	B04	220	9069626	111605,1
16	B04	221	90996216	110463,91
16	B04	222	9129618	109331,07
16	B04	223	9159614	108209,79
16	B04	224	91896095	107092805
16	B04	225	9219606	105978,25
16	B04	226	9249602	104865,63
16	B04	227	92795975	103752,33
16	B04	228	9309594	102636,2
16	B04	229	933959	101521,84
16	B04	230	9369586	100436,28
16	B04	231	9399582	99357,53
16	B04	232	9429578	98279,53
16	B04	233	9459574	97202,93
16	B04	234	948957	96130,35
17	B05	1	250025	51504,51
17	B05	2	2530248	51208453
17	B05	3	25602463	50918,84
17	B05	4	25902443	50633,9
17	B05	5	26202423	50352,86
17	B05	6	26502403	50078,82
17	B05	7	26802385	49859,77
17	B05	8	27102365	49662,85
17	B05	9	27402346	49481727
17	B05	10	27702328	49320,55
17	B05	11	28002308	49182,35
17	B05	12	28302288	49062406
17	B05	13	28602268	48958812
17	B05	14	2890225	48874844
17	B05	15	2920223	48817,77
17	B05	16	2950221	48791074
17	B05	17	2980219	48793973
17	B05	18	30102173	48821535
17	B05	19	30402153	48872,13
17	B05	20	30702133	48951,5
17	B05	21	31002115	49073586
17	B05	22	31302095	49240117
17	B05	23	31602076	49446,69
17	B05	24	31902056	49699777
17	B05	25	32202038	50017,2
17	B05	26	32502018	50419,0
17	B05	27	32802	50916,25
17	B05	28	3310198	51511,99
17	B05	29	3340196	52207496
17	B05	30	33701942	53011,06
17	B05	31	34001923	53938,88
17	B05	32	34301903	55002082
17	B05	33	34601883	56207277
17	B05	34	34901863	57572535
17	B05	35	35201843	59127,04
17	B05	36	35501823	60907,4
17	B05	37	35801807	62947,99
17	B05	38	36101788	65272,19
17	B05	39	36401768	67899,77
17	B05	40	36701748	70862,3
17	B05	41	37001728	74186,79
17	B05	42	3730171	77896945
17	B05	43	3760169	82009414
17	B05	44	3790167	86544516
17	B05	45	38201653	91544,49
17	B05	46	38501633	97046914
17	B05	47	38801613	103059,81
17	B05	48	39101593	109562,36
17	B05	49	39401573	116512734
17	B05	50	39701553	123882195
17	B05	51	40001534	131632,83
17	B05	52	40301517	139682,78
17	B05	53	40601498	147914,86
17	B05	54	40901478	156188,66
17	B05	55	41201458	164392,78
17	B05	56	4150144	172420,84
17	B05	57	4180142	180166,8
17	B05	58	421014	187525,19
17	B05	59	42401382	194391,52
17	B05	60	42701363	200697,77
17	B05	61	43001343	206421,73
17	B05	62	43301323	211559,19
17	B05	63	43601303	216116,88
17	B05	64	43901283	220089,6
17	B05	65	44201263	223484,22
17	B05	66	44501247	226332,64
17	B05	67	44801228	228686,56
17	B05	68	45101208	230611,1
17	B05	69	45401188	232179,38
17	B05	70	45701168	233462,58
17	B05	71	4600115	234508,58
17	B05	72	4630113	235340,62
17	B05	73	46601112	235996,05
17	B05	74	46901093	236506,6
17	B05	75	47201073	236896,14
17	B05	76	47501053	237154,83
17	B05	77	47801033	237256,61
17	B05	78	48101013	237204,17
17	B05	79	48400993	237031,56
17	B05	80	48700977	236762,1
17	B05	81	49000957	236393,25
17	B05	82	49300938	235926,17
17	B05	83	49600918	235398,11
17	B05	84	49900898	234845,69
17	B05	85	5020088	234284,2
17	B05	86	5050086	233707,19
17	B05	87	5080084	233111,28
17	B05	88	51100822	232499,64
17	B05	89	51400803	231872,64
17	B05	90	51700783	231232,02
17	B05	91	52000763	230572,61
17	B05	92	52300743	229893,4
17	B05	93	52600723	229218,19
17	B05	94	52900703	228564,58
17	B05	95	53200687	227952,22
17	B05	96	53500668	227371,25
17	B05	97	53800648	226809,0
17	B05	98	54100628	226274,98
17	B05	99	54400608	225768,83
17	B05	100	5470059	225296,14
17	B05	101	5500057	224841,36
17	B05	102	55300552	224388,03
17	B05	103	55600533	223959,23
17	B05	104	55900513	223566,98
17	B05	105	56200493	223201,9
17	B05	106	56500473	222834,14
17	B05	107	56800453	222460,69
17	B05	108	57100433	222094,6
17	B05	109	57400417	221745,36
17	B05	110	57700397	221402,08
17	B05	111	58000378	221052,27
17	B05	112	58300358	220691,19
17	B05	113	58600338	220331,86
17	B05	114	5890032	219995,34
17	B05	115	592003	219673,73
17	B05	116	59500282	219338,4
17	B05	117	59800262	218968,42
17	B05	118	60100243	218564,9
17	B05	119	60400223	218146,36
17	B05	120	60700203	217713,62
17	B05	121	61000183	217259,03
17	B05	122	61300163	216779,39
17	B05	123	61600147	216294,55
17	B05	124	61900127	215808,48
17	B05	125	62200108	215306,72
17	B05	126	62500088	214776,39
17	B05	127	62800068	214212,97
17	B05	128	63100048	213631,27
17	B05	129	6340003	213028,62
17	B05	130	6370001	212388,08
17	B05	131	63999992	211703,52
17	B05	132	6429997	210990,55
17	B05	133	6459995	210278,05
17	B05	134	6489993	209554,56
17	B05	135	6519991	208801,12
17	B05	136	6549989	208040,19
17	B05	137	6579987	207299,4
17	B05	138	6609985	206590,3
17	B05	139	6639983	205904,66
17	B05	140	66699814	205224,05
17	B05	141	669998	204530,22
17	B05	142	6729978	203826,86
17	B05	143	6759976	203123,6
17	B05	144	6789974	202413,38
17	B05	145	6819972	201681,08
17	B05	146	684997	200924,36
17	B05	147	6879968	200153,42
17	B05	148	6909966	199383,19
17	B05	149	6939964	198621,03
17	B05	150	6969962	197858,11
17	B05	151	699996	197070,22
17	B05	152	7029958	196254,42
17	B05	153	7059956	195453,33
17	B05	154	7089954	194684,72
17	B05	155	71199524	193933,05
17	B05	156	7149951	193162,95
17	B05	157	7179949	192375,84
17	B05	158	7209947	191599,03
17	B05	159	7239945	190828,42
17	B05	160	7269943	190034,05
17	B05	161	7299941	189208,08
17	B05	162	7329939	188363,4
17	B05	163	7359937	187547,27
17	B05	164	7389935	186770,7
17	B05	165	7419933	186009,08
17	B05	166	7449931	185249,6
17	B05	167	7479929	184506,39
17	B05	168	7509927	183775,36
17	B05	169	75399254	183051,5
17	B05	170	7569924	182327,23
17	B05	171	7599922	181599,72
17	B05	172	762992	180863,52
17	B05	173	7659918	180147,66
17	B05	174	7689916	179464,55
17	B05	175	7719914	178809,55
17	B05	176	7749912	178186,16
17	B05	177	777991	177581,94
17	B05	178	7809908	176967,03
17	B05	179	7839906	176361,02
17	B05	180	7869904	175783,66
17	B05	181	7899902	175221,17
17	B05	182	79299	174644,17
17	B05	183	7959898	174063,58
17	B05	184	7989897	173489,66
17	B05	185	8019895	172937,77
17	B05	186	8049893	172415,56
17	B05	187	8079891	171898,25
17	B05	188	8109889	171360,77
17	B05	189	8139887	170814,22
17	B05	190	8169885	170277,27
17	B05	191	8199883	169753,72
17	B05	192	8229881	169225,5
17	B05	193	8259879	168687,3
17	B05	194	8289877	168156,11
17	B05	195	8319875	167650,38
17	B05	196	8349873	167169,64
17	B05	197	8379871	166702,42
17	B05	198	84098694	166235,45
17	B05	199	8439868	165760,7
17	B05	200	8469866	165274,0
17	B05	201	8499864	164784,08
17	B05	202	8529862	164297,19
17	B05	203	855986	163811,78
17	B05	204	8589858	163335,17
17	B05	205	8619856	162866,4
17	B05	206	8649854	162400,25
17	B05	207	8679852	161943,56
17	B05	208	870985	161493,81
17	B05	209	8739848	161052,6
17	B05	210	8769846	160620,52
17	B05	211	8799844	160200,23
17	B05	212	8829842	159791,45
17	B05	213	8859841	159389,17
17	B05	214	8889839	158983,14
17	B05	215	8919837	158568,7
17	B05	216	8949835	158148,94
17	B05	217	8979833	157724,67
17	B05	218	9009831	157297,92
17	B05	219	9039829	156885,53
17	B05	220	9069827	156495,88
17	B05	221	9099825	156118,84
17	B05	222	9129823	155745,42
17	B05	223	9159821	155384,05
17	B05	224	9189819	155018,64
17	B05	225	9219817	154642,95
17	B05	226	9249815	154259,48
17	B05	227	9279814	153878,03
17	B05	228	9309812	153504,03
17	B05	229	933981	153136,66
17	B05	230	9369808	152788,88
17	B05	231	9399806	152450,22
17	B05	232	9429804	152113,89
17	B05	233	9459802	151776,58
17	B05	234	94898	151437,75
19	B07	1	249947	52269918
19	B07	2	2529472	51992734
19	B07	3	2559474	51716,58
19	B07	4	2589476	51441227
19	B07	5	2619478	51166594
19	B07	6	264948	50893,15
19	B07	7	2679482	50631188
19	B07	8	27094841	50375,42
19	B07	9	27394861	50124234
19	B07	10	27694881	49879,51
19	B07	11	27994902	49641215
19	B07	12	28294922	49403414
19	B07	13	28594942	49164184
19	B07	14	28894962	48923,34
19	B07	15	29194983	48679684
19	B07	16	29495003	48430137
19	B07	17	29795023	48171,94
19	B07	18	30095043	47905812
19	B07	19	30395063	47634934
19	B07	20	30695084	47362,18
19	B07	21	30995102	47087,06
19	B07	22	31295122	46809,93
19	B07	23	31595142	46538133
19	B07	24	31895163	46275914
19	B07	25	32195183	46019258
19	B07	26	32495205	45763945
19	B07	27	32795223	45511934
19	B07	28	33095245	45264,93
19	B07	29	33395264	45021,47
19	B07	30	33695286	44778406
19	B07	31	33995304	44533277
19	B07	32	34295326	44286625
19	B07	33	34595345	44042965
19	B07	34	34895367	43802574
19	B07	35	35195385	43563,97
19	B07	36	35495407	43324875
19	B07	37	35795425	43088,18
19	B07	38	36095448	42856598
19	B07	39	36395466	42631,59
19	B07	40	36695484	42411,31
19	B07	41	36995506	42190,31
19	B07	42	37295525	41964223
19	B07	43	37595547	41735344
19	B07	44	37895565	41507,53
19	B07	45	38195587	41282,17
19	B07	46	38495605	41056066
19	B07	47	38795628	40831496
19	B07	48	39095646	40612316
19	B07	49	39395668	40403742
19	B07	50	39695686	40205934
19	B07	51	3999571	40017,51
19	B07	52	40295727	39837934
19	B07	53	4059575	39669,85
19	B07	54	40895767	39514715
19	B07	55	4119579	39372,95
19	B07	56	41495808	39246934
19	B07	57	4179583	39143,5
19	B07	58	42095848	39066707
19	B07	59	4239587	39020316
19	B07	60	4269589	39010,92
19	B07	61	4299591	39045418
19	B07	62	4329593	39131875
19	B07	63	4359595	39283,55
19	B07	64	4389597	39513703
19	B07	65	4419599	39836016
19	B07	66	4449601	40266723
19	B07	67	44796032	40825,92
19	B07	68	4509605	41532363
19	B07	69	45396072	42409,62
19	B07	70	4569609	43488754
19	B07	71	45996113	44798504
19	B07	72	4629613	46369,73
19	B07	73	46596153	48238,07
19	B07	74	4689617	50440,69
19	B07	75	47196194	53012,56
19	B07	76	47496212	55981113
19	B07	77	47796234	59365836
19	B07	78	48096252	63180695
19	B07	79	4839627	67436,45
19	B07	80	48696293	72122,29
19	B07	81	4899631	77208,42
19	B07	82	49296333	82660836
19	B07	83	4959635	88432,27
19	B07	84	49896374	94465,96
19	B07	85	50196392	100680,49
19	B07	86	50496414	106988,13
19	B07	87	50796432	113310,6
19	B07	88	51096455	119578555
19	B07	89	51396473	125736664
19	B07	90	51696495	131721,8
19	B07	91	51996513	137481,55
19	B07	92	52296535	142990,38
19	B07	93	52596554	148227,19
19	B07	94	52896576	153169,0
19	B07	95	53196594	157780,56
19	B07	96	53496616	162036,55
19	B07	97	53796635	165927,8
19	B07	98	54096657	169444,83
19	B07	99	54396675	172575,88
19	B07	100	54696697	175312,3
19	B07	101	54996716	177655,9
19	B07	102	55296738	179628,22
19	B07	103	55596756	181249,02
19	B07	104	5589678	182529,53
19	B07	105	56196796	183508,5
19	B07	106	5649682	184236,36
19	B07	107	56796837	184748,4
19	B07	108	5709686	185066,58
19	B07	109	57396877	185220,42
19	B07	110	576969	185265,73
19	B07	111	57996918	185230,14
19	B07	112	5829694	185115,27
19	B07	113	5859696	184917,47
19	B07	114	5889698	184650,0
19	B07	115	59197	184342,19
19	B07	116	5949702	184001,72
19	B07	117	5979704	183606,61
19	B07	118	60097057	183151,45
19	B07	119	6039708	182660,4
19	B07	120	60697098	182161,25
19	B07	121	6099712	181642,52
19	B07	122	6129714	181096,73
19	B07	123	6159716	180539,52
19	B07	124	6189718	179987,06
19	B07	125	621972	179429,14
19	B07	126	6249722	178837,78
19	B07	127	6279724	178203,45
19	B07	128	6309726	177545,31
19	B07	129	6339728	176873,53
19	B07	130	636973	176182,98
19	B07	131	63997322	175457,8
19	B07	132	6429734	174712,45
19	B07	133	6459736	173973,86
19	B07	134	64897385	173253,48
19	B07	135	651974	172537,92
19	B07	136	6549742	171802,42
19	B07	137	6579744	171058,8
19	B07	138	66097466	170323,25
19	B07	139	66397484	169594,42
19	B07	140	666975	168860,98
19	B07	141	6699752	168112,53
19	B07	142	6729755	167352,28
19	B07	143	67597565	166581,97
19	B07	144	6789758	165798,42
19	B07	145	681976	164995,03
19	B07	146	6849763	164165,66
19	B07	147	68797646	163322,89
19	B07	148	69097664	162472,81
19	B07	149	6939768	161615,94
19	B07	150	6969771	160749,95
19	B07	151	6999773	159866,2
19	B07	152	70297745	158969,55
19	B07	153	7059776	158073,84
19	B07	154	7089779	157183,64
19	B07	155	7119781	156296,7
19	B07	156	71497826	155401,83
19	B07	157	71797844	154502,05
19	B07	158	7209786	153602,3
19	B07	159	7239789	152701,81
19	B07	160	7269791	151796,39
19	B07	161	72997925	150872,55
19	B07	162	7329794	149931,48
19	B07	163	7359797	148980,45
19	B07	164	7389799	148024,45
19	B07	165	74198006	147069,86
19	B07	166	74498024	146118,78
19	B07	167	7479805	145171,52
19	B07	168	7509807	144214,88
19	B07	169	7539809	143247,86
19	B07	170	75698105	142280,9
19	B07	171	7599813	141318,11
19	B07	172	7629815	140353,27
19	B07	173	7659817	139377,58
19	B07	174	76898186	138392,94
19	B07	175	7719821	137406,95
19	B07	176	7749823	136432,66
19	B07	177	7779825	135474,28
19	B07	178	7809827	134519,64
19	B07	179	7839829	133565,6
19	B07	180	7869831	132615,11
19	B07	181	7899833	131671,0
19	B07	182	7929835	130732,12
19	B07	183	7959837	129791,73
19	B07	184	7989839	128843234
19	B07	185	8019841	127883,17
19	B07	186	8049843	126922336
19	B07	187	80798454	125968,67
19	B07	188	8109847	125018,69
19	B07	189	8139849	124069,08
19	B07	190	8169851	123124,46
19	B07	191	81998535	122189,03
19	B07	192	8229855	121263,49
19	B07	193	8259857	120343,11
19	B07	194	8289859	119422,06
19	B07	195	83198616	118499,79
19	B07	196	83498634	117575,83
19	B07	197	8379865	116647,45
19	B07	198	8409867	115712,86
19	B07	199	8439869	114774,19
19	B07	200	84698715	113842,68
19	B07	201	8499873	112924,55
19	B07	202	8529875	112017,5
19	B07	203	8559877	111113,75
19	B07	204	85898796	110211086
19	B07	205	86198814	109308,21
19	B07	206	8649883	108400,42
19	B07	207	8679885	107479,24
19	B07	208	8709888	106541,3
19	B07	209	87398895	105592,61
19	B07	210	8769891	104643234
19	B07	211	8799893	103698,16
19	B07	212	8829896	102756,05
19	B07	213	88598976	101812516
19	B07	214	88898994	100867,42
19	B07	215	8919901	99920,03
19	B07	216	8949904	98970,3
19	B07	217	8979906	98018414
19	B07	218	90099075	97073,2
19	B07	219	9039909	96146,47
19	B07	220	9069912	95247,14
19	B07	221	9099914	94381,76
19	B07	222	9129916	93555,14
19	B07	223	91599174	92765,24
19	B07	224	918992	92003,4
19	B07	225	9219922	91258,89
19	B07	226	9249924	90519,36
19	B07	227	92799255	89774,76
19	B07	228	9309928	89019195
19	B07	229	933993	88252,15
19	B07	230	9369932	87477,3
19	B07	231	9399934	86705,25
19	B07	232	9429936	85931,9
19	B07	233	9459938	85156,73
19	B07	234	948994	84380,73
20	B08	1	249947	57677168
20	B08	2	2529472	57388793
20	B08	3	2559474	57103785
20	B08	4	2589476	56821,02
20	B08	5	2619478	56539316
20	B08	6	264948	56259,7
20	B08	7	2679482	56006938
20	B08	8	27094841	55764758
20	B08	9	27394861	55527,28
20	B08	10	27694881	55290273
20	B08	11	27994902	55052,76
20	B08	12	28294922	54814727
20	B08	13	28594942	54576766
20	B08	14	28894962	54339,61
20	B08	15	29194983	54101,6
20	B08	16	29495003	53861785
20	B08	17	29795023	53619426
20	B08	18	30095043	53373656
20	B08	19	30395063	53125,22
20	B08	20	30695084	52874082
20	B08	21	30995102	52617746
20	B08	22	31295122	52356355
20	B08	23	31595142	52092793
20	B08	24	31895163	51828992
20	B08	25	32195183	51564637
20	B08	26	32495205	51301,46
20	B08	27	32795223	51041625
20	B08	28	33095245	50787,57
20	B08	29	33395264	50540156
20	B08	30	33695286	50297,71
20	B08	31	33995304	50060,02
20	B08	32	34295326	49827,28
20	B08	33	34595345	49599805
20	B08	34	34895367	49376523
20	B08	35	35195385	49155727
20	B08	36	35495407	48937152
20	B08	37	35795425	48722,76
20	B08	38	36095448	48514074
20	B08	39	36395466	48309,76
20	B08	40	36695484	48106727
20	B08	41	36995506	47905,71
20	B08	42	37295525	47705895
20	B08	43	37595547	47507723
20	B08	44	37895565	47312273
20	B08	45	38195587	47121,36
20	B08	46	38495605	46935,03
20	B08	47	38795628	46756,34
20	B08	48	39095646	46586,68
20	B08	49	39395668	46423,15
20	B08	50	39695686	46265,36
20	B08	51	3999571	46117547
20	B08	52	40295727	45982,44
20	B08	53	4059575	45859395
20	B08	54	40895767	45747125
20	B08	55	4119579	45650,34
20	B08	56	41495808	45572,2
20	B08	57	4179583	45514,62
20	B08	58	42095848	45479555
20	B08	59	4239587	45469414
20	B08	60	4269589	45488668
20	B08	61	4299591	45545,97
20	B08	62	4329593	45653793
20	B08	63	4359595	45827,83
20	B08	64	4389597	46082926
20	B08	65	4419599	46433562
20	B08	66	4449601	46896516
20	B08	67	44796032	47491344
20	B08	68	4509605	48243367
20	B08	69	45396072	49182277
20	B08	70	4569609	50339016
20	B08	71	45996113	51740,49
20	B08	72	4629613	53415242
20	B08	73	46596153	55400,74
20	B08	74	4689617	57728168
20	B08	75	47196194	60422906
20	B08	76	47496212	63507066
20	B08	77	47796234	66993,18
20	B08	78	48096252	70884,69
20	B08	79	4839627	75174,12
20	B08	80	48696293	79846,21
20	B08	81	4899631	84866,98
20	B08	82	49296333	90195234
20	B08	83	4959635	95786,56
20	B08	84	49896374	101570,74
20	B08	85	50196392	107466125
20	B08	86	50496414	113394,41
20	B08	87	50796432	119292,51
20	B08	88	51096455	125096,91
20	B08	89	51396473	130753766
20	B08	90	51696495	136208,08
20	B08	91	51996513	141414,08
20	B08	92	52296535	146359,42
20	B08	93	52596554	151027,08
20	B08	94	52896576	155391,2
20	B08	95	53196594	159427,88
20	B08	96	53496616	163123,97
20	B08	97	53796635	166468,08
20	B08	98	54096657	169439,98
20	B08	99	54396675	172048,3
20	B08	100	54696697	174300,14
20	B08	101	54996716	176205,61
20	B08	102	55296738	177774,75
20	B08	103	55596756	179009,88
20	B08	104	5589678	179943,78
20	B08	105	56196796	180618,22
20	B08	106	5649682	181076,31
20	B08	107	56796837	181342,55
20	B08	108	5709686	181432,95
20	B08	109	57396877	181396,77
20	B08	110	576969	181277,42
20	B08	111	57996918	181096,62
20	B08	112	5829694	180851,02
20	B08	113	5859696	180534,77
20	B08	114	5889698	180165,58
20	B08	115	59197	179763,66
20	B08	116	5949702	179335,14
20	B08	117	5979704	178866,3
20	B08	118	60097057	178350,34
20	B08	119	6039708	177801,8
20	B08	120	60697098	177244,23
20	B08	121	6099712	176672,22
20	B08	122	6129714	176074,19
20	B08	123	6159716	175459,89
20	B08	124	6189718	174830,03
20	B08	125	621972	174195,52
20	B08	126	6249722	173555,86
20	B08	127	6279724	172892,83
20	B08	128	6309726	172212,92
20	B08	129	6339728	171524,8
20	B08	130	636973	170838,64
20	B08	131	63997322	170143,58
20	B08	132	6429734	169428,12
20	B08	133	6459736	168701,5
20	B08	134	64897385	167963,47
20	B08	135	651974	167228,53
20	B08	136	6549742	166516,56
20	B08	137	6579744	165813,73
20	B08	138	66097466	165101,53
20	B08	139	66397484	164387,38
20	B08	140	666975	163682,39
20	B08	141	6699752	162974,12
20	B08	142	6729755	162244,66
20	B08	143	67597565	161493,5
20	B08	144	6789758	160734,23
20	B08	145	681976	159978,69
20	B08	146	6849763	159239,86
20	B08	147	68797646	158502,4
20	B08	148	69097664	157762,47
20	B08	149	6939768	157038,0
20	B08	150	6969771	156328,48
20	B08	151	6999773	155615,6
20	B08	152	70297745	154884,97
20	B08	153	7059776	154134,31
20	B08	154	7089779	153380,62
20	B08	155	7119781	152641,25
20	B08	156	71497826	151914,77
20	B08	157	71797844	151176,0
20	B08	158	7209786	150426,14
20	B08	159	7239789	149681,95
20	B08	160	7269791	148945,4
20	B08	161	72997925	148200,5
20	B08	162	7329794	147427,55
20	B08	163	7359797	146621,38
20	B08	164	7389799	145797,73
20	B08	165	74198006	144979,52
20	B08	166	74498024	144172,52
20	B08	167	7479805	143369,92
20	B08	168	7509807	142584,97
20	B08	169	7539809	141830,92
20	B08	170	75698105	141100,84
20	B08	171	7599813	140381,6
20	B08	172	7629815	139660,17
20	B08	173	7659817	138940,45
20	B08	174	76898186	138219,38
20	B08	175	7719821	137490,56
20	B08	176	7749823	136763,0
20	B08	177	7779825	136031,95
20	B08	178	7809827	135288,78
20	B08	179	7839829	134531,56
20	B08	180	7869831	133757,44
20	B08	181	7899833	132972,03
20	B08	182	7929835	132182,33
20	B08	183	7959837	131403,83
20	B08	184	7989839	130638305
20	B08	185	8019841	129875016
20	B08	186	8049843	129122,18
20	B08	187	80798454	128395,77
20	B08	188	8109847	127692,54
20	B08	189	8139849	127001,62
20	B08	190	8169851	126318,72
20	B08	191	81998535	125639945
20	B08	192	8229855	124967766
20	B08	193	8259857	124302586
20	B08	194	8289859	123639,72
20	B08	195	83198616	122963,85
20	B08	196	83498634	122272,57
20	B08	197	8379865	121575,92
20	B08	198	8409867	120878,6
20	B08	199	8439869	120177,79
20	B08	200	84698715	119484,44
20	B08	201	8499873	118800984
20	B08	202	8529875	118131,74
20	B08	203	8559877	117470,85
20	B08	204	85898796	116813,68
20	B08	205	86198814	116150,94
20	B08	206	8649883	115482,82
20	B08	207	8679885	114815,46
20	B08	208	8709888	114149,36
20	B08	209	87398895	113480,75
20	B08	210	8769891	112807,56
20	B08	211	8799893	112130,67
20	B08	212	8829896	111459,95
20	B08	213	88598976	110790,26
20	B08	214	88898994	110113,08
20	B08	215	8919901	109422,94
20	B08	216	8949904	108732,14
20	B08	217	8979906	108052,85
20	B08	218	90099075	107379695
20	B08	219	9039909	106714,71
20	B08	220	9069912	106068,27
20	B08	221	9099914	105459,57
20	B08	222	9129916	104891,14
20	B08	223	91599174	104348195
20	B08	224	918992	103808,18
20	B08	225	9219922	103265,47
20	B08	226	9249924	102729414
20	B08	227	92799255	102200984
20	B08	228	9309928	101659,74
20	B08	229	933993	101091,91
20	B08	230	9369932	100518,15
20	B08	231	9399934	99947914
20	B08	232	9429936	99380016
20	B08	233	9459938	98813445
20	B08	234	948994	98247,62
21	B09	1	249998	51362895
21	B09	2	25299793	51060,43
21	B09	3	25599787	50761527
21	B09	4	25899778	50463848
21	B09	5	26199772	50165832
21	B09	6	26499765	49868,74
21	B09	7	26799759	49593367
21	B09	8	27099752	49322,12
21	B09	9	27399744	49049867
21	B09	10	27699738	48779027
21	B09	11	27999731	48515,88
21	B09	12	28299725	48258832
21	B09	13	28599718	47994125
21	B09	14	2889971	47724,5
21	B09	15	29199703	47460,3
21	B09	16	29499697	47203594
21	B09	17	2979969	46949,69
21	B09	18	30099684	46684055
21	B09	19	30399675	46402,63
21	B09	20	30699669	46109,77
21	B09	21	30999662	45823016
21	B09	22	31299656	45555785
21	B09	23	3159965	45301,93
21	B09	24	31899641	45050426
21	B09	25	32199635	44791367
21	B09	26	3249963	44534,63
21	B09	27	3279962	44297816
21	B09	28	33099613	44076,92
21	B09	29	3339961	43851,45
21	B09	30	336996	43609,9
21	B09	31	33999596	43351,59
21	B09	32	34299587	43087918
21	B09	33	3459958	42832,64
21	B09	34	34899574	42590,17
21	B09	35	35199566	42348,47
21	B09	36	3549956	42109,86
21	B09	37	35799553	41874152
21	B09	38	36099545	41637,11
21	B09	39	3639954	41407043
21	B09	40	3669953	41192,18
21	B09	41	36999527	40977,38
21	B09	42	3729952	40756137
21	B09	43	3759951	40538938
21	B09	44	37899506	40337223
21	B09	45	38199497	40154547
21	B09	46	38499493	39985,42
21	B09	47	38799484	39822188
21	B09	48	39099476	39657,74
21	B09	49	3939947	39494625
21	B09	50	39699463	39341293
21	B09	51	3999946	39200125
21	B09	52	4029945	39075,85
21	B09	53	4059944	38974133
21	B09	54	40899437	38899258
21	B09	55	4119943	38854,1
21	B09	56	41499424	38832477
21	B09	57	41799416	38836,42
21	B09	58	42099407	38871875
21	B09	59	42399403	38939,97
21	B09	60	42699394	39050277
21	B09	61	4299939	39209723
21	B09	62	4329938	39419,59
21	B09	63	43599373	39695523
21	B09	64	4389937	40065,35
21	B09	65	4419936	40549,5
21	B09	66	44499355	41153,84
21	B09	67	44799347	41888465
21	B09	68	4509934	42778,08
21	B09	69	45399334	43845332
21	B09	70	45699326	45128,93
21	B09	71	4599932	46662,31
21	B09	72	46299313	48471887
21	B09	73	46599304	50596,42
21	B09	74	468993	53081477
21	B09	75	4719929	55986305
21	B09	76	47499287	59344297
21	B09	77	4779928	63151266
21	B09	78	4809927	67387516
21	B09	79	48399265	72038,86
21	B09	80	48699257	77112,85
21	B09	81	48999252	82592664
21	B09	82	49299244	88413,91
21	B09	83	49599236	94482,85
21	B09	84	4989923	100701,7
21	B09	85	50199223	107013375
21	B09	86	50499218	113375,15
21	B09	87	5079921	119706,76
21	B09	88	510992	125908,6
21	B09	89	51399197	131912,97
21	B09	90	5169919	137700,95
21	B09	91	51999184	143277,4
21	B09	92	52299175	148611,27
21	B09	93	52599167	153655,36
21	B09	94	52899162	158392,81
21	B09	95	53199154	162827,67
21	B09	96	5349915	166956,23
21	B09	97	5379914	170736,03
21	B09	98	54099133	174161,03
21	B09	99	54399128	177243,48
21	B09	100	5469912	179971,44
21	B09	101	54999115	182324,55
21	B09	102	55299107	184276,02
21	B09	103	555991	185829,47
21	B09	104	55899094	187036,69
21	B09	105	56199085	187942,2
21	B09	106	5649908	188574,11
21	B09	107	56799072	188960,5
21	B09	108	57099064	189223,56
21	B09	109	5739906	189419,84
21	B09	110	5769905	189566,55
21	B09	111	57999046	189664,44
21	B09	112	58299038	189695,2
21	B09	113	5859903	189665,47
21	B09	114	58899025	189571,53
21	B09	115	59199017	189405,78
21	B09	116	59499012	189146,19
21	B09	117	59799004	188794,38
21	B09	118	60098995	188408,69
21	B09	119	6039899	187975,73
21	B09	120	60698982	187515,44
21	B09	121	60998978	187053,1
21	B09	122	6129897	186569,58
21	B09	123	6159896	186056,88
21	B09	124	61898956	185506,98
21	B09	125	62198948	184943,05
21	B09	126	62498943	184368,14
21	B09	127	62798935	183775,22
21	B09	128	63098927	183171,11
21	B09	129	63398922	182542,52
21	B09	130	63698914	181912,95
21	B09	131	6399891	181282,47
21	B09	132	64298904	180610,88
21	B09	133	6459889	179915,0
21	B09	134	6489889	179244,31
21	B09	135	6519888	178602,97
21	B09	136	6549887	177964,16
21	B09	137	6579887	177270,67
21	B09	138	6609886	176556,08
21	B09	139	6639885	175871,44
21	B09	140	66698845	175173,97
21	B09	141	6699884	174414,11
21	B09	142	67298836	173578,16
21	B09	143	6759882	172734,02
21	B09	144	6789882	171921,22
21	B09	145	68198814	171091,27
21	B09	146	684988	170246,08
21	B09	147	687988	169376,98
21	B09	148	6909879	168526,66
21	B09	149	6939878	167710,0
21	B09	150	6969878	166859,38
21	B09	151	6999877	165975,23
21	B09	152	7029877	165083,94
21	B09	153	70598755	164219,19
21	B09	154	7089875	163390,19
21	B09	155	71198746	162573,75
21	B09	156	7149873	161763,84
21	B09	157	7179873	160927,03
21	B09	158	72098724	160051,33
21	B09	159	7239871	159130,05
21	B09	160	7269871	158151,34
21	B09	161	729987	157132,39
21	B09	162	732987	156071,06
21	B09	163	7359869	154972,44
21	B09	164	7389868	153878,16
21	B09	165	7419868	152822,86
21	B09	166	74498665	151823,94
21	B09	167	7479866	150857,1
21	B09	168	75098656	149898,88
21	B09	169	7539864	148934,4
21	B09	170	7569864	147981,0
21	B09	171	75998634	147073,1
21	B09	172	7629863	146167,17
21	B09	173	7659862	145228,44
21	B09	174	7689861	144269,97
21	B09	175	7719861	143324,05
21	B09	176	774986	142406,92
21	B09	177	7779859	141478,45
21	B09	178	7809859	140507,83
21	B09	179	78398575	139503,73
21	B09	180	7869857	138544,56
21	B09	181	78998566	137633,78
21	B09	182	7929856	136695,66
21	B09	183	7959855	135713,89
21	B09	184	79898544	134722,22
21	B09	185	8019854	133726,73
21	B09	186	8049853	132740,64
21	B09	187	8079852	131761,03
21	B09	188	8109852	130781,55
21	B09	189	81398506	129795,5
21	B09	190	816985	128843,05
21	B09	191	819985	127898875
21	B09	192	8229849	126941,68
21	B09	193	8259848	125969,31
21	B09	194	82898476	124968,11
21	B09	195	8319847	123943,64
21	B09	196	8349846	122912,28
21	B09	197	83798454	121879,46
21	B09	198	8409845	120847,23
21	B09	199	8439844	119836,92
21	B09	200	8469843	118865,56
21	B09	201	8499843	117904,81
21	B09	202	8529842	116940,44
21	B09	203	8559841	115978,6
21	B09	204	8589841	115009,64
21	B09	205	861984	114024,61
21	B09	206	8649839	113022586
21	B09	207	86798386	112027,3
21	B09	208	8709838	111058,59
21	B09	209	8739837	110118,03
21	B09	210	87698364	109173,26
21	B09	211	8799836	108217,38
21	B09	212	88298355	107272,66
21	B09	213	8859834	106359,2
21	B09	214	8889834	105447945
21	B09	215	8919833	104478,84
21	B09	216	8949832	103464414
21	B09	217	8979832	102435016
21	B09	218	9009831	101404945
21	B09	219	903983	100362,37
21	B09	220	90698296	99308,13
21	B09	221	9099829	98257695
21	B09	222	9129829	97236,79
21	B09	223	91598274	96250,37
21	B09	224	9189827	95300,52
21	B09	225	92198265	94372,34
21	B09	226	9249825	93473,76
21	B09	227	9279825	92602,99
21	B09	228	9309824	91728234
21	B09	229	9339823	90826,05
21	B09	230	9369823	89911,49
21	B09	231	9399822	89001,42
21	B09	232	9429822	88095,03
21	B09	233	94598206	87188,53
21	B09	234	948982	86280,12
22	B10	1	249998	53558914
22	B10	2	25299793	53233,49
22	B10	3	25599787	52911152
22	B10	4	25899778	52590855
22	B10	5	26199772	52271156
22	B10	6	26499765	51952047
22	B10	7	26799759	51655863
22	B10	8	27099752	51373656
22	B10	9	27399744	51101133
22	B10	10	27699738	50832684
22	B10	11	27999731	50566676
22	B10	12	28299725	50304492
22	B10	13	28599718	50046062
22	B10	14	2889971	49789,08
22	B10	15	29199703	49531285
22	B10	16	29499697	49270473
22	B10	17	2979969	49006504
22	B10	18	30099684	48740742
22	B10	19	30399675	48472,59
22	B10	20	30699669	48204,1
22	B10	21	30999662	47935,69
22	B10	22	31299656	47666,19
22	B10	23	3159965	47395934
22	B10	24	31899641	47123996
22	B10	25	32199635	46850,33
22	B10	26	3249963	46576055
22	B10	27	3279962	46303277
22	B10	28	33099613	46032047
22	B10	29	3339961	45760156
22	B10	30	336996	45490574
22	B10	31	33999596	45224285
22	B10	32	34299587	44959508
22	B10	33	3459958	44695547
22	B10	34	34899574	44433453
22	B10	35	35199566	44175,61
22	B10	36	3549956	43921,79
22	B10	37	35799553	43671586
22	B10	38	36099545	43423,11
22	B10	39	3639954	43173668
22	B10	40	3669953	42924,87
22	B10	41	36999527	42677453
22	B10	42	3729952	42432848
22	B10	43	3759951	42192285
22	B10	44	37899506	41957742
22	B10	45	38199497	41731,43
22	B10	46	38499493	41514,22
22	B10	47	38799484	41306,47
22	B10	48	39099476	41107605
22	B10	49	3939947	40916,78
22	B10	50	39699463	40736977
22	B10	51	3999946	40570777
22	B10	52	4029945	40420836
22	B10	53	4059944	40288965
22	B10	54	40899437	40175,84
22	B10	55	4119943	40082,6
22	B10	56	41499424	40013348
22	B10	57	41799416	39971227
22	B10	58	42099407	39958945
22	B10	59	42399403	39981,88
22	B10	60	42699394	40052,23
22	B10	61	4299939	40181227
22	B10	62	4329938	40377914
22	B10	63	43599373	40653215
22	B10	64	4389937	41019242
22	B10	65	4419936	41489957
22	B10	66	44499355	42081,65
22	B10	67	44799347	42814855
22	B10	68	4509934	43714137
22	B10	69	45399334	44804,36
22	B10	70	45699326	46112,27
22	B10	71	4599932	47669,39
22	B10	72	46299313	49508207
22	B10	73	46599304	51657547
22	B10	74	468993	54144137
22	B10	75	4719929	56994,57
22	B10	76	47499287	60226,8
22	B10	77	4779928	63854004
22	B10	78	4809927	67878,95
22	B10	79	48399265	72292,38
22	B10	80	48699257	77073484
22	B10	81	48999252	82184,66
22	B10	82	49299244	87577,03
22	B10	83	49599236	93191,61
22	B10	84	4989923	98957,23
22	B10	85	50199223	104809,4
22	B10	86	50499218	110683,2
22	B10	87	5079921	116521,35
22	B10	88	510992	122264,57
22	B10	89	51399197	127861445
22	B10	90	5169919	133280,0
22	B10	91	51999184	138485,03
22	B10	92	52299175	143449,52
22	B10	93	52599167	148146,05
22	B10	94	52899162	152542,06
22	B10	95	53199154	156621,02
22	B10	96	5349915	160367,64
22	B10	97	5379914	163765,94
22	B10	98	54099133	166790,17
22	B10	99	54399128	169429,1
22	B10	100	5469912	171699,53
22	B10	101	54999115	173615,89
22	B10	102	55299107	175187,55
22	B10	103	555991	176430,88
22	B10	104	55899094	177386,6
22	B10	105	56199085	178096,17
22	B10	106	5649908	178587,58
22	B10	107	56799072	178887,08
22	B10	108	57099064	179029,53
22	B10	109	5739906	179059,22
22	B10	110	5769905	179008,55
22	B10	111	57999046	178887,84
22	B10	112	58299038	178687,56
22	B10	113	5859903	178413,3
22	B10	114	58899025	178078,06
22	B10	115	59199017	177672,73
22	B10	116	59499012	177190,66
22	B10	117	59799004	176637,2
22	B10	118	60098995	176032,33
22	B10	119	6039899	175395,9
22	B10	120	60698982	174738,31
22	B10	121	60998978	174078,42
22	B10	122	6129897	173421,67
22	B10	123	6159896	172771,06
22	B10	124	61898956	172118,23
22	B10	125	62198948	171448,84
22	B10	126	62498943	170772,58
22	B10	127	62798935	170091,17
22	B10	128	63098927	169400,03
22	B10	129	63398922	168697,88
22	B10	130	63698914	167987,89
22	B10	131	6399891	167279,47
22	B10	132	64298904	166566,14
22	B10	133	6459889	165838,27
22	B10	134	6489889	165098,17
22	B10	135	6519888	164351,16
22	B10	136	6549887	163599,86
22	B10	137	6579887	162828,78
22	B10	138	6609886	162037,88
22	B10	139	6639885	161241,12
22	B10	140	66698845	160448,39
22	B10	141	6699884	159647,61
22	B10	142	67298836	158827,06
22	B10	143	6759882	157986,48
22	B10	144	6789882	157133,23
22	B10	145	68198814	156274,81
22	B10	146	684988	155411,55
22	B10	147	687988	154535,94
22	B10	148	6909879	153651,7
22	B10	149	6939878	152771,88
22	B10	150	6969878	151895,08
22	B10	151	6999877	151006,88
22	B10	152	7029877	150109,34
22	B10	153	70598755	149206,47
22	B10	154	7089875	148297,48
22	B10	155	71198746	147379,84
22	B10	156	7149873	146467,02
22	B10	157	7179873	145560,19
22	B10	158	72098724	144649,61
22	B10	159	7239871	143744,14
22	B10	160	7269871	142837,25
22	B10	161	729987	141921,64
22	B10	162	732987	140995,39
22	B10	163	7359869	140058,97
22	B10	164	7389868	139120,2
22	B10	165	7419868	138178,03
22	B10	166	74498665	137238,22
22	B10	167	7479866	136302,77
22	B10	168	75098656	135368,3
22	B10	169	7539864	134439,92
22	B10	170	7569864	133511,14
22	B10	171	75998634	132584,95
22	B10	172	7629863	131662,77
22	B10	173	7659862	130743,94
22	B10	174	7689861	129833,57
22	B10	175	7719861	128922,59
22	B10	176	774986	128007,76
22	B10	177	7779859	127098,69
22	B10	178	7809859	126196,98
22	B10	179	78398575	125294,36
22	B10	180	7869857	124377,73
22	B10	181	78998566	123455,08
22	B10	182	7929856	122543375
22	B10	183	7959855	121650,78
22	B10	184	79898544	120773,89
22	B10	185	8019854	119894266
22	B10	186	8049853	119009,67
22	B10	187	8079852	118127516
22	B10	188	8109852	117256,97
22	B10	189	81398506	116389016
22	B10	190	816985	115504,26
22	B10	191	819985	114603,92
22	B10	192	8229849	113702055
22	B10	193	8259848	112807,59
22	B10	194	82898476	111911,65
22	B10	195	8319847	111006305
22	B10	196	8349846	110101,33
22	B10	197	83798454	109200,72
22	B10	198	8409845	108306,94
22	B10	199	8439844	107415984
22	B10	200	8469843	106525,7
22	B10	201	8499843	105638,48
22	B10	202	8529842	104755266
22	B10	203	8559841	103875,25
22	B10	204	8589841	102995,41
22	B10	205	861984	102115,35
22	B10	206	8649839	101237055
22	B10	207	86798386	100363,66
22	B10	208	8709838	99496,87
22	B10	209	8739837	98642,22
22	B10	210	87698364	97793,3
22	B10	211	8799836	96935805
22	B10	212	88298355	96062,53
22	B10	213	8859834	95170695
22	B10	214	8889834	94264,78
22	B10	215	8919833	93341516
22	B10	216	8949832	92398,47
22	B10	217	8979832	91440,58
22	B10	218	9009831	90473055
22	B10	219	903983	89511,09
22	B10	220	90698296	88563,63
22	B10	221	9099829	87637,51
22	B10	222	9129829	86728,85
22	B10	223	91598274	85830,88
22	B10	224	9189827	84948,19
22	B10	225	92198265	84089,56
22	B10	226	9249825	83259,32
22	B10	227	9279825	82446,91
22	B10	228	9309824	81638,8
22	B10	229	9339823	80833,39
22	B10	230	9369823	80053,58
22	B10	231	9399822	79280,32
22	B10	232	9429822	78508,62
22	B10	233	94598206	77737445
22	B10	234	948982	76967,27
